# Supplementary material for: TALE factors use two distinct functional modes to control an essential zebrafish gene expression program
Source: eLife. 2018 Jun 18;7:e36144. doi: 10.7554/eLife.36144 (PMC6023610; doi:10.7554/eLife.36144)
Supplement: Figure 3—source data 1. [file elife-36144-fig3-data1.zip]

Archive with 23 entries (22 files):
- 12hpf_onlyZv9.txt
- __MACOSX/
- __MACOSX/._12hpf_onlyZv9.txt
- 3.5hpfZv9.txt
- __MACOSX/._3.5hpfZv9.txt
- allMPADsZv9_nearDEG.txt
- __MACOSX/._allMPADsZv9_nearDEG.txt
- Class1_MPADsZv9.txt
- __MACOSX/._Class1_MPADsZv9.txt
- Class2_MPADsZv9.txt
- __MACOSX/._Class2_MPADsZv9.txt
- Class3_MPADsZv9.txt
- __MACOSX/._Class3_MPADsZv9.txt
- Class3_MPADsZv9_nearDEG.txt
- __MACOSX/._Class3_MPADsZv9_nearDEG.txt
- Class4_MPADsZv9.txt
- __MACOSX/._Class4_MPADsZv9.txt
- Class4_MPADsZv9_nearDEG.txt
- __MACOSX/._Class4_MPADsZv9_nearDEG.txt
- MPADsZv9.txt
- __MACOSX/._MPADsZv9.txt
- nonMPADsZv9.txt
- __MACOSX/._nonMPADsZv9.txt
