# Supplementary material for: TALE factors use two distinct functional modes to control an essential zebrafish gene expression program
Source: eLife. 2018 Jun 18;7:e36144. doi: 10.7554/eLife.36144 (PMC6023610; doi:10.7554/eLife.36144)
Supplement: Figure 3—source data 1. [file elife-36144-fig3-data1.zip › 12hpf_onlyZv9.txt]

TGAATATAGAGTGTGGTCTTGAGGACAGGTTTTCAACAGCACCACCTGCTGGTTAAGAGTGAAGTGACCTTTGACCTTTCGTTGATGATGATGTCAGTCTTCTTGCTGCCTTTAAAGTCTGTGCAAGGCGGATATTGCAGCACTGCAAACAATGCCTTTCTCGCTTAGGGTTTTTGCATTTGTAATTAAACATGTAAGAA
CGTCTCTGAAGGGAACTCCCCCCACCGTCAGGTTCAGCTCGTGCATGTTTTTATTCAGAGTGAACAGGTCTCCGTTTACTGCGATCTTCATCACCGCCTCCCTGTCAATCTTAATGACCAGGCTCCGCCCCTGCTCCTCCACCGAGATCTGCACCAATCAGAACATCTCTCAGAACATGCTTCTAATAATATCAAATAAA
ATCCACTAGAGGTCTCTGTCTAGATTATTACAAATGTCAAATACATTACTGGGCCACATTTTCTCATATGTGCCATCTCTCATAAATCCACTAGAGGCCGCTGTCAACTTGTCAATCTCAAATAGGGTGCTGGTCCTTGTCAGCTCATCACACATGCCCTTTACATGTCTGGCCAACTTGCACACATTACATCTGATTCA
AGAGGCGCTTCTGCTCACACTCACACCACCGTCAAGATCACAAACACTGATTTTACAGAAGCAGTGAGTTGCGACTTCCTGCTGAGGTTGATGGACACACACTGTCAGGCGTGTCAGTGGGGCGATGAGGGCGTAACAAGACACCAGTTCATTCTGTGGAAACACACACCACAACACACCCAACTTCCTCCCAAAGTGAT
CCGCCGCGGACGCGACCGTTCCTCTAGGAGGCGGAGTCTAGACGGATTTATCGTGTTCTGATTGGATGAAAGAGGGTTGGGTCAGGAAGGGGGCGAGGGCTGTCACAATACACCGCGTCGCGTCAGAATCAGTTTTCGTCGCGTCGCGCTGATTGCAGTCTAGACGAGCTGATCAAAATCGTATAAACATTTAATTAATC
GTATTATATTATTGTTACTATTAATACTATTAACCAGAAAAGATGTACTGTTGGTGGGGATATTAGATGGTTGTTTACTATTGGTGGATCACACATGAGTGACAGGTTGACTCCGCCTCTCATATCATTACACACCAATCAGAGAAGAGTTTAGGTGGTGTTGAAGAAGAAGAGGTGATGAAATAAATCCTTAAAACAAG
TGTGCGTGTGTGTGTGTGTATGTGAAGCTGAAGGTCCTTATAAGAGCAGAATCACAGAGAGCCTGGAGAGTGTGTGTGTGTGTGTGTGTGTGTGTGTGTGTGTGTGTGACGGACAGCAGCAGCTGAGACACACACAAACACATGGCCAATACTCTCCCTCACACACACATACACACATGCAACACACACACACACACACA
TGTCGCAAAACAGCACGACAGCTGCAGTAAAGCGGATCGGCAGCAGAGGGAGACACGCGGCGGTGTCCAAAAGCGCTCACTAGGTCCCTAATCCCTATAGTGCGGACTGCACGATAGACAGCAGTTTCAGAATGATGTGTAGTCAGATGGGTTTGACGTGATGACCTATAGAGGGCAGACTAATGATCCTGTCTGAGGCA
TGCTCATCTTCCGGTTCCTCTTCTACACAGTAGAGAACTTTAATCTGTTTCATGGAAACAACCGACATCTGCAGAGCAAATGAGTAGAGCGACGGCTGCCTGACTGACAGCGGGTGTGGAGGAGCTCAGGGGCGCAGCGGGGCCGATTTACCCTTCAGGACACGCCGCACCTGCACACACACACACACACCCACACACAC
AATCTGGACACATTTCAGACAGAAACACCGTCCTCAGAGCTGGAGATCGCTCAGTTTTACTTTACTCTTCAGTGATTTACTGTCAGGGCAGAAGCGCTGTCCCTTTAAGGGCCCCGGGGCCGGCAGACCCCTGATGATGTCACACAGACGGCCCCAAGTGTGAGGAGCCTCAAACACACACACTCACACACTCTCTCAGA
GGTCACACAAACACACATGGACCAACAAACTCTATAATGACACCGCAAACAAGCCCTGACAAAGCACTCGCCGTAAATCCTCAAGCAGACGGAAGCTAAACACTGTCAGAGTAAAGCGCTTACACTCTTCACAATCACACAGATATACGAGTTATTAGTGATAAAAGACTGCATTGAAGATGGGAAGGGATTTATGTACT
CTTTCTCACGTCACACACACGCACACAGGCCACACATGGGTCAGTCACTCATTCACTTATACACACACACACACACACACGCACACACTGATGAGTTAACCTGACAGGCCTGCAGAATCTGACAGTAGCAATGTTCGTGTTTCTTACAGCCGCAGTGGCTAGTTTCAGTGTGTTGTCATGCAGTTGTTGTTGTTATTGTA
TTACACACAAAGACTCATATGAATGGCTCTTTTATTACACAACAAATGTCTTCACGCTTGCCTTGTTTTCCTCCTCCGAGCCTGAGGATGATGGACAGCAGTGTGTAATAAATCCAGTCTCCTCCAGAGTCTCGTGGTGATAAATTCACAGTCTCTGTTACTCCTGTGTCCCACAGCAGTATAAATCACACTTTTTTATT
TCTCTGACTCCGCCCATCACTGTGATTGACAGCTGATGTTTTTCTCTGACTCCACCCATGACCGTGATTGACAGCTGGTGTCTCTCGCTCTTGGACTCCACTTATTAAACATGATTGACAGCTGAAGTCTCTAACTCCGCCCATCACTGTGAATGACAGCTGATCTTGCTGACACAACCTATCACTGTGATTGACAGCTG
AATAAATCTATTTAAAGACATTTTAACAAAGAGACTGCATGAAAACCCAAAGGCTGATCGTCATGACAAAGGCTGAGCACGTGCACTGTCAGATCCGTCTCATCAGGTTTCACAGCTTCCACTAGAGGGCATCGCTCGGGTCTAAAATTAGGGGGTGACATGATAGTTTCCATGACAACACATTTATAGGCTAGAGCCCA
GTGTTGACCACAGCCGTGTACTCGCTCTGAGTGTGTACATAAGCTAAGACTGTCACTCCGTGTCTGAAGGGGTTTAACATTCTTTCCATTCATCAGTCAGTATGTGTTAGTGAAACCTTTTGTCATTGACAATGCCATCTGACAGAGCCTAACCACCCCTCCTCACCGAGCCAGACGGGCTGTCTCAGAGCCCCCTTACC
ATGCGAGGGAATGTGTCCTCACGGCAGGGTGTCAATCCCCCCTGGTCATTCACAAAACAATAAACTGCTGACTGGAGCTGAACGTCGGGCCACGGCTGGGTCTGACTTTGATGAGATCTGCAGGCCTCTCATTCCTGACCGGGGCCTCCGACACGTCGCCCTGCATTTGCTCCATGTGACTTCACTTTTGCCCTGCCGTG
CTTCCTTCTGTGTTCGCATGCTTCCTACTTTGTGCTTCCTTTACAGAAAAACTTTCCACTGGCAGAGCTTTCCCTTTCGCTCATTTATCAGCGCTCAGCCTGACAGGTTTGCTGGAGACTCTTCCTGCTAATGGCCAATTACAGCAAGAGGAGCTGTCACACATCACAACACCAGGCTTTTATAATGGACAGTTGCATTG
AACTGACAATGCCCTGACAACCCCAGTAGAGTCATGTCTAGCTACTCATGACTTTATACCATTAGAACAGCTGCATAGCAACACCCTGACAACCACCAGAATGTCCTGTCAATCATCCAGATAGCAACAACAGTCTTCTTCCCTTCATATGCAGGAACTGAACAGCTTTTAAATAATAGACAGAGATACTCCAGTGGTGA
ACAGTGTTTGTGGGGATAATTCTCAGCCATGCAGAACATGAGCATGTGTGTGTGAGAGTGAGTTTACTGCAGAAATACACATTTCAGGAATCATAAATCATCCATGGCATTTTCCAGAGCAGCACAAGCTTGAAATTCCAGCTGTTTCTGGTGCAGCCTCACACTACAGCGTCATAACTACATGCACCGCGACACCAAAA
TGATGGCTCTTTTGTTCGGTTTGTGACGTATTTGTGGGCGTTTGCAGACACACCCTGCTCTCCGGTCGTGCCCTGGGGGCCTGCTGACAGTCGGGCTCCACCTGATGCTGTTTTAATAGTGAGATAAAGCCCACAGAAGCGTGTCTGTGTTGTGAAAGGCCTGGAGGTGGCCAGTAAACACTGTCAGTCTGGGTTAAATT
ATAAAACAAAACATCATCTGAGGCCTCGTTTCGTCTGATATTTCCCTGGGCAGGAGGTAAACAGTGGTATCTGATGTAAACCGCTCAGACACCAGAGCTGGTGACACTTTTATGAGCATCTCGGGTGAGTTTGAGCAGATGTGGAGCTTCACTGACAGCTGTCTGATCGTCCTGCAGAAACACCAGCCAGAATCAAACAC
CCGATTGAGGACAAACAATCAGCAAGGGTGTGTTAAAAATAATCCTAAAGTGCAGACGGTGGTCCTGAAAGACGAGCCGCAGTGTGTCTGTCATAAATCTCAGTCCGCCGCTCATAAACGTAAAGCAAGATGTTGATTTGAGCAGCATATGGTGCACTGGCAGACTTTCAGAAGCTGCTGTCTGAATATCAGCATTTAAT
GGCATTTCTGCTTTTTTTGGAGTCGGTTAAAGAGCACGCCTTGAGGGATTTGATCTCCGCATTGTTAAGCGACTACAATGCGAGTTGCGCGCCGTTCGCCTGTCAGTGTGATTGGAAAGACTTCACAGAGGAGAAAGAAGAGAATGACACTGATATTCAAGGAATTTCTCATTTGCATATTACGAGCCTCTGATAACAGA
CCTTTAAATCCGAGGAATCCTGGAGTGGGACGGGGGTCAGAGGTCGCTGGGTTTTATTGCTGACCCTTTGGTTTTTGTGAATTGCCTCGTTATGCTGTCAGTCCCGACTGAGCTGCTTTATTTGATGGATTTTGGTCTTGTTTCCTCAGGCCTCAGGTGTCACCGACTCCTTTTACTTTTTGCCATGACCGTAGATGTCA
GGAGAGGTCAAGGATAAAGACTGTGGCATTTGGGACCAAAGAGTTCCTCATTTGGCTCAAGCAGATACAGAAGAGAAGATCTGGTGCGAAATCTGTCAGACACTCGAGGCTTCGCCTAAAGCCAATCCACTGCGACTGACAGCAAGGAATATGAGAGCAGGCATTTGTGATGACTTGCCCCTCACGCCGTCAAACTAGTT
GTGTAATATGCTTTTCCCACCAATTTATACGGGGTGGAAGTGTTTGTAGCCCGCAGACATAATGAAGAATATATATCAGGACATGTTTCAGAGCTGACACGCTCACTTCTGATGGGAAACGGTTGTCAGTCTTAGCGCGCCCTCTCCTGGCAGCTGACTGCATCGTGTAGAATACAAAGAGAGACAATATAGCTTCACAT
TCAACACCGATGTGTCTGGCGTAGGAAATGCATGCGTGTTTTCCTCTTCTTCAAGTCAAGTCGGAGGCGTGATAATTTTCTCTGGTGTTGACCTGTCAGGACTGGTGATTTGCAACATTTCCACTCCACTGACCTGCCTGACTTTGTGTTCGCTCTCTATAACCTGACAGGCATGACTGGAGTCTGAATGAGCTGTACTG
ATCTCTGGCCTGTTTTTCACACCATCCCTGACACATTTCACCATGAAAAAGACAAGCCGGCACAGCCAAAAAAGCAGCTGAACGCACTGTCTGCCATCCTCCTCCATAGTATTCATGATTTATGATTGTCTTGAGGGCAAGGAGACTCGACAAGGATGTCTATTTCAAAGCGTCTGGCCCTGCATCGAGCACACAGCGGG
CTCTCCATCACAGTCTTTTCTCTTCTATCATCGTTGTCTATCTCAGCATCATGCGGCAATGACAACCCCGCACTAATTAGCTCACAGCCAGAGTCTGTCAGTGGCGTGTTTACGTGAGCGAGCACGAGTGACGGCAAAGTCAGCAAAGTTCCGAGATGGAGGCGCGCGCTGCCCTCCGCGCCCCCGCCTCAAGCCCTTCG
CCTGTACAATCGCAAGAACATATTAAATGTCAAGAGTAATGAATGGACACAAATCAATTTGTTTTATTACCAAAGAGTTCAGGGTGGGCTGATTACACAGCTGACTATAAATCTGTCAGCAGTACAGAAATGTGCCAAAGTGATCACGAAAAAAGGAAAAACGGATATTTGTTTTCAGTATATATATTGGTTATAATCTG
AATTACAGTTTATAGGAGCCTTTCACACAACACGCTGCCACTAAATTTAGCACATCATTAGTTTCACAGTTTTCATAACACCAGCGCGGGGCCATTCCTCTGCGGTGACAGATCTCATCACTGCGGCTGAATCTCAATTTGTTTAAAAAGGAGTTCTAGCTTATTTCAATGGAAGGATGGAGGAACTGAAATAACCTCAT
TACTCCTATGAGCGATTGAGTTTTCAGTTTTTAGGAGCGGGATCCTTTATTTTTCACATGAAATGTGAATAGATTGCAGAATCTCACAAGCCCCGGTCTGACATGTCGTATAATTAACGACCAACTGTAAATAACCCATTCATCCGCTCCCAACAACCAGCCAGCGGCACACAATGGCGTCCACAAGAGCAGGACTAACA
AAGGTGCTAAATTTGACCCCAGGTACCTTGTGTCCTTTGTCCCTCCAGGCTCACCTTGTCAGCCTTCCAGACTTGGAGGCAAAGCCGTGTCAGAACAGCACTCATGTCTCCAACTAGAGGAAATTGATCTCTCAAGTCTGTCACACAACTATGAAGGGGCCAGGGGCTCAAGTGTCAGGTTACCGGAGGCAGGTGCAAAC
GGGAACTGACCTCTCTACACCTCACGTCGACCGTTCAGAGCTTAGAAACGCACATAAGCAAATCCTTGACATAGCAACAAGACCTGCCTTTATCGCTAACAAAGCTGAGGTGATTTATTAAATCCAACAGCTGCACTGCCTGTGATGTCGGCCTCGTCAGATCTGTTCAAAAATCGTAAAGCAATAAATTTTTATTTGTT
GAGCAGAAAGTGTTCATGGGTTGGTGGAGGAGGGTTTGAATAGCTAGTGGGGAAAGATGACTTGTAACGACCCATAAATAACTTCTAACCTGGCTGCCATGCCCAAACTAGGCAGTCCCATGTGCCTGTGTAATGTCCCGTTCCCCTCCCCACTGACACACCAATAGACAGAGAGGGACAGGGGGTAAAAATAGAGTCCC
TACTCATTATCAGTTTTTCCATTCATTGATCTTCAACTTTCTTTAAGACACATACTATGAATTCCTCGTTAGGGCGCAGCTCTGATATAAACCTGTCAGGGCTGTTGTCGACACCTCAAGCCTCATCTTGCTGCTTCACTCTTGTTTGTGGAAGGTTTTAGTGTGCATGTGTGAGGAGAAAAAAACGGCTGTGAGGGTTA
ATCTGATCCGCTCTCTGAACCTCCGCGCGCGTTCACATCTCGCTCATAACGCCTGTGCGAGCGCTGATTGGCTGCAGAGCTTGTCCTGGGGGAGCAGATCACTTGACAGTTTTCTAATTAACTAATCATACTGTAGTATAGACACTTGGAGCGCGTCCTTGGACTCAGACTTGTTCCTGAAGCAACATCAGAGCGCGAGA
ATTGATAGATGCTTTGAAAGGATATAATCCTCAGTTCATTTCATCAGTAGGGTTAATTAACCGGCGCTCGATTGGACCTGAGGTTAATCTGTGTACTGAACTGACACATCGCCGTTCATCACTCTCATCTCTCCTCCTCCTGTCCTCCTCCATCCACAGAAAGACGGGTCAATTAGTTCATGTCGTCTTACACAGATGGC
CCTTGTTTATGTCGTTTTTATGACATGCATGGGGTTTAACCAGACACAATAATGACACATAGTCCAAGTGTTTCCCTTTGAAGTTTGCATCATATATCTGTCCTATCCCTACAATAAAAATAAGTCAAATTCTTCAGAGAATATAAAAAGCCTCTGTAGCTTGTAGTTACAACTTGGTTCGCTATACAACCAAATCATAA
CAAGACTTTTTATTAAAGCACTTCACATTCATTCACCCCACCCCAATTTCACTGGTCACACTTGTTTGGGAAACGCTTCCAAACATCACACTTCAGTAGGGTGTCTTTATTTATGACCATAATGAGGTGTTTGCTAACACTTTGAAGGCAGAACAGTTAAAGGAAGCCGAGATCCTGATGGTGTTTATTCACACACTTGA
CATTTCTGTCTGACAATCAGCAGCTGTATTCTTCCAGACATGTTGAATAGTCTTTTTTTTCTCAGAGAACTGCCTGTTCCTCAGGGCCTGAGATCACTCTGGAGATTTATGACTGGAGATGCTGATAAGCAACCAAAGCCCATTTTAGAGGAGCGCTGAGGTCTTCGACTCATTTTACTGTTGCTTAATGATATGATGTG
GTGCATTTACTTCCACCGACTCCATTGTGTTTTTGAGCATGAGGCTGAGGAATCCCATCTGAGCAAGTAGGTAAAGATTTACGGCATCTGTCTTCCGCCTTTTTTTCAGTCTTTGAAAACCACAGGGGAGCAGATTTACAACCAACCTGTCTCCTGTTAACATAAAGCCTTAGCATGGAAACAAAAAAAATCTGAAAAGG
CTGCGTCTTCCTCCAGACAAACTGCTCTTTAGGGCAAGCTAGTGACACCTCGGGGGACTGTGCAAGCCTGGAAAAAGTGCTTGAAAAACACCGTAGGTGCGAAAAGCAATTAGCAGTGAAGAGGCTGGAGGCGTGAGGAGACAGAAAGTGAGATTGGAGAGGAAGACATGTCTGAACATGAGACAGGGACACGGGGCCTT
AAGAGTCACACACACCTGCCTCTCTATGTCATTCTGAGGGGCCCGGGGCCGTGTCAGGTTTACACACACACACACAGACGCACACACACGCGCATGAGTGACGTGGAGCCAGCAGTTATGCAGCTCAACCAGAGATAATTCAGTGCCGGCTGATGAGAAAAGGTTAAAAACTGCTAAATGTCACGTCTTCGTTCGGTTGT
AAGACATCTGAAAGCATACAGAGCAGAGCAACAAGAGGCAAATCAAAGAGAAAGGAGAGAGAGAATGTTGAGAAATACCTGTGGCTTGAGGAGACTGTCACTTTCTGTTGACATGTAATGAACAGGTGAACCGCAATAAGACTAACAGAGAGAGAGAGAGAGAGAGAGAGAGAGAGAGAGAGAGAGAGAGAGAGAGAGAG
TCTTGCTTTCATGTTGTGGTCACGGCTCTACAGTGTGTGTCTGTTTCCTCCACTAACTCAATCACTCCTTGCAGCAACTCACTCTCTCGCCTCCACTGACAGGCTACAAATGGCCGGCAGTCGCCCTCCGTTTATCTTCATTTGACTTGGCTGAGACACAGGCACTGATCTGGAGTCAGATTACTGGCCAGCAAGTCAAC
GATGTGACGCAGGGTCTGATTTCTCCCTGCTTCAGTTAGCATGCATGTAACAATCATTAAAATATCACACCCAGATTTCAGACCCTCTCTGACGTCTTCAAAGCTGCACGTCTTAATCAGAGGACAATCACAAGGGAGCTTGAGTCTACAATTAAAGACAAAGAAACAACAAAACAGCGTGTGGAACAAGAGGCTAAAGC
ATTTCATTTTCCAGCTGTAGACTTTGCTTGTTTGTTTGTTAGTTGCTGAAGTTTGTGATGTATTCTAAAGTGATTTGTGTTTGTTTTTAATCTGCCCTCAGCTGACAGCAGTGTTTGAAAAACTGGAGCTCCAGCAGAGGGCGCTAGTGAGTCCCGGGGGCAGTTTTGCATCCGGTCGCTCCAGTCCGGACCACTCTGAA
GTTTGATAAATTGATTCATAATGAAACTGCATGAAAGGGATATATGGCTTGAGTTACGCACTAAAAAGGTCTTTACCAATCATAAATCATTTCCATAACGTGCTGAGAAAAACCATCTGGTCCCCGAATTGCGCCATCATATCTGAAAACCTTCGCCCTCTGTAGGTCAATATGGAAACTGCCACTGATGTTTCCCCACA
GCCAGGTTTATGTGTGCCTCCCCAGCCCACCCCTGTGCGTCCACAGTGGCAGCGAGTGCTGTAATCTCATTATTCTGCTCTGGGAGGCTGGCTGTCGGCCCTGGAACTACGATTTACACATGGCATTTCAACAGGGAGGGGAGGGCCTGCTGTCGATGAAGCGCCCACTGACATTTATCCATTTGACACGTTAGCCTCTC
TAGTAAATGTTTGAACGGATTTGACCCTAATGTAATGTGTATGGTGACATGTGGGTGCTTTGTATACAGTAATGGTGACTTAAAGAGGCACGTGTCAGTCTCCAGTTGATGAATGATTTGTGTAAACCTCCACCTCCACCTCCACCTCCCCCTACACACACACACACACACGCACACACACCAGTCAGTGAATGTCATTA
TTTTATAGAATCCTCAACATATAGTCCTGTCTAAAATGTGACGTCTGATGCAGTGTGTCCTTTTGTGGCCTTCTGTGTGTGTGACAGGCAGGTGACAGCTGTCCCGTTGTGCTTGTTCAGCACTTCAGATGGATTTTTGTGTGTATGTGTGTGTCTGATCAGTACAGCTATATCTCAGTCACTTCCTGTGCATGAAATAG
GAATTCTTTAGCCCTGCTATCAGAGGACACAGCATGGGTGCCAAAGCACAATAGAGTTTAAATTGTTCCAGCAAGCCACTCCACTATCCCGGGATTGACAGCCAAAGCAAATCCTTGATATTCTGTGCTAAGGCTTCGGTAATATGTTGTAAAGTTCAAACCTGTGTGATTATTACTCACAGTATGAGGGGTTTCTAAAT
CCCTTAATACTAAGCATGGGTAAAGCGGAGCAGGAAACGCTGTGTTTTTGTTATGGAGCGACAGAACAATGGGGTGGTAAATCTACAAGTCAAGCCAGCTGCCTGTCACACACGGCCAAAAGAAACACTTCTGTCATTTTTGCTAAATCCTGCATCCTGGAATGTGCTCATCTCTGGTGTTTTTCGTGAAAGTCAAATGT
TAGACACATCTGTCATGCAGGGTGAGAAAAGAAAAGGGAGGAAAAGGCCTCAAGTGTGTTTTTGCGCCGAAGGAGAGCCATAGATCATTTCAGACCTGTCACAAAGGCCCTGTTTGAATACACTACTGTACACAGGTTTGAATTCCTTAAACGGCATGAGGTCGCTTAGCCTGTATCATACTATGTTTAGTAGGCCTGAG
ATAATTCATGCACCAGTCTGCAAACTGCAGATGAGAAGACATCAAATCCCATCATGCCTCTGTTCACACAACAGGCAATGACGGATCCCCTCCTGCCAGCACAGTGATTTATAACATCCTCCATTGGTCACACAGAATATGCATACATTTCCCAGACCTGCTTGCCGTGAGGTGACAGTGCTAACCACTGAGCCACCGTG
GGCCGACGCACTTTGCAGTTTTATTGCCCGATGCATAATCTCTTATTTGTGCGTCCGCTGAGGTGTGTCCTCCACAGTCCGCCGCTCTCCGACTGACAGCCTGCACCTCTACCCACAATGCAGTGGTAAATTCAGGAGCAGGCAGCTGTCTCGTCTCTTAACCTCTCTCTTTTCTCCTTACAACACTTGCAAACACTCCA
AAACACTCACTGCGGGAGCTTTAACAGTCCCATGGGACGCGGCACCTGTTCAGCATGTGGGAGGTAGGAAAAGCAATCAGACCTTTAGCCCTGTCAGTGGACACACAGCAGCTAAAGTCCAGCATGGAGGAATCTGAGGAATCCTGCACCGCTCATGAAGATGATGATGATGTATGGAGAAGAGCTGTGAGCTTCATGAC
CAGTTTTTTCAGTGTATGTACACAAGGCAGATCTGCACACTGAATGTGACACGTATGGTCTGAACTCTCGGTGATGTTTGAACTTTGTCTGATTGGCAGGGCTGCTCTGTAGTGACCGCCGTCCTGCTGATCGCGGCGGAGAGAAGAGCAAGATCCCAACAAGTTTAGGAAGCGTCAGTGACAGCGCATTGTCTTCCAAC
TAGGTGCTTACTTGCTGGTTCATTTGATCAAACCCCCGACCAGCTCGGTTGTAAATCGTGCAGCAACTGTGTCGGGATCTGCCACCCACTGAGCCACTGCAGCATGCAGAGAATGGGCACGTCGCATGCCAGCAAAGCAGGAACTCAATAGGCCTGTATGTCCCTCATGGGTCAGCTGGTGAAAGGGTGTGTGTATGTGT
CACCACGCTCAAGACCCCCGTTTCTATTTCTGCCCGAATCCTATAGTCGCCCTTCCGCCATTACACCGGGGCACATGACTTCTGTTACCATCCGTCAGCGCTTGACAGCTCTTGGAGTGCTGATTTATCTAATTAGCAATCAATTAGCTTGTTACAACTGGATGCAATTACCTTTTACAGAGGGAGAGAGAGGAGGGCAG
GCAGACCACCCCTCCTGTACAGTACTCCATCAGTCCCTGGTACATATTAATGTTATTTTCGGGTCATTTAACTTTGCAGTGCAGGAGGGCTAGGGGCTGACGCAAAACCGTAAATCATGGAGCTGTGGAACAGGCTGGTGCCATAACAGATTATCATATGGATTTTAGGTGAGGTTAAAGTATAGTTCCTGAACTGGACC
ACTCAGACCCGCAGACAAAGTGCCTGCGGATGAAGCCTTCAAAGTTCGCCCAAATTTCAGTGTGTCTCTCAGCGCCATATATCACCCTCCTTACGTTCAAGTGACAGGGAAAGTGGAGGAAAGATTAAGGGCTTGCGCACCGAGGAATGTTAAGTGTGGTTGAAGCATGTGCGCTGAGTATAGACTAGCGCACGTTCAAG
AAATTGCAAAGCTTCTACATTTGTTCCACCACCCAGTAAAAGCAAAGCCACATTCAGCTGAAAGGAACGCACATTGACAGCCAGATGTGCTGTCTGTCGTTTATTTGGCGCTAGAAAGCCTTTGGCCCAAGGGTGTGGAGTTCCCCTTCTGTTAAAGCTGTGATGTGACATCCCTGTCTGGAGGCCCTTTTTTTTACATT
AAAGTTAATAAATGCTTTTCACAGCTTGTGTTTTGCCTTCCCGCTTTACTTTGACTAGTCAGTCGGCGTTCGCCTCGGCGGCCATAAATTACAGTGTGGTGTGTTTGCCTCGGGTCCTGATGGTTTATTTCAACCCCGTTCCTTTATGACAGATCTGACAATGTGGCTGTGAGATCCTCGTGTGATTCTGCGTCCGAACT
CAAAATGGCCCCACTTAGGGTTAACATAAGCTGTGTGGTGTCAGCAGATCTGAAGCCATGCAAATCTATGGCCCAGGCAGTTTTATTGGCCAGCAGTGTCACAGCCCAGACAGTTTTATGCCCCTGTTGTGTCTGGTGCATCTAGTAGTGTTGTGTCATATGTACAGCCAAATAATAAATGTGAATAAAATGTGATGTTA
TAAATAATTGCACATTCGCGCCTTTGTAATCAATACAAAGTTGTTTCTGCTGGGAAGAAGCCACCATAAATCAGTTAATTGTCCTTGTGCCTCTGTGTCAGCAATTTATCCCCCAAAGCAAAACCAGACGTGTTCACTGGAACCTTCGCCTTGAGGTGTTTGAAGCTGGCATATTTAGATAAAGGAATTCCTAATGGCGT
TGTGAGAAATGTCTTTGAGTAAAGAGACAAAGTAATTGAGTGTGTGTTTCAAGGAGAAGGGGGAGGAAGAGAGTTTGTGCCGGTATGTGTCATGGCCGAATCACTGGGTTCGAGCTTTAGCAAGTTTCAACAAGAAAAATGAGTCAGTTGGAAACCAGTATAGGATTGTGAAACTTGATGGATATTTGGACATTCAGCAT
AAGAACAGCATGGGAGAAAAAACACATCCCTGGGGCTGCCAGTGCTGATTGTACAAGTGCTGGATGAGAATGTTGCCAGTTTTATTACCTGCTGCCTGTCTGTCAGAGAGTTAGTGATCCACTCCAGAGAGAGATGGACAGAGAGATGAGTCCAAGCGCTCTATTCAACTGAATGGGGAGACTCATGAAATGGTAATAAT
TATTGTTTGCTTTTAGCTCTAAAGGAAGAGGATTGACGCTGAAACAAAATGGTGCTGTCTAATGCCCTCTGCTGTCTCTGTGCAGAAATGAACAAGCTGCCTTGTCCTTCAAACTATTTTGGATGCAATACTCACAACGGCCACATTGAGCAGTAAAGTACTGTGTTCTCAGTATGGACCCTTTTCATAGACTCGGATGA
ACAGTTATGCTGGAAGCATTTTATTAGACACATTTCATCACTGATACGGACACCCACAAGTATTTCCCAAAATCATAAATCACTGCTCTCATTGGACAGACCACTGTAGTCAGTTTAATCGTCATCATCCTGCGCCTGATTTTTTTCCCTATTTTCTACATTAGGAAGTCACTTGTGCAGCAGGATTCACTCCGTTGTCT
ATGTTTTTGCCATATACATTATTGGACACCTTGCATTCAGCTATAACAGAACGCTAGGTGGCGATAAAATCACGGTTTCTTTATCCACATGACAGTTCAAGTTTTTGACAGCTGTGATACCTGTGCTCTTGATTACCAATGAAGTCGTGTCACAGGTCCGTTCTGCTAATTTCCCTCGCTTTTTCACGTAGATGGATTGA
TGTCACAGTGTAAGTGCTTGTGTGTTTCTCACTAAATTCTTCAGTGTGTTTTTCTCATTGTGGGCTGTAAACTCTCTCCACAGGATTCTAACAACACCTTCTCGCGCCACTCAAACACACACACACACACTTTCTCTCCTTGTTCTCTTGAAACCTGTGGTAATTGACCCGAGTCATTTTTATCATGAACTCCACTCCTG
ATATTGGTTCATATTAGCTGTCAATCACTCAAGACTTTCCGCTGTCAGATGACAGGGAAGGAGCTTTTATGACCACGGGAAATACAAACGGTTGAAGAGTGAAAACTTAAAGCACACAGGTTGGCAAACCCCACCTAAAGTTGAGGCGCAGATGAAAGCCATCATGACACGTCACGTGGTGAATAATGATCCGCCAGCTG
TCACGGTTCATGCGCTCCACACCCCTGCCATTGTCTGCATGTGTGTGTGAGTGTATTGAGAGAGTGTGTGTGGAGGGTAACATGCTGGAAGACCGTGCTGACAGCAGCATCTGGACACCAGTGGGTGTTGAAAACGCTCTCGCTCGTGCACACAGACACACACAGAGAGACACATACACAAAAACACGAGCCTGACGAGA
CTGCTAACACTGTGGCGGATACCCACAGTGGAGGAGCACAACACACAGCCGGAGAGAGAGACACACACACACTTCCTACAGATGCTTCTCTGTGAGTGACACCTGTTCCTCTAGTGTATGAGCTTCCTGCCAGAACAGGAAGTTAATCCAGTTAAACACGGCTCTCAGTGTGTGTAGTGAAGCAAATGTCCACATATAAC
TTATCCTTCTTATTTATGAAGTTGTTTGTCTGCTGTTGGCAGATGTTGTACACGTGGAGGTCGCTCACTCTGACGTACAGCTCTGGCGCTTCAATACACTTCCGACAACACGGAAGATGTGACGTTGCACTGCTGAATGAATGAACTGACTGCCACTGAGTCTTCATAAAACTTCATACAGAGGAGATATTGATTTCTAA
ACTTCCTGGTTCAAGGTAAAAATACGGACGTCGGCCTCGTACGTATACATGACCTCCTCTACGCCGACTTGGGTCATAAATATTAACGTACTCCGTGTCGCTCCAAGAGTCCTATTGGATGGTTCTTCTTGTTAATTAATATTCATAAGCAACTGCCACCCTAATATTCATAAGAACGCTTGAGAAAGGTTACCAAGCAA
TACGGTATGGCTGACGGGGAACGATCACCTTTACTATTGGACGGTCGCGATGGAATGACGGGACTGTCACTGGGAGACGAGCCCTACCGACCGATCAGCAAACCGCAGAGTGAGTCAAACATGATCCAGATTGACACTGGCTGTAATTTACAGCATGTTCATTTTGCTATCCACAGTATATTTGAACATATGCGAATTGT
CAGTGTTCCCGTCGGCTCCTCCAATGCTGGGAGAAGCTCCTCCACCGTACTCCCCGCTGGGCTCTCCGGAGAGCAGCAGCGCTCCTGTCATCAGCTGCAGAGTCTGTCAGTCGCTTATTAGCGTGGAGGGCAAAATCCACCAGCATGTGGTCAAATGTGGCGTCTGCAATGAGGCTACAGTGAGTCAACAAACACATTCA
TCATCATAATGTCACGGTTATCTGAGATGTGCAAAAGCCAAAGTTGAGGAAACGCTGAGCAAACACTTGTAGTAGTAAATCATGTGGATCCCAGATCTGTCAGCTCCATAGCCTATTAGTCACTTGGAGTTTATTTACTACCATCTACTAACTCCATTAGAGGAAGTCATCAGCGGAACAGAAGAAGCAGACATAAAATT
CAGACAGGGACAGCAAGGCAGGAGGCCTGTGGGGCTGTAGCCAACACTGGTGGGTGCTCTGGGACTGGAGCTGACACTGGTAGGTGCTCTGGGGCTCTGACAGCGGCCTCTGGTTGATTTACGTGAGAAGAGCAGGCACAAATGGCACTTGCGCAAGAAATTTGAGATCAGCGGCCTCTGGCGGATTTGCGAAAACAAAA
GTTCATGATTGTTGCTCCATCAGGAGACAGATCACAGTTGTGCTCGACTTACCATTGCCACATAAATCAATGGAAGGATGTTAAACTCAGTCTGTTCCTCTGTCAGTCACGGACCTCTGTTTAAAGGTCTTTCTTTTTTTTCTTCCACATTCTTCCAGGGCAAAAGCCCCTCAGAGTCTTTTAACCTTTGACTGCTCAGA
GTATATGCTTAAATCAGTCCCTCCTCTGCCGTCCTTCTGCTCATCTTTCATTCTGTGCCGCTCTGTTCGGTCATCTTTCATGCACCTTCTTTTTCCGGGTGACAGTGATGAATGACACACCCCAGCGGGATCACTCATCCATCTGTTCATCCCTCTCTATTTCCCTCTTCCTCTCACTGGCCAAAAACCTCGCAGCCCCC
GACTCTCTAACACACGGTGAGACGCACTCTGACACACACACACACAAACACACATTCAGACCGATAGTCTTTCAGCAGGCTTTGTCAGCTGTCGCTGTCTGTTAACACAGATCCAATCAGTCTGGAGATGGAGACAGAGCGATGCCGCAGCCCAGAGGACAACTGCTTGTTACAAGGTATTGAATTTAAAAGGAACTGTG
GTGGTTGTGCAATAGAAGTGCTCAAACACTAGAGGGCAATACACTCCACGTCATTTATATTCAACATCGCACTCATAAATTAGCATGTCATGTTTACCAATTACTACAGTGTCAGTGTTGGCTAATCTCACCCCTGCCAAAAAAAAAAAAAAAAAAAAACACTCAGGAACGTTTGTTCTGTCATCCACAAATTACCTCAC
TCTACAACGCATTGTGTTCTGCATCCTGATAGCATATTGTGTTCTGCGTCCTGACTGGCTATAGGCCGTCATAAATCAATCTCCTTTTGGGGGCGGGCAGTTTCCCGCTGGGCCGACGTACTTTTTGGGCTGGGCGGATCATCTTCGTATGATCTGATCGTCCTATAAAACCATGTTTTTTTTCTGCCTAATTAACTGAC
AAATCAATGATCAAAAAGAATACTGACCAGCATAGATGTGGTGTCCATCCTTTGTCGCAAAGAGTGTGAGAATCAGGAGCTTCGCGATCATGACTGACAGCATCACTGTTGGGGTAAGTCAAGTCACAGGCTTTTAAACTTCAAAGGCTGTTTGTCACGTGCTCAAGAGGAACCGGGAACAAACTGAATCAACAACTTCC
TCTGTGGGTGTCACCACAAAAAATTAAAGTACACATTTTAGCTTATAAGGACTCATTACTCACCAATCACCATCATAAATCAGTCTAACATAACAACGTCTTGACAGCTGAGTGGAATCCCGGAAAATAAACAGTGGAACAACGAGCAATGGGAGGTTCGCACGTGACTGAAACTTTAGCAACAGTGTTACCCTATCAAT
TAAAAACACTATTTCGCAAGACAATCAAAGTAAAAGGACGGCCTGAATGAAAAAGCCTCCAATGTTTTTTTTCCCCCCTCTCTGTTTGCTTTGGGGGACAGACAGGGGTCTTCTGTGAAATCTACCACCTCCATGTACAAACACTGCATGATTTATGGCTTACTGTGGTCCTACAGAGAAACATGCTGAGAAGCAGCTCC
TGTACCTGCAGAAGCCTCCATCTCATGTTGAGGTCATCGATTCTGCTCAGGTTGTCTGGAGAAAGCTGAATGTCAGACGGTCTAAATGTGGAGGCCAGCTGGTTAACATGATTTACGTTATCCTGAATGGGAGCTATCTCTTCCTGAAATGCCTGGAAAAAGCACAAAGCCAGAAGTTTAAAACAATAAAGATATATACC
AATTCTTCACGCTCTCAGCCTGTCGTAGCTTGTAGTCCAGCTGATCCTGGGCGTCCTGGAGCTCCATCAGCCTCTCCAAGGCCAGTTCCAGCTGTTGCTGCCAGTCCACAGAAGCTGCACCCAGATTCTTCCATCGCACCGTTACATCCTCCACTTCTTTACGCAATATGCGGCCCACGTTTTGAACCCGCTCCTCAGGA
GAACAAACTGAACCTCAGATCCAGCAGTGAATTTTTTGTGAATGACACCGGGACGAGACAGTCTGAGGACTGTTGTGATAGGGGGAAACAAGCTGTCAGGGAATCTGGAGAAGCAGAGACAGGTGGCAAACTCTGCTCGCCTTAAAATAGAGAGTCACTATGAAGGCCTGCTTCATTTCACTCCCAAACACAAATGCTTA
TTTTTTTTATCTGATGCCACATGCACATTTTCCTGCATGTGTTACTCTTTGTCTCTGTCACTCCAACACAAGAGGATTTAGGCAGGAGAGCTCTTATAAGCTTAGGAGTGTGTGAGACCGAGAGAGAGGTCAAGCTGTCATTCTTTGTTAAGGTCATGTGTCACGTGGCTCACAGAGGCTTTCCCACTCTTACCCAGAAA
CTGCTTTATCCTCGAACAAGACGCTCTGAATAATGCCTCACCGACAGTCTGTACGTGGCTTTTGACAAAAAGTAAAAATAAAGTCTGATGTAAACAAGTGCAACTGACAGCTCAGTGCAACATCACTCTTATTACGCTTCCGTTTCCGTGTTTCTGCATCGCATTATCGCCATCTACTGGAAGAGGTGATGAAATACGAG
TGAATTATCTTAAAAGGTGTGCTGTTATTACCAGAAGCGCCTCATCTTGCAGTGCTGAAGCTGTTAGCACTGACTGACTTCGATAATAAATCAGTGTCTGGGTGGAGAAAATCAGCAGGAGATCTATTCGAAAGCTCTTACCGCTCGTTTTCTTTAACCACCTGCTCCAGGCTGGCTTTGACGTCTGTCATCTGCCTCTG
ATTTTTATAGACTGTCATTTGTCCATACTGTACCATCTCTACTCTTCTCAACGAGCTGCGAATGATGCCGCCGGCCCCTCCCCCGCCTCAGAGCACTGACAGGCGGCCTAGTCCTCATACAGCAGTCTCTCCCACCTGCAGCCCTATCAGATCTCCCCTCTGCGTACCGACGGCAAATGATTTAGCACTGGCAGTGTGAA
TTCGATAAGAGAATGAGGCCAAACAATGATAGTATTCAGTGCCTGAACCCCCCTTTCTCCCTCTGTCCAGCTCTAAAACACATCTGTTTTCATGGTACTTGCCTGTCACACTATTGCCAACACCCTTTCAGTGGTATCCCTCCCACTCTCTTTGGGATGATGATGTTGGGTATGAATGTGCTACAGCACTAGACGGAGAG
AGCGTCCAAACTTTTCAGGTTCTTTCTCTGAATGCATATCAAAATAATGACCATGCCTGGCAGTGAGAAGAGGCCTGGGCCATTGTTGGGGTTGTCAGGGAGGTCTCATTAAAAGGGACCAATGGACAAATGGGGCGCCTGTAGGCCTTTGTCTGAATGGAATACCCACACACTAAACTTCCACTCCATCACTCCGGGAC
ATGTTATACACAAATCTGGCTGTGTGTGTGAGCGTGTATTGACCCAAGGTGTTAGCTATAGCCTGGTCCTCTGAGTGCTGACCAGACAGAACTGCCAGTCAAACTCCGGCTATGCCCAGAGCAACTGCTGATTAATTCACTCATCACATGCGGAGAGAAAAAGACAGGAAGGGAGTGGAAAAATTGAACCATGAAAGTGA
AAACCAGCTGGAGAAAATCAATACAACAGGGGATTGCTCACTCGCTCACACACTCTCTCTCTCACACACACACACACAAACACTGAACTGTGACAGGCCCTCACCTCACACACTAATGACAGCAGAGAAAATGGCTGCTGCTTCATGACATGTCTGAGGCCCATTTACTGCTGTCAGGAGCAGAAATGATTTCTAAAAGC
TCCAGAAATGTTTTTCTCACGGCCCGCGCTTTAAAGGTGCGGTCTGTCGTGAGAACTTTCACACGCGTTTGGCTGGCAGCCGTCCGCGACTCACTCTCGCGATAACACGACACTCGCTCTCATCCGCTCCTATTACATTCGATTGCGAGTTCTCGCGTGACTTCAGAACTTTCTCACGCCTGTGCCCCCCTTTCCTGGCG
TATAGATTGATGACATCTATGCTGGCCACCAGGGGCAGAAATGAGATGAAGTTTCTCACATTCACTTTGAAGTGAGCTTGTCCTGAATTACAATGACAGACACCCGTCACTTGTGCATGCTCGTAAGAGCCACTGCTTGGCATCCGCTCACTGGAGCCCCAGTTTTATATTTAGACCGCATGGGGTTGTTGAGATGTAAC
CCTGAAAACCAACTGAATTTTCTAAATGAATAAATAAATGAATGAATAAATGAATACATGAAGGGGGGTGGGTAGCGGGATCGATCAGTCGGTCAGTCAGTCGACAGTGGTCTCTGGTGATTTACGAGAGAACAGCAAGCACAAATGGCAACTGCTAGCAAAATTTAGGATTGGAAAAGCATACACAGCGGTCTCTGGTG
ATTTTTAAAACCATACATTAACAGCAAACCAAATGCTCAAAATCACCCCTCAATCTCGTGACCAAATTGACTGCAGCATACTTTATAATCTGTCAGTGCTTGATGTGTCCACTAGGCGGCGCTGGAGCTAATCTTCCTCCTCATTGACTTTGTGCTGCAGTCAGTCGATGACCCCCTGCAACAGTTAATGTGCACTAATC
AGAGCTCTGAGTCAGGCTTAGTGTTAATACCATCCAGCTGCAGTCCTGAAGCAATGACAACAAGTTTAGAGATCTGGAGCCCCTCTTCACTTCCCAGCCCCCGACAGATTGAATTCCAGGAACATCTGGAGTGACTGACCCAAAGCTAAAGCATTAAAGCTGTGTGGTAAGAACCGCAGAGCATGACTAGTCACCAGAGT
TTAAAGAGTGTCAGCACTACATTTGGGTGCTCCATCGTTCGCATTATTCCTCCATCATTAAAGCGGCATGGAGGTCACAGGTCAAAGTTCAGCTGTCAGGGTTGAGTCTCGGGGGTGAAGCTGCGCTGTGGAGAGCCTACAGAGCCGCTTGTCAGGACGACACTTAGTCTGTGACCTCAGAGTCAAAGGTCAAAGGTGGC
TCTGAGGGCTGCAGCGCGACAAGGACCCTTTAAACAAGACCAGCCAACAAGATTCCCCACCGGCGAGCTTTTCACTCAACACACAAAAGACTGACACCCACTAGCAAAAGCAACAAAGTCACACGGCATGACAGCGGATGTGCAGATGAAGCTGTTGGACCTGATGGAGGCCACTTGAGACTTTCTGAAGCGCAGAGGTC
TCAGGTCCTCCAGAGCCACAGAAAAAGCACTTCAAGAGAGATCAGCCTGCTTTATGGCTGGAGTGAGAGAGGAAGGTCACAAAGGATAATTTATAATGGAGTGTCAGGTGATGCTGGAAAAACAAACGCTGATTCGGGGAGGAGACACTATATGTAACCTGCCAGCTCTGCTCATGAATAATAATTATGTGATGTAATAT
CCAATTCCATTCTAAACACTCTCCCATTTTCTGCCAAGAGACGGAATTCCGGAAATTTCTTGAGACTGGCATGGCTAATGATATACCACCCACTGACAGCTATCACGACCCCTACTGAGAGACACTATGAGGGAAAAGGGGCGGGAGGTCGACCAGGGGGATCAACAGAGAGAAATAGACAAGCGAAAGAAGTCGAAGCG
GAAAATGGATGAATGTCAACAAAAGCTTTTGCTAGAAACTGACCAGCTGCGAGAGGTCAGAGCGGCAGACAGTCTGGAGACTTCTGGACTGGATCTGACTGACAGCTCCAGCTGATACCAATGTAGAATAAACAATGAGGCATGAAAACGGAAAGACCAATTCCTTCCAAACAGGTAAAGTAAATATTGAGGCTGCTTAT
AGCTGTTAAACAAACAGAAACTATATGGGGCGTCTGCAGACTTGGATGCAGGCAGTTTTACGACCCCAAGTACACCAGTCTGCAGCCGAGGAGGGGTAGACTGCAGACTTGAATCCAGACAGATCTACGGCCGAAGCAGTTTGACAGCCTAGGCAGTTTTACCCCTGTTGTTTCTGATGCGTCCAGTAGGGAGAGGCAGT
TCCAAGGATGCGCAGCACAGACAGACCCACAGTATTCATCAGCCCCCCGTCTGTCTCCAGCTCTCCCAGTAAGGCTCCTCAGAGAACTGCTTCTTCAAAACTGCCTGTCAAAGGTTCACCCACAAGCCCCAGCTCGTCTTCACCGGGAAGCACAATCAGCGAAAGCAACAGTACTGCTGTAAACAAAGGTGTGTGTGTGT
CAGCAGTGCACATGGATCAACTCTGAGCTATAATGACATTCATTAAAGGGTGGCCTGCTGAGGAACTGGTCAGAGCATGTGATAAATCACTATGTGACACTGCCAGGAAGTAAAATAAACAAGACAGTGGCATTCTGGGTAAACTTTTAAATGCAAACACACAAACGAGTTGAACAGGGTCACTGGAGGAAAGACAAAGA
AGATGTTCAATAATTGACAACCTGTGTATTTTTAACACTCTCCCCATTCATTAAAGATGCTGTTGGATGAGAGTCACAGCTACTCCAGTTGCTCGGGGACTGACAGGCTGTAAATCATTCAGCGCCACCACGTGTGCTGCCGCACTTCACTTGCACTAACCAGAGGGGACCACTGCCTCACAGTGAGACTCTGTGATTTC
CAGGCCTTCAGTCTGCCATGTCATTATTGGATTTACACACACAACACTATACTTGTTCCCTGTTAGAGCCTGAACTTTGGCTTGAGGGTGATTTATAGCCCTGTCATTTGCTGTTCTAGTAATTGCTCAGGAGTGTGACAGACATACTACAATTATATTACACAATTTGAAGCTGCTGAACAGCATCTTTACATGCATTC
GATACATCTGGGTGTCACAGAGCATTTTGGGGGCTGTTAGAGGGGTTTATAAGCTGATGGGCGGCTCCTCTTTGATCCAACTGCTCTTTTTCTGATTGGATGCCAGATGGCAGGAGAAACACTCCACTCGGACTTAAGAGAACCTTTGGAGAAACAAATGGCATAATCCTGTTACACACAGAGGGTGAGGGCAGGGGTCA
ATGAGTTATACCCCATTGTGTCAGTGTGTCACATTTAGCAAGATGGACGACCACAACACCATATTCATTCCCCCTCCATACATCCATCATCCCTTCTGTCTCTTGAGACCGACAGAACGGGGGAAAAAAGACATCCTTCTCTGCACTGCTTTTTTGCTCTTTCCTTCAGGAAATCAAAAAGAAAGGCCTTCCTCTGATTT
TATCCTTCTCTAAATCGTACTCTCCAGCATGGCATCCTGGGAAAAAGCCTCTTTACCCAATACTGATCTCAGACACACACCAGCAGTCAGAGTGACAGGTACAAGGAAAAGAGGAGAGCAGCGAGCCCACTGACCTGCAGTCTGGGGTCATGGAATCCTATTACTATCACACAGAGCTAAAGTGAGTATCAGAGCAGTGG
GGGCATCAGTAGGATGCTTGCACAGGTTGGTGGTAGCAGTTGGATGTCTTTGAGAGAGCTGATGAAGAGCATCCTGATTCTTTTCATTTTTCCGCCGGAGGAGAGAGAATTGATGGCAGGAACAGATGGAGCAGCTGTCTCTCGGACCTGCTGTAGACATTCCACACTAGTTGCCGTGGTATTAAGAGGATTGCTCACCC
GAATAAATGTCCACACCCAAATCTTATTTCAGGTTGATGTTTTTTTTGCACAGCTGTTGAAGGGTGACGTCTGCAGCTTCTCATTGGCTGGTGGTGCCAGTCAACAAACAAAGAATACACATCGGACATGCGGATACGGAGACTACTCTTTTTAAGAGCTGTTATAACACCTTAAACACCCACAGTTACACATATAACAG
TCCCTATAAATCTCAACAAATAGTCAATAGAAATTAAACTCTTTAATTACTTTAATTTGACGTAGGAATGCAGTTTCTCTGCCCACCGAACTGATTGACAGCCCATGTCTCCATAACAACATGTATACACATGTCCACAGAACATTTCTTGTAAAGAAACTGGTATTAAAAATTATGTTACAACTCTCTGTGATCGGCTG
ACTCATCAGACCTGACCAAGCCAGCGCTCAATGACCCTATGCCAGTCAAGAGGTCCGAAGGTCAACCGGCCTCTCCACTCGGTCATCGCACAGAGCAGGACTCACACTGACCAGTCAATCAAAGGATTAGACTTACACACATACACGCAAATATTCACTCGCACAAACTACAACCTTCACTCGCTCCAGAAAACACAGAT
GGGGGTGAACTGAGTATAATGTCAAGAGCAGCATGTGCCACCTGTCTGTTCTCGTCTAAGTCAGGTGGTAACGGTCTCTCTGCTTTCACTGGCTGTGGCTGACAGCGCCCCCCTAGCCATGCAGAATACTAAAATAAACACTCACACTTCTGCATACATTAATTTGATGAATGAATAATAACACTTACATTAAGGACACA
TGTTTTTTTCTGTCTCTGCAACACAGAAAGCCTTTGTCCCGCCCTTACGTTTCACGCAACTAGTCAAGGTCGACTGTGATTGGCCACTTTTCATGTCAGTCAAATCAAGCTTTAGAATCGATTCTTAAACTTCGGAAACAGATTTTCAGCAGCTTATGACACAATGCACTAAAATAAACACTCTAAGCACAGCACTGTGA
AATAGCTTTCTATAAACTAATAGCTTTAAAACAGTATAATACCATTTTAATTGCCTCGATCTATGATCACACTCAGCTGCTGTCAAGAGGAGGCTGCCATTTTCGATGACGTATCATAACACACGTCCACGTCTTCCTCGTTTTCTTGTTGCGTCACAGGGAAAAATGCAATCTTTTGCTGCCCCCTGCTGACCTGATTG
GGTGTGTGTGTGTGTGTGTGTGTGTGTTTCTGCCTCTCCCTCTCCGCCCTTTCCTTCCTTCTCTGTTTGTGTCTCTCTATCTCTCCCTCTTTCCCTTCCTGACAAGACACGCCTCACAGACTTTCAAAGATCTGACGAGCGCGGATAAAGGTCGCCTGGTTCTGCAACAATGGGAGAAGACAAATGGCTTGCATAATCTA
ATTACATTTTTGTTGATGAGCTATCACTTTAAATTGAACGATTATGACAGATTTACACCTTCAAAGTGTAGGTGTGTGTGGGTGGGTGTGTGTGTGTGTGTGACAGCTTGCCTCTCGATGATTTATTAGTAAAACAATAGCAGATGGTGTCATATTGTTTTTTTTTTAAATGCACAACAGAAAACGCCTTGGCAAAAATA
GTTTGTTGGCAGCAGTGGGCTGTAGAGGAGGGAGGCTCGGCTCAGAGGACGACAGCATGGGAGAGTGACTGATAGTGCTTGCGCGTCTCCTGAAACCCTGAGGCGGACTCTCAGGATCCTCCTGACCCCTGTCAGAGCCTTCAAGATGCTTCAGATTCCCTGTGGAATTGTGGGAGCGCAGCGGACTGGAGAGAAGCAGA
AAAGACATACTGCTCCTCTGTCTGCACCATGTAGTTTCGCTGAGAGCGCATTAGAGTCACGTGACCGTAAATATCTAACGTCTTCTCTTGCTTCACTCGTTCCAGCATGGCATCAATCACAATGAAGCAGCCTGTCCGGCCCACACCGGCACTAAGGGAAGAGACACCAAATGTTTCAGAAACAAGTATTCACACTTTGC
TATATATAATAGTGTTTCATAGCATAATTTTGGTCTTTTCACAAGAAAAATATACTAGACATATAGACGTATACCTTTCACCTTGTATGATTTGCGATGGCATGTCCCTCACATATGAATGGGAGTTTGTAGCATCTAAAATATACAAAACTCCTGGTGTAGCAGCTCGTATCATATGATTTAAGATGCCACCACTCAAA
AAAATCACAACTTTCAGGAGTTTTTCTTCTCCCACTTTCCTCTTTTCGAGTCTCACATGAACAAACTCAAGACTGCCATCGAGAGGGTGAGTGTGAAAGCGCAGGACAGTGATTTATTATAGCAGCCTTTGTAGGAGCAAGTGTTGTAGGGTTTCATCAGAATTCATAATCAGAATTTAAAATTTATTATTGATTTGTAA
AAAAGATTCGATTCAAATGAACGACTCGTTCGCGAATCGTACATCGCTAGAGGAGGAGAACGGACGAGAGGTAAACCAGAAAAAGAGGAGAACGGGAGAGGGTGCTGACATCTGAGGTGAGTGATGTATTACGGCAAAATATTAAACCTAAACTTAAGAGCATCAGAATTTGTGATCCGTGACTGTTTAATTCGCGCCGT
ATGTAAACAAAATTCCGGCCACATTGGTCATAGCAGCGTCAGTCTATCAATATTCCTCATCTGATCCTTACGTAACTTTTAGCTGTGCGTTTGTCCGGCTTGACAGCATTGATTTATGATGCTCCATCATGTTTCATCTTATGCTGGTTATTAGGGAATGATATAATCTATGCGTACTTGTCACTCTTTATACGCGCAGT
CACAAGTGTGAGTATGTGTTTGTAAGAGTAGCTGTGCAGTTGTCGGGGGAACTGAAGACTCTTCATACAGTGACATTGTTCTGGAGAGTGAAAGATCAATCCTGACAGATCAGTTACAGTGATTGAGACTGAGAGCGGTGTTACAGCGACACCATGTGGATATTGTTGAATACATATAGTGATAAACCATGGAAGTGGGT
ATGTGTGTGTGAAAAACTGAGGGAGAAACTCTGAATGTGTGTGTGTGTGGATTGTAAGAGGGTAATTGTGTGTGTGATGAGAGTGTATTGTGTGTGTCTGACAGGGGAAGCCCAGCTCGTATTTGTTATTCTAATTGAGGCTCCTCAGTTGTCTATGGATTCATTGTGTCGCACTCAAGTCAAGCGATTTGATTTCAGCA
GAACACCACCGTTGATTTCTACTACAAATTTACCAAGACTTTCTGTGTATGCTTTACATTTTTGTGTCTTTGTATTGAGAACACAGGAACGGGGGAAGGGGGTGAATGATTTATGGTTAAATTGGACCCAGTTCCAAAACTTCTCTCCCTTCAACACATTGGAGGCTGATTAAATTAATTAGAGAGGTGTGATGTCTGTG
CATTGATCAAGCACTGATGTCAAAGGATGTTAGGTAGTGGCCGCTTATTGTAAGACCACTGATTCTGGTCGTAAATCAACCAGAGCTACCTGCCACTGCAATCTTTCATTCAGAATTTGAATCCCAGATTGCAAGGAATGTGATCATCGAGAAAGCCAGAGCAATACACGCCGCTGTCATGTTGTAAGATAGCATCTGCA
CAAGAGGCTGGTATTGTTTAAGCGAAGGAGGGTGGGGGGATGGTTGACACCCACTGCCCTACTAAACCAGTCACCAGGGTTAGCCTAGTGGTGACTGACAGCTCAATGAACAATCAGGTTGTCACATATATCTAAAAGGAGCCCGCCCCTCTGCTGTCAATCATAATCAGGCCCATCCCAAGTGAGAGGATAATAAAAAA
TGGTGGGTCCAGGTGCAGTGATGGATTCTCCTGCTCTGCTGCGTATCTCATTGGGCCGCTTGTATGTGAACTGAGTGCCTGCGGCGTAAAACTGTCCTGGCCTGTCGATCACCCAGTCACCATTTATCACCGATTCACCAGTTGCCATGCTGAGAGCTTGAAGAAAAAGAGAGGGAAAATAATGATGGATGGAAGGAGGA
TTTAATCCTGATGCCCCCCTTCTTTCTTTCTCCTCTCTCTCGCTCTCTCTCTCACACACACACACACACTCACACACACACCTCCGTGTCTCTACGTGGGGGAAATGCCTCGTCAGTCACGGCCCAGCAATCACACAAAGCCAGAGAAAGGAGGACCTCACTATGGTAATCCTGCCAGGCCTATTCACAATGACACACAC
CTGACGGTTTATTATACAAAGTGATGTCATTCGCCTGTTTGATTGTGTTTCTTTTTGAGGGTCCACTTAGAACATCAAGGCACAGTTTGACCCCAGCATGTCGCTACACGTCACACGATCTGGAACAAAACATTGTGTGAAGAAAGCCATGTCCTCTTTGTGTGGTCTGGTGTCGTGCCAAGTGTTGACAATTCTAGAAA
GCTGAGAGGCGCGACTCTCTGCACCAGAGGAGATCACCACTAAATGCCTCCCTGCCAGTCAGCCTCATTTAATACTGCATGCACTGCTAAATACCTCCCCCCATCAGTCATTCTCAGTCCCACACGCGCACACACAGTGCCGTTTACAGGCTCTTCTAGGAGACAATACGTACAAGCTGAGGGAAAAATAGAGGAAGGGA
TGTGTGACATACAGACCAACAGATGGCGCTGTGCTTTTGAAAGCTCAGAGCGAAATTAAAGCGAGGTAGACGTGAAATCGTGTGAGAAGAGAGAGCTGTCATGAAGTAGAACAGCTGGGGATTTAAAGGGACTGGACTGCGTGCCCACGATCACACTACACTGAGGTATTTCTAATTGATACGCATAACAGAAAACAACC
TAATTGAGGAATGGATGTGTGTATGCATCCAGGATGGTCGGTATTTTTGTCTGTACTATGGGAGAATTAGACCATTTTATGGCTCTGGTGCTGCCGCTGTCCATGGTGCTAAACATTGATTTGTGGTCAAAGCAGTGTCAATGAAGCCTTCCCTGTTTTCAAGGGAATATTTATGTGCTTGTTATTAATATATACTACCG
CAGCCAGTCATTGAAAGTCCATCAAGACACACACAAACACACTCACAGTACAGTCAAAGCCTCACAAACGGCCATTGTGACCCAAGCAACTGCTGTCAGCACTGTCACAGAAAAAAAAGAAAACAGAAAGAAAAAGAGAGTGAACAGAGTCAATGAATGAGGGGGATGGGGTGCCGAAATAAAGACAGGACTTTCTCTCT
ACAGCGCGCGAGGAGCGCATCCACACGCCGCACGTGGAGCACGACGATCGTAAACATACACACGCGCGCGCGCTCGCGGACACACGGAGAGATGCGACTGTCAAATCACACGCGCGCTCTGCTGTGAGAGGAGAGAAGAGCATGGGAGAAGGAGAGGGGGAGGAAGAGGAGGAGGAGGAGGACTTCACCGGGGAGGGGGA
TCTCTCTCTCTCTCTCTCTCTCTCACTGCCCCACCTTAATCTATAACTGTGTATTACACCGGTCGTGCTGAGTCTCTGCTTTGACGCCACTGGGTGACTGGTCTGTCTTTCAAAGCATCAGCCATCCAACCAACTGCAATGCGCCTGCTGTAAGCATTAGTACCTGCCCACTCTATGAATCATTCATGAGTCAGTGCCAA
TACAACACCATCACATGCTGCAGCTTATAATACCATCAAAGCTGAAGCTAAAAGGTTTGTTTCTCAGATTCCTAACAGCTGCAAGGCCATAAATATGCCATTACGGCTACATTTAGCAGTAAATTGTGACTATCACACCGACACTTCTGGAGCATTTATCAGCAGAATGGACTGGCTCCACTCAGACTGTGTATTAAATG
ATCTGATTTAGAAGCAATTATGTCACCCACACACACACACCTAGTCAAGTTTCAGTCACATTGTAAAAGGATCAATAACAGATAGTCATTTGCTGTCAGTGATAATGAATAAAGAACTGCCTGAGCAGACAGGATGAGCTTAGTCCTGCTGGAAGGTTACGACTTCCTCTACTAGTACGCAATCCATCACAGCCAAAAGA
TGAGAGAGAAAGAGAGGGATAGAGAGAGAGAAGGAATATGACAGACAGAGTTGGTGCCTCCCAGTAAGCTGGTCTCTAAGGACAGCCAAATCCACTGCTTAGTGACGTTTAAATTAACAACAGCACTTTATAAACCACCCACTGTCACTCACCTCACATCAATGCACATACGCTCTTTTTAAATGCGCTTGTCACTCTCT
TTATCGGTGATCTCTTTGACACCAAGTGGGTAGGTGATCTTTCCGTCCCCCGCCGGTCTTTGCTGCTGAGGCTGCTGCGGGAACTCCATCATCCTTCTCCAGACAGACAGACGATCCTCTACTGGCCTCTATAGGCAACAACACTAAAGTTCAGCACACAAACCCGCCACACCACCACAAAAACGCTAAAAAACACCTTA
GTAAGCCCTCTGCAAACTCAGAGCTGCGATCCAAATAGTCCTCACTGATTGGTCTCCTAAGGGGAGGTGGGTGGGAGGATGAGAAACGAACGGGTGAGTGGACCAATGACAGGACGCCCTCAGGGTCCACTCCTTTACTGCCTTGTCTTTTGGTAACATCACTCGCTTCTCAATTGTCTGCATAACACAAAGCCTTTGAG
CACCTTGCTCCGGGGCTGTAGGGGGAAGTGTTGGAGTGCTGGCCCAGATCAAAGCCTCCTGGCTGGGTTAGTGCTCTTGCTGTCGCCTCTCTGAGCTCTGGAGGTGTCGGCACTCACAGCTGCTCCTGACTTCAGGCTAGTGACGTCTGCTGCAATCGGCACTGTCAACTACAATCAGGGACAAAGTGATGAACATAGTA
CTCTGGACCATGTCTGGAAAAGGGTCTGTGAGAAGCAGTGATGTCCACGTTTCTGAGCGGGTCAGGTCACAATCATAAATCAGCACTCTCCTCCAGGGCCGCCATTCCACAATGCTCCAAGATGGCCGCCGTGACTCAGATGTCTGACTTACAGTCAGGCTGTGATTTTAAACAACAGGGTTGTGTTGGATGATGCCCCA
GACTGCCTTTATGTTAATCAAGGAACTCTGAAATCAGCAATGAGATGGAAGCCCTGCTCAGGGAGGCCTGACCTCATCAGAGATGCAGAGAGCGTTTGGTAGGGTCTCCAGAGGCAGGGGTGTCACTCTGAACCCATGCACTTTCATCACAAGAGGAGGGGGAGAGACGTGTACCTACAACATTACATTCCTTTTTAAAA
AAATAGCCACTCTATCATTCTGCTTTCCAGGGTTCATTAATTAAAATGATTACCAAAGGCACAGAGCTGATCCAGGGAGCTCCTCTCCTGTCAGTCTCTGAGAGAGCACAGATACAGAGAGGATCAATCTGTCTGCAACACAACACCACGCCGGCCACTGCAATTAGATGAGCAGCTGGAAACACGTTCACATCCTCCAC
AATGGTTTTAATATTGCTTTTCAATGTGGTTTAATGCTGGGGTGTTAAAACTTCAAGTCCACTTCAGTCAGCTCATCGTAATATCAAAATGGCATCTGACAGCAAGTCCAGACAGCTTAATTTACTGATGTGACAAGCCGAACGCTCTACAAGTCCTGCGCGTGTTCACAGATGTTATCTCTTCCAAAGCAAACACACGA
CTAAGCTGATGTGTTCTCACCAGACGGAGGTGTCCAGCTCGTCACCGCTGTGTTGGAGGAAATCCAGCTGTGCAAACAGAGGGAAAAGGACCTGGACTCCTCCTATAGAGTGAATGGCACTCTGAACCGAATGTGTCACCACAGCCTTCACATCCTGAGATATAGAAAGATTTGATGTTAGATTTGCTCCATCAATGATA
CTGAGAAAAGAAAGGTTAGTGCTCAATGTCCGCAAAAGCTCCTCAATGGTGCATTAAAGTAAGAACAGACAATTGGAAAACACTAGCAGCTGATTGACACTCAGTCCTCAAGGCTGTGTTTGTCTGCACACAATGAGACTGAAGCTTTAAGGTTGCACTATCTGATCCACTGTTGGCCATATAAAAGAACAGACTGGAAA
AGCCATATTAACCAGCAAAGCATTAAGCTCCTTGGTGAATTGCACAGAATGTAATACAGTGGGGCATCCACTTGGGGGTGCATGACACTCATGATCCCGATAACTGTCAGTGCTCTAAATAGCAATTAAATCCTGCCTCATTAAGACACAAATCAGCCCATCAAGGGTCTTTGCTGATCTCTCAGAGGGGCCCCGGCGGT
GATTTCTCTCCCTGAGGCTGTGGATGAAATCTTGGCTCTCTGCTGAGTTCTCTCCTCTGCTGTGTTCCCATAACTCTGGGTGATTTACAGCACCTCTGCCACACTGAGGGGTAATAAGCAGTGTAATTTGCTGGAAGGTGTGACTGGACTGAGTAACCAGAGCTGCAGCCTTTACGACACGTTCATGTGTCTCACACATG
CAAATACAATAATCTTTCTCCCAACACTACAGGGTCTCTAAGTGCTTTTAACTTGCCGTTTTGGCTGCCTTAAAGAATTCTGACATGCAATAAAGCTGTCAGCACACAAATTAATGACGGAAAGACAGGCAGGGGAAACAGACCACTCTGCTATCAAAAAACTGTCTCTTCTGGGTTTATAAAGTCTTGTGATGATGTCT
CCCCCCCACCCTCTCTCTCTCTCTCTCTCTCTCTTGCTTTCGCTCTGTTCTCCCATATCTGCTTTCATCATTCTCAGGTTCCGTTCATTGGTCTATTCAGCTGTCAGTCATTTCCTCCTCGGTTACGTCACATCCAATAAGCAAAGACCACCCGTCATAAAAGCGCCCATCAGACAACTCACTAGCCCCTTGATTTCTCT
CCAACAGGCCTGACTGTTGCATAAGAGCAGACAGCCAAATGATCTGTCAGCCTAAGATAAGGGAGGGAGACTGTCTCAGAGTACCTTAACACAACTTCCTATTCATCTCACAGACAGGCTACACTGAATATATGGCCACCATAAAGCTGAGCATAACAACGTGACTGAGGAGAGAGAGCGGGAGAAGGAGGAGCACTTAC
CTCTCCACAGGTGACAGAGAGGAAGTTCACAGAGCTGCCACACGACGCCTACAGTGGATCGCTGTCTCGCCTCTAAAAATGGGATATGAGATAATGACCTGCCAGTCAAAGAACTGGACAGGTTAAAAAAAAGGAGGAGGAGGGGGGTGAAGGTGTAAGGAACAATCAGACAAACAGACAGAAAGAGAGAGAGAGAGAGA
TGCTTCGCACAAGGCAAAACAGCCTTATTTTCAGTGAGTCTGAGGGTTTGTGCAGCAGGTAGAATAGATCAATGCTGTCAGAGCGTTGTCCAGAGGGACTGCTGACACTGTTAGATTTACTGCCTGTAGGGCTGCCCGTAGACTGCAGACATTTCAGCATACACAAACTCAGCCCTTCCAGGAAAGATGAGCCTGAAACA
TCACCGGAGCTGCGTGCATTGCAAGCGCGCGCGTCGTATTTGAATATCACACATCTCGCTGTACGACTCGACATCACGCGCTTGCAGTTTACGCCGCTTCTTTGATTTATAACAGGAGCGTTGCTGTCGCGTCGCGTCAGCGGTGGTGGGCTATGAAACCGAGCCCCCCGAGAGAATGGCGGTATCGATAAAAAAAACCC
CTGTCCCATGAGATATAAGAGAGACCCGTGACTCTGGGTCAAGATGTGGAAGTGTGATGAAGTAATTACTCTTAGTCAGGCCCTGAAGGACAAAGAGTGACAGCCGCTAACGGGATAATATCAAGTGTTTGGTTACATCTCCAGAGGGTTGACTGAGCAGCCAGTGCTGAACCGAGCCGTGATCCTCTCAGCTCCTGCTG
ATGACTTCAACCAACTCAATTTTAACTTTTTGTCTGCTGTACCCAACAACATCATATTCCAATGAGTTAGTTTAACAATGTCTGTTACCGGAAGGTCATAAATCAAACGTTAAGCCAGTTGGTGTAACATTGCAAGTCTTCAATGAACCGAGCTGTCATGTACAGTGTCCTTCCGGCCACTCCTGTTTTGACTATGCAGC
GTCACTGTCCATATCTAGAGCAAACTTGTTCTCAGTGCTGGCACGGCTACACCTGGAAGTGAATCAAGAGGAGTGCGAGGAGAAAAGCATTCATAAATCATAGCAGGAATGCACTCGCGTTTCCTCCGCCCGTCCTGCTCCTCTTCAGAGGTGTTAGAACTCTGGTTCAAGGCAGCCAGGGCATGTTTTTCTCATAAGAC
TTACCGTGAAGCTTGCAGGACAGAAGATGTTTGCTCTCGGGTGTAGATGTATTGTCGGGCTCTAGTGGGCGCACACACTCGCAGAGGTTCTGCCGAAAGAGAGACAGACAGAGACAGAGGAGGGAGGGTGAGAGAGAGAGAAAGAGAAAGAAGTGAAGCCAGGGAGCTCAACACAGCCAGCATGGCGAGCCAAAGGGACT
TCTCCTACTGTCAAAAGGCAAAAGGAGGAGCAATAAAAAGCGGCCAATCAGAAGACTTTACTGAATGTGAAGGCGGGGTTACCTTGAATAGTCGCGGCATGTGGCCAATCGAAAAGGTCTATTTTAAATGAGGGTGGTTCTGCGAGAAATAAGGTTAAACTCTCACTGACATTGACCACACACAGCAGGGATGAGAGGAT
GGAGTCTGTGACCCTCCAGTGCAACATAACATATGGATTGTTTCCTGCTTAATTTAGGCATTGCGGGCCGGTGCACTCATTACCCTTGTCAGTCACACTCCAGCATGCTGCTCAGCCCAGCAGGCCACTTGAACCGAGGGGCTGTTGGGGTGTAAATCAAAAGCTTGCTGGCCTTGACCTGCTGCCGCCCTGGTTGAAAT
ACACTGCGGTTAGATGAGAGAGAGGGAGGGAGAGAGAGAGAGAGAGGTGGTGTCCACTATTTAATGTAGAGATCGTATGACAAATCTCTACTGACACATGCTGGTGCCCATCAAACCAGTGGCCCTAGGACTAATGCAGGGACACACTCTTATTTAGGCAGCTTTCAAATGCTGATTTAACATACTACTCCATTCATATC
TGTCCCCAGTGGTGTGGGGTCAGCCTCTTTTTCACACACAAAGTGAGGGGTTTCCCCCCTAAGAGGTGAGGAGTGATGTGAAAGGATGATTTGTCAGTTCTGACACTTCTTCAAGAGGCATAACATTTCTGCAGAGGCTAGCAGGAGGGATGCTTAGTTTAGTTATAGCTCATTATGGCAGCTATATGTTGGTTTTGCAG
TTCACAAGGTCATTTTCAAAACAATGATATTGTGAAAAGAAGAGAACTAAGTGTATCAGGAGTGTATCACCATTGGTTAGTAAACCTAAAGTAACCTTGCTGACAGCAGATTTACAACAGAGACAGCTGGATCTCAATGTTATTCAAGACTGTAAACTACCCATAAGCCTTGCATGACATTACAATCCATTTCTAGAGGT
TTGAAACACTACTGCACACGAAAAGGCGTTTTTCTATTACTAGAAGTTACTCATTTACATCGTGTTTTTGTGTCATCTGTCTCTTTAAGACATCGTCACTGACACTGTGGTCAGCCACGTATCGCCACGTTTATGCGCATGCGTGTCCTTGTCAGTTCCGGGCTGGGTGCTGGTGTGTTGTGAGATCAACATCAGGCAGC
ATAAAGGCATGGCTGGATTGCTGAGTGAGACAGTCTTGACACTCAGGGGAGGCCAGGTAAAGAAAGACAGATCTTGAGGGTTGCCAGGTGTCAAAGTCCTGAGGGTGAGACATGTCATATGGAGGTGTGGTTGTGTTTAGACATGCCTTCAGGACAGCTTCAGTTTGGGTCTTCACCTGGGTCTTCACCTGATTCCAGCT
TTAAGCGGTTGCTGCTGCTGCTGCTGTTGTATGGCCCTATGGCTCAGACTGTCGCAGCGAGTCGCCAATGAGAAAACAGCAGATTACACGCCGACAGCCAGACAACATGGACATATATCCGAAAGACACCGCCGTGTTTTGTTTAATTTCGTTTGACAAACAACAAATGGAGGGCATTTAGGAGCTCGTGTAAGATGGAA
AACATAACATCAACTAAATCATTAATATATATTAATGTCCAAGTGTTCATACTTTCCTGAAAACATAATTTTAGGTTGTGATTTACGACCACTGACATGCTATTGGGCCTGTGATCACTGTGGTCTAGGCCCCCAAGAGATATGGCCCACACTGCAGTATGCATCCATTATTTTTTTGTATCTAAAGTGGTAACCCTAGT
TTAGTGTGACACGGGCGGCGCAGTGCTCTGCTCCACTGTCACGCCGATGTGAGCCAGCACGGTTGACGAGTACACAGAGGCATTCAGGCAGGATCTAAGAGAGGCCTGACAGCTGTAGAGCTGAGAGGAAGCGAAAAGAGGAGAAGATATGGAGCTTCCATGTTCCCTGAGGGGATGGGGGAGAGCCAGCAGAGCCATGA
GACTTTTGCTTTCTTTCACTTTGTCTGTGAGGGCCATACCATTTTCTGTGTAGGAACCCCCTGTGTGAACCGTAAAGTGGACTGGTCCATGTGTCAAAGAGGAGTAATTGATGACAGGCGTGTGAGTGAGTAAACCTAATCAGGAGCTCCAGGGACACGCACCACTGATTCTTATATGCAGAATAGGAAAGCTTCACAAT
GATTGGCGGTGTCCAAAGAAGGCCTGTCCACCATCTGGCCCAGGAATGTGCAGCCCCAATCAAAAGGATTGACAGAGGCCTCTCTTTGTCTGAATGCTCTGTGCCTCTAGATAGCTATAAAACACCTGGATCAATCAGCGGGTGACAGCACAGAGACAACGAGAGAGAAAGAAGATCAGTCGCTGGCAGAAGCGGCTCAC
TGTGCTGATTGCCCCAAGGAGCTTTGCACACTAATTAGAGGTGAGAAATATGTCTCTGATTCAAAATGCCACAGAGACACAGAGGCACTGTTATCCTGACAGACAGGCCAAGGTGTGAGAAAGACCTCCTCTATTGTGAGGAGGAGCATTCAGTCTTCTACCCAGCTGGTGACAGTTAGCAACCCTGACATCTTGATGAT
ATCTTTGTGTTTTAAGTTTGAATATGTTAAAAAAGAACAATAGGCAGAGTGAACTTAAATTCCTGACATAGCAATAGGTGAAAGACAGTCTGCTCCAGGAGGGGGGTAAGGGAGAGATTTATGGTGTCCATGTGTGAACAATAGATTGCCTATTTACAGCACTAGGGAAACAGAGAAGAGGAGAGTTAATGAGAGGAGAT
AATAAAGAAGCAGATCGGTTTCACTGTACAAGGGAAATACCTTCACACCGCCGGTTCTAAATCATTTGCCGTCGTTATGCAAGAGGGGTGATCTGCTGTCAGGCTGCAGATGAGAGAGGCTGCTGTACGAGGACTGGGCCACCTGTCAGTGCTCTGAGGCGGGGGAGGGGCCGGTGGCATCACCCGCAGCTCTTTGAGAA
AGCTTGAGCTCCACCTTTTTTGCACTTCTTCTACGAGTGATGTCACTGGGGGTAGGGTTAGGGGTGGGGTTGGTATACGCATTAAAACAGCTTACAGGAGGAGGAGCGACAGCTCATGCTCCCCTTCTCTGGAGCTCAGCTCTCCTAAAATGGCTCTGCAGCGAGCACCACTTGCCTCGTGGCGCGAGCTCTCCTTGCAG
TCTGCGTTCGCTTGACTTTTGTCCACTCCGGCGCCTCATAGTAGTCACGTTGGATACTGTCGAATCAAAACAATCTACCGTGCTTTGATTGGATGTCATCCTGAAAGCGCGCATGCTGTCACACACACACACACGCGCGCATGCTGTCACACACACGCACACATAAACGGGGAGAGAGAGAGAGCGGTCCATGTCAACAT
GCACACGACATTTGAACACGACTGTCGGAATACGCCCCCCTTGTGGCAGCCGCACAGTATTTTCAGCTTTAGTGCACCGTGGGGGAGAAACTGATTGACACGTGTCCGAAATAAAGGAGTGCAAAAGCAAGATCCTTTATTCTCTGCGTTTACATGGTTTAATGAATGAAAGAATACTAGAAACTCATAGACCGCTAAAA
GTGTGTGTGTGCTCGCGTGCACCTGCCGCTCTGCTCACCGCAGGTCTGTTATCAAGCATGGCAGCAGCACAGACAATACACTAATGACAGCAGGCCATCTGCTTCTGCCCCAGGACAGTGCTTGTCCCTTGTCCCTTTAGCCAGAGCTTGGTGGGGGATGGGGGACAGAGAGATAAAGATTTCTTTATTTAATGAGTAAT
TGCTCTTTCACGCGCGTCTGTGAGAAAAAGCCTTGTGCGCGTGAAACTGTTGTAGCTCTGATGAGCGAGTCGCGTGGGTAGACTGCTTGAAGAGTGTCAGCATAGAGGGAGGGGTGATTATAGAATGGGAGGGGGAATTACAAGAGTAACAGGCTCGCTTAACAGTTAACAGGCTAGCGGCTTTTGGCTGATGGAATGTA
AATAATATGTGGACATGTGCTGCCCGTTGTCTTCTTGCACCAGTAGCGGCCTGCTGGTGCGCTCGTGTGGAGCGAGGAAAGATCCACGCACCTCCTTTTGATGGACTGATTGGTCGAGCGCTGAATCTGGGCAGGACAGGAAACGGGACGCGAGGAACGCTCAGCAATCTCCGTTCTCCGGGAGAGAGAATGGGAGAGGA
TTTTTTTATTTGCATGTCGCGTGCGCTCTAGGCCATGCTGTCCAGTCTGTTCATTGTCCTGCTAGTCTCTCCGGTCATAAATGTTATTGTCACGCGTCCTTCTCCAAATGCCAACCAATACCACTTTCAATGGTGTTCTTCCCTCGTGTTTACGAATGGCTGTTTTGTAGGCACTACGTTGTGTTCATTAAGGTTAAAGT
TTTACATCAGTGTGTGTTCAGAGCCAAAGGACAAGTGCACAAACGCACTCAAATTCAAAAACATTTCTCATTTTATGTTAAGTTAATTTAAAGGTTGGCATCTGCTGGAAAGTGATTTATTGCATTTAAATGGCACTCTGAAGCCTGTGTTGTGTGTCTTTTGCCATATGTCTTGTGTTTGGGTAGGGCCAAGTAATAAC
CGTAGTGGCTAAAAGCTGATTCACCCTGCTTTGACTGAACTCTTGGAACTTCTAGTTTATATGATCCTAATGATCTGAGTGATTAGATAGAGCCTGTCAAAGCAAAACATTTTATGACCAGCAGGTGTCACTGCTTTTTGTTAGTATTTGAGAAAAAAGCTAGGCACTTATTTAGTTGCTTGAAAGTTCTAGTATGAATG
CCAGAGGCCGCTATGTATGCTTTTTCAGATCTCAAGTTTCTCTCGCAAGAGCCATTCAAGTCTGCTGTTCTCACATAAATGCACCAGAGGCAGCTGTCGATTGATTGATTTACTAACTGACCAAGCGAATGATCCCCCAACCACCCTCTTCCCTAAACCCAACCAATAGTGTTTTAAAAAGCACAGATTGACCTGCCCAC
AATAGGAAAACGTCGCAGGGTCAGTATGTACAGTTAATCTCCTTTCTGTCTCGGGGTTAATTATGAAATGAGTCCCCGTAAGGCTGACTCTGATTGACGCTGGAGGGCGGTTGGAAGCGTGGATGATAGGATTTAGACCCCATTGAAGTCACTGAGGATCCTTGACACCCTCAAGAGAAGCAGATATCAACTACTTCATT
ACTATTGTATTGTGCTCCATCACCTGTTGTCCACAGATGCCCGGCGGGTGAGAGCCTCCTCCGATGTGGATGTCCTGAGGCCATGTGTCGTCCATCTTGGTAACCCTTGTCTCTATAGGCATTGTTCCCTGACCTTTAGCCTCTTCTGGGCTTCTTCGGCACCCGATCGTCAGTTCCACTGTCCCCCCCTTTTCTGACTA
TTTTGTATTTCATTGATGTTTCCCCCTCCACATCAAGCACAGATTCTTCTCTCGTAAACGCATAAAACTGGGCGGAGCACCAAGAGCCGTCAGCACTGATTACTCACGGTGAGTAAATGTATGATTGGACGAGTGCACAGGATTTGGGAGGCACGCAGACCAATGAGATTCTTAGATTTGGGAAACGGGGTTACTGTCGT
TTTAGGAGCTATGCGTCTTCCTCTTCTGTTACAGAAAGATCCTCATAGAGCAGCAGCTCTCACACTTTCTCTAAGACGTCACTCACTAACTGTGTGTTTAGACACCTGTGGCCCTTCAGTCAGGGATAAAAGGAGCCTCGGGGGGTTTCAGGGGCCTCACCTGATCTCCGTGGACCCTCTTCTTTCTCTTTCTTACAGCT
AGCCAACTTAATATAAAATAGCATTTGCCCACACTCATCTGCTGTTCTAATCATGATAGCTACATTCAACATGTGTTCTGTGACAGGATTCCTCTGCATCAGATGACACAGGGTGACAGAACTGAAGTCCTGTTCACAGCGTGGCATCTGATCCGCTTGGCTCTAGTTACACACACACACACACACGAGCACACACACAA
TCATTGTCCATTAATCTCTCTCTTCACAATCTGCCTGAGTATAGAGCTGACAGTGAAGCCCCCAGGGAGAGGGAGGGAAAACAAGCCAATCCAGCTGTCAGAAGTCCAGCGACGGGACATAAGTCCTCTCGAGCACCCAATGCCCCTGTCAAGCAGCTTGAGTGAGAACTCGCACACACTCACAGACACGTCTAGTGACA
TGTAAACGTTAGTTGCTGGCGTTCTCTCACCATTCGCGAACTTACAACAAGGGTGAAAAATATAAAACGCATTCAACAACAAGCATGAACTAACTGTCAGCCGTTATATTTACACCTCCCGCTTGATGTTATGGTAATCCTGTCAATAAAGTTGCACACGTTCGAAAGGAAGTTACGTAGACACTGAAAGGGTGTCGTTC
GGCAGTCCCAAAGTCAATTATTGTTTTTATTTAACCGCTCTGCATCAGCTGAAAGTACTGTAGCCCAATACTTTATTTGACGTCAGCTGTCACCCAGATGTCCTGAGTAGAAAGTCCTAAGTCAACAGAGCTAAGTAGAAAGTTTGTGACAGGAATGTGAGGTTTAACTGTCTGCTGTGTGGAAATATGAAAGCAGTCCG
TGTGTGGAAACACCGACCACCAAAGTCACTGAGAAAACGGAGGAGGAAAGGGGGAGTGCATATTAAGTGATTGGAGTGGCTTGTGTTTGAGGGATGGGGGTTGACAGAGAATGGGAGGAATAGATGTAGGAAAAGGAGGGGTTGTGAGTGTAGAAGAGGGGTCTGATTGCACACTTTGATCCACACCCGCCCAGTGTTTC
ATACAAAAACACACACACACACACACACACACACTCGCATGCACAACTTGAGTAGTTAGGAGTGCTAGACTGTGGCATAATAAAAGCTCAGATGTCGTCCTGACACCTAGCAGCATCTGATTTATAGTGACGCACAGGTGTTTGTAGCCCCGCCCTCTTCTGAAAAAGAGCACAATCTCATTTGCATTTAAAGCGACAGT
GCTGAGAGAATGGAGGGAATAATGTAGAGAGAGGGAGAGAGAGAGAGACAGAGACAGAGAGAGAGGGAGCTGCAGATTGTTTGAAATGCGCTGTGAGTCAGCCTCTCAGATTTATGCCTATGGGCTGCTGCTGCTTCTTGGGTGGGCCGCACTCACACACACATAGACACACACACACACATATCAGCCAATCACAAGCC
TATTAGCGAAGGCACAGTTAAAGCTTATGAATAATAATGAGGATGATGTCATAATGAGGGCTGAGGGTTTGGCCCCTCCCCCTCTGAATGCCACCCATGTTGAGCTGTCGGCAGACTCTCTCTCCCTCTCTCTCTCTCTCTCTGTGTGTGTGTGTGTTTCTCAGTGTCTCTCATCCGCTTTCTCTCTCTCTCTCACACAC
AAGTAACAATGAGGACAGTGGCCTCCATCATCCATAAGTGGGAGATGTTTGGAGCCAAAAGGACTCTTCCTAGAGAGAGTGATCGGGGGAGAAGAGCCTTAGTCAGGGAGGTGATTTATAACCTTATGGTCGCTCTGTCTGAGCTCCAGCGTTCTTCTGTGGAGAGAGGAGAACCTTGCAAAAGGACAACCATCTGTGCA
TACTAGTACTCACCATACTTATATTTAAGCTAATGCTTGACCACAGCTTCAGATCAAACAGCGTACATTCAAAACAAAAATACCGCCAGCCAACGCGACGTATTGACGTAATGCTGATGTAATACGCCGTGGACGTTCAATGGCGTTGTGACTAACTGCTCTGCTCATACGTTAGCCACAGTCATTTAGTATTTCGTTTA
CTCTGGAGCACAGAGTCAAGAGGGTTTGGGAGAAATGGAGAAAGGTGGCGGAAAGGCTCAGTATTCGGGGTGATGGAGAGGGTGCTTCGTCACACGTGACAGACAGACAGCTGCAGTTGCCCCTCCACGTGCACTTCTGTCTTTGTGGCGATGCTGGCGCTTGTGTTTAAGCAGAGTTCAAAGGGCTTCAGGATGGTTTT
TAACCAGGAGCCTTCGGTTAAGTCCAATTAATCTTATTCTCAGCATGACACCCCAAGAGAAGCTTTCCCCTGGCTTATAATGACTGATGCCTCATTCACTGCTTTGACAGCAGTCTTATCTGATCTGAGGCCAGCTTTAAAGGCTCTTTAACTCTCTATGTGAGGAGTGTAAAAATGTCGGTCAGCATAAACCTAATAGA
GTTCAGCAGAGGTCAGTAGGAGCTAAATGTATATGAATTATCTCACAAAAACTCTGAGAACATGTCCTAACTTATTTGAAGAAGCAAGTCATAAATCGTTGGCAGTGACCATTTTAGCACAATACAATTCAGTATTTGCCCTCATCTGAATGAATGAATAAACACTGAGAAAATGCCTTTAAATTTGCTCAAATTAAGTC
AATCATTGAGCAGCAGAATCAAATCCCCAGTACGTTCTCTCGGTAGGCGGAGCGAAGCAGCACAGTTTGTTCCATCATCACGTTGCGCACATGGCGTATGATGTGACTGCGCCACACCTAACCGTGTCCGAGCTGGAGATCGCAGCCTGGGACTCACTTGTGTAATAGTTGGGGGCAATCAGTGGAGCTCATGCTGCTGC
AAAAAGACAATTCAACATAGATCTTTACAATGATATTATGTTTTGACCTATGGTTGTGATCTATCAGCAAGTTTACTAATCAATCATTTACTTGGACAGGCAATGCACTCACGACCACACATGATGTACTGCTCGCTGATTGGCTGAATCCGCAAAACTACAGAAGCCGAAAAAGATCAAATCGCTCACAGTTCAGCCAG
CAAAAGCTCGTCTTTTCATAACCGAGCTGTAAGCAGTTGTTGTGGGCAGGACTAGGCGGTGCTTGCGCTGCTACATCCAGAGGAGGAGGAGCAAAAACCTGTCATCACATCAGAGACGGTGAATGCGAAGGCGGGACAGTAGGCAGATCTCTTGAAGATGGTTGGCCTGCTGATAACTCGTTGTTAACAAGATTTATTTA
AACTGATTAATGTTTGTCAGTTATAACAACTGTTTTATCAATCAATTAATCAATGGTTAGCCTCCTTTTGTAACGTGTGACTGAACTGCTGTCTGCCACTTCTGCTATTGATTTATTAAGAGCAATAAACACACAGCCTGGGTCGTTTTACCATTTATAGCAAGAAAAGTCCCTGCATCACCTGTTCCTACAGATGGGAT
GTTGGACATGTCTGGTCTGTGTCCTGAGGGCCTCAGGGGTTGTTTGTTTTAACTGAACGACTTTTTATTTAGAAGCTGCCCCAGGGAATGTCTCAAAATGACAGGAACAGTCACACACTGTCCTCTCCCTAACAGAGAGAATTAATAATTCACATTCCCCTTTTTCCCCGTTTGTTGTTGACAGCACACACCCCTTCCAT
AGAAGATTCAAACTTCTCATAACTCATGAGAAAAAAAGACTGTGTGATTGAAGGAACCTGAAGGAGGCGCTCTTGTTCCATCTGCCATTTCTCCTGTCGCCGCCTCTCCTCCTCATGATCCCATGACCAGCTGGAGGAAGTGGTGCTGATGGAGGGAACCTGAAGCTAATTCCACAGACAAAAATAATGAATAATGGCTG
AGAGAGAGAGAGAGAGAGAGAGAGAGAGAGAGAGAGCGACACACGCACAAACACACGGAGAGAGAGAGAGAGAGAAGGGGGTCACATCAAAAAAGTGCGACATAGGAAAACAAGACAGAAATTAACAGGGAGACAGAGGAACGCTGTAAGGATAGTAGTCCTCGCTCACAATTACTGAGCTTAATAAACAAGGTCAGTAC
TGCACATGAACATGTACGTGCACACACACATTTACCCCCCTCATTCCTGCTACCCAAAAGAAACAGGAAGTGTCTCTGTGGGGGGTGAAAATACCTGCCACTCAGAAAAGAATTCCTCTGCAAAGTAGGCCTTCCTTTATCCAATTTAAGATAACATTTTATAAAGCCAGATTTCAGTGAGGTCTTAAGGATCATTTTAC
GGAGAGATTTTTGGAAAACCGCAAGTGTAATGATCCACAAATGGTCACGACAAGGTGAGGAAATGAGGGAGGCCGTTGTGTCTGGTTAGGATGATGGACAGCTGGGTTTTCTTCTCTTTTTTTTTGTCTTTTTTTCTTCCCCAGTTTCCTCATTGAGTCATCAGTATTCTCACGGAAGTGAGGGAATCCCTATGAACTTG
TAAGCATTTGTTGCTCGGTTGATTTGATTTTATTGGCAGGATGGTGTGTGTTTTAGGATTCCAGCGGTGAAGGGAACAGGCCTCAGCTGTCGTAACTCATTCACACAGTCTGCTCTCTAGAGGGCCTCCAAACGCAGTCTCTGTCTGGGAGCAGGGAAGGGGACCTGCCCCTTTAAAACACACACACAAACACACACAAA
ATCTGCCCCATTGAGAGGTCTCTTTATCTCTCTCTTTTTTTTCTCTCTCTCTCCTCTGTTTTCTCTTCAGCTGCTCTTCTGACGTGTCGTTCTCATGAGGTGCCTGACAGCAGCATGGCGACCATTTCCTGCGCTGCTGCTGTTCTACCCCAGCTGATGCTTCCCAGATGGCTATAGAGAGCTCTTTCTCGCTCTCTCTT
AGATGGAAGTGACTTGCAACATGTCACGCGTTGTATCTGCCACTTAAGAAGTCTTCCCTTTGCTGTGGAGTTATATGGCGGTCATAAATAACTGAATGGCAAACTTCAGAGCAGGTATTGTTTAGGACTTATCTAATCAGTGCAAGACGAGAGTGAGAAGGATGCTTAGGGATGCAGCTTTTTTTTTTTTCTTATCTCTG
GTGCTGTTCAACGGTGACCGTTGGGGCCACCTCCGTTTTCTGACTGTGCACTCTTTCTCACACCATTTCTCAGTGGTTTTCAGATTCCAAGAGAGGGGACTGACAGCTGTATCCTCACTCCCAGCACTTATCCCCTCCCTTGTTCTCCCCTTTTGTCAACTTTTATCTGTGCATGGGAGCAACAACTGAAGCAGACGGCA
TTCCAGCCATCTCAATGCATTCTGCCAAAGCTGCTTTGTGAAGTCTTTGCTTCTACTAAGAGGTAAACGATTCTGTTGGTGGAGGGGTGTCCTGTCAATCCCACTCTGAGGAATGTGGCTGTGATGCCCAGGGCAGATACGGGCAGGTGAAGGTATCTATCTTTCAACAGTGGCCTGATCACAGCTAGACCTCTGAAGCT
TTCTAATGCCAAAAGGTCAAGAACTGTGAGCATTCAAACCTCTGGCCTGCTGCCTCTCCTTTATCCCCCCTCTCTATGAAAGCTTCCTGAGGGCTGCATTTGACAGGCGCTCTCTGCAGAGTCTGTATAAATCATTGTTCACATTGTTTCGCTTGCTTCTGCTTATATGCAATGCTCTGTGAGTTTCCTACTCAAGCAAA
CTGCATTCATCCAACACACACAAACCTGCCCACAGCAGACGTGGGTCACCGGCTAGAGCACATCTACTCATTATAGCCTCATCTGTTTGATGGACACACCCGGTGAGTGTGTCAGTTAGTTTGTGTGTGTAAGAGTGATTGTGTGTGTGGCTGTCAGTGGTGTGTATATGAACCTAATGTGTGTGTGGCCCTGCGTATTA
TTATTATCGTAATTTCTTTCTTCTTTTTTTGTAAACACCTATTTAGCGAGTAGTTGCTTTATCTAAATTGGTTATTCTGTAAGAACTTTCAGGACGCGTGGGGCTGTCATTCAGCAGTCCTGTTTATTTCTGAGCAGCCGCGTGTTTCGCGTTTGCTTTCATCCCTGCAAAAATGAAGCATTTGAAATTTGTGCTCTTGT
AACACAGCTTGCCAAGATGTGTTTGGTGTTTATGTGTGTCTGTCTGTCTTTGGGGGGAGGGTGGGGAGTATCCACGGTCTGAGCACGGTCTAGACATGACTGACACTCACACCTCACCTCACCAGCAGAACACACACTTTTACAGGATGCAATGGAAAGCAAGGCCTGTTGAAGGCAATGCTCACATAATCAGTTTGTTT
CACCCTAACAAACTGCCTTCAAGTAGTACACAAAGCCAACCCTCTAGTCATCTCCCACCCCTCCCTTCAACCAATCAGCTTCTACATGTGAACCCAGACTGACAGGGTTGCATCAGCAGTTGCTTTATGGTCAGCTCCATCTAGGACACTGAAGAAATGGGGTTGTGAGGAGATCCCATCTGGGTGAGGACTTTATCCAA
TTGTTATGAATGCTGGAGCTTATAGAACTATATTATCTTTTGGCGGCGGAAGGAGACCATCGACAGTAGAAGTGCTGCTCGCGCGGATTGCGTCACGCGGTTGGCGACAGAATGTCTGAGTGAGGCGCGAGTAAGCTGCACGTGAATGTGAAATCTGGGAAAACACTGCGAGCTGAGAGTGCGTTTCAAGAAGTGTGCAG
GAAAGTTGTTATGCTGGATGACGCACAACTGAAAGTTTAAAGATAATGTCGCCTCCTAATGAGCGAGCAAACTACAATGCTCATCTGGTGTCCCACTGAGCTGCTGTCAGGTGCACTTTCAATTTGAGTCCATTTGTCTTAGCAGTATCACCCACTGCTGAGGAGGGAGGAGAGGTCGTGGAAGAGCCTTTCACCTCTGC
GCGAAGAAAGGAGAAACAGACCAGCTTCTTCCAAAATCTCCTTTTCTTTCGCCACTTCTCCCGGTCTCCTTACCTCCTGGTCTCTTCTAGCACCCTCCTCACTAACAGGACAGCTCTCATCAAGCTGGAGGGGATTCTTTTGATGAGGCGATTTTCTTTATGGTTGCATCTCATTTTACAACCTCTTGAGGGCGCCAAAC
AAACACTGCCCTTTTCAAGACCACCCTGTCTGAAGAGGCCAGCTTGCCAAGGACTTGTGTATAATCCCTTCTCCCAGTGAGTGTCCCCTGTCGCGCCTCCAGATTGTCAGGATTCCCACTGAGCTCCTGTGTGCTTCACCCCTGCTCTTATCTGGACGCATGCTTTGGGTGGATGAGGTTATCAGTAGATTGAAAATGTA
CGTGAATTGACTGCCCTATTAACTTTTCATCGTAAAAATATCTGCATTTCGAGATGTGCTATTTGGTGATGATTTACGATGCTAGCATTTCTGCTGTCAGCAGTTGAAGTCACCTTCATGTGGGACTTGAGATTGTCTTTACGAGCACAGCGAAAGGGACAGAGGGGACACTGGTGGCTTTTTAAGCCTGTATGGATCAC
TTGTCTCTTCTTATTCGCTGTCAAGTGAACAGACTGCTCTTTGATTCTGCCCAGTAAGCCTCATCTCATCTTAAGACAGACCCAGAGTACTGACTCATAAATCAAATCACAGTTTGGCATAGCTCTGCAGCCCGGGCCTGCGTCAGACCTGTCTGTTCGATCCCTTGTGCGGTGTGGCCCAGTATTAGCAGCCTGTTAAA
GGCGAGTGCCAAAAGGCAAGCTGGGGGGCGGTACTTAAGGTCAAAACATATTGTTCGCCGGGTTCCCAGTCCGCAGGCTGCCTCTGTTTTGATTGATGGAGGGGGAAAGTGGGACTTGGAGGAGAGCTGAAGAATACAGCAAAGGGGTTGGTGTATATGTCTTATTTACAGATGAAACTGACCAACCATGGGACTGATAA
TCCCAGCATGTTTCTTCTTGTGGGCCAGTAGACAGATGGTTGTCCTGATCCAGGTGTAGCTGAAACCAAACTGCCAGAGCATCAAGAATGCCATCCTGAGTGACACACAAGCACAGCTGCACCACCTCCCTGGAGCAAAGACCCTCCAGCTCCTGCAACAAATATTGATGTCTATGGTCACAGGCTTTCAAAATACCTTC
CCGCGGTCCTATCCCGTAAACACTATTGACACAGAGAGATGTTCGCCTTGTTTACCCTTCTAGTGGGCGCTGTCGCTCGCAGAGCTCCTCTTGTCCATATGTCAAGAGGTTGTCACCTGTTATCCTGTAAATCTTTCAGCCACTGGCCTTGGAGAAGTGCACAACTTATAGTTATGCTGTATTAGTGATCTACACTGTAA
TCCTTCATGGGCCGGTGGTGAGAGGTCATTCAGGCGCTCTGACTGATGTGCTTCATCAACAGCTGCTCTACTAATGGATATTTAGGCTCAGTGTTAGAAACCATCGACGTGACAGGACAGGTTTGTCTGCTCATTTGTCACTGTTTTTGGGACAGATTAAGACTGACATCTTGTGAAGCTAAACAAAAGATTAGTGGTGT
AAACTCAAACTCCTTTAAACAAACATTGTAAAATATGAAGTGTTTTAAAGTTGACGAGGGTTTAAACTGCTATTCTGGAGTGGAAGATTTATGACATGACAGATACGTTAATGGCCATTTGTCAGTCACCATGGTCTTTGCGCCTCAAAGTGTGTGATGCGACACGATTCACGTAAACTTTTTGCGCTAAAATTGTCATG
AATGTTTGTGTGAGTTCATGATGTTCTGCCTAGGGAAAGTCCAAAACTGTTCTTTAAAGTTTGCCACCATCTTGTGGTATCAAAACAGCATTGACACGCATTTGACAGACGTGATATATTACTCATAAATATAAGTCAATCACGCACATGTATATAAATATAATTGTCACAATAAGAACACAGCTGAAGGTGCTTTTTCA
ACAGCAGACACATGCATCAAAGCCCTCGTTGACACCTGGCTGTTCTCACAAGCTCTCCGGGTCATTAGAAGACAAGCTCTTTTCTCCTCAGGCTGCCGCTCCTCGACTTTCCTGTTATTTATGACATCACACAAGCTCATAAAGTCCATCCTAATTACACTTCGCTCTTAAGATTAATGGCCGATCACAGCCAGATGCAT
CACACATCATATACTGTATGTTGTACATCCTGGAGAAGGTCAAATCATTTCAAGCTCTACAGACACTAGTAATTTTCTCAGGTGGATTTGATGGCCTTCTGACAGCCTGGGACAGCTGGGGATCCTGAGTCATGAGCAAGGCATGCTGGGACAACTGTCTAGCTGACCTGTATATGCCAGTGCTGCATCACTCATCGTCT
TTTGTTGGAGCTCAATTAGCATGCAGATTTCGGAATGCTTTATGAGAGCGCTGGCACTGAAGGACCTCTCAAAACATTGATTTATGATCGGGGCTCTGTCGCCGTTGCCTGTGGTGTTGGGGCGGCCTGCATTGGGCCTTTTGTTTTCACATAATGTTTTTACAGTTTGGCAAGATCTTGTGCGATAAGCGATTAGATTT
TCATCATGGCTTGTCAGCCATATGCCAGCGGGATACGAAACTTTGCCTTTTCCTCATAACTGTTTATTTGTCACTTCCTTCCCCACCGCTCGGCCTGCCACGCATCAGCACCAATGATTTATGACCTCGTTTAATCAAGCGCTCGTAGGACATGGAAAAAGAGAGAGAGGGGGGAAAGCCACCAACACTTTCGCTTCTGT
TGTTGCAGGTCTGTTCTCCGTTCTCCCTGTGATCTCCATGGTCCAGTAGTGCAGTGGTGTTGAGGGAGAGTGTGGCTGACAGATCTGGGACGGCTTAGCGGCTGCTGACTGACAGAGATAGAGTTAAGGGCCGAGGGTCCTTTCTGCTCGGCCCTCCATGGAGCAAACCTACTTTGAAGCGCTGTAATTGTTTCTAATCG
GCTCATTTGTGCAATGACTGATCTGCTGAGAAGTCAGAGCTTTCTTCCACCGACTTCTTTCTGATTGATTGAGGTGAGAAGAAAGAGTAGTAAACCCAACGCATTGGCGTTAATGGAAACGAGGCAAGTGATTCACCTCGCTGCCTCTGCGACATGCGTTAGCTGCTGGGTTAAATTACTTTATAACCCCAGCCAGTCTG
CTTCTTTCCTGAGGCGAAATGATAGTAATTTGACTGTCAGCCTGATAGCTTCATACGGCGTCCTCTCTCGCTGGTCTACCCGCACCGGCCACCTGTCACCCCGCCTGATGTATTGCACAATAAAAGAGCCTCATTGGATTTTCCAAACCTCCCCCATGGGTTGTGACAGCGAGATAGAAGGGGAGCTAAGGAATGAAACG
GGCGCTATAGAGAGAGGAAATATACAGTTGAAAGGAAGAGGTGGTACCTGGGAGTGGAGCTGCCTGAGGCGCAGAGAACAGTAAATCAACCCAGGGGAGAGCAGCACAGAACTGCAGCCCAAAGCCCGAAGGCATGTCCCTCCTCTGCTCAGCCTGATCACTCCCACTGGGACACACATCCGCTATTTTTTCACCTGCTC
ATTGTGTTTATATTTTAACTAGTGTTAACTTTTCTTTATCTACAACAATGACGTGTAGCACTCAACAATAAAATGTAAAATATGACGCTTTGACCTGACAGCATTTGACCCGGGCGCTGTTCATTTGTTATCGGCCTACTTTCTTAAAGTTTGCACCCGAATTTATTTGCAAATCTGGCTGGCTTAATAAAAAAAAGCAG
CTCTTGGTGACCATTATCCCCCCCAACAATGTAATCCATGCTCACAAGTGTGCCTAGCGCTAATTTATGGCACACTGATGGATTTACACCACTCTCCCCATTAGTGTATACATTACCTTGGGCATGTTATGTAATGGTGTTAGGGAGATTTGGAGAAAGGATAACAAGTAATAAATTTGAGCTCTTCTGCAGTGTGAACA
TCCTGCTGTTCAGCCACATGCCAGGAAAGCACCGTAAACCCATAAACAGAATTTCAAAGGCATTGCTGTGCCCATGACACTGGCTCAACCCTAAAAAGAGGACAGTGATGGACGAGACGAGCACGGAGAGGGATTTAGGAGAGAAAGGGAGGGTTGAGGTATTCATTTTGACACGTTGTGATGTGTTAAATAGGCCTCGC
TGAGTGAGGAAGTCTTTCAGCGAGGTGCAACATCAACAACATTCCTATAAGTTGGCCTGCTCCACATAGTTCAACATCTGACAATAAATCACAGGCGAGACAGTTCAAGTTAAACTGAGGTGAAAGTTTGGGGTAAATAATCCAAGTGAGACACCCTCAAACCTACACCCACCCTGTTTAACTCCATGTTGACTTGACAG
CTGACAGTTCAGAAGCGCAGCGGAGGGCCTGAATGAAAGAGAGAGAGAGAGAGAGGAAGAGAGAGAGAAAGAAAGAAAGATTATGCTCTGCGCTGTCAGCTGCCGGCCTGGGCTCTACTGTCAGGACGGGGCCTAAGTTATGGGTGCCTCAGGGCACCCTGATAAGTCTATAGGGTCTGAGTAAGACAGAAAGAGAGAGG
GGCGATCTTTAGAGCAAATTATATGGATGCATTCCACCTCATATATTTGTCAGGCATTTCAGCAGTGGAACACTCATTAGGAGAGGCAATAAGGAGCTCTGACAGGCAGCTTCAGTCCACCTCAAAGCACAGTCCATTTACGCAGGCCCTCAGGAGCGAGCGTACACGCTGCTCCTTAAAAAACACACTCTCGTTACACT
TAAATACACAAAACCCATCAATTGGGCTCCCTGTTGACCTTTGCAGTATTTGCGTGCACTGAGGCTTTGGACTACAGGTGAGAAAGCTCTGACCTGTCAGCGGTGTTAGACCTCTCTTCTCTGCGCTCTTCAGGGCGCCAGAGCACATGTGAGGCTGAAGGAAGGAATGTTAACAGTCGTCATTAGTATCTGGGCTTCTG
CGTGTATTGACATTCAGGAATGAATTGACATGTATTCTAGTCATCTGGGTGGCCTCTAGATGTCACTGCTACCCAAGTAAAACTCTAAAACCTAATGTTAAGTTAGTTTACGGCGCCCTCTGAGGTCAGCTTTATGTATTACGTCCTTTACGTCAGCCCATTGTCATCCAACAACATTTATCTTTTATGTGAATATGAAG
CCATTCATAATGAATGTGTCATTAGGTTCTGTTGATTGGCCATTGAGCGCAGGGCTCTGTTGCTCTGCTGTAAAGCCCTCACGCATTAATCACTGTCCCGAAAGTGGGCTGGGGGAGATCAGAGAAAGCACTCGGTGAGCGAATACTTTTTGCATTCCTCCTCTTTCTTAAAGTCGTGTATGTTTATGCAAGCTCACTTT
TGACGGGCTTGTTCTGCATTAGCTCCAGGATGAAAACCCACTGTGACATCACTAAAGCTGTGCCATGTGCTTATTTCACATCCCTCATGACTCAACTGACGGAAGATGCGGGGAGCAGAACTACACGGCAGAGCAGGAAGTCTTGTCTGTTAGAGGAGGAAATGTGTGAGCAATCATGCAGAAGGCCCTGTGTCCATCCT
TTGACAGATTCATGGACACAATTCAACTGCACGCAAGGCAATATCCAAGGCAACACTGCAAAAGTCAAAAACGGCACCACTGGTGGTTATTCTGCAGCGCGACACAGCACTGATTTATGACTCATCATAAACAAAACCCACCAGTACAGGGGGATGAACATACTGATACAGATAAGGAAGATGTTCACTAATATGTAGAC
ATTTGTTCCTGGTGTTTACTGTGTTGTTATCTACAGCTGACAGTGCATCGATCTCAAAGAGCAGAGTGATGCTGGTAAAAGGCATGTCATGTGTAAATCACGCATGCATGACATAATGAAATCATAAATCATGGCCTCTCACAGTGGGAAGACTATTATGCTTCACTGTGAGTGTGAAAACACCCTTGCACTTGCATTTA
ACACATCTGCTTTTTCTTAAGCAAGGCCTGGCTGTGCAGGACCTTGTGGGGGGATGATGCCTCTTTCCTTTTCACTCCCCTCACCGCAAATCACTTTGACAGGGGATGGCTTAAGAAAAAACAGCGCTGAAACACATAACAATAAACAGTTCTTTTCTCTGCTTCTTCACTGAGAGACTCGTGATGTGCTTTTCAACATT
GTAGGGGAGTAGTAAAGGTGCAGTGGCCCAGGCAGAGACTCTTAGCCTCAACCTCCAGCTTGATAGACTGAGCACAGGAAAGAGGAGTAGCTGTCAGTGGGTGGCATCACAGGCAAGCCTAATGATTTGGGGGGCAAGAGTGACAGGCCCAGTTTTGGGGGAGAAAAGGGGAGAAGAGTGAAAGCAGCGGAAAGATGACA
AATTAATAAGCTACAGTCTGATTTGCCACACAGTAACAGTGATAGACTAGCAGTTCCCTGTCTTACTCACTGCCATCACTTGGTTTCTTGGGCTGTCACCATCAGTTGTAAATCATACAGTCTAATTCAGGTACTCACACACACACACCCTCATCTTAAGCAGTTGATGCTGAGCAAACCAATTAACATGCATAATGCAC
CATTTAGTTTGGGCTAGCTTTTACATTGCTTTACAATGCCCTTAATGGGTGAGTGGGGGATTATCTTTTGTTTCTCCAGGTTTGAACTATTTATGACCATTGTCACTCACGCATAGAGCTGAGATCACCCAAAACAGACTTAACAAATTGTGTATCATTGCAATGTTATCTTTGTATGGGAAAACAGAATTAATTTTACA
GAAAATCTGGGTTCCGCTCAATTGTCCTCTCCTGGCGCGATTTAAAGTGAATTTCCTAACAATAGCTTCAGCGCTCTGAACTTCTCTTTGGCTGTCCGTCACAGTTTCTAAACAGGCACATCTGGTCCATGCAGAGGAGAAACAAACACAAACGACAAGCACAGGGACAAGATTAGCGATGAGGAAGCTGTTAGTCATGG
CTACACAGCATATACATATATTTTTTAAAGCGTGTAAAATCTCCATACATTCTCATTGTTCTGTAAGCCGAGTTAATCAAAGCTCATAAATCACGTCCACGGGCACTTTAGGCATTAAGCATGCAGAGTCAGTCACCCTTGTGCAATTACTGGCAATTAAACCTATACTTTTTATGACGTTTTCTACTTTCAACTCAAAG
TTCGGCAGATACACACATGAGCGCCGGGCACATCCATCAACCCCTGGTCAGTCTCCGTTTACTCCGTGCGTTTGGAGAGGAGATAGAAACATCTGTCTGTCAACATTTGAGTGACTCTCGCGCTCTCCGGACTATCGCTGGGACGGAAGTTGCTGTTAAAAGCGAGCTATAGGAGGACTTGCTTTTGTTAGAAACAATTT
GGGGCTAATTTATTAGAGGCCTGTCCCACCAGCTCAGGTTTCAGTCAGCACTCAACACCGCCGTCCTATATTCACACGTCCTCTGACTGACATATGCTGCTGTCTGTTCTGACATGCCATAGACATAAACATAGACACATAGGTTTAATGAAACAGATCACCTCAGGGGGTAAACATAAATCACCTGATCTGTCATGTGA
TCTAATGACTGTTGTTGTTATCTGTGACTCTCGGCGTATCACAGGCTGACAAAGAGTGGTTATCAATTAACTGAAAGCACCTCCTCCTCCTCACGAGTGTTCTGTTCTGACCTCTTAGCTTCTCTTAAGCACGTGAACATCCAAAACAAACCAGACCTGCCATGGTTTCTCTCAAACAAAAAGATTAGCATACTGTACAT
TGAATGTTGAAAAAAGCTCTCTCCAGCCATACCAAGATATTTCCTGTTTACATGTGCCTGGCGTCACCATGGAAGAAAGTGTGTCCAAGTGATTGACACGGTGTTTGGCTTTTTTTTTCATCCTTTTTTTTTTTTTTTTACCGAATTCAAGATGGAGTCATTTGTGGCTTTCAAGAATTTTCAGCTTGTCGCCTCAGAGC
CACTGAGCTGGCTGAGCTCTTCAAGGACACAAACTCCCTCTATTCCTGTCTCTCTCTCTCTCACTGTCTTTGTCCCCTGTGTGGCGCTGTGTGAGCGACAGCCCCAGAGGCCTGTGGGATGTGTATGGAGTCAGTTGTTTGGAGCAGAGGAGCTCTCTAGTGACTCAGAGACATTCACTGACATGTGACACGAGGTGACA
CGGAAGGCTGGGATGAAGAAACCAAGCAGAAGGGAAGAAAAGGCGGTAGCTGCAGTTGGCCCTAATTATTTTTGCGGCTTACAGTGTACTTTGTGTCAGCCTTTGGAATGATTTACACACTTGGGAACATTATGAGGAAGCTTTGTGTTTTTCAGGGGCTACAGGAGAGGGGAAGAGTGAGAGAGCGAGAACGAGGCGAC
CCTGAGCCCGGCAGGGAGCCACAGGGCTGCTGAATGAAGTGGCTTAGCAGAACCGGCCTCCCTCTTTCACAAGGGTCACCCCAGGGAGTCTCTTCTCAGAAGGGACAGCAGCAGCTGTGTCTGCCCCCTGCCTACACCTCCCACCCCATAATCCAGCTTGTGTAGAGCTGCATGGGGTGCAGATATGGAAGGATGGTTGG
AAGAGAATGTAATAGAGGAAGGTCCCGCTGTACATGCGTGACCCGTATTAGCATACCCACCTGTCGTCGTCCCTCGACGAAACCCCATCAGCTGTCAGTCATTCCCCACTTCTCCTCATCGGCCATGTCAATCTCTCCCCCTCCGCCGCTACGAAGCACTGTCACCACGGACTGGACTGTTTACCTCATTACACAACCTT
AAAGCAGGAATGATGAAAAAAGTGGTCCACTGTGTGTATCAAATGCAACGCAGAGCCTTTGACCTCAGCGCCATGAGGAATAAGCTGTCAGATTGGCGATTGATTCGGGGGCCATGTGCGGAGGTGTTTAATGTCCCTTTTGCAGCAGGCGTTAGTGTATGGTTCCACTTTAAAACCTGTATCACACTCACATTTGATTT
GAGCATCTGACAAGCATTCCAGCCTTTAGGACAAACCCCTGCCACTCAGCAGCCAGTCATGTTCACACACTCCTTTCCATGTTCGCACACACAGAGAAGGTAATTTGGAAATAGGCCGCTGAGACTGACATGTCTGCACCACATGCATACCCCCCCTTCCCCCTCCCCAACTCAAGAAAATCTATGCAGACAGAGAGGCT
AGGACTCCAAAGCCACACGCCACAGAAGCAAAGGTGACTTTGCTCACTGTCTCACGAGTGCGTCCAGACCCCTGACAGGGAGCCGAGGAGCCAGTCAGCTTAATTACCGTTCACTCACTGCCCCTCACCCTTTGCCTTTGACTGCTCTCAGATCAGGGGTCCTTGACCATGTCTGATACGCTGTTATTATATGCTAAATG
GCCCATTTAGCCATTCACTTCTCTTGCTCCCCACAACATGCAACTCCTGTCCGACTACATCGTACCCCCTTCGCCATTGTGAGCAAACGCAGCAAAGAGACATTGATGGACGTTGATGGACGCTCCCCATTGAGCGATTCAGGCCTTCCTTTTGTGAAGCCTCTTTCAGGAGGAAAGGTTTACAAAATGAGCATTGAGAA
CTTCTGCTGACTCTGCTCACATCCCAGAGTGACTGAGGCCTCGCCAAGCTTAGGGGAGGATACGGCTTGCTTGTTTTCCTCCCATAAATCAGTAAGGCTGTAAGCTCAGAGGATACTCTGAGGGGTCTTTAAACACTAGCAGAAGGGAACACTTTGTTTCAGGGGTTTGCACGTTAGCGCCGTAATGGCCTCTCTCTGTT
AGAAATGTAGCAAGAAGTGGTTGATGATTGTAGATAGGGACAAAGAGAGTTGAGGTAATTTGTGTGGTGATTTGGAAAAGCTCAGGGGACAGCTGTCAGCGGCTGTACTCACAACCCAACACCCTGAGGGATGGAAGGACATTTGGTTTTGCCCTTGATTTATTGCTGCGGAAAGTCTTTCCTTTTTTTATTCATTGGTG
TTCTGATGTGGACCACTACTGCCTACGGGGCTTACCTGCATCCTCTCTCACCATCTCAGCCTCCAATTCCTTTCATCTGCCCTTATCAGGCCCTGTCAGTACTCAACCACTGTACCTCCCCTCCCTCCACCAAACAGCGGGAGGTCAGAGAGAGAGATTCAGACACCTCTCTTTGGGACTGCAATTACTTCCAGTCAGGA
GATTTACTGACAGTAGTGTCAAGCTCCCTTAAGCGGTGGGACTTGACGTGGAAGCGGAAGTGAAAGTGAAAGAATCCGCGGTTTCAAATCACCCCCGGCCAATCAAAAGCTTGGTTGATTCACTTCCGGGATTTCCTAAGCGAGTGTTTTTTTCGTCATTGTATTAAATTCGGTCGACACGTAACGAGCGATTCATACGT
TTACGTTCAAAACAATGCGTATGCTGAGAATGAGCCCCGTTCTGTAGAAGTACGAGTGTACGACACTTGCGTAACTATCTTATTGACAAACATGGCTTGCTAAGCGCTCTGCTCAGTCACGTGGACGTCTTAGCATGAATACGCAATGCAAGCCACTGATCTGCGCTGTATGCAGGACATCTCTGCCCAGTGTCCGGGGA
CTAAAGTTTGAAGAGGAGGCCAGTGATGGAGAAGAGCCACAAGATCCTGAAACCAGAGAACAAGATAAAGACCAATCACAAATCAAGGAAATGTCAAAAGGCCAAATTCGACCAATGAAACGTTGCCACCCAGTGTGTTTGTGTGTGTAAGGAAGTGAGGAGAAACAGAGGCAAGACTGGGACACACAGATGTGATGGCA
ATAGCCTATAAACCTTGTCAATATCATTATCGCAATTCCATTCCGAGCCGCACGGTGGCATATTTGCTGTCATTGAATTTTTCCACAACACAATCTGTCTGGGGAGCGAGAAGAAACACCTACTTCCGGATAAACAAACGATTAACGTGAACCTTCAAGAGCGCTAATACCGCATTTCAGCAGATTTCGATCACAGTTCT
CTCCACAAAAGCTACATCAAATAACCATTGGGACACTTCCTGGTTCGGTCTTACTGTGGTATTTGTGAGCTGCTCTCTGCTTCATCACTGTCTGAGCTGCTGTCCGTCATTGTGCTGTGTTTATCCTGACGTCTGACACTGGGTATCCTGAAGCGACATGCCCGAACAGTGGGCGGGAAGATCCAGCTCATTTTCATTTA
ATTTTAAAGACCCAGAGCCTATTTAAAGTTCTTAAAGCTATAGTAAGCCACGCTGTTAGCAGGGCCCTCCGCTGTCGCTCTTTGTTGCGTCTCCTTTAAGTCGAGATAAAGCCGAAGATGAGCTCTGCAGCGACACGCAGCGATACGGCTGTACGTGTGCCAGATTCGCTGACCTACAAACGCTCGTCTGTGGAGTTAAG
TGGTGTCTGTGGTTGTAGTGGCTGTGTTTCTCCTCTTGGGGGCGCTCTATCAGTCTCCTCAGACTTCAGCATTCAAGATATTTTCTTCTGAAGGATCCCTCACACATCAGCAAATTACTGAAGAAGCTTTCCTCCGCAAGATGGCGCAAGTGTGTCTTAAAACAGCCACTTCCAGAGGACAAAACGTCACACTACTTGTA
ATTGTGTGCTAGTGATGCTAGTGTGCGCCCGTGCAGCTTCAGTGTTCAGTTTCACAACCAGCCTCTCTCCCAGGCACTTTTTCTCCTGAGCAGCAATTACCAGGGCCTTGATTTATGTGTCCAGTCAAAGAAGCCTCCTCCCCCTCTCTTTTCCTCCCTCTCTCACAGGCCTTTTATCAGCAAGTCACTCTCTAACAGCA
GAAGACCAACCGATCTCATCTCTTTGGGCTTTGAAGCGGTCTGACGTCTTCATATCCAACCTCAACTCTAATGGTGTCGATGAAGCAATAGAGTCTCCTTCCCTTTCATCCGTTCTGATTTACGAGCAGAGCTACCAAGATTGCCTTTAACAGCCCCGACAACACAAGGTCTCGCCTCACAAAGACCTGCGCAAACACAC
GAGAGAGAGAGAGAGAAAATGTGGATGGGCGGAGGAAGAAAGGAAGTGAGGAGAGGAGGGGCTTGCGCCTGCTGTCCTCAGTCCTCTGTAAATCAATCCGGCCATTTGCCTGTCCTTTTCCTCTCTACACCACCTCCCTTTCTCCCTCCATCTCTCCCCTCACATAGAGATCAAGCTGAAAGCGGGAGGAAAGTCATAAA
ACGGCAGCTGCCACCATCACAATAATCAAGCGCTCCCCTCCTCCATGCTAGCGGAGTGATATCAGGACAACAGCCGAGCGAAGAGCAGCCACCAGCCGGAGAGCAGCCGTCAGCTTCGCGCAAAACACGGACGGGATTCCAGTGCTCTCTGGACGCGGAGTCACGTTCACTTCACGGGAGGCAAACGGCAGAGCGGTATG
TTGGCCTAAAACGTCAGTTTATCTTCTTTATCAGCTGGAGGTTTTTAATGAAGAATGTCTGTTTGTTTAACCTCTTCATGCTATGTTGCCCCCTGTCAACCCCAGCTCGTCATGCAGCCCGCGAGGAGGTGAAAATGTGAGCTTTTTAAGCGCAGTTCGGATCAAACTAAAAATTCCACAGCTTAATCTTTCAACCTCGA
TTGTTTTTTCCAGAAAAGAACAGGACATTGTCGATTCTCTTGGAAACTCCAACAAGAAACTTGCAGAGGTGGTTTGACTGTTCACCTTTCTATCTGTCAGTCGACGTGAATGATTTATTGACATTCCAGCAGTTGAAAGAAAAGATTCAGGTGTGTGAAGTAATGACTTTGCTGGTCTCTCTGAGAGAAACTGACCATAT
CAGAAAGCAGAATAATGAAGAAAATGAAAGGTTGCCGAGATTTGCACTTTGATCTCAAGATGGATGGGTGTTACTTGACATTACAAGTGGTCTTTAACTCGGAGCCAGATTTACGACATCCTGCCATGACTAGAATTGATCCTGGAGCAGTTTCTAAGAGATCTAAACGCTGATCCGGCCAGTCTGACCTGCTTAATTGC
GTCCAGAGTCCCACTCGTTGTCTTTTTAAAAACCTGGCGACCACTCAGATTGGCTGCAGAAGCCACCACGTCACCGAAGATAATGATGATTGACTGACCCTACAGCCAATAACAATCTGATCAGGGTTGAACATGTAAAACCGAAAGAGAGAGAAGCGAGACAGAGAGAACAGGTACGCGTGTGCGCAAGAGAGAAGAAG
TGTCTGGAGGAGGGTCTGGAGGCTTTATTGAAAGGCACCGGCAGTAATCTGCTCATCCTGAAGGTGTCACATTGTCCAAATCTACTGACAGATCGCTCTCTGTGGTTGGCCAGCTGTTACTGCAGGGCACTACAAGCTGTCACATACAGGTGAGTCCCTGTGTGCTTTTATCACTCTATGGTCTGGTACAGTACACTGGA
TCACCCTTTTCTATGGATAATTAATTGGTTGGTTGGACAGAAGATCAGATAGAAAGATTTAGTGGTTTAGTAGGTTACTTGGTCTGTGAGTGACATGGATGGTTGGTTAGACACATAGCAGTGTTTGACAGATGCATGATTGGTTGGTTTGGTAGCTTGTTTGACCCTAAAAGGGGCAAGATATCCTGCGGGATGCAAAC
TTTTCTTCCAGGATGAAGACGGAGACTGTCAGAGCGTTTACTTTATGGTCTTTGTCGCACATACGTTGCCTCTGACTGCTATACGTCTCGTAAATCATTTGGACACATGCCTGACACAAAGAATGACTTCAGCACCTGATAAAATTCCCCTTTCGCACATGGAGACATGCCGATATTCTTTCTGTAATTGTTGTGTTGAA
TGGACTGGCTTTTGTTGAAAAGAATAGAGAACAATGGCTAACCAGGAAATGTTACAGCATGAGTAAAAAGACAGGCAGAACAGGCTTTCTGTCAGAGCGTGATTGATATGTTTGTTCTAGCCGCCTGTGCAGCAATCAATGATGAATATGACATTCTGGAGAACAGGGTGCACTTTCAGCCATTATACTTGTGCGTCCAT
TTACTGTGTAAGATCTTATAGGGCAGGGTCATGAGATTTTTCTGTCCCTGTCTTTGTCAATATTGCCTCCGCTAGCGGCTAACCTCCATAAAAGCGTCAGGCTGACTCATCACAGCTGCCTTCACTGCTTCATCACCTCATGAACTCAACTCCTTAATCAAACCCCCGCTGGCCACTGAGACTATATGGACTACACTGCA
CACCACTTTTACAAGCCAGTAAGCAACGGTTACAGGAGCTGCAATATAGAGAGTTGTAAGTCTCTGTTCATTCATGTGGTCATTGTGTGTGTCTGCTGTCAGTTGAGCGATGCAGCTTTAGAGGGAGGTTTATTCATGTCTATTGTTGTTCTTATTAGCCTCAGACGCAGCAGTTGGTGTCAGGACTGAGATGAGCAGGT
ATTAACAAAAAGGCAGTGTTTAAATGGCTTTGCCAGCGCGGCTGACATGGCTGTCAGTGTCCCAGAGATTACCCCCGTCCCCTGTCCATCCCACTGAGAAATGATGGAAGGGCCATGACAAAGTAAAGAGAGGGGGGGAAATGGACAGAGAGCTGGGGAAAATGATTGACTGATTCATTACAGGCCGCAGGAAATGGTGA
GTAAAAAAAAAATGCTCTACTCGAGAATCAATCGCACATGAAAGGATGCCTACTCACCCCTTTCCAGAGGCTGACAACCTCTATTCAGTTGATCCCTTTGTGCCGACACTAATTATGTGCGAAACTAAAAAAGACCCCAGTGTGGTACAAATTCAACCCCCCCTCCTTTTCATCGGACACCAGATCCTGGCAGACTTACA
ATGACAATGAAGGGTCAGGTCTGACTGAGGCTTACGCTGCCTGCGGGAGGGGAAAAAGGGAGAGACTGGACCAATGAGCTTACCATCAGCTGGAGCTGTCACTGGACGGATGATCCTGTTTTGTATCTACCTTTTTTTTTCCCCAATGCCCAATGAGGCTTTTATGGGAGTAACTTCTGTTAGACTGTCAGTAAAGAGTG
CAGATCCCCCACAGCTGCCATTCAAACGCCACTCGCTGTGTGTTTAAATAGTGCATGTGCCAGGTTAGTCTCCAGCCCATAAATCAATACGGCAGCTATCAGGTGACAGCGGGCCTGCATAGTTTGACTGTATAATGCTGAGATGAATGCTTATATATGACTTGCGAGATGACTATAAATGCGGGTCCTGTCCTGTCCTC
CTTTGTTTTCTTTGTTTTCTCGTTACTACACTCGTAGACAGTGCTTAAGTCGAGCATCTTCACGTAATAACACTGTCTTGACCAGTGCGGTTGAATGACATTTGTCCTGGGAGCACTGTACCAATGTGGCGGCGCTATTGACGCATACTCAGGGTCCCTATGCGATATCTAGTGTATATATCTATGTCACAAATTGAGGA
CCTAACGCCCTCAGAGAATCAGAGCAGCTGTCCAAAAAGTAACTGTGGCTCACAGGAGACTGTCAGCAGTCACACAGGCCATTACCTCCTTCACGGAGTTGAAGACTGGCAGACCCAGGTGTGTTTTGCCCCCCTTGCCTGGAGACACTCCTCCTACTAACTGAGAGCCATAGTCCAGAGACTGCTGACTGTGAAATGTG
CTAAAACATTAATTTCTCTCTTTTGTTTGTGTGATAAATCAAATGTCTGACATTTAATAATAAACAATCATGACTTTAAACCTCCATGCCATCAAATCAAACCTCAAACGAAAGCATCAGCAATCTTGAGCATTTCCCGAGTGATTTATTGACTGGCATGTGCCGAGCTTTGTGCCTATACAAGCAAATAATACTGAAAA
GTCTCACTTTTCAATAGAAAACTTTATTGTCAGCGGATGTAGCAATTACAACGCTGGATGGAAAGGAGGATCCACGTGGGTTGTTTCTCCGGTCAAGCACACAGACACTGAAGGTTAAAGCAGGCTGTCGAGGCTCTTTGTTGAACGGGATCCGCGCGCAGACCGGTGGGTTTTTGTCGAGGGGGAACCGAAAGGACGTT
TTGCATTCGCTCATATTTATTTAGGTTTTTGACTCGTTTTGCCATTGACAGTGATCTACCTGCAGTATTGCAGTTGTCAGTGAGTCTCTCAACCGCGAGATGGCAGCACTGATCGCTGACGATAACGTGTACCGCGAGGCGGAGCTAGACGGCGCGCCCCCTGCTGAAGCAGAGGATCCACCGCAGCTGCCCGGACCTGA
GTGAGCTCAGCGAGTTTGTTTCTGTGGGCCTAATCCCCCCATGGTGGGCGCCAGCCTATAAAAGGGACACATGTTTGCTTTCAATACACACGCTGACACGCTGATTGAGACAGACAGCGGCTACTGACTAACACACAGGTAAGAGACTGGGGGTCTGTGAGCAAAAACTAACCCACATTTCATCGATCTGGTTGCATAGA
CCAGCTAGAGATGAGTGGTTCTTTGGGGGAGCGCGGGGGACGAGACATGATATCCAGGTCAGGAGGGTTGAAGCCGAGGGCAGTAGCTGGGAAGCCGTCAGTCACCAGATTGACCCACAGCAGCTGGACTGGGATCAGAGCCTCAGGCATTCCCAAAGCAGCAGTGAGGAAAATACTGAGAAGCAGAGACAAAGGTACAA
AAATTATTTGTAAATGTTGACAGCAGCAGTCTTCATCAATAAAGCCTTTTAACTTTCCCTTTGTGTTTCGATCGTTTACAAAACAGACTGACGTTCGATAGGCAGGGCTGAGCCACGCACACTGCGCGATTGCGTCATGACGAAGGCGTTCCTGCGCGCCGCACATCTACGCTCACGGGACTCGGCCTTGATCCTCTCGC
CTGGAATACTTGATACTGATTCGTCAATGGACGTTCAAACGTAAGTAATAACCATGTTACCGCATTTTGACCGTTTTTCTCTGCTCATCTCCTGTCATGCTGCTGTTTGTGACCGTTTGGCGCCATCTTGTGACTGAATAATACGTAGGTTTGTATATCAGCTGCGTTTAGCCATTTGTGTTCCTGTCAGCTTTACATTT
GCGCGGCGGAAACTGACGCGTCTGCGGTCGGCCGTTTTGTGAACGCGCACTACCCAAAGTTTCAGTTTTGCTGCGCTTTAAGGAGCGCGCGCACCTGTCCTCTCAGTGATTTATTACTGCTGGTGACTGAGCGACACAACACAGCGCAGCTCAGTCTGATCTGTTTGTAATAATACTTAAAAAAAAAAAGTTCAACTTGT
CTAGCCTCCAGATGTGAGGATGGAGCTGGCGTTTTGTGATTCCGGCCACAGGGTGGCAGTGTTGTGACGAAATTCAATGCGCGCCACTTTGGAAAGCGTCTGACGTCTGTGTGCCAGTGATTTTTGGTTGCCACAGGACCGCTTAGCGTTGTAATAACAAACTGAAGTGGATATTTGGTGAGTATTTTGTGTTGGTGAGG
TGTCATTTGCCATGCCACTGTCCCTCAGCCAACACAACGGCAAGTTCCCACGTTCCCACGCCTGTGTGCGAGTCTGTGTGCTAGGTCTTTACAACTGTGCCGTCAATCACAGCTCAACATCACTGTGTTCTTACAATGCAGACTGTAGGTTTATACACAAAATAGGGCTGCGGTGCTGTAGATGTGGCTTTGTAAAATGA
TTCCACACATAAATTTAACTCTTCCTCGTCGTCCAGCAACGTTCGTGGCAGTGACTGGATGAAATCAATCAGAGGGCGTGGCTTCTTATGAAGAACGTGTTTCCCTGACGTCTACTTAGGCTACGGTAGAAATTTCTCACTTTAGTGTTCTTCGCACTAATTAAATTTCACAAATTATTTGATGATGCTTCAACTTCGAC
AAACATTAAGTCTGTCAGTGTGTACTTTTTTGTCTATGTAATGCATGTTAGTTTCTCATTAGTCAGCCCAAACAGGCTTCTGTCATAAATCATGTTTGACTGGCAGACACACTAAGCTTGGTCTTTTGTTTTTTTTACTTTCGTTTGTCTAGATTAGGTGCTGTCAGTTTGGATTGTAAATCATGCACCCAAAGAATGAC
CCTGATTGACTTGACTGAACAATCCAGAACTAAAACCAGTTTGATGCTAAAACAGCAGAGCATGAGCATATGAAAACAAAACTTTGATTGTAGCTCTGTCTTGTCCTGAGATTTATGACAGTCCCTGTCTGTTTAGACGTGTGCTGGGTTCTGGTCCCTCAGAATGGAGTTGAGCGGGACAGCTGCTGTCATTGATTGTT
TCTGTCTGCTTCTATCTCTCTCTCTCTTCCCCCCCTTCCTCTTTGTGAAACACCAGCTGCTCCGCTTCTCCCCCTCCTTCGCTCCAAAATTCCCCTTTCTGTCTGCCTTTATCAGACCGGTCAGCTCTCCCAGTCACTCCCCCGGTTTTCTTTAGATTTTCAGACTCGGTTTAGGATTCAGGCATCTCTCTTTGGAGATC
TGATGTCCATACCTGAAAGCGACGGTCCGTCCTGGTCTGTCAAACAACGGTCATACCGGAAACATCCGTCCACAGCTCTCCGTAGACTCCGCCTACTTAGTGCAGCAGCCAATCAGGGACGACAAGCTGACCAATTAGGTTTCAGGAAATTGACTCGCGCTGATTCCCTCCCCCAGTGTTATTTACAAAATGTTCTGTCC
GGTACTTTTTGGGGGTAAGTACATGTTAAGTAGTGTAAAATCAAAGCAAATAATGAAGGTGTTGCAAAATAGTGTAATTTAAGGGACAAGCAGACAGCTCATTGGTTGATTTATGTACACAGGGGAAGCTTCCTCTGACAGGAATGTCTGTGAGTAAAACAGAGGACAGCGATGGCACAAAACATGCTTTCGAAATATCT
CTAAAGAAATCTCCAGCCTTGCTAGGGTTTCCCCCTCCTGCCTTTCTTCGAGCCCCTTCAGCAGCCACCGCGCACCCAGAATCTACCGTGCTGATTGGCAGCTGGGCTCTGAATGCAGAGGAAAAGGTTTAAGAGTCCTTCCGTATGTTAGAAAGCGTTTGGGATCATGCCACCTGCTTCACATCCTGCTTTGAATGAAG
CAGTAGGTTTTTCTGTGAGGTGTCCGTCCTGCCACTGGCTGTCTGTAAAATATGCTAAGGTATATAAAGAAGCGGTGGGTCTCCTGGCCTTTTGCTGACATTTACAGCTACTGGGCAAGGACATGGCCTTTTCTTTCTCTTCCCCTTTTTCTCAGCTAATCAGGTGGCTTGAATAGGAGCCAGATAAGGCTATTGTTTGG
GATAGATGGAGTGAGAGAGAGTGAGAGCAGAGGTCAGGGGCTCCTCCGAGGTCTGACATTTGAGGCTCAGGATTGTTTTATGAGTGTTGTTAGCGTGTCAGCTCCAATTTGCAGGGCTTACAGGGCAGGGTTAAACAAGATTAGCAGCTTTACACACGTTTATTAGTCAGCTGTTTTTTTTCTTCTTGGCAGGGGGTCTT
TCAGTGGGATTAAGATGAATGCAGAGTGCGTGGCAGAGAGTGTTTTGTGTCAGGCAAAGAGGAGGATTAGACAGCCCAAAAAGCTGAACCCCCGGGTCAGCGACAAGTCACACAATGACACCCACCGGAAGAGTGACGTGATGCGGGAACTTTCCCGCAACAAGTGCAGGATTTATAGAGCTCTTTGAACCTCGGTGATT
AGACACTCTGCTGGAATTTGGCAGCGTGGCGGCTTTGGATCGGCGCCCCACGCTGACTGTCATTCAGCGGGCCTGCGCGACTCACTGTGCCGTTGGGAAGTGTCGCTCATCCGTGCACTCATTGGCCTTACAAAGCTGATTACAAGCATCAGCGAATTCCTGAAGGCAATGAGAGGCGATGCAGGTGCACGAGAGGGTAA
TCGCTGCCGTGGTGATTCATTATTCGGTTGCCCCCGGTGACCGCAAGCAGGCCAAGCCCCCTCCTGCCAAACAGGCCACTAAGTGGCGAGAGATGGAATGAGTGACATTTCCTAAAAGTTCTGACCTTTGTTTTCCCATTGAGTCGGCTGCCATGTTGGAGGAAAAGTAGTGCACTCTGAAAGTTGTGAGCGCACACTCA
CTTAATTGGCCGTGTAATAATGTCGACCTGAGGAGAGCTTGCGTGAAAGGGCTGTCCCGGTTCCCACAAACCCAGGGCCAGCGCCAATCCAACCCCGCGCTGAAAGACTGACGGGAAGAAAAGCGACACCGCACAATGAAAGGCCTCGGCCGGGCGGGTGAAGGATTTCTCCGTCTAATTAGACGCGCCCTGTTTCCAGA
CCTTAAACTGTGTGAAGACTGTAAAAGCCAAAAAGTGAGCAGGAATGACAGACATCTGGCAGTAGTTCAGTTTCTAGTCAAAAGGATTATATGACAGGCGTCTCGTGCCTGCTCCAGAGGAACAGCTCAAGTTACTCTACCTCACACACACACACAAATACACACCATCACCAGCTGACCGTACAAACAACGACCGAAAA
TTACATAATATCTGACCACAGCGGCAGCCATTCGATCATTCTCCTTAAAAGAGATTCACATGGTGCTGCAGTTTGACAGACCCTCAGGGACCAGGCTTTGGCTGACAGTTTGCTGTCACTTATCAGTTGTTCATTATGGACTCCAGCTGACCGCTCCAACGGGAAGTCTAAATAAGACTTTGGGAGAACATATTAAGCCA
TAAGTTCAACTGTATGTGAAGTATCCTTCGTTCCTACTCACTTTAATATAGACTGAGTCTCTTCCTAGATGCTCATCCAGTAATATAGACAGCTGTGCTTTGACAGCTCCGCCCCTTGGTCCGGCCTCAGTTTTCTGATTGGGTGTCTATTATTAATCCACAGGGAGCTGGCAGAGTAACTAACACAGAAAACTCTCTCT
CTGCAGTGCCAGTTTCCAGTGGGCGGGGCTCTCATTATCAATCAGCACCAAACCCCGCCCACATACCACACTATCAGTTCTCGCATCAGTCAGTCAGCGCTCCTCTGAGTCCGATTGGTTGCGAGGGAGCACCTGATGCTGTCTGATTGGCTGCTGTAAAAGGGGGAGGGAGAGTGTATCTGCTCTCCCAGCTCTCCTAC
AATCAAAATCAAAATGTGTGAATATAACACCAACTTTACCTCAATCTGTGCAGGGCCTGCATTTCAGCACGAACTCGCACCATATATCAGTCTGACAGATGCTGACAACTCTCTCTGCTTTCCTTGAAACACACTGAGGTAAAATTGCCTTTATATTCACACATTTGGACTTTGCTTAATGTAACTTTAGAAAAGTATTA
TCTGTCTAGTGAAAGCACTTTTTTAATAACAGTTCCCTCTCTAGCTGAATCTGAAGGGTTGAATAATGACGTCCACAGGCCCCGCCCATTGTGCTGCCATTGGTTCGCGATGGACTCTCTCCACTTCATTCCATCCACGTCAGAGAGCAGAGTGCGTTTTGGCGCCAATAGGCCATGTCATATTCAAACAAGTTCTCTTT
ATTGTATGGAATCCAGCATTTTTTACAGTGTATAGAAACAACGACACTGCCGGTTTATGATTTTATCAGTGTTTTTGGTTATTATAATGTGTCTGAAATGACAGATTCATCACTCACCCATGTGATGAGTGTCCAGCTGAACCGTGGGCATTTCCTTCAGTGTTACGTGGCCACTGTTATTGTCTCCACAGCAGCCAAAA
TTTGTAAGTCTTTTGTAGTCCCACTGTATGCTACTCTAAAATCCAAAAAGAGAAACAGAAAGTAAAAAGCACACATGAAATCCTGTACATGACTGACAGCCAAGGAGACGACAGCTCTGTGAGGGCGTTTCTCTTCCATTCATTGATTGTTTCAGACATTCACTGACTCACTTTAATTCATTCTCTCTTAAACACACACA
AGAATAAATAAAGAAGAAAACAGTGTTATGATCTAAATATATTATCATTTTAGATCCGGTAGAGATCCACAACCACAACATCGGTCAGTTGTCAGCTACATCTGTCAACACTGAAGGCGGTGCCAGGAGGTTTTTTTCCTGAACCGAAAGTATTCGCTTACGCCTGGGAGGCCATAAACAGATCAAATAACCTACACACA
AGAACATGCATGTAATGTGACATTTTCAACACTACACACAAAGGAAGGTAAATGTCAGAACGAGACCCTCCCCCCGCCTCTCAGAATAGTTCGGCTCAATCACAGGCTGCTCAATTCTCAATGGAAGGCCTTCCTGCGGCTCCTCCCATGGCTCCGCCCCCTCCTGCCATCCTGCACAGCAGTTTAAATATTAACTCTTC
GTCTCGGGCAAGCGAAGCGAGTTGTTAACACACGAGTGTGCGAGCGAATGTGTGCAGTGAAGGGGGATGGCCGCCCTTGTTTGTAGCTTGTCAGCAATTGCCTGAGACAAGCTTCCCCTGCATGTGTGAAAGCTGCTTGGCTTGAATGCCCGGACCGTACCAAGTGGCGTCAAAAGCGAAGGGGGGGATGGAGGCGAGAA
AGTGCAAACAGATACACGGACATGAAGCCTTTGAAAGCCGTGTCAATCAGGTGATCCATCAGCGGATCACTCATATGTCAACTCCTAGACAGATCAGATGATTGACATGGCTTCAAAACTGACTTCAAAAGTGTTTGTGTGGACGTGTTTGCACTGGTTGGTGAAGAGTGGTAAAATGTTTAACATGAAGTAAGTTACTA
AATTGCTACGTGGAGTAATGGAAAGCAAAACAACAGCAGACATTCCCACCTGGGTGGGATTAGGGCACTTTAGCACTATGACACAGGCACACACTCATCCTGTCCATCACAAACACAAGCATGTGATCAGTCTGCTGGTCTTATGCAGAGTTCAGGTGTCACGCAGACATGGCAGATGTGCCGCTCGTTTCATGTGGGCG
CAATGACGGTTACGACTGAACTACAAATTAGCCACTTTCCTCGTGAGAACATCTCAGTGTGGTATGGCAGGGCATAGATGTGCTCTTTCTGTCTGAGAAGGCTGTCAAACTGATGCTGATTCAGGCTTCTGGATTGGATGAAATTAACACTTTGCAGTTGCGCCATCCAGTGGACACAATTGGAACAACAGTTTCTTTTA
TGTTTTAACACAAGAGCTAATGGTGGCCATGTTTTGCACAGGCCGGTGGGGTGAAATCAAAGCCTCCGTTGATGATAAGCTGAGAGGGCGACTCAACCAGTCAATCACTTCCCTCCTCTGGAGTTCCTGCGTCCCATACGGAACAGTCGACAGGAACAATAACAAACATTAGGAAGAGGGATGTGCCTTTCAGAGGCGTC
GGTACAGTCTGACACCGGGTTTGATCTTGGCCTTGTTGTGATCCTATAAAAGTCAGTGTATTAAAGTCCAGATACCTCACAGTCATAAATCATTCATTGGCTGACTCGATCGCTATATCACACACTCTCACTTCACTATTGCTAAAATTTTGAAGAGTTAGCCACCGTGGCTGTGAAAAAACACAGAAAAGTAAAAAGGA
AAATGACTGATTGCAACGCCCTAAATTACTAATAGCCCCACCCTAAATGACCGATAGCCCTCCCTAAATAACCAATAGCCCCTCCCTAAATGACTGACAGCCCACCCTAAATCACTGATAGCCCCGCCCTGAATGACTAGTAGCCCAGTCCTAAATTATTAATGACTGGCTGATAGCCACTCCCTAAGTGACTAATGGCC
CCACACTAATGTAGCGTTGCTAACTTGAAGAGCGGGAAAATTGCCTCTTGTTAAGAAGGAATGAGGTTTATGGAGGTTCTGGCATGTTGACGTCTCTTGAATGACATCTTTCCCTCACAAAACACTGTATTTTCTATTAGTTTAATTTTTTGAAATGACTGACTGTCAGCACGCTTTGCTCAGCTGTCACTTGAAGCATT
GATTATTAGAGAGTCCTTTGAGTCCCGATTCACCTGCGGAGCGAAGACTAAAGAGCTCAGTGGGCAAATAGAGATCACAGCAGCTGCCAGAGCTGTCGGCCAAAACACCCAGCAGAGAGGAAGAAAAGAGGATGAGAGGCCTTTCAGTTCAGCGCCACTTAGAAACAACAGCCTTGTGGAAAACGGCAGAGACAAATCCC
AGCCCCGCTTTTCTCATGCTAACACTCTCAAATTGTAATCTCCAGAGAAGCAAGCACACATATTTGTTCACGACTGAGCTCCCACATAATGGAGTGACAGCAGATGGCAGGCCGGACCTGGAATACAGCAAAAAATCAAATGCCATCAGATGAATAGTGAACAATATTACAGACATTTTATGAGTTGGAAAAATGCTTAA
TCGAGAGCTTCCCCACTGTTTAATTGGGCTAAAATTGGTCTACTTTGTGCTCCAAAGAGTCAAGAGCCCCGAGGCCATCTATACATCATCTCAGCAAGACATCCGCGATTAAGTACTCATTTTTCTCAATATCCCCTTGATGTCTTGGTGTCAACTTGACCACATGACTTCTAAGGGCTCGCTTTGGATTGGTCCGAGCT
ACCATGCTGGAATGGAGGGTTAAACTGGTGAGGACAGCCCTGTCTGTCCACGAGACTGCATAGATGCTCACTTTACAGGTCGTAAATCATATCTATGCAGACACAGATGTGACACAAATTACAATACTCATACTTACAGTACTCAATCCTCCAATGCAATTTCCTTCAAATTGTGGCTGTATTTATGCTTATAAATAGTG
AAAATAAATAAATAAATAAATAAATAAATAAACATTCTTACCTTAAACCTTTTATCCTGCAGCACCTTCTTTATGGCCACCAACTCGCCGGTGTCACAAAGCTTGGCCTGATATACGACCCCAAATGAGCCGTTTCCAATGACCTTTGTGTCCGTATAGCTGACCTCCTGAGGCCGGTCGGGACCCTGACCGGGGGTCGC
ACTATGCGCGCGTCCTCCTCTAATAGCGGATTTGTTGTCGCTGTGCGCGTTCACGAGGAGCGGCGGTGATTCTTCGCTGGGGTTCGCGCCTGCGCTTTGCTGTCACCTGCCGTCGTGGATGTCAACACCATAGACATGATAAAACTACATAATATACAGACTTTCTCAATTGCTTTGCCACATCAGCACCACCTAAAAAA
TTTATCTCTGGTTTGTCCTAACACTGTCAGGCTTGAGACATCTCCGTCCCTCAGGCCTGTATTGGGGGTTCTGATCTCTGCAGTTCTGGCCCAAAGGCAGCGAGCGCTGGTCTGCGGTCGACCTGTGATATATGAGCTCCAGCAGGTGCTGCTCTGACACTCAGCCTGAAGCAGGAAAGCAGAGGTGATTTACACGGAAC
TTCTGTCGCTCTGTGATTCCATCTGGCTGGTCTGAAGCGATGGGGCACACACACTCGCAGAGCCCCTCAGAGGGTACAAAGGGAGGATTATTCCAGCTGCCAGTCACACTAAGACCCTCAGCCTGCCCCGCTCTCTTACCACGGGCAAACGTCTTCAGCCCTCATCCCCGTCTCTCTTACAAAGGGACATCATTAACATG
TCGGGTTCCAAATCCAAAGCCTTTGATCTTTCTCGCTGTGTCTCCTTTACCCGGAAGAGAACCGTCGCTTTCCCTCTCAGCTGGGATGAAGGCGCGCGTGGAAATGTTGGCCCGTCTCCATGCTCGCACCAAATATGGTCATACAAAGACTGGGGATGAAAGAGGCCGCCGCCGCCAGATCAAAGGCAGCCACGGCTCCG
TTTCAGCTGTGCATTTTGATTCATTCATCATAACATCCCATGCGAAGGAAATTTCACAGCCCACAGTAGTCTGTTTGGTGTCGACACGTCCTGACACGTGCCAGGGAAGTGCCCCATCTTCCTCTGACACGCTGGCCTCCAAACACACCGTCTGAGACGCTATTGTCAAGAGCAGCATGTTGCTGTGATGGCCCGGAGTT
TTTCAGTCAGCTGAAGCACCTCTGGTGAACTTTCGCCCTGTTTAAAAAATGCCACATTTTAGGGTCTGATTTCTTTAAAAATCAGTGATCTTCACTGCCTGATTGATTTACGATATAAAGTGGGTGTCCGACCAGACAAGAAGCACTGCATTAAATTCCATTAAATTCCCTGCCATGTCTTTAAAACATGGAAATTTAGT
TTAAAAAAGAGGAAGGGTTTAGTCCGGAGGAAGGAGGTGTGTTGGTCCCAGCTGCAAGCTTTTTTGATTCGCCCCAGGAGGTGAACGGGCCAATTGAGTGACACAGGGCCATGCCTGTTATCTTAACCTCCTACACTTCAAAGAACCGCCTCGCTACTGCCGGGCCCAAGAGGAGAACGGAGAGCGGCTGGCCCTTGAAT
GAATTCTACTGAAGACGAAGATTTTACATGTCTTTCACAGCAGAATTTGACATTAGTTTGCAGCTAGAGCATCTGAGGACAGTGGTTTTGATTGATTGATTGGTTTATTGCTTTACTGAAGTGCTTTCATGTAACATATGAAGCTCAGATACTGAATAAACAAACTGGATTTCAGAACTACTTAATGTTCATATCAAACG
TTTAGCTCTCTACCGTAATACGCAGTGTATGAGCGACCGCTAAAATATCTTGGCGGCTAGAATGACATTCCATTCCGTACTGGCGACTGGCCTAACCGCAGTAATCCGATGACAGATGCGCGTGCACAATCCTCTGCTAGAGCGCGTGCTCGAGAAGCAAAGGTGGAAAACATTTACATTTACATTTAGTCATTCAACAG
TCTTCCTGTGCTGTTGGAGCTGCCGCATGGGTGGCTTGTTTTTGTGTTTCTCATTGGCTGAGAGGAGCACGCCGAGAGCTGATTGGTGGAGCGGCTGATGGGCGGGGTCACTTCAGGTCACTCAGTAAAGAGGCATCAGCATGAGAGGTTTCACTGAAGGTGTTTGCTTCACTTCTTGGCGACGCAGTAGGTAGTGCTGT
GACGGCATGGGAATCCCGGGCAGAGAGTTACCTCACGTAACGTAATAATATGCTACTAAACTCACGTTTGGCATATGTGTGCCGTTGACATCTGTCACTGCTGACATCTGTTGACATCTATGTACCGTTATTGGTTTTACTAAATACAAAATTGGCACTGTTGTATTTCAGTACACGACTTTACCTCAATATTAAATAAC
AAGAGAGATGGGGAAATAACCTCTGACCCTTGCTTTACATCTGGCCTCCATTAGCCCTTCGCGAACCTCAGCTGCCATTGAGTGACCTTCTACTTCAAGCACGTCCATCACTCCTTAAACCATCAGCACGGACACCTGACCGAATGCAAGAGCCAATCACTGGAGAAATGCTATCTGCTTTGCCTGAGGCCAGAGATTGG
GACGCCTCTCGTGAGTGCGGTTCGCGCCCGCGCTGTTATGCATACGTGTGAACCCACCAGAGGCCGCTGTCCAACTGACCGGATGATTGACTGCGCGACCGGCCAATCGGCCGACCCTCCCTCCTCCTTCCCTGAACCCAAACAATTTTACAGTTCGACCTGCCCGCCCGCTTGCTTCCCTTAACCCGAGCAACAGTTCA
GACTTTAAGCGGGATGCCTGGCAATTAGGCTCAGCATCCATATTCGTCTCGAATTTGGCCAGGCTCAACACCCTTCTCAAGGAGCAGACGGGAGCACCATAAATTTAGCGAGGCGCCAAGCGGGATCCTTTGAAACTCAGACGGAGTGTGAGTCTAGCACCCCAACCCCCTCTATAACCAGCGGCTGGGATGGAGGAGCG
GGAAAGGAAACAGATAATGCAATTAGGTAAATGTTCTCAAGTCTGCTTAACATCCCCCCCCCTCCATCACCGAAACTTCCAATGTGGATTCAGCTGTCAGACTGACAGCCGAAATAAACAGGAAAAGTGTATTTACTGCATATAATGGAGGCCAGTTTTACCGGCCCGCTGATGGACATGCTTCAGCAGAGGGAATTGAA
TATATTTTTAACTCAACCATTGGGTTAACAAATAACTCAACGTTTTTTAGAGTGTACTAATCTGGCGCCCTCTATCGCCTCAAGTGTACTTACAGCTAGGTTGACAGGAGTCACGTGATCACTGACGCCGTAATCTGAGTCGTAACTTCCTTGTTTTTGTCGGAACCATTAAACTGAAAGCATTCCAGCAATATACGGTC
TCACCCATAGGAATGTCTCTATGAAGACCTTAGAAAACCACAGGGCGATGGTTTGACCATCCCAGCTTAGCTGTCAAGCGAGATCTGCCATTATGTAAGCAGCTACTTGAAGCTCTCACTAGAGGGTGCCATAAAACAAGTACACCATACAGCATACAGATTCTGCCAAGACTCTGACAACAACATTAACCACTATATTA
CTGTCCGCGTTATCTTCAATCTCATCTTTAGCTCTTTAGTTTTCCGCAGTAGTAGCTCTCTCTGTCATCCGAAGCCAGAAGGCGCTGAATGAGTGATTGACAGCTGATATTAACCAATCATTCGCGTTCAGTGCTAGAGCAGTGGGCCAATAAGAAGAGCGCGAAGCCGGGGCAAGCATTACGGACTTGGATTTGTTTAC
TGTTTGAGAGCTGATGGCGCTGCTGAGGACGCTTCAGAAAGGGGCTTTGTGTGCGCCGTGTGGCCGCAGAACTATCGAGGGCTTGAATGACATGGCAAAAGGGGAGAGAGACGGGTAACTTTAGCTTAATCTAGGCTTAGTGCCGTGACACACACACACACAGTCAGTTGCTCACAGGTGTGTGTGGCCCTCTGGCTTTG
CCTAGACATATCGGTCTAGAAAACAGCAAATTTTAATTTCCCGTCAGTCCTAGTACATAATGTCACTACAGAAGTGTCAAACTTCATTCTTGAGTGACATGCTAATGGGCTAATCTGATTTAACGATCTTTGCTAAGCTACGCTAAACAGTTCAGAGTCAACCCCTGCCAGAACCGGAGATCAGCTTAATAAGTTGAGAA
CGCAGACGCTCTTACCTGACAGACCGCTCTGCTCTTCAAACTTCAGCGCTCTTGTTTTCTTTAGTGCCTGTTGTGTTTGTTTAGTGTTTAGAGGGACGTCCGCTGAGATGGGGCTGCTGATTGACGTGTGAATGTCCTGATGGGGCTGACAAAATGGGTGTCTTTTTTATAATCAAATTGGACTTGAAATTACAGTAGTC
GTCTGTTTTTCAGTCTGTCTGTCTGTCTCTCTATCAGCCTGCCTGTCTGTCTGTCTGTAACTATCTGTCTGTATGTCCATCCGTGCATCCGTCTGTCTGTCTGTCAGTCAATGGGGCCGGTCCTGCAGGCAGCTCTTAATCCCTCTCTTTTTTGTTTTCGGGTGGTTTCTGTGTGGGTCAGGAGGATCTCAACCTGCACA
ATGGCCAATTTTTAAAATATGCATATAAAACTACATTCCCATCATGCCTCAGTGCTCTAATCTACTACTGACAGCCGCTGTCAGTGCAGCTGTAATTACAGAGAGAGACAGGAACAAGTCACTCACATCCATTATTGAAAAAGCCTCTTCTGGCCGTTTCCCTCAGACTGACAGAAGCGGAGAAACAAGAATGAGTGAAA
CAAACAGCCAGAGCATGTAATAAATAATTATTGGACCAATTTTCAGACCAGAGCAAACAAGAAGTCTCTGCAGGCCACGCCCGGTTCAGATTCTACGTCGCGTCATTCAAGCGCGCGTTTTGCGCATGCGCAACGTCCACTGCGTAGAAACCAACAACAAACTATGGCGGACGGTAAGTGCTGTTTCTAAGCTTTTTTCT
CGCCACTCTATTCTTGTATTGTCCTTCTGTCTTTACAACAATGCCCACGGGCTGGAGAGAGGAAAAGCTGCGAGTGCGACCGGGCGAGCGCTCCATCTATACAGCGCGTTCACGGAGGAGGGGGAGGAGCTAACACTTGCGACTGTTTCATATTTATGACGGGGCGGGGCTTAAAATGGAGCTTTTTCTGCACACTGTAC
TCTTGCCTTTCCACTGGACATAAAAGGCAGGTGTCTATTAATCCTTTTATCACGGCATCTCAGACTCTCCCAATTCCTGAGAAGCCATAAATCCAGTGACATCCTCAGATCTGAACTACACTTTACCAAAACTGACGTGTGACAGTCCCGACAGGCCTGCAGACACAGGCAGAATCAGCCGGAAAGATCTGCTTTATGAG
TGATTTATGGTTATTTCCCCTAAAAAAAACGCCTGCACTACTACCTGACTGAAGCCACAGCTGTTTTGACGACAAGCCAATCAGGAACGCCCTTTCGTCTGTCAGTCATCTGTCAAATTGACATCAGGTTGGCTGTCGTCACTTCAGAAGGCGGGGTCTGAAGAGAGTGTGTCATTTACGATAACTAAACTGAATAAGTT
TCAGTATTTCTGCATCAGTCAGACGAAGCGGAGGACAGACGATGGATGTGTGTGTGTCTGCGTGTGTGTCATGGCGAGATCGTCTGCGTTCTGTGACTCTGCTTTAAGTGTGTGTTGACACTCTCAGCAGCCGCTGTCACTCTCATTTCCACGCACGCGACTGTGTGTGTGTGTGTGTGTTTGTGTTTGTGTTTCTCCTG
CATTAGTGGCCTTCTAGAGTCTGAGCTGGGGTTAATTGACAAGCTGTCTGGGTCAGTCGCCATGGCAACCAGTAATTAACCTCTCACCCTCTGATGACTGACAGGTTTAGGATTTGACAAACAGCAGCGCTTACTCACACAAACACATATTGGGGTGTAAATTCACCACAGGAGCGTTTGCTTGATTCAGAATATGAGTC
CAAATGCACAGATATACATGTTTGAGAACCTGAACACACTTGATTGAGGGAGGTTTTAGGTAAACAATGAAGGAGATTGTAGACACAGGCTTTCCATCAGGCGCCGGTGACGGAGGTAAGCATGCAGATTGATGACGTTACAGCATTCCCTGAGATCATTAGAGAGTCAAAGGTCATGTGTTAAAGAAGGAGCACAGCCT
GGGCTGTAATTAGTGCGAGTCTCTAGAAGCCAGGAGCGGATCGGCTGGGGGTTCCTCAAGGGTCGAACTCACCCTTATCAAAACACCATCCATTACTCCTCTGACAGCTCCTCCTGGAGACCCGGACCTACAGGGAATTTCCCTCAAACGAAAGAGACGCGGAAAAGAGAAATGAAAGAGGAGAGGCCATTCATCACAGT
ACTTCCTCTGCAGCAGAAGTTCAGCTCCTCTCGCTCTGTGAAGCGCAGCACCTGGACTGACGCGCAGCGCTCATTAATCATGTGTGGACTGCTGTCGTGGCACTCGGCGGTCAGAGGTCACAGCGCATGTTTTACACTGAGAAAGAGCAGAGCGGCCTGGGGTGTGAGGTCACAGAGTCACCGGGTCGCAGGTCAAGCAT
GTGTGTGTGTGTGTGTGTGTGTGTGTGTCAGATATAAACAGCAGTAATCTGTTGAGGTAGCTTTAGCAGTCAATCAGGCCCGCGTCTACATGTCAGGCAGACAGTTTAACAGTTGGCGGAAGATTTATTGGTTACGGGTCAGATCAAACCATAAATCCCCGATGGCTGTGCTCTTGTTTAGCGGGACCCTGAGCACTGTT
GTTTTGAAGCCACCATCCAAGAGCCAGCAGGACAAGTCCTCTCTGCCCCTGAGGAAGCGTGTTTTGCCAGCCTGGATGACGACTTCAGCTGCCACCAGTCCGTCACCCGCCAAAGGTACTGTCACCATGGCAACTCCGCCAGTCCTCTGTCCGTCTCACACCCATTGAAGAATAAAAAAAAAAGAAAAAAAAAAACCTGT
AAAAGCACTTCCTGATTGTTTTCAGTTAAATTCTCAGATTACATCTGCCTGAGGTATTGGGCGTGGCTAACATACTTAACCACGCCCCTTCAGCTGTCAGTTTTGACAACAAACAGAAATGGTGTGCAGGAGACATCTGTTAGGTTGTAATAACTCTCCCCAAACCCTGATCCTTCTGAATAAAATGCTTACTTTACTAC
CGCGGGGTCAGGGGTTAATACAACAGCACGTGTGCGGGTCATGCAGACGTGTGTTAACAATAACAAGCCGAAGGTCAGAGGTTAAAATAGCTGTTAGGCCTGACAGCTGTGTGATAGGATAATTACCGCATGTCAGACTTTTACAAGCTTTAACTATATTTTTGCGTTTTCTGAAGGAAAAAAATGGCGCTTCGTGTTAA
ACAAGCCAATGATGATATTCAGGCAAGAGGAAAATATTTAAAGCAATAATTACTACCATGCAAAGCCAAGAGTTTCTTCCCTTGTCCAGCTGTCAGTCCTCTTTGACCTCAGATGACCGTCCCGACACACACTCATGACATCACTGAGCATCTGTGCGCACAATACACAAAGGACAGAGCGGGAGGCGGGGTTTGGATCA
TTATGTCCCGAGGAAATGTTTGAGTTTGAAAGCCAAGGACAGTTAATGGACGTTAAAAGATGTAGCTCTCTGGCTAACAGGCTAAAAACACGCCTGTCTGCGTCATTTCTTCGGTGGTGGTGCGGAGAGGCGGAGTTTTGACGTACTGACATCACTCGGAAATGAGGGGAATTACGGTTTGAAGCGCTGAGCTACACTCA
TCAGCCACACAGCATTATCGTCTGCTGTTTACATACGGGTCATTGTGGGAAAGTAGTGTCATTAGCATTCTCAAAAGATGAAGAAAAGCACGATTGTCAGCAGATTTATGGCTAGCATGGTGCCCTTGTGTGATGTTGGGGATGTTTTCACCTACTCTGAGGCGATTTGCAGTCTTAATTTAGCCACAATTTTCCGTGTG
CATTACACAGCAAATGGGAGCTTCTAGAAACTGTGGGAAGCAATTAAAGTCAGCTGGAAATAACAAGTGTAGCACCGTAAAACTGCTGAAACATGTCAGCAGACAGAAAACAAGAGACAGCACTACTTTAGGACAGAAAGACATCACATAGAAGAACATCTCAGTTGTTTCTCCTACATTTCAATTTAACTAAACAAAGA
AGATTGAATATGCACAGGTTAATTAACCGTCTCCATGCCTAAGTGCACTAAAGTTGGTTAAGGAGGAATCGATAAGCAGCACATCATTGATTGGGAGCTGACTTTTATTCCACAGGGTGATTTATGGAGTCGTGAAAAGGTGCTGCTAGAGTCAGGTAACCTGCAGGAGTGGGGGAGCTATACAATTAAACAACATGCAC
CCACCCTGATAATGTTCACAAAAACCCGAACAGGACAAACACATGTGGTGGCGTTTTTTGCACAGCTGTTCTCCTGTGAAAGACTCTCTCTGTCTGACTGACAGCAGCTGTTTGGCTTTCAGAAAACACAGGCAGGGTTTACTTCTGTTTATGACAGCTTTAAAATCACTTTGGTTTCTTCTTATCTGAGATATGGCTGT
ATAGCACTCTGAAAAACAAGGCGTGCCGGTCGAATTTAAAGTCCGCGGAACGAAGTCCAATTGGTCCACGAGGAAACGCCCTAATGAGGAGTGACAGGCTCGGGATCCAATCAGCAGGTACCTAGTAGAGAAAAAGTAGCGCAACAAAAGGTGATAGGGCGAGACAAAGAGCGAATGACAATTGAGGAGATGCGAAGGAA
TTTCATACTCTATACTTTATTTCGCTAATACAAATTAACTTGTTTGAGATTTCTCGTGTGAAGTTTCTGTGGTGTGAGGCTGAACTGGGAATTACCCGCCACTCAATGATGTGATGTGTTAAATGTCACCCCACGATGGCATGTATTTATATCTACTGCTTATTTAGTTGTAAAAATCGATTGTATATTGTTGTAACTGT
CACACACACTAAATAAACGCTGCTTTTTGAAACGGGGCCATTAGTCCTGAGGACTGACCATTACCCACACTGCAGCAGTGAGTTTTCTGGCTCCCCCGCGACACGCCGCTGATTTATGAGCGCCACTGATATTGACCTTGTGCTTTTATGGGTTTAGATTTGTGCCGGTCACTCGCTTTATCCTGGCTGTAACTGAACTT
CGGTCAGAAGTTTGTTTTTTAAGTCTCTGAGAAAAGAGAGAGAGTGTGTGTGTGAGTGTGTGTGTGTGTGTGTGACAGCAGCAGTGATCATAACTCATTACGACTGTCAGGAAACGTCACTTATGAGGAAACTCGCTTATCTGTGTTTCTTTTCGCAACGCAGCTCTGCATTAAAAATCCGGTGAGGGTTTTGTTCGATG
TTAATTCTGCCGCTCGTAATTGACTGCGCTGCGAGTCGCGGTGGGAAATAGTGTCAGATTCAGCTGTGAGTTTAAAGGCATCATAAATCACGAGTCTGCGATGCTGTATGTGAGAAGATTTATGATCCTCTGCACTGCTGCTCTTTCTTTTGGCCTTTTTACACTCCGCAGGACGCCGCTGCATGATATGTGTGTGAAGC
TTTGCATTTGCCTCTGTAAAAATGACTGCTCTTCAGAATATCATGTGGATTATTACCTGAATACATACTGACCTCTAGTGGAGGCCGATCATAAATATTAAATGATTATCTGTCAGGCTTCGGATCTAATGCGTTTTGAAAGATAAAGGAGGGAATAGGTATGTGTTACTGAATGATTAATGAACATTATTTGTTAGTAA
TACATATAAAGTCAGGAGATTTAGACAAATAAAAAAAAAAGGCAAACATACCATTTTATCCATGCCCTTAGGGCCCAGACTTGTTCTGATGGCATCTGCGACAGCTGTCAATAGAAAAAGGATTCATCATTAGCCACCAATCCTCACTTGCTGACATTCACTCGTGTCCATACAGCAAAAAATCTTGATAGCAACTGTAA
CGATGCAGAAAGCGCGGTGACGGCGCACCCCGTCTCCAGCACTCGAATTTACCCGTATCCTACTACGCCGAGGGCCCTGCTGCTTAATTTTTAATGAGATGAGCGTCGGGATTGGACTGTAGGGCGGGCAACGTCAGATTTGAGCTCATTAATATGCAGAACGTAAGCCTTCCGCATTGGAGGATTAACGGACAACGTCA
TTTCTGCTCATGCGCAGAAGACATACGGACGCAGTGCACGAACTCTGCGCGTGCATGCTTGTGTGTGTGGAGATGATGTTCTCTCCGCGGCAGCTGTCTGTCCAGCTTGAAGGGGCATTGGCTCACAAAGGCCGCTGTCCCCCGGGGCAGGACTTTTGGGGCAGGGGTCTGGGACCTCTAGAAAAACCACAAGAGCGACA
TCTTTAACATGCTTCTAGTTCAATTTAGACGAAGGGCAGTGAGCACACACACACACACACACACTCGGGCAGAGGGAGGGAGGAGACAGGCGTTTAGTCAGTGGCAGATGGTGTGTAAGGGTCTGGTCGCGTCTGAAGGCGTACCGTAGACCCCCTTCAGTGAGTGTCCCCCGAGGGGCTTCACAATCAATGAAAAACGA
CGCTCCTGGAGTGGGCCGGCTGCTGATTGGCTGGCGGAGGGGAGGTATTGTTTGAAGTGGGCAGCTGCCGGGAGTGCGCAGACAATGGAGCAGCTGTCGCCCGCTGGCCGCGCATACACCAGCTGTCCACTCTTATCTTCCCTACCCGGAGACATTGAGAGCACAGGGGAGGAGAGAGAGGGAGAGAAAAAAAGTTTTGA
AAAAACAAACTACGAAACCTACTAGACGTAACTAAATTGGTGCCTCTTTTTCTTTAAAGCCTCTTTTGTGGCGATTCCCATTTTCTTTTCTGGCTGCTGGATTTATGACTTCTATGTAAGGGTTTAGAAAATGGGGAATAGATTGGGATGCTGGTTCTTTATAGGGATGAGAACGCAGCTAATCATTAACATCTGCTCTG
ATTCACATCTAACGCAAGATATCGAAGTTTTAGTAAAGTTAAGAGATGATTTGAAGCGTAAGTTGTGCTGAGAGAAGCTGCACAATTCAGTACTGTCAGTGTTAATGTGTCAAACCGCGAGCAGCTTCACGGAAGCTCCAGTCACATGACCAACGGTTAGAGATGCTAGTTTAGTCACGCAGGGATAATTTAACCAGTTT
GGTATATGGTTAACGTGACTGTAAACAAACTCTGATGCGTTAAACCCAAACTTCCTGTCACTGCATGTCTGTTTCCTGTGTGTGGGTTATTAGCGTGTGAGGTTGTGCAGTGAGATGTTTGCTGCTGTCACACATACACACACACACATAGACAGGGAGAGTGAAACAGCTGTGTCATTATATAAAATACAGTTTAAACA
CAGTTTAAAAAAGCCATCTGGTTTGTAAAATATAAGCAATAAAAAGAGCCTCCTTGTAAAGTGGATGTTTAAAGGTCACGTTGAAAGTGATTTACAGCAGGCAGAGGTGCTTATCAGGTCAGCTTTGATGATTTCAGACAGATTTTAGGAACTTCTCGTTCTAGAAAACCAGAATAAATCGAACCAAACTAAAACCATCA
TATTTGAAATAAATTATAATAAACATTCCTACAGTGTTTTCAAAGCATCTCTTGTCGGTGGTTTGTTTACCGCGTCACGCGCATGCGCACACTGAAGCTAGCGGACATGTTGAGTAGATAACTGTTGACAAGGGCGCTTGGAGACGTTACCAAGGAAGTAGATGAGCGATTTCTTCCGGATTCGAGACGAAAGGAAAGCT
TAAGCTGTGTGTGTGTGTGTGTGTTTGTGTGTGTGTGTGTGTGTGTGTGTGTGTGTGTGTGTGTGAGTGTGAGTGTGAGTGTGTGTGACAAGGCTCTTGTCAGGACCTGTTGGCGTCTCTTTCTCCCTGGAGAGGGTGTTGAGTGATGAACTCATGCATTCAGGCGTCAAAACAAGCTTTCTGGGGGTCGAGCGCTTTGG
GATTAAGAAGGATGCTTGCTCTCACCCGTCCTGACACTGGAGGTTCTGCAGGCGGAAGGAGAGCTCGTTGACCGGGGAAGAGTCTTCAGCTGTCAGATCACAAATCTCCAGCGCATCACCGGCCATTGGGCTGAATCAGAGCTGCAAACTGACCCAAACACTGTCAAATATCATATGAGCTGTGCATCACTGAGTGTCAT
TTTATTTAGCTTCCGTAAATATCTGTTTTTACTTCCAAAAATCATCTTTTCATGACTGAATTTGTCACAAAGCCTACAGAAGTTTGCAGCACAATGAGTCACGTGACGACGTGACAGTGACGCACGAACATCCGCAGTGACAGCTGCCTGCGCGAGGACACTGCAAAAAAACAGCTCTTTCACACATATCTACTGAAATT
TGCAATAAAGCAGCTCCTGGCGATCATAATACCGTCAGATTACCGCTCACATCCTCACAGACGGGCTCATATCACACACTCAGCGTTCACCGGCCCATAATGCACTACGCGCGAAACGCGGATACTTCCGGTTTATGCTGTCAACGCTTAAAAGATGAATCACTCCGATGTCATGCGGTCTTTAGATTCGATGTTTACAA
CGTCTGCTCTCGCTCCTGCAGGTCTGCATGAATGACCCACAGAAAGACAGAAAGCGAACTTAAACACCACAGATATCTGATCCCAGCTTCAAGCACTTCATCATCCGCCTGACAGAAACACTCCGGCATGCTGTGAATAAACTGCTCAGCTCATTCTTGCCTGTCACACACACACACACACACTAACACAACCACACAAA
TGGAAATCTGCTGTGGGGGGTTTGATTGCGGCACTTCAACATCTCCTGAAACAGACAATCCTTCATTAGGATGTGAATAAACTGCAGTGAGGCTGAAGTGAGTGATGTGTGTGATGTAAAGCAGCACCAGGAGGAGGCGGCAGCGAGCGCAGGTCCACCATCTCCCCTCGGTCCACAGCCTCCACCACTGAGTCTAACGT
ACACGGAGCCCAAAATAGGAGTTTGTGATTGGACCAGCCCAATGTCAATAAAGAAAAGAGCCAATGGGCTGCAATGTCACATGGGCCGGCCCGGTCTGTCTGTCCGGGAAAAAAGGCATCTACTTTCAGAGAGTCACAGATCACAGCTGCGTCAATTAATAAGGCAGAAAATAGGCGATAGGCTGCTAAGCCTTTTATGG
CGTTTTCCGAGCGCGTCTAACTTAACAGACACCGCCTAGTGAAAAATATCCAGCACAACTTTAGCACTGAATTACCATCGGCCCTGCCTGTCAAGCGCGCTGACAGCGATGTCGTGTTGACATCAGTGTTTCAGCGCCCTGCTTCACGACGAGCGCGCTTTTGTGTGTCTGTCTGTCTATTAGAGCCGCGGAACGAGAGA
ATTTGTTTTTAAGTAGTTTTTTCTGTCTCTGCAACACAGAAAGCATTTGTCCCGCCCTTACGTTTCACGCAAAACTAGACAAGGTCGACTGTGATTGGCTACTTTTCATGTCAGTCAAATCACGCTTCAGAATCAATTCTTAAACTTCGGAAACTGATTTTCAGCAGCTTATGACACAATGCTCTAAAATAAACATTCTAAGCACAG
CGATCTCTCTCTCTCTCTCACACACACACACACACACACACACACACACAGCGAGAGAGAGAGAGACACGTCGGCTGATGGGATCGGAAGGGGCAGAGCTGATCTGTGGGTATGAAGGGGCGTTTGTCTGTCCTCGACACGTCTGAACGCGCTCATTTCTCCTCGATTCACGGCATAAACTACATCCAGACCTCCCTCTC
CCATCGTGGGCTCCAGTGTTTACTCCTTCAGTGGTTTGGTGATCCGGTAGAAAATCACCACAGCGCCCCTCACAGTACCGCTCAGTTGTCGCCATTAATATTATGGAAAAAACTCTGAAAACGTCAGCTTCTTCACCCACATGACAAGACTGATCCTTAGCATGGTGAAATAAAGTCGATAAAATTAAGACATAACAAAA
ATAAGCAGCTCTCTTTGTTTAAAGTTTCCAGTCAGTTCCCCTGATGGTTCCTCCTCGGGATCGTCTCGTCTTTAATCCACGCGGAGTTTCCACTACTTTCCGTCTTTTTTTCCACCGGCCCGTCCGTCACGGTCCTCCTGCGGTCTTCGGATGAGAGATGATCCGCTACTGGGCGAGGATTCAGCGGTTATTCACGGCAG
GCCAAACCTCACCCACAAAGACTGGATTTGATTGGTTAAAGGAACTGTCAATCAAAGAGTGTTCGGCTACAGGACTGAATTTGAATGGTTAAGACATGTGTCAATCAGGGCATATTTGGTGGCAGGACTGGATTTGAGTGGTTAAAGAATCTGTCAATCAAAACTGTTCAGTTAGAGGACTGAATTTGATTGGTTAAGGG
TCTCTATAGAGACACACACACACACACCAGTCTGCTCGAGTGTTTCTCAGATAGTGAGCGAGTCTTCAGCTTATCTGCGCTCCTACAGCAGGAAAACATCTGACAGTTTGATATATGACGGTCTTGAGGGAGGTATGATCTCATTTTCTCTCTGTTTAACTCGAGGAGGTAACCATTCAGTATTACTTTATTGCTGATTC
GTTTGATGCTCGGAGTCTCTGACAGGATTCAGTGTTTGTGTTTCTGATCGCCAGAGATCATGGATTGGGGTTCAGCTCTTTGGGTGAGTTTATTACCGCCTGACAGCTTTATGAGTGTGTGTTTTTAGCTTTACACGCGTTCATTCATCAACCTGCTTTAACCTCCACACTTAAAGACATTACTCTGACACACTGTTGCT
TCTGTATGTGTGACTGAAACGCTGCTGTCTGGAGCTCTACTGGAGCTGTGTGTGCTGTAGATTCAGACACTCTCCTGTAGGGGGCAGCACAGGCCTGTTTTATGTGTAGGCCTGGCATGTCACGCTGTGCTCCACTCCGCTTTTCTCTCTCTGTCTCTGGTTCTCAGGTTAATTAGCTCCAGCTGCCGGTCATGATGAGC
CTAATCAAGCTTTATCAAGGGTGGAGGAACACTCTGCAGGACTGTGGATCTCCAGGGCAGCACTTGTAAACCCCTGCCATAAAGACACAAAGAGATCAGCTGAAGCTGTGATGGACGACACGCACCGGCATGAAGACGGGGAAGCTCCGACAGAAGATCCCAGAATCCAGCAGGAGGAGCTGCTGCAGAGCCTTGGATGA
CATTTGGGCGGCAGTCACCTTAATTAGCAGCCACACCCAAACTCTCTCTTTCACCAACACACACACACTCACACACAGTTTGTCATCCACTTTGCTGTCAGTCACCTGAGCTGTCACACAGGTAAGCGCATCTCTGCATGATATGATGTCTAAATGAATATTATCTGACATTAGAATAAGCTGAAGATCAGTGAAAGGAC
GTTCACATGCATCTCACTCAAAGTAACAAAATATGAAGGAAATGTGTGAAAGTATAGCTCATGGATGACAAGCATCTGCTCTGAGTCGACAAAAGCTGTCAGCGTGGAGGCAGCACCCTCTTGTGGATGGTTCAGACACATTACACCTGGGGGAATAAACCATGTACACAGATGACTTACTCAATGCTTGTTAAATGTTC
GAAACACCAACGGCAGTCTCAGCATCAGTATCCATGGTAACAGCCTGACTGACACCAGTGTTCTTGGAGAGGGTATCCATGGCAACAATCTGACCGACAGCTGTGTCCGTGGACACAGTATCCATGGTGACAGTCTGACTGACAGCTGTTTTTGTTGAGACTGTATCCAAGGCATCACTCTTTGTGGAGACGGTATCCAC
GCAGAACACTTTAAAGGCGTCTCTGTGGCAGCCCTGGTTAGGGTCGATCCAGTACACACCTGAGGTCAAAGGTCACACAGCAGCAGAGTTGACTGACACTCTCTGATGAATGAGATGTGCATCAGTGTTCTCAGGCTTTGCTCAACACTCTGTTTTTGCCCCTTCAGCAGTGTTTACAGCCTCAGGTCTTGTTGAATATG
ACCACAGTAAACTTAAATCTTTGTTAACAATTAGACTGTGGTAAGCATGCCGAACAGACCCCAGGTCTGCTTTAAACACCACCTGTTACTAGACGTCAGTCTTTCTCAGCTGTTCTTAGACCATGTGTTTGTCGCCACAGGGGGAAATACAGATGAATGGAGCCATGAATGTCCTTCCTGTGGTATAATTACACAATATC
CGCTCGCTGTGTTCATTAACCAGAACCACAGACCACCACACACAAAGGCCTGTTATGTAACGCAGCATTCCTCTGCCTGCAGAAGACCAATCAACGGCAGTCTTCAAGTGTCTGGCCGGAGCTCATGTGACCCAGAGTGTTGGGTTACACACAGCACAATCAAGACAATCTCAGCTCTGCCTGTGTGATGCCAACACTGA
GAGGGACAAACGCTGAGGGAGAAGCGCACGAGTTGGCGGACATTTATTTGAGATGTGATAAGCGCAGTGAGGAGCTCAGCTTTCCGAGTGTGTTTACCGCTGACTGCTGCTGATTTAGTACCGTCACACACACACACACACACACACACACACACACACACACGGTGAAGAAGAGAGTGACGCACCAACAAAAACAAACG
CAGAGCAGAACACAGCCAATAATCATCAGTACCTTAACATACGAGTCAGTGATCGACAGCCCACAGATGCTCCTCACTCGGGTTGAGGTTAGGGCTGCGGTTAGGCCAGATCAAACCGGCTCTGTTATCAGATGATGGTGTTAAAACTGTCTGCACTTTAAGGGCTCTTTATTGAGGAGCAGAACGAGTCGTTACGTCTA
GTGTGTGTGTGTGTGTGTGTGTGTGTAGGACTCTGGGCCGCTCCTCTGAGCTGCTGCTCCTGCACTTCTCCTCCTTCACCATCGGGCGGCGTCTGGAGCTGTCTGTCAGCAGTGTGGAGGAGCAGCTGCTCAATCCCAGCATGCCCTACTGCTCTCCGTCCGCTCCCGCGCAGCTGCCGCAGCCCCTGCAGGTGCTCACG
GACACACGGTTAAACACCCTCTTCCCCATTAACCTGATGTTTATTTACTGTGGGCTCTGCAGCAGACAGTGTGTGTTCGGCGTTTTGACATGTTATAGAGACAGATGCACAGACAGACAGACAGGCGGAGAGGGTCTGCTTTACTGATGTGTGTAAGAGTGGATTGGGTTTTCAGAAGTGTTTATGGATTGAGTGGCCAA
AGTGATCAAGACAAAAGAGTGTGACAGAAAGAGTCGAGCAGCGAACGGCCAACAAAAACAGCTGACTTGTTGACAGTGACCTGTATCTGTTTCTGCCGCTGCATAAATCAGATGTCAAACTCGGGCTAAACGCTACACTCCATGCTCTTTTTTTTACGATGAGGGCGACCTGAGGAGTTCTGGGGAAGAATGACAGGCAT
TCCCTCATCATAAACACACACACACACACACACTCCTCTACCTGTGAAATATTAGCGGCCCGCTGACACCGAGCTCTAATGGATCACCTCACACTCCAACACACACCACTTTATTTATGGCTTTTGTCTGTCAGTCACTCTCTCTCTCCACACCTCCGGGGGAGACAGTTGGACGACCCCTGGGCTGTCAGCAGATACAC
GTCTGCTCCAGTGCCCACTGAGACGCTCCTTATAAGGCTGAGCTGAACTGCGCTTTACTGCCATCATCATCAATCACAGCCAGTGACCAGCAGCGTCATAAATACTCAGCAGACAGACGAACCAGCACAGCTTTTCCACCAATACATGATCTCCCGGGGTTGGACAATGAAAGTGAAAGGCCTGCTTTTAGAGCACAGTA
GGAGTCACTGAGGTGGAAGAACGAGATTTTCCCCACCCAAACAGGATCTCCGGGAGTTTGGGGAGCAATCCAGAGATGTGTTCTCCAGAACCCACCGGCAGGTCAGCGTAATCCATCATCACACCCCCTGGACTACTCATCAGCCACGAGATGAGGAACTAAAAGAAGGAAACAGCTGGGAGTTACACACAGCTCTGCTC
CTGTCCTCCCTCGCCGCTTGCCCTCTCTCTCTCTCTCTGTCTCTTTCTTAAATAAATCAGTGTTGGTTGGGGCTCGACCGTCATAAATCAAGGCCTGTCCACTGCTGGAGTCTGCCCAGTTTAGTTGTCACTGCCTGGCCTTCACTCAGGATTAATTAAAGCCCTGATATAAAGGCCAGATGTGCTGGGGCACTCACTCA
AAATGCTGATTGAAGGGTCATGACCTTTGCCACACACACACACACACACGCACACGCACACACACACACTCAGTGAGGGGTGTTTTTAGAGTGACGGCCCCTGGACCTGCTGAGAGGAGGATGAGGGACACCCGGAGTGATGGACCCTGATGACCACAGCAGCTGAACACTGTTATCACCATCCAGTAAATGTGTGTGTG
AGATGCACACACACACACACACACACACACACAGCCATCTGTTGATCCCGGTCAGGAACGCTGAATGCTGATCAGGGTCTGACGGCTGGTTTGAGGAGGCGCTGACAGGTTTAGGGCTGCTTTCGGTGGGAAGTCATGACCTGCTGTGATCTGGATGAGGAGCACAGGAGGTCTGATAGCAGATAATGAAGAACCACCAT
AGCGTGTAATTAGTCTGCTGTCATTCCAGTGGAAAAGCTTTTTCAGACTCATGGATTGAGCACTTAGACGTTTTCTTCAGCGGGTCAGAGTTTAGTGGAGGCTGAGCGCTGGATGCGGACTGAGGTTTGACCACCCGCTGATCTCCAGTCAATCACAACACACACACACACACACACACACACACACACACACACACACA
AAAGCTTAAATAGAAAAATCGCGGGTTTCGAAGTGCGCTAAAAAGCAGGCAACAGGGTGGGATATTTTTTCAGGACAAGTCTTTGAGCCTTTAACTGGCAGTTTGACTGTCAGACAGAGCCCGAGTCTATGTGGACTCCTAATTGAAAACAGATGGCGCTTTGAGGTTGGGCTCTATGCAGCAACTGTGAGTTTGAGACG
CTTCTGCCTTTTCCGTCTCGTGAAAAATGATTCCTGCGCACTGATTGAATTTTATTCCTTCCTGACCTGGCCCGTTCTGTGAGGGCGCCATCAATCTTGGGCTTAACACGACGTTTGTTTATTACTCGGGAAAGGCTCTAATGACTTTTATGAGCATGATTACAACTTTTTTTGTGTGAGAGAATGCGCTGCGTAGGCCA
GAAACGCCGGCTTCTGCCATTGTACCGAAGGAGCTTCTTCTCAATGTAAGTCACAGAGAGTTAAGTTTCAGTTTCCTTCCCATTACGTGTTTCCTGGTCTTGGGAAATAGGCGTGTGTGTTTAGATGCTGATAGTACACATGTCCACTAGGGGTCAGCCTCGCACTGGGAGCGAAATGTGATTATTTATATTCCAAACCA
TCTGACAACCTAAATACACGCAATAACGCCATTTATCAAGCCTAGTCCGACGTTTCAATCAACAGCGCCACACGCCAAACACCGGGGCTAAAGCTGTCAGGCCTCCAGTAATTAATGGCGTGTTTTGGTGAGAGCTCTGGCACTGGAAAATAGGAGGCTGAAATGTAAAAAAAAAAACATGCACTTTTCGCTAAAGACAA
GCTCAAATACGGCTCTTTTTTTTTTTGTTGTTTTTATGTTTGTGCATTTGTCAATCAATCACAGGGGAGAGCAGATATTAGGGCTCGAATGCTGTCGGCAGGGCCCGTCTTGCCTCCTGTTTGGCCCCGGGCGTCTGTCGTGCAGACTGGAGCGGGATCCCCTGCAGGTGAAGCTGGCTTAGATAATATCACAGTTACTA
TCCAAAAACTGCTCTCCAGTCCGGCGTAGTTCTCAATGAAACAAGTAAAAAAAAGTGGGTTATATTTGCAGAGTGATGTAATAATAAATCTCAGACTAGCAGACAGTTTGTGCGATTCCCGCCTAAAGTTTGGGCGCGTGTCCAGCGGAACCAATGTTTGGAGAGAACGCATCCTCCGCCGAGTTCTCACAGATTCACGA
GGATACTTTGTACGTTTTACAGTGCACATTTGTTCCCTCGTCTATCTTGGTTCCTCCTGGAAGTGTCCGGGGCCCCAGAGGGATCACTCATGGGAGATACACCACTGACACCACTGGGAACAAATGGCTGGGCAAACATTTTTTTGTTGGGTTGAAGTGTTGGGATGACTGCATGTGGATCAGGTTACCTCTGAGTCTGT
GCATTTTTTAAGTGAATAAAAGTGCATAAAAGCAGTGTGTGAGAGATAGAAGTCATGTTTTCTGTCACTCTCCCGGTGTTTTTGGCATTGTTGAAACAGTTGTCGGGAAAGAGACCCTCCATAATGTTTATAACCCCTCGAGTGTCCGCCAGGTGTTGCTCCGCTCCGCGCGGATCCGCTACTCCGGGCCGCGTTTTCCG
TCTCGCGTCTCTCTCCCAGTCCTCAAATAGGCATCGTCGCGCACCCTTCTCACCCCTCCCTACCGCGTCTCTCCTCAGACACGTCACGCGCACACCCTGTCAATCACCACCAAACCACCACCTCTCCTGACAGCTGAGCGGAAAGCTGCAAAATAAACCCTGACACTGACCAATGTGAGGAGAGTTTACTCACACGTGAC
TCAGGGGAAGATCTCCGCTCAGTGACCATATGGGCAGAAAACAAGCGAGCGTGAAGGCTGCGTCCAGCGGGATTCCTGGGCATCGGGCGCCGCCTGTCACCCTCTATTAATGCAAATTTTATTGCCTTTTGTGGCTTGAGGAACAGCAAACAGCTGCATGCAAATCCAGCACACTCCCCCAGCCCGCCTCCATTGTGTCC
AGGAGTAAAAATGTAGGATTACATATTTCTGACAGAAAAAAGACACCTCATTTGACCGTATGCAGGAATCCTGTGGGAAAGTGCAAGGTTTATGTCAATGGCTGTCATCTCACTCTCTCTGGAGCCGCGCCTCACGGGGAATCAGGTGTGGTTTAACGGCAAAACCGGAACTATCCAGCGCGCAGCGGCCAGTATCCGCG
CCCCAAAGCCATGAGGACGGCTCCAGAGGGGGCCCCATCCCCGCGGGGACGCGCCCTGTGCGTAATCACGGAGGAAATCATTGTCAGCCTGCTGCTCTCAAACACTGACAGAGAGGCATGATTAAAATCCGCGGGGCGTCCGCAAGATCCGGAGCCTGGATCTGGGAGTCGCCGGATCCGGAGCTGCTGCTGCTGCTGCT
TCATTTATTTTCATCACAGGATCATTGGAAATGCGTGCTTCAGCCTACATTTTTGTGAAACCTCAAAAACGTACTTATACTGTTTGTTTGACTGACGTTTGTGGGTGAAATGAACACTAGGGGGCAGTATGGCGACATCAACTTCCTTTTCATTCATTCATTCATTCATTTTCTTGTCGGCTTAGTCCCTTTATTAATCT
TCGGTGTCGTCATCAAAGCTCCTGCAGTCCCTCTTCAGAAGCTGCACGGTCTGAGTTTGCCGTCTGATCTCGGAGCGCTGTCGCGGTACTTTGATGCCACATGTGACAGTCACGTGGCGTCGTCGCAGCATCAATTCGGACAAGATTTCTAACCAGAATGCACCGCTTTAAGACAGATTTCGATTGATCTGCGCAGCGCT
TCGCGTCTCCCTCCTGGTCCTCAAATAGGCATCGTCTCGCACCCTTCTCACCCCTCCCCACCGCGTCTCTCCTCAGACACGTCGCGCGCGCACCCTGTCAATCACCACCAAACCACCACCTCCTGACAGCTGAGCGGGACGCTGCAAAATAAACCCTGACACTCTGACCAATGTGAGGAGAGTTTACTCGCACGTGACTT
ACCATAAAAGATGGATAGCCCTGCAATAAATTACTGATAGCCCCGCCCTAAAGGACAGAAAGCCCCACCCTACAAGATGGATAACTCCAACCTACATGGCTGACAGCTCCACCCATAAATTACAGATAGCCCTGCTTTAAATGACTGATAGCCCCGCCCAAAAAGAAATGATGGCCCCGCCCTAAAGAACTGATAGCCCT
CACAAAACAAAGGATATCCTAGCATGCTGATTGCATGAGATAAACAGCACACAGTATGGCCGCTAATAACATTGAAGGAAAGCCCAATAAACCTGCCGGCCATTAAAGCTGACGGAGTGTTTCCTGCCCCTGACAGCAAGACCAAACACTTTCTTAAGATCTTGTACTTATCTTTAGATTTACAATCAGTTTCCAAAATA
ACAAGTCACGTGCGAGTAAACTCTCCTTACATTGGTCAGAGTGTCAGGGTTTATTTTGCAGCGTCCCGCTAAGCTGTCAGGAGAGGTGGTGGTTTGGTGGTGATTGACAGGGTGCGCACGCGCGACATGTCTGAGGAGAGACGCGGTGGGGAGGGGTGAGAAGGGTGCACGACGATGCCTATTTGAGGACCGGGAGGGAG
GCTGGAGAACAGAGAAAGAGCGCTAGAGCCTCGGGCCTGGGCTGAGAAAAGGGAGGAGACGCTCTCAAAGCCCCATCCTTGTTATTTAATCGTCTGACAGACAGCCGTGGCTCCACACTGCCTTTTTTGTTCTGTGAAGTCTGGGTGTTGGGCTTGTGTTATTAAATGATGAAGGAGCTGATTTACACCTGAATGTACCT
ATATAAATCAGAATACCAGCGGAGAAGGAGAAGTGAGAAACCGAGGTCAGTCTGACGGTCACAGGGAATGACAGCCCTGAGGGGGAGGCCCTTTATCTGACCTGGAGGACCCCGAGGTGCCACTTCCCTGCCTGATTAGATCTCTGGCGGCAGGAATGTCTGCTTTTGTGACGGCGGTCAGAGAGATCACAGACATCTAA
GCTTTAAAGATGCTCTATATTTGCATCTTTTTGGGGCAGCTGATCATTGCTCTGTATTCATGTTGGCATCCCTCTCTTTCTCTGACAGATCTGTCTGGACCTGCTGACAGTGTGATGAGAGGCAGAAGTTTTACCTCTTATCAGCCTGCCATCAGAGCCTGCTGTCCCTCTGCGCTCTGCTCAGCCGGTGGTCCCTCCTC
TGACTCCTTCACTGTAGGAGCAACACCACTAGATATTGAATAGGTTTTATTAGAGAAGTTCTGCTAGTGCGAATCATAAATCATCGTCTTCTGTTGACAGTGTTGTTGAAGACTCTGAGCTCTTAGCTCTGAGCTTTCTAACACTAAGACACTAAGAAATACCACTGTACTTACTTTCATATATAATACAGACCTGTCCA
CAAGAGGGATGCTTTCTCATCGGGGAAGTAGCCGATAAAGGTGGGGGAGTGGAGCTAGTATGAACCGATGATCCCACTACTGCAATTTAGAGTAAATGTCAGCGGTGGGATGATTTATGGAGCAGAGGAAGTGAAGTGCACCATCTGTTTTCTTGGTGATCACAGTCATGTCTAAAGCCTGCACTCCAGTCCAACAGCTA
AACAAGAAAACTTGTCTTGTCTCTTTGGGCCTTAATGTGATATATGGCATGCCCTGCTTTTGTGTGTTGCCTGACATCGGATTCCTCACCCTGTCAGGATTTCATGTCATCAGCAAAGACGGCTTGAGGCTTCTTTTCAACAACGATCTGTCCTGCTTTGCTCTTTGTAGACATGCTCTACACTTCATCAGCCTACCCTA
TTGAAACAAACAGAGAATGATTTATAAAAGTGTAGAATCATTTGAGTGTGGAGACTTGGCGAGGGAATTTAATTTTGGGTGAACCATCCCTTTAAATCACTGAAGACTCCTGCCGGAAGTAAGAATATGACTGACTCACGTGACTTATAGGATGTAGAAAATGTCTAAATTTAAGCGTTTATTAATGTTTTAAAGCATTT
TATCTTGTAAATATTCACAGTCCATTCACACTCTCCATAGTAGGATTCATGAGTTCTCAAGCGGGAATACCGAGGAAATCCTGAGCGCTTTTCTGTCCACAGCTGTCACCGTAGACAGTCTGCACATACTTCCAGACAGGCGTCTTTCTAGACACATACTGTAACTTTACACTGTATTACTGCTGGCAGAGTTACTAGTT
AGCCACTGAAGACCTATTAAAGATCAGCGCTTCATTCATCCCAGCACAAAACAGAGGAGGAAACCGACATGCATCCGTCTGCTCCACAGACTCCACAATAGCGCTAGCGCTGCTTAAGTGACAGCGTTAGCCACAAAAGCAGCGAAAGGGAGAGGTGCTCTTCTTTAAGCCGTATGAAAAGCTTGGAAAAACCGGCCCAA
ACTCCTGTCCTGTATTTACCTGCTGGTTTTCCTCCCTCTGTCTGAAGAGCTGACCCCTGGTTGAGCTTCTCGGCTGGAGCAGATAAGCTGACAGGCATCAGACGCTTTCTTATCACGCCGGTGTGGTGAGTTCTGGCCGTCAGCTCCTGCCCGATGTAGCAGCCCTTGCTGAAGCTGATTCCCTGCATGTAGACCAGATT
TACTTTTTCGTGTATCACGTATTAATGAGAGGCGGTGACGGGACCAGCATGTGGGCTGATCTCTGCAAGAATAACCAGGTAGGTCATAAATCCAGCTGGCACAGCCTGCAGGTGACATAACCACTTTACAGATTCACCATACATATAAATTATTTATTCCTTGCTTGTGTGTGTGTGCATTTATAAGTATTTATTTCGCA
CTACAACTTTAACACCGTTCATAAGACCTCTGTCACTCACTTGTTTACAAGCTTAAGCTTTTCCTTCAAGAACAGACACGTTGAAGAATGTGACCCAACAGCCCCTCGACAGTCAGTATCCCCTGTCAGAAAAGCCGGAGTTTGTCTTAGAAGAGTGATTTGTGTAATTGTGCTGAGCACTTCATGCGTTCTCTGTTTAT
CTGATTGGATGTAGTAAAGTAGGCATTTCATTCAGAAAGATGGAGAAAAGAGCTTGGGGGGAGTTATTACAGCCTAACAGACTCCTCCTCCATCTCTGTTGTCAAAACTGACAGCTGGAGGGGCGTGGTTAAGTATGTTAGCCACACCCTATACCCCCAGACAGACCTAATCTGAGAATTTAACTGAAAACAAACAAAGT
GTTATCCTGGCTGTGACTCCTCAACCGCTCTCTTTGTAACTTAAGTTAGCCTAGCACAAACTTCAACTTTAGCCTAACTCAGAAGACCTGTCAGCCCTCAGCAGGAATATAATGTCATTTATGAACTCTTAATAGTATCTGTGTCGTTATAAGAGGCTACTTTTGTTGTTTCTGAACAAAGTGACAACTTGTGACTCGGT
ACAGTTTGATTTCATCTTGAAAAGCCATTGTAGGTCTGTTCAAAGCAACAGCCCTCCCTATAAAAGCTCCATCTGTGGGTTAGATGCGGGGAGAGTGACAGCTGCTCTGCGGCTCTGCGTCCTCACACAGCCACGATCCGCAGGTCACTTTACGGCCTCCCCTATAACACAGGCACGAGGTTACCAAAATGCCACATGTT
TCCATGGAGAGGGGGACCAGCTGAGTGCTAATCTGCTGTTGTTTATGCATCGGAAGAGGAAAGGAGGGGCAGCAGAGGATTGTGGGAAGGGAAGGTGGGGGTGACAGATCCCTGCTCGGCTCACATTTGCATATTAGAGCCTCGTGCTGCAGCAGAACAAACCGGAAACAGTTCAGGATCGCTCGCAGAAAAGGAGGTCG
TTGTTTAATGCGTTATGTATATTTTAAGATATGAAGTAACTTACTCCGGGATCTTTGCTCGCCATGCTGTCCTTCTACCGACTGGACGTCACTTGTGACAGTCCGACCACGTGGTTGTGCACTTCAAAGCCTATGCCGTGGCATTATGGGAGTTGTATTGTATGAGTTTATGAGTCCTTGAACGCGTCAAGAGGTGGCAG
GACAGCATTCACCCTCGCACAAGTGATTGTGAGCATTGGCAATTGACACCCCAGTGATGTCCACACTTTGGACCACAAAAAAACTCATAAATCAATCACATGTAGATAGGACAAGTTTAGATATACACTAAAGAAGAACGACACAGTGCAAAACCCTCAACATTTAATGCAGCACAGTAAAAAATGCTGAGTTCCCCACA
CCACATTAAGAGCATGGCAGGAAATCTTGTCAGCACTGACATATGTCCTTGAGGGTCGGGGGGGGGGCACTGTAAGGCGACGCTGGTCCATTTGAAGGCGTGGATGGAGGATTTGAGTGGTGTGAGGGGGGGCGTAACATGGGTGACACACAGGAAGTGACAGATAGGGAGGTTAAAATAACATGGTGCTCCAAGCTGGT
TGAGAGACGGCAGGTGATATTTCTCATCTGTGGTTTGTTGTGTGCAGCTTCTGGCTCAGGCTCTGATCAGGGCGGAGGGGGGAAGCTTTGGGCTCATAAATCTAAAGGGAGAAGGAAGCACTGGAGCGCAACAGGACCAGAGCGAGAGCTTGTAAATGTTCAACCATACACACTACTACCTCCTGCCCGGACAGGATATT
GAGGAGGAGCGATGTTGGAGTGACTTACAGCACGTTTGCACAGTGGAGAGAAAAGGGGGAGGGGAGCGTCGAGCCTGGCCAATAAGATGACGGAATGTCATTGGCAGCTGACTGGACAGTGGATGTGACCTTCTGAGAATGGCTCCATTTCTTGATGGGATCCCTACGGTGGAGAGAGTGAGCTGGCAGAAAGATGCTTA
GAAGAGACACGAGCGCTCATGCATGCAAAAAACATGCAGTCACTCCACATCTTCTGCGACGCCTCGGAGCAGGCTCTCTGAGTGACGAGCGGGGTGTCAGGGGTTAGGGGAAAAAGAGGAGGGACGGAAAGAGAGAACTCCTTGACAATTCCCCACACAGGGACTCAAACCCTGCTCTCCGGTGCAGAAATGGCCTCATC
GGACGGATCTTAAGGCTCTAATCACTGGGAGACATGCACCAACTCTGCAGTGCTGCTCTCTCAGAGAAACCATCGTAAATCATCAGCCTGCGGATTAGGCCTTGGGTAATCATGTCAACAGACAGATTACATTTTGTTTGTCCTTTAGAATACATATCTGCTGAAAAGTCAAATTGGAAACCGTCACTCCGATGCATTTT
CAAACAGAATCATAAATGAAACATGTGCTTAGGTTTTCCTATAAACTAAACAGGCTGTTAACCACCCAGGATGCCTCTAATGCAGCACTCACAAATCAATCAGTGTGTGTGTGTGTGTGCTTTATAATGGGCCATAAATAAAGTAGTATGTCCCAAAGCTTGCATACTCTTCTGTTACATGTTTAAAAGTTAAAAGTATG
GCATACGACAAACAAAAGGGAGCTTGCTGTAGGAGAGAGACAGAGAGATCAGATAAATGGAGAGGTCTAATAAGTGGCCAGGAGGCTGAAGAGAGACAAAGTGACAGGTCAAGATCCAGCGACAGATATCAGAAGGAGTGAACAAACCGGAGGAGGAGGAGGAGGAGGAGGAGTCTGGTCTAAAAAAGAGAGAAGCAGCC
AAAATTAATACCAGAAAATAAGTAAAAATAAATAAATAAATGTACTTCCGTCGTGCACATCAACGTCACTACGAGACGTCATCCTAGCGCCGCTCACTACTTCCTGTTTTTGTTCCACAAGTTACTCCAGAGTGGAAGAATGGCTGAATTAAACCGACAGCTCCAGGAATATCTGGCTCACTCTAAAAGCGGAGCGAAGA
TCCAGAAGTAGTTTTTGCAGCCGGTCTTCCTCTCTTCTTTAGTATCTCTTCTCATAAGCTCCAGTCCACTGTGTAGCGATCCCAGAGATGAGCTGTCAGGCTGGAAAACTGCCGGATCCGAGTTACTGAGCAGCCACTCCAGCTCAGAAAGCGAGTATCTCTCTGGTATCTGCGGGAAATAAAGCAGAGATTCAGGTTAG
CCCCACTCCTTTGCGCTCACTGGCTCAAGCTCTGTTAAGCTGGCTGCTATATCGCTCCTCGTTGGTTGTTGCTGCACTCTAACTTCCTGTCGCCTCGCTGACGATTGGCGGAGGCTGATGTCTGATGTCTGGATTGGTGGAGCAGCAGGAGGCCTCTGTTTCTGTGGGCTGGTTGCCGTGGTGTTGAGGAAGATCTGCGT
AGATACAGCAGAAGCTCCGACACTGAATGGCTCAAAATTAAAAACCCGCCTCACTCAGTGCAATGCAGCAATCCGATTGGTTGGTGGCTGCTCCAGCTGTCACCAGGCAGAACACATCTCCTGCTAGCACACTCTTCACACTTAATCTCTTTGTAACAGATTTCTCTCTCTCCCTCTCTCTCTCTTCCCATCAGTTCCTG
TTTCCCCGCGCATAACACTCTTGCCACTCTCAGTACCAAGGACAGCTCTTCCGCAGCTATTGTTGATGGGTTGTAGTAAAAAAGGGGCCGGGGAAACACATGTCAGTCATGGCACTAGTGGGTGGGGTGGGTACGGGGTGTGAATCATTAGACCAGCCCCTTGGCTTTGCAACTGCGAGCACCACTCCCAGTGTCCTCAA
TGTGTCAGACCAGTTGGACTTCACCACAGTAAAGGAAGGAACGTTAACACAGCAGCTCAATATATAAACACTCCAACCAAACACTCGATGAAGCGCCGCCAGTGACACACAGATGGCGCTCTTTCCTCAAACAGCGACATGTCAAAGAGTAAGGGGAGCGTGCGGTTGGGTCTCCGGGCCTGCAGCTTCATACTATTGGC
AAATAAATACATCAATATTTATGCAGGGCAAACTGTTATTTGACAAATATTTTCGTTTCTTGGTAAGTTCCGCGTCAAAGAAAAACCGCTGCCCGTCACAAATTGAATGAAGCGCGTAACCCTGTCGGTGTCTGTCACGAGCATTTGGCGGTAAAGTCCTGAAGGGGGCGACGTATGATAAACACTGATTTGTCTAAAAT
ACCAAAAAAGAGGCCACAATGCTCAGTCAGCATGGTCAAAATGCCTCACCTGACCCCCGACCAGCTGTAGCAAGGCCGAGTTGACGGGCAGCTGTTCAATGTCAGTATTGATGGCCGTCTGGTCAAAGGGGCAGGCCTTGCGGTGCAGCTTGTTGAGGCACATCTTGCAAACGGTGTGGCCACAGCCCAGACTGATGGGC
TCAGCGGATTGGCTTAAAAAACAGACGTAGGTAAGTAGGCGGTAGTCTGCAGAGATGTAAACCAATCACGATGAGCTCGTGTGTGTAAATTATAATACGTGACAGGACGCTAAATAAAGGTTGCTAAGCAACTTCAGCGTGACGTTATTAAAATTCACACGCTAACGTTTGCCGTAGTAGGATTCGCAATTTCGCCAGTT
CTTAGCTGCTTTCACGCTGTTTGCATACAGTTCTGTCACCGATAAACAAACTAAAAATGCTTTGCTTTGACCCATTAATCCGGTTTGTCATTTCTGACATGAACTTGACACCCCGGCTGCCCAACAGCTTTGACCTCGCTAGCTTCAAAGCTACCTGCTCTGTATAGCTGTCCAACAATTAATTCATCACTAAACTAACT
CCCACCACGCATACAGAAATAATTTTTTGCCTGGCTGGTCACTGGCCTGCAATTCCGCCACACCCACAATCTCCTCTGCTCAGTCATTCAATAACAGACTGACATCATTGGTCTGCGTATTACACTGCTATTTTCAATCTACCGTAAGTATTGCAAAAGCATCGCAGTGTGTATACAATAGGCCTACACTGGGAAGAGAC
GATGATAAGCGGGAAGAGCAGGACGGCAGCGCGGTAATCACTGTAATTGAGAGCAATCGTGACAGTTATAATCATAACACTGTCATAAATCTGTCAGGCGTCAGATGTCCGTCTCATTCTGAGTGATGTCCTCTGATGGCTGCCCGGCTCTGTTGACAATATTAAAGGGGAGAATTTATTTCCTGATAGGTTTACGGCTT
TCTCAGGTGAAAGTCACTCAGTCATTCAGGCGGGCAGTGAAAGGCTGGAGCGCTTCACTAGGTGTTTAAGTCAAAGTGCCCTATAAATATAAATGACAGGCATTAAATGTGCCTTTAAAGGCTGGTCTCAGGTCAGCTCCCCCCTGTGCCCTAAAGACTCAAACACAGCGGGTTTAGGTGAGCTTGACGTCGATGCTAAT
CAATTCTTTGAACAGCTGCAATCATGAAAGCCAATTAGCATGTGTGGCAATTACAATGAAGTGATGCTGCTATCACAACTATCAGGGTGACTTAAAAGCCTTTAGGGTGAAATGTGTCACACCAGAGCAACAGGGGGCTTTCAGCAGCTCTGAACCATGTGTCACAAGCAGCACAAAGCACATCTGAAAAATCTAAAAAC
TCTTCCTCTATCATGCTCTTCTACATGTGTGGCATCATCCTCCTCATCCTCCGTGTGAAAGAAGCTGTTGATTCTTTGCGACTGCACGGAGGAGTGTCAGTTGCGAGGAATGATTGGGGGGCGAAAAGCTCTATTGGTCCCATGACAAAACCCTGCGGGATACCGCTGATAACTTACACACTAAGTAGAATACTCTGCTA
GGGGGTACCTCAGGATCTGTCACCAAGTGATGACCAACAGTGTAAACAACTGTCTCCTGTTCCTGCCGCCTGCCATTGTTCCTAAACAAACAGCGCCTCTCTGACAGTGGTCAGGAAAGTGTTTAGTCTGCTAATGTACCAGAAAACAGAAGAATCAGTAGCAGACAGTGCTTCCATTGTATGTCTGGAAACTGGGAGAA
CGAGCTAGACGAGCTAATAGCACATAATAGTGCATTCTACCAACAATAATCTACTAATTTTGAAGGCTGAAATGTTCGGTCGGATCGGCGCTGACAGCAGAGCTCTTGAGAGCCGGTCATTATGAAAGCAGTGAGCGTGTGGGCCGCGGCTGCTGTCCTGTACAGTATCGCAGTGAGCGGGATTGTGGGATTCGCATTCA
GTGCACATGGTGATGGCGAGAAACACGGCAACTCCATGACGCTGGAAAACACGGGGGCAAAAGTTTAAATCCCCACACAGCGCAAGGTCATAAATCATGTCATGCCATCACCGCAGTCAATTATAGATCACACTTCCATGCTCAAATCATTCATTAGATTCAGGCAGAGAAAATAGGAACTTTTTCTAATCTAAAACTAA
CACTTTTCCCCCTGATTGTTGCTACTTCATCAGATTATGTCGACATCAAATTGCCGCGCTCCGCTCGCGCTGGGATGTGGCAGTGTGTGTGCTGTGCTGACGGACTGAACCCATTCTTGAGAGCGGTCGGTGTGACATCGCACGGTCCTAAAGAGCATTGCGTTTGCGTGTGACATCTCTGAGTTAAATAAATGATGCTA
TGAAGTGAGTTTGCACCCTGTGTGTGTGTCAACGCAGAGGTCAATAGGACTATCATGGAAACAGGGTAATGTGACAGTGTGATTTAGGAGGGCTGTCAGCAGTTATCTGCACTAAGTTTACCAGACCACCCCCACACACAGCGTGACAGGAAACTGGTAAATGTGCAACGTTTAAGATAAAAGAACTCAGTCTGGAAGAT
ATCTGAAAACGTGGTAAGAATCTTTAATTTTTTTCTGGATTGCTTTTGAAAACACTATCATTCTATCATTTGGGTTTAGGGAAGGGGGTAGGAGGGGATATCTGTCGGTCAGTCAGTCAGTCAGTCAATCAGACATTAGGTCGACAGCAGCCTCTGGTGGATTTGTGTGAGAAGAGCAGGTGTAAAAGGCACTCACTAGA
TTCAAAATCCAGTCCAGCGGGTGGCGGTAACACACTTTATGCTGGCTTGTCAACTGATGAACCCGTTTCAGAAGTAGAAGAAGCCGCAGTTCGGTTACGTGGCTTTGACGTGGCCATAGTGATGTCGACAAGTTGACACTTCACAAACATGGCGTCTCAGCAAAGCGAAGTGGATGAGCTGTTCGATGTGAAAAACGCGT
GCTTTTAATGAACTTTTTTTTTTCAAGGGGAGTTAAAGGGAGGGGAACGGGACGATCAAACTACGACATATTTCACTGGAGAAGGTTGTAAAGCTGCCAGTGCTGAAGCGATCAGGGCATTCCACACTGACTGCCTGCAGTTGTTCCAAGTCAACATTCTTTCGCCTAGTGAAACAGACAGACAGGACAAGAACAGTAGC
GTAACGTGTATAAAAGAATAACTGCTTTTGTTATCAATAAGTGCACATTGTTATTATGGCAGTGGGCGAGGCAGAGGAAGGTTTACACTGTTCCTGTCCCTGCCCAGAGATCCCATGACTCAGCTATGTGTTATACAGTTCCCCTCCCCCTACAGACTGCATTGTGATCTAATGCAAAAGTCCTTGAAAACCACTATCTC
ATGATATCAGAGAGGATGGCTATGCGTACAGCGCCGCAGTGGTGGTGGTAAGTCTGTCTGTGCGGAGGGATATAGCACGGGACTACACCCAGGCGCTGTCTCTCAGTTCGTCGGCTTTCTTTCCTGCCCGAGCTGAGATTTCATACAAGCAAACGAGCCGGACACCGGAGGAGACGCCAAAATCCTTCGTCCACACGACC
CTTGCTGGGCCCAACTGCCCATGTAAAGAGGTGGGCTGGTCTGTCCCAGTGGGGTGGGAATGAAGTGACAGTCCCCCTCAGTTGCTGGGAGCTTGTCAGGGCCTTGTTAGCTCCTCCACCTCCCCCTCGCCTCCTGCTCCTCTTTCCTGGTAATCCTCCAACACTCTTCCCTCAGCAGGGAGGAGACGTAAGGACAGAGG
GATAACAGACAGAGTCCTGGGAATATCAGTGGCTGCCAATTGCGGTAATGGCCCCTAATTCCAAATTAATTCAGTCTAAATGAAGTGTCAGGAGAAGATTGATCTGTTGTAAAGGCTGTCTTGATGAGAAGTGTCTTGGGAAGGGGTGATTAGCCGTGGAGGACTGAAGCCTGAGGCCGGAGCCGCTGGAGGAGCAGCTG
GAGCGGCAGACATTAGCCCTCTCTCTCCTCTCTCTCTCCTCCAGTGTGTCTGCAGCGGCCCCCACCTCCAAGCGACTGTGCCAAAAAGCTTTGAATGTCAGCTTAACGCACACAAACATTCCGGCCGGGTGCAGAGCGCATCACCCCGGCGACTAAGCCATTTCAACAGCTGTGTTATTGCTGGAGACTGGCCAAACTGT
AGCAGATCCCCCTACCTGCATGCTGCTGACTAAATCCTTATTGAGGTCCCTCAGGCTCTGACTACAACAGTGAGAAAACAGGCCATCCATCATTGTTAGTCCTCTCACAGCATGTGAGAAATCCAATCTACTTTTGGGTGAATAGAATGGGAAATTCCTCTGGGAGTTCATGCGTCCCTGCTTACACTTTCAGCACAATG
TTTGACCTAAAAAACACTTTATTTCCACCGTTAGCTTAGCATTCGCTGCAGTGAAATCTAAACAATACGCGCTGCCGTCGTCACGGAAGCTGATTGGCTGAGACAAAAAACCGTCCCTTAACAGTCGTGACGCAATCTTGACGCGCTTGTAGCGCCGCGAATGACAGCGCGAAGATCACAAAGGGAACAAACATGTTTGT
TGAGAGAACTTTTTTTTCTCAAATAGCCACACAATGGCCAGGAAACTCTTAGCACCTCTCAACACGTCTGCCTCCATGTGATTTGTAGCACCCCGCTGTTCAGTAGATTTACAACCAGAAACCCTGGCGTGCAGGTTCACGATGAGCCTTGCTGATTACAAAGATAGCCTGAGACCTCCTCCCATTGTAACCGGTAAACC
CCAAAGGCAGAGGGGGATCTTTCCCACTGTCCTGGAGAATTAGGAGAAAAAAATAAGTGTGTGTGTCAGTCAAGAAATGCAACATGAGGGCTTTAATGACAGATGCTGACAGATGCAGGCTTGTTTCTTATCGTAGCGTCCGACTTCTTTGAATTGAGCACCCACTACAGGAGAGAAAGCGTAACTGCAAGTCTAAAGTA
GGTAATCTCGCGTCTCCCTCCCGGTCCTCAAATAGGCTACGTCGCGCACCCTTCTCACCCCTCCCCACCGCGTCTCTCCTTAGACACATTGCGTGTGCGCACCCTGTCAATCACCATCAAACCACCACCTCTCCTAACAGCTGAGCGGGACGCTGCAAAATAAACCCTGACACTCTAACCAATGTAAGGAGAGTTTACTT
CAGAATCAACAAACAGATCAGTGATTTCTGCCCATGAGCATCAAAACCATTACTGCCAAGAATGACTCCATCAGGCCACGGTAATGCTGAAAACCGATAGGCTGGCGGTTTAATGGCTATTGACAGCTGTTCCTTGGGGATTCGGGGCTGGTGTTTGGCGGTCGACTTCAGGCTAGAAGCTCTTTCTCTCCATCTGCTGC
CCACATTTTCAAGGACCCTCATGATGTTGATGGCCTGGAAACAAGCATGGTGAATGACATGCACACAATTTGTAGGCCTAAACACTGGTTAATGAAGACTGGCGTGTCCCACGCTTGGTGTGTCTAGACAGACTAGTCCTGACAGGCTGATTTACACATAAGAAAGTTTTTTTCAGACATTGTCTATTCGTGATGTAAAC
TGTGATATGTGGGTCTGCTTTGTGTCTGTACCTGCAGGCCCCCTCGGGCCCTATAGGGGTTGACCCCTCCTTCGCCCCGCTGATGGGTGGCGTGCTGCCTGCCACTCGCTGGTGGGCTGGCTGTAATTTATGTGATCCCCTGTAATTTCCTGCTACTTTCTGAAGTGGTAGCAGGGCGGAGACAGCAGAGGAGGCTGAAG
GTGTCACCCGTATAGTTTTAAATGGGGAAAAATGTAAGGGTGAATATGGCGAATGAAGCCCGCCTACCGGAACAGGAGCCTATCATCAATCACTATAGACTGACATTTCGCTGGGGGAGAAGCTCGGACCAGATAGGTACTTTTACGACAGTTCATTGCTATCAACAATAACACTAAAATCTCAGCAAATACTTGCTTTA
TGTCTGGTTTCTTACGTTGACAGATCCATTACGGTGACAGCGACTGATACATTGACGGCATTCCACGTCCACTGCTGTGCCAGGCAGGGCCGAACTGACTGACACTGCGTTTTTCTTCCAGGTCAGGAAGACAGAAACGGTGGACTCATCACGAGAGAGCGCCCTCTACCAACAACACAAACATCTGCTGAGAAAATGCT
AGTAATAAAACATTAGTTCGTCCCTGTTTAATTTCACGGAGCTGGATGTTTTGGGCAGATAAACACGCTGAAAACAAACGGTACGTGACGTGACAGAACGTACAGTCAGTCCAGCCGACGTCATATCGAGCTTCCCAAGCAGTCAGTCAGTGCGCGAGAGAGGCAAAATGAAGTGAAATCAGCTGAAAGAGAAGCAAGAG
CCTGAAACAATCCAGAGTGGTAATGACACTGTACAAACTGACCCTTCCTTGACCCTTAATATCCGTCATAAAATGTTCTTTGACCATCTGTCCGTGACACTCAAACCCTCGGTGACCTTTTTCCACAGACTTTTTGTTTTGTCCGCCATAAACTCGATGCTGATCTGAGCTCATAAAGCATCCTCTGCTCAGAAGCGCAT
TAATTTTCCCATCAGGTCTGAGGGATGAGAGCTGAACTGAGAGCAGTCTGACTCTTTACAGTTGATTTGTTTGTGAAGGGGTTTGTGTCTGTCAGCATCGGACAATAGATTGAACCTGCCTTTGTTACATCACAACAACAAAAAAAGAAGTAAGAGGATTTAAATTGTCTGCCCTATCACCGTGGGCAACTCACTTGGCT
CAACGTGAATCATCGGTTCTTGACCAGCAGTGCCATTCCTCGCCCGAATAATGATGGATGAAGCGTCAAAGCAGGAGGAATTGTGTCAGGAAGCACATCTGACCTCTCTTTGGCCCTTGTCACCTGATAAGGCTTGTCTGTTTTGATAATATGTGCTTCATGTGACACAGGGCCATTAAACAAGACCCTATTTTACACTG
TAACCTTGGCCCACCACCACCCCCGTCCACTGCTGGACTAATCCTCTCCCCAGGCTGTCACCTCCACCCCCCGCCAGCCAATCCCTTGCTGACCAGTCAGGGTTTTCTCTCCTTTGCCGATTTCAGCTTTGGCTTTCAGCTTGTTGTGTTGCCTCCCCCATGCCTCCCTTCCCCCCTTGGTTTGTGTGGCCAAGTGGAGG
CATCGTGCATAGCGACTGCAGCACGCGTGTGGCGCATGGAGGTGGCTTGCCTCTATTGTACCGTGCCTGGCAGTATGGCCCTCTCCACAACAGCATCTGTCACCTTAGGGGGTCAGCAAGGGCCAAGATGAATGAGTCCTGAGAGAATGCCCCTCTCGCCCCACAGAGCAAATGGCCAAGAAGAGGGAGGGGGCAACGGG
GAGTTCTTTTGAGCTGTAATACCCATTTCAAGACATTCCGACAGCAATATACACATACAGAGCTCCGGATTGAGTGCAGATAAAACTGACAGCATAAACTGACGTAATACAGCCCTTTTGAATTATGACATCACTAGCCGGTAGCTCTCGTGCGCTGATTGGCCCTGTCAACCGCTGCATATATGACCCAATCACGTGCA
GCATCCCTGTTGTACAGTTTACTAAATAAGATACTATCCTTTTTTATGTTGCCATCTAGTGGACATTAGCAGCCTCTCATTTGAAATGACCTGAGATTGACAGGCAGCACATTTAGGCCCCATTTACACCAGTGCGTTTTAGTTTTAAACTGCGTTTTAGATCAAAAACGATCCGCGTCCACACTAGCGTTTCACCTAGC
TTTCTGGTACGGTGTTTAACTGGTTTGTGTCTTATCTCACTGACCACTCACAGTTTGTCAGTTTGGGTGGTCATAAATCTCAGACTGTCCCACTGAAACAGGGTGTCCCCCAAAGTCGGTCCTTGGCCCACTCCTGTTTAGTATCTGCATGTTGCCTCTTGGGCAGGTCATGCATAAATTTGGCCTGGGGTATCACTGCT
CGTTCCCATCCTGCCATGTTGGATTCTTGCAGCTCGTTGGTTTACAAACCCCGAATGAATCTCGCGTCCACATCGGTAGTGTTTATGACGACACCCGAAGTGACGTCATCTGGATGGGTGTCAGGGCTGGGTGGTGGAGCTTGGCGTGCATCTCTGCTTAATATGTATCTTAAATCAGATATTAATTCCCAAATACTCGC
GAGATGGAGAGCGGATCGCTACTACGCGAAGCAGGCGGCAGGCACCTCAGCCCCCACCTCGACTGGAAGCGACGAGGACAAGCAGGTGGCATTGCTAACGTGACAGTCTTCCCACAGCACTCCACCACCTTCCCACCATCCTTCCATGCTAGAAGCACTGTAGCTCCTGTGGATTTTTTGCGCTCTGTACATAGATATTT
AGGTGTAATTGTTTACTCAAGGCAGGATACAATGATCGCAGCCCAGGGAGGGATCCCACGTAGTTCCCGGAAAAGACAGCATCCCATTGGCAATATGCCTTGTCAGCTAAGTGGACAGGTTGGCAGAAGCACCACACAGAGCAAACACAAGGGTCAGCATGGGGGATCCAGGAGAGCAGTGACCATAATATGCACTACAT
CTGTCAGTGATGGCTTCACGGAACAGCCCCATCACGCAGACGTCAGAGGGGTGTGACAAATCGCCTCCGTTAATTGGTCGGGGAACTTTAAGGAACAGCGCTAATAGCAAATCAGCGCTTCGAATACGTCAACGCAACTGGCAGAGGCAGAGCCAGCTACGCCGCATATTCGGACGTGAGATATTTATTGAGCTAATTAC
TAGTAATGCATTTTATGGATACCAGCTGAAAGAAGAAGACGAAGAAGTAGCAGAAGCAGCTGCAGCTGCGGAACCGTTTGTTGTTAGTCTGTGTTTCCGTCAGGACTTTGATTTACAAACACTTGTAGTGTGCTTTCCACATGTGAAGTATTTTGTGGCCGTACGTACGTTTGTATTTTCATTGTATATTCTTTGACTAT
ATATGTTGATTTGGTTTTTGACTTCTATAAGATCTTGATATGATGCTCTCCCTCCTCAGAGATGGTTAAGTCCTCAAATTCACCAGGCCAGGGTTTCTGTGACACTTCTATTGTCTTGAATTTATGGCTGTTTTTTTTTACTTGAGTATATAAGATAAGATGTGCTATGGGTCGGGGGGAGATCTTGCAAAAAGACACCC
CCGGGACATTTCCCGGTGGCCTGACGGTCAGTCTGGCCTGCCGCCGTGCCATCGATTACCTCACCTCGACATGCCATAGGCTGCTTGCAGCTTGATGGACACCTCAAATCACGAATCAGGCGAGCGCGATTACCATAAGGTCCAATCATTTCAGCGACGTTGCTATTTGCATATAACTTATGATACTAGCTAAAACTTCA
TTTTTACATAGTAGTGTTTGTTGGTTCGCAGATCCAGTAGCAGTCCATCAGCAAAGGGGTGGGGTTGCGTCACGTTACGTGTTTACTATTCATGACGTAAGCCATGCCATAGTAGGATTTATGCATTCACAGGAGGGACCCAGAATCGGAACGTTCCATGGTCTGGTCGCAAAAACGACATAGCGCCGCCTGCTGGGTGA
CTTTCCGGTAAATGCGAAGGCCAATCACGGTTGGGGGAGCAAAAAGTAAGGGGCGGAACAAAAGGTTTTTCATTGGTTAAAGGTACTTTTCCGGTTAAATGCTGCCAATCAGCAGTAACGAAATGCATAAACAGTTGCAGACGTAATTTCCTTTAGTTTAGACAGCAGAATGGCGACGGTAAGATGTGTTGCTGTTAACA
GTTAAGCGTGGAGAGGCCAAAAGAGGGTCAGCTAACAGAGCAGAGTAGAGGGAGGATGACACTATCACACACACACACACACACATTACTCAGACACTGACAGCTGTGCTTGACTGGCTCCATTCAGTCGTGTGGGAAAATGTTTCTGCACCTCGAGTTTTCAGTTTTGCAGTATTTCAGGGTCAATGAAATGGAGTCCT
AATGAATGCTCTTACCCATTGGTTTCCGTTGACAGTCTTTGTTTTAACACATAAGCGGCGAACAGCAAAGCACCTGCGATGGAGGAATTGCCGGCTGTCAGATACTTACTAACAGCCGCCATGTTCAAGACGAAACCAATCAGGAAGCGACGGCGGGCAGCGAAGGACCCACGCGGTAGATTTCTTCCTGTTATTTTTTT
GACCCCAATCAGCTCTGACACATGACATAGTCCCCTGTGAGCTGGGCCCCTATTGGGTGGACACAACATTCCATCAGTCTTTTGGGGGTGTGGATCGCCCCTTGTCACTCAAATCAGCCTGTCCAGTATGTCAGGCCACACTATTAAAATTAAACCAGCACTTCCGTTGTGTGTCTCAGATGAAACCGCACCATAATCAT
GTGTTTTATGGTGTTTAACAGTCACTGAGAGCCCTTCCTGAGGTTGTATGTTAGTGTCTTCGTGACGTCGGTTTTCTTTTGTTTCACGCTGGCCTTTCACACACCACTTGATTTATGACAGGGCCCATTGTCTCAGGGGTTCAAGCACTCTTATGTAGGCTGCTTTTGATCCTGTACTTTACTAAGGGCACCTCTATGTG
ATGAAAATAAACATCAGACAGCTTGAAAGGACTTCAGCACCAAAGAGCCATAAACCACCAAACCATAAATCAGAGCGAGATGAAGGTAACACATGTTCCTATCAGCATTTGTGTGACAATCTGAACAGTTGGGTTTAAAAGAAAGATACAGGAAAGGAAAAGGGGCAGCAATGAAAGTAAAGCTTGGCATGCATGCAACA
CTGGCAGGTGAGGAACTGTCGTCTGGTTGGTCTTTTGGACTTGGCTTTGGAGAAGGACTATGTGCGCAGTAAGGTGGCCGACTACATGAACAAGCTGATTGACATGGGTGTTGCTGGATTCAGAGTGGACGCCTGCAAGCACATGTGGCCCGGTGATCTGTCTGCTGTTTATGGCAGGCTCCACAATCTCAACACTCGGT
GATATGAGCTCAGTTAGATTATATGCTAGAATGTTAGAATGTAAAAAAAAAAAGAAGACGACAAGACATACAGAAGTGTTCTTCATGGGTTTGCCATGCTGACACATTCCTGTGGAGGGAGCTATTAATCAAAATGACACTTCTTGTACACTGTGATGTTTCTCTCTCTTTCTCTTGCTCTCTCTCTCAAAGTGTAACTA
TTTCCTCTGAAGTCTCCTGCTGTCAGCTCACACCTTTCTGAAGTGGAGAGAGATAGACCTGCTTCCATCCTCTGGCAAACAAGGCTGGCCATCAATCACTGCCGTGCTGCGCTGCGCCGCGGCCCTCGTGGCTCTTTCTGAACATGCCTCAGGTTAAATCTCAACTACTGTTCCTGTTCGGCTCCTACTGCCGTAATATG
GCATGCCGTTTACTGACAAATTAATCCTGCATGATATTCCCAACTTTAAGCTCAAAAGGTCTGTGGCAAGATTACTGACAAGCACTTAAGCTGCCAGGAGAGTTTGATGGACTCCAGGCGGAGCGGTGAGGGGTGAGGAATTCTAGGTAAAGTGCTAAGACAGTAAACAGAGAACTGAGGTGAACATAGAGAGTCTTCAT
CAGCACCTCGCTCAGAATAAAAGATGCTGAACCCCTGATAAAGCCCTAATAGGTCATAAACCTTGAGACGTTCCTGTGATTTACAGCTGCTGTATTCATGGAAAGGTTGAAATGGCAGCAGTTCAAAGGCTGGTAGAGGGAATAGTGTATGGATGCAGTCAGCCAGCCATTACAGAGACGTTTCAATGCCCTGAGAAACA
CCGTCTGGCAGCGTCCACTCCAGCCATAACTCACCTTATATCTGTTATCAAGCATTTAAAAATACAGCTCCTGAGATGAAGAGCATCTGACAGTCAGGGCTAATGATGAAACTTCTGCTCAGACAGTGACCTGAGGACATAAGCGATGTTTACGAGCGAGCTAAATGCTGCATTGTGTAACTCACAATAGACTTTCAAAG
AATGTGTCATTTGCACAGAAGGTTTAGTGAGGCGCGAAAACGGGACCTATTCAGCTTTCCCACAGGCCTGGCGACGTCACGGCGGCGCTCAGGGACGTCACTTTGATGTTAGCGATCGCTCTTCAGGTCTGCCTATCTCCAAACCGAGGAGAACAAATAGTGTTCAGAAGACTGGGGTCAGTCTGACTGACTGAAAGCGA
AAACTACAGATGTCCTTCATTTCTTCAAGAACAACGCGTTTACAGGTCTGTAAAAACGGTCAAAACACTGTACTACGTATTTCAGGCCAGTATATGGCGCTGTCACCTTGTTAGTAAACAGTAGCAATAATTTCCAGCTGTAGACTCGCACAAACGTTGCAGCATACATAATCCAGACCACAAGATCCAGGCCTCCAAGT
AGCCCTAGTAATGTCTTTATGATGTTTAGACTGTTTGTCGTAAGGTAGCTGTTCTGACACAGCTGGTTTTGGTGTCGAGGAGGGGGATGGAGGTGATGGTGATGATGAGGCGACAGGTTGGCTTAAACTTTTTATGATGCCTCCTCTTCTGACTCTCAGTATGTTCAAATGGTGGAACAGATTTGATGTGTTCCCGCTGC
ATAAACACCCTTAGAGGTTCTCAAAAAGACCTGACTTTCTGAGAGAGGGCAGACGGGGGAGGACAAGTGATGCTGGGGAACTGAAGCACGTGGGGAATGTACTTCCTATAGAGAGGACGTAAGAGCCTCTGACAGGCCACCAATGATCAACTGCATTTGTTAAATACCTACTAAAAACAAACGGAAATCAGTCAGAGGCA
AAAAAAAAATTATGGGGTAATTTCCAAAATGTTAAGTTTCCTGCAAGCTCTGTTCCCGAAAGTGCGATGAAGCAGCGCGCTTCTCCTACAGACGTGTCACACCGCAGCCATGATGCTCTGCCGGCGCGGCTAACAGCGCTAGCCTCCTCCATATGGCACTGACACGTTAACATACTCTCAGCGGTCTCCACCAAAACAAG
CCGGCAAAGTGTCTAAATAAACCAAAAGAGCTAAAACAAGTCACGTGCGAGTAAACTCTCTTCACATTGGTCAGAGTTTCATGGTTTTTCATCTGTCACGCATAATTTATGACTATCAGCGATAAGGCATTATAAGCGAAAAGCTGTGCTTTCATTTTGAATGGTGACACCCACAGACATCATCACCAAATATAAATCAG
CATCACAGAAGTGAGGGTGACACGACAGGACACGAGCCACCGAAGTGCATCAGCGGCCCCGAGACTGTCCGATTGATTGACGAGCAGATCATGTTCATAAACAACAGTGTGACAGCAACAGCGCGTTTGTTTCCTGGCAACAGGCTGATAATATTCGCGCATTGTACCTACGTGACGGCCTATTGCGATCCAAACAACAC
CTGTGCTAGGGGCTCTGATTTATATCAGGGTCAGGAACAGGGCAGAGTGTCTCAGTTAACACCGTTCAAACAGCAGGACTCCGTCAAACACAGCATCCCAAAAATGATTGATGAGGACAGGCCAATTATTTGCTAGGGGAAAAGGGATGTGCTCTGCTTATGTTTTGCCATAGTGTTATATTGTTCCTGTTTTACAGAGT
AGTGTCTTTGTTGGCCAGTTGCTCTGTGTGTCCTGCATCACGCGGGCTGAAGGTGCCTGAGGGACAGAACTCCTCTTGAGGATCTCCAGAGCGCCGCTGACGGCCTCAGTGCTGGGACTCTCATTGATTAAAGACATGCTTCAAACACACTACAACCTGCCCTCGGGCACATACATGCCACCGGTGAAGAATATGGGAGA
TTTTTAATGCAATTTGACTTGCTTTTTTTTTTAAACAGCCCATTGTGTTCTGCTTCCTGATTTGCGCATTGTGTTGTACGTCCTGATTGGCTGTAGACCACTGTCTATCAATCAATCTCCTTCCTGCTGTGTCTCCTGCAAAGTACAGAATGTGTTCAGCTTGCTAAATTTTACATCAATCTTTGATCGCTAGCTAGTGA
CTGCGCACAGTCACACTTCATTAGAGAGCCAGCAGCTGAAGCCAACCTTCAAAATGGCTGATTGCTGGCATAAATAACACAGAGGTGCACAGATGTCAGTCGCTGACACCAGCCTGTCTCTCTGCTGTCAAGCCATAATCAATGTCATCAGTGAAAAGAGCAGCACAGCTCCATTATGTGCTGGCGGCTCCTCTGAATAG
CTACATTTGGGAGAGCTGTTAGGATTAGCTAACTGATCCACATTTTTTTAAAACATACCTCCAAGTCAAAAGCCAATCATTTAAAACCTACCTGCCAATCAACAAGCTCTTACACCACGCCTGGCTTGTTTGTTCAAGCCGGGGTTACTGAGAGAACGAGTAAATAAACCGATAACACCACAATAGCGAAGCTAGCATAC
GCTGAGAGGAAGAAGAGAGGGATTAGCCTGATAGTTGCTTTTCACTGAAACTCTCCACAGCATAAAGGGTTTCTCTGACAGCTTGTGACTCACTTTGACCGCGACAGGCAAATTACCCAGGGTTTCACTTGAAAGGAGCGAGATCAAAAGAGCTACCATGGCCTCCTTCTCCAAAGCAGAGTCAATGTGCTTTTCTGCAA
ATGCGTCACCTGACACCCTTTGTTTATGGTGGCCCAAAGGACCTAACGTGGGTTCAAGGAAGAAAGGGCAAGAAAAGTCAGCTCCTGTCAGGTCAGCAAATGGCCGAGATGTCTTTGTGTCACACTGGGGTGATTTTAGTTTGCAGAGACAGGGAGTTGTCCACATCTCCACTGTGGTGTTGACATGGTTTAGTGTCTTG
ACACACATCACTCCAGGCCTGTCCCGACACATCACTCGAGCAAAACTGCACCCTCTCACACGCTGGCTGCCAGGAACATTGACCAATAATGTACGACAGGGCTCAATAATAAAGACGACCTGCTGGAACAAGGCCAGAGAGACAGATTCAGGCTAGTTGACAGTAAAGTCACTGGCTCTCTCAGGGTTTATTTTACATTT
GTTTGTTGTTCGCTGTGATCCCACACTCGGCTGGGTAGAGCAGCTGGCGACACCACTGTGACGGAGTTGTAAAAGAAGAATTTCAGGTCACCGGCCTGTATGTGGGAGGTCAAGAGTGACAGACGATGTGGTCGAGCCCAACTGATAACTTTTATGATGGGCTCCTGTTTTCTAGTTCAGTTTTTTTTTTTTTCAAAAGT
GAGGAAATGAACTTCAGTCATCTTGTAGGAACACGTTCAGACGCACACAAATGAGAGAGCTGCAAAATGAGTGAGTAATCCATCATGGCTGCCATTTCCCAGCCCTTCTTTTCAACAAAGCCTTGACGGATGGGAGGAGATAAGGGTCTGTGTGTGTTAGTGGAAATGTGAGCACAGTTCTTTCAGGCAGACCCACACAC
CAAGTCAAATCCGCCGAAACTCACTTTGAGATTTTACCTCACTGACCTCAGCTGTCTGTCATTGCAGGCTAGGGAGCGGCGTACAGTGCTGCCACACAGGCCGAAAGAAGCAGAGACAGACAGACAGCTCAGATCTCAGTGCTAACTCTGAGAGACATGCGCCGCACACCGTCCTCAGTCCCTGCAGAACCGCTGAACTT
AACTGAGAAAACGCAAAGCATAAGGTTCTTACTGGAAAAACTTGAACGCTTTCACTGTACCGCCGGAGTTTGAGAAGAGCAGTCGTAAATCCTCCTCTGTCACATTGTCACTGGAGGGGAAACAAGCACTTATTAGCATTTCCTCAGAGTAAATGGTAAAACGTTATCATGATGCATGAACCAATAAAAAAGAAAACAAA
TGACCCTGCTTGATGGATGAGCTTTAACATACAGTACAAGACAGCAGATCCTTTTCTCCAGGTACAAGAAAAATACCTCGGGGTAATTGAGATTGAGATTATCAGCAGACAAGCGAAGAGAAAGAATGCAGTGTGTGTATGGTTCGCTGGGGGAAGGGTGATATTACTAATGGAAGTGATTTGCGAGCTGTAATTGCTAT
CTCAACAAACACAAGGATGAGAAGCAGTCGCCACCGCTCCCTGTTGAGAGGTGCTGGAAAGGCGAACAAATAACGGGATCGTTAGGCTAATGATTGACACGAGGGGCCAGAACAGACAGAGGCTTCCTGTTTGATTTTTAGAGCCGATCAATGGTGTCAGATTAAACGTCAGTCCGAAAAAAGGAGAAAAAAAAAAACAC
GAGTCTGACAGCGGGCTCACTGACTGTAGATGATGAGTTGACCGGAGTCTCAATTGGAAAGAAAAGCATAACAGTGTCTAATCAATCAGTGCGTCCAGCCAGTCAACCAGAAGGTCCCGTCCTCTCGCTCTCCAAGCTAGCCAATGCTTGACAAAAGACATTATTGTGGACTTGAATCCTAGCCAATGGGCTGCAAGGTC
GTGGAATTCTGGAGCATAAGGGTTTACCTAACTCACTTATAGGTCTGGAGATAGATCAGCTACAGATAGACACCATAACTCTTTCTGTAATGACACAGTAACAGTTTTATGATGGAAGCTTTGTCAGGTTTATGGTTCAAACAAAACCTGAGGTGAGTGGATACAACTTTAGTGTGATATCTGTTGAATTTATTCATCAA
CTTTTAGGGATAAGCTAGCCTTAGGTCTTCGATGGCTATGAAACCCCGTTGTATCCACAAGGGTTCACACACTTGGACACGGGCAACCAAATGCTGTCAGGCAGATTATTTATGGTCCATCAAAGAGACGGTTTTACCACCACAGCTATTCATGGAAGCAGTGATCTTTAGAAAGCAGAAAGCAAGTGATGATGAATGGA
AATATGTATTTTCAAGAAATACAATGAATGGCTCAATGGACTACAAGCTTTGTTTTCTGAGGTTTTACTGATGTCAGTAAATCATTTCAAATTCTGCCAGTAGAAATTACAGGTACAGTATGTAAGGTAGACACCCAGTGGTTGCACTAGGTATTGCACACCTGGATTAAAACACGCAATCGCAAGTTGCCAGATTGATG
ATGGCTGTTCCTTGTCACAGTGTGTTGTCTTTTATTCCCCCTCTCAGAAATCCCAGAGCGGTTCCTCGCAGGAGTGCTGAGGGAAAATCCCACTGTCAGTGACGACAAGACAAATGAATCGCGGTGTCAGGTGCGCGCCACTTCAACGATGACAGATTGAGAAGAACTGTCCCTCCGTCGACAGGCATGCTTCGCTTTTG
CAAGCACATCTGCAGAAAGGTCGCAATGATGTTTTGAAAGATTGGTACACATTTCCATTCATAACAACTCAAGCCAGACCGTGGCTATAAATATGTCAGAGCATTCGTCTAAAGGCTCTGTCCCGCTCATGTGGCCTGCGTCTGACCTCTCGCTGTGGGGGGCCTGCACTGGCTCCATCTGGTGGAGCTGGAGGATGTTG
ATGTTTGGTAATTAGCCCTGCTTTGTTTTCCTGCAAGTTGGCTGAAGTTTAGTACTGGTGTGTTGATCAGTGTGTCACGGGTCGCGTCCCATGAGCTGCTCTGTCATTGGGCTTGAGTAAGATTTATGACGCACTTCCTGTGGCGAAAGAGAAGCAGGACGCACCACTCGTGAGGTAATGCTGGCTGTCCTTCCAGGAGG
CTAACAGGGAACAAATGAAAAGGGCCTGATTAGTGTGGAATGAGTTGGAAGAGAAGCCATTTGTCTTTGTTAGCGTCCCTCTGTGTTCTTTTATGTGCTGTTTTTACAAGGATGGGAGCCAGTGTGCTTTTCCCATTCGACAAGTCGGCTTGCGGACTGACAGAGTGGTCATCACTAACCCTCTCTCTCAGGAACAGGAG
TGAGTTATCGGCGCGGTCGTGTCATGTGTATTGACTTGGAACCAGTGCCAATGTTAAAATCAGGTGATAAAGATTGTGCCTCTCAGTCAGGGTCAGGGGTTGGCACTTTAATTGCGGTTATGTAATTTATAGCTTTCCAGAGCGCCTCTTGTTAAACTGTTTGCTGTCAAGTAGTTATTAATGGCTCTCGTTTGAGCCCG
GTTCCTACGTCATATTTGAGCGATGTAAACTCAAGCCGCAAAGCAGCACGGACCTGCACGCGTATTGTCCAATCAAGTCTCTTGAATTGGTGTGCGTCACTTTGATGCGACGACATGTCACACGTATTGGGTCCATTTACTACTGCTGTGAGAGCTCATCAGCTGTTTGGAGAAGTGTGCATGATCTGAAGGTTTTTATT
GACACAGAACGCCAGGAAGGGGAAATTTTCACTTTTTGGTCAACACCTTATTTAACAAAGCTCACCTGTCTTTTGATGACTGCCAGATTTTCTCTCGCTTGATTTATGAGCAAATCCAGTGTTCTGGGATTGTCAACGTGAAGGTTTTCCCTGAAGCCATCCTTCACTCTGCGAAGTGCGTATGTTCTACAAACAAACAG
AACAGTCAAGCAGTGGTCTGGGCTGTAATCTCCTCTGTCCTCAGCAGGGAGTCGCCAGAGTTGAATAGAGAAAACCTATTGTGAGCATCAGAGCTGTCGTGCTGATAGTGATAGAAAGGGCCATCAGCTTATTCTCCAGTTTGTGTCCAAAACACTCTGAATTACATGAAGAACCTCAACAGACAGACTGATCAAGTGGA
TCTCGCTGTGATGTCATGGCTTTAGCTGGAGCTCCTGACACAAAATGGTCGCTGTGTGCACTGCAGTAGAAGGCAAAGGTCACATCAGGGCCACCTGTTTGGAGTGACAGCTGAGGGCTGCTCTGCCAAGGGCCTCATGTGCTCCTCTCCTCCTCCTCCCCATTAACCCCTTGTCTCCATTCCAATCAGAGGTTCAGGCA
AATGTTTGTGATGAAACAAGATGGAGTTTGTTAGGAGGAGAGAGAGAAAGATGAGCAGCAGAACCTGTTTAACCAGACTCTATCTCAGGGTGTCTCCTCTTGTCAGGAATCCTCCTCCTCTGGTTGTCGAATGGCTGTAGCCCCATCCCCACTTTTATTGGGACACCTCCCCCACTCAACACAAACACATGCTGAAAGTG
TAAAGAGAGTGATGGTCAGGGGCAGATGGACTCATCATTATCCAGCGTTATCTGTTCCCAGTAGGAGGGAAGGTCTATATAATCCCCACACTCCCATTAACGAAGACACTTTTATAGCCTGTAGATGTAGGAGGTCATGTGCTAGCCTGGACAGTGTCTATCGGAGCATCAGCACTCCTTTTTTTTCTATCTGTCCTTCA
CTTCTTTTCCAGTCCTCTCTCTACACTTTTCTCACATTTCACTTTTCTCGCAGTGTTTTCCTCCATCTCTGCCTCCCCTCCTCCTTTGCTGTCACGTATGTGCCGTTCATCTTTCTCCTCACCCTCACCCTGCACCACCCCCTCCCTCACTGGGACGGGCCTCTCACTGTAGTATCACACTCCCACAGCTGCCTTCAACA
GATCTTTGTTAATGAGTTTTGGTCATCAAAACTTTTCTGCTGACACGTGAATATTGCAGCTAGATGATTCTTCATTTACGTAATATTGAGTACCTGTCAGGAGTCATTGAGAATAATGGCATCCTAATGCCTAAAGAGGGCAGCAGAACACAGACAGACTAGCATTTGGGAGAACACTAGGAATAGTTTTTTTGCCATTT
CTTAGTTCGACCGCCCCACTCCATCACGTGATCTCATTCCTTACGGGTAGCCTGGGAATTAGTAGTGGGGTCTATCATCAATAGGGTACCCCTCTGACGGATGTCTTTGTCAAACCTCACCACCCACATCTGAGAAGGAAACCCCTTTTGCCAAGCCACGTAGTATAGTCGGGATGATTCTAGGAGAGTGTAAGCGATGA
AGGCTGATTGATCAAATGTGTGTCCGCGACGCTTATTTTAATGCAACAAAACGCAAAGATTAGTGGTCGGCTGCAGTCCGTTCGCCCACGCTAACCTGAGCGACAGCAGTCTGGAGATCTGCCATTAACTCGACTAGCTGTTAGCACGAGCGGAACACGGACGCGGCCAGAACTCGCTGGAAAAAGGAGCTAACATCTCG
AATAGAACATTCAAGTGTATTAAGTGTGCTAAAACAGCTGCTGTTTCCTCATGATCATGACTAGTAGTGGACTTTAGCACAGTAAAAGCTCAGCTGTCAGCGCTCTTGTTTTGCTTTGACAGTGGACTGTTTCATACTACCATGATAAGGTCCGAACACTTAAGTTAGAGCCCCAACTCAATCCTGAAGGGCCAGTGTCC
AGCCAAGAGGATGATTTATACTAAAAGTAGGGAGGATTTTTTACTCTTGCAGCTGACTTTTAGTTTGGGATCTAAAGAGATTAATCACCAAAGTGACAGGATAGGAAGTGGTCCTGTAAAACACACACTGTCTCTCTCTATCACAGCTAAAGCAAAGATGACCTCTAGAGACTCAGTAGCAAACTGCACGTGGAAGACTT
CGGCCTGCTGTATATCCAACCCTCACTCGCTGAGAGCAGATCTGGTCTCTCCTCAGCCTGTCCACAGTAATGTCAGAGCGGTTCTTCCAATGGCTGCCTCTGCGGCTTTGATTTACACCAGCTCCGCCTTAAACACTGCTGATGAGAAGATGCTGCAGCCACTGCTCAGCGCACAGTGCATAAGCCATTGTCTCTCTCTT
AAAAAGGTGCCTTGCCATCTCTACAGGTCCATACACCAGGTGGAGTTCAAGTATCTTGGGGTTTTGTTCAAGTGAGGGAAGGATGAAAGGTGAGACTGACAGGCAGATCGGCGAATCGGCAGCTGTAATACAGTCAATGTTCCAGCCCGCTGTTCCAGCTCTCAATTTACCAGTCAAACTACGTTCCTACTCTCACCTAT
TTCCAGGCGTTAGGCTCATAATGGCTGGCTACTGGAGCGGACAGAGAGCCCCTGCCATGTCCTCTCGTCCTGTCGGAGCGCGTTATGTCAGCCGCTCCACAGGACTGATGGTGTTTATGATGGCTAGAGTAAACAGGCCTGTCGGAGCCACTCATTCCCCGGCAACCAGGTCATGCAGTGCTACTGTACGACACTTCTAG
GATGACCTACTGCTCTGGCACTGTGCTGCAGATGCGCTGCTGAGTGCTTGCATTGGCCCGGCCCTTTTCCTCTGGATGAAAGAGATGCGGCGATGGAGTGACGGGGCTTCGGCTGAGTGGGGGTGGAGGAGGTGGTTATGGGGGAAGGCTGACACATTCCTCAGCCAGATCATATTACTACCTCAGCTAGAAGAAAAATG
ATTGAGAGCTGCTAACCTCCCTTCCCCACTGGTTCCCTCCTCCACCCTCCCAACAGGACGCATCCTGCTGTACGCCATTAACTCACGCATGAGTCCTCCGAGACAGGCAAAGCAAACAGAGAGAGAGAGAGAGAGAGAGAGAAAGAGAGAGAGAGAGAGAGAGAGAGAAAGAGAGAGAGAAATGATGTAGACAGAGCGAG
ACGTCTGCCTGTGGGTGACAGCACCACAGCTTTAATCTCTTCACAGCTCTAGTTAAGAGCAGGAAGAGGAGTCTCAACACCACAGTCATAAATCAGTCCCTATTCACCAGAGTACTACGCTATTCTTGCTGCAATGGCGGGGGATGGTGGGAGATCCTACAGAGCCATGCCAAAAGCCGCAAATTTGAATCCCTATGATC
CCCAGTGTTTTTCTCCCCAGTCTGCATGTCCCTAGGGTGTTATCTATATGTGTGTGTGTGTTTTCACACGGGAACCCAAACATAAATCACGACACAGGCACTGGAGACTGGGGAGTCACACAGGTGGTGTTTTACCTCTTCTACGTTTGATGCGGTCTTTGCAGAAGTCTCCATGAAGATCAAGCCATGTTCTCTGGCAA
AGTTTCGTCGCCTTAGGTCCCATGTTAAAGGAGCAGAGCTTCCAGAAGGCAATGATGGGATGCTGGGGGACAACTTTAGACCGACCCAACCACTGAGTGACAGGGTGGTCAGGGCAGCCTTCCAGTAACACCCCCGCAGCGGGACCATTTTAATCTGCCATGGGTAAATTTACAGGAGTCTTTGTTTACTCAAGCGGAGC
GCTTTGTGAAGGAGCAAACCCTGGCCTTTGTGGACCCGTCTGTAGGTGAACTAATGGCCTGTTGCGTTTCCCCATTGGTGTTTAAGTGGCACCTGTCAGCCTTTTGATGCCTGGCCGCTCTGTTCTCCTGTGATCAGGAAGGACATGTTGCGAGCTCCCGATCGCTGTCTTGTGACAAGTGTGAGATCGTGTTTCAGCAG
GCTGGAATTGGTCAGAATGACCACTGTGGCCATTAGAATTCTGGTAGACACTGTACTCTTCATCACTAATGAGTCTGACCAGTCAGTCATAAATCAATCATCTTTTGAAAGAGCACATGGTTTTATATAATCAGTCAATACGTGTTCTGTCAGGTCATGTAACCTCAGTCTTCTGTGTCTCTGTTTTTTGCCAGCAGTCA
TGCCTTCTCTCCTGGGTTCACTACTTGAGCCTGTTCTATATAATGAAGTGTGTTTTGGGGAGGGTCACAGTCACCTGTCCCTCGGAGAGAAGTGCCCGTGGCCTCTCACCCCGCAGCTCCACCTGTCCAGGGCTTTGTGCTGTGGACAATAGTGGGCGTGGAGGACATTTCTGGTCACCTGTCTTCAGACAGTATCAGGT
TGTTTTAACCCTGCAGTGTCCTTTGCATTGCCACCTTGTCCGGCTTGGGGAGCCGATCATTGCCATCCATCCAGGCTGTGATGATGCTGTCAATCAACGTACCACCGCTTCTTGCCCCCCCTCACCCTATTGCCTAATTCCTCCCGGAGACAGTTCTGAAGGCCTCCTTCAGTCAAATTAGAATGGGAAGAGAAAATTGG
TGTTCCACCTATACCACAGTCATCCACCAGGAGGCGACAGGACTTTTATTTTGAAACCAAGAGTCTCTTTGATTTTGTACTTCACATTTGTGCTGTCGGCGTCAGTGAGAGTTCCGGAATCTCAGGAATTTGGGCTGTACGTCTCTTCAACCTCCTGCAGCAGCGACCCCAGGACTTTCCGCGACTTAAAGGTATACCTG
GAACTGTGTGTAAGGACATTCTACCACAATGGTAAAAATAGCTTGCCTGTGTGCCTTCCACACATAATGACTCTTTTTCAGTGTGCTACTATTTTAAGGTCACTCAGCTGACAGGTTCACAGCCATAAAGGAACTGATTTGTGGTGCTTTGAAGTACAAAAAGACTTGTGTGTAAGTGCAAAACAACTGAGATCCCTGAT
AAGTCTTAACACAATTAGTAATTGATCAATAACAGTGTATATGCAAAAAGCAATCCACTGACGTTAGTGATAAATCAATGTAAACAAACAATCAGCAGTCAGCAGACGCACGAGCTAACAGACAAAACATCACATTCATATTACTGCTCAGAACATATGTAATTGTGGGTAATTATGTATAACGCACATTGATCATTACA
CTTTCTACAAGATCCCCCCCTGACCCATATAACATCTTTACCTTGTATACTCGAGTCAAAACAACCAGCCATAAATTCAAGACAATAAAACTGTCACTGAGACCCTTGCCTAGTGATTTTGAGGAGGTAATCATCTCTAAGGAGAGGGAGCATCTGGCAAAGATCTTATCAAAAAAGCCAAAAACCAAATCAACATATAC
ACGACTTGAGTAAAGATCAAACTGCAATTCCAGCCAATGCTAGTTTAACTGAACCCCCACCCCATTTTCTCTCTCTCTCCCTGACTGTCTCCTTGCTAATGGGCTCCAGATGTGGAGGTTGATGGGGGTGAGCTGTGTGTCCACGGGGAGCCTCTGTCAGTGGGCTCGCGGCTGAGGAGGGACGTATGATCGGGGCTCGG
GAGCTGCATTACAGCGACGACAGCTGACAGATTTCTTTCATGGAGCTGAAAGACAGATGAAAAGAAAAACAACTCACCGGCTCCCCCTTCCTCCAATGGACTGTCTGTGAGGTCACCTGAGGTCACATGTAATCAGCCGACCAAGGGAGCCATCAGGTACATAAACAAGCCAGTGTCAGCCATTCAAAAACAGCTCGCGG
TTGTTCTTTTTCAGTGGGTTTACAGAGCATTGCGTGCGTGCGCTTTTAAAGAGCCTCACGACAGGAGGGGATCGAGCTCCGCATGTGTCGCAATGACATGAGTTCAGGCTCCAGGCTGCCTGTGTGCCTCTGTCAGCCTCCGAGGTCTGGGAAAAGAACACTTGATGCCATCAAAGGGGCGCAGATTGAATCCAGATGTG
ATAAATCATGTTTAAACTATTTTAAACACACATCCTTTGATATTTTTTCTGGGAAAAGCTTTTAATTTATAAAATCCATCTATTGCTGAGCATGACAGAAACCTGACATGATTTATAGACAGGAAATTGCCAGTTGGGTTTTTCCCCAAGACAAGGTTAAAGAATATCAAGCCAGATCCAAGAACACAGCAGCTTGAGTT
CTCTTTGTAAAACGATACATGTCAAATATACACTGAGGGTTGGGGTGGTGGGAGGTGGGCAACGTGGGATGAATGGTTTAATTTGAGCGAGCAGCTCTGAGTGACAGAGGTTACCATAATAATCAAATAGAGTCTCAGTCTTTACTTTAGACGCTTGTGAAACGAGGTGTGTGAACGCAAGGCTTTTGGAGTGGTTTGGC
CTATGAAACAATGTCTGGTTAAAAGGGCCTTTTTTACGGGCACCTTTGGCCGTTTCCTTCTCCAGAGCATTAGAGGTGACCGGGCTCCCCATGAGCTGTCAATCGCACCCCTGCTCGGCTTTTATTGCCCTGTTTTGAAGCCCTGTGCAGGATGAGGTGACAGCCGACTCATAATTGGACAGGAATGTGAATCAGGAGGC
TGAGGTCGGGGTCATGACAGGGGCTGCTTACACCCCACTGCTTTGAAAGAACAGAGAGCTGGAGCCTCCCACATCAAAGAAGGGCTATGCATTTGTAAAAGCCCCTGACAGGATAACCTAAATGCTCTGGCATTTTCACAGATCAAAAACCATCCCGGTGAACCTGTCGGGCTGACGTTTTAACTGTTGATCATCTCTCA
CTTAATTTCCCATAGGGCTCCAGGCCTGTTAATACTCCACATCCTGACACCCGTCTGTGTCTGTGTGTGTGTGCGTGTGTGTGTGTGGCCGGAGGGTATCAACTCACTGTCAGTGCCGCTCCTGTGGCCAAACCTCTCAGGCAAGTTACAGGAGCTGCACTTTAACATGTTATTAAAAGTCAAGCAGTAGTTCTGGAGCC
CATGTCCTCATAAGCTCTGCGTAATGAAAGTTAACCGCTTACCGCTCCTGGTTCCAGGCTTCAATCTCCTTTAAACATCCGTAAAATGACGTCAGGCGAGCGTCAGCCAATCAACAGCAGTCACTTAAATTCTCGTCTTGAGGCACATGCACTATTGCCGATATCAGCATCTGAATTGGGGTCGTTTTCTCCAACTGTAA
GGGACCATTGTTTTTGTTTACATCCCTAAAAACAGTGTATAAAACAATGTAACTTTTAGAGGAAGAGGCAATCTGCAGTTCTTCCCACGGCCACCAGGTGTCAGTAGAATCAAATCAATTTTTTTGACACTTGGCTTGTTAGTAATGTAAACATCCTTCAATAGATATGAATTGCAGTGCTTAACACAGGTTTCATGTTA
AATATTCAATTTCAAATGAGTGTAATGAATTCTGTAGAGGTGATGTGTACAAAACACCAGTTATAAATCACAGACTCTTGTTATCATAGCTGTAGCCAAAGCTCGCAAATCCATCACCTGTGCTTTACCCCCACATTTGCCTTTATCTTTGACATTGCATTTGAGTGTCATAAAAATCAAAGACGTTGTCATAGAACAGC
TCATTGTTTGACTGAACGGATTTGAACCTGCGTGATGGCGTCACGCGGCGTCGCGCTCTCCCATAATGCAGCGGGCCTGAGGTTTTGATCCAGTGGAGTTCATGAGATCGGTGAGAGCGCTCGACGCAATGAGGCGGAGAGACACGACAGCCGTCGAACCTTCATCTCCCAACTGAATACACACATTCACCACTTCTCAA
TATGTAGACTAACCTGAATAAACAGCTGGTAGCTGTTCCGGCGACGTTGGGGACGCTAGCTAGGGACGCTGACCTGCTGGCTGACTGGAAAATCTGACAGCCACATTGAATGTTTTACTAGGCTAACACCTCGCCATAAAATGACTAAAGGAGAGCAGGGGATAGATAATCAGTGAGGAGGCCTGTGGAAGTAAACTAGG
CCGAAGGCAGATTCACATGTCAATTCTGACCTGACTGGAACAATTGAGGGTGTAAACATGACCTTTCCCCCAGTTCCCAAGCAGAGACTTTCCTCAGTCCCTCAGAGCTCTACAAGCATTCTTTCCTCCCTGCCCCCCTTTAGTCCGGCTCTCCACGCCTCCTTCACGTGCACAGCACCCCTCTGATGACATCACAATGC
AGTGGTCTTCTCTAATCTGGCAGGCACACGTCTAATTTGCTACAATAAAAGGGGTGGTCTGTGTGGATGAGTAGAGGCAGGGGGGTCAGCGGGGGATAGTCTGGCTCTGACAGATCTAGGCTAAAGGTTACACGTTTTTCTGAGAGAAGTGACGCTTTTTTAGAGCAAATGCCACACAACAGGGAAAGTCTGTACAAAGT
CTGTCCTTGGAGCCTTCGCTACTCAAAATGAACATCATAAACAAGGGTCGCTTAGGCAGTAAATCACTGTGGTTTCCTGTAGTACAGCGGCGTTATAATGTCTGTCCTGTCAGCACAAAGGAAATAGAGAAGGGTCAAACCTCTCTGCTCGCTGACCCAAGTGAAACCCAATGCTCCAGTGGCCCAGTGCTGTTATTCAG
CATAGATTGGGTTTGCATGACTGGTATGGCAAACAGGACTGTGAATGCTTGCATGCAGGCCACTCTCTCTCTATCCCTCATCCTTATCAAGTCTTCCTGACAGGAATCTGTTACTCTTCCCTAACGTCCCCCTCCTCCCAACCCCCCGTCCCTCCATAACCCTGCCTCCTCCCAGGCTCCGCAGTGTGAAAATGGAGCAG
AAAAAGCTGTCCGTAATGTGTTCATCTCGGCTCCAGCTTCAGTCCATCAATATCACAGCAAAGTCATCACGTGTCTCTGGTCTCTTCCTCTACTGGTGGACTGGCGGTTTTCAAAACACAACACTGCTCCCTTTCGGTCAAATCCAGAATTACACATGCGCAGCCCGACGTTTTATTTAATCACAAACGTACTAACTTTA
CAATCGCAGCCACCAGAGGAATAAGACTCGCACAGCTGCTGAAACACGGGTACAAGCCAATTCCCTTCAGGCGGACAAACATGGATTTTGACTAGGACCTGTCAGTCTTAAATCAAATTAGTTAACTGGATTAAAACAGATAAGAAATAAACTTGTTACACAGCTGTGCACTAAACAAATTTGTGTAAGAGGAGACTTAC
CTCTCGCGAGTGCTGTTTGCAATCGCTCTGTTCTCGTGAAAACCCATCAGAGGCCGCTGTCGAGCGACCGTCTGTCTGACTGATTGAATGATTGACTCTGCGACCGGCCAATCGACTGACCCACCCTCCTCCTTCCCTAAAACCAACCAATTTTACCGACTGACCGGCCCACCCAGTTACTTACCTAAATCCAACCAACA
AAATGAAGGTGTGAGTGTTAGAATGTCTCTCTACTTGTAAACAGAAGGAGGAGGAGGTGAAGTCTGCAGACTGTGAAAGGGAAATGCAGACAGCTGTCAGGTGGAAAAATAGGTTATCACTTTGGCCTACAGCATATGCAAACAGTCACACTTTTTCTCACCTTCACCACAAAGCAAACTAAAATATATTGTTGATATTT
CAGGCGCGATGACTCAATCACTGATGGAGATCTGAACGAACACAGATCATCAGGGCCACACCGATATAAACACCTCCGCATTACTCTCCGTTTTCTGTCACTCGTGTGATTGAGATGCTGATGTGTGGTGGATTAGCTCACCGATCACCTCCTGTAGCTCATAGTCATCCTTGTCGATGGACCAAGGTTGAGAGCTCGGG
TGATGGTGTGCTTTATCTGCCTGATTCCCGCTGAAGTGGGCGGGTTGTGTGATGTTTGATTCGAGGGAAGTTCTGGGGGCGGGGTTTGCGTGACGCGATGCGACATGATTTACTGCTCAACCTCCCGGGCGATTGGCCTGGCCCAGCTCGATATAAGCCCTGGCTCGCACTGGCCCGACAGTGGAAATGCGGCTAATGTG
TGGGCCGGTCTGAGGCTTGAAACTCCAGGGCTGAAAAAGAGTCCCACTCCGGCCCTGGCCACTACAGTGGAATAGTTGACAGAAAACCCAGCATCTGTCATCTCAAAGCCTACAGCTGCCCTCTAGTGGCTTGTACGTGTAAGGACACGATTTTGAGGGACGTAAACAATAACAATGGTCCTAGGGTATTTCCTGTTGTA
AAACTATCTTTGCTCCTGTATTGCTCTGGCCCTTTCCCCGAGCTCTCTCCTCCTCCCTTTATGCCCTCAGGAAGCAGTAAATCATAGTATGTTTAGAGGCCTGGCAGTTCACTAAGCCAATCTGGAGAGCTGTATGTATCAGGTAGAGCTTTTAGCTTCATTGGCACATTCTCACTCCATAAGGTGATTTTTATTTTATT
GTAAGCTGCGGGGGAATGCTGGCGGCAGGAGACCTCATCCAGCAGACCCGAGAGATCCGGAGGACACCCGGCCGAACACGTGACTGGTCGCGGACAGGTGACGACAACACGCATGATCTTTTAAAAACTTTTTGCGGTGTCTTAATAATTATATCAGCTCGTGTTTGTACACTTGGTGTCAACGCATGATGAAAAAAAGT
TTCCCAGCTCAGCGAGCAGCCGCCCTCTTTCACACACACTGTCTTTCTCTCTCTCACAGCTCTTCCATGAACTTCCTGAAAGTCCAGAGTTATTGACAGAGCAGCTCTCCACCCCACACACACATGACCATCTTTAGCCAATCGCTGTCTAGAGGCTCTCTCTGTAGGCTCTGTAGTGGCTGGCAGAGCCCCAAAAACAC
TTTCTCCCGTCAGCTGGGTGTCTGTAGCAGATCTGCGAGATTACCAATTATTTCACCTGCCACCTTCAGTCTTCACACTTCTCCGGATACAACTGACAGTATGGATATGTGATTATCTTCCTCTCTGACGTTACTCTCAAAACAGAGATGAATGGGGCCTTTGTGTCTGGTGAAAGAACGTGATTGAAGCTTGTTAAAGT
AGTCTAATATGCGGCAGTCTGGTCTGATCTAGGTGGCGAATGAAAGCCTCTCTCTGATTCCTGCCGCTGCCTGCAGCCAAAGGCTCTCATCATAAAATGCGGAGCTGACAGGAGGTGTTCTGGATTAAACCTGTTTAAACAGGAGACCGTGGAGAGCAGGCGTGTCTCTACTCGTGGGCCGCTCAAGTTCACGCTGTCCG
GAGAGTGATTATTCATATCTGTCAAACGCTATTTTAAATGAGAACTGTGCAGTGTCCCACAATGCACCGTGACTGACTGACATGCCTGGGAGCCAGAAGGATAGGTGAGTGCAGCGGAGCAAGAGCAATTTCCACCCCTCAAAGTGATGTGACTCCATTTCTCCAAATCCACTCCTGGTTTTCTGGATCTCCACTCACAG
CTCCTCCTCCTTGTCATCTACAGACAAAGGTGTCAGGAAGACTAAATCAGCTTACTCCCCGCCTACTATTTCATTCCGCTAAGAGACTGGCTGTCGCCAGAGGGAAAACGGACCCAGTGTTGCCGTGGGGGTCACGGCTAAGTTTGGGAATAGCTTTCTGCTAACCCGATCCCCTCTCTGGCACTCGCGGGAGCAATAAA
TCCTATTCCTCTTCTTACTGTTGTCTGCTCTCCTAACTTTCAGTAAGGATCTAATATAACACCTCGGTGCCCATCCTCCTCCAGTCTCGGAGGCCTGTCCTGCACTTGCTGTGCCATAAATCAAAACACTAAGCATAGCTTTGAAAGCTGAAATTAAACTCGGAATAACTGCTTTAAGTCAGCTATGTGCTTTTTCTTAG
CATCCAAACATGCTACAATAAAACCTCGCTACTGTTGTTGCTCTAACTGTCCTGCTGATGGCACCAGACACACATTTCCACATTGTTAGTGTTCTGCCACTGACAGCTAAGGAAAATGTAGGACAAGGGGCATTGAGTTTGCTCAGCTGTGCTCCTCTGATTTTGAGATTTAAAAAGTATTTTCAGCTACCAACATGATT
CAATCATTTGTGTTGCTGTGCCAGAAGCAGGCCCAGTTCTCTCTTCTGAAGAAATTCCCTAAACAAAGGCCTGTTTGGAGGCTGAAGGGAGATGTCGGGGTGGGGGAAACTCCTGAATGACGTGGTGTGGAGCGAGTCCTCTCTCCTCTACTGTCTAAAACAGAGAGAGCAGTGTTGCTGCCGTCTACAGCATCTATGAA
AGACGTGTAAGTAAAGGAATGTTGGCAAGATCCTTTGCAGCAGTTTCAGCTCTACCGTGGAACCATCAAGTGGGCGGTACCAGTGACACCAGCTCCGCCCATTTTGCTGGCCACTCCCACACGTCTGATTGATGCTGCTCTCAAGCCAAGCGGCATTGAGATTTCAGCTACAGTGTGAGAGAGTGTAAGATGGGCAGCTC
CCAAGAAAGAAAGGCATACATCGGGAATGGGCAGACTTCCTCCGTAAGAATCGAGGAGGAGGAGAAATAAATAGCAAAACACATTTCCATAGACATGTCGGTGAGTGACACGTCTGCTGATGCAGTCGGTGAAAAGGGGGCTGTCCTGCCAAACTTGTCAGACAAAGCACAGGGACCCAGCATGAGATGACTGGGGTGAA
TATTACCAAGCTCCAGTGCTCTGTCTTTATGCATGTCTCTCCAGTGTATTCTCTCTGTGTCTACTCTGTTCTTTATCTGTCCTGTCACCTGGAGCTTAATCAGGTCTGAAGAGGGCTGGTAACATTCCCATCCATCTTTCTCTCAGTCGCTCTCAATCTAAAGGTTGTTTGGCAGAGGACTGTGGGAATTCCAGCCTGCT
TGAAGCAGTTTCTCCTCGTGCATGTGAAACTCGTTGCAGTAAAGGTGCACGCACGCGCATGCGCAGGTCTCTCCGTCTTTTGTTGGAAGGGAATGACTGGCGTTTTTAATGCTCTCCGCTCCAGCATCGCTACATTTCTAGTCGAATCCTCTGAATAAAGTACAGAGGCCGGATTCAACTCTTGAAGAGGATTTGGTGAT
CCTCACTGCATGTACCAGGTAAGTTTTATTTCCACCATAGTTTGACACATTGTCTGCACTGGATGTGACAAGTGGCCACTGCAAATCCTTTGTCCTTTTGTGTCAGAGCCATAAATAGAACATGGAGCCGGTTTACTGCTGGACATTTGTCACTCACGTCGGATCACATCCAGTGTGGGCAGAATCGCTGTTTATTATGG
AGTAAATGTCGGAGGTGAGTTTGAGGAGCTCGCGCAGGCCCCGCCCCCTCCTGAAGGTACAGCGCCGATGATGATGATGAGGAGGAGAACAACTGTCGCGCACGAATCAGATCCGCGATCAGCCGATGAATTATGAAGAAGTGCGAGAGTCAGATGCTCCAGAAAGCCCGCATCATCTAGTCGATCGACGCTGAATATTT
AAACAGGGGCTGAGGGGGGAACAGAGTTTTTGTCAGGTTCTTCGCTCTGCGTTGACATTCAGGAGTTTGGCAGGGAGTGTGGGATACGGTTTCTGTCACTGCTCAAGCTCGTATTTCACTATTGAGATTGGGAAGCCGCTACATGACATGGCCGTGTTTTCTCTAGCGGTGCTGCTGGTGGTGTTGCCGTGCATTGGGGA
GCCAACAGAACAGACCTTTTATTCCCGGTTGCTTTGCGTATGTCTGCCTGATCTTGTTGACATATACACGTGACTACCGGGACATGTTAATGCGCGCAGCTGTCAATCAATTCGGTGGGCGGGGGGACCGCACTCCTACGTAAACTTGCGGTCGGTCTGAAAACCACTCTAATTGGTCCACCGTTTTTATGTTGTTAAAT
GGTAATTAGCTGCTTTCCACCAGTAAAAGCTATTGGTGTGTATATGCAGGCCTGTTGTGAACATGACAAGCAGGCTTTATCTCAGTGACAGGGTCAATCCGCCAATCACGGAGACCTTCAGTGACTCCTCACATTCAGCACTGTTCGGGACCTCTGAGAACACAATGAGCTCCAGGGAAGCTAAAGAGACTCTTTCTCAC
AGCTTTAAGGGAAGTGTAACAGGCAGTCTATCCAGCAGGGGGAACGAGTAAAGTAAACACACATGGGCGGATCGCCCTTTAGACTGGTGGTGGAGACACGTAGCTGTCTTGACAGATGCCAGTATCCGCGAGAAAGCTCTGGCGGGAGTAACAAAGCTTTACTGTCTCTAAACCTTTGTTACGCTGCTCTTTTTCTATCA
GTGCTATAACCCTACCTGACTCGCACTCGGATCTGGTTTCGTTGAGATCTTTGCTGTCACCCACAAACTGGCAGATGGAGAAGAGGCGACATCCTCTCTGACAGGCGTACAGCGCCTCCTCCTACCGTAAACAAACAGGCCAAGTAAACAAACACAAGCGTCCACATCCGCTTTTCTCACGGCTGTTGGTCAAACTTCAC
GTACACATTCTCACGTTCGCCGCACATACACGTTTACTTTAATATACACTACATAGTGCCTAGTCCACTGTCATAAATCACATTTCCTACCCTTCTGCCAAGGCAGCAGTGCTCAGGGTAAAATACACAGCATCACCGGCACACTCGTAAATTCAGTGTGATGAGTAATGAGAGCGGTGGACTCCATCTCTCCCTTCTTC
TTAGCGACGAGATTTTAATTCGGTCCTTCTTTGCACACTTTGGCCCCTCAGTGGCCCCCCTTGAATCCTACAATCACCACGGCACCTTGGATACGCTGACTGACATCGGCACCTCCCCTCAGCGCAACGTTTCCCCGCTGAGCGATGCTCCTGTAGCGAACTAACTGAGACTTGTCCATTTTGTCAGCCACTTTCACCAG
ATTTCACCTTCAAGGCCAGATGATAAACATTTTTAAATAATGAAGGGCGCCCAGGGATGATCAGATTTGGGAAGTGATTTATGATGACGAGAGGGCAGAGGTGACAGCAGGGAGAGGGACGTCCTGTTTTGGCCAGACACCGGCTCTTAATCACTCCCTGTAGTCAGATAATGACATGCATTATTTAACATCAGGCCAAT
CGAGACAGGAGAAGGCTGAGGGATCTTTGTTGAAGAGATCCCAACACAGACCCACAATAAAAGTCACGCTTGGGGTTTATGGGGCCGTAATTTGGAGAACACTGACAAATTTGTGTCCTGTGTGACGACGAGTGTGAGGGTGCCGTTCAGAGATATAGATACCTTTTGTGTCATGACTAAGAACAAATTAGTGAAAGGCA
TACCATTGCGCCCGTTCATATGACAGTCTCACCCTCCAGCCGACTGGAGACAGTCTCACATTTTATAGCGTTTGTTGATATACAGCACCATAAACCTGTCTGAGTTTATGGTGTCATTTGTAAAAACCATTTTTGACACCGAAATGAGCGTAGACATTAAATAAGCCTATTGGACAGCAGCCTCAGAGAAAGCGCTGGCA
GGGATTGAGACCCTGCAACGCTCTAGCGATCTGGCCAAATTGAAATAAACCCGAGTCCACCTTCTGCTCCTCACTCACTTATTTATCTAATCTCCCACTGTGACACTTCATTTGTTTTACCACTCATTGGATCAGGTCAGCCAATCACAGCCTCGCTCGTGGGAGTGTCTTATTCAGGGCTCTGCCTTCTCTTCAGCAGC
CGCCCTCCTCTGGAGGGCAAGAGAGACATGTGAAAGAGCGAGAGAGAAAAAGAGAAGCACCTCATTAGTCTTCCAGCCCTCCCTGACTCTGGGACTGACAGTGAACACGTCAGTGCAGCAGCAGACATGCAAACATGCAGAGATGGGGCTACCCCATCCCCTCCCTTCCGCTCGTACTCCAAACATGATTAATGTGCGCA
GATACATTCAAGATTCTTTGTGTGGTCAGAATAACTGATATTATCTACAGCAGCGTCATTATTTCTTCTAGGCAATGTTGCATGGCTCATTTTGACTGACACCAACACTCCATCTGCTTATGACATCAATCCCTGTTCCATTTTCCAGCACAATTCATCTCTCTCTCTCTCTCTCTCTCTCTCTTTCTCTCTCTCTCTCT
GCCTGTCAGGCAACTCGCAGTCTGCTGTTGTGCTTCTGGGCAGGTTTGTGCAGTGAGAGGGAGCTTTGTCCTCTGCACCCGGCATGGCAGGTTCTGCTGTCAGCGTAATCACGCATTGTGTTCTTAGGGGAGCTGATTTGCAGAGCTTTGTTCTGCTGCTCTGATTTTTCCCAGAATCCCTCTGTAATTGGGGTGTCGGA
AATAATCTGTCAAATGGCCAAAGTAAGGTTTGTAAATTGTGTCAGCTGAAGTGTGTCTAAAAAGCTGAAGTCACAAAATGTCAATGGATTTATGATGATTGTTGTCAAACAGTCCCCCGTCTGCTATTGGTTAACAAAAAGATAGCCCCGCCCCAAAATCACGCCATTGGCCAAATGGTGTGGCTTGTAAAAGAGGATGT
AAAGGCTTGCCATGATTAAAAGTATAGGTCGGCTTGCCATCGCAGGTCCGCCATAAACAATCGCGTCGGAGCTCCATATATCACTACTAAGGACGCTCCAGTGCCATCGGTCGTATTGTGCTGGGTGGGCTAACTGGCGTCATTATTGAATTTATTGGCACTCTTGAGTACTGCGCTGTATTGTCGACACGCCCTCTGCT
GAAGGGGGATCATAGTCCCAGGATGAGAGGTTAACAGGAAAGGCTGCATGATTGCTGTGGTTGTGGTGGAGTGACTTGCAGGGAGGAAATGATCCATTAAGAGCTGTCCGCCAGGTCATTAAGGGGCAGGTGCCATTCACAAGTGGATAAAGAGCTGGTTGTTGTTGTTGTTCTACAGATACCAGCGCTTATTATGATCC
TGTTGTTCACTGTGTGATGATGAAACGAGCAAATGGGAGTCTCTGGTCGGAGTTTAACCCCACCTCTGCGTGTGATGCAATGATCTTACATCCAATCAAAGAGACAGAAAATGCGTCCCATTGTCAGTGATTGGACAAGTGCGACCTGAAGCCATGAACTCCTGATGAGCTCAGCCCTTCTTCGTCAAGGGCGTGTGGTT
ACCTTGGTAAACACAAGAGAGTTGTGTTGTTTAACCCCCAGACAGCATTTCAATTTACGGCCGGGATTTACATGAAGGTATCTAAATGGAACAGTTCCTGACTGGGTCGTAATTCATTGTGTTGTTGTTGTTTTGCCTCTAACCCTTGCTTTGTTGAAGACGCCTTAAAGACAGGATTTTTACAATCACGGTAACAATGC
CAGAACTTGTGAACAAGTTCTGTTGTGATAACCTAAAACAGTTAACTATGCCTTAAATGTCAAGCCCTAAAGTCAAAAGCCACATACCATGTTCAGTCATCAGACAGACACCCCATGAATCCTGGTCACACTTTAACAAAGCAAACCCCCTTCCTGTTGACTCCAACAACTCCCCAAACACAATAAGAATTCCTTCAGGC
AACAGCATCACAGAACTGAAGCAAAACAATGCTAGTTCTCTGAGTGACTCCAACCACTCTGCAGCCCAATAATGAAGTGTGAAATTGAACTGTCAGTACTGTGTGATTGTGTGTCTTCTCTTGCCAGAGGGATCACATTGTGGCTGATAAAGCTGCACACAATGCAGGTTCTGACACACGGTCGCAGAGAACATGTCCTC
TGTGCTTGACATCCTGTATGGCATGCGTGACAAGTTGTTGTGTTTCTAGGGCAACGTGTATTAAGAATGCCTATAAGTGGCCTACCAGTGCAGCGACAAGTGACAGGCAAAAAGCAACAAAGACACTGGTGTTGTGAATGGGGTTTTGAGGGGGGTGCGGTGCCCCATGCTGCTGTAGACGACACACAACTGTGTCTAGA
ACGAGCTGAAGAAACATTCTCTCTCCACCCCCACATCAGGGGCTCGGGCTCCGTCAGATGAACTTCACAAGACGAGCTCCCCCAGAGCTTGTAAATCACTCCCTATTCCTCATTGATAAGAGCCCGGGGAGCTGTTTATGTGCTCCGAAACCGGCCTCTAGCTCACCACGACCCTTCCAACTTCCTTCTCCCCTCCACAC
CCATTGTTAACCCTTGGCGCTCCTACGGTTGCCTGGTAACACACTCACAGGCCGGGCAGACGGTGGGGTGAAGCTGATTGATGAGTGCCATAAACATGCCAGGAGAAAAGGAGGGAACACAAAAACTTAATGAAAAAACGACAGACCTTAAAGTTGTTGTACATGGGTGGATGATCGGAGGCAATTTATTTATTTTTTGG
CCTCATTTCAATGCCCTGGTCTGTAGCCAGCGCTGCTCTCCCTCTCTCCCTCCCCCAGTCAACTCCATCCCCAATCACAATCTTATGAATGGCAGCCAATCAGAGCCTGCTCCCCTCTGCAAACTGCATCCTTGTCCAGCAGAGCAAGAAAGAAAGGATAGAGCTGGGGAGAGTGAGAGAGAGAGAGAAGGCTTTATGTG
CGCGCTGAGTTTCTGTGCGCGGGCGCGAGTTTGTGCGTATGTCTGTGTGTGTGTGGATATGACAGCGTGCGCGGCCGGCCAATCAGCGTGCTCCTCCTGAGCTGCAGCAGGCTGGCAGATTTGGGAGCTCTAGCGGTTCTGTTCTGGACTGGATTGAGCTGCTGCACACATTACTCTCTTGGTGGCTTTAAAAATGTGGA
CCTGAACAGGCGAGTGTCCACTGCCTCGATACAAACGTGCGGCCAGGCATCCTACAACCCGTGATTGATGAGAGACCTATTCTTTAGCCTTTCTGCCAGTTAAATGACAGCTCCTTTCACTGACATCACTCATACACAAATGTTTGTGCTGTATTGTATGGGCCTCGTGGAAAACCAATGGGGCTTTAACATAGCTTCAT
AAGCTCATTGTAAGAGTGCCCTTTATGAAGTGGACTTTAAACCGGGCTTATTGTCCTCTTCTATTCATCTGTACCCCATCACCCACTCCAGCCTGTCAGTGTGTTGTGTCAGCTGCATGCCACATTCCAGCCTCTGAGGCCAGGATTCAGACCGGACGCCTCCTCCACCACCTCTATACGGTACACTTGTTGACAGAGTC
GTTCGCAGAGAGCACTGTTTCCAGGGGGGAGCTTGTTGTCTTTGTGCTGTCCCTCAGTAGCAGCGCTGCCAGTGTCACCAGGATCACATCACATGTCAGCGTGCTGAAGTTTGCAGACTGGGAGCCGCATGGAGCCCATCAGGTTCCTGTGATATCCACGCAGTTGGCCCTCATCTTTGTACTGCATCCACCATTCATGC
ATACTGACATACCGATGTGCATCAATGCCTGACCGTAACCCCTCATCGAGAGAGGGTGTAATATGTTTGAATGTGTGTCTAACACTGGTCTGTCACTCACCCTCTTTCTGCTGAATGCTAATAGATACAGCTGTATAAGACGGGTCAGGTCAGGAGTGACCGGGGCGTTGCGAAGGCCATTCAGCACACTCTGACACCTG
TGGAGCTGACAGTCACCTCCATAGAATGTAATAAAGGCCCAAAGTGCGTTAAGATCCTCTGCCAGCTGTAATGAAAACAAGGCTTGTAAATCAATCCTGCTGCATGACAGTAGCTATATTTTCATACAAAGTGGCACATTTAATTTGTGTGCAAAATTGGCATATCACATAAAACAAATAAACCATTGTTTCCATCCAAT
GAGTTTTTACGGAGACATGTTAGACCGCTGGGATCACTTTAATAGTGGTTTGTGATGTCATAGTGTAGCATCCAATTAAAGGCTCGGCCACAGTGACATCCTGACAGTGCCAGACCTTGCATGTCACCCTAGTTTCAGGTAAATTAGATTATTTGTTAGTGTTTCTGTTTTTATAATAGCAATGTATTTTATATAAAATA
GTTTAAAAGTTCATATTTTGAAAACGCAAAATATTGGGATGCTGAACACTTCTGAGGTGTACTATCGCTTTAAGCATTGAGAATAAGGCGAGGTTGGGTGCTGTCATTTACTTGAGAGTCACTGGGTCATGTGATAAAATTTCGCTCCATTTATTGGTCAAAGGCACGTGTCTAGGATACCGGACTGCTACGTCACCCGG
AGCGCCCCCTTGCGCAGGAGCAACTCGACAACTTTAACGTGTCCCTCGCGAGAGGCCAGATGAAGCGGCGTCAGACCCTTCTCATCCCCCTCATTCAGCAACCTGGTGTCCGTCACCATCTCCAGGAGCCTGTGGCACGTGTTGATTCTCCCAAACCTCCACACATACAGAACACAAGGCACAAGCGTGAGTACATATAA
TCGTGATTGACGTATTAGCCCAGGCTTTTATGCTTCAAAGAGAAGAGCCATATTGTTTGTGGTCTATAGCTTGCTAGAGAGAAGATTTATGGCCCCGCGTATCAGTGTGAAACTATTTTGGCTGCATTTTCCATCTGAGTTGTTTAGTGTTGCTCTTTATTTTGCCAGAGTGGTAAGATGCGGCATGCAGGATGGATGAT
CGCCGGAGCCGCAGGCGCTGTCACTGTCGCCGTTCCGGGGTTTTTTTATGATCCTCTCCCCCCTGTTCGCTTCACAGGGAGGGAGAGAGAGAGAGAAGACAGGAGCCCAAAGCCGGGTGAGAGACACCCAGTTGATGACGTCAGTACTACAAGCCCGCCCTCGCGCTGGACCACATTCACAGTTGGGTGAACGCCGTAAG
GGCAACAGTGAATTTAGAGCCCCTTTGGCATTATTTATGCAACATTGCATCACAAAGGGTCCCTCCCACCAGCCAGCCAGCCAAATACCACCGCCCTCCAGTCACTCTTCCGCCTCCTCCTAAACTCTTCCCCTCTTTCTGACGCCATCTGTGCTCTGCTCTGAAGAGGAGAAGGGGGAGATGCGGGTTCTTGTTGAAAG
CTTCTAGAAGGAAGTGGTTGAGGAGGTTGATCTGGTGATTTTTAGCCAGGGGAAATTCTGCTTTGGCGGGTCACGTGAGAGGCCTCTTTTTGAAGTGCCTGCCTGCGTCGCGTCACGTCACGGCCAACCGCCGCCGCTGTGTGTGTGAGCCGCTGCCTGACCGGTTCGCGGTGGTTGTACCGTAGAAGTGACCCTCCGAA
AACAGGAACTAGCCATCAGGGAAGTCAGTTGAGAAATAAATCTCCCCCTAGGGCCGTTTTCCTGCTTGTATTTGCACCATTTCACCACCACTCTAAAGTGTCAGCTGACAGCAATTTTATTGAAGGGCAGCATTTAAAAAAGTCAGCAACTGAAAGCCAGAGATGTGCCTGAACTTTGGTTTGTTATATGTAAACAGTGC
GGCATTCTTGTTGGTTTTTGTTGTTGTGTGTTTATGCTCCAGCAGAGGGCAGTGCACAACCAAGAAACATTCAATTTACAACGTCATAAAACACTCAGCGTGGAGCGTCTTGGCTTACGAAATCAAGCTGTTGCATCTCTTATATTGCGTATCAGAAATCCACTCTACAATGCATGTTTGATGCTACAGACCTCCTCCAG
CAAAACGCTTCTTTTTGAAGGCGACTGTCCAATTTGTGTGCGATCAAGTTGTACAGGAGCGGATGGCAGCGAGTGAAGCACCTCTGGCCCGCGTGCTGCTGCTGACAGTGTATGTCACTCTGAAGAAAGTGAGCTGAGCTCAGTGTAATTGGCGGGTGTGATCACTGCTCCACACACACTCACCGCAGCACAATGCCGCT
AAGGAACAACGTACGCCTAGTCGTATTGGTGGTATTTTAATTGCGTTTTTGCTTTTGTTCAGACATCGTTAAGCACTAATGCTTGTGCTGCTCGTAAATCACTTACTTATTGGTTGAACTGAAATATTGACGCCGCCGAAATGACCCGCTGTCAGGAACAACACGAGGTTTGCGAATCTTTACTCATTTTACTAATATAT
GCGTCCTGTGTTGAATTAACATACTTTGTACTCCTTGCTTTACATATTGTTTCCCCTTCTATTTGAATCGTTTTCACTTCTGGCTGTTTGATTGACAGAATCTATTTCTCTCAGAAAGACTCCACTTTGAAAGACTTTGTGGACTTCTTAGGTAGAACAAGTAAGGCTGCACAGCAAGAGAAGTCATGTGGTGTCTAAAT
GGATTCCCCGGGGGAACTGGGATTAACCACTGACACCAGTGACACATGGAGCCCACTAATAAGGGGAGCGGAGAGCACACGCTCCTCTCGAGACAAGCATGGTGACAAGCGGAACCACCCCCTACACACACACACACACACACCAGCCCCCAGCCCAGGACCACGTCTTTATTAGATTTAGTGAGGGGCCGCATCTGCTC
TCGGTTGTTCAGCTGTTCAGTTCTTAGAGCTAAAGTGGCCAACCTGCTAACCAGTTTGGGTTGATTTACACTGCCTAACAGATGTGTGACCTATAACAACTGGGCATGCCCAGTGAGATTTATGACCCTTTGCCTGACCTCACTGACTCAGTTAAAAGGTCTTTGTAATGGATAACTATAAAGGATAAACCCTGAAGCGC
CTGTCAGCTTTAGTCTACATTGCTCTGTTTGTCCCCCATTTTTCCACTCTGAGGTTTGTGTGTGTGTCCAGTTTGAGGTCACGCTCAGTGGGGGTTTTTGACGGACTGTTCCTCCTCCCACCTGCGGTTCAGACTTTAGTATCAGATTGAGGGGGAGAGACTGGGCTTCAACTACAGAAACACATGTTCTTCCTTTATTT
CTAAGCAGAAAAACATGCTAGACATAGCCCAAGCAATTAGGCTCTCTCCAACAGATCAGCTCGAGCTGCATTTCCTCTCAAAGGTCATAAACCAGTCACCTCCAGCATTGCAGAGACATGTTTCCCCACCGGAGGTTTCCTATTAAACAGAGCGCATGGGGTGCATGTGACTATGAGGCAACAGAGCTCACATTAGCATT
CACCTCTGAAGCATCCAGGCTGTCGCATCCGCCCCGACGATGAGCCATAGCAAAGAAACACGAGCGCGCGCCCTGCTCCTCACGCGCACTGCCAGCTGCTGTTTACTTTGTTGTTGTTTAGTCGCTGACGTCACGCAGAGTCAGCTTCGGGTTGCTGTTGGGAACTCTTACGTCATCGTTTAGTCAGCTGTGCGACTTCC
GTACTGGAACATAGGGTAGGTACTGTAGACCTGTCGCAGTTCCGTGTTTCACTACATATCCCACAATTCCCTCTTCCAAAACATCACCAGTTCCTGTCAGACTGAAGCGAAACTGGTCAGATGGTGCGGAATTTGTAACGATACAGATGTTTGCTGATTTTGTCGGTTGGCTGTAACAAAACGCACACTTTTATAAGATT
GCATCATCACCATAAACAACATGAGCCCTCAGCTGTGTGTGTGTTCGTCAACAGCTGGCCTTACAGCTAGCGCATCCAGGAACATGGGAACAATGTAAAAGCAATCTGACAGAGATGAATGTGCACTTTTGGATGGGCTGATTTTTGTTGTCACCTCTGTGTGAACTGGCCTTGTTTTTGTCAACCATTAACGAATGTTG
GACTGCAGATAAATTCAAGATATTTAATCTAACTCAGTTTTTAGATACAGCCAGCAGAGGGAAGCACGAACCGCGTCTGGAAGCAGAAACCATGACAGGCTTGCTCCTTCATCAGGTCAAGATCAAACTCCACATCAGTCTCATTCTGATGATCAGCTATCAAACACACTCTAATATTGATTTGTTTTACAATATAACAT
CTCTGAGGATAACGATAAGCGGAGGACTCATAATGTGCTCGAGCGGCAGCGGCGGAACGAGCTCAAACTGAGCTTCTTCGCGCTGAGGGACGTCATTCCTGACGTGGCGAACAACGAGAAAGCGGCCAAAGTGGTGATCCTGAAGAAGGCGACGGAGTGCATAGCGAGCATGCAGGAGGATGAACAAAGACTGATCTCAC
TTTGGTGATTAGTCATTCTTTCCCCCCCGTGGCACAAAAGTGACACAATGAGGGTGTTAAAACAATAAACTACAAGGCAATACAAAACAGCAGTTTAGGCTGACAGCTGGCCAAACATTTTCCTCTATTTCCTCTTAACCTGCGCTGGAGGAAATGTCCTGCAAGAATGCTTTCTTTGCTATTCCAGATGACTTTATTAT
TAATTTTGTTGTTTGTAGCTCAGCATGTGAGTAACCAAGACCAAAGTGAAGAGCTGCACCGTCCCAACACCCCTTGGGCCGACAGGGCACCTGTTGTGTGCCGGCAGTCCGTCAAGGTCTAATTTATGAAGCACAGCTGTGGTGACTTGTGTTGACCTCTCGGCTTTGCTGGACGGTTGTGTGCTCTGGATGCTTCTGTC
TTTGAGGGAAAAACATGATTAAAAAGACTGAATGGTGGTATACTGTCTTTAAACCTTCTGATATCTCCATTCTGCAGTTAGCTGGGTTGTAAATGTGTCATGCTGCTTGAGTGGACTCCTCTACACAACACAACAACAATGGTTGCTGTGAGGGAATACCTGTTTCCTATAAGGCAAACAGCCTTCTCTACAGAGAAGAG
TGTTTGTGTGTAGTAGTGTGCATGTATCACGTTTCATGAGTGAAAGGCCAGCGGGCGGCTGCAGGGCTTGTAGCTCAGCTGTAGTGATATGTCAGAGGACTTCTGTCAGATCAGGTCTTTCCTCTCCACAGCGGCGCCAGCCTGCCTTCCCGCACACTATAGAGCCACTCACTGGAAGAAAGAATGTTTAAATATTTGCC
AAGAAAACAAGCACTTCCACTGGTGCAATAAGTGTTCAGTGTTTGTTAATTACTTTTATCTGAATATCTTGGTTTTATTTATGACTTCAAATAGTGCTTGACAGTATTTATGTAGCAATGTCTGTTTGAAATCTGTATGTTGGAATCTTTCTCATAGATTTCTCAATCATCTGATAACTCCGTACCAAACAGTAAGCTGT
AGAGTGCTCTTTCAGGCTTAATGTCAGCGTTGGCTCAGGCTGCCTTTCCATACATCTCTCCAAACTGCCTCCAGACGCTACAACAACAAAGGAAATGTGGAGACAATGGAGGTTTTTATAGCATCCGGGGCTGTCAAGGCTCAAATGTACAGACATGTGAGAGTGTGTGATGTATAAAAGAGCTTATAAATCAGAACTTG
ATACTTGACAACACGGAAGATAACGATATTAGACAGCAGTGGCAGAGAGCATGCAGGAAACAGCCGTGACAGCTGCGCTTTGTTCTTTGTGTACCCAAAATGCCGACCCTTTCTTATCTTAAAGATATATGAGTGATTTCCTGCTTTCTCTTGGCACACATTCACAGTCTGTTATGCGCCTGGCACTGCTACAACTTTTA
TGGGGGTGTGCAGTCTTTATATCTTGGCATTCAGGATTTAAGCAACCTAAGGGACTAAATAAGCAGTGCTGTCTTGATCTGTCTTGAACCGCTAAGCCTCCTGTCAGCTTTACACCCCTGAGTTTATTTTGGGGGGGGGATGGGACCATCTGAACTGAGGCGGCTCATTTGACTATAACACACACACCCTGCGATTCTAT
ACCACGTGTTTTCAGCTCTACTACTACACTACAACCAGCCAATCAGAGACCAGCAGAGCAGCCGAGAGGAGGGGCAGCAGCTCTGCGGCAGTGCAGACGACACTCGCTCCTCCTGACCCAGATTCCTGCACCGCCACGTCACTCTGGGTTAACATTAACCCCAGCATGGAGGAGACACACGGGTGAATTCACAGCAGAGT
GCATGTGAGTTTGGAGGGGGCCGGAGGAGGGAATCCTTGCACAGGACCACGACTAATGGCAGGAACTGGCAACTCTTCACTTTTAAATGGAAACCTGATACCGCGGCCCTAAACCAGCGCGTTCTGCGGCGTTAAAATCAGCCTCGCGGACGGAAATGACAGTGGCGTTTTTTGAGGAAACATCCAGATCAACACTCATC
TCCATCGCCTGAACATCAGTGTCAGTGAGGAGGTTTCTCTCAGTCTGAGTGAAAATGCCATTGACAGAATCTCGGCCTCTCAGCCTCTGATTGTACACAATCGTCACGAGATTTCTTTATGTGGAACTGACCAATGGCACGAGGAAAGGAGGAGACAGCAGTGATTGACTCAACCCACTCACAGGCTGACCAGACCAGAG
GCCACTTTGTCCCACTGATTTATCCAATTTTGCATCTTTATTGCTTTTCACAATTAAGTGGCGAGGGAAAAAACGAACACATAAATCACTCCCACTTGAGACATGGCCCTGACCTCTGAGAAACTTGAGAAGGCTTGTAACATAAATGGAAAACTTTCACAGATATGCATGTAAAAGTGATGCATTGTGTTTCATGCTTT
TGGATGATAGAGAAGGGAACTGACACCGCCGGTGGAGGGCACTCAGTTATAATAATACAGCTCGAGCTACGGCGTCTCGATTTGGACAAAAAGTGTCGTTTCCAGTCCATCAATGACGATGGGTGACACGATATTTGAAGAATTAGAAGATTTGATGCATTTTTCTGTCGCCGATTTGCCCGCTCGTGGATATGCAGTGA
CCTCTACAACTCATCTATAAATCCATCCCAGTCTAACATCCTCCTACCTGTATATAAACATCCTCCCAGTCTTGTTTCAGGCCGGTCCATGTCCCAGCGCTGACGGCTTTACGATCCAAGCAGTGTCTGATCTGTTCCTCCAGCTGCTTGTTGAGCTGCTCCAGAGCATGGACTTTATCTCTGTACTCCAACAGGCATGT
CAGAAATGTTAAATATTATTTCATTTCTTGCATGATCAACTTTTAGTAAATCTATTGTTGAAGGCGCCTTTGATTGACTTTTATTTTGAATTCGTCTGTCACTTGTAAATCGTGACCCGGATGTTGTATGTAACAATGAGACGCTGATGTTGTCTTGTTCATTCGTGCAGTATTATCGTGTGTGCTGTGTGTGTCTGTCC
GCTAACTAGACTGTGTACGCGGCTTGTGTCTACTGTATATGTGTGTGTACGTGTGTGTGTGTGTGTGTGTGTGCAGGGCGGGAAGGCAGTTTGTCTTAGGCGCAGATCGACGCTGGCTGGCCTGTCAGCTGGTTTTATGGCGGGCCCATTAAGGGGCTGACATGGTTAATGCTGATTGCGGCAGGCGCAGCGAGGACCTG
CCACGTCCTGAGAGTCGGATTCTCAATTATCATTTGCCAGGGGGAAGTGTTCGCAGACAGATGCTTGCTGTCTTGTAATCATGACTCAGTGATTTATGATCAGCGCTGACATAGTGGTTCGGCACTTACTGATAAAAGAATAGCTGAAAGATGTCCTCTGTAATGAACCTCTCTCTTTAGAGATAACTTTGTCTATCGGC
AGTGACTGGGCCTTTCAATTTTGGAGGCGAGGCTTACAGATTGCTGGGGAAAAAGAGAGCCGGCGGGAGAAGGGAGGGTGACGAAGGGAGAGAAAAGCCAGGGCGACAGCGCCGCGCTTGACTGATGCCTTTCAAGAGGGGCAGTCTAGCTTGTCAAATCGCTGGCTGCAGGAAAAAAAATGAATTGGCATATCTATTCG
TGGCTGCGTGTCTCTGGAGAGTGCTAATCTTGGCGTCATCAGTCAGGACACTGAAGTTCGGCTGAGCTAGGGGTCAAGGGTCAAGCCCATCAGCCTGCTGACAGCCCATCCCTGCAGCTCCCAGCATGCGGCTGGTTTAAGGCTATCAGTGGGACAGCTGGAGTAAGAGCAGCTCATTATGGGCTTTTGACTGCAGACGC
ACAGGGGGTATAGAGAAAAAAAAAAGAGAGAGAGAGAGAGAGAGAGAGAGAGGGCTACCGAAAGACAGGGAGGGATGGAAGCACCCTTGATCGAACAGATGAGAGACAAGGGCGGCGAGCTGAGACTGATCCGATAAAAACAGCAGCAGCACGCAGGCTGGGAGGAGCGAGAATGACACCCAACAAGAAAAGAGAGAGGA
GCAGCTGAAATAAAAGGGAAAAAATCCTTAAGACAACAGAGCGCAGCCACACGGGCTTCCTTCCTGACGTGACCAGCCCGTGAGCCGTGTGGGCCTGTCTCCATAAATCCCCGCTGATTTACGGGGGAACCGGGTGGCTGGCAGCTCCGTGCTTAACCCCCACCACCCCAGCAGCCAGCCGGACCGCCAGCCGCTCGTCC
TTGTGTCTCATGCAGACAGGCAGGTGTCTGGGGTTGGTAGTTAGTCTGGGTAATTAGCAGGCTGTGCTGAGCTGTAAACCTTCATTACTTTCCGGAAGAGCCGGCACTTTTATGAAGGACAGACGAGAGGACAGGGGAAGTGGGTGGGCTAGGTTGAGCCCTCCCATTCCTGGAGCACGTCTGGAAATTCAAACTATTCC
TTTCCTTGGACAAACATTCCCACAGAAAGGGGAAAAAGCTATTTGGCTCCCCCAGCTTGTGCTTCTTTCACTGGCTGAGGGGTCTTCCCAGTCAACAGCTGGACATGACGTGACAAATTGGGGCCTTTGTCTTTGTCTCAAGGAGGTAGGGGGAATGGAGGAGAAAGTGTCATGAGAGGGTAGGGGGGCCTGTGACACTG
TCCTGTCCTAATCTTGTTTGTCATTGCTAAATGAGCAGCCACACTAGGTGTGTTAGCGTCTAATGAATTTACAACCTGATATCAGAAGGCCTTAGACTGACAGGGGTCGTAAAACAGGAAGGGAAAAAAGCAGTAATTAACATTTATTAGCTGCCTTGTCATCTGTGCTGGTTGGCTTGGGAGTATGGATAATATTGCAG
AATGGTCTATTAATTTGCTCCATTTTCCCCTGTGAGGCAAAACTCAATCTCCAGCCGTTTCACTCTGCTGTGCCATCCACAAGGTGATTGATTGAATAAACAGCTGTCACTACTGTGAGCGCTCACACCCACCGACACAAGTCTTATCCTGAATACCATGCACTCAAACCAAACACACACACTTACCACAGTAAGGTGCT
GCTGGTCTCACCGGCCCTTCAGATTAAACGGAGTCCCCACCTTTCTCCACGCAGGGGTCCGGTGTAGGGGGGCATCCCACATTAATCATCTTTAACGCGCTGACAAGCAGCATGCGCCAAACCCCCTCCATGCCTCAGGATTTATCTCTCTGTCTTCTGCTAGCCATCACTCACTCCCTTAGAGAGGGAAAGGGGGAAAC
TATCTTTTAAAGGAAACATTACGAAAAGATACTGAACAAAACAGTTTGTTAGCCAGAAGAGTTAGCTTAGGACCTGTTAAACAGTCAACTGAACCGAGCACAGACAGATCATATGGGTGATTTACATACTGCTGCACCCCAGTGGCAAAAGACGGAACTGCACCAGCCTCCGTTTTTGACTCTGACGTGACTATCACATG
CTTTTGTCTGTGCGTTGGGGGGCTCGGGTGTAGGATGTGATGGTCTGCCATTTCTCTGTCCTCTTACAGTATCCGTCTGAGAGGCAGGTGATTGACATGTCTCAGTGCGGCCTCACATGAGCCTGCATGGCCACATAAAGGTCCTGATATACTAACAGGGAGGTTGTTTTTTGTTCCTTGCAAAGGGATATAAAAAATAA
GGATGTTGTCTTGTGCAGTCTGTTATCTCAGACAACAGCACCCTGATCCTTACAGTCAATATAGTGAGAGAGCAAGAGAATGTTGACTCTGCCTCGTCCATCACTCCTGCTGGGCATGTCCATTGTTACTAGTGATACATGTCTACCTTTGTGCTGACCACAGATATGTGACCTGTCCACATTCAGATTGTGCTTATCCA
CCACACAGAGATCCTTCCTCTCCCTTGCACTCACCTGTGTGTTGTGTGTGCTGTGTCCCGGCAGGTCTGTGGGCTGCAGGGGGCCCGTGCTGACTGACAGAGGCCCTGCCGTGAGAGGCGGAGAGCTCCTCATGAGCCTCAGCATGCAGCTCCTTTCCCAGGCCCGCCTTCAGGCCTCCGGCCGCTCTGCAGGACGGTAC
TAATCAACCAAACACATCTTAACATTAGTCTTTGTCCTAGTAAATGAGCAGAGTTCACAAGATGTCCATCTGTCAGTCAGGTGCTTTCTAGGAGCTTCCTGTATGTTCTGACTGTCAACTCTCTCAGTTTGTTCTGAGAAAAGCGAGAGTAGTGTGTGAGAGAGTGAAGTGTTATCTGTCGTCCCCTCTTGTGTTTCGGT
CCGACGTTTAAAGACTGAATTGAGCTGTAACGTCCAGCTAATGGTGTGTTCTCGGTCAATGAGAAGTGAGCAAGCCGTCCGGCTGAGAGAAGTCTATCTGTCGGGGCACTTTGCGCCCTCTGTCGGCTGTTCTCTGCACTGCGGGAGGTGTGGGATGGAGATGTTCTGGTTCGCCGTTTCCTGTCTCTATCTGCTGGAGA
GTTCCCTTTTTCCTAATGGATGTTCTTTTGTCTCATTATCTTCTTTGTCATCTTATCTTTACTTTTAATCTTTTGCAATAGTCTGCACGGTTCATTTCCACAGCTGACAGATTTACTACATGAATAATGACTTTTATCCAGAATCAAAAAAGGGCTTATTTATTAACTCAGGGAATCAAAGTTTTACAACAAATTGTGTG
CAGCTGTGGACCCTCCGCAGTTACATAATAAGCGTTTAGGCGGCTTGCGTGTGACGAGATCATCTTCTCTTCATCCCCTTACACTCTGAGAGAGAGCGGCGACAGATGGCTCTTTGTTAGAGATATATGGTTTGTGAGTTTAAGCCAAACTTTCTGTCAAGAGGAGGTAAAAGGCTGTCACAACTATCCGTAGCTGAACC
AGGCAAAACCCTTGACCCACTCTCTGTCTGTACCGATACTAAGGGGCCTCGACAACTTCAAAAGCTAGAGGTGTATCAGATTCAGACAGGCCCGAGGTAGCTGACAGATGAGCCCGTGTTGTGGGAAGCCGAGGAATTTACAGCACACGCCTTTCATCTCCATTGGTGGGCTTATTGTACTGAGGACACTAGCCTGGGGA
GCTGCTTCACTCCCTTGATCTTTCCTCCATTTGTTGAGCATTCAAGCAGCTCAATGATGTTTGTAAGTGTGTTGTGGTGGTCTAAGGGGAGTTCAAGACTGACAACACCAGGTGATAAAGAGACAAACATTACCACCTGTATCCTAAAGCCACATGGTCAACTATATCCCTGCCTAAGGTCTGCCACCATTTCAGAAAAC
TTACAGCTCCAAGCCTGGGCGATTACCATGAGAATGCACAGTGTTACCCAGTGCTGACAAAGCCAGGCCCCCTCCAGGGCCCCCTCACTGATGGACACTCACTCGTAAACTGAAAGAATGCTTACCATTGTCTGACCCAAAGGCTCCCCTGCACCCCCATCCTTCCCTCTTACCCACCCAGTAGCAGTCATCTCTCTCCC
TCGCCAAAGTGGAGAGAGAGGGAGACCACCCAGGCGGAGCCCCTCACATCAACGCCGGGAGGGGGAAGTGCTGGAGCAGCTCTTTCACTGCACTGCTGCTCCGCTCCGCACATTCCCAATAGCTCAGCTCGTATTTTAACACGCTATCACACAGGCCATCTATTGATACTGCAGCCACACATTTCTTTTATGCTGACAGT
GTCCCTCCACCGGCCCTGCCGTGTGGTCAGTCGGGTCACCCGCTCTCGGGGTTCAGGGATACTGGCTACACTGTCCTGCTGAAGATTGCTGGACGTAACAAATGACATATTTATATCCACGTCTCTGTGATTTACGATAACACACAAGTAGCACTGGGTTACAGCCTTTACTGTAATACTACCTAAAACCGTTCACATCG
GAGTCCAGTTCGCGAAGTGATGATGGAGGGCCGGGGGATGGAGAAACAGGGTCAGAAACACCCTGTTGTTCAGTCAATTAGACTCTGGACATCTTAAGGCACTGTCATTGATGGAGAGGTTAGAGACCAGGCGCGGACGGACCACCCGGAATACAAGAGCCTGAAGCCACACACACACACACACACATATATATACACAC
GCAGAGACTGAGAGAAGCGTTCAGATGTTTTCAGCTACATATGGTAGCAATGTGCAATGCAGAGGGAGATCCAGAGGAGGTGAGGAGCCGAACAAAGGCATGACACACTGATTTATGGGAACACCCAACATGTGACATCATGGTCTGGCACCTGCGGGCAGGAGGACGAGTGAATCAGAGAGAATGAGAAGGACTGATGA
CAGTGGACAGCATGCTAACAGCTGCTGCAATGCTTCTAATACTAGACAGGATTTACAGTGGCAACGACTCCCCAAATTATTTATGAGCTCCCAACAGAGCCAAACAGCACCCTATCATAGTCTTCTCCTTCCAGACCCTGTTAACCCCCCACCCCAAAACCAGGAATGACAAGACCTTTAGCCTCCAGAGCCCAGAGCAC
TACAAGGTGTTCACTGCATACAGATGGCAATATTTTTGTCATTACAGCAGAGGGCTCTGTTTCAGGAAAAGGCGGTAATAAAAGTCAGCCCAGGCCACACTGACACTTCTCTAGTGATTATCTGCTCTTTTACAGCACTAACCTGTGACCAGGACAAACTGTGGAGAGCTTAAGAGTAAAGGCAAACATGATTGAGGTAA
TGAGACCAGATAGATCGAAGCAAAGCAGAGTCATAATGCTACACCACAGACTTGAAGCTCTGCCTCGATTTCCTCTGATTTCCTATTCCTGGCCATCGCCGCTCTTGTAAATCATTCTCAATTCCCTTAAACAAGCCAGTTGGATTAGGTTGGTTTAGATCATAAACATTCGCAGGGCCAGACCACCCAGGGAGAGAGAC
CCACCTTTTTTGCACTTCTTCTACGAGTGATGTCACTGGGGGTAGGGTTAGGGGTGGGGTTGGTGTACGCATTAAAACAGCTTACAGGAGGAGGAGCGACAGCTCATGCTCCCCCTCGCTGGAGCTCAGCTGTCCTCAAATGTCTCTGCAGCGAGCACCCTCTCACATAGGGCTTTCTTTTGGCACAGAACAGTTTTCTCTAG
ATATGTTGTGATTTTTTGCGATCAGCCAGATGTGCTGTATATTAAGGTAGGGTTAAATTGAAACATGGCTGTGTATTCCCTAGATGCTGCGGCGAGGCTGACAGTTGCTGTAGGAGACGAGATGATTGATTACACCACCCGCTCAACATATGGCCATATTTGAGATTTTACCTCAAAGGGTAACCGCGGGTAGAAAAGCA
AAGTGCTTTGTTATTTCAACAGACCTCAAGGTGGCACTGTAGCCTGCTTTCCCACAAAACACCCTCAATCCCACTCCCATTTCCCCCTCTTCTCCCTGTCACTCTTCTGTCTCCGTTGCTAAATGACAGGTCTCTCACTTACTGCACAGCGACTACATCACGCACACTACTCCCTTTAGCAAGAGATTGGAAACAATTTC
GAAACAGAGTGGCATGTTGACTGATAAGAGATCATGTTGAGAGACAGGATGCCGGTGAACACACACTAATTGTCTTCACTCTGAAGTGGATCTGTCAGCGTGCCTGAAACACACACTACACAATACGAGCATGCACGTGATTTATTTTGTCCTCAGGCTAGTGAGCAGTTTTACATGCCTCCTGCGGCTGTGCTGACACA
ACAGGTAGATTTTAATGAACATGCCATTTTTATTCCAGAGCTTTTCTTACAGTAGCACCGCAAATCAATCTGTTTTCCAGGAATTGTGATATATGGCTACTGACAGGCATGTAGTAGAGCCAAAGTCAACATAGTCCAGAACTTAAAGCGTCAAACTACATGGTCGTAGGAGTTTTTATGCGTCCTTTTCATAAATTTCC
CTCCACCTCTTTTGCACTTCTTCTACGAGTGATGTCACTGGGGGTAGGGTTAGGGGTGGGGTTGTTGTACGCATTAAAACAGCTTACAGGAGGAGGAGCGACAGCTCATGCTCCCCCTCGCTGGAGCTCAGCTCTCCTCAAATGGCTCTGCAGCGAGCACCCTCTCAAATATCTCGCAGGCATCGGCGACTCATCGGCGA
CAAACTTAGTGAAAGAGCAGTTGCTGATGTTTAGCGACTGGATTTAATTAGTAACTTCCTCTGTTCCACCACATGGCGGGACTATGAAGACCAAACAGGGCCTTGTCTGCTGGCTTGTTCAGTGTTTCCTGACAAAAGCCTGGATTGTATGGGCGGTGGGAGAAGGGGGATGTTGTGGGCTTCCTCTGGACAGGGCAGGG
TAACATAGATTACTAACACTGGACCCGCTTGCATCAGTTATAGTGCGCCTCTTGAGGCCAGAGGGGTGATGTTCCCTTATGCAACTCTCTGATAGACATGCACAGGTGCAGCAATAAGTCCTTGAAAAATGAAACAGTTGCCCCCTACCATACTCTGTGTGTTTACTCTGTGCTTACTTCCCGAAGCACCACAGAGCTGT
ACCTTTCTAAACACTGCGTCCTGCTTATAGAGGCTCGTAAAGGCCTGCTTCTCTGTGTGCGTCAGCAGGAGGGGACGCTTTATAATCCTGACCGGCTTTAATACAGATTCCACATGCAATGACGAAACGACTCTGACACTCCCAACGACACTTCAAAGAGGAGGAGAGCATTTATGAGATCAAGATGTCTGGATGTGGAT
AAAGGCCAATCAGCTTAACATCTCAGTCACCACAAATAAATAATACACACCCCATCCACACTCATACCTGAATCCCACATGTAGGATGATTTATGATGACAGCAGCTGAAGCGACATGCCCCCAACCACCACGTCAGATCAAGAGCAAACTAAAACTCTCTTTGGGACTGTTTTAATCTACTTTGACAGTGGGTCTGACT
TAGAATATAGGACAAGCACAATCAGGACAAGCACATGTTTTAATGGCTTGCTGCCTGCCACAGATAATCAGCCACCCAGGAAGCAGAGCTGCCTGTCAGACTACAAAAAAAAGAAAAGAGAGAAGAAAAAAACAACTGTATGTCCTCAACTCATGTTAGGAACACTAACCTAAAAACAATAGCAGCCCACAAACTCCCAA
GTTAGCGGCAGACGGCTCAGGATGTGCGCCCCGCTGCACCACCTCCCCTCCGCCCGCCGCGAGTCGCTCGTTGGTTCATTGTAGCTGTCAGCAGAGCAGACAGGGCTGGGACTATGATGTAAGCAGACCATTCCGAGAATGACCTCAGAGGACTGGATTCCAAAATTCCAGTGTAACCGGCACCAGTGTGTGTTCATCGC
ATCAAAGTCATGCACAGTCATATATCCAATATCTATTATTTGATGAACAGTATATCACTCGTCCACTTATAAAGCTTTGTCCTGAGATTTATGCGTGTCGGCGCAAAGTCATTAAGTGTTTCCATGGTTTAGCATGGTGGCATGTCTGTCCTCATGTGTCCTGAGGTCATCATAGGCAAGAGGAGAGTCAACAGCTGTTC
CTGTCGTCTCCACACAAACAGACAGGCTTTAGATTGGACCGTCTCCACTTCCACTCCTACACATTTCACCTCCATCTCTCCACAGCCGCCTTGAGTGGCGCTCCGCCAGCACTTCTCCAAACACCCATTAAAGCATGTCTGTTTACACAGTTGTATGCTTGTTTGCAGAGCAGTAAATAGAAGAACGGTTTGTGACGTTA
AAAAAACTGTAGAGCGGCCACAGTTGTCTGATTGGGAGTGACATGAGGGGCGGACTGACCTCTGATCCCCGACCCCTGACCTGCAGCTTTTTCTGAGTCTCACTCTGGTCAAGCGCACAGCAGACCCGTCACTCACAACTGACTGATGGAGGTCTAAATGATCAATTAATAGACAAGGGGGAATCGTAAGGCTTTTTGCT
GCGCTTAAGGAATGTCTTGAATGGCTGCTCTCTGCTTAAGCCTCTTGAATGAAGCGCCGTCCCACCGGAGAAGCCTCAACGTGTGTGCGTGTGAGTGGATGTCAGGGTCCTATCTTTAGATCTGAGGCATGGGCCAGTGCTCCCCCTCTATCTCTAGCCCACCCTCTTCAAGTTCTACTTCACAAAACCCCTTTGTCTTC
TGAATTTGGCCACACATGAAGTGGATAAATCCTCCTGAGACACACAGACAGAGGGAGTAATGGTAAAACACTGAAGCTGCGGCTCTTGATTTATGACTGACTTGTTTTTAGAGGCTCAGCGATGATCTCACTGATGTTAAATGATAAGCTGTTTCCTTCACTCACTCCACACTTCATGACTGGTGACCTGTGGGGGCCAC
AATTTTTGAAAGATAATCAGAAATGTGTCTGCTTACCTCCAAATGTGGATAGAAAGCCAAGCAAACAGAGCAGCATTGTTGAGGCCGATGTTCTGACTGACAGCTCAGCTTGTAGTTAATCTATTTTTAAAACCACTTCCTCAGGATGGCCTAGATGCTGTCAAAACACCAAACACCTCCTACTGACCCCAAACACACAC
ATTATTATATTATTATTTCCTAGTCACCTGCCCATTATATTCTCTCCTTGCACGTTTCCCATATGCAGATGAAGGCAGTGTGATGTGAAAGCTGTCAGTGCGCGTCCCCTCGGCCGCTGGTCATGTGCAGGATGACGCGCTGCTCATAGGCTGATACGCTTCGCTCGCGTTGAGCGTTGGTAAAGGTGTGGGTTCATTTG
AACCCAGTCAGCAGCTGCTTTATAGCCTGACATCTGAAGCTGTCTCTTGATTTGTCCTTGGGCCGGGATGTGCATGCTGGACGTCCATAAATCAGAGACCCGCTGGCATATACAGGCCCAGATGGAGAGGGAGAAAGAGAGAGGCTAAAACTAAAGCTGCATCACACACGTTATAGATCTGGAGTTTTGTATTATAAATA
CAACAGGCATTTATGATTCATGGTAAAGAAACCTCACTCACTCTTCACATATTGACACCTGTCTTTTTTCCCCCATCTGCAATTCTGCATCATAAATCATGTGCCCTAGACACAGCACAATGTGTACAAAAGTAAGAGGCTCCTTATCTGTTTCTCAAATACATACAGCTCAGCTGATAACTATTCTGCACAAGGGGATG
CGTCTACAGTGATTGTGGAGGTAATTTAAAGGGCCAGGTTCGCGCAGATTGTTACCCCCCCTACCAAACAAACACCACCCCCTCCGTGCACCAGTGTCCACCCAGTCAGTACCCCCTCCACTGGTGACAGCGTCCTCGCACACAAACTTGCTTTTCTCTCCTGGGAAAAAGCTGAGTCGGTTCTGAGTCAAATAAGGCGG
CGAAATAACACAATTAATTCCATAATGTCAGAGCAAAAGGAACAAACATGAATAAAGACTGTGTATCTGACGTCATATTTTTGCGACAAACTGGCTTGTCTTGTCATTGAGGAGCAAGATGGCGTCAGCATCAGAGCACCAGGGGGCTCCAGACAGCGAATTGGACGAATTATTAGACAGTAAGGTTTGACGATTGTTTA
GTAATTGTCAGAGGCCTTATAAATACGGGACCACATCTCTCCATGACATCTGATCCCAAGAAATACCAGGCACCTCCATGAAGCCAGAACACAAGAACTGTCACTTAACAAAACAAAACACCTTATAATCTGAGGAGAGGATCTCAGAACAGGCCATCTGCTCAGCTGCCCCTATCAACCATCCTCGAACCTCCTCCTTC
GCAGAGGGCGAATGTGTGTGTTTTTGCGTTCGGCTTCTCATAGGAATGAGGCGGCCTGGTGTTTTACAGCAGTCTGCAAAGGGTCAGCAGCGCAGACAGGAAACGCATAATCAACACCAGACCCCAAAAAGACAAACGGCAGGCTGGGAAACAAAAGCGCTGAGGAAAAGAGGAGGATTATGATCTTAAAGCAGGGGGGC
CCAGCTCGTTCTGCAGCTCCAGCTGCTCCGCAGACAACTCCCTGAGCCGGGCCGCCTCGCCCCCGCGCACTGCCTCCAGCTCCTGCACACACAACATGACATGCGTCAAACTATCTGTGCCAGAGCTTACGGGTCTGCAGTGGACAAGTCCGGGCTCACGCTGTAACAAGTCCTTTCACTTTTCACATGACCAAAAAAAA
AGAGCGAAAGAGGAAGAGAGAGAGAGGCAGCTGTCTGGTGTCTGCACCGCAGTCGCTGTCTCATCCTCTGTGGGAGATCGACAGGACTCCATCTGTCTGCCAGACACGTCTACACGGCACACCAGCCCTCAAACCATTACAGCTGCATGTCTATCACTGTCGTACAATCAAACAAACACACATGAGCTAACTGTATGCCA
CATTAGTGTGCGTTAAGCAGAAGTGAGCCGAGAGTTACAGTGTAGCTGGCTGTTTGTGTGTCAGGGTGAGGTCAGTCTGTGTAGCAGATGTGACTATGACTGACAGACTCAAGGTCTGTTTTAGTACATGAAGTGTGTGTTGGGGGAGGGTGGAAGGAGGAATGCGGTTTGGGTGCTAGACGAGACACCAGACGGTATTT
CTCAGGATGAACGATCTGCTCTGCTGTCTCTCTCGGTCTCTCCTCTAGTCTGTCTGAGCGTCAACAACACGCGCACACACTCAAAGCCTTCAGACAGATCGCGCGTCACACACAGCGAGAGCGCGCACTGGCGGAGCGGATGATGTTGCGCGGGCGTGTCTATGTATGTGTGTCTGTCTGTCTGTCTGTCCTGTCTGTCT
ACTGGAGAGAGAGAGAGATTGTGAAAAAACAGCTCCTGCATGACCCCTCTGTGACCTCTCCTCGTCTGACAGCGGATAAGGACTTTGGGTCAACAAACAGAGTCTGTCCAGGCCTACAAGGTCAGCCGGTGTGGACAGTGTCTATTGACGGACAGTCAGTGGGGGTGTTTTTCTGAAAGCCCTTGTGGCCAGCCGTCGTC
GTCGCCGCATTCCTCAGCCAATGGGTATTTTCCGGTTGCTGCTCTCTGGAGAGGAGTGGCTTATTCTGCGACGTCACCGACCCTCCACCGCAGGATGATGTCAGCTGGCGTGTACCTGTTATTAATAAGAGTCTGCCAGGTGTTTGCGCTGTGATCTAACTTTAAAACTGCGTGTTAGGGCTTGTTTTGCACGTTTCCTT
TGCTCAACAAAGGCTCAGGCCGGGGAGAGGGCCATTTTTACCAAATACAAAGAAAGCCGAGCAGAGCCGCGAGGGAGGGGAGGACTATGGGAATGACAGGATTAGCGAAATATCACTTTACGAAATCGCTATGTGCCATCAAACCAAACACTGAACAATGGGCGAGAATTGACCAGTCACGACGACAACAGCAAATACAG
ATCGTGGAGGAGGCAGAGAAAGGGGGGATTTACAGGATAAGGGCTCCGTCTCTGTGGTTTCAATGGCATTAACCAGAAATTCCCTGGGAAATTACTGACTGACAGTTTGGTTTAACTGGAGACAGTATCTTTCTCCCCGAGGGAGTCACAGACAGATAACACTTCACCTTTCATTATCTCATCTATCATCCTATATTGCT
ACTCTCCAGGACTAGGAGGACTCTGTTTAGGGGTGTCTGGGAGTGGGAAAGAAAGTTCAGGAGGAGGGGATGGGGGAGGAGTTGGATGTCTGAGCTGCTGTGACAGTAAAGGTATGTGTTGGGGGGGTGGCTGCTGCTGTTGCTGCGAGCCACTGGATCTTGTCCTCACCGGTTGACTTTTTGGCGGCTGTGCTCGACGA
ATTAACATAAAATGCTCATTTATGGCCGTCAACTACACTTTAAAATGTCGTTAATTTGATCAGCGCCTGCTTGAGTTCGATTCTTCAGCGAGATGTCAGCCTGGCTTTGTAAACTGAAAAGATCCGATCCACAATGATTCGTTGGGGGTAGCAGGAGCTCCATGGCAGATGATGAAAGCGGCAGCGGCTCCGCTTGAGCT
GTGGGGGTTGGGTGTGCATTGGTGTAGAGTATACGACAGGCTTTAATAAAAGGCTAATGTGTGGAAGAGAACGGGCAGGGGGAAGGGGTGACATCTGTCCTTCTTTCAACTTTAGAGAGGAAAGTCAATGGCTGGACTATAGAGTTGACCGTAAAGTCCCAGTTTAATGACTTTCAGGGAGTTTGATGAACAGCGTTCCT
CTGTGAGATGGAGCACTGTGATCTGATTGGCCATTTGGCTACCTGCTGACACATGATTGGCTGGAGGCATTAGCATGCATGAGAGTCACTTGCCTGTGTCGCCGGGTCAGAAGTTGAGGGGTGAGAGAGTATACCACATGTCACTCAAGCTTTTTGAACACAGGGACAAGTCTACATCTGGGATGATATGACGGAAATGT
TCCATCTAATCCTCCAACCAAATCCACACACTCAGTCCTTTCCCAGTGATCATTGTCTGCTTTTTCTTGTTCCTCCTTTGTGCATTCGTCCATCCCTCCTGTCACTCTTCCCCCTCAGGCTCCACTCTTCCACTGTCCCAACAATTATAGTCTCGTTTTCTCCCTTAAACCACACAAATGCACATGCTCACACACACATG
GTGTGTGTGTGTGTGTGTGTGTAAATGACTGATTGAAAACACACTCATCATAGAGGCCGTCATCATTGCGCACGGGGGATTCGTCCTCACTCTGACTGACACATACAATGACACACTGAGCACACACTAGCAGTTTGGCATTTGGAGCGCTCTCACTGTTAATTACCTTCACACATTATTATCTTCCTTCGGTAATTAAT
ATTCGTTCCTTGTCAAGGTGATATCAAGTAGATTCTACGCAGTAATTAAACGCAAATGACTCTAGGGTGACCCCTCTTGGGAGGCAGGTAGAACTGCCACTGACAGTGGGAACTATCCAAGGTTCTGAAAAGATTGACTTCATCTGCCAATGATGGATGCAGAGTCTAACCGAGTCAGTGAAAAACACATAAAGCAAATA
GTAGGCTCCAAATTGGGAAGCTTGGGAGAGGTCACTCTTTAGTTGACTTTTGTCCCCAGAGGGCACGGTCTAATTCCTGCTCTAATTACTCACTCTGTCAGCCTGTAATTTATAGTCACCTTCCAGAGCACCACAGGCCCACCACCACCTCGGAACAAACAACACCTGCAAAATACATCCACCGCTACACACAGCTAGAT
ATTAGGGCTGTATTGAGTGGATCTTTCCAAAAAACGAACTGCTTTCCATAGTCTAAACTGTAAAAGACTTCTTTGGAAAATGGGCCATATATTTTTTTACTGACAGTTCACATGCAGCCGTCAAATGAATACCATTGTTATGTTTTAGTACAGTCAACAGTTGCATACAGCACCTTTAAAATAAATTGTGAATTGTGCAT
TTATTAACCGAGCCCACAGCCTCCACAGCTCAATCAGCGAACATACTGTCTCTCTTTATTTTGTCTTCCCTCACGCTCTTCCCTCCCTTTGTCTCTGTCAGTGACTGAATGATGTCTGTTTCCAGGGAAACTCCTTCAGGCAATTAGGTGTGCAAATATCACAGAGCGGTGCAGAAAGGACAGAACGTGCTGAAAAAGGG
CTCAGAAGTCTTCAGGCGTTGCAGTGAAAACATCAGATGCGAGCTATATGTGCAGGAAGAGTGTAAATATAAGACACAGCTATTGAAGTCCAGGCTTTCTGACAGCCCTAAAGCCATTTATCACTGTGACTAAAGTGTCCACCCCCAACCCAAAACCGGTAATAATCACACACACACACACACACACACACACACACACA
TTTAAGGGGTCATGTCCTGTCTAATCTAAGTGCCTTTGCCAATGTCCTTATTTGCTTATTAAGGTCCAGGCTTTTAGCACAACAGTGACAACCGACAGAAGCAGTGGGGTCTCTGTCTCCATGACTGTTTTTGAGGTCAGAGGAGGGTAAGGGGTCAGGGTTTAATCAGCTTAATGGCCCCTCGTTCATCTCTTTTTCCC
TTTGTGAGACTGGATGGGTGGGATTGGAGTGCAAATGTGTGTGTGCGCTGAGGGCTGTGTAGTGTTGTGGACACTTGCTGAGTGTGCGTCCCCCACTGAGTCTGACAGCAGCAGCTCAGACTATGCCTGCCTGATGAGTGAAAACAGAGCCCGAAAAAGCACAGAAAGCTAAAACCACAGTGAAGCAAATGAAAAATACC
TTTACTCCCAATTATCCTTGCAGTGCACATGAATTGGGGAAATATTCTCCAGGCAGTTGTTAGAGGAAGAGTTTGATGTTGCACCACAGCTGACACCGTCATCCATCTCATAGTGGGATCAGTGGTGGTGAAGAGTCAGTGTGAAACACAGAGAAACTCCTCCTCACACCTGCCAGTGAGCTGTAAACACACACTCAATG
GTTCAAATGCTGTGCACTGCTGTGTTTTCCATCCAGTTGACCCTTGACCTTTTAATTAGTGCTCTTTAAGAGGGAGGCATGTATGGGCCATACAGCAGGACAGGTGCTGATGGATTGGGACGGGGTGTAAGGTTCCATTGATCAGCAGCATGACGGAGAATGAGGGTGAGAGAGGGACGAGGGGTGTCAAGCAAGAATTT
CACTTTCTAGCTCCCCAATAGACGCAGGCAACTGCAGAGCACCATAAATTTCTTTCGCCACGAGATACATCCTCATTACTGAGCGCCGGCAGGGAAACGGCTGACAGCTTTTTTTTCTGCACCTGTTAGTCCTGTGCCTGTTTGCACTCATTGACTCATCTGTAAACAGCTTCAATCCCGACGTCTCTATTCGTTGCCAA
AAGGACACACTGTAAAGTAATACATTTGGAGCTCAGGGTTACTCCCTGTGGCCAGTGTGTGTCTGTGTTTGTGTGTGTGTGTGTGTGTGTGTCTGAATGACTGCAGCAGCTGGATAAAGCATAAGGAAGCATTAACAGGTTTGTGTGAGTTGTGCTAATGTCTGTGAATCCTGTGGTGGGATTTGACTTTGACTTTACAC
TCTGCATCTCTTGCATTTCTCTCCCTCTCTCTCTCCTTCTCTCTCTCTCCCTCTCCTCAGAGGGCAGGCTGACTTGGGAGCGTATGTCTTCATTAAGACAGCTGTCAGGTCTAGCAAGTGGAATGGTAGAGGGAGGGAAAAAAAGAAAGAGGGAGAACTTCAAAGGCCTGTGAGCTGTGTCCCGGAGGATCCTGGGTGAG
TGAGGTTCGACCCTGCTGAGTCTCACTGTAATTGCATTAACCCCATACCCTCGCTAGCACAACACTTCATTTGTCGTCCCAGCGCCTGGTCCCGCTGATTGACACGTCAGCCCTGCTCTCGTCTCGTTCCATCAGGCCTTCAGAGCGGCACATGTGCCCACTTCTCATCGAGCAGACAGATGAACTGCCATCAAACACTG
CACGTGATGTGCGTTTTCACCGGACAGAGGGCTGTTCAGAAATGCAAGGTAAAACGATGTGGATGTGGATCATTTTCATCGGCCCAACCCTAATTGACAGCTGATATTGACCAATCTAGTTGTGTTCTAGTGCAGTGGGCCAATAAGAAGAGCTTGAAGGCGGGGCAAGCATTACGAGCTTTGTTTGCTGCAGCAAGTTG
GAAGAGAATGGAGTGGGACTTTAGACTGGCTAATACAATGTCTGAAAAGACAGAGATATGGGAGTCGTTAGCTACACTGGTGGCAGGAGAGATGTCTCCTGACAGCAGCTGTTAGGACATGCCAGCTATATAATGCTGTTTGGAATAGTTTGAGCCATTGCTTTTCTCCCCGGCAAGTGAAATGAATCACCTCGAGACAT
AAGTATGGCTTCCTGTTACTCTCTCCCGCTCGCAGATGGCGGTGATTAGGGCGAGCAGGACTGTGTGTGACAGCGGAGATGGATCAGGGACAGAGGAGGAGATAAATAAAGCGGGCTGTCTGCGTGCTGATCCTGTCAGCAAACCCACAACAAGCGATCTATCAGCATAGAGAGAGGGAGAAACACAGAGGGAAGTGAAG
TGAATGCTGTAGAGCAATACCTGCTCAAAGCCCCAATATAGGGGGCCATAAATGCTAGGAACAGACAGTGAGGAGTGAAGGTCTGTTTGAAGAGTGTAGCGACAGGTGTGATGGCTATTACAACCAGCGCACACCAAAACGACGATGGTGAGAAAGACTCTTGGAAGACCCCGCTCCTAGAGGCCCTACACACACAGTCC
AATCTTTGTCTTTCACCTCCAGCTATCATAAGCCACTCAGTGTGTGAATGTTTATGTGTAACACACTGTAAGGGAGTGGTGTGGAATTTCTGAATGACAGACAGCAGTGCACAGCTTTCTGACACTCTAATGAAGAGAGGAAGTGATACCAGAGGAATGCACTGTCATTAATCCTAACACCCAAACCCAGCCCTCTCTCT
GCAAGAGAGAGCTAGATAGAGAATGAGAGGGAAAAAGAGAGACAGAAAAAAGCCCTTATTGATTCTAGGAGCTTTTGACATGCTAATGTTCACGCTGTCGGCTTGGGTCCCCCACCTCCTCTTAGCCAACGGCCTTCAAAAGAAGCCTGCCACATAAAAAAACAGGGAGAATGCACTGTGCTGCCGCTGAATGGACACTC
CAATCCTGCAGCCTTCCCACCAGTTCTGTCCTTCAGGCCGTTTTCCGCCCCCGGTGCATCCATCACAACATGACAACCGAAGAGCTGTGAGCTGTCAGGGGAGCTTCCGTATGGAAGCACCGGATGATGATAGACAGGAAGAGGTCAAGGAGAACAACACACACATGAGCAAGCAATTGCACACATACAGACAGAGAGAG
AATGCTGACCGCCCCCTTGAGCTCACAGGAGCCCTAAATTACAGCCCGTATTTGTCATGCAATTAGCCCGCTGAGATAGCGCTCATAAATAAAGGCTGTTAGACTGGCCAGTCGGCCGTTTATCACCCCGCTCAAGCGATGACCCTCTTCTGGACCAGACAGAAAAGAAAGAAAGGGCGTGCTCAAACTGTCTACATGTC
CTTGTCAAGATGCATTTTGCCTACAGATCCCGCATGTGTGTCTGTATGTGTGTGTGTCAGAGCTGGCACTTTGATTTATTGTGGCACTCTGGCCCATGCTCCTCTGGGCCTGCAGTGTGTTTGTGTTTGTTTTCTGTTGCACAGGAGGACAGTGTTGAGCAAATGTTAGCATGCGGCAAGTGTTTGCTTCAGCAATTCTA
AGCTGTCATCATCCGCGCTTCCTTCAGTTTCTGTGTGGCGAGCGGTTGAGATCTTTATCGAGCTCGCGCCTTTAAAAGCACCCGCGCGCCTCCCGCCGTCCTCCGTTTCCCTGGCAGCCCGGGATGACTGACAGACCGAGGCTCGTCCTGGACCCTCCCTCTCTCCTCTCTCCTCTCCTCACTTGAGCTCCGATCGCGAG
AGAGAGCCAGAGTTCACATTACAGCTGTAAAGCTGGAGAGTCCGAGACCTTCAAGAGATATACGCTTCCTCAAGTCCATCACAGTCTGATTACAACCCAGCCTGCCAGTCATTTTATCCCTCGACAAAGAAGAGCGAGGCCGTTAAACACGTCCTGGGTCTGAGATTGAATTGACCCCCGGTTTTCACTCAAACGCTGCT
TTTGGGTGGTCTAAACAAATCCCCTCCTCATCTTTAGGCAGTAAATCTTGTGTGCTCAGATACATATCAGACCTAGAATGTTCCACACAGAATGACTGACAGCAAGGTAAACACAGTGTGGCACAGATCAGCAGCGTGCAAAATCACTTTCAAACTGATCTGAATTCATTTGGTCTGTCTGTGGGGACAGCGTCGCTCAC
CATGGCACCCGGTCTGGTCTGAGAGAGTGAATGAAGGCTGACACTCTGTTGCATCTTCGTGAGAGCGTTATAGATGACAGGCCGGGCCGCTGCTTTTGACTGACAGGACTCTTTTCAGCAATCACTCTCTATTGAGACGTGAACACAGAAAGTGGAGACGTCTCATTGTAACAATGACCGCTGATGAGGTTCCCACAGGT
CTCCAGTACGCACATCCACTAAACAGACGCTTCCCTCCGCTGCCCCCTCACCATCCCTGATTAGATGCTGAGGAATTTCAGCATAAATGCAGCTGTCAGCTTGGCTCTGCTTCCCGCCAGACCAGCCATCTCACGGATAAAGAAGAAAAAAGACAGAGAGGGCGGGAGAAAAACACAGATCCGGAGCCAGGCTCAGATGC
TTAACTGCGCTGAGAGGAGGACCACTCTGGAGAATTATAGCAACATCTCCACCACGCTTCCCTGCGGCCACAGGGTGGGAATAAGAAAGCAGTACGACACATGGTGAGGGGAGGAGCTGCTCGACAGTTAAGCCAACATCAGTGGGATTCCCTTGTTTGACTACTTCACCCCTGCTGAGCACACAGTGTCACCCAAGGGA
TTCTAAAGGGGTGGTCCGGGGCTCGGCAGTGTGAGATATGGAGGTGTTCTTCCAGCAGGCTGCTTCCTTTCAGCTGTCATCTGTCTCTGTCAGCGCATGAATCCTCATACAGCACTCTCTGAGCTCAGCGGAGCACAGCTGTCTGCCCTCTCTCATGACAGACAGCAGGACAGCCAGATCACACACACTCACACACACAC
CAAACCCCTTGCTCCTCCTCCTCCTCTTCCCTTTTTTTCCCTGTGAGAGTCAAATGGAGTTCTTGAGTGCTGGACAAGCAGCTCTCCAATCAATTAGACAGAGTGAAGAGCGCTGAAGAGCATCAAAAGGCCAGTGTGTCAATGAACTCTTCACCTCCATGACACTCACGCAGACACTCCTTTTAATCTAATTCACAACC
TCGCATTATAGCAGAGATGGCCATCTCCCTCCTGCTGCTTTCTGAAAGACATAGAGAAAGAGGGGCTTTTGTGGGCTTCCTCCAAGAGCCACTGACAAGGCATGACTGACGCTCCGACCCGCACAGCTGAGAGCAGGAAGAGATTTATGTGCTTCATATCAATGGTTCATTAAATAAACATTCCCAAAACATAAAGCCGC
CCTGTCTCGCTCAACTCCAGAGAGTCAAAGCAAGAATATCTGGCTTCTTTCTCACTCTTCACCCCTCCTCTCTAGCTCTCTCCTCTGCAGAGGCAATAAATCAAGCCTATGTGCGCTCTCTCTCTTTCTCTCTCTCTCTCTCTCTCTCTCTCTCTCTCTCTCTCTCTGGTAGATAACGCCACACAGAGCTGCCAGCTTGG
TAAGATTTTTCAAGTTGGTTTCTTATTAAATGGAATTTTTAAGGGACTGAAGGAGGACAATTGTAGCCTTCACTTGATGATCTGGATCATGTTTCACTGGCTGACAGACACAGGAGGGCAGTATTTCACAACAATGCGTCTCTTTGTGTGCCTGCTGGGATCTGTGAAACCCTTGTATTTAGAATCAGTAAACCCCGTTA
GGGAAAGCCCAGGGGGACGACCCACGAGTCTCTCAGCCCCCTTCCCCCTCGCTTTTTTCCAAGAGCCCCAGTCTCCCTCTGGGAAAAAAAAGCCTTGCCAATCAGAGGTGTTCAGAAGAGCTATCTCCAGTCACAGAGTATAGGTGGGTTTGTTTTGAGGTGAGCAAGGTAAAAAGAGCTGATGTTACGGTACTGCTGGA
CTTTTTTTTTTCTCCGAGCACAAATTTCAATATTCCCTTTCCTGATGACACGCATCTAATATGATTATCTGTTCATTTCACATAGTAAAAACAGACATTGCTGGATGTGTCGAGGTCATAAATTGTCCCTGATCTCTGTTATACCCGATCTCCAGCAGCCCCCTTTGCCCCCGCCGGTAATTGGATGCAACAGTGCTCTC
GCCCCCATTCCCTTACACACACACAGCATGTGTACAAACTACAGACAGCGAGAGGTACAAAGGGCCAGGTCTCTTCTCTTCAGCCATTAACACTGGAGTGCTTCTGACAGCACTTCACAAAAAACCTACAACACACTGCTTCCTTGCACACAGGAGTCTTCATCATTCGCACATAAAGCCGTATGTTAAAACAAACAGTG
TAAAGTGCTTAGAAAGGTCGCTCCACTCCACTTAACCGCCGCACCAGTCCTGGATTTAGCCTGTGCGTTGCTTGGTGACACCCAAAGCTTGACAGATTGGTTTGTTTCGGAAATATTTTCGTTGGCTAAGAAGAAAGAAAATATAACCTGTTAAACTTTGAGTGAAACGTAAGTCATTCGATATTTACAGAAAATATGCA
CTCAAAGCAAAAAACTAAAAACATAATCGAAAGTTTGTTATGCGCGAAGCTTCTCTGCCTTCCAGCTGTCAACTGACTGTGAAGCAGGCGCGTACTCGCTCTCTCGTGCTCGCGCGCCAGTCGGCAGCTTTCCAAACACACAGAGTGCCATTGACATCAGCATGACTCTGCAACTCCTCTATTCAGCAGAACGCCACTGA
TGAGCAAGTCTACTGGCCATTTTTCTTCTCAGCTCTTTGAAACCAGCCAAAAAATAATCCCAGAAAAATATCCGCGACATGGCGGAGGTGGAGCGGCGGCGGCGGCCCATCATCGCCGGGCGGGAACGGGGTGAGTTTTGACCTCAGTTGATTCATTTTGTACAAATAATTGATTGTGATGAAAGAATTATTCAGCGAAG
GTACTCCCTCTTTCTTTGCCGTTGGTCTCAGCTTCTCTAGCAGATACAACCACACACACACACACACACATTACATGACACTGTGAGCAGCCAATCAGATTGTCTTTCAGACAGGAAGTGGTTAACAGGAAGTACAGTAGATCTCCTCCTACTTTGCCAGCATCATCCCCATCTGGATCATCATGGCTCCCTGATCCCCC
TTAAATCACAAGCAAATCTGGCCCAAGTCATTCACAAAGTCATTTGCAATTGGGTTCATCCATAACTGTCAAGAACGAGGGCCATCTCATGCTTTGGGAGCTCATTGGATGGTGAACACTTCTCCTGTCAGCTATTGGCTCAATGTGTCTCCATCCAAGGAGCTCCCATAACGAGAGATGGTCCCGCCCTCTCTCATGAC
CTCTCTCTTTCGCTTCACCACATCCTGCAGAAACACACGCGCTCCGCTCCGCACTGCTCTGACCAAACCTCCTTTACCCAAAAACTCAAAGCTGCTCTGCTGACAGGAAGCGCCAGAGCGAGGAGCTGCGGCCCGAGAGCGCCACCTGCTGGATGACAGTCAACATCTATCTATCTATCTATCTATCTATCTATCTATCT
CACACTTTCTCCCTTATGCGCGCACACACACATACATCCATTCACACACTGCTGGTTACCATGGAGACCAGAGCCATGCTGGGCCAATTTGTGTTCAGAGGGGGAGGGGGGTGTCGGAGGGCAATGCATTGTGGGTAAAAAAGGGGGCAGAAGTCACCCCAGCTGTTTACATTCAAATAAAGTGGGAGACAGCGGACAGA
ATTTTAAGAGAGTTACATGTTGTAAATCCAGCAGCTGTAAACTCTCCACTACAGTGCAGACTAATGGTGTGTTCACACCAGACGCAGTTAAAGCGTCAAGCGTGAGTGATTTACATGTTAAGTCAATTCAAAGACACGATGAGACATTTTACGGTGCTATTTGTGCAAATGAGGCAATGTGAATTGAGCGTTTTGGGTGT
CTATCAGACAATGTGACAAAATGCTGACGTCAGTGTGTGCGTCGTTGCCCAAACCCCCCCCTGATTCCCCGTCTCTCCCTCTCTCTCTCTCTTCCAGGAAACAGACTGACGTCAAACAGAAAAGATCCTCCTCCCCCTTCATTCTCCCTCTGCTTTTGTCTCGCTCTCTTTCTCAATGATTCATGTGTGTGTGTGTGTGT
AACACGCTCAAAAAAGCCTCAGAGGGGCACCGTCCCTGTGGATTCTGGGTAATGTGTGCCCTTCAGCGGCTCTCGTGTGATTGGTCCAGACCTCTATCAGTCAGTCAGATCTTGAAATACACCGGGTGTGTTCAACCATACTCCCCACCCACTGAACCAGAGCCTTAAGCGACATCACTCATGTTGACACACACACACAC
ACTGCAGGATTTTCAAAGTAGCCCTGTCACAGATGTTTTCACACTCCATGACTTTCTGGGTTAGTGTTTTGTCGCTGCTTTGTTTACACTGCAAGATATATGGCGACAGGGGCTTTCACATTGCATGACTTTACAATGGGAAGAATTGCCGACAACTTAGTCCAAACTACGTCTCACAACCAAAAACATGTAGTATATAT
CTGTTGGAGTAAAGGTTTATTTTTAGACCGGTTGCTGTGCTGGGTTTGAAGTCATCTGGTCTTCGGTGGTGGGGGTGAGCGGGGTTTTGGAAAGAAGGGGATGTCAGGACGTTGCATCAAGGCAGAGTCCTCAGAGAAAAGACAGTATTCCCACAGGTTTCCTCCCTCCCTTTCTCTGTCTCTGTCTTTCTGCCTCTCTC
CACTAGTGAGAACCTGCTAAATATACCCAGCAGTGCCCGTGTACGCGCGACACAGAGGACGGAAATCAGTCATATATTAGGGAGTGACCCGACTGCTGAAGCGCCCGCAGACAGCGAGCTGAGCCCAGGACGCGCTGTCAAGCATCTCCAACACTTCGGATTATGAAATTGAAGCAAACACAGCAGTGGCGGTGACTCTA
TCATTAAATTACCCGTATGAGGTCTGAATGGCAGGAATCACGCTCGGGCTCCCACAGAGGGTCGAGTCTTGGTGAGAGTTCAGAGATCACACTGACCGTCAGTGTCTTGGGTTACAGAAGAGCAGGAGAGCGCGAATGTACTCGGAGGGGGGCTGTGTGTAAAAACCAGTGTCAGGTCAGCAGGAAATGCCTCATGTTTC
GATAGATCTGCTTTAGAGCTTTAGCTGGACGCGCTCTGACACGCACAAAGGGAAGGGGTTTTCCTGCCTCTTTGTTTCTACAGTGAATGTGATTGACATGTTGTCATTCTCACAGCAGTAAACGCAGGAAGGGTTTCCTCTCTGAATGAGGACATTTATGGAGCAACAGTAGACGGCGCTTGCTCTGACAGTAGGCCAGC
GCGCAGATCTGCTCATAACGTGATTCACAGACAGTGTCCCTCCAGGCTATGTGTTTCCCAGACCGCCTGTTATCTCGGATCTCTCTGTCGCGTCTTCTGTGTCCCCGACATCTGTTGTAATTCGTCTGTTCCAGGCCTCAGAGGGTCCGAGGGGGGCTGTGGTGTTTAACTGGCCCTTGAACAATGCTTTATTTGGAAGT
TTTTTTACTATCATGCTATTTCATTCTTTCATTCCTCCAATCTTGCTCTTCTGTGATTGGCTGGGTGAAGGTTTTGTCGTCGGAAGAAAACTGTCTGAGCAGCCAATCAGACAGCCAGTACGGTTCGCCCCCTAGAGGCTGGTCTGAGGAAATGGATGAGCATGGACACACTCTTTATGTGTGTGACTATACTAATGAGA
AAAACTGAATTTTGGGGTGAACTGTCCCTTTAAGAACTATATGATGGCGACAACAACTGTCAAGAAGCCCTCTGGAGTCATTAGTGCAATAAAAGTGTCATCTTTAAAAGCAGCATATAAACTCCAGATCTGCAATAGTGCAGCCCTGTTTGATTCCGCAAACTGCACAAGTTTCTAATAAACTCAAACGCCACTGAAGA
AGTATAAAGAACGTACGTGTAGGTATAAGGGAACAAATTGTAATGCTTGGGTAATAATGAGGTAACAAGATCGCTGAAGAATGCATATTGAGAAACAGCCCTGGGCTCCCCTGATAAATGATTTATGAAATGTTGGGCAATCTCCAAAAATACTGGCAGTGGCAACGTGTTATTTAGACGTGTCGTAGAGTTTCAGCTTT
AAGAGGCGAATGTGAGTAAGAAGGTAGACAGATCAGGGGGAGGGGGGGGGAAGCATGCCGTCACCATGGTAACTAAAGAGGAGGGTATCCTGAGAGAGACAGACAGGCAAAAAACACAAAAGACACATTAAGGAAGAGGGAAAGCACATCTCTCGTTATCTTCTCTTCCTCTCGGCTCTCCAGTGCACCCACTCATTCAG
GCCAACATTGTTTTTCCAAAGACTTATTCATTGTCTTTCCCGCTCTTTTTCAGAGTTGTTGTCGGTTGTGCTGCCCTCCTCTCTCTGCCTGTCAAACATTGTTAGTTCACTGTCTCGCCCCCCAGAGAGAGACACTGCGCAGGGGGCAAGAAGGGACAAAATGACCCCAGACAGAAAGAGAGAGAAAGAATGGCTACGTC
AGTTTTATCCGAGCAGATGGTGGAGGTGGAACCCAAAGTCTCCACAGCTTCCAGATTCTTCACCAGGCAGTTTTTGCGAGCCATACGCTTTGCTGTCAGAGTCAAGCAGACCTGAGAGAGATTGACTGGTGTTAAAGGACACAGGCTGAAAGGCAATGCTGTTTTATGGTCTTTCTGCCTTTGAAACGTGCTTTTGTGGG
TGGTTCGTGTAAAGTAGAGTACTTTGTGCTCGTCATTGGCAGTAAATGTGTGCTGTGTGCTGACACTAGGAACAGGGTGTCATGGAAATCACCTGGTCCTGTCAATCTTGCTCAGCTGCGACTGCGTGCATGTGTGTGTGCGTGAGGCTGACACGTGCACAGACAGAATAAAGATCATTCATTACACCTTAAATCAGACC
AGAAATGCTAAACAGGTGGTTAGAAGGAGATGAACACCAGGGGAACTTTCGGTTTCTGGAAAAGGGGGGACAAAAGAGGAAGTGGCCAGTTAGGGAGTGACAGTGTGACATCACAGCACCTAAACAAAAGAACTGTCATACAGCTGACCTTTGACCCCGCTCAGTCTGGGGATGCTGAAACATGTTTGATTATCTTTGTT
GAGCAAACAGACCCCTTAAAACTGCCTGACATCATCAAACCGAAGCCATGGACCGTCACAGAAACACACATACACACGCCTAATGGCAACAGAGCTGACATTCAGCCGGGTCACGTCGGGACAAAGAAGCGATCTGTCTTCCCATCCTCCCTCCATTCTACCCTCGGCTCTTGTTCTCACATGGCAGGGATGTCACAGGG
CTCTACCCGTTCGTTAGAATTATAAACATTTCATGCCTTCATATTCATTCGTGTAAAATGAGCAGTAAGTGATGTGTTTTGTGTAGATGAGTGATGTGGAGGTAGGGGGCGCTACTGTGTTCACTAATGTCGGAGTTGCTGTCAAGCCGGAAAAGGTAAAACCTTAATTTTCTATCTCTGTTTATTACAATGAGGTTGAA
TTTTGTTCATCTCTTTCTCTCTCTGTAGAGGTGCAGTGTGATGTTCGCTGGGTGTCCCTGTCCAGCGGCAGCTCTCTTGTCTGTCTGTGGCTGAGCGGCAGTCATCTCTTACTCCACCACCAGGAGGCGCCACAGAGCACCATGTCTCCCACACTGAGGACAAGGACCTCAGAACAGAGCAGCCTTGTTGAGGTGATTTT
GTGAATGAACGGTTGGGGGAAGGGAAGGCTGCGGTGTTATGCGGTAGCTCCTCTTTGGCCCCGCCCAGCCTGTTTTGTTCTTCCTTCCTCTCCCGCTGGCGTTTGATTGGCTGAGAGGAGTCAATGCTGCTGGAAGGTACTGCAGTCATGTGGGGGTTACCCTCCCCCCTTCCCATCACTACCTCCATGGTTTATGAATG
GTAACAGGATCACAGCAGCTGTTGCATAAGAACACTTGAAAGACTCCTTGCTGGCAAACAGCACGCGTGTCTCAGAAGAATTATGACTTTCCATGTCACACCACAATAAATCACCAATTTCACGCCGACAACTGAGGTGTTCATGCTTTAGTATCTGTATGTGAAAACTTCAAATAATGCCGGAACAGAAGAACAGCAAG
GTGTAGTTTAGTAAAGTGAGTGTTTCCCTCACTGGAGTCTGTGAGACTGGGTCCGGAAAGTCCTCCTCGTGAAGCGCTGTGTGTTTCTGTGTCACTCTCCTCCAGGCGGCCCCCGACAGCCTGCTCAAATGAGACCCTCTCTAGTGCCCTCCTCAGGCGGTGCATGTCCAGGTCACCCTGTGGTGAAGAGAAACTCCGGC
TTGGCCCTGATGCCCACCCCCTCGGAGAGAGCTCCAGTGCTCTTGCATATATCTGCAGGGCTGCTCCATGCTCTCCCATTGTTTGCACAGCTTCTGTCACTCACAGATACTCTGAGAGGGAGTGAGGGAGAAAGCTGAGCCGCTCTGGAGGTGGGAGATACTTGTGCTGCTGGGCTTTTGAAAACTTTCTCAAAGCTTTC
TGCAAACATTAAAACGCTGGTTATGTAACAGACGATTATCTACTGTAGTTTCTGGTTGACGTGCCACAGTTGCGCGTGCATTGACTCAGCGCCACATGTCACTCCAGCAGGGCTGCAGAGAAGAGTTTGAGCCCGGCTCCTGGAGCACCTGCCCCGGCTACTCACACACACGCGGAGCCCGGTGATCCGCCTCGGCCTGG
TGTGTTTGTGTGATGAAAGGCTTGTGTATGTGGTTGAAGGCAATAATTACAGCTATTCTCCAGAGCTGATAGTGAGAGGTCACACCTCTTCCTGTTTGAGGGAGAGAAAGATCCATGACTCCTGCTAACACACACAACCTGCATCACCATTGCACAGATTAAAAAAAAACTCTATTTAAATGTCAAAGTTAAGACTCCAT
CCTTAAATGAGGTAATTATTTTTTGGTGTGGCCGTACTTTTTACAGGTTTTTCTTGCTCTGACTACAAGTCAATACAGTGAGAACATAAATCTGCTGGTAGTGGACTAATAAAACAACACGCTCTCTGTTGTTTATGGCTGCTTGGTGTTAGTTACGATGTGCACTTCATTCAAGGGTGTAGTAAGGTGTGAAGTGTATA
ATAGTTTTCTAGTTCTGTTGCTGTGGTTACGGCACAGTTGTAATACAGAGCCATAACAAAGGGAGGTTCTGGAACCATGCCGTGCCGTTCCACTGATGATGTCATCATTAAAGGCCTCAGCCATAAATAATGCAGCGGGACAGAGGGAAGGGGAGGGCAGATAAACATTCATTGTTCTGTCGACAGAAGCTGTACTGAGT
ATGGAAGATGACTGCCGTCCCCTCTTTTGACACAAGATATTACATCACCTTCCCCCATGGACGCTCAGTCTAGCGTTTTATAACCACCTGTTCAAAAGCTCCAGCACCAACCCTGAGTGACAGAAAGTGAGAGATGGATAGGATTGCATTACATTATAGAATTACATTACAGCAGTGTGCAATTTGATGATATTTCCAGA
CTTTGCGTCCTCAAGACATCGCGGATTGTTCAGCGCATTCCACAGAAATCTTTCTAACATTTGTGTCTCGGATGTGGAGAAATGCGCAGAATGTTTCGTCGCCGACAGGTCACATGCAGCAATCAGGAATGTGCAAACAATGAAGGCGATTGCCTTTTACGGCTGCTTGTGTGTGTGTGTGTGTGTGTGTGCGCGTGTGT
GCTTGGACATCTCACTTGAGCTGAATGAGACTCTCTTTAGCACACATCTTTTGAGAGCAGCTCATCCTTGTCTGTGTGTGATTGCTGTTTTCTGTCAGCTGTGTCTTCATGCATGCAGCCTGCCATTGTGTGTCTGTTCTGAGAGAGACGTATAGAGGACAATAGAGCTATCCTTACAGCAGCGGATTCGGAGAAAGTTA
GATTTATATCTGGTGACGATGTCTGTAGGTGTCACTATTCAAAATTAAAGCACAGCTCTTTACTTATAATGTTTTATTGCTAATCATCATAAATTAAAATGACAGCTGAGTGGGACTGAAAAATAAACTGTGAAACTCTGACCAATGAAAGGAGAGTTTACTCGCACGTGACTAGTTTTAGCTCTTTTTTGGTCCCTTTA
TGTAAATAAAGCCTGTTCATCTCTGCTGGGTCACAGAATCACGACTTCAGTGCCAGAGGAGCTCGAACCTTCAGCACTGTAGCTGCTGCATCACTCCGCACTGACAGGCGGGGTCAGTGATCCTCCAATCAGAGGGCTCGACCCCAGCTCGCTCCACCCGCCCCCCGATTACAGCAGGCGTTCAGGGCTGACACTTTAAT
GAAATTTGTTTTACAGCGTCTCTCTCTCTCTCTGTCAGTTCAGCCATGAGCAACAGTGATGGATTGCTCAGTGTTTAGCTCTGCTGCTGAGTGACAGCTGCTAATGCAAACACTGGCTACGTCTTCATGTAAGCACACATTATCCCCGAACAGCGGCACAATCTGTGGCTTCATGCACATAATATGCACAAATAATGCTT
AGGACCTTATCCATTTGACCAGCTGTGCTTTAATATTAATAATAATAATAGTGAACACAGATGGTGACCAGAAGCTGCACACACACAGGCATCTGACAGTGATGGACAGGAGGTGTAGTGTGAGGAAATCCATTAGCTCATCATGTCCCGTACAGACAGACACTTTCCTTCTCTAATTACCGGCTCTGCTGAGGTAAACA
ATATCACATTTCTGCAAGCTTTTTCACTAAACATGAGCATTGAGATGTTGGGAGATGAACACTTGAAAGAAACCTGACAACATGGCCCTGGGCGTACAAATGAGATTTATGGTGCTGTCGCAAGGCAATAAGCAAAATATTTCTCTTTCTTCTCTGTCTTCTTCTTCTTTTTTTTTTTTTTTTTTTTTTACAGTCCTTTG
GGCCTTCAGTATCTCACCTTTGCCGAGCCGCTGCATATAGAGCTTCAAAAGAGCTGCAGGCTGCACAACACACCTGTCAATTACCAGCAGAAGCTGTCACTTCCAGTATCTCCCATACTGGCTCAGATAACTACCTCAACCCTTATAGATGTGCAGTGCTGCTTTTCTGGGACAAGAGTTCGTGAGTTTTCTAACCTCAA
GTCACACAGACACAAAGAAACATGACAGAATGGAGGAAAAACAAAGTGTGCTTCCTTCCTACTGTCACAATCAGCAGGACATCTTAACAGATCATTCACTGTCAGTTTGTCTTTCCTCTCCTCCAGTCTCTCTTTCTCCACATGTGTCGCAGCCTTCAGGAATGTTAACTACACTCTATAAAGTTCTTGCTGCCTTAATT
AGTCTGCAAATGTAATCTTGCTGTGTATTTCCATGATGGCTGTCTTTCTCACCTCCACAGTCTAGTGGTGGTTTGGCTGACAGACATGTAAACAGCCCATACTGACAGGAAGTGCAGTTCATCACTCTCTGATACAACAGGCCTGAAACAAACAAGAATCCGCCCCGGACGGGCAACCACCCATGCATACACCCACACAT
CGGGAGAAGATTAGCTCAAAGCATGCTAACTATGAGAAAGGTGCACAAAACCAGATGAGGCTTTCTCATGCGTGCTGTTATAAATTGGGACGAACTGTCAGAGTCACGGTGATTTATGGCATAATTAATGAACAATTAGCTAACAGATTAACGCTCGTGACTCATGACTCATTGTTTGCCGAAAAGTTTTTGAATTAACG
ACTCTAAGCCTGGCAGACTGGCTGGGATGGGACTCCCTCCTCCCAGTCTGAGCCAGCATGCTGTCCATCCCTCCCAGTGGGTTCACCATTCCCCCTGTCGCCTGCTTTCTTCCTGGCCTTTTGTTCTGAGGGCACTCAAGTGGCTGTATTCATGGCCCGGGCCTGAGTCGAGGAGAGCCCAGCATTTTTTTTTTTTTTTG
CCTACAGTATCCTCTGGTTAGCTTTTTCATTGGTTTATAGGTCAATCTGACTTTACCTTCAGGCTATACAAACACCTATGAGAAAACAGTCTTGTGAACACGATGTCTGCCAGTTTTAGACTTGAATGATTTATTGATAGTATATTGGTTGTATAAACCGTATAGGGAATGTATTTTTAATATGATATATTATTTAATTT
AAAATCCAGGGATGTTCAGCTGGGAGATTCGGGATAAACTTCTGAAAGATGGAATCTGCGATCGGAATAACGTTCCTTCAGGTACTCGACTTTATCTGTCAATCTGTGCCGCCGTTTGATTTATGTTTATATAAATATTACTACCCACACCTGTTGTATATGTGGCTAATATAAGGTCACGAGCAATAGTATTTAATATA
TTCTTTCTTTTTTTTTCGGTGAGGAACTCAAAGCATTAGCAGCAGCCACAGCACTTCCTGGTTGTGTTGGTGGGCAGGTCCAAAGAGCTTGATTGGCGCTTGAGTTCAGTGCTCTGCGCAGTGCTGCTGTTTCTCACACACACAGTGGCGCAACCAGCAGCCACACGCGCTCTATCTGTTCCTCTCTCTCTCTTTCTCCT
CATAATAGAAAGGCTGACTAAAAGTATTGCTCTTGTGTTTCCATTGTCTTTCTAGTGTTCTTTCCTTCCTCTCAACGGCTTTTCTTTTTCTGTCAGTCTCTCCGGCCCTCCCCCAACTCCCCCTCTCCATCATACTCATGTCTGTTTAGTTTGTCTTCCTCCATTCATCTGTGGCTTAAGACCTCTGTCTCTGTCTGAGA
CAGCTTAACACGGAACAAAAAGTCAATAAAGCTAGTTTAGCTTCAAAACAGATGGTCAACAGATTGCATCTTGCTGAGCAGTGAACATAAATCACCACGGTTTGGCATTTTGAGGATTGAAAATGCATAAAATTCGCGTTTTTACACATAACAAAAATCTTAATGATTAATTTTAGCTTTGAGAGACTTCACAGGTCAAA
TGGTGTGAGCAATGCATCCGCCTCCAGTCTCTCAGCGCCGAGGACACCAGCTCCATCAGCCCACGCAGGCTCTGGAGCATCGCAAATCAAACAGACTTGCTGACAGAGCTACTATCTCCGCCTGGCACTGCCATATTTTTAGGCACGTACTGTACTTCCACGCTCCTTATTTGTACAGGAGTTCCTTTCCTACGTAGGGA
CTTTTATTGTGGAGTTTTTCCACAAATGGATGTGCATTCCGGTTCTATTTTGGCCGTTTACGGTGTTCTACTACGCGTTGTGATTTGCATCAGACTGCCGGAAGTCAATAAATAACCTGACACCGATTAATGCTTTTTATGGCTCGGATGTAGAACATGAATTAAGATCTACAAACGGTGTGAACAAAATCGAGCATTTT
TTCTGAACAGTTGTTGTCACATTGAGAGGGGGTTTATGTGCATACAATGATGTCTAGGCCAGAAACACAATTAGAGTTTATAGTGCTCATAAACATGTCAGTCTCAATAAAGTGGAAGTGTAAAGTTGTTTAAGAAATCTGCTTATAAAAAAGCTTTGATAATAATAGACTCCATTTCTGAGAGGATTGTTTCTGGTTTG
CACGCTTGAAAGAACTTGACCTGTTAATGGCAACAGGAGGAGCAGACAGTGAGGAACAGGACTTTGCTTTTACTGCAGAAGGAGAGCAGGGCTGTGTGAGTGACAACTGCAGATCGTCAACAGGCCATGCAAGGGAACACAGCAGCTCTTTATCTGGTTCCTGAGCGTCTCCAGAGGGAAGAGTAAAAACCAATATCCTC
CTTCTCTGTTTTCCTAGTGCTGTAAATAGGCAATCTATTGTTCACACATGGACACCATAAATCTCTCTCTTACCCCCATCCTGGAGCAGACTGTCTTTCACTCATTGCTATGTCAAGAATTTAAGTCCACTCTGCCTATTGTTCTTTTTTAACATATTCAAACTTAAAACACAAAGATAATTTCAGAAAAATGTTTAACT
TTGCAGCCGTGCCACAGGTAGATGAGTGCTTTGTTGATGTTGAGCAAGAGCATGGAGGTGCGGGATCGCAGACTGCTGCAGTGACACGCCACTTCCAGCAGGTGGCCCTCCACTGGCACTTCTCCACGCACACAGTACAGACGCCAGTCATCTGAAACACATCAGTGAAACATTATCCTTCACTAAAAAACTGCATACTA
AAAAGATTGTACTTGTTTTCCAGCAAGGATGCAATAAATTGTTCACAAGTGACATTAAAACCATTTATAATATTGTGCTGTTCTTTTGAAGCACTACTGACAGCCAGCGCTAGGTGGCAGGAGAGTCTTTCTGTATTGAAACGCAACGCAGATCCGCTGTCCACAATCTTCACACATCATCACATCCCACATCCAATAAA
GCTGCACTAATAGTTCTTGCAGCTTTGAGCTGAGAGGATTACAACAACACTGCGCTCTTCCTGAGCCACGATCGTAAATCAACAGGCATTAGGCCACAGCAGACAGACAGTGTATGTGTCTGATAGTGCGTGTGAGAGAGTTTCTTTGTGTCTCAGTGTGTTTGTGTGAATATGTGGCTGAGCGTCTGTCTATAAGTGTT
GACAGCTGTATTTACACCCTTAAATACCTCATATGATGTGAACCGTTTTGTTGTGATGTTTGGTATTAATGGACCTTAGTTAGCAACAGTGGCTAACGGCGACAGCTTCTGTCCTGAAGGCTCTTCTGCAACCCCATATAAAACATCCCTCTCATAAAAGAGCCCCATAAACAGCTTTATTATCCCGGTCTCCTGAGCAG
GTTCTGCAAGACTTTGTTCTGTCTCTGTGATCTATCTCTAGCTTGACCCTGTTGCGTGTGTGTTTGTGTCAGTAATATACTGCAGTAGCAAGGTCTGACACGCTCTCATAAATTATCCAATTACCGCAATCACACTGAGTGAAAAAAAAGGAAGGGACAGATGAAAAAGGAGTGTGAAAAAGAAAAGAGCAGATGGTGGC
CCTCGGCAGTCCTGCTAATCACCTCAAAGGGCCTGACCTCAGTGTCAACCCCCCGCTAAGTTTCAGCTCCACCAGGAGGCCCAGTCAAACTCAATGGGCAGAGCGCTGAATAGGCTCTACGGCGGAGCTCTGTGAGGGGGCCCACATGCAGAGGTTTTTAGCAAAACACACAAAGCCACTTCAAAACGCTTCATTGATGT
TTTGTATAGCTTTGTCTGTCTTTTGTACTATTGGACTGGTACTGTCTGGAATGAAGAGAACAAGATCTGCAGATCATTAAGTGTCAATGCTGCTGTCGGCCAATAGATGGCGTTTCACAGAAAGAGCATTGAGATTTCACAGAGCATCTCTCTGTTGCTATGGAGAACTCTGTGTCACCATAGCAACATCTGCGCAGGCT
CCTGACGTTGGCAAGCAGCCGACCAATCAGAAATCTTCCATCATACGCGACGCGTGTATATGAGCGTTCTAGTTGCGTCGCGTCGCGGTATAGATGATGGGGTGTGACGTGCACTGCAGGTTCAAACTCTAGTCTGAGCAGGAAGAAGGAATTGCGAGAGTTTTCTCACAGTTTTTCAAACGCTCTCTGTTTTTGTTTTT
AAAAGTGCATTGACAATCATGCCAGAGAAAAGGGCATCACCAAATCTCTGGAGCTTCCAGACAAAACGTTACAGTTTGTCAAAGACAAGCCTCTGATGGACCAGGCCGTCACTGCAGAGCAACCCCTGCTGGTGAAGAGAGGAGCTGCGTTCACTAGAATAGTAGTGACCACCGCGACCGCCTTGAATGGGACCAGCCAT
TTTCCCTTTGGTTATGACCGCGGTTACGTCATTCACCCCACCCGTGCACGCACAGCGCGTTTCCCGTAGACTGTCTGGACGTTGATTGGATGTCAAGATAGCAATTTGATGCTGATTGGTTTCTCCTGCGAATACTGAAAGTGATTTGACGACAGGACGGTTGGGCTTGGATGTGAGTGGATAAATGGATGGTCGGTCTT
TGAACTGGGAAGCGCCTATTCTTTCATTATGGTTAACACAAGTTTTACGATGAAAGATAAGAGCGAGGCATAAATCAGCACACCTACAACCATCAACAGCTGACAGCTCCCATTTCCTAACCAGAAGCTTTCAGAAATCCCAGAATGTTTTGTAAATTTTCCTTTCAAATGAGCCAGTTTCATTGGCCACAAACAGGAAG
CGTTCTGTTGTTCAGCTCATGATGTTCCTCTGTTCCACCTGTCCACCGGGACGGCCCTGTTTTCCAGGACTCCGCCCCCGTCTCTTCTTGTCCTGTGATTGGATAGAAGTGAGCTATCAGACTGCAAAGGGGGAAAAAAACTTGGTTCTCATCCAACAAAGTGTCATTGGGGACACGCATGGCCTGCTGGAGGCTGGGAC
TCTGAAAGTGCTCTTCATGTTTGTTTCTCTGTTAAACTCTCAAATTACGTGTGTCTGAGGTATTGGGCGGGGCTAACATGCTTAACCACGCCTCTCCAACTGTCAAGTTTGACATCGCTATGACAACAAACAGAAATGGTGAGGAGGAGGTGTCTGTTAGGTTGTAACAAAGAGCTTAGAATGACCAAGGGGCGACACTC
AAAAATGTTGGAGTGGTAGACGCTGATATTCAAAGGCAGACACTATAGATGTGATTGACTGCTGAACGTGTTGTGTTTCAGCGCCCTCTGTTGGCCCACAGCTGACAGTGCTAAAGATCTCCAGCAGCTCAGTTTCTCTCAAATGGGATCCTGTTCCTTTAGAAAAACTCCACGGCTTCATCCAGCACTACAGCGTCCTG
CTCCTTATACACATCTTTGTTATATACACTTCTTAAAGTAACAGTGGCAGCTCACCAGAATATTCAGCTTGCTTTCTAATTGGCCGACGGATCTGTCAGTCCAGCTGATTGGCTGATTACGCCCGGTGTGTGGGAAACACAGATGTGCTTCGCTCAGAGTTCAGCTCGGAGGGTCACAAGGACGGATGAAGGGCTTCTGG
CGTTGCGCCATTAATATTCATAAGACAAGCCGTCATCGTAGTAGGATTCGTAGCTTGGCACGTTCGCATGCAGGATTTAAGGTGGCGCTCAGAAGGCCCATTTTAAGATGTCAAATGGATGAAAATGACAGTGGCCGGAAGTGTGTTTCGGTGGAAGGTGTTGGAATTGCACTGCTTTTGTTCCCGGTCAGCGCACAGCG
TCGTCGCGCACCCTTCTCACCCCTCCCCACCGTGTCTCTCCTCAGACACGTCACGCGCGCGCACCCTGTCAATCACCACCAAACCACCACCTCTCCTGACAGCTGAGCGGGACGCTGCAAAATGAACCCTGACACTCTGAAAAACGTGACTTGTTTTAGCTCTTTTGGTCCGATTAGAAACTTTGCAGTGTGAAAGCGAA
CTGCTCTGATAATACAGGCTGAAGGCCGTTATATTTAGCCAATCAAGAACAATTCTTGCTCATTCAGAACAAAGCAATCAACAATTACAAGACTAAAGTAAGGCTGACTGCTTTGTGCTGTGATTTATGGGGGGATTTAGGACAAGCAATTTCAAGTGTAGATACTGGGTTTACTATTACTTTTACCCTTTAAAACATTT
GCACACTTTATCTTTTAAAAGCGACTCATATCTGATCTGCATTTACACTGCACACGGCAAAGGTGCAATGACCAGGAAAAAAAGAGGGGGCGCTGACTGACAGCTTATAATAAGAGCACTCTTTTCTCAGTTCCTATATTCAATCTGTTTGCAGGGTCTCTTTTTTTATTCTTTTTGACAAGCTGTTTTACTATAGTTTA
TGTGTGTGTTTGCCATCCACCTGATCTCTCTCTCTCTCTCTCTCCCTCCTCTGCATCTTCCTCAGAGCTCTATAAATCGTCTTTCAGAAGCAGTGACAGGAATATGAGTGTGGAAATGTCTGCTCTTGTTTCCTCTCTCTCCCTCCAGATGGATCCGCGTTCGCTCCGCTTCCTCGGGCTGCTATAAAAGTATATCACCC
TTTAGGAGAGCTAATGATTCTGACTTAACATGTGTGTTGATAGCTGCTAGTTTGTAAAGCTTTGTTCACCTGAGCGGTCTGGCCTTCAACACCAGCATGCTGACAGCTATGATTTATGAGCAGTGACTGAGCGCCGGTGGCTGTAGAGGCATGTAATATAAACACAGCGGCGACTGGAGGATGACATATTAAATCCTTTC
CCGTCGGGTGGATGGTAAATCTTCTCCTCGGGCTCCTTTGGGCTTGAAAGAGCCGTGTTGGTGGAGTCTGAAACGGGAGACATTCTTAGGATGGATGTCAGTCTGTGGATGAAGCTCTTTATTGTGTCTGAGCATGTGGTACCCTGTTTTTAATCCTGCTCAGTCTGCTCGGCTCCGCCTCCACCAATCAGAGCGCCGCA
TTTTCAGAACTATATTTTCATTATTATCTCCATCAGTGCTAATGGGAAGCTTCTATGTTGAGTGTAGTTTAGTTTGGTGTGATTTATGGAGTGTTGTCAGCCGTGAATTTGAGCTCTGACTGATGGGCCGCTGTGAGTAGGAACAAATGTCCAGAGTCTGCTGGTCATCAGATGTGGAAGAAGCTCAATGCGGATCATTA
TTTGCGAGCATTGCTTTTTTTATCGCTGCTATAAAAGTGTTGACTGGGCCCTAAATCTGGAAGGCTGGGAAGCGTCTGGACAGTAAAAGAGATTGACAGAGCTGGATAGATTAGAGCAGGTAGATGAAAAACACCCGTGATGTGTGATGGAGATGCTAACATGTAATAACGTTCTTAAAATATGACACTTTCATCTCATT
CATATGCCTATGTGTATAACCATTGTGGACTATAACCACTGATCTGAGAACAGAACAAGAAGCGGATAGAATATCCGGTGTGGAGGCGAGCCATGCACTTCGTGGTCTCTTGTCATTGGTCGAGAGGGTGAGCTGGGGACCAATCAGCGGTAGACATCTGTGCAGCCACGCGCTTTTCCCGAGCAACTGAGGAACCGAGG
GTTAATCTTTAATAAACAAGTAACTCAACCTTTCTCGATTTGACATTGGCTGTACGCGTTCACGAGACCCTCCTGTGCGCGTCCTCGTGAATCAGGAAATATGGCGGCGCTCACGCCACTCAGTCAGGTAATGACTTTAAAAGTTTGTTTAAATGATACTATCCAACAAATATTAAGAGTAATTATATAATATATGTTGT
TTAGCAGACAGCGCTGAACTCGCAAAGCGGCGACCAACTGACCAATCGCACTATGGCGAAGGCTTCCTATATGAATATTAATGAGGTCAAACTGACGTTCCTTTTAACCTTTTAGCACGTAAAGTCATTAATATTCATTAGACCTGCCTTCGTCATAGTAGGATTCGTTCATTCGCCAGCTGTCCTAGCGGCCACGTCCA
ACGGACGGATCATCTGATTAACAGCCTGGCCTGGTGCCGTTAACCTGAGGACAGGTCACTACACCCGCTAAACCAGTAAGGGCCACTGAACACGCTCACTAATGAGGGAGCAACCCTTTCTGTCACTGTTTTAGAGCTCAGTGTGTGACGTTTAGGACTACAGGCAATAGGAACACTGTAAATGAGTGATAAAAATGATC
ACCTTCCACTGCGTTAAAAAAAAAATTCCCCGCTCCCAAACACTTCCTTCCTACGGCTCCTCTCCGCGCCTCTGTCGGGGCTGGGGCTCGTAAAGCGCTGACAGACGCAGCGGCTCCATGTGATTCCCGATCTCTCCCTTTAGATCTCGCCACTCGACAATTAAACACAGCCAGGATTCTACGCCGCTTGAGAGAGGGAG
TATGTCACTTCAGAGCGCTGAGATTGGCCAAAGATGACGTTTTCTTCCGGTTTGATTTGCATAAGGGGCCGCGTTCGCCCGTGTCGCCGTGGAGACGGGGAGTAAACGGCAAACAGTGCGGTGCATTGTGGGTTGATGTCATAGCGGACGTAAAACGCGCGAGGGTGGAGGAATAAAAAGCAGGCGCTGCGGGAGAAAAT
ACTAGTAAGGTGTGCCTAATATAGTGGCCTGTGAGTGTATATAAAACGACGATTTCATGGTATTTATGAATTTGGTAATGATTAAATGACTCCGGAGCGACAGATGACGCTGTTCTTCACCGTCAGCGCTGATCTCAGTTCAGCCGGAGAGAGGAGAGGAAGAGTCCTGGAACATGATGATGATGATGTGTGTTTATGCC
TTTCAGACATGGGACATGTTGTTTTTGAAGCTGTACGTTGTGTTCTGTTTTTTCCGCTCTTGTGTAACGCCAGATGGAGCTGTGTTTGTCAGAGAAAGGGAGAGAAAGAGGGTGTTTGCGTCATGACGTCAAGGGAAAGCGGTGCTGATATAAAGCCAAGCAGCGGCGTGACGCGTCCTTCTCCCTGCCTGTCCCCACCA
CTTATAATATGCTGAAATGGCCGCCGCGGCATCTAGTGGCTGTTTACCAAATCGCACCAGTGTTGCCTCTTGTTGATTCTATGCTCCTTGATGGACACCAGGACGTAGTTCTTCCTCTGTTCTCCCCTGGTAAGTATTGTCAATAGAACATTTACAATATTTACGTTAAAAGACTGCTTCATTACCTTTTAATCGTTACT
ATTTTACTAGTATCCTCTCAGTAAATAGCGAGCTCTTTATCGGAGCCGCTGGTGTATCCTGACGTCCGCTCTGAAGGATGTACAGAGGTCATAAATCGGCCTGGCAGGAGGCAGAGATTTTCCCATCATCCTTCAAAGCGGCCACCCATCGCTAAAGAGCCTAATGAAACTGAAGCTGCCAGAGAAAACATTTGGCCTGT
ACAAATGCATGCATTAAATATGAATGAGTGTGTTGGTCTGATGGTGATTTATTCATTGACGGAGGTTTGCTGGACTCCATCTGTCTGCGTGATTGACTGAGGTGTGTCGTTTACGGCTTTAAGTCTGCACAGACAACAAACTGCCCCATTATAAATGTCTAAGTGGTAATTAGTTAAAAGCAAACCCCCCCCACCCCCTG
TGCACTTTTAATGCTGTGACATTGATGTTTGTAGCGACTGAAGCTCTGGGATTATGGAGGTCACAGACAGGGGGCGCAGTCGAGCTCAGATGGACAGAAGTGAACGTGTGATTGACGTATTGCTGTTCTTTCTGCTTGAGGAATCTTCAGACTGAATAAGAGCAAATAACAGACTCGGAGAACTGGCACATTTCATACAA
CCTTCTAGACTTCACCGTTTATTTAGCGAAGGATGAGAACGGAGCACTTCCTGCTTCAAGCGCAGACGCCGTAAACACCGTAGAAAAAGAGCGCACACAAATACTGCCAGTCATTTAAAGAGACATTCGCTCAATTTAAATTAATCTGCTCATCCTTTACTTGTTATGAGTTTCTTTCTTCTTTTAAACCGCAAAGCAGA
GAGATTTTTTTAGACTGTCATTTGTCCATACTGTACCGTCCCTACTCTTCTCAACGAGCTGCGGGTGATGCTGTCAGCCCCTCCCCCGCCTCACAGCACTGACAGGTGGCCCAGTCCTCCTCGTACAGCAGCCTCTCAAACCTGCAGCCTGACAGCAGATCACCTCTCTGCGTACCGACGGCAAATGATTTAGCACCGGC
TCTGGTTTATGCCGCTCATTAGATGGTTGCCAGGTGCTGTTTTTCCACTCCAGGGTACGAATGGTCTTCTGGTCACCTCTTGTCCCAGTGGAAGCTCAGTGAAGCTTTTATTGTCTTGGATTTATGGCTGTTTCTCCTGATTTGGAAAGGTGTGAATGGATTGTGGAGCCAGAGCAGTGTGTGTGTCTCTGAGCTCCTGC
CACTCAAATGCGTTTATAATGGTAAGAAATCAGCCCAGAGGCTGGAGCTTACCGTAGGCGGCGCGGTAGAGTCTGTGGCCGGCAGTGGAGCGTCTGTCAGCGGCTAAGCGGAGCTCTTCTATCCGCCTCTCTGGAGCTCAAAAGCGGGGGCGGGACGATTCAAAATTACGTCACTGGACGACGCACCGAGCGTAATGACG
TGCTCGGGTTTAGGGAAGTGAGCGGGCGGGCGGGTCAATCGCTAAAACTGGTTGGGTTCAGGGAAGGAGGAGGGCGGGTCAGCTGATTGGCCAGTCGCACAGTCAATCATTCGGTCAGTCAGACAGCGGCCTCTGGTGGGTTGACGCGAGAACAGGGTGGGCACGAACGGCACTCGCGAGAGACATTCGAGATACGATAA
GTGAGTAAACTCTCCTCACATTGGTCAGAGTGTCAGGGTTTATTTTGCAGCGTCCCGCTCAGCTGTCAGGAGAGGTGGTGGTTTGGTGGTGATTGACAGGGTGTGCGCGTGACGTGTCTGAGGAGAGATGTGGTGGGGAGGGGTGAGAAGGGTGCGCGACGATGCCTATTTGAGGACCGGGAGGGAGACGCGAGATTACC
TATATGTTGATTTGGTTTTTGACTTCTATAAGATCTTGATAAGATGCTCTCACTCCTAAGAGATGGTTAAGTCCTCAAATTCACCAGGCCAGGGTTTCTGTGACACTTCTATTGTCTTGAATTTATGGCTGTTTGTTTTGACTTGAGTATATAAGGTACCATGTGGTATAGGACGGGGGGAGATCTTGTAAAAAGACACC
AACTACCTTTATATTTCTGTCAAACAATGAGGAATATGTAAAGCTGGTGTTGTCTGATGTGGCCAAAGACTGTTGTGGTTATGGCTGTCTGCGAGGCGCAGTGGCATCAGTCAGCCAGCAGGAGGTGCTGTGAGCTCTGCGCTGCTGTATTTCCATCTGACGATCATCAAACCGCAGAAGAAGCGTCAGATTCACAACAC
TGTGTTGTTTCATTAGTTTCTCATCAACCTGAGCAGCGGCGTGGCTGTGATTTACAGCAGTGTTAATCAGGGTAGGTTGAGGAGAGTAGCGAGCACTTCCTGTCTGCAGGAGTAATTAGTCAGCAGCTGCGGGAGGATATCATAACGAGAGTCTGCTCTCTCTGCTCCTGCTCTGGCCAATTAGCTGTGATGAAGGCCGG
CGCGGAGACCGAAGCCCCGCCCACATCTGTCCTGCTCTAGAATCGGGAGAAAAGAGGCGCTCCAGCACACACACACACACACACACACACACTCCTCTAGCTGACAGATGAGGAAACTCGGCTGTAACACTGTCGTACAGCAGTGCACGGGTTTCCTTCCGAACTGAAATCTCAGCATCAGCTCCATCCCGAACACACGG
GCGTTAATCTTCATCTTCTTATGATCTGATCGGCCTATAAAACACTCAGCAGACTGTCATGTTTTTCTGCCTCAGTGGTTGACGGTGCTGTGAGCTGTCTGTCACGCTCTGAAAGTAAGATGTTTCTTTTCCTGACAGACCGGCTGTGTGACATAATCTGCAGCCCATTGGTTCTTTTCTTTATTGACATTGGGCTGACC
ATATATCTGTCTTTTTACTGTTCAAGTGATTTAGCATGCTCCTTGAATGTATGATTTTAGTAGTTTGTGCACCTGTGTTCAGGGTTGATTTATGAACACTGTCACTGAGACACTGGGTATAAAAGCTGACTTTTACTCTTCAGCTTTGCGCTTTTCTGACTTCTGTATACCAGGGTTTGTTGCCCTTTATTCTCAACGGA
ATTAGATATGGCTGTGATATTAGCACAGTCTGTGACCTCATGTTAACACACGGCTCCCAGCACTGCTGATATACTTTTATACAGTATTAAGTGTGATTGGCAGATGACCAGTTGACACTACATTCTTCTGCCACAAGATGTCGACAGAGAGCGTAAAATAATAATCTGCTTTTCAGTCTTCAAGGAAGTAAATTATTTCC
TATATTAGACAGTGCAGAAACACTAAACTGAAGGAAATGTTTGTTAGAATTGTTGAAGGAAACCGGACTGGACGAGATAATGAAGGAGAGATAGTCCAGAAGGGGGCAGTAATGAGACACAATGCCGTAAATCTGCCGTAAAACCCTGAAGAAGAAGAAGCAGCTCTGCCCTCCTCCAAAGCTAAGCAGGAAGATTGTCT
AGCCTTTCCCGCATTATTTACATATTAACTGTCCTCTCACCAACCCGCTGGCCGCTCATTAAATATTCAACAACTCTGCGTGCACTCCTGAATGGCGTGGGCGGGGCTAATGTAAATGAGCAAATCGCCTCTGCTCATCGACGTACTATCAGGCCACGCTCGAGCGGGCGATCAGATTGGCCGAGCGCGTCCGATCTTAC
TCAGTCCTTCATTCCGCCTGATTTATGAGCCCTTTTCCTCATGGGGACTGAAGGAATGTCCCCACAAGGTCAGAATTTACTGGTTTTGCTATACTTGAGGGGTCGACACACTGATGAATACCAGGCACACACACACACACACACACATTCTGGATGATTTATGAGCCGTCTTCCTCATGGGGACCACAAAAATGTCCCCG
ATAACAGCCATCGGAAGGGGGCAGGGCGGTGCTGGCGTACCTTGGAATAAAATCCTGCAGGCGCCCCTGAATAAAGGAACATAAATCAATTTACAGTCAGAGAGAATGAAAATGAAAGCAACTAGACCGTTACTGACACCTGCCGTCAGTATTCTGTACACGCCCATCTAGATCACGCGCACATTAGTAAGTCTGTTTTG
AATGTTAGTAATGGCTTATTTTAATCCATGAATATTTATTGAAATCTTAACTTAACTAAATTCACAAGCGTGTCTGGCCAATTCGTTCATAAGGTCTTTGCAACAGAGTCAAGAGAGAGGGCGGGACTATCTCCAGTTTTTTAGAGCTCATTGGATGGTGACGGTTATAGCTATTGGCTTAAAGGAGTGTCAATCAGGCC
TTTGTGTGTCTCTCAGAAGCTGCTGGAAGGTTCTGTAGATGCTCCAGACAGGCCAAAGGTCTGTCCGGGCTGTAAAGCAGCTCGATGTGTGTTATAAAAGCTGACAGATTGCGGCCTGTAAATCTGCTCATAAAGGTGTGTGTGTGTGTGTGTGTGTGTGTGTGTGTGTGTGTGTGTGTGTGTGTGTGTTTGTGAGATCT
TCTCCGAAAACAGCCAGAGACAGATTTTAAACGTTAATTTAGCTCGAATAAGTGATCATAAATAATAATAAAATGTTAAATATGTCGAGCTGAGACGTCATTAACCGCCTCTGACAGCGCACAGTGCGAGTATGTACAGTCAGTCCAGCTATCAGTAAGCAGATAACACCGCTGATACCAACCTACAGCCTTAAGGGCGA
AAATGGTGCTGTATAAGCGCGTTGAAAAACTGCAACTCCCAGCATGCAGCACGCCAGGGTGTTTGACGTCATCAGCACGCGTGTGAATGTTGATGTGACGCCCCCGCATCTTCAAAACACTGATAAGCTCGGTTAAAGCACTTTTAACAATTATATTGATTACAAACACCGCACTCGACATGTTTCTGCTTAAAACAGAT
CGACTCTAATTAATTTGGCGAAATGATGTTTCCATATGCGAGGCTGTGCTGCGGACAGCTAAAAATAAAGGATGGCATAGCAACAAAGCGGCGATTGGCAGAGGGACGCGAGGAGCAGCTGGCCATTGGTCGAGGGCAGCGTCCACTCAGAAGACTGCGTAGTGACGTATGCGCAGCGTGTAGCAATGCATGATGGGAAT
AAAATAAGGCTTCGATCTGAACATTTTTGTTGGTAAACTACTGATTCATTACTTTTACATTTAGTAAATAAAAGCAACGAGCGCTGTTTTGAAAGCTTCCAGTGACGTCTCTGCCGAAAAGCGTCCGCCGCTGTCGTGATTCTGCACATGTGTGGCTGTTGTCATCCTGCGCGCTCGGATCATGAGTGATTATTCTTATA
GTCAGAATTGAGCTGTGAGCAGTAGATGTGCGTTTCTGCGCTGGGACTGAAGCGTTCAGGCGTTCTGATGGCTTGCCAGCATTCATTTATCAAAGTCAGTTTTATTGTGTCTGTTTTCTTCAGGAGTCTGGCAGGAGATTCAGCACTCCTCCTCCTTCTCCTCCTCCAGGGTTTAGTCTGCTTTTTCTTCTGGACAGTGT
ATGAACACATGAGATGAAGCGCTGGAAACCCAATGGAGAGCTGCAGGTAATTTATCCTGAACAAACACACACAATCTGTCGAAGAGCAAACACGTCTGTGGACAGCTGCACACTCAGAAGAGCAGTTTATTGCTGCTTAACCAGCCCAATAGTGCTATGTGTCATTTTATTTAAAGTGCAAACAGATGTTTCTCCTTCAC
TGCTGGTCGTGTTTCTAATCTCCAGCAGGCCATGGGTTTCTTTGTCAGGAGATGTACGAGTGTGTGTGTGTGTGTGTGAGTGTTTTTCAGCGGTGACCCTGACAGCTGCCGGCGGGCGTCAGATGGACCCCAGAGCTGTGCTGGGCTTTTCAATAGCATTGATCAGGGGCTTCCCTTCACCACATCAATCTGTGCTCGTC
CGCCACTCGGTTTCACTGCCTGACTGATCACTCGTCAGATCTCCCCTCCTTCACGCGGCATCAAAACTCGCATCTTTCCTCTGATTGGCTGTGCGGTTCTTACACGCTCTCTGATTGGTCAGTTGAGTTAGTACGCAAGAAAGGCAGGACTAGGAACGTCCCAAATTGACGTTTTCGATGACCATTGGGCTTTCATTTCG
ACCTCCAGGATGTCCCACTGACACGGCAGAGCTGGACTCAAACAGTCCGGAACTGACGGGAACACTGGCGCCCTCTAGTGACGTCCCTCTGGTTTTGACGGGCGGCTGGCGTGTGTGTGTGTCACTGTCTCCCTCCAGTGGAGAAGCGAAGCGGTGTGTGTCCATCAGCGCTGAGAAACGGCGGCGAGCTCCGGGAGGAC
TAAAAATATGTGCATCTTTTCCCCCCTTAAAACTGGTTCAACTTTAAGGTAAAATAAAGTAACTTACATGTAATGTGTCCTCTGAACAAGGCCACGTCTGATCACGCTGGTCTTCTGAGGTAATAGGTGCGTTCGACATGAAGCTCAGCTGCAGCCGGTGATCAACGAGATTAGCCGAGCGCAGGCGGGGCGGAGTTGAA
CTCGCATCTCTCCCTCCCAGTCCTCAAATAGGCATCGTCGCGCACCCTTCTCACCCCTCCCCACCGCATCTCTCCTCAGACACGTCGCGCGCACGCGCTCCCTGTCAATCACCACCAAACCACCACCTCTCCTGACAGCTGAGCGGGACGCTGCAAAATAAACCCTGACACTCTGACCAATGTGAGGAGAGTTTACTCGC
GCCTCAGAATAAGCGCTGTGGGCGGGATATTTGCCTGCACCCTGATAAGCGAAAGCTGATTGGCTGCCTGTAGCTAGTTCTGAGAAAGATGATTGGCTGCCTGTAGGTTCAGAAGAAAGCGGGTATTCAGTCAGGAGAAATAGTAAGTGGTTTGTTTTTGGAGTGCACCTATTATGAAGTGTTTTGGGTTGACTTTATAT
ATCTTCTTGCAGGTGAAGTCTGCGTGCGGGAGTCTTAATAGTGAACATTACAGGGGCTTGTTCGAGCCGACGCTAATAAATCAAGCTGGCTCTGCTAAAAGCTCTCTGACTTTTATGTGGCCGTTTGCGTGTGCTCGCTTCTCCTGAGATGAAAGGGGAATATTTACGATGTTTATTTTCTTCTGCAGGTCTTCCCGCAG
TCTGAAGAGTCAAAAGGATTCAATTATAGCCAGTTAAACAACAGGCTGCCAAACTAAAACCGACTTCAAACGGAAAGTCCGAGTGTCGGCGGCTGCCGCTGCTGGCTTATTTATGAAGAGTCCGGCTAATTAGACAGGCTAGCATGCTAACGGAGCGAGTCACCAAACGGGAGATAAACACAGACTTTCTTTGAACCTGC
TGAAGGGTGTGGTCTTTGACTTCAGTTGTCAATCATAATCGAGAGGTGTGGTCTCTGGTGTCAGCTGTCAATCATAACAAAGGGGTGGGGTTTCTAGCTTTAGAGCTGTCAATCACAACAGAGGTGTTGTCTTTGGTTTGAGCTGTCAGTCATAATAGAGGGGAGTGGTATCTGGACTCAGAGCTGTCAATCATAAGAGA
CAGACTGAGGCTGCAACGTCTGTAAATCTGGTTCAGACACTTGCTGACGAGGCTTACAGGAATGAATGGATGACTCCTGAGACTGGAATGATCACCTGTCACTGAGATCTAGGAATGATCAATTATCCTTTATACTGCCTTCAGGCATTCAGACAGACACACAGAGCAACTCTGTTCAAACACAACACTTTTAAAACACA
AAACTAAACAAAACATGAGATTCATTTGCTGCTCGCTTTGTTGATAACAGAGGTGTCCCTTTAAATGGCGCGTACAGACGCTGATCTGGGATCAGTTTATTGTACGGAGCGCGTCTGTCAGTCCGCGCTTATACATGCATTTACTGCTTCAGAGGTTGCATATGAAAGGAGACGATCGACGCACAGTATTAATGTAAAGA
CAGGAAGTGAGGAGGAGCAGGCATGGTGAACTTCCTGCGGGACTGTGCTGATTGGACGCCCTGCCTGTGAACACACTCGGCAATAAATCAGACTGTCAGCACCTCCGGCCCAATACTCTGAACATGCCTTTATCAGGACATAGAGAGAAAGACCATGCTAAATATATAACAGACCACCACACCACTGAAGAAGAAGAAGA
TATCTATCCATCCATCCATCCATCCATCCATCCATCCATCAATACATCCACCAACCAACCAATCCATCCATCAATCATCCAACCAACTCCTGTTCTTAGCTGACAGGTTTCCTGTTCCAACTGTTTCCAGTTCTTAGCTGACAGGAGTGGCACCTGGTGTGGTCTTCTGCTGCTGTAGTTCGTCTGCCTCAAGGTTGGAC
GCATGGTTTTATTCAGATACAACAGAGCCAGAAACAGGACGGTCAGTACACCACTATAGTCCCTCCATAAAAGAGCTGCTGAGGGTAATGAGTGGCGTTTGAGGAAATAAAGAGCTGATTTGAACACAGACGTCAGTGAAGAGAGACAGACAGCAGAGCCTGCACTGCAGATGCTGGAGGCCAAAGCACAGACACACCAC
ATTAAAGTAAGGAATGAAAACAGCGCATCGGTGAGCCTGATCTGCCCTCATTCCTTCCTCTCAGAGGTTATTTATACCAGTAAATCACCTGTTGATCGCTGACAGGCCGAGTCCCGCAGGAAGAGCGCTGTTAAAAACAGACAGAGAAACTGCCGCTGTTATCTCATTCACTAGGGAGAAGCTTTTTTCAGTCGTACGTG
GTTATTTATTTAAAATGTCAGACTCGAGCACACGCTGTTCTTCTGTCTGTTGTGTGGACTGGCTGTGCTGGTCTCAGTGGTGAGGAGGTAGACCAGACTGACAGGCAGCTGTTGAAGACTAGGGGGGTGCGCGGGCTAACAGATGAGCGGCTGGAGTATTTCTTATTTTTAGCCGTGAATCTGAGTGCTCCCCACTGAGG
GGCCTGTGTTACACAGTTAACACACACACAGACCAGCCGCAGACACACACTGTCATCTGTCTTGCAACACAGACCATCCATCACAGCAGCGGAGTCGACATGTCTGACACACACACTCTCACTTTTCACACACACACACTCACATGAACACACACACAAACACACATTGATTCGATGCGCTGGATGATGATGTCATGGCA
GGGGGAAGTGTGTGTGTGTGTGTTGGTTGTTGTTAATTTGCTCCATGCCGATCAGTCAAACAGGAACCCCAACCGAGCAAATCTGGTTTTCCTGACTGTCAGCAAGAGCTCCAGCAGAGCCGCGGCTGCGCACCCAGAGATGCAGAGACACAAGAGAGGCGCCAAACACTCATTAAAGCCCTCCAGATTAACTTTACACA
GCGCGCAGCAGCATTTAGCACCTCCAGCAGTGCGTGTTGTTAAAGCTCCAGCTCTCACCTCAGCTCTGCGTCTTCACACCTCGCTGATAATTGGAGCGCTGGCGTCTTTTCCAGCGCGTGTTTGGCCTTCCATCAGTCAGTAGCTTCTCCTGCTGGTGTAACACACACACGAAAGCTTCATTCAGCGATGGAGGTTTATC
CGGGTCCTGAGAGCTTTACGGCTGTAATGAAGCGGTAGGTGGCTGGTCACGGTGCGTCAGGGTCTTTACTGGCTGCTGGATGCTTTATTGAATTCCAGTTCAATTCGCAGACAGCTTTACTGTCGGCTCCAACAGAACGTGCTCAATAACAAACACCCGCGAAGAGTTATTTACAGTCCGAGGCGTTCCTGACAGCCTCA
GTCCAGCTGCGGCTCGTCCAGCTCCGTCCACGCCTGCTGAAACTCCTCATCACTGAATGCAAGAGCCATGATTTCTGCTCTCTTCCGTCCGCCACCGAGTCTGACACATGAACGCGGAAGTTGGCGTGGTGACGTCACGTGTCAGCTGGTCGCTCGCCATGCGTATTATTTATTAAAACTTAAATGGCTTCAAAGGTTTT
CTGTGTGCGTTTTTAGTTTCAGGAAGCGGTAAAGCTGAAATTGAGTGTAATTGGATAGGAGATGTGACTGTTCTCCGCTTGGCCTCAGGAGACGTGACTGCTGTCAGGATCCACATGATAAATGCTTTGATTTGGACTCTGCATGTTGTGGGACACCTGTGTGTGTGTGTGTGTGTGTGTGTCCAGGCTAAAGCAGATTT
ATCAATTCCAGTAAAGCAGTTACATTTCTAAAAAGGCGAAGCACTCCAAATGACAACAAACTCGTCACATGATACTAGATTTACAACGTGCTCTCCGGCAGGCTGTCTGCTATTGAAGTGCATTAGTGAAAGCACGTTTCTCATTCTTTGAAGGCACCACAGGCGTCAGCTCCAGCAGAAAAACACACATACACTCTCCG
CTTCTGTCTCCTGCCAAATAATCAGTCGGTCAGGAACAAAAGAGACCTGCAGGCCCGGCGGTGAAGAGTCGGCTGCTTATAGACGCGCGGGTAGCCTGTCAGTCGGTTGCCATGACAGTGTAGTTACACGGGGATCAAGTGACGGCAGGATGTGTAAACAACAGAGCGTGTCGGTTTCTTAATGCCAGACGATCACAGGA
TGAAGTAAAACATGTAAAGCATCCTAATTTGATGCAACTCATTCTGCATTTCACTATGAATCCACATAGATGTGTTTTGGCAGTGTTTCTGTGTGGTTATATGTCAGTCAGCAGCAGTGAGGTGTCGGGTCTTTGGTTTGGGAAGTATGTCGTAAAAGACTGGTAAACAAATCCACCTCCTGCTGGTATTGGTTGAACCC
TTCTAAAAATAATTCTAGATCTCAGTTGTAAATTCAACACACGGTCATTTCTCCGATGAGCACTGTGTGGCGCTGGTGTGCAAGTTTTCAGACGGCTTCACATGCCACATTTATGATGAGGTGATTATCTGAACACCCCATGTACGGTTAACGTCTAGCTTATTTTTCTTAATGTACACCCAATATAGCTGAGACTTTAA
TAAATAAATGAAAAACACTTGTGAATCACAGAATTCGGAAACTGTTTACAGTGTACGCTTATTTTTAAGATCGTAGTGTTGATTGACAGACACCTCTGCAGCATGAAACGTCCACACTTACATTCCAGCGGTTTTGTTTGGCGAGCGAGAGACAAAGAGGAGCACCATTAGGATGGTCAGTTGAGCGCTGACCCCTCGTC
GAACAGCCTGCACTTGTTCCTGCGCCTCCCAGCAGCCTTTTAACTTCTCCACATCCATCTGTCCACATCCAGGAGAAAACAGCGCAGACGGAGAGATGAAAGGACAGCTGTCAATCCGTGAAGAGCGGCTAATCTTGCCCTTTGTAAAACTCCTTCAGAGAAAGCCAGTGCCGGTGGACTAAGTGTTTTTACGCCACTTA
GGCTGGAGAACACTGCATGTCCATTGTGGAGGTGTCAGTAGGTCACCGGCGGGTGTTCAGGCCGGCCCACTGGATCAATGCAGACACTTGGTCTGTCACTGGGGTCATTCAGGAATCAATCTCATGCTCTGCACTCTTTTATGATCCCCACAGCAGCTGCTCAAGATGATCCTGGTCGAGGATTATTGAGACTTCTAAGG
TACGACGAATGGCTCGATCTTCTTTCCCGAAACTTTTCGTCAAGCTCGCGGTATTCGAGTAAACGAGTTACTCAATCAAAACTCTCAGACGTTCACTGACAGCTCAGACTGGAAATGAGTCAGTATCCTACAATTCCGTTTTTGCAAAACCATTCCTGTTTGTCTACTGAGCCAAGTAATATTGAACTACGAATTTATCC
AAGACTTCCTTTTAGCCGCCTGACCTGTGCACAGCTGTTACCCACAATGCACCAGTCCATCGCTCACACTGACAGTGCAGCACCATAAAACACAGATTCCTGACAGCAGGAGGGAAATGTCAGAGTACAAACACACACAGATCTTCATGCAGAAGCAAGTCTGTCTGTGTGTGTGCGTGTGTACACACATGACGGTTTCG
GAGGTGTTGAATAGAGCCGACTGAAGCGTTGCAGACTGTCCAGAGTGTTTATCTGACACACACACACACACATGCTTAAAGCAGGAATGCAGGCTGACAGCTTGACTCTTCTAGTATCGATTCAGACCTGTTCAAATATGCATATTCATTTCGTTTTCTGTCAGTCTTGTGCTGTTTCTGAATATCTGGACACTCTACGC
TGCTTTTTCTGCCCTGTCGACTCCGTCAAGCCGCCCGCTGTTTGACTAACCCTGTCTCTTACGGCCCTGCACCCTCCCCTGTCTTCACCTCCAGCCTGACTTTTAACCTCTTAATCCTGCATTGTGAAGGACAGGCCAGCTGATAATTGGTGTAAAAGGGAACCCAAATCAGCAGGTGGCCACAAATCCCATCATGTGGG
CTGTGTAGCTAACTGTTTAAGTGTCGTTTTGGCTTCTGATGATCTGCAGGACTAGTTTCAGGGATTATGTTGTTTGCTTGGCTTTGTCTCTGTGTGTCGGCGAGCGGCAGATTTACGATTTGCTGTCTTTACAGGGAGAGAAGGGCACTGAGAGTGTTGAGTCTGCAGCACTGACAGTGACGGACGTTACACTGTCAGGA
TCCTGTGACCCTGAGCGCCAGGGGTCATACAGGTCATGACCTCCTGTCTGCTTCCTCCACTTCTTCTTCTTCTCAGCCGTTCGTCTGCTTTGTGGAGCTCCGCTGACAGGTAGTTTAACGCTTGTATCCTGCTGCTCCTTGAAGTCGTCGCCGTCTGGATTTTTTACGCTTAGCTCCTCGTTTCCGGGATTTTCTGAGGT
CACAGAGGGAAAGTGATGTGAAGAATTTGTAGCGTACGAGGAACTTGTAACATTGTGTTGCTGCACTGATGCAGACCTGGAAGTTGTCAGTGAGCGCCCTCCTCAGGCTGGATTCAGCACTGTCAGGATCTCCACTCAGCATCTGAAGCTGAGCAAGAGCCAGATTATACAAACTCGGGTTTTTTTCTGGAGACAACAGC
ATTTATATATTGAGATACTAACCTAACATCCAAGTTTGTTTTTGAGAGTATTTTAACTGGAAACACACGTGAAGTGAATGCGTGTGCGTGGCATGTCCAGGTGGAATTGATTTATAACAGTGACGTCAGACCACATGGCTTAGCATAAACACAGTGCCTTTTTTGTTGACTGATGTACGTGCCGTAAAGCTGCCTGTGCC
TTACAGTACAGAAGAGCTGCTTCCAGACATGTGGATGTTTTCATTGTCTGTGTTCACTCACTGTGGTTTGACCTGTTTGTTGGGATGAGAATAATTGACTGACAGTCGTGTGTAAGATGATCTGGAGACGACAGAGCAACAAAGGCACACTGTTGAGAGCTAAAACAGATTACAGCATATGCAAAACTGAGAGCACTGGG
ATAGTACCTCCTCTGACATCCCTGCAGCCTCGGCGGTGTGAGCGACAGTCTGTGTGACGGTTTCAGCAGAGGCCTGCTGCTGTTTACTTTCCTGAAGCTGAAGCGACAGGTTTCCCAGAATGCTTCGCTCCAGGGTCACAAGGGTTGCTGTGAGGTCAGAGTTGCTGGTGTACTGAGAGGCCAACCAGGGCAGCAGAGGT
TTCTCTAAAGCTTACACAATTCCTCTTTGTCTGCATGTCTTCCCCATCTCACACACATTGAGTAACTTGAATTCGTCACATTTCGCTCTGAGTGCCAGCGGCAGATGGTTCAACGCTTCGTCACTCGATCCCACTCTTTTTACAACACGCTCTGCCTGCAGACCACAGTCAGGCAAACCTACAGACACACTCCAGCGGAC
TCACAACGCCTGTGTGCGTGTGTTACAGGCTCTGGCCACACCCCTGCGCTATGACTGGCTGCCCTCTGGTTGCCATGACAAGTGGGTTCACTTGAGGTGCTGTGACAGCCAGAGTGGGTGGAGTTGACCTACATTCTGCTGGAGCAGTGCTGAATAAAAACATTTAGCGGCACACTCACACACTTATACAAAGGCTGTGA
TCTCCTCATTCACTGAGAAAGAGTGTGGTGATATTGTGTTGGCACGTATCAGAGGAATGATGGAGCATGTTCTGCTTTGTTTTACACTTACAGTGATAGACAGCTCTGAGCCTGAGGCGTTTGTTTTTGTTAACAAGATCACAGTGTTTGAGGAAAAACGAGCAACTGAACGAATTGAGGTGAGGTGTTGTCACTGAATG
TATTGTTCCTCTGGCAGTGTTGACGGATCCTCCCAGAAACGTCACAGTCTGGAGCTCGGGGAAGGAAGGGCAGCTGAACGTGAGCTGGCTGCCTCCTGCAGTCAAATACATTGATGACAGTTTGATTTATGAGGTCAGATACGCTGTGGAGGACAGTCACATGGGCAAGGTACGTTATATATCTACACCAGGGGTGGCCA
GCATAATCGTAAGAAGACAACTCACTACAGTCTTTTTTCTCCCGCGAAACTGACGTCAACTGCCGTGCTGTTGGAACGACAGATCTGATTGGCTATCATAATACAGAGCTCACCGTTGATTGGTTAAGTCAAAATGTCAGTTCATATATATTTAAAAATATCCACGTCTTAATTGAGAAAATACAATTTTTAGCGTATAT
TTTGACATTGGTGTTTGTCTGTCTGTTGTTTCCGCAGGGAAAAAAGTGTCTGCCACTAGTTTGGAGAATGTGGTGAGCTGGTATCAGAGTCACTGTCAGTCGTGTCCTAACGAGCCAGAGCTGCGGGAAGTAGAGCCCACTGTGGGTTTGTCCACGTCTGCTTTATGGCAGTGTGCAGCTGGTCACTCCTTTGTGCAGTA
CGATTTGAATGACTGCAGCTGGAAGAAGTGAGTTTAATTTAGTAAAGCTGAAGGATGAGGCTGTCCTCCTGCTCAGCAAGGAGGCCGCCATGTTTGATGACACGCCAGTGACCTCTAACGTCATGTAGGCGGGTAGTGCCGACGTCATGACGCCCTCTGCTGGCGCATACGACGTATGCCATTTTGGGAAAACTTCATTT
ATTGGCCACACAGTGCCGAGTTCTGTCTTTGTTTCCCCTGCAGTGGCTTGCGGTGGAACTGCACCGGCAGCAGGGCCTCATAAATCTCCAGGCCTCCGGTGGCACATCCAGCCTTCAGCTCCGGTTCTGCTCAATGACTTCACCCCCACCAAAAATCCCCACCCAGGGACGCGCTCCAGAACTTTATACTGCTCTTTCCT
TTGACAAGCAAAGGTTTTGACGTGAGCCCTTATAGGAATGTGTGTTTACGCCGTGACGTTAGTTCTGTATGGGTGTGTACGCCGCGCTATGAGTGACACGCCGGACAGGCTAATAGCGGCAGTCAGACTGAGCGAATAATGATTGGAAAATGAGGGCTATTATTGAACTAGAGTAAACAGCACAGGACTCTGGTGAAAAG
GCGCACTGAGCACTGTCTGCTTTCTCTTCAAGACGGGAAGAAAAAAAAAACCGAGTCCACGCGCACTTTCTCCGGCTCGAGCGCCTCGGTGGAGCTCGGAGGATGCTTGATATGCGAGACTCAAGCCATCAGACACGTAGCGATGGCTTGTAAAGCAAAACACCGCTGGATTCCAGCAGCAGAACATTTAAGATAGTCAG
AAAATCTCCAGCGCAGCCGGTCAGACGCAGAGAACAGCCGTCGGCAGGGATGAACATCTGAACTGGACGCCCAACTTAAGGTATTCCGCTGATTTATGATGCTTGACAGCACTGTGTTCTCTCTACCTTTTGTGTTTTTAACTAGGCTGCAGTGGGCTATAACATTATACCTACATTACATAATTTTTAATAATATCTGA
TCCTTGAGCTTCTGATTGTGGCAGTGCTTTTTCTGACGCAACCCCTCCTGCTGTTCCAGGCTCATCCGTCCGGCCCTCTGAAGAGGCGGGGTCTCCCTGAGTGACAGTCTCAATTTGTTTGTCCCCCCCACCAGCATCGGTCTGAGTCTGACTTGCAGGCTCTTGCTCTGCAGACCCTGCTGGATTTCCCTCAGGGCCAA
TGCCACACTGCCACATTAATCGCAATCCCCTTTACGGACGCTTGGGGGCTGCAGAGCAACCTGATGCAGTCTGTGATGGGTTTGGCATCAACTTTTGCTGTCGGCTCTATAAAAAACAGCTCCTGTGAAGCCTTAAACCGATTATCCTCAAACAGTAATGTGATCTCAAATGTGCGTCTCCTTTACTGTTCTTTATGGTC
ATATTGATTTGTATATTATCGTCGTTAAACGAGCTTCGGACAAGCGCCCGCAAAGATGATGGAGCTGGACGAGGTGGTGTACCAGGACGACTATGGGGCCGTGTCCGTCATGTCGGAGCGGGTTACGGGCCTGGCCAGCAGCATCTACCAGGAGTTTGAGCGCCTCATCAAAACCTACGACGAGGAGGTGGTGAAGGAGC
CAAATATGGTTAAGCAAAGTATGATCATCTTCTCCGTGCAGGAATCCTCAAGAGTTTTCGGCAGAAAGGAGGAGGAGACGAGAGCGCGCGCTGATGATGAGTGTCGCTAGGTGACATGCGCGTGCGCGTCTCAGATCCACACTACATAGAAAACACACGGAAAGTGAGTATATTCAGGACTTCTCCAACCTTTCTTGTTT
GACACGTGGAATTCCTGAATAGGAGTTTAAAAACAAACAAAACAAACCATCGGATGTCGCTGTAATTCGTCATCTTTCCTCTCTTGTCTACGTGGCAGTCCGTCATCTGGTGTGCTGTACTGCTCCCTGTTGGTAATCTGCATTAAACTACGCTTTAAAACCGGTCCAGTCACTTCATTCACGCTCAAAACCAGTCTTCA
CCCGAATATGAATGCATACCTTTGGGTTTGTTCATCTCTGTAAAGCTGCTTTGACACAGTCTGCATTGTATACACAACCTGAGGTCGCGACCCTACCTAGGGGCCACCAAAGATTTATGAGGGGTCATCAAACTCATTCTAGTAGGAATGTAGGAAATGCTTATTTGGAGATAATACAAATTCCACATGGGTATTTCAGT
CACAAACAAAAGGTAAAACAATATAATGAGAGACTTTCAAAATCCTGAGTCCTTAGTCCATATGCTGACATCCTCAAGTGGGATCTGTTTGTCACAACCACTAGAGGGCGACCTTTGACCCTTAGGAACAACCTCTCAAACAGCACTCTTGGTCTGTCAACACTCACTATCTCTGTCACCTTCTCTCTTCTCCTGTCTAC
ATGTGGCACTTAGTGAAAAATTCCAAGATTAACTGACACCCTGTTTAACTAGTACCCTAAAAGTGCTTTTCACTGACTGATGGAGAGACAAAGTGACTGACAGCAGGTTGTCCAGTTTGAGGACACAAGAAAATGAAAATAGATCACACTTATTAATCCAAGTGAATATGATTAAATCTGCTACTGCTCATTGTTTTGTT
CCTTAAAGGAATGCACTGGACAGGAAAGAAGCGGAGAAATTTCTTCTTGTGCATGTGAGAAGAAAAGTAGGCTGATGGATTGAGTAATAAAAAGCCAGGCCTGTCAGTGGAGAAAAGAAGAGAAAGAGAGAGAGAGAGAGAGCGAGGGGCAGTTAAATTAAGCAGAGGGAGGGAGAGTGAGGAGATTAACAGTCTGAGAG
CCCGTTTTTACCTGGCGAAAATCTCTCGCGCGCTCGCAGTGTCATTTTCAATCGCGCGCCCAAAGTGAACACGTGCGAGCTTCCCATCCTACTGTCAGTCAGCAATGAAAAGACTGCGATTTCAAGCGCTTACCGCGTCTCGTCCGCGTCCTCGCGGGGAGGCTGGAACACAATGACTGCCTCCACTGCGCAGCCACGCG
CACTAAAAATGTATAATCTTTCACCTTTTAATCCAGCTCGAGCTCTAATACTCCATGTATGTGCTTCATAAATCTCCCGCCACTTCACTGAGTTGAACGTCAGTTTCCACCGGACACGAGCTACATCCGTTTTCCCGGTAAAATTACGTAGGGCGCAGAACGCCTGCAATTGGTTGGAATGTCGGAAGTAATTCGTCGGC
ATAATATGTTAATAAATAACTTGTAAGTTGAGCAAGCAGGGTTAGCTGCAGTGATTTTCTATGCAAATAAATACGCCAAGGAGGAACGTCAACTCAACTGTCATTTTTGAAATATTACCCGTTAGCGCAGCGCCATCTTGTGTTGTGTCTCAGGGAAGCTTCATTGCTCCAAAAACCAGACCAGAAATCAAATGCTCCTC
AACCAATTACCTAATGAGTGCGAGGATTCCTGTCATACCAGCTGGCTTTAGTACACACCCTCCCTCACTCTCTCTCTCTCCCTCTCTCTCTCTCTGTCTGACACTAATCTCTGTGTTTTTGGTTTCAGACTTTCTCCCCCTCTGTTTCTAGGTGTCTGACAGCCATGAGATTAAAGTGAGGTCTCAACATTCACTCTGCT
CACACACACACACACACACTCTCTCTCTCTCTCTGCTGTCTCTTTATGAGGAGGTGTGGTGATGGGCCGTTTGTCCCTCTCGCTGTGGGACAGCAGAATGTTCACACTGACAGGCTGCTCTTTGTGTGTGCGGCGCAGTGTGTGTGTGTGTGTTTGACTGATCGATGAGGCGCTGAGAGGACAGATGAGGAGGAGGAAGC
CTTGGTGAAGTTTGTGTTTGTGTTTCAGCCTGGTGAAATAATGTTCTTGATGAGCACTTAAGAGCCGCTTAAGCACAGTGTTTATGCACTCGACCGGTGTCAGTCATTCATTGATCTCACACTGTATAGCGCTGCTTTAAGATGTGTGTTCAGTTGGCAGTAATTTAGGTGATTGCTTAAGACCACACAGGCTTAGAAAC
AGGTCAACATCAGAGTTTTGTCCTACACAGCAGCAGCCAGTCAATTCCTTTGTTGACAGTGGTGACTGTATGGCTCGACCAATCAGCTCGCTCAAACTGACAGCCACTCCCCTGCGCGGGCTGTGATTGGCTGCAACATGGCCTGGGCTCTGCGTTCAGAGGTGGTCTCGAGACTCTGCCTTATTTAGATTAAAAATTTG
ATATTAGCCTTTATAGCTGGAGGGCCGGACGAGTGTGAGCGAGTGAGGAATGCTCTTTTGGAGATCTGCTTGAAAGTAGTTGCGCAGCGTTTGACTGACGCGACAGCTTCGGGGTTGTCGTTGTGCGCCTGTGAATCAATGCTCACACAAGATGAAGTGTGAGTTTACTGGTTTTGGTGGTTTATGAGGACTTACATTTT
GTCAGCAGCTGGCTGGAAACGGCGGCCCGCCTGAGGGAGGACTGGACATACTACAGTCATGGTGCTCTTATTCACTTAGCCATCTGATTTATGACCAGGGCTTGACATTAACACCCGCCAACCCGACAAATTACAGCTAGATTTCAGCTGTGGCGGGTTAGACAGCTAATCCCAATAGCCACTTTGGCTGGTTTAAAAGA
TGACTGGTCACCATTCCATTAGTGCTTTTATTTCCATTTGCAAAGCATATTGACCTCTGTGACACGTCCTGCCACTGGGAGACTGAGCATGTCCTGTCAAACCCATGCATCAATGTCTCTCTTGTTTCTGTCCTCTGCAGTGCACGGTTGATAAGCTCAAGCATTTTCTAGACCTCTTTAGAAATGGGAGATCTTAATAT
ACGGCGCGATGACAAACAGTGGTTGAATGACTAAATATATAGTCCTGGTAATCACGGAGAATGGAGACAGCTGTGGTTGTAAATCAATGTAAATGACAGACCGGGTGTGTGCACGAAAGAATGTATGGAAATGTAGTCTTTATTGGCGCTGTAGTTTCACTCAGTGTCCATTGAACTACAGCGCCCTCAGGCGGTCACTG
GTTGGGCTTCATTGATCTGGCTAGCTTGTTTGATGTGTTTAGCACGTCAGGTTAACGTTAGAGCATGTTGGCCCGATTCAGCATAGAAACGGCATCAGCTGTCAGCTGAAGAGAGCGCTCTGACTGGTCATTCAGAGCGTGAGTGTGACGTATTGAAGTGACATTGCAAGTAAAAAATTCAAACAAAGATTCAAAAGTAT
GCCAGTCTGCCAACAGAGTGTCATACAGAGCTGGAGGTTTGCTTCCTGCACATCATTTCCTGTGCGGGGCTGTCACTGTCCATCAGAGCACTGAGGAGATCTGACACTGACAAGAGCCAACAGAGGAAAAACACACAACACAAACACTTTCTGGCAGACACCAACACATGCAGCAAAAACACACAGGGAAACCAACACAA
GTGTGTGAGCATGACGTTATGCTTTGGGTCAGAATAAAGCAGTGTATTTGCGTGACCACACAGGTGGCACAGGACAAACGCGTCACTACAGCTGCTGTCTGTCAGAGGAGAGTGTGAGCTTGAGCATCTTTGTGCAGTTAAGTCGACTCAGCTGTTGACTGCAGTGAGAATATTCTAGGGATAATGGTGGTGTTACCTGG
TGATCATTGAAATGTAAAAAATGCACTTCCTGTTTGTTTTCAGTTAAATTTTCCTGTCTGAGGTATTGGGCGTGGCTAACACTCTTAACCACGCCCCTCCAAATGTCAGTTTTGACACTACTGTGACAATAATCAGCAGTGGGGAGGAGGAGTTGTGTGCTAGGTTGTAATAGGTCTCCTGAAAGGTAGTTGCTAGATCG
TTGTAGGAAGAATCAATCTGAGGGTGTTCTGATCCAGCAGACACTGAACAAAAGGCAATTCTGTGAAGTGGTGTTAGCTCTACACCCCCATGTGAATTACTGCGCCTGTCCTCTGTCCTTTTGTATTCCAGCTGGGAACAGAAAGTCATAAATTCTGTGAATTTATAGCATCCAATTAAACAAGGAAAGGTGGGAAATGC
CAGGCTTCTTTTTTTTCAAATAAGCATGCACATTTTCACGACTATCTGGCCACACACACTTTGAAACACAGAACATACATTGACACTTACACATCCTGTCACACATGTTAATGAGGCAAAATGGCACCCAACCTCACACATCTCTTGCTCTCTTGCACTCGTTTTCTCAATAGGTCATCATTAACAGAAATTCAGAGAGG
AAGCAGGCATCAGGACTTTCGCTGAACAGCACAACTGTGTGGAATTGGCTAAAAGAACAAAGTAATTACTTTGAGTGTCAATCCATCTCTGGTCTTGCTTGACAGCTCTAGAAACAGCTTCTTTTAGCCCCCCTAGTGACACATAATAGGCACAGCACTCCTGCTGCCCTTGTTTAAAGGTGAAGTGCGCCATTTAGTCT
ACTCCGAGGTCCCACGGTTCGGGTTACAGCTCTGGCTGTGCCGAGAGGTCGAGAGACATTCACAGAGAGATGGAGAGAGAGAAAGGAGGGCTGTCAGGGGAAATTGGCTGCCAGGGCTGCTTGATTTGTGCCTCTGCTCCGCTCCTGCCAGCACAATAACCTCCCAGCATTCCTTTCATTCCTCTTCACTTCCAGTGTCC
GGCCCTAATTATCAATTATCAGAGTCACAGTGGCCCACCTGCTGCAGACTGATGTACTAATAAACCCCGGTCATTTGGACCAGCCCTGAGGAGACGAGACTGACAGCTAGATTGGATGATGATATCACTAGATATATGGGTCAAAGGGGGTTTCAAGCACGCTGAAAAAAAAGATTAATTTACTCATTTTTTTTAAGGTA
GACAGTATTTTAAACCAAAGCCATGAGGGTAGATGGATGGTAGCGAGAGCATGCTTCAGTGCATGATATAGTATTGACAGGTCAGCCACCGCAGTCCTGTCGGATCCCTCTTCACCCTGGGGAACTCCGCTGTCTGTTTTTGGCCCCTTCCCCCTTCTCCGACAATCCCAACCCCCTTCATGCGCTCTGGGGGTAGAGGA
TCCGTTTGGTCGGTAACTGTTGCTGCCGTATTATTATTTTCTTCAGTCATGTCGTTCCAAGCCTCCGTCTCTGTCGCAACGCTACAGCAGGGAAAACATGGCGGATTTACGACCTCGTAGTCATAACAACAAAAGGGCGGCGAGAAGGCGGAGGGAGAACCAGAAGGCGCAGCACGTCACCGTAGATTTAAAATAAAGGC
ATCAATTTTTATCTAATCTAGTGACTCTAAGCTCTTTGTTCATAAAAAAGAGTCCCTCTCAGATTCGTGTATTTTTGAAACTGCCGACATGTCGTCACTTCCTCGTGGCGGCGGTCGTGCTGCGGAAGTGTTTGAAAGTGCCATTGCGCGAGACTAGCGCGAGCTGATAAGTAGGCCTCCACACGCGGCATGTGTAAGTG
GCTTTGTAAATAGTGCGTTTGTAATTCACACCATCAGACTGACTATTGATCAACTGTTGGACAGCTGCCGCTTGAGTATTGTGAAGCGAGAGGCCGGACAACATGTCACGGTTTGATTTATGACGCTGCTTCTCAACGTGACACTGTATTAAAACCATCTTAATCATATTTCTGCATTGTGGCTTTATAACTGCTTTCTT
CCCTCTTTTGTTCTCCTCCCTTTTCTCAGCTTCTCGCGCTCTCCTCCTTTTTCTTGGCCTTGGGTCTGATCTGTTGGTTTTGGGGGTTGGAGAGTGAGGCCTGTCATTACATGATCTCTCCAGTGGTCTTGAGGAAACCAATCCCTGCTGTGTCCTTTACATTTGAGACCACTCTGAAACATATGGAGGCCTGGATGAGG
CAGTGCCATTTTTATTGGCCAGGATTGGCCCTTTGACCACATGAAGTCCCAGTTTGGTTATACCCAGCCACATTTTAAAGACCCAATTAAGGTGGTCAGCTGTCTGCTTCAGGCAATGCTCATTGTAGAGTTGAAGGGAAGCAGCAGGATTTAACCAAGTGTGGTTGGAGGAATGTGGAAACCTCGCTCAGGAATGCTGA
CAAATATTAAATCAAGAATACATATTCCACAGACACACATACTATAGCATCCCACACCCAGCTCTTTAACTCAACCTCCTTTGCCTTTATTGATTGACAGCATCTAGAAGTTTCTTGCAGTTTCATCTCACTCCACAGAGGTCGTTGTCGCACTTTAGTTGGAGAACAACTTCCATCGTCATGCTGATGGTACAAACAGT
CAGAAAAAAACTATTAAATAAGTAAATAATTAGGTCACTGATTAGGTCCATGTGAATTACAACCTCTGCACTTTCCTCTTTCTCAGTTGTGCTTTGTAAGTGTGACAGGTGACAGTTTGCGATGGATCTGCAACTCCACCTCTTCTTAAAACTCTTTGCAGTCTTGTTGATCTGCTGCTTCAGGCTTTTCTTATTCACCT
GTGTCCAACATGCATTTAAAAACATGAGCACTCTTTCAGTTTCTTAAATTGACAATGGTTATCATTGTGATAGTGGACTGGGACAAGTGTCAGCTGCTATCAGTGAGTATCAAAGGTCATGACCCCTGGGGCAGGGTGGACACACAGAGGTCAGTGTGTGACACTGGAGTCTAGTTTTCTCTCCTCAGCTCAGCACAGTT
ACGTTCTCCTCACAATATTCAACAAGCTTACTTTGATAAAAAAAAAAAAGTGCATTTTTGTGGCGGTGACACGAGTGCTGCGTTGAGTGATTGACAGGAGGCATGGCTATGCAGGACCACGGTGTGTGACGTAAGCTTGTTTTAAGGAGAGGAGAGAAAGCGCTTGCGGCCGTGGAGCTGTGTTCGTTGAAATCTCTCAA
TCATCTCGGCGAGAAGCGACTCAATCCCGTGTGCAAACGTGTAATTTTGTTCGTGGTCACAATGGAAAAACGCAACAGCCGAGAGAGAGGACGCTTGACTGGCGTGACGACTGTTCTAGAGCCGCCATACTATCCTCCATGCACGCTGCAAGCCCAAATCAACCCCAACGACAAAAAAACGACCACAAATCACCCATAAC
ACTTCTTTAAAAATGCTTCTTAAGGAAACAAAAATGTTTACTTCCCTTTGAAAAAACCCTTTTGTAGTTCTTCCTGGCGCCTTTATTTGTATGACTGTGCTGTCAGTCAGCAGTGGTGAGATTTAATCAACTGTAAACAGAGGGGGGAAACCACAAACTGCCACCATGGTGATGGGTGCCTAAGATCATTGATGTGCAAA
TGGAAAAAATATCTTAAGAATGCAGGTGAAAAGGAAAGAAATCGTAAAAACCTCTCATCCCTGGCACTTAACCGTCTATGCCCTCATCACGCCTCATATGTGACAGCGGTGACTCACTGGCTGCAGTCGCCCTCCTGTGGCGTCTGTTTGATTACACCAGACGCGTGACGTCACTCCCATTACTATCATTCACCCGAATT
TATAAGAGTTTATACACTTACCTTTTTGGAAGATAAGCTGTTTTACCGTATGGGATATTTTTCTATGGAGCTGCTTCACGTCCGGGTTAAATGAATGACGGCAGACGGGAGTGCGGACGTACTCGGGAGCGCGCGCTGTGCGGTAGCTGTCAAACCACATTTGTGCATTCAGTTTACATCTGAATGGAATACATTCAAGG
GGAGCAATTTTACATATCTGATCCCAGATATACCAAACAAAAACAATACCATTAAAGGACTTTAAAGGATCGTGTGCTGGCAAGCAATAAAAGTGCCAGCTGTACAGGAGATATCGTAATTTATGAGACACATATGAGCGTTAAACTGATAGGAAATATCTTATTTATTAACAGTTAGATATTCACCTATAAAACTTCAA
TGTAAACAAATATGCGGGGCTTTTCTTGAAAAGAAGCACTCGGGATTTTACGTAGCGGTATGTGTATTACTTTGATTGGTCCAAATAAGCAAAAGCTGGCGACATGCAGCGAATCACAGAGCTGAAATCTTTAGTAGGGCGGAGCGTAGAGTTCCTTAACAAGCATCGCGTGTACATCTCAATCATGAACATGTTATATT
GAGAGTCTGGGAGGGCGCTGCTCAAATAGCCGCCCACAGCATGTCCCGCTGGCTGGAGAGGGGCGACACTTTGAGCCGAGCAGCCAGTGACTGGTGAAACCGACAGGCCACGAAATAACAGGTCCATTGAAGGGAGGAGGGGCTTGAGGAGACTGACGGGACAGAAGGCGGAACCACCGTGAGGCGTGAAATTCACCTTG
CTGACCGGCCCACATTTAAAAAAATGGTTCGGCCCTTCTGGCATTTGCCAGAATTGCCAGATGGCCAGTCCGCCCCTGGATGTGACAGATGACTGCTAGTAGATCAATCGGATGTACAGAAAGTAAGGCAGCAGTAAAATGTCCAGCAGGTGGCGGCGTTTACCATGTTTTCCTCAAAGGTCCTGAGGAAACTCCTCACC
AAAACGATGTCCCTTCCACTTCGTACCTCTCTCATTTCAAGGGTGGAGAGAGGAGACTGAGTAAACACGCATCCGGGGGAACACGAGAGCGCGCATTATGCTGTCAAGCTCGATGCGCACTCTCGAGGATACTTATGCGCGTCGCCGACCACGTGCCCGTCAGAAGCTTCAGTAGTCACTCTTGTGTTTATGATGGAGAA
GGCGCGCTGTGGACGCATTTTTACAGCGGCATCGTCAAATCCTCCTGAAGTAGCAGTTCATCCATGTTTCTTTGCGGGATGGCATTGACTGACTGTTCAGAAGTGCGGTTGCCGCTGGTGCCCACTCCCTTCCCGAGCACTGCTGCTCCGCGGCTTTCAGTCCTGCCGTCCCAGATGGGAGGGGGGATCCTGAAGCGATG
TTGTCATTTTATAAAAGATACACAATCTTCCTCCCTATTTATAGAAAGTAAAAGTACTTGTCCCCCACACTAGCCAATCTTCATCAGTGTAATTGACAGGCTTTGTAACCCCTCCCCCTGCCTGCTCTGTCTCCATGGCACCCATGATGCCTAGTGAGTGGGCAAGTGTTGTGCATGTGCAGCCATGGAGTGTGTCTCAA
TTAACGTTAATTATTACTTTTTGTTTAGACACCAGCTAGCCAACGGTTCATCGAGCACAGCTGTTAAACCTGTGTGTGTGTGTCTGTCTGTCAGGTTAAAACGTCAGACTGCAATTCAAATGCACATGCAACGCATACACATTGGCTGTCTCCAAACAGAATGAGCTTCCTGTCCAAGCGATACAATAGTCAGTCAACAT
TAATGATCTAAATGATGATACTGTTAAATTGGTTCTTACAGGAGAAAAGCTCTGGCTGTTACAAACACGTTTGGCCACTAGGTGGCGTCTCAGACCTGTCACTGTGACTGGTCTCCCTCAGGAAGGAGGTAACAGATTTTTCTGTCAGTAAAGGGACAGTTCACTATGGAGTCATATCAGTCTTAATAATAATACATTTG
AAAGGACAGAAGTTCAGTCTTGGGTGAACTATCCCTTTGAATATTGTATTCTAGTGAATTACTAAAATTGACCAGTAGGTAGAGCTGTTGTGCTGTCAGCATGGGGTGAAATGACAGGTGGTCAGACAGGTGGATTTACAGTTTCTGTCTGAAATAGAAGTTCAAGCTCAAGTCTGGTAGTCATATCTCAATATACTGTA
TACAATCAGCCATTGAATCCAGAAGTAAAGCAAGCAGAGCAGAAAGGAGAAGCGGAGGCTTTTCAAACATGTGTGCTGTAAATCTAGCGCTGCTCTGTTGTGTCAGACAGTCTGAGTCATTGTTCTGGCAGATGTCTGTCCGCTCACCTTTGACCCCTTCGCTTGAGGCCACAGCAACTGCCCCGTCTAAGAGGACTGTT
TGTGGTAAGGCTGAAGTTCCTGTCTCCTAGACACGTCATGACATGATTTTTATTGACTCTCCTTTTCTTGAATGGAAACTGTGTCCTGAATGTTGTAGGACAATGCTTTTCCAATTGATTTATGGCTAGGGTTTGTATTTGTAGTAGACTTGAAGTGTTGGAGTGTCCTGTTCTTGACCAGGATGAGCTGTATTGTGTTG
GGATGCCAGCCACAGCCCCCTCCCCGACCCTCTCGCTGGATCTTGAGCCCAGGGCCCAAGTGTTTGTCTAGACTTGAGTTATCCGCCTCATCTAGGAATGACAGGGCCTCCCCTCCCCATTCTCCTCCAACACTGCATGTCCCAGAGGAATTAGGGTCATCCATCCTCAAGTACCCCTATGTGGCTAAAAGTAGCTCAAC
GGGAATTTGATATGCGTTTTTTAATTATTTTTTTTACCGCGCATTGTGTTCTGCATCCTGATTAGCGTATCATGTTCTGCGTCTTGACTGGCTATTGACCACTGTCAATCAATCTCCTTTGTGCTATGTCTCTTGTGCAGTGCAGAATGCATTCAGCTTGGCAAATTTTTGATTGCTAGCAGTGTGATTCTAAAGTGCTG
CTATTCCCATTACTGTCATCTTCCGCTCAGCATACGGTATCCCAAACTAAACACAGGAAGCTCTGTCACAGCAGTGCCATAAATTTCCCTTCCTTTCAACAGCAGCCACTGCCATTCTCAAAAACAAAGGGCAAGTTCTGTGTTGTGTGCGTGGGCAATAAACTGCTAAAGCAGCATTGCCATTCATTGTGTATATACAT
GGGATTACGCTGTCCCTCCTCTCCCGGTGACCGAGGGCATGCAGCACATTCGGATCATGGAGGGCGTGACACGCTCTCTCCCCTCCTCTCCTCTGCTGTCCCATCAGGCCCTCAACATGCGTCTGCAACCCATCAAGAGACTGCCAGGTAACACCCCATGTGTGTTCAGTTTTTGTGTTGCTGTTGTGTTTACGTGGCTT
TCTTTTGCACCCGCATGGCAGCTGTAGATTTTCCCACAATAGCATCTTGTGAATGCTCAATACACAGAGTATCTGGTTGAGATGGAAGTGACAAGACACAAATGATTGATTGAGCATCATGGGATTACAGTGAAACGCGACCTTCTTGCACCCAACGCTCTTGCCCCCAATAGAATACATCTCTCGGGGCCTCAAGGGTC
GTTTTTTTTTTGTGTGCTGTACATTAATGGGTCAAGGCACCCCGTCGACAGCCACTGATTCATGGTGTTTCACACTGCAGCTCTTGACTTGCGTAAGCTGTCATTCATTAGCTTTTTTTCTAGTCATAGCATCTCCCCCTGCTGGTTCAAAATGGTTAGTGCAGATGGAAGATGTTGAAGGTGCAATATTATAGGCAAAA
TTTTTTTAACCAGCTGTCTGTTTTTGGGCTTCCACCAAAGAACTGCTGGTTTCTTGTTTTCCCAGAGCGAGGGGAGCTACCCCTCCTTTAGGCCTGCCAAGGCATCGGAGGTTCCTGGGGCCCATAAATCACACTGGCTATTTGTAACTCTCTTACCAGCTTCAAACCCCAAGTTTAAGCTGCCAAGAAGCTCTTGCGAA
GTCGTCGTCTCTCTTTGTCTTTGCACAACAGGGCTTTGGACTAACTGCTAAAATAAAGCTCCCCTGGCTGGAATGAAAGCAGGAAATGGTGTCAGCAAATTGTGTCAGCTGTAAGTTTCTCTTTCAAGCCAGCTCTGAAAACAAAAGGACAGCCTTTGGGGAGGGAGAGAAAGAGAGAGAGCGAGCAGAGGAGAGCGTTA
ATGTCAACATTGCCTGGACAGGTGGAGTGGAGCCACCTATGGGTGATGTGGAGTATCTAACCGCCTTCAGGTGACATCTGCACTTCCTGTCTGTCTGTCAATAATAGAGATAAGAAAGCTGATGCTAGATTTAATCTCACTTTCAGAAACTCTTGCCTGTCAGCTTAAAAAGGTTAAACATAGGTCCAGAGAGGACTTGT
TTTACCTGCAGCACCGTGTTTTTCCCTCTCTAAATGATTATTTTCTCTTGACTATTTGCCAAGAACAAGGTAAAACATTATCCCTTCATAAATCTGTCAGTGCATAAATGTGTCATGTTTATGATGTTTAAAGTGCTCATAAATCAAGTTACAGTGCTCAGCGTAAACGAGTACAATCCTCACAGATCTTTCTTTTAGAT
TGTACTAATCACAATCTTCTCTCCAGCAAGCAGGAGGCTGTTTTCAGGCTGTTATTAGGGCTGTCGGTCAAGCCACTGATCTGGGAGCTCGAGGCCATCTGTGTGTGTGCGCGCGTGTGTGTTTGAGTGCGCAAACTGCATGGCGAAAAAGAGCAACCTCTGCTGTCACTTCAAAGGGGCGTCACGTGGCGCATTTGCTA
CCCATCTGCTTGGTTGAAGGGAGTTTCAAGGCCCCCGATGGCTCCCAGTTCTTGTGACCGAGGCCCCCTGCTGACGATTGGTCAGGACAACTCAACACTTTCCGACAGCTGATCTTTGCTTTGCTTTGTACCTGATGCTTTTGAATTATACTGTTGCAGATAGAGCAGAGCACATAGGTAGCAAAGTCACAGGTTTCCTT
AATTAACATCTGTCAAACTGAACTACACCGAACACAGTTGGCAACAGATCATTTTCTGCCACCAAGGTGTCGCCTCCTAGTGGCTGACATTGGCACAAGTGACTGGCAGAAGTGGGCCCTGCTGGAGAGGAGCCAAGAGAGACCCCGCCCCGCAAGAACAACAGTCAGACAGTACAACAACCATCAGAAAATACATGCAC
GTGCCAGGGGTCATGTGGGAGGAGCTTGAAACCCTGCTCTGGTGACTGAGACCACAAACCCTAAAGACCTCTGAACTCCGGAAGGTTGACGCCCACTGGCTGACGAGCAGAGAAAATGGCGCCATTTGACCGCCTTCTACCTCGCTTCATGCAAATGGCGCCCAAAAGGGCCAATCAGGGAACAAAGAATCCAGCAAAGG
CTCTCACCCGGGGCCACCAGACGCAGCGGTTCCAGGCTCTATGAATGGAACAGCAAGGGTTAAGTCATAAATCAAAGTGGTGTAGAGAGTAGCAGCAATGGTGAGACAACTTTACCAGAAATAACAGAAGTCCCATCCCCCCTTTTTCCTGCCTTCATCTCACTGTTTCTCATTCCCCCTCTCTCTCTCTCTCTCTCTCT
GAAATTCTAGTTTACAGTGAAGAAGTATAGGCCTGGATTCGTCTCAAGCATGTGGGCCAGTGTACGTTCAGCTCTCTGACAACGCCCAATTACCACAATGAATCTGTCACATGGGCAGGCGCAGAATGTGCTAGAAAACTATAGGTAACATATAGGCGCCGAATATCCATCCATATCAGCAGGAAATAGCATGGTGTTTC
AGAAACAGTTGCAAGGGGGGTGCACTTTGTGGTCCTGTGAAGGAATTGGCATGTCAATACAACCCCCTGTGAGTTTAAGAGGGGCTCTGAGATTTGAAATTGTGACCTGACCACACACTGTGAGGGGGGTGAGGAATGGCTGCTGTGGGGGTAGGGCATCTCTTGTCTGGGTGAGGGGGACCACAGCCATGGAGCTCATC
GCTCCGTGGCCCTGCGCCGCCCCCACGGAACCGTTGGCCTCCTCCGTAACGCTGTCCGCCATCGCCGATGAGACCGAAGAGCCGCAAACTGTTTGACCAGCTGTCAGTTCAATCAGTTTCCTTTGCAGTTTCTGTTTCTCCTCGCTCGGAAGCAAGTGGAGGAGGGCAGGACGAGAAATAACTCCTACATATTCTCCCGT
ACCTTACAGGGAGATTGAAAGTGCCGTACTTCCATACAGATGCGGGACATTACATCTCATTTTTTTGTACTTGCAGTATGAGACACTTACACAGGTTTGCTTTGACAGATCAGATTTATGACGTCTGTTGCCTCTCCTTATAAATAAATAAAAGCACAGACAATGACTAGCTCTGATTATGTGTGTGTGTGTTTTTTTCT
AGCACACTCTCTTTACAGTCGGTCCCAATTTACCACATCACTCGCAATTCACAGGAGCAGTTGTTTTTTACTGTCATTTCCCACCTATTGCTGGGCTTTACTGCAGACGTCACCCATTGAGTTATTGTCAGACTCAGACAGTTAGTCTCTAATGATCTGAGCATCCAAAGTGCTGGAGTTTACACCTCTAAACATGCAGA
TGTTTTTGCTTTGGTGAACCGCCATGTTGAGATGGGACAATCCCCAACGTCACTGGCCAGGCAGGGGCCTCTTTTTATAACAGGGGGCAATAGACCCTTTTATTGCTGACAGTCTGGAGAGAACCGGATATGCTTGTGAACTTAAATTACTTTATTTCTACCAATGTCTTTACACAGTTCCCGCAATCCTAGTATCTCTT
ATGGACACACTCCCATTTTGCATATTGCATAAACAAGACAATTTATTTAGAGGGGAAATATAGAGAGCGCAAGAGGAGGAGAGCTTCGTACAGCCTCTTGGCGGATTGATTTACACCCCATTGACGCTTTATCAGGCTCGCGAAAAAAGTCTGACCAATCACTTCGCTCGAAGCGCACACCATAGAAGCCCGGCTCTACT
CAGCTGATAAATTGAAAAAGAGCAAGACATGTTATCTCTTAATGATTTTCTGCGGCCCCTCAAGGAACTTCCCGCGAGCACCAACGTTCCTATCAGTCAACTGTCAACCCAGGGCGCTTCTTCTCTTGTTAGCTCCTAGTGTAAAAATACAACAACATAAATAGTTTTGAAACAGATACCTCATTAGCAAAGTTGTTGAC
TTAGCATTCGTTTATTGGATTTTTTTTCTTCAGGTCAAGCCGAGTGCTTAAAGAAGTGACAGAATCTGTATCGTGCGAGACCAAAAGAAGGCGTTTATATTATGGGGTTGTAAACTAATGTGTTTAGTGCATCAATAAAAAAGCCGGAAACGCCATAAAAAGGACAAAAAAAAAAAACCTGCAGAATGGGAAAGCGGCTG
CCCACATACTGCAACCGCAGATAACAGGAAAGACAGGGAGGGGTTTTCGGCCCGGTGGCAGTGAAACGTAAAAGAATGTAGAGGCTGTAAATTCTCCTAGCTGTTCTTGCTCCTCTTTGAAGTGTCTGCGTTTGGGGGAGATTTGTGGCACACACACACACACACACACACACACACAGAGAGAAGAAAAAAACCTGAAG
TTATGATTTACACCATGCATATAACACGAAGCAGCAATTGGCACTTTGTCAACAAACCATATATCTTTTTGGAACATAAATCATGATCTCACATTCCTTATATCCAGTGTCTGACCAGAAACTCATCTTTGGAACTTTGGAAATCACACCGCTTTTTACGTTGAAGAAATATATTTGCGGTAGCACCAATGATAAGATAT
TACCCCTTACTGGCTCTCAAAAGTCACGTGGGGTCCATAAAGTTAGTTTTATGGTTTTGGGGAGTTGACAATGTACTATATATTTCACATTCTAGAATGCAAGTGACGGTTTAACTGCTTCGAGGGGATTCTAAAGGGTCAGTTGTGAGAGAAAGAACGTACCAGTAGGCCACTACAGTGCCAGTGTCTAGTCAGTGAAT
CAGCTGAACTTCTTTTACTAGTGTGTTTCCGTGCACCGACAGCTCGGCCACTTTAGAGAGCCTAATGTCCGGCGTTAAATCTATTGCTCCTCTTATGAAGTTGCCCTTGGTCGAGATTTACGACCGTCTGTTTGCAGGGCAATATAATTACACCCTCCATAAATTTTTATTGCACTCCTTCTTTAAGCTCTTTCGGGGTC
AAAGAATATAATTTTTAAGGCACTACGCGTTCTGCCGCTTTTGACAGATTTACAGTCCCCAATAAAAGAGGGTATGCTCAGTGCCGTAAATCAATCTCCGCCGCTCTGTTTAAACCTAGCCTTTAGCCAAACGTTGTTTACTTAAGCGCCTGCAAAATCTGGGATATTCATTGAGCTATTTTTCTAATCTAATTTATCTC
TTCTCCTTTCCTTTGCATGTCTCTCTCTCTCTCTCTCTCCCACTATGTACCGTCTTTTCAGCCAGCTACTTCGCTTGATTTATAGTGATATGTGTGTCAGCGGCAGCGGGGCTGCCATTGTGTATTTGTGAGGGAGTTGTGTTGTTTATGGCCGTCTGCGCGATAAATCATTTCTCTTTGAAAATGATGGGCGAGCAACG
AGATTATTCACCAGTTAGCCTAATTTCTCAAATAGCCTACTCACTAACGTTAGTTGGAAAAGTGTGGAGATTCGCGCAGAGGTCTGAAAGTGTAAAAAGACAGATTTATGACCCAAACAGACAGACTGCTTATTCTACTAACAGCTCCTAATTTCAGCCTTTGCTTTGCTCTCCACTGAAAGCGCCACAGGTATCACAAA
CGGGGATGCAATAAATAACTTTATAGCGCTGTAGGCCGCAGAGTCGGGGAGGTCGGGGGAATCCTCGTTTTGATTTATGTGTTTGGGGTAGCTGTCACGAGCCGGCGAACGAAACCGTCCAACGTTTTTATTCCACTTTTAATAAGCGCTGCTATGCAGACCAGCAAGGCCATTTCATTCCATTTCTGTTCAGGCCATCG
GCTCTCTATTCAAGCACCTAGAAGAAATGCATCTTTTTAAAGTTGCCTGTTTACAGCTGCCTGTGTATGGTGGAAGTCATAAATCTTACGTAGCCATAAACGACGGGGGTAGTGTCCTGAATAATAAAAACAGTGAGAGAGTAAGAGAGAGAGGGAGACGTGGTGTTTGGCTTAAGGAGAGAGAAGTAGCAATATCGCTT
ATGAATTTTGAATTTGAGAGGGAGATTGGGTTCATCAACAGCCAGCCTTCCCTTGCAGAGTGCCTGACGTCTTTCCCCGCTGTCCTGGAGTCATTTCAAACTTCATCAATCAAGGACTCGACAGCAATTCCACCTCCTTTCGAGCACACCATCCCAAGTCTGAGTCCCTGCACAGGCAACCAGGCGCGACCGAGGAGCCA
GAGCTCTGCCTCAAACATCCCCTGACTGCTTCTCCCCTGGCCTCGGTTCACACAGAGTTCAGGCCGAATTAATACTCGAAATAGGCAGGTCAGCCTGTCAGGAGCTGCGGACGGGCTTCCATCTCGCCGGGGTCACGCGCAGGTCTTTTCCTTCAGCTTGAGCCGCGAGCACCGTTCTGGGGATTCACTTCGTCTTTCTT
GCTTCATTTTCCTCATGTGTGCTGCCTTTTATCCCCATGCTGTGAGGAGGTTGGCGGTGGGCCTGCTGTGCCTGACTGAAAACAGGTTAATGTCACTCTGGGATCGGCTCATATGGTCTGAAGGAGGTTCCAGTTGAGAGCTCAGATTTACTTTCGTCTCCCACAGCACACTGCCTCTGTCTCAGTGACAGCTAACCTCT
TCATGTCTGTTTTGAGTGGAGAGGGCTATAATCGTAAAGCGAGGAGATTATTTTAAAAGGCAGCCGGCAGGAGGTACAGACACGTCTGAGCTTGCTCACTGACTGAGAAACGGCCTGTAATAGCATAGTATTTATGATCTTAGGCCAAGGGGCTCTGTAACACACTGTTTTTTATGAAGTCGCTACTTGTAAGGCAGTAA
TTTATAATGCCTTCTCTCATTGTGGAAGGAAGACAGACCGAGAAGAGGATAAATCATGTTTGTGGTCTCCTTTCAACAGTGTGCTCTTCTAAGTCAGCGGCTGACGGTTTTACAAGGGTTTTGACGTGGGTGAGACGGAGTTTTCTTAGCCTGTGAACGTTTCACTTTTTACAAGGTTGTGCTGTGTGGAGGTGATTGTT
TTCGAAGCTTTCTGAATGCTCTCCAAGTCAAAACACTGACTTACTGTGCGGCACTGCTCCAGGACACCTTTTATTTTCATTGGACTCATAACTGTCAGTAGAAGATTTTATAGCCAGACGATCCTAAATCACTTTGGCTTGTTTTTTGTGTCAACACTGTCTGCCGGGGGGATACCAGGACCTCCTTGCAATGCTACCAT
GAAATATATATTTCTGTTCCCCTCAACACTCCTCCATCTGCAGCACTAGAGAAATGTGGGCCCAGCGGTTTCCAATCAGCCCTGTTTGCTGTCTGCTCCTCAGATTAATGACTGAACGCAGAACGGCTGCAGGTTCAAGCGGAGGTCAGCCTTCCTCCTCTTTCTCCGGCTTCATCCCTCAATCGCTCCCTCCGTGGGCA
GAGGCAAAGTTGACGCTCAGCCATGAGACACTCCAAAACATATTTTACCCTTCGGGTTCATTAGAGACTCATAAATATTTCAGCCCTCAGAAATGTGGAATGTCAATTCATCAAAAGTGACAGACTTCTCTTAGCTCTTCTTTTTTGATATTCCCTAATTATCAAAAAGACACGATGCTGATTTATTGTTTCCGACAAAT
GCTGGCCACTCTGTGTGTGTGTGTGTAGGCTGATGGTGATTGTGATAGTGATTGTGTTTCTGGTTACTTGTGTGAATGGGATGACCATAAATCTGTAGGCTGAGATTTAGGGAGCTCTCGGCCCAGTGCCGAGCTTGGTCAGAGGGGAGCTTTTCTCTTTTTCTCCCTCTCTCTCTCTCTCTCACACACACACACACACA
CGCCGTCTTTTCATCCACAAATCCCCCATTTCCAAAGCTCCGCCCTCTGCTCCACGGAGTCCCCGGTCTCGGTCTGCAGCAGTGTGCGCTGGATCTGCGCGTGTGACAGCAGCACCTCTGCTAATGAGGAGAGATGTGTGCGGGGTGCAGCTCTGAGGCCCATCAGCCGGATCGCATGTCTCTAACGAGCAACCTGGCGA
CTTCGGGGTCTTGAACACACCACTGATGTTGACCAAAAAGTGACCTGATGTTGACCGAGAGATGAACCGGGGCCGCAGACTGACCTCTCTGCCGCCGTGGCCGGCAGATGACCCCTGGAAAGGTCACAGAGATCACAGCCCGTGGTCAGATCAACGCTGGACACAAAGAGCCAGTAAGAAGAATGAGAAAAGAAACATAG
TCTCGGACGCTCCACACGCAGGTCATGTATCTGTTACAGTGTCTGGGAACGGCAGGTTGAGCCTATTAAACTTCTGCTGTCTTCATAGGAGCTGTCATGGAGGAATCCCGCTTACAGCGCCCTCTGCTGTGCACATACATAATGACACGCGCGTTTCCTATACAGATGCAATTATGTGTCTGAAAACTACACAAAGAGAA
CGTTGATAACAGAAAACGCCACATTTCACCAGCAGCGTACATGTCTGCAACTCTTCCATCATGTTACTCCCAAGCGCCACCTGGCAGTGAGAGGCCAAAGTGCAGGCGAGCCGCCGCTCCGTCACTGTCCGATCAGCGGTAAATAATGCAGGCCATGGCGGACAGGCGGGATTTTCTATTTCACGGTAGGACCGGTTGTA
CTTGTAGCTCTGCTTCAGCCCAGTGGCCCGGGCAGGTAAATGCATGGTGTGAAGGAACAGCTGTAACACCCAGCAGACCATCAATACTGAGAAAACGTCCTGCTGACATCTGACCATAAAGCTTTCACTGTCAAGTGAGAGACACTGAGACGCATCTTTGAGTTACGCTCACAAAAACTCACTCAATCAATGACTGACCT
CTGATCACCGCACTGTTTGTCTAATGTCTAATGTTACAGCAGTTACAGGTCGCTGAGTCACACACATGCACACTTCACACCCACACGGGCCTGTCAGATAGATATCGCTGAAAAGACCCTCAACGAATTTACAACGTGGACATCAAACGCCCCCAAAGACAGCTGTCTGGCATGCTCACCCTGTACCTGTCACTGGATGA
GAGTTTGACAAGCAGAGGAGATTCCCACTTTGTTGCAAATCTCCAGATGCCATCACCATGGCTACATCAGGCTGGGAACCCAACCTTTGACCTCTCAAAGGGTCACTAAGTGACCCCTGCTGTTTGTACAGAGAAACTCCTCAGTGACGAGCGGAGGGAAAGACATCTGGCAATGCGTGTGTGTGTGTGTGTGTGTGTGT
TTATACGACTTTTCAAAGGTAATTGTATTATTTGCTTATAATAAAAGCTGCTCCAAATTGCAGTGAAATTTAGTGTTAAGCTTTGGTCTTGATTGACTGGCAGGCTCAGAAGGAGCCCGGGGCTTTACAGGCCACAGGGCAATAGTGCATGATAATATACAGAGCAGAAACACGCGGGAGTCAAGCACAGCCCAAACACA
AATGGTTCTAGTGATAACAGCGAGCAACAATGTGATTGGCTTAGCTCACCACAGCCCCTGTTGCGGAAGTCATCAAAACGTGTTTATTGGTTACTCGCAGTGTCAGTTTTCAGAGGGCTCGTCCACTATTGGGTGGATCTTAAAAAAGGGGGGCAGGGTTCCGGTCGAAGTTTTGCTGCATATCGGAAACAATAAGTGGG
GACCAAACGCCAGATCACAATTTAGCCACGCAACAGGTGCGGCACTGGCTCTTTTCCACAACACAAGCGGCAAGTGAACAGGTGCTAAAGGTGCTCGCTTAATAAATCCACCCGCACTGACAGGATCAGGCATCAACAACATCATGTTCAAAAACACATTAGACTGTGTAACATAGTCAAATAAATGATAAAATATGTCT
CACTTACCAACCAGCAGTCAAGTCCTGTTTCTTCAGTGCCAGTCAGCCCAGTTAACCCAAACTCCACCCCCACCATAGTGACCGACGGCAACGGCAACCAGTTCCTGCTGACACTGTCTAATCAGCACACAGAGGCCCCAGCCAGAGGCAGGCGCCCTCAGGGCAAAGCAACCAATCAGAGCAGACTACAGGTAATGATT
TGATTGCGGAGGTCCTGTGTGATGTCTTCATGCCAGCTCTTCCTCATTCCAGCAGAGGGCGGTGTAGCGGTCGCAGCAGAGCCCATGTTACCAACACCAGAGCTGTCATTCATCAAGCTACAAGACACAGACAAACCGTCAGACATCGATGTGAAGCAGCTACTAACCAAAAGTTTTTAAACCAGTGATGTTCAATACCT
AAAGAGCCTTGGTCAACCAGCATTTAATTGGCTGGTTAGACGTAGTAAAAGAAGAAGGGAAAAACACTTGACAGAAAGTGAAGTTGCCAAGTCTGTGACAGACACGTCATTGTTATCTTGGCTGGTGTGGTAATTACCATGGGCAGGAAATCCAAAGTGTAGGATCAAGATGATAACTATAGTTTTCAAAATCAAAGTTT
GTGCAACCTCTGCTGGGCTCTTAATGGCTCTGAGGGAATGAGTGAGGGGTCGGAGAGACTTCACCAGCTGTCCTCCTTCCAACAGGGGGCGCACATGAGTTTGATGTAACCGTGGATGACAAGGCTGAGAGTTGTCATACCATACAGTTCCTCCTAAGAAAAGGGAAAAAGGAATGGAATTTACCTAGTAAATACTGTCT
TGTTATAGCATGTTATCTATAATGCAAAGTGGTCACTTACAGTGGCATCTTTTCCTTTGTTTTTGAACTGAGTGAGTCGAGCGGTGTTCTCATTTGCAGCAGACATTTTAATGGAGTTTGATTGATCACAGTGTGTCGTAGCCTGGAAAATAAAATATATCCGTGACATATAAAACAACAATACATCACAATCAATTCAC
GAGCCCCGGTCTCGGTTAACGAGAGAAAGCTCAAAACGATCGCCCGGCGCCCCGCTTCAGGTCGCTCGCAGCCGCCATGTTCTTTCCTCCCTCTCCGTCCGCTGACAACAGACAGCAGGCCCGTGCTGGCGTCACGTGACCGGCGCTCCGACTCAACGCTCGCTACTTTCACCACGATGTTTGCTGCGTTTTGCGTTTGT
GTGTGTGTGTGTGTGTGTGAGGCAGTGCTAAAGAGCTCTGTACACACACTGACACACACACTCGGTTCTTTGATTCATTGTCATTCTCCCCCCACCCAAGGGAAAGAGAATGCAGGCTTTTTGGGACTGCTGTCTCCGTAGCTACGGCGAACAAAAGCAGATCAACAGGGAGTATTTCTTTCTTTCTGGCCTCTCTGTCT
ATTTAAACTTCATTCAGACACAGAACACCCCCGTCACAATGCCCACAATAGCCAATCCTCATTTAAACGCAGCTTTCCACATATAAACCTCAGGGACGCCATCCAGCGTGATGATTTATAGCTTTAGCTCTGAGTAGATCTATTCAACACCACCGTAGAGACCAGAACCCCACACTGAGGCCTTGGCGATGGAAAAACTT
AAATAGAGTGCGTGGCGATGTGGTGGTGAGATGTTAATGCGTTCTAGTCAGAACTGAGATAAACTACAAATCCCAAGATAACGTGAGCTGGGCTGTCTTGAGCGATAGGTCGCCAGGTATGTTTTCATGTGAGGATTCCGGGGCCTTCACTGCGGCGGATATGGATTCCTACGCTTAGCAAATTGGGCTGAAAACATAGA
TTCGAGACGCGTGTGCATGTGTGTGTGTGTGTGTGCGCGTGCGCGCGTGTAGGGGGAGGTCCAGTCAGTTAGAGCGCAGCAGTACGCAGAGGTGAAAGCTCAGCGTGACAGTGTGTGTGATCTCTCCTGTGCGAGAGATCATGGGACATATTTGGATATCCGACAGAATTTACAGCGCATGCAATCATATCCAGCAGGAC
ACTGAAGGAACAAGGAAGTTGTGGTTTAATTGTAGGATACAAGGTACAAGTGGGCTGTATCTCATTTTATCTTTGTGTCCTGTTGTCCCGGTGACAGGTTTCACTGGCCAATGCCGCGCAGGAGGAACTCTGTGGTTTGGTGTTGTATTACATTTAAAAAGGTATTCATTAGTTATTCATTAACTGTCTTCCAGCTCGTC
TTGTAAGATGTCAATTAAAACAGACTCGGTGAATATCAGCCACCACTGCTGTTGTTCTAGCACTTTGGCCTCCGTGGAAAATGACTACAGAGGACCAGCCAAATGTTTTGCCGCTGCCAATCAATAGATCCCCCTCCAGAGCAGTAAAGGTCACTTCAGGATGAAGCAGATAAATCCCCGCTCCTCTAGTCTGCTCAACA
GCAGAAATGGAAAATCATCAGACCAGGCAATGTTTTTCTATCTTCTATTGTCCAATTTTGGGGAGCCTGTGCGAATTGTAGCCTCAGTTTTCTGTTCTTAGCTGACAGGAAGTGCAGGAGGTGGTCTTCTGCAGCTGTAGCCCATCTGCCTCAAGGTTGAACATGTTGCGCGTTTAGAGGTGCTCTTCATATGCATATCT
ATGGGAAGCGCTCTGTGACTTCAATCTCCCACTTTCAATGAGCGAAACCATAAATCAAGGCCTGCGAGAGAGGAAAGCCAAAACAATAGGTCTATTCCTTATATGACTCCTAATTCCCTCTCTCTTTCACATAATGCAGCAATTTAACTCCAGCTTGAGTAAATGTCGAGTGGGAAGTGTTTTGGGGTTGACTGAGTGTG
GAAGGGCCTGTGAGCGTTTAGTGGCTCATTATCACTGAAGGCATAGCCATAGTGGGTATTATTGAGTAATTATTCTGTGACAATACCTCCTTTCTCACAGACAGCTCTGAAGGAAAAGGACAATGGGAGAGGAAGGGAAGCTTGAAATGTGTCATGGCAGTTCAGTTTTATCCACAGATTTCTCACCCCTCACCCTATAG
GACATTTCTGGGTTCACATTTCAAGCTCACGCCACAGGAGGCTGACCTCCAATAACCGGTAAGTACGGAAAGCGGCTACCGACAAAACGCGGATCTCCTTTCGCTGACATTTTCTTGCTTCCCGCTTGCAGTAATGATTTTACACCGCCTCCTGTAGGACTGGGGAAAAACACGAGATAACTGTAATAGTACAGGACTAT
CGAGTATCATGTACATTGATAAAACTATGCTATGCAGTATTGCAGTATGTAATCACACATGCTCACAGAAAACTGAAAGGTGTAAAAAGATTTACAGCAGTGTGACAAGAAATGTGTTGACATAGTAGCTGCGTCCCAAATCGCATACTTATGCACTATTCTACGCCATTTTGTAGTATAAATAGTGTAAGTAGTGTGTT
ATTCGCCCTCCGAGCTGGAGCGGTCACCGTCTGAACCAGCAGCGGCTAAAAGCGGACTCGAGCCGTCCATATCAATAAAAGGCGTTCACTGCACTGATGTCAGCATGTAAATGTCAGTTCCAGCAGAATGTAAATACTGAATCTGTTACACAAACCTAAGCCCGCATGGTCACACTGGCGCTACTCTTCAGCACTGGGTT
TATTTTAATTATGAATATAATTTTTTTTAAATACTGATCAGGGATAACTATTTCTCACTATTAAAGGGCTGACCCCCTCATATATCTTGCTTTGACATCCTACAGGGGGATCAAGCATTAATTAGGGGAGTCAATCCCCCCAAACGCCCCAGTAATTCGCACCTCGACTTTGACAGATGTTTAGCTCTTTATCCATGTCC
AAAAGTTATCAATTTTGTGTTGATAGGCAAAACGGTTGTTGTTTACTGCACCGACAAATGTGCTGGTACAATGCTAAACTGCATCTGAGGCTGTAACTCATGTCATTGTCACCTCACACTGACCACGTCACATAAATTTGGTAACAGCACCACCTACTGGTCAAAAGTTATAAACCAGTAAACTATTCCAATTCTTATGT
ACCCCTCAGGCGAGCACCGAAACCCCATGCAGCTGTGCGAAGTGACATTTCTGACAGTAGGCGATACCGTAAAAGTATTAGACTAGAAAGCAAGGCTGACACGTATATAAGTAACTTACATAGGCGTTGACAAATCAGCCAATCAAAAGTGTATACGTCATCGACCAGCGCAGTCTGGCCCGGGCGTTCTGCCTTTTAAA
TGCATCAGAGACTGTAAAAGATACTGCATGTGCTGCAGTAGGAAGTGATTTGGCGCGAGCTCTGCCAAAGCATGTCTAGTCGTCACGATACGTCACAGCAGAGGGGCGGTTCCTGTCCGCGGGAAATACAAACTTCATGTTGTGCTCGGAGAACAACTGAACACTGAACTTTAAGTGACACATTCAACTTTTCGACATGG
AAGTTTTTTTTCTTCAGAGGCTTACAAAACAGGTGTACAATGAGGAAGGAGCACGGCAGTACTGTAAATGTGCTGACGCATGTCATAAATCATCAAGAATGACATACTCATGCAAAAATCCCCTTTCATTTTCTGAACGAGGAAAAAAAAACTTCAACATCTCAAATGGGACAGTAATCAGTTGATCTGACGATCTCTTA
CAGCCTGGCTGAGCATATTGATATAAGAGCACTAACATTTGCTACCTTTCATTGAACGGTCTCATTTTTATTGTATTTTTTTTTCTGCAATGTGAACTGACACTTTTTGCAGACAGGCCTGGAGATTTCAGAGTTTGATTGATGACTGTGGCTGGCTGAGTGTGTTCCTCACACACACGTGACAGAGCTGAGAACTCCGA
AAAACATCATTTGAAGTCTGGCCTTTTCCCCGAGAGGAGGGTTTTGTTGGGGGATCCACGGACTTCAGCCAATAGAAAGAGACCTGCGGCTCCCGGAAATGTCAGCTTGCTTACAGAAAGCACAGCTGTGTGCATTCAGCACTTCACATTTACCATAATGTCATCCAAAAGCTCCAGTCTAGTATTGATTCATACCCGGG
CGTTTCTGCCTGCCGGAAATGCACTAAAAACTTAGACCTCTTTGTGAGTACGGCTTCCTTTTCTATGTTATATTACAGACTCCTCCTGCTGCCCATCGAGACAGGTCGAGGGCGGGGAAAAAAAGCCTTGATTTATGAGACTGGTAAGCTCTATGTTTGTTAATGAACACCAGCGACTCTAACATACGGCTAAATTAGAT
TTTGGATGTGTGACGTCAGGCTTAATGAGCGGATATGAAGAGCAAAGGTCTGTGACATATATGCTTTTGTATGACACATTTTCTTTAAAGGGTAGTGTGGCTGACATGATTTATGATCAGATGTGTTCTTTAAAGGAAGTCACAACAGGGAATGCTGAGCGTGGGGGTGAGACAGCCCACCTGAAACACCTTTATTGCAG
AAAAGATATGCTTGCACAGGGCCTCATGTATGTAGTATCAATGTCCAAGTGTCTACATCTCATAAATCACCTGATTAATAGTGTGCAGCAGAGTGTGGGAAACGGCCTGAGGAAGCGGAGCAGTCGATGAGGGGCTTGTGGGAAGGAGTGAGACGCTCTTTTGGCTGTTGGAGAGTTTTCGGCAGGGGAGGGATATCTCT
ATGCAGTATCATTTTTAAACAGAGTGCTAAATGTTGTATCTTGGTGGCTATGGTTTTTTTGGGAGATGATATGTGTGCGTTTGTGAAATCTGTCATTTAGCTGACATTTTCATACAAATGATTTATGGCACGACAATTTCAGGGATGGTCTCTTAGGAGAACCTCAATGGCAAAGGGGAACTTCTGCATAAACCCACCTT
TCAGCATGTCCAGCTGTGCATCAGCTCAGTTTCGAAGACACTCTAGCAGATGTCTGGTAGTCTGCCACTGTCCTCCTGCTATGTCCTCACCTGTCCCTCCCTCTGTTTGTTGAAGACACCAGAGGATGGGGTCAGACTTCAGGAATCCTTCTCTTCCGTCTGCCACGTTCTTTTAAGTATGCTTGGATTAGGATGAGGTT
ACTCTGAACTCTTCTACTCTTCCTAAAAGTCATAGATTTTCTTCCAGCTTCAAAATTAGGATTGTTCTCTGACAGTCCAGCAGAGCTCTGGCAGTTACAAGACATCTGCCTTATTCAAAGAGGCCACCTTATTCAAAGCTGACCAATCAGAGAGCTGCTCAAACCTCCCAAATCCCCCTTTTCCCTTTAGAGAGAGTGAG
ATCTCTCAGCTCTAGGTTGTTCATTCATAGCAGCAGCAGCAGCAGCCCACCCACAATCCACTCCACCTACAACAGGAGCCCCTCTCCAGCTTCATTGACGTCATTGCTGACGCACAGGGCCCGGAGTGGCCCGCAGATCAAAGGCAGCCACGCGCAAGCCTGAAAAGGAAGTATTTTTAGCTGGCACCGAGCAGGGGGAG
GTTTATTTAAAAAGACAGCGCTTCTTTGACAATGTGCTTCAGTGAAAGCGGACTCTGTCAGCGGGAGCTTTATGATTCTCTCCCCCGCCGACAGCAGCATTTACTTCGGCCAGTCAATCTCGCATCTGCCGCTGGATTCAATCTCCCTCTTGTAGTTAAGACACGATATTTAATACATTTTGTGTATATCTAACGGCCAG
GCTTATGCATTATCCATTTAAATGGATAGAGTGACAGCGTCAGAGTCCCGACAGGAAAAACAAATGGAATAAGTAACCAGCGTAGAGAAATGTGTTTAGTGGCAGTGAGAGAGTATGGCGATAATGGGACCCATCCGTTACGTCGGTGAATGGGTGCAGGGGTGAGACTAAGTGAGATGGATGACTGTGTGTTCCAACCT
TGTGAGTGTGTGTGTTTATATTTAAGCATCATTGAATGTGTGTGAGGGAATGGCTTTCTCACCGTCGCTCTATCTCTCTCTCTTCTCATCCAGAGAGCTTAAGGGACTGACAGCACCCAGTGGAATTCAGCCATTCTTTGCCTGCACAAAAGAGAGCATGAGCAGGGAACAAAGAGGGTCTTTGTGTCTCTTTCCCACCC
GTGTAGGTCAGCAGAGTAAAGCATTAGTAGTTAATTAGAGCCCATCAGAATAGTGGACACCTGCCGCCATCTCGGCAGTCTCACACACTTCATGACAGAGACCCTGTCACCCTGACACATGCACCCTGCCGGAGCAGTCACATGATCCTTTTCAGCATGCATCTGAGGTGTGCTAACTGCTGGAATGTGACACTGGCTGA
TATTCACGAAACCAAATTGGACCACAGCTCAGAGAATGCAGTCTCCCTCTCCATCAGTCCAAACCCAGAGGAGTGTCCACAGTGTGCTGCAGCCCTGTCTCTCAAAGAGGGGGAGGAGTCAACAGGGCATTCAGCCAATGGGGAGGAAGAGGAGGGTGCGCTGGAGGAAACTGACAGGGACGAGAACCGCTTAGACAAAA
TATAAAAGTCACACCTGACAGCAGCTGGATCACTCTGGCTCTCCGCGGCCCAGCGTCTCAGCAGCACAGGCTCCTCACAGCACACCTCAGCTTCAGCAGCCACTGACAGCCCCATAAGGATCAGAGTGAGATTGATGGAGAGCAGAACAATAACACTCAGGCCCCTGGTGCCCACTGACTCACCCGCTTCCCCCTGCAGC
TTCGAGGTCGCCCTCTTGTGGACTGTCACCCATAACGCTTTGACACAGAGCGCGTGCATGTTACTGCCTTTAAGTTAATACTTCCTCATATACACAGACACGTCCAAAACTGTCACAACCACATGAGTGAGTGAGTGAGTGAGAGAGAGGGAAAGAGAGAGACTGAACCAATCTGTTTCCTGTATTACAACTTAGTTCCT
ATCCGTCTCTCTCTCTCCTTCTCTTACACGGCATGTCAGTATCTGCATCTTGCTGTGAGACATGATGTTAGGTATTAGCCCCTCGCTGTGTACCTGTCAGTGTCTTGTCTACCCGTCTCCAGCCTTTCTCTTTCCAGCAACCTCCCCTTTTGACACCTCGCTCTGTCTCTACTCCCCATCACTCTTTATGTCTAACCACG
TTGGCCACGGCTCCCACGGGCGCCCAGCGCTCCCCGGCTCCCGCGAAGGCAGCCTCGCTGTCGGAAGTGGACAAATCCTCCGTCGACATGAGACTGACAGTTGAAGTCGACAGCCTCGCTGCCTCACCAAAAATAACTTCGACCAACTTAAACTGACGCGCAGTTTGTTTTTATCAGATATGAATGCGCTACCGCTGCTT
CGCTACCAAGCCGACCAATCACAGAGCTTACGCTACGCGTCGTTGCGACGTGTAGTTACATTTTTTGAGAGGTGCACGTCAGTGACGGCGATGGCCACGACGACGGGCTATGCGTCAGCGCCGTAGCATACGCCGGTGTTTGACGCAGAAGTATAAATCAGCCTTAAGGTGATTGCTTGGTTAAATTTAAGAGAACTGCT
CAGATAGACAGCTGATTATTTTGTTGGCAGTTTGATTGATTTTGGCTTTGGCTGACAGGCACACCCATCAACAACTAGAGCACTTTACTGGCAATTAATCACTGCGCTGTGGCAGGAAACCCTTCTAGATGGGAAAGGAGGAGGGACCATGTTTGCATGACATGGGTCTCTGGATGTTGTTTCGAAGTTCTCTCGATGAG
GCGCTGGGACTCATGGGAGGGCTGGGTGAGGTATGTGCAACAGACAGTGGAGCCGGCAGGTCAATGAGGCGTATTGTCTCTCTTTACAAATCACTGTCAGACACCAGTGCCTGGCCTTCTGCTCCCACTCACTCACACACACACTTCACACACACGCTCACACTCGACTCCTGGATGGCCCTCACTGTCACAACGGGATA
ACATTCCATCACTTGCTTTGCACATCCAGAGGAATGGATGGCAGAGGAACGAAGGGAACAGAGGTGGTAAAGGGATCAGGGCTAGAGATTAGCAACTGCTGCTGACAGGTCACTCCATCAGTCATGGGCTGGTTCAGCCTCTCCCTTATAGGGGCTGGTATGGAGAGAGTCGGGAAGAACGAGAGGGAGGCGTCCAGTTT
CCAAAGTAGACATGGTTTACCTGTATGGTGTTCTCCTGTAGGTTGAGGTATCGTGTGTTGTTCGATATATTGTCGGGCACCTCTTCTAAGTGTTGTCTTGCGCAAATCACTCGACTAGCTTGATTGGAACAGCTGCACACCGCAGGACAGGTGGAGGCGGCCCCCACTGCCTCTTGACCTGGGAGGAGGAGCCGCAACAG
CCCTTTATTAACCATAGGCTGTTAAACAGAAACGGTAGAACGTGATGACGTCAGTGATATGCAAATTGACGTATGACATATTCCTCCCCCCCTTCATCAGAGGGCCCCGACAGCGATCCCTGCAGGGGGGCCTCCGCATTTTGCGCTACGCCACTGTGTGCATCTTTTCTTATTGAATAAAAAGTTTATCCTACCCAGTT
AACGAATCGAACCCTCTGCTAAGAATGGCTGCAATTAACGCCATGGGTGTTTTGTGACCGGAAAAGCCATAAGGATACAACCTGAGGCTGAAGCGGGAAAGGGGATAGGTTTGATTTATGGATATGAGCCCCCTCCCCAGAGAGTTGTAATTCTATAGCAATCGCTGATTGGCTCCTGTACTAGAAGGCGGCCTTTATCG
TCACCACTTTTTTCTGCTGTCTCTACCGCTTTAAGACCACCATATGGTTATGGTGTGTTCTGGACAGCTTCGTTCTCCTCTCCTCTCTGTCTTTGACCCACTGTCAGTGTTTAATGAGGTGGCTTCCTGTCACTTTCTTTCTCTCCTCTCCTCCCTCTTTCCAGATCCCCCTCTTTCTGAAGCAGCTGCAGATAACCAGG
TGTTGGGTAACGTTAGTACTGTGCATTGTAACCATGCTGCTGCTGTCTTGCCAGCAAATATCCTCCTCTCGAGATTAATATACGTATAATCCTTCTGTCCACTGACAGGTCAGGAGTCAGGCTACAACGAGCTATTCAGCCGGAAAACACTTGAGCATAGGAGTTGTAATCGAGTTCGAGCTGTAACTTGAGCAAACGTA
CCTATGTCGCGCGCAACTCACCCCCACCATCCTTCAGGTACGGCTCGCGCGCACACGCCCCTACTCAGATACGTCGCTCACTCCACCCCTGACACCCCTTAACGGGCCTGACACAGACACACACACACAACACGCTGCAGACGTTTTGGCCCCAACGTATGGCGTTCCTCCAGGCTCTTTAACATGATGAGCCACTTACT
TAAAAACTAGCGTCCACGTCCACAAATATGAAAGTGAAAGCACCATTTACTCATAGAAGTCGCTAACATTTCCACAACAATAAATCACGTGACCGCTGACACTGTTTCCAAATGGATTTAAGAGGCTGCACATGAACATGAAAAAACGGGATGAAAAGTGTGTTTCTAAAAACAACTATTGAGCCCAGATACTATTTGAT
GAGCGTCTTTCCATTAGCTTCTGTTGCTACCACAAATGGTGGTCCTCATGCGCATGCGCGTTCACACATCGATGATTGGTGCTTCATGACATCAATACATCTGCATGTCACAAACTCACAAACAGCTACACTAGTCCACTGACCTTTTTTTTTTTTTTTTTTTTTTTAAGAAAGGTACGTTCGGATACCTTTTTCAGGAA
TGCAGGAAGACTTTGATGCAGCGCTCGATCTCCTGCAGCTGCTCCTCACACACGGGTACACTGGCGCCCTCTGCCTTCAGACGCTCCACCTGCCGCAGCAGACGAGTGTTGGTTTCTGCTGCATGGTGCTGCAGCGCCATCTCGATGCTGGAGAGGAACTGACACGTGGCAGGTGGGGGCTGGGGTGCAAACTGCATTTC
TCTAAGTCCAGCTCTCGCTCCTCATCAGTGGCCCAATGTTGGCTAAGCAATTAGCTGTGGCTGTAACCATGGCAACAGTGATATGAGCTCCTGTCGCTGGCAGCCCGCACCTTGCCGCCGCTGGCTGAGGCAGAGATGACGCATCAGGGTCACTGACATGACCGTCCCTACTGCTCCACATGCCCACTGCTATTCCCCTG
ATTCATTTTACATCTTAAAAACTTTTAGAACTGAGTGTGAGAAGTGTGAATTGAGGTGGTTCATTTGTTCCAGCTCCCGAGAACCTGTTGAAAGGCTTGGCTGACAGTTTTCAAACACAGACTTATAGTGACCTCTGCTGTTGTGCTAGGTGTCTTTCTAATGCTTACTCATTGTCAGATTTTTAACTTCCACAAAATGT
CACCCCAAAAATTGGCTCTAGTCTCTATTCTTTAAAGCCAGGGCAGTTATCATACCATTGTTTCCATCCCATTCGTCTCTTCCTTTTGTTCTTCTGTCAGTGTTGCTCCTTTTGGTTTGTCAGGAGGACAGGTCCTTTGTGCTGCCGTGGCTATTATGCTGTCCTTAACAGCATTTGTAAAGTAAACACTAAAACTTTAC
CTCACTCTTTCTGCACTATGAGGAAGTGTGTGACAGAGGGAGGCAGGAGCAGAGGTGCAGACTAATATTCCTTTCATAAATCATGCAAGTAAGAGATGTCAGAGGCGTAATTGTGCTTCTGTGAGTCCTCTTTAAAGAGGGGGATTTTATTACTGGGTTAACACAGAGCCGCCCCTCCATTCTCCAGCATTACACACTCA
TGGAAGGGGGTGGGGGGAGAGATTGGTGAAACGATTGTGTGAGAGCAACTGGGAAAGAGAGCAGAGAGAGTTCCCCAGTGCAGGCCCCATTACTCTCAGCTCAGGTGATTTATGACACATCTCTGAGCTGAATGTAAATGAACTGCTGTGTGGGAGAGAGGAGCTGTCCCGCCTTCTCTACGGACAAACGCTCACACATA
GATTCAATCGGTCTGAAGACCTTGTGATGGGGGTTTAAAGTAGAAATCTGTTTCAAGACCCCCGAAATCCCTCCTCCTCGCGCTCCCTTCAAAGTCGGCAACAGGCGCCCAGGGGGAACTTGAAACAGTCTGGCGGACAAAGGGGGAAAAGTCATGCAGTCGCTCCTACGCGCAACAGATACTCCTCGGAAAGTATGCGA
AACAGCTGTGTTATGGCTGTGTGTCTGTGTGTGATGGCTATTTACAGAGCAGGACACCCAGAGAGGATAATGATGGCCTTCTGTGTGAGCTGAAGATCACCACTGACAGCAGCACATTGAGATGGAGCGAAACAGAGATTGAGAGATTATGCTCCATGATTCAGTGCTCGATGCCAACTATGCAGAGACGACTGTTGGTT
AGACTGACCCGCTGGATGGGAGTTTGGGCTTAAGGAGGAGCTGAAACTCAAATTTCTGCTCTCTCTTCTCTGTTCAGGTAATGAGTTACAGCTCTGGCTCCTGACAGGCGAGTCGCTCTGCGTCAGGGCTTTAATAGAGGCCTTTAAAAACGGCTCATCCTTTGGAATTTACAATCCTACTCCCACACACACACATACAC
GCCCAGTGAGTACATATCCCCCTGGCCGGACACCAGAGGCTTCATATCCTCTTCACTGGAGAGAGAAGCAGGGCTGCCATCACTACACAACTCATCCCACTGTGACAGCGGTATCGCCCCCCGGTGGTTCCCCACAGGAGAACAGGGCTGGACTGGGTATGTGTCCATCCCATCCCGGTCCATCCCATCTAAGCAATGTC
GTTGTGTTTGGATGATGACTAGACTACAAATGAGCCTTTTAATGGCACTGAAAGAGTGTTTCCACTGTAAGTCAGGCTAGCTGTAATTTACACTGTTTGCGGCGTTTAGTGTCAGGACTAACATGGAGGTGCCGTCATTACGATCTGCTAATAAATGTCTGCAGGGGTGACTGCGGTTGCCCCAGTGGCAGTAACTGGGG
TTTGTGATTCCCGTAACATGTTCAAGATGACAACTGTGAGCGTAGTTTGTGTACGCTCGGGGGCGCGCTTCTCCTCTCTTCAGTTCACGCTTGGTGACGTTACGCGCTCAGCATCACTGGCGCGCACACAGTTCTGACGTAGGAGGCTGAAGTGAACAATTATAGGTGAGTTTAGCAGTGGTCAGACGCTGGATGGCGGT
ACACTGATCACCCGACAGAGCTCGACGTGTTTTCCCCCCACCTAGCTCTGTTCAACGGACGGTTTTTTTCCTCTCTTCATCACGCCTTTTTTTATTCAGCAGGATGTCACACGCGATTGGACGCTGCTCGTGCCGCTCTCCTCCCACTTCTGAATTTCGGGAAACTGTCTTTGCAAGAAATAGCCATGTTACCTCATGTG
AGTGGGTGCTCTGTGTGCAGGAATCAGTGCTGGATAGTGTTGTGGCCAGGCTGAAGACCAGAATGGCTGAGATGAAAGGTGTTCCTCTTGCCAGTGATCCTGACAGGAGCATTATAGATGCTGCAATTCAGGAAGCTCAGCAGCAGGGGGCGACGGTGCGTTGACGTTTTCATTAAGTGCTCAACTCCAAACACAGCAAA
AAGAAAAGACTAAAAAGAATTAATCACGAAAGCTGATCGTGTTTTAGCTATCCAAGTAATTGCATCGTCACTCTGTTACTCAGCTCGTTGTTTGATTGGCTGGTTTCAGTTCCACTGACGCATCATGTTGTGAGCGTATAAAAGATGAACGCGCTCCTTCAGTTCACTCACAGCTTCAGGAAGATCTGGATAGGTTCTTG
AACCAGTTTTAAGTCTGTTCATCCGAGTTGGCTTCTGTGGTGTCTCTGAAGTCAGGGTTTAGCAGGGTCATAAGATCCACCATGGCTTGACTGACCTGACAGCCAAATTTATGAGAGTCCTGTGAACAATAAAAAGGACAAGACATTTTAGATTCATGTGCTTCTTAATGGTACAACAAACAGGATGTGGATCATAAAGC
GATTGCACACACTCCATTTGCAAAATAAACGCAGCTTGTTTCAGTCTGAAAGGCTACAGGGAGTAAAACGCGATTCATCACAATAAAAATGCCGAGGTCTTCAGGGTAAATTGATGATGGCGAACAAACAGAGCGTGCCCGCGCGCGCGTCAAAGAGCAAGCCTGCGCTCCGATTGGCTGAAAATGACATCACACTGAAT
AACATCCTAACCGCCATTGTCAACTGAACTGGCCACTCTCTATGAAAGGGAACAACAGAGACAGTCTGCAAAGACTGCAAAAGACAGTTGATTGGCTGGCAACAGGCAGAGTGGCCAATCAGAATGCTGAGCTACGCTCTGTATCATTGCACATCGCCAGTCAGAGCGATGGTAAAAGCGAGACAAAATAAGAAAAATGA
TTGCTCTTTGGCCTGCCGTAGTTGAGGTCCAATCAGTCGGTCATATTATCCAATCAGATCCCTCAGAGCTTAGCACAAGCCCCACCTCCTCCCCTCTCCATCTGTCCATCACCCTGGCTGTCTTTGACTCTCTCTGTCTTCTCTTCCCTGCCTAAATAGAGCTATGAGTTCTGTGGGCCCTCTGAAGGCGGACTGCTTCA
CTGGAAGTCTGTACCCTTTCCATCTGGAAAATGGCTTCGTCCGGCCCACTTGACGACGCATCAGCGACTGACATGCGCAGTGAGAGCGCACAAGTGTGTCATTCCGCAGGTCGGACACTGAAAAAGGTAGAAGCGCAACCAGTCCAGTGGGTATCGGTGTCGACAGTGGGAAATATATAACACTGATATGAATAACTGGC
TTAAAACACTTAAAACCTATAGATTGAGGTAAGTGGATGTTAGCAGCTGTGCAATTATTTGTAGTACTGTAGTACTAATAGTGCCCAGCAGAGAGCGCTGTTCACATGCACAGTCATATTTGTGATTTACTGCATAGTAGATCCGCAGTCTTATGCAACCCTTACCCGCCTTACATTACCACCTATAAGCTCTGTGATTA
CGTCATTCTCTTGGCTCCCCTCTAGGTGGCGATAGAGGATTGGCTAGATTTACAGGAGTGACGACGTTCCGGTTGTAGTTTTGCTTGAATGGCGCAGCGGGGAGAATAACATTAAGGTAACTTGCTGCCTTCTCTCATCATGTGTTTGATTTATTAGCGTCGGATTATATCCGAGCAGTCCATAAAGACGGTGTCTAGGT
AAATAAGTTTTGTACGGTCTTGTTTGTGCCTTCGTCAGAGCCACGGGCCAATCATAAGCCACGACATGCTCATGACGTGGCGGTACAGTGTAAACGCGGAAGAGTGATATGCGAGTGAGGTGGGCGACTTTAATAAATCGCAACTGACATGCAAGGAGATTCTTTTTGTTATGATATTTTTGTAAAGATATAAAAAGACA
TTAACGCAGTTAGGTAGAGTAAACCTCCCGAAAGCCACGTAAGTGCCGCATCCCCTTGGAAGAGTAGGAAACATTAATTAGGCATAAGGAAACATCGTGTTATCACTGACAGCCGTGGGTCATGACTGCGCGCGTCTGTTTACACTCTCCACTTCCGGTGCAATATTGTAATGTAAAGGTCTCACGGAAAATGATAAACT
TCTTGGACTTAGAGATAATGAAAGAGAGAGAGAGAAAGCTGAGAGGGCAGGGAAGCAAAGCAGCAGGTAAAGGAAATCAAACAAGGTCAAATGTCAGATGCTGTGGAAGTGGGATTAGAGAGTTGTTTAGTTTGACTGGTTGTCAAGGATCCATTTACAGCGTCTTTATTGCCGTTCGACCCAACAAACGGCCCTTCATC
CTTGTGAATAGAAAGTTAACAGTCTTTTAGTGGGGGAGGAACAGCAGAGAGATCCGACCGCCTGCTTTCATTCTGCTGGGTCCCAGGCAGCCTTCAGAATGATGGAGAGCTTTTCAAACACACTGTGATGGATGCCTCCCTGAGACACGGAGCGCCAGAGCCTCTCACTGCGTGGAGGTAGCAGGGCCTTGAGGTCAGCG
GCGAGGTGTTAGCATGCATTGTTTATCATTATGCTGTCAGTCACATGACCCAGTTTGTCCCAGAATCCCTGGCTCGGGCGAACAGATGGGTGTTTGCATTCACTCACAATGCCTTTAATCTGTCTGATAGGGAGGGGCCATCATTCAATACTGTTACAATGAGCGCCTGTGCTGACTCATTATATAGTAGCACAGTATGG
AATCTCAGTGACACTGAGTGCCTCTGCTGTAACAACACCCACAATCCACCTCTCACTCAGTCGAACCCTCACATCGTCGGTGGTGCAGTCAAATGTCAGCAGCCGTGGAGTGTGAAAGTGTGAATTGGAGGTGTGAGGAAGGACGGCATTTGGGTCACAGGGTTTCACACCAGGCATCAGGCATTCACACACACACAACA
TATTTCCATCCCTCCCCTCTCTGGTTGCGGCGCTTTCTGCTCACATTACCCTCTGTTGAGTGATAAACATTGTCTGTGGGCAGTAAATTCAGTCCGAGCCTGACAGGCCTCCAATAAACCAGTCTATTCTCTCACTGCGAGGAGGCTTTGGTCTGGAGGCCCACAGGAAGGGAATGCAGAGACGCACACACACACGCACA
TCAGGCATAAACGTTCAGCCAATCGCAGAACAGTTTCTTCTCATCTGCTGATGGCAACTGACAATTACAAACACAGGCAATAAATCTGTCTGGTGGCAGGTGTGCTTCAAAACACACATACTCCTCCGGCTCTCTCTCTGCGTCTCACTAATTACATGTCTGAAGCAGATCTGTCTGCTGTGTCCATTTCTTTGATTGAA
AAAAAGTCAGAGTAAACAAACGCAGGAAATCAACACGTGCTAAATCATTCTATAAATACACCCTCAAATAGGCCTATTAAATCGCTTAAGGAGTTAACGGCAGCAGGCGGCCCCCAGGGGCCCTGATTTACGGGACATTGTGTGCGTGTCTGTACGTGTGTGTGGTTGTTTGTATGTGCAAACACTATGTGCATGGCACA
GATGTTGAGAAGGGCTGCTGTCATCCAGCCAATAAGACGCAACATGAGTGAGAGAGAAGAGCAAGAAACTCAAGAGCCAAAAAGAGAGATTCTTCAGTGAGAGGCCGCCTGACCCTGGGTGATTTAGGATGCCTGCAGGCAGTGCGGTCGCCACCCTGTCTGCTCACACACAGCGGACACTGCCATCAGTTGATGCCGCC
TTGACAAACAGTGGTCTGCTCCTCGTTCAGAGGGGAAAGCTAAACGGCAGAGCAGGCAGACAGCACTTTCACACTTCCAGCAGTCAGAGTGAAGCCACCAACGCCTCTGACAGGCCCGTCTCCTCACTCACACACACACTCCGACTGAAGCGTGACGGCTATCGGACAGATGATGCAGAACCGGCAGATCGGTATCGACA
TCCAGCCCTAAACATACATTCACACTCCACTCATAAGTAGATTTTCAGCAAGACTAGTCTCCATTTTAGCGTGCTAACAGAGCTTTGCTGTGTGACTGAGAGTGACATGATTTATTGTGATGGATTTTGGAGGAGGGGAAACAGACTCCACGTGAAGCTCATATCCTGGTTGGCGTTCGAGACGCTCTTTAAGATGCTAC
CAATGTTATAGGGGCAGCCTGCCATGGCTGGGTTACAACTCGGAGAACTAGTGTCCATGATGCACTGGGGGCTATAAATCAAGACTGAGGGAACCAGCGCAGCGACACTTCTGCTGCAGATTTACACACGCTATCTGGCTTTTTATGAGTGCATTGAGCAAGGAGAGGAGCCTTTGAACTGTTGTGTCATGCCGCGAGGA
GTTTAAATAACAATTTCAGCAGTTCTTTTATATCAAGGTGGTCTTAACTCTGTCTTGGAGGGCCACTGTCCTGAAGAGTTAAGCTCCATTTCCTGTCAAGCCAATGAAGGTCTTACTAGAAGCTTCCAAGTAGGTTTGTTTACACAAGTTGAAGCTAATCTCTGCAGGACAAGAGCTTTCCAGGAGGACTGAGTTTAAAC
TGAAAGTGCTGTGACTGCGAGGGGCACATGGGGAGAGGCTGGAACAAGATTTATATGAGGAGGCTGTAAAACTTTGACCCCGCAGTTGTAAATCTGCCAGTGGAGTCTAGCCAGCACAACAGGAAGAACGGGGGATCAGAGAGAGAGAGAGAGAGAGAGAGAGAGAGAGAAAGAGAGATGCAAATATGGGAATGGGACTA
CCTGTCTCTTTTCTCCGGTCTCTAGCTCTCCTGTTCTCCGCCGACGGATGGAGGGTCTCCGGGGAGAGAAGCTGCGGCCAGGCTTTTTGGGGGAGCTGTCAGACTAATAGATTTCCTCTCTCGCTCTGATGTGAACAGAGGAAAAAAAAAACTTCCCTGCTGGGACTTACTAAAAGCAAAGTTTTTACAGAGCCGGTGTA
TGACTTGACTCTCTTGCATGACTCAAATTCTCATTGGGCAATCCCAAACCGGACACCATGACCAATGACGCCTGTGCAGGAGACATAAAAAGTGACACTGCCCCATAAATCAAAATACAACTGTAAACTTAAAATAGCAGTCTAAGCAGACATTCTGTTTACTTACGGCTTCAAATTTCTACTCATGACCTCACCAATGG
AATGCAGGTGTGTTATTTGTTTAAAATGCTGGTTTTGTCAAACTGTAAACCATTTTGACACTGTTCCTCAGTCCTTCAATTCTGGCTTATTCCCTGACAGATTTTGACAGGCACGAGTTACTGATTTATGAGGAGGTGGCAAAAGTTCCACCATTTCGCAGGAAGACACTGATTCTGATTGGTGCTCCTGGTGTGGGCAG
CTTAGACATAGTCGCTGAAAGGGAAAGAGGAAGAGACAGAAAGGAATGATGGGATATAAGCGTGCGCGCACCACAGACTTCACAGCTTCCGGCGTCACGTCATCGTCATAACTAAAGCATCGCCATCTAGTGTGTCGTATGTATGACTTGATTCACTTCAGCATCTCATGGTAATATTACAAAACTATAATTTTCTAAAA
TCTCGGGTGTATCCGCGGGCACTTGGGTCTGACACACACGGGACCGTCCTCTGTGCAGGTGCATGGACACGCTGTGGAGCCCGGGTAATAAACCTGTCCGATGCCATAAACAAATCCTTGATCGTCCATGCAGAACTTGCCTCGATAGTCACCGAATTCGTAATCCAGTTCGGATTTGGACGAGTACTCTGATGCACTTT
AGTAAAAGTGTCAGTGCCAAGCTTGACCACAAGGTGTCAGGATATCACACAATATACGTGGAGGGCAAAGAAGCCCACTGCTCTGTCACTGGATTAAGTGTTATTTATGGCTCACATCACTCAAACACAAAGAAAAATGTGGACACACGAGTGAAGTCTGAAATTAGGAGTAAAGGTCAGTGTATACTGAAATAACATCG
TTCTCCCGTCTCTCCCTCTTCATTCTCTCTGTCCGTCTTAAATTCAGTGTGTTATCTCCGCATGACGCCCACTGCTCCAGGCTCATCAGTGTGTCTGATATGCACTAGTGGCTCAGACAGCTGCAGTCCCTGTGACGTCAGTGCAAGAGTTCAAGAGAGAGAGAGAGAGAGTTGATTTAAAGACAGACTCCACACATTTT
CGTCAGCGCTCTCGTGTTTCCTCATGAAGCTTCAGTTTCAAAACTTTTCACGTTCGCGTGCTGCCATCAAGTGGCGAGCAGAAGTAATCAATCAATCCGTCATTCACTGTGATATGGTTGTCCTCAGGCCCCAACTGAAGCGATTTTCCTCTTTACCCCGCCATCTGTCGATGGACGTCTCTTTTCTCTAGACAATCTGT
ATAGAATAGAAAGTTTTGTTCAGGTACCCTAGTTAGTTATTTACGACTATAGCTTGTTAATGGGTGAGAAATCCTCGTCGTGTCAGCAGGTGTCCTCATTCTCCGTCATTCACTACTGTTCGCAGAAAGGGGCGCAATAGAGTCAACAGAATCTCAGTCTCTGCCCACATCAGACTCGTCCTGACGGCACTGCAAACTTT
AGCATTAGCAGATGCTCTAATGAGATTTATGACTGTCTATCCCCTCGCATGACATAAGCCCCTCTCCCATCTGCCCCACAACAGCCCTGAAAAAGCCCTTTCTGACAGCTAAAATTTACTGCCTCATCTCAGACCTCTCTCAATGAAGGTGCCGCGAGCTGTCCTATATGTGAGGAGTCCCGAAACAAACACGTCAGTGC
AATAATCTCTGATGAAAAACACTGCTTCTCTCAGTTTCTCTGAGCTGAGTTGAGTGTGTGCTGACAGAACTGATCTTTTATGAAGCTGGTTATATTGGCCTGTCACTCCAGGTCTGTTTGAGCTGGGAAAGTGTGAGTATAAGGCCAGAGAAGGGGGCAAATAATTGCAGCTGCAGGGCTTGAGGTGTAATAAGAGATCT
AATAAAGCAAGATCAAAGGCATGTACAGAAAACGTATGCAATCCTCTCTCATTCCTGCGAGTCGTCACTAAGTGAATGCTGTGACAGACAGAGTGTGGACTGACAGGTTTGGGGGCCTCTACCGCTGACAGACTCCATGCCTGAGGAGATAACAGTGAGACGGGCCAACTGAACACTTACACCCTGCAGGGAAAAACAAG
CAGGAAAGCTGCGAAGCCTGTGAATGTGTCATGGGTGGTAGCTGAAAGGGTTAAAGGAAACGGATGAGAGAAACGTGGGTTTTCTCCTCTTTTACGGCTGACTGGATAATGACATGGACATGACCAGGATTGAGGAAGAGATCTGTGTGGCTTTCTTCCTGGTCCCCTGCAGGATGTGGGCTGACACATGTAGAGATAGT
CACACACGCACAAGCGCACACAAGCTTAGCGGCTGGCTGTCTATCCCTCTCCAGGCCTGAACTGAGAGAAAACAGAGCAAGCTTAGAGTTCAGACTGTCCAGCACCAATGATTAATGAGCTCTGAATTACCTGAGCTGAGGTTTTTGTTCTTTTGACACAAAGAATTTGTGGGATCTCAATTATTCTGGGAGAAACTAAA
CATGAGCGTAAAGCAGGCAGTCTCCTCATATGACCCGCTGCGCGCTCCCGCGACGCCCGCTCTGACGTCACCATTTCACGAACGCATATCAAGACGTCAGGCGCGCTGTTACGCAACTGGACTATTTAACTTCCTCGCACATTCTTATGAGCACAATTCACCCCAAAAAGACAGGATGGGGCGTCTCAGGTCACATCGGC
AAACATGCGCTGCAGCGCGTCCACGACGCAGATGTTTTAGAGCTCTGCGTTTTCGCGCGCACCATAAGTGGACACCTCTGAAGTGAGAAGCCCAACACGACAGCTGACAGCAGGACAAATACTCACCCACTTCCTTACGAAGAAACACAAACTGCTTCCAAAACAACGCGAAATGGTACATTGAAGTCCCACCAGCAGTC
TTTTAAAATAAATTGTCTTTACTTTATGTATAATTTGTGTTCGTTCTTAAACAGTTTACAAAATGCGAAACCTCAGTTGAGGCCACTGTCTACTCGAGCCGTCAGTGAAAAGATGCTATCTTGATTTACGACAGCTTATTTTGTCTGACGCGTGAAGCTCGAGTTTCCTCGTGTTGACCCACTAAATATTTCGAATAGCT
GTTATTGTGGCTCTTATGCTGTCAGATGAATAGGGATGGTACTATAAAATAATTTCCACCCAGTGTTTTAAAATCATTGAGAGGTCTTGACAGTGTGTCATAAATCACTTTCTGTAAAAGTCGAGTAGCTTTGTCTCGCCTCTGGGCTGGAGAGCCTGGAGGGATAATGACTTGCAGTGCATGTGGAGCATCCAGGGTTT
TTTTTTTGTATCTCAAATGTCTCTCGCGAGTGCTGTTCGCGCCCGTGCTGTTCTCGTGTAAACTCACTAGAGGCCGCTGTCGAGTGACTTGTGATTGACTGGGCGATAAGCCAATCGACTGACCCACCCTCCTCTTTTCCTAAACCCAACCAAAGATTTAGAAAAGCTGTTCAGAAAAAGAAAAGCCCTCGTCTGATTTT
TGAAGTCTTTACACTTTGACTGTAAGTTCCCTTTAAGCTGAGGGTGAATGCATAGGCAAATTAAGCTGAGCATGTATTTCTCTGAAGTGTGACTAACCGTGTGTCAATCAGAGCGAGGCAGGCAGGCAGGACGAGTGCTATCAGAGCTCTTCACTGCGCCCACAGCCACCCACCGCTGGCCACACAGGACCACGGACATG
GGCGGCGCAGGCTGACCTGCGAATGGTCGGACAGGTAATTGGTTGGATGCAGAGTGTAATTCAGCTCCGACAAATCCCTTTCACAGCTGGCACCCTGTCTGAGAGAGTGACTCTAGGGGGATGGGTGAGAGACAGATAGAGATTGAATATAATGATGGGGTAGTGGAGGAATTGGAAGAGGGTGAATGAAAAATCGTGCC
GGAATGTGGCTCTACTTGCTTTTGTATTTTTAGTACCCTGTTTTTTGTTCAGTGACACTCCATAACATATGTAAAACGCCACATAAATCATGGGACCTGACATCAGGATGTCATTCTGATTCTACTGTATTAAAAGCAGGTTGTTTTCCATTTGAGTTCAGTCGATAGCCACTTCTGTGTGATTCCTGCCTAGTGAGGCA
AAACAGCAGGTAGTGTGACTCTGTCTACCTCCTACTGTTGGTAACTGCTCTTCTTAGCAGGCTGCTATATCAGTAAGAGTGAAGTCACTGTCTGTTTGAGTGACAGTTGTTTTAGCTGTTGTTCTTTTGACTTTGCCACAACTTCCCAGTGCTGTGGTGTAATTTTGCACTGAGACAGTGATTTTGTATTTGGAAAGATG
GGATGACTTCGTCCCAGACCTATTCCCCATAAGGCACTGCTGTTTCTACACCACATGGTCCGCTAACAAAGCACCAGAGATTAAAGAGCTGTCAGCTCGGGGCTTTAATCTCCTAAAGAGGGACCGCTGGGGCACACAGGCACGTCACAGCACATACTTCCTGTCACTGCCTGTTGTCTGAAGGAGGGATGGCAGTGACA
AAATGATCATATACATCTGTTGGCAAACATGTATTTTTCACTAAAGAAGGTCCATACTGATTCCAAAGGCAGATACTGATTAGATGAGGGCCTGGTGTGCTGACTTTGAGGGTTTTACGATGTAGTCACGTGTTGATTGGTCAGTTTGAATGTCTCAGAATTTGGGCTTTGGTCAAGAAAGAGACAAATAGGTGGTAAAC
CTGACGCCAGGGAGCTCTGCATTGACGCCTTCGTGTGCTTTGGGTTTTTAACAAAAGATGAGGCGGGGACAGAAGAAGTTAAATCATCTGATTGGCTAAAACTGACAGTAGACATGAGGAAAACACAGCGATGCGGCCTCTGATTGGATGAGGGGTTTGTATCAAAGTGAAAATATGTGCCTCAAGCCCTTTACTGTTGC
CAATAAATAATTTTGTGGAACGTCACTCTCCTGACAATAGAATTCTTCCTCTGTTGTGTAAAAACTCTCAGCTCGTGGTTTGATTCATGCCTGCATCCGATTGGCTGATTTGTAATGATGCCATCATTTTACTGGCCTTCGGTTGGTTGTTCCGTTCCGTTTGTTTTAAAGCGATCAGCCTTACGTTCGTCGAGCACTAG
TATCAGAGCAAACGAGCGCTGGCGAGCTGCTCTCACGCCGCCGCTGAATGTGCCTGAACTTTTACACCGAGCAGCGCGAGGCATAACAGGAAACGCGACGGGTGGAAGCGGGTGATGCGCCGTCACCACATGCGGAACCGCGCTTACCAGATGTTCGGAAAGCTGCTCCCGAGAACGCTTTAATTTTCCCACGTAACAAA
CGGGGTCATTTGACCACCAATAACCAAAATCAGTGATTCTTCATTTACATTAGACCCTAGATAGCTTTACTGTGAGCTGAGTCTGTGAATTCAGCAGACTGTCCCCTGTAGCTGATTTATGAGCTGAATCAATACATAGTCAGCTTTGCCTCGCCATTTCCCAAAGCTAATTTATTCTAACAAAATGCCAGTAATGACTC
GCTTTAAGCTTAATACTCTTACGCCGCTTTAGCTGAGCTGTCTGCAAATGATGGCTTAAACATCATTTGTATCGTGTTGCAGCAGAGACTGCTGTGCTGAGTGGCAGCTCACATGTGCAGCTCAGATGCTTTAAAGGGACAGTACACACAAAAAATGAGCTTTCTGTTGTTATTTACTTGCCCTTGTGTCCTTTTTAAAC
GATCTGTGCTGTTGTGCCTCAAGCACTACAGGTTAAAGGGACACCTTTAACATCTGAAGAAATGCACGTACACCTCCTTCATTTACTAATGTGAAGCGTGGGCCACTGACAGGATCCGAAAGGTGAAGAGAGGGCTTTAATGACACCCCTTGGTCTCCTGCTGAGCCTGTCCAACATTTATGGCGTCTCTCCACGCTAGT
TCTGGCTTTTTAAATTTCAAGCATTTTATTGATGTTTGGCGGTGGATTTCAGGTCTTTTGGCCAGCTGCTCTGTTCTGTCAATCCATTAGTGTGTCGACCTGACAGGTCACAGCTTGGTGCTAATGTGTTTCCCATGTTTCAGCGGTTGGACTTTCATGGTTTCTGTATTGAATTCTGCAGGGGCTTTTTGCTGTTGTTT
GTATTTAACTAAAAGTAGTGTAAGTAACCAGGCCTCTCACCTGCTGTTGTTGTGAACGGCTCCATCTTGTGGTGGTTGTTGGGTGTTTGGAAGCAGAGAAGTGGCCTGACACTGACATGTTGAAGAGGGAGAACCACAGGAACAATCCGTTGCTGTTGGGAGGCACCGGCGTATAAACAATCCCACTCGACAGGAAAAAA
AACAAAGAGCCGTGCAGCTGTGTGCATTAAACTGACCCCGGTTTGCATCCACCCTCATTAGCCTCTATCTCACTGCAGGGTCCACCTTTCAGACTGACAGCCCTGCCTCATCCGTCTCTCAGACCACCGGCCACCTGCAGCTGCATGATACCCCATGTAGTGCCACCGACACTAACCAAGCCATGTTGTTCTGTGTCTCT
GGTCAGATTGACTGAACTCTTCTGAGAGTTGGCTTTAGAAGATTGATGTCTAGTAGTAATCTTTACCGACTGTCTTTCTCTCTCAACGTGTCTATAGCCGCCACCATAAATCAGCCCTTGTTATTAGCCCGGTGTTGACCTCTGTGGATCCAACTTCTTAGCCTGTCTCCGCATGTTCCTTGTGTACAGACTGAGCGCTG
TGCACATAGAGACTGAGGCTTTGGATAAACCATGTCTATAAAGCAGGCTCATAGGCTTCACTAGAGTGCTGCTCAAGCTTAATCAATTTACAGCCTATGGCAGCGCTGACAGGAGTGTATTCATCCTGTCACTTGAACATAAAACTGTATTTATGATGCCAGATGTTTTCAGTTTACACTGTTAATCATTCTGTTCTAAA
GCAGCCTACCTCTGTCTCTGTCTTCTCTCTTTTTTTCCCCTCTAGTGTCTCCAGATCTGTCGCTCCCAGACGGTTGCCTGACTGATCCTTCCGCGATGAGTGACTCTTCCTCCGGCTGCCGCCCCTTCCGTCTGTCGCTTTTCTATCTCTCTTGGTCTCTCTCTATATTCCACACACACAAACACAAACCCCCTCCTCCC
TGGCTACTGCAGATAATAATTCAGAGATCTTTCTCACACATGTTTGTTATTTCCCCTCACACATGACATTTGCCATCAAGCTGCTAACCTGTCAATCTCTCTTTCACTAGCTCTCTGTCTTTGACGACTCCACTAGTGGGACACAGCTGGACTTGGTGCCAGACTGAAAGACAGGACATAGCCACAGGCTATTCCTCTAC
AGATACACGTGTGTGTGCCTTTTGAAAAGGTACCGCCCCAGTGACAGCACCCGTACCTTTATTTCTGAGACTGTAGGCTAATTGCTGTAATTGTCAGCTTAAGTACCTTGATTTATAGGCACCATGACAGAGCAAGTCCTAAGATTAGATACAAATTCAGCCACATTAGAGGTTCAGAAGATTAAGTCCACTTACATAAG
GTGCGCGTTTGCACCTTCGATTCTCCTCGTTTCCTCCGTGTTTTGGCCTCCTGTCCCTCACCGTTTGACCTTCGACCTTTCCTCCCTGAGGATTCCTTTACCAGCCGCCCTGACAGCTGGAAGGATAACAAAGATAGAATGGGATTGGGAGCGGACTAAATAAAAGCCAACAAAATCCCATTCATTCACACAACATTTGT
GTCCAAACATTGTTCTCCCGCAGCTGCTGCGTTCCTCCATCTTGTCTGAGCGCGGGGAACTGTGGGTAGAGCGGACGGGTCCTGCGAGGAGACAGACGCTCTCTGATCTGATCCAGGGCATTGGAGCAGCGTCCGATAGTGAACTATCGCGCAAAGGAGCACACTGTACCTAGTGGGTGCTGTTGGGAAGACATTTTATT
GCACACAGCACACCTTATCTTCAAAACAACTGTGAGCTGACACACGTGTAAAGTGGGTGACGAGGCAGTGGTGTGTGGACCTACAGGCCTCCAGCAAGGCCATCTGTCCACAGACATCACAGCAGCCCTAATGAGGCAGCTAAAGGTCAGTTTAACAGCGCTAAAGTCAGCAATGCCCTCAGCTTGCTCAAAGGATGGAC
ATCATCAAATGACTAACAAATGTATCATTTCAGTGTGTTTGGCCGAATAGACAAACAGGCTGGCAGATGTAATCTTCACCTGTGTGTACTTTTCTTGACTGGCACATTTATGGCACTCACACATGCACACATACACACACACACACACACACACACACACACACACACACACACACACACACACACACGCACACACGCTT
CACAGATCCAGGCTTTTCCTTCCTCCACGGAAAACCACGGTGAAGCAGTTTTTCTCTGGAACCAGATCTGTCATCCGCCGCAGACACTCTGACTGACAGCCCTCACGCACACATTCCACCTCCGTCACTGAGACTGAGACAAAACACAGACAGGCACAGAGTTTAGTCCAGCAGGCTACTATTGCTCTTAATTTACACAC
CACGTTTAATGTGATAATTGGAGATTATTTTGGTAGATAATTGCAAGAAATAACACCCTGTTGTTCTAAATGGCCGTCCCAACTGTTTTGTAGCTGTCAGTCTACTTACGCCACCTGTGCAAACAAAACTTGTGTACATGAGGAGAAGAAGCTGATGAGGAGGGTGCAGGACAAATCTCTCTGCATTCGAGAACCATGAT
GAAAAGTTGAGCGTAATTAATGTTGAGTGTTTAATCCCTGACACCCTGCCCTATGACTGCAACACACACACGACTGAGAAGAGCAGTGTGTATGTGTGTGTGTTTGTGCATGTGTGTGTGTGTATATAAACCTGTCTGTCAGCTCTTTTAGTTCCGCTGGAGCTCCGTTAAACTGGATTTTCCACTTGTACAGAAATGTT
TTCCTTATACTTTCTAAACCATTTAGCTCCTCTTTCTTTCTCTCTCCCTGTCTCTACACTCTGTCATCTCCTGACAAACTCTGAACTCCAGCTCTCTGTCACTCTGAGTGGGCCGTCCCTCTTGCTTTTCTTTTGCTTGCTGTCTCCTTCTCTCCCTCTCTCTCTTTTCATTCATTCGTTATCTTTCTCTTTATCACTCC
CTTCACAGCTTCTCTGCATGATTAAATCCCGTTAAGTAATAAAGACCGACAAAACAGCTCTTCTGAATGTGTGTACTGGAGTGTGTATGACTGACTGCTCTGATCTGATGTTCGTGAGTCTGCTGATCTCCCTAAATGAAGTGAAGTGTGTTCTCATGTTCTCTCCATCTTTCCTTTCCCTCCTCTCTGCCTAACCGCTT
GATGTGTGAACATGACTGTAAGCGTTCGGTGCAGAAAGAGGGAGGGGTCACAAGGTTCATGACCCCATGTCTCTGTGGCTCCTGCAACCTGTCGTAAATCCATGCTGTTTGATCTCTTCAGTTGTGAAAAGCGGCTGTGGACACTTGTGCAAGACTGATACATTTTGTGTGTTTTACAGATTACCAGAACTAAAGAGTAA
CTTGTTATTAATGTGACTCCGTTATGTATTCTCTGAGTGCTCGTTGTGTTGTGGATGTCGAGTTTTTCAGTCATGCAGTATTGTCATCATCAAACACGCCAGACAGGTTGACTAGTCACGAATCGTGATTCACTGTCGCGCAGTCGCAGAAGAGTCTGTAATGCTGTAACATTAGATATAATGTGTTTGTGGTTAGCTAG
CGTCATCTGTGAGCTGGTGACCTCTGCTGGAAATACTGTGGTAGTTCTGCCCATGTGTAGCAGAGCCTGGGTGTCTCGAGGTCAATAAATCTGCAGGCAAACAGGCATTTTGGGGGTTGGGGCGGCTGAGCTTTAAGATGTATGTAATGCGCTTTTGATGGATGTGATGGTTTTAGCAGGCCCTAATCCTGCTAAACAAG
ATCTGCCAGTTGTCTGCAAACCCTTTTTTGATCTCTGGTGTGTATTATAGACATGCACTGGAAGCTGCTTCATAAATCACAGTGTCTCCTTGTCAGGATATGAGGGGAGTGTAGAATTATCTTGTAAAGTGTTTAAAGGAAGTCTAGTGTTGTCCTTTCTCATTACGCAGACACTAGACTCCTGGAAACAGCCATCAGTC
CACAGGGATCAAACTTAAACATCTATCTGTGGGGGTGTGAAGTCTACTGTGTTTTGGCAGTGGGACAGGAAAGCTCAAACTCCCTATAACCAACTGACAGGGGAACAGACAGACAGACACAGCTGGGGGCAAGAAGGGGAAAAGAGCTTTGTGAGAATCACAAAGTTTGATCCATTCCCAGTTCACAGTGTAGGAGGGAA
CTCCAGCTAGCTCCTCTCCGCTTGTCCAGGAGTGAACGGGGCACAGGAAAGATGTCCCTGTCAATACAACATGACGTTTAACAGCTGCGGTTTGACAGGCGTGCATAAGTGGAGACCACACACAAATGTTTTTTTCTATTCTATACAGCACCACAGATCAGGTATCGCCTAATGTAGATGAGCTTTACACAATTGTCTCC
AAGTCAGCGGTCTCCCAGCTGAGGAAGCGATGTAGTCGGTAGATGTTGCTGTTGAGACAATATAACACTCAGAATCACAGAGAGATTGCGCACGCCTCTGACAGGCAGCGGGGTGTGTGTGTGTGTGTCTGTGTAAATGTGTGTATGTGTGCCTACCTCGACCCACAGCCCAGAGCCTGAATAACAGTAGGAGGAAAATG
ATCAAACCTTCTCGGATACATAAGAGAACAAAGTTCAGTTTCCACAGCTGTCATGATTCGCAAAGCCAACACGGGAACTGGTCGTCCCGGGAAACGTCAGGTAATAAATCACAACTACCACGCTAAACTGCCTCCCACACACGCTCGAATCAAATGTAACAGTTAGAAGTCCAACAACCCAACACAAAACAGTAAGTAGA
CCAGCTGACCCACTAAGTAACTTCTCGTTATTTCCTCTGGCCGTCACAGCTTGATTGACCGCAACAAATTTTGACAAGTCGCGAGCTAACGCCCAGAGCTAGCACAGTTAGCACTGCTAGCTCATCATCTCAACCAGTTCCGACACGCTAACTAACCTACATCACTTCCCTCGAGTAAGCACATGATTTATGAACACCGT
TCACATAACTTAGTCATACAACTCAGTAAAAAGTTAAATATATCTATATAATATCCATATATTATCAATCATAACAACAGACTGTGACAGCTGAGCGTTGACGAGCACGAGCTCATGACGTGTACCGACTCAACGTGCTCAGTCACTGACCACACCAAAAACAAAACAATCTCTTACCTCCTTTAGGCATAATGAAGAAT
CGGCAATCTTGCGTCTCCCTCCCAGTCCTCAAATAGGCATCGTCGCGCACCCTTCTCACCCCTCCCCACTGCGTCTCTCCTCAGACACGTCGCGCGCGCACCCTGTCAATCACCACTAAACCACCACCTCTCCTGACAGCTTAGCGGGACGCTGCAAAATAAACCCTGACACTCTGACTAATGTAAGGAGAGTTTACTCG
ACAAAAAAAAAGAGATGGGGGAGGAGGAGGCCACTGATTGACCAGAGAGAGACGAAGAGAGAGATAGAGACGGAGAGACAGAGAGAGAGAGAGAGCGGGAGTTGATGGCCTGAGGCAAGAGGGTGGGGGCTGACAGCTGCATCGCTCATCTCAACCTGAAAAAAAGCACTGACAAAATACTGTGAAACACACTGAGATGG
TACTAGTACACTGCCTAGTCCAAGCCAAAAAACCATCCCCGTTCCCGTCATCAATCTCATCAGGTGGCACTTTTGCCACTCTGTGTAGCAACTCCGCAGTCCCCATAAATCAGACCTCTGCTGCAGGCTTATTTCGGCCCACCTGCAATGCTGTGTGCCTCTGAATGTAGACAAATGGATGAAGAAACAAGCTGTAAAGA
TTAAAGTCTTTCAAACATTTGTCTTTCATTCTTGTAATACGAAGTTGCTTTTGTGCCAAAGCGCCGAAGCTTCTCTCTCATCTGCGTGCACTTGTCTGCTTTGTGGAGTGACACGAGCAGCTGCATCTGGGCGCCTTTTCAGAGGAGGAAGCCGATCCTCATGATGTCATGATTAAAAGAATGCTGAACAGAGCGAGTGT
TGACTGAAATTGCCCCATTTGTTTTCCATCACTCCCCCTCCACTGACTGGGGCAAACACTACAATTATTGCTCTTCTCGAGTGAACTATTGCTTTCCCTGTCACCTCAGCTCCGACCCTTGTGCTCAGAAATGCTCTTTAAAGTCCAGACTGCGTATTAAAGGAAAGTATGATTGCAGAGATGCAGCTTTAAATGTACGT
GCAATGGGACTTACTCTGTGGTCGGCCTGCAGCGTGGGCCAGGAGCGGCCCATTGTAGACAGTATGAGACCTGTCCCTCATTGTGATCTACTGTGACAGGCAAGGAGCTTGACTCAAAGGGTGAATGGTAAAATCCAACCCCCTCTCCTCCCGAGTGGTATGGCAGAAGAGAAGGGACGGATGGAAGGAGAGCAAGAGGG
AGTCACTTGCGGTAATAATTAGCGTTCTCATCTGAAGCTGCTGAGACTGCATGAGCGCACTGGTCTGAAACATGGGCCAAAGGGCAATGAGAGGGTGTTGTCAGGACCGTCCTGATTGAGGATGGGCCAGTGTGTGCCGGGGGAAGGGCCACACAGTGTAGCAGTGACCTGACCTAGGATTAGGCCATGCCTCTGAAAAG
CCATTATCTGCAGCAGCATGTGTGTGTGTGAGAGATCAGGTTGGTTTAACTTTGGACTGTGCAAGAGATGACTGAGGCTGGAGGCCGGCACGCTTTGATTGATGGAGCATCCAGTCCTGCTCTTCTGGTCACACGTTGGACTAGGCTCAGAAAGGAATGCCCCTCTTTGACTATGATGATGGATTTGCTGGCGCAGGTAG
ACAGAACCAATCAGCTTTGGCCAGCAGAGTCCTCCCCCTCAGGCCAGATCCAGGAGGAGGCTGTCCCACATCACCTCCCAGGTCCATGTCACAGTAATAAGGCTGCCACTCAGTGATGGACACCTCTGAAGCCTGGCTCTAAGTCCATGCTTGAACTGCAGGCACCCTCATGAATCCAAATGAAAAAGGCCAAACATCCA
GAAACTGTCTTTCTGCTCCCTGCAGGCAGGTAGACGGCCACTGTGATGTTCAGTCAGGCCCTGCACAGCTCTGCACTTTCTAACTCCAAAACAATCTAATCCGTCAAAGTCAGCCTGGCGTTTTTAGTTTCACACAGCTTTCTCACAGGCACTACACTGAATGTATAACCCTCTACCTGAGGTACTGAAGTGCTTTTTCC
AACAGACACCAAAACTGGACGTCTCATCTTTGACCCTATAGTTTCTCAATAATACTATAATACCAGCGGTCACGCAGAGCCGCATGTCTCGGAGCTGACACATGCAGAGCTCAGGATCCTCCTACACGCTCGGTCGGACACGGCGAGCCTCCACAAAATTGCTCTGAGACCTTCAGTGCTCATTTGACCGCATCTCTACA
TCTCGGCTATTAATAAAGTAGTGTCTGTGTTATGCTCTACATGCGCACAGATGTACACAGCAGGAAAAGCTCTTGATCATTTTTCATCAAGTGCTGTCAGACAGGGAGCAGCTTGCAGTAAATCACATGCAACTAGGGCACCCATATTTATAAGTATCTATTACATCAACATACAAAGTTCAAGCACACCTTCAAGCGGC
ACCGGAGTGATGAATTAAACAGGACACTCTCTCACTCTCTCCCGCCCACCTCTCTTGCTTTGCTGCTTTTGGCTCAGGCAGTGCAACCGTTTTCCTGTCAGCTTGACAATGGCGGGAGGGAAGGAGGACGGCGAGCACTTTAGCAGACTCGGGCCTCTACGAAAAACAAGCCTGCGACCTTTCACCCCAGCTGCTGGAGA
AGTAATATTTAAGTATGACTAGTTTCACAAGGCATGACATCCCATATTTCTCTGTTTTCCAACTCATTTTTTGGGATGCGTGAGTGAGGAGAGGCGGGACGGCGCGTGACATCACTCATCTGTATAAAAGCCCCAGCTGTGTCTGTGCGCTCGCGCTGTGAGGCTGCAGAGAAAGAGAGAGAGAGAGAGGCGCGCGCACG
TTCTTCCTAGTAAATGAGAGCACATGGCCAGCAGCTTCAGCAGTCACATGAGCATCACTGACCCCCGGAAATCCCTGCTGTGTTTGACCAGAGCCTGGGGCTTCACAGCGGGGATCATGACACTCTCATGACTGCCAGTCCACACCAGACCTTCATGCCAGGGGTCGATTAGCACTTCAGCACACACAAGACAAAGACTT
GGCAGAGGAGCGGGAGGTCCTGCAGGCTCCATCAACAGCTCTGGCTCTTTGTTGAAGCTCTGGGCAAGAGAACTGGACTCTGCAGGAGATTGACTGACCTGCCGTCACACCAATAGAGCAGTCACGCAACACAACACAATAAACACTCTGTGGACATTACGTGCTGAATGACACCAGCTTCACCGTGACAAAGGGAAGAT
TGTTTCATGAGACAGACATTCCTTGACCAATTAGAATTCCTTTCATGGGCCCAGGGGGGAGAGAGCAGCACAGCTGGAGGCGCTGGGTTTGTCTGCAGCCCGACAGCTCGCCACCTCTGCTGTGGACATCTCTTCCACAAACAAACTCTCAAGTGGCCACAGAGGAGATGTTGCGAGACACAAACACATCTGTGTAAAGT
AAAACATTAATGAACAGTCTGTCACGTATTAAAATCTTAATTTACAACGAAGACACTGGCGTCCAGATGAGGGGAAACCGAGAAAACAGCTGCCTCTGCCTCATCCGGTTTATACTCAGCTGATTTATGACTAATCCAACCTAACAAACTGTGCACGGGGAGCTGCTTTCGGCTGATAACGTTCACACAAGTGCAAATAA
AAGTTGAGAGACATAAGTTTAATCAAAATGTGAAGTTCTAATATTTAATCATTTCTTTTCTGCTAAATAAAAAAGCAAAAACATAAATCTTGGCGTGTCACTAAAGTAGGATCGCGTTAAAAACAGGACTGGATCAGCTTGTGTCAGTATATCTTTCCCGCCTATTGTTCATATTCGACCCACTCCAATCCCATTCCAGG
TTTCTCAAGCCACCATAAAGTTTGTCTACGACCTTTACTTTTCTGCTCTCTTCCCTTTGAAAAAGTTCTGCTTTCGCTAGCGCCCATAAATCATCAGTGCAGACGCATGACTTAAAAAGAGCACACGTTACACATGCACACCCAAAGAGAATGTGAAGGGGAGTTGAGCTGAAAACCCTCCTCGCCAACAGACAGCCGCC
GCAATGAAGGGTGGACAACATGTGAATAAGCAGCTGTTGACAAATGTGGCCTCCTACCTGTTGGTTTCGGTGCTGTACTGGCCCCTGCCCACCTGATTGACAGCACAGACCCTGAACTGGTATGACCGGGCAGGTGTGAGGCCCTTCACCATCGCTCCCGTCCCAGAGGGGTCCACGTCAGACAAATACACTCTCCACGG
GAAAGGTAATCTGAGGGGACATCAGTGAGAGATTGCTTTCCTTGAGTGTGTTAAGTGTGTGTATGTGTACGTGTGCGTGTGTGTGTGTGTGTGTGTGTGATTGACGCTCGGCAGGTGGCTTCTTATCAGGTGGCCTCAGGGACTGGGTCAGAGGTGCGGTGCTCCTTCGATTAAGAGATGGTGTCATAACTACACACCCA
TGAAGTGTAGGCAATGTTTTTTTTTTCTCGTGTCACACATGAACGAGAAGTGACAGGGGCTGATGAGGACTGGCTGCTCTAAGTGGCCCCTTCTGCAATGTGTTGCAGCTCTAATTAGAAGCGCATCTGAAGTGACGTGTGAAAAGTGTCAGAATTCAGGCTAAGACAGGAAGGGGGAGGAGGGGCGGCGGCAGAGACTA
TCTTTCTCTTGGAATCAAGGAACATAAGCATTTTAAATGTACTTCTGGCATTTTTAAAGCTATTATTTGCAAATGTTTGCCTTAATGAAACATGTGTGACGTCTGCAGACTTTGAACCAGCTGTTTTTCCTCTTGATTTGTGACCTGAGTTTGTGACCCTGTGAAGGTCTTTGCGTTTAGATGGCCGTCTGGTCCAAAGG
GACATGGAGGGCGGCTTGATGGAGCTCTAAAGGGCTTTTTCTCACCCTGCGCCCCACGGAGGTCACACAACAGCCTGCTCTTGTGGACACTGCTTTGTGTCAGTCAAGGCATCATGAATCATCACACCTGTGTTGGAATGAGCCATGTGAAGGATGGGCATGGAAGTAGTGATTTGCTTATTTTGCATGTTTTTTTTTTT
TGACTAGCATTCCTGTGCTAATGTACTGTACTATTTCTCTCCATGTTGAGCTGTTTTGTTTACAAGCTGATCATAAATCATGATATTGGAGCTCTTCTGGGGCGCAGGGCTGTGTTGAGGGTCACACCAGGGTCATCTGCTAAAATCATTAGCCTCTTGAACGTGCACAAGCGCATCCATGGCTCCTGCAACAAATCTAG
ACAGGAAGTGGGTCTCAGAGCTCTTATCTCACCCAAACCAGGGGTTCTCAGAGAGGGTCACACAAGAGCTCTGTTTACACACTCTCCCTGCAGCTATCACTATGACAATTAGTAAAGATTTACACCACTTTCTAAAGAGAATGCCTCACGCAGCAGCCATCTGAGACTAACCAGAACAGATAAAAGGAGCTGGAATGTTC
TTTTTTGGCCTGATTTTAATCAAACATCACACCCATTTGTTCTCTGATTTAGTCTGAATTACCTAAATGCCTTTACGCATTCACACTCCTCCACTGTCAGTTTGGGTGATTTAGCTGTGAAAAACAACACATGTGAGCACACTCCCCATTAAAGCAGAGTGAAGTTTATAAAAGAGGCCTGAAGTGTGTCAGATAACAGA
AGCTGTCCTCAAGTAAAGGGAAAAAAGCTTATTCAGTGTCTGTAGTGACAGGCTGCGCTTTCTTTAACACATCTGCTGTGTGCATGTCCGTACAGCTCGCAAACAGGTCTCCTTTCTTCAGACCTGAAAGAAATGTCCCACCCTCTGATAGATAGCCTTCATTTAAATCAAAATAGGCTCCCGCCGCACGAGAGAAAGGA
GTCTCTGCTGGAGCTCCATCCTAAATCAGAATGGACAGATCTGGAGCAACACAATGGCCTTCATTGTCGGGCCCTGAAAGGGGAGCATGTGCTCCGCTAATGCTGCGATCACTGTCGCCAACCTCCAGGACAACTTCTACATTCAGCCTTTGATTAAGGAGGCACATTTAGCCATGGATGACTTCCTCTGAGGTGCCTGA
CAATGAGAGGAGACAGGCAGGGTGTGCTCTATTTTCTGCTTTGTTTTCCCTGAAGTCCACCCTCTTCCCCTCCACACACAAACACAGTGGCTGCTGTCTGGTGGCTGACAGGAAGGCCTCTATGGTGTGGCCTCTATGGACACTGACCCCCATGACTGATGTCATAGCAGTGAGGTCATAAACAAATCTGTTTTTTTTCG
CTCCATTGACTGGACAGACCGCACTGGGCTTTCTCATTACTCATGCTTGCCCTGTTGCGCCCTTCCCCCCTAAAGCACAGCTATCCTGAATCACCAGCCATTTGGTTAAGTGGAGTGTCACATGGTTAAGATGAGACCGGTTTAGTCACTAAGTGCCTGAACTTGTGTTCTTGGCAAAACAAATGGCTCTCATGTGCCAA
TTTTACAACATCCGAGTGGGGGCAAAAAATGACCATGTACTGATGACAAGATTTACTGCAAGACGTGTAAATCATAGCAACCATAAAGTTTTCACCTGACAACTCAGCTAGAATACAGAAGAAAAGACTCACAAAACCACAGGGCAGGGCCTCTCTAAAAGTGGCACCATCACAGAGGGACTCCCTGAAGAGCGAGCACA
CAATGGCGACATGCTCAAGTTAGCCTTGTGTGCCCTCCTCATCCACTGGCAGGTCTGTCCTCACCCAAACAAACCCAGAGGTCCAATCTCATCCATCATCCGGCTGACTGGACCTCCCCTTCACAGCTTGGCTTTCATCCATGACGCTTCGTGAGAGGAGAAGCACTGCTCAAACTCCCACAGCCCTGGCTTGTGTAAAC
AGTGGGACATCAGGAGTGAGCTTAACCCCTAACTAGTGGCCAAACTAAATGACATCTTTAGTTACTGCCAATCCTGTGAACAAGCGCCATTCAAAAAGACAGCAGGTGTCCTCTCTCTCTCTCTCTCCCCCATCCTCAGCTGTGCTGTTTGTTATCATTCACTGTGTGCTTGGACTAGAAGACAAATGCTGCAGAGAACA
TCTGTAAGTAATGTCATATAAAAGTAGTGCTTGTCCCACAGTCTATGGTTTGTCCTCAAAGAGCTTGATGGACATGAAGCTCCACCCACTCGCTCTGTCATACACTTCACCATGTGTTTCCACATCATTACAACTTTAAGGAGTACATTCCTGCTCTTTTCTGCAGGAAATCACATGGACGTGCCATCGCGCTCACATGA
TACACAACTGCGTGCTGCCTGCTCTAGTCCATTACAGTTACAGGCAGCACAACTCTGTCACGTGAAGTGAGTTGAGCGAGGAAGGATGAACTGTCGGCTGTGTGGGGTGTCAATAATTACTTTCCCATCTGAAACTCTCCCTTTCTCCAATTACCAGCAGTAGCAGAGCCACAGAACAGAGAAAGCAACACAGCTAATTT
GGTTTACGAGACCGACGCCTTACCACTTGGCCACCGCGCCTGCGCTGTGAGGACATTGTTTCCCTAATTAAATTCCTGACATCAACAAGAGTCAAGTAAAGCGGATGGAAACTCATAAATCATCGAATGATTCCCGCATCACAAACCGCTTATAGGGGTTTCGGGTAATTATTAATTAAAACACTCAGCTATCCATGATT
CGCTGTTAAAGTTATTGACTCGGAAAGCTCAAGGTTTCTTTCCTCCCCAGCTCGCTTATCAAGCACATCAGACGCAATCTAGTTGGCAGGCAGTCACAGGTTTTAAGGTCGGAACTTGAAAGTGTTGGATTTATGGTGTCATAAAGCGTGTCACAGGTGAGTTCAAGAGTGTTTGTGCCATGATGGCTGCCCCCTTTTTG
GTTAAAAGTAGTTTGGCAAATTTGTGCTTCCGGTAATGCTGTTTATTGTTGTTTCTGGCTTCAGGCGGCACCTTTATCATGCCCTGACTAGTCACATTCTTGCTGACGTAATCACGTTACTACGAGAGGTTTCCAGAAAATACCACCAGAGGCCGTGATTCATCACTTTATGCATATTTTTTTCTTTCCATCCTCATTAT
GTCAACAGTGTTTGCATTACTTTCAAAGGAAATGCCATTGTTTTCACTGTCCAGCACAGCTTCTTTTTTTGGGCTTCAGGTTGCGAGTGAGATTGACATGGGGTCGGGGCAGCGGTCAGGTTGGCCATAGTTCGTGGGACATCCAGGCAGCGTGTCATTCTCGCGCCAGCTGAGGAAACCTTTAAAGTGACTGATGCCAG
TCCCATGGCGGGGAGGGGGGCTGCTCCAGTAATCTCAGTCTAGACCGTGTGCTCCACGGCAGCAGGAGGCAGCCATTCCCGCTCATTAATCACCCGCCGCCGACACCAGAGACATCCTGCCCTCTCGTAAGGACTAAATAACTCCTGCCATCATGAGCAACAGCGCGCCTAAGCACCTGGAAAACTCGCCGAGATGCTGC
TGTCAGCAGCTCAGAGTGAAGTACAGTAATGTTCAAAGGAGCTGTAATGTGGAATGATGGGGGGCCTGCAGGAGCTCAAAGTGCTTGACACACAGCTGTCTTTGCTATAAATCTTGTAAATCCACAGTACAAAAAAAAAGACAGAAAAAGAGGAGAAAAAAACAGTCTCTCCAGAGGCTTCTTTGTGCAGTTTTACCAAA
TGAAACGTCACCTCATTGACGCTTTCTGGGTCAAACATCGCTGCTAAACTCACCAGCCACCAGCCACAGCTTGGATCCCACCCTGATTTAATTGCTGCACCCCCTGTGTGTGTTTTGGCTAAACAGAGGACGTAAATAAGCAAACAGCAGGCAGGTAATAAGAGGGCGGGACGGAGGGTTGGAGATTGATAGGGGGGAAC
GCTGTAGCGCAGCTGTTTTTTGGGACAGCGAGGGCATGCCAGTGGTTTTGGATGAGTGTCAGAGCCTCATCACACTCACTTCTCCACCCAGTGCTGTCACTCATCTCCGTTTCACCCCACTGCAAACCAGCCTATGGAAACCCGAGCAAAAAGTGCACTAACAGCCCTTCTGAAAGACACCTGTGTTATGCGACACCTTA
CTAACTGGCAGCAGTTGCTTCCCATGTGGAACTGAATGAGTTGTTAAAATGCTTGCTGCTTTCTAAGCTTCTTTTCACCTACTGTAGAAGTCTCTCTGTGACAGACAGAGGGCGCTTTTGCTTCCACTTACTCAAATGTATGACACAGATATATTTATCTCAAACATAGACGTCAAAGGGACACTAAAAAATAAGTAGAG
TTTTTATTCGCTTACATCTCCAGAATATCGCCAAAGGTTTCAGGACCCTGGACAGCAGCCTGGGTTGGTTTGCCGCTAGAGTTCGCCTTCAGCCATAAAACTGACAGCTGATAGCCTCTTTCAGTCTTCAGTCACTAGATTTTACCGAGTAGCCATTTGTGCGATATGTGCACGGCAAATAAGCTTATCTTAGCAGATCG
CAGTGAATGGCCCAGGCAGTTTAATTTGCTTAGTTCCTATGGATATTCCTCCAGACGCCGCGCACTCGCACCGCTTTCCCTCGCAGGCCATTCACTGACAGCTGCATCCACGTGTGTTGACTTCTTGCGCAAATCTGCCCATTGAGTCTCGCCGCATTCATTGGAGTTCACGCCGGCTGATGCAACCCAGACTGTCAGTG
CGGCTGCACACGAAAACCTGTCAAACCTGCCGATATTCCCTCAGAGCAAGTGACTAAGCAGCTGGTCTGCCATCTGTCTTTCTGTAAATTACCCCCTGAGGTTGTCCTCCCATTCTAAAACCAGAATCTCAGGGGGTGACCTTCTGTGGCACCATAAAAGCTATGTAACATCATAAAGTGCCCAGCTTCACCACCATCAA
GCAGCACTGAGAGCAGTAAACATCCAGAAGCTCACTGTTGTACAGGTGTCGGATCTTCTGAGGGGTTTGACCAGCACTGAAACACCATCAACAGATTATCAGTACTGACAGGAGAAGCATTCAGATGTTTTGGCAAAGTATGGTAAGCTAGTGAAAAGCATAGTTGGAAAAAGAATTTTTATAAGTTTTATAATTATTGC
GCCACACACAAACACATACAGACAGAGACGCTACTGATCTGGCAACAGTTGTTGGGTTTTTTTGGCCACTCCTCCCAGCAAATCACCTCCCATACTCCTGCCTGTCACATTCCCTCCCTCTCTCGCTCTGCCTCGTTCTCTAGGTTGTTGCTAGGAAACTATTCAGCTGAGCCGTCCCACCGGCGTGACATGGAGAGGAG
CAGATGAAGTTAGTTTTCATGGAGGCAGTGTGTGTGTGTGTGTGTGTGTGTGTGTGTGTGTGTGTGTGTGTGTGTGTGTGTTGTTTGAGAGGTGCTGCTTCAGTGTAATTTATGAAGTGTGAGGCTCCTAACAGCATCATCAACAACACCCTCTGCTGGCCTTCTCCCTCTCTCATGTCTACATCTCTCTCTCTCTCTCT
CCAGGAAGGCTTGATTTACCAAACCCCTTGAAGGGGGGAAAAAATCTCATTCAGCAGATGGATTGCTGAAAAGGCTTTCCAGCAGGCCTATAAATCATTCTTTAATCAGAGGCTTCAGTGAGAGCGCAGAGCCACCGCCGGCCCGCTGGAGGACCCCTGACTCAAAACTGTCTGTGTTACTGCTCTCCACATCCTTGTCT
TTATCAAAGCGTCTCACCTCCGAGAGGCAAACCCACAGCGGATAATGAGAAGAGCGCCTGGCCGCTCCGCCACAAACGAACACTCGCCTATACGGATGATTTATAGGATGACAGCTATGTCCCACCTTCAGAGGATTTCTTATTATGTAGCCAACAGGACAATCACGTGAAGGGCTTGATTTCACAACAGTCATCAGTAG
GATCGTTCTCCTACAGTCAATGATATACAAAGGTTTGGAGCTTTGTCATTTGGCTGTGGCTCACCATGAGCACAAGAGGTGTCAGGATTATTGACAGTGCCAGCTGCTCAAACACACTCTGCCTGTTCAGCTTAGCTCGGCTTGCTTCACCAAAGGCTGAATGAACCAGTACAGGACGTTTTAGTGCTTCTTCAGCGCTG
GACTTGTTTCAGTAAAACCTTTGCTTAGTTATTCAATTAAAAACATCCTATCAGCAGACGCAGTGACTGGCAGAAGCTGTCTGGTCCTCCCTCTAAGCTCCTGTTGTAAAACATGATTGTATCACAGAGGGAGGCAAACAATTAATCCCTTCCTCCCCTGAGCATTGACATGTATCTCACCTCAGAGCATGTGGAGGCAG
ACTTTTGATAGTTTACAGGCCACTTTTTCTGTCGTGCCACTCAATGAGCTTATAGTCTGGAGCTCAGCATCTGCCGTCCGTCATTCCTCCAACCTCCTGTCAGGCCTGGCTGATCTCTGTCTCTGGCCATGTGGAGTGTGACGTGAGCCCTCCATCACTCGCTGCTCGTAGAAAAGGACACGGCACTGTGCGTGACGCTC
GGCGTGAATATTTTTTGCATTGAGTTCCTCTTTATTGTCTGAGAGGATGATGAAGTGCTGTAGAGGGTTAACAGCCAGAGCTCTGTAGTCCCGCCTCCACTGTCAGTCACTGCGCCAGTGAGAACTACACTACACACCCACAAACACTCACACGGCCAGTCTAGAGACAGAGCCGGTGAAGGAACTTGTCGGAACGGTCT
TGCCACGCCTTTGTGCTCTTCTTATTGGCCCACTGCTCTAGAACTGAACGCGAATGATTGGTTAATATCAGCTATCAATCACTCGGTCAATGCCTTCAGATGACAGGAGCTACAACCGCTGAAATGTGAAGCGCTGAAGATGAGAGAATGAAAATAACACTGACAGATTTACCCACAGTAACTTATAACGGTACATCTTA
GAGCTCAGATGCCTCATGCGCTGCGTGTGGGAAGAGGGCTTTTAGTATTTTGTCTGTGAGAAGCGAGGGAGTGAGGGGGAGGAAGAGTGACTGACAGCGCGAGAGAGAGACTAAAGTCTTGGCAGGCGTCTAGTTCTGACGCTTCACTTCTGAAGTGTAGGCTTTGGTTTGAGGTTTTGCTGGTGCGGTGTACCCATAAT
GTGGTTAACGCTTTGAATGGAGCTGGCTGTGAGGGTGGGACGAGGAAGGGGGCGTGCTCTGGGCACAGGCGCGTGGCAGAGAGAGAGAGCAGGTGGATGACGGGCAGCTGAAGACTGTGGAAAGGGGGAGGGGCGCGTCCATTTTGAAGGACTCTCGGGGTTCAGAGAGACCCTGAAAAAAGGCAGCCCCATCTGGAAGT
TCCTCTCTTTTAACTCTCCTCTTCTCTGTTTCCCTAGTGCTGTAAATAGACAATCTATTTATTGTTCACACATGGACACCATAAATCTCTCCCTTACCCCCCTCCTGGAGCAGACTGTCTTTCACCTGTTGCTATGTAAAGAATTTAAGTCCACTCTGCCTATTGTTCTTTTTTAACATATTCAAACTTAAAACACAAAG
GCCAGTGAGTGGAGCGAGAGAGGAGGCTGATGGAGGGAGGAGAATCGAGCTGCACATTCACCGCCTGGTTTAACCCTTTATGCACCGAAAAGAGACATACGAGCCTGACACTGGCAGGCCACATTGAGAAAACAAATCCCTGACACCCTGAATGCGCCGATTTATCAATTGTCTCTGTACAGAAATGTGCTCTTAAAGCA
GTCTATCCTCCCCGCAGTGCTTAGTTTTAAGTAAGGGTCGAGTCAGATGTTTTCTTGCCTCTCGCTGAGGTTTGTGCTTGCCAAGGCCTTTTTACCTGTCAGTCAACACAATCTCAGCAGTCTCGACGCAGTCCAGAGAGCATCTCCAAAAGATCCCTGGTGACTGACACTTCCCAGCAGTCTCCTACTTCTCATATGCT
GTAGATTTGGAATATGTGGCGTGCAGTGAAGCTTTGTGTGATAGCAGTGGTCCTGCGGTGCCACAATGACAAGGTGATTAATTGCCCTCATAAAAACAGCCCCACTCGTTAATAGACCCCACAAAAAGAGATTTATGGAAAAGAGACGCAGACCATAAAGACCCTCTGTAAGACCTATACTGTAACTCTTATCCAGGGGT
AACTGCATTTCAAAGAGACACCCAGAGACAAAGGCAAGGCCGCTGATGGGAAGACACCAGCAGAAACACCCCGTTTGCACGCAACAGAGACTGGTTTAAAGGGCTAGCTGTTAAAAATACATCCATCACCATAAAGGTAAATGAACAGGATGTTTGTCTTCAACTGCTTTAATGGTAGAGCAGTCTGAATATAATTGGTA
GGCAAGTATGTTAATACTAATTATAGTTAATTTTACCCTATTTACCTGCAGTGTCTTGCCTTAATGCCAAAGGGGGGAAAAATGCAAGCTGACAGGAAACGCTGACATCTGTGTGCAGTGGGGTGTTGCTATAGAGACACAGGCAGGTAAGGACATTATCAGGAAATGCAGACGAAGCTGGTAGGAAGACTCAGCTAGAA
AAAGCCATGCATGTTTGTTTATGTATGAAAAAATTCAAACATAAATTGAAAACAGTCCACCATAATATTTTAATCAGCTCGTGTGCTGTTCCTGTCACATCTTCCTGCTGTTCTACTATATGTCCAAAAGAGGTCGCTGTTTGTCAACATATAATTCATCATTAACAGGCGCTGCCAGAAGCGCGTTCTGCTTCTCATTC
AAGACATAGTCTCAAACAGGAAGCCACGGTTAATGATTTGCAGATGCTTGGGATGGCTGCAGCACCGAGGCCTGGGTTTCGTCATGGTGCATGTCTGTGATTTATTCCAGCCTGAGCTTCGGGCTGGATGGGGGTGGGCAGTTAAGTAAAGCCATCTCCCCTTTGCTCATGGTGTGATTCGGGAGATCTCATGTTTACCC
AAAACTTTACTTGGCAGCCATTGTAAAAAGCCGAGCACAAGGGGCACACTTAATGGTCCACTGGCAGCAGTTTGTCAACCATACAGTGAACAGAGTCAGTGAGTCAAGGCTGCTGATTTATGATCCTCCCTATGACCTGCATCAAACACAGAGATCAGGGTAAACGCATTGCCCTGCCGCCACAAGCCCATTACTCTGAC
CACGCCCAAAGCCTGCAGACGACATCGTTCACTCACAGATATGTCTCCAGCGACCAGACCAGACCGCTCACTCTGCCGCATCTCCTACGGTGATCCCAGCTGACAGGAACTCCCCCCCGCCGTCCAGCACTCAGAGGCAGAGCGCACTCCGTGTCCACCGAGACAAACGCCATCTAAAGTCAGGGCAACTTGCGGGGATG
CATGGAGTGATGGGATACTGTGGCTGCTGTCAGTTGGTGCGGCGGGATGACTCTCAGCGGGCCATAAGCCATACTGGAGATTTCCCCTGTCAGGCAGAGACAAACACGGCTCGACCGTAACTCTCACACCCCAGCTGTGTGTGGGGGGCAGCAGTAAATGTCAGCTGGTATTTGTGGATGAAAAGAGTAGGAGGGCCTCG
GAAAGAAGTGGATATCCATGCTGGAGTAGTCAAATAAATTGTATTGTCACATTCGATTTTCTCCAGCGGAACAGAAAAACAGAATCCAGTGCAGAGTCGCTGTCAATAATCCAACAGATCTTCAGCGCTCCGCCTTCTAGTGGCCGCATGTGGGAAAAACAACACATCTTCAGCTGCTGAAAGGTTTCATAAAGCTTCAT
TATTAGTATAAAAATGCATTTTAATAATGCACAATTCTTCTGTTAACCCTCATCTCTCCAGGTGTTCCTCTCAGCTCAGGCAGATGTTGACTGACTGCAGAGCCTCTACAGCCCAGCTGGGGTACTGCGAGCTGGACGGGAACATCCTCTTCATGAACTCCTTCACAAACTCGGGAAACCTCTGATCAATGATGCTCTGG
GCTACTGTAACACCAGAGGGGGGTCAGAGAGGGATAAGAAGGAAACCCGAGCAAGCTTCAACTCATCTCTCCCTGTGGTTCTGCTCACCATCACCTCAACGCCTGACAGATTAGTTTATTTTTAGGTGTGTAGGAATGCTTGAAGGGGATACGGGAAATATTGGCTGCGTTTCATAGAAATGCATAGATGTTAAAATCAG
ATATCCACTGCAAAATTCGCAAGAAACTTTCCAATCTCTGACCTCAATCCTGTATTCTTCAGGGTCTTTTCTTCTCCACATGCCTCATCTATCCAGGCTGTCATTCTCTTTCAGCCCCCACCCTTTCCTTTACACTTTCTGCCAGAGCTATGCGTGGAATGTCATCTCCTTGGGCTGGATCTCTATTCCCATCAGTAAGA
CTCTGTTTATACAGTGACATGCAATGATCTTATACAGATCAGCTGGGGGAAGCAGACTCCAGATAAACAAGGGGGCGTTGAGAGGTAGGAAAGCTGTCAGTCCTGCAGAGAGGAACAAGGGCCATGTCATAAATCATTGCCCTCACTTTCTCTCAAGGGCTGTTTACATGATAACTTTTTTAGCCAAAACTTCTAAACTT
GTACTTTGGTATTTGAGCAGATCTTCAGTGGACTCAATTCAGGACCAAGGACAGCTCAGCATTCACAGTATAACTTCAGCACTGTGGACAGCGAACTTAAGGCTGACAGGTTGGATTTACAATATAGGCTTGTTTTTAGTAATGTGGTTATGATTAAATAAGCTGCATTGATCATGCCATTGTTTATAGTCATTTCTTGT
CCTGACTGAGGGAAGGATAGAAGCTCTTCCCGCTCTCTCTCACTCTCCCTCTCTCTGTCTCTCCTCCTCTGGTCTCCTCCACTCCCAGGCTCCGCCCTCCTGTCTACTGGAAGTTGGGAACATGATTTACGAGAAGCGAGGACGTAATTTATATATTTTTTTTCCTCGTGCATCCTCTCATTTATTTATTAGATTTCTCT
GTCTTGGCTACAAGATCATAATAATATTTGTTTACATTTCCTTTAAATACTCACCTCAGAACAAACAGCCATAAATTCAAGACAATAAAAGTGTCACCGAGACCCTTGCCTGGTGAATTTGAGGTGTTGACCATCTCTATAGAGAGGGAGCATCTGGCAAAGATTTTATCAAAGCCAAAAACCAAATCCATATATCCAAG
TCTGGTAGGTGATGTCCGTGATGGAGGGTGCGTGTAATGGAGAGGATGCGGAGGTTTTGGCTCAGGCGTGTGTGCTGTCTGAGTTCACGGAGAGCACCGAGACTCGAGCTCTCATCAGCAGCCTGCCAGACATTCATCACGACACTGTCAGCAGAGAGGCCACCATCGAGAAGTTTGTGGGTAAGAATATGTCCGTCTCT
CAAATACGTCGCTCACTCTTCTCACCCCTCCCCACCGCATCCGTCCTCGCTCTTCAGACACACGTCGTGCGCACCCTGTCGAACACCACCAACCCCCCACTGACAGCTGAGTGGGAATCTGCAAAATAAACTGTGAAACTCTGACCAATGTGAGGAGAGTTTACTCACACATGACATAGCTATTTTGGTCCTTTTAGAAA
TTTACTTTGACAGAAACACACCCATAATGTCTCTCAGTGAGTGGCCACAAATAGACAATTGCTTTAGCAGGCAGATCTGCACTCAATGGCGAGTCTGAATGGCAGGCCAGCGGCTGCAGCTCTGGAACCGCTCACTGGGAAATGCAAACACTGATCCCATGACAACGGTGCGGCGCAGCAAACCCTCGCTCCAGCAGAAA
TCCAAGCACTCAACAACTTTGTAACTTGTTTGAAATGTATAAAGTGCAATAAATCACCCTTGGGCTTATCAGTTCCCATCTGACATTTGCTTCAGGAAGTCTGCCAGTGCTGTTTTTATTGGAGCCATTTCTGATATGTAGCCTCAAATGCGTTTACGAGTGTGTTAAATCAAACCCAATCTGACAATATGTTCATGTCA
ACAGCCATTGTGAGGTGACAATGTTGGTTTGGGCTCAGCAGGAAGCAGCAGGCGGACGGGCCGTGATGATGGATGGATCCCACTGTGGCACAATGGACAAGGAGATTGATAGATGGGAAGTGCAGACGGCAGGGCCACACAGAGGCGGATGTGAGTGGATTGCTGTGGGACAAAGTGAGAGTGACGGAAAGGTGGGGGTT
TTGTTATGTCGAGAAAAGATAATAGGACCTGTAATTATTAGGAAAATGATGGAATCTTGACCGTACTTACTGCTCAAGGATCAAGCCGCTGCAATGACAGAAGCGTGATGGCGGCTGGAGAGCGGAAACGCGGTTAAGAAAGCAGCGCTCCTTACTGAGACCCAGCGGCTTGGAGAAAAACTGCAGCTCATATGAATAAC
TCTCCCGAGGGCTGTTGTCAATTCAATTGTGGTCCTTTATAATGTCTTAGGCCACCATGCCCAGTTCCTCACCCCTCCCAAACTGACTCCTGACAGTGAGGCCATCTGTCCGGCCACAGAGCGCCTGTCCCGCACCACAGGACAGTGGGATGGTTCCTGTCTAATGCAATGTTTTCCACAATGCAACTTACGCTGACTAC
GTTAAATAATCAATAAAGTGTCAAACCCCAACGTTACCTTCTCATGTCCTTTTCAGAGCTCGGTGGACAGGCTCAGTTTCTCCCCTGCTCTCGAGCGGTGGCTGACAGAAATGCCAACGCGACTCCACTGATTTCCCTCTTCAGCTTCCGGTAAGATGACGACACCGCGTCTATGCGTCATTTAACGTCAGCGAAACCCT
GGGTGGAAATGTCCTAAGATGCGTATTTCAGTGCATTTTTTTTTGCGCTGCCGCTCGAATGAGATGCTGCTGGGCGAATCTCTCGCATCGGCAAAGTGACAGCAGCGGAACGACGCGAGCGCGGTGCAGCATGGGAAGTGTAGTCTTGTTATAATGCTTTCAGTAAGAGTTGTGGACAGAATTTCTTCTTGAAAATGTAT
GATTGAGTGTGTATCTATGCATCATGAAGCATAACGGACTCAAATGGTCTGCCCATATGGCCTTCCGGATACTGAAGCAGTCTAAGGTCTCCAGGCCCTCAGGTGTCTTTTGTTCCCATCACAGTGGCCCTCCCTTCAAGTCACTGAGGACCTTTGAAGTGCCAATCAAACCAAAAGGAAGTGCTCACATAGAACTAACC
CTCGACGACGCTCTGCACAGATGCTGCAGCTGTGCCTGCGCGAGCGCCGCCTGTGGTAGGGAGTGAAAACCATAAACGCAAGTAGATGATAGGACTGTAGTATGACAAGCCGTTGTAATGACAAATCCAGCCTAGACGTGATTCAGCTGCAGATATACACTCACCCTGGGGCGATTTTAGGATTTTTATTTTAGGGGAGC
GGCTAGAGCGTTCTGAGGCGGAGGGAGGGGTGTGGCTGTGTAAAGAGTGAATGGGGGGCGCGGCGAAGAAACTAGTGTGGAAAGAGTAGGATGAGTGACAGGTTCAGTGTTGGTGTGAGCGAGGGGAAGAAAAGAGGGAGGGAGGAAAGTGGGTTGGGTTGAAGAGGTTGGAACTGAAGGCAGAGGGTAAGAGGTAGAGG
TGCTTGTGACGCTCTATCAGAGCGCCAAGTTGATTGGACGAGAGGTCAGCAATCTCGTACAGGTAGCACGATGATTGGCCAGCACATATATGTCTGTAGGATTTTATCCCACCCCCGCAAACTGACAAATAACGTCATCTATTTTCATTTCATTAACACAAGTTTTTGTTGTGTTCCCGTTGCGTATTTGCAAGCGGGCG
CTGATTCTTCAAGTGCATCATCAGTGTTATTTGCTACTTTGCAACAATGAGTCTTACTGAATCTTTCAAACCATTTAAGTGCATCATAAATCACCCTCCTGTGTCACATCAGTGTAACGGTAAAGGCCATTTACTGTTTAGCAATTCAATTGTAAAGAAACACATTCGACTGAATTATTATTTTTATTTTTTTGAAAATG
TGAGGACGCTAACTGGAAGTACTGTCCAGGGACACTGCGGCAAATAAAATAAAAGTTCCAGAGATGTTTGATGTGTGAGAAGGAGGGGGAGGAGGAGGATGTCAGGATAGAGCGAAGGGATGATTTAGGGGATCAGTCTCACATCAAAGAGGTCCATAATACCTGGTGAAAGCTAGATGTTAGGATTCCCAATGGCAGCT
TTTGCGCCTGCTCTGTTTATACCCGAGTTTACAACTTGTGTGTAGAGATGGTGGACCGTACGGAGCCGCGCAGCCGCAGGATAGACGTGGAGTCAGTCAGTGTCAGGGAGATTGAGGGGACACAGCTGATCTCTCCGCGTGCACTTACACACTCAACTCATGTGTTATGCATCCTCTAAATCTGAAGGAGCCGGGGGAAA
CACACACACACACACACACACCACACTATTCCTCCCCCTCTCTCATACACTCCCACACTGGCTGGTTTGTTTAGGATAATGATGCCCCTGTCACCACCTCCTACTCATATCCGCCCACGACATCTCTCTCTCTCTCTCTTTCTCTCTCTGTTTTACTGGCTTCCCTTTATTACATCACCGTGTTTCACTCGCACCCTCAC
ACACACACACACACACTCTCTCCAGTGGCCCTACATGCGTTTTCCAACGGAACAACAAAAAAAGTACAACCAATCAGATCGCTAGCAGTGTATGCGTCACTCACTTTCAGTTTCAGAAGCGTCTGAAGTGTCTACTGAAAATTGAAAAACCTCAGCATACGGACTGAACAAAATGTGAGTATTTCCGCATTTCTATGAGT
AAGACTTTTTTTCTTCTCTCTATTAGCTTGTTAGCCGCTCTGGTTGGTTTAGTCCAGCTTGTTAGTAGTGTCTGAGATTTCTACTGTAATAGCTGTCAGCGACAACAGCCCCTTGACGAAAAGCCAGTTTATGTGGACATGAATGATCGTGTTTGGTTGTTTCGAGTGGCGATAGTTTGAGATGCCGCGCATGGGATACT
CCTGTTGCCCTGTGTCCAGATGCTGGCCAGAGGAGGCACCGGCGCAGTGGACCCCACAGAGGGAGGGGGAGCTGGGGGGGAGCACAGCAGGGTGTGCCCTGCCGCTCAACTTCCAGCACAGGTCAGTACAGGAGCGCATGAGCACCCCCCCTCCTCTTCTCTCCCCCATCATCCCCTCCATGCTGATGACAAAGAGAAAA
CCATTTCTTGTGTGGCGCTCTGTCACTCAATCTGTTTTTCTCTCCTCTGTTTCAGGAGTGAGAAAGATAGAGTGTGAAGGGGGGAGAGGGGAGAGAGAGAGACAGCGATAGAGAGAGATTGATGAGGCAGTAAGAGCAGCAGTAATTACTCTGTGTCCATTCCCCACGCCGGATTGGCAGACGGCTAATATCACACAGAC
TGCTCCCTCGCGCTCTCCCAGTGAAAGGCTGAGAATACCCAAGGGAGCTGATGCAATTAAAATGCTAATCCTGTCTGTCTACAGAGAGAGGTAGAGGGGGGGCTGACAGCATGAGGGATTGCGGCTCACATGGAGAACTCGACTGAAATGGAGAACAGAGGATGGGGGGAGGTGGCTGGGGGCACGGAGAGAAAAGGAGG
AAAACATATTAAAAGGTAAGTAAATTATAACAGAACAAACTTTTCTGTAACCGTAGTAGCGCTGTGCGTTATTTGTTTAACCCTTTATGGTGAGATGTTGACTGACTGACAGGTGCATGAGGCTAGCAATCATGACGGCTTTTTGTTAAGATGAACAGTTTTTATAATTGTTCTTTATAGATAAAGGTTTCAAGTTCTGC
TTTGTGCTCTTCCCCGGTGCACAAACACACACACGCAGAGCAGATTACTTGTCCCTGTTCTCTCCAGCCAGGTCCCTGTTGGCTCGGGCTTCTCAAACGTTCAGATGATTAATGGGCTCAGGAGTCTAAAGGCGCTCGTCGCCTCCTCGTCCCATCCTCCCTTCCCCCTCATTCTCCTCCATCCTCCCCCTCCCCAAACC
GGGCTTTTATTTTGAAGCTGGTTTTCCGGTTGGTCTGCTCCGCTGGGCGTGGGAGTTTCCGTCATTTCTGTCTTCACAGCCCTGCTGGAGTCTGTCAACAGGGAAGTGTCAAGATGGCCCCGAGTGGACTAAAAGCGATCGCGAACGAAAGTAGGTTCATGTTAGTCTCTCAGTACGGCCTGTAAACTGTCTAGTGCCTA
TATAGCCTTTGTTTTAGGATCTGCCTACGATTTCAGTTTACCGTTCTTTAGGTAGGTTTTAGGACACACCCATAATGCATCTGTGATTTATTGAGCATCGACAGGTCATTGCAGTCCACCAGCTCAGAGCAGTGGGAAGCTGATTTGACTTGCCAAAGGTTACAATCAATTGACCCTTGTACCGGGACGCACCGAGAGGG
CAACTCTCCTACTAGTGATCTCTGGGTTCAACTGGTGCTGTCTGGCTGCTTTGGGTGCGATTCCCAGGCCTGGCTGTGGGGGCGGCGGCTGGATGACTGACTGACTGAATGACTGACTGCTGTAGCAGCGTCCTGAAACTGGGTCATGATGTAGTGTTAGGATGGAGGCGCAGCAGTGTGAGCCAAGGCCAGTAAAACAG
TAGCTTATAGATGAAGAAGAAGTACATTTAAGGTTTTTTTGTTTATATGTGTTTTCAGATGCATGTATGAAGGACTCCATGACTGTGGCTGACAGCTTGTACAACCTACAGCTGATTCGAGAGTTCTGTGACAGTTGCCTGAAGAGCTGCTGCCCTCTAGTGTTGGAAGATTTACTCTACAGCCCCTCAGAATTAAAGGT
CTAGGCTTAAGAATCCAGTGTGTGTTGGGTAACCCTACACCCACACAGGGAGCCCTGCCACAGGATGAACTCCCACATCAAATAGACCGTTTGAAGCTGATGACAAGCACTAGGATGGTTTGTTCTCTCTGTGTCCCCCTCAGGCCCTCTCTCTCTTTTCACTGTAAAACAACCCCTGGGCAGAGACAACAATGGCTTTT
GGTAGAGACAATAATCCTCCAATGTCACAACACCACTGATGGCTCATGCCAGCTGCAAATAGCACCACACAACTGTTCAAATCAGTCTGCACATCTTTGGCTGTCTGCCTTCGCTCTGCTTCTTTAAAGGATTATACCCAAAACAATGGCACTATTCTGTCTGTAAACCTCAAAACAGATGTGCGTACACACACAAACAC
GTTTGTAGAAAGCAAAGTGAAAATGATGGGAAAGAAAGGTGATGAGTTTCTCGCGGAGCTCTGAGGGGTTCCACCATCAGACAAACAAAAAGGTGTCAGGCGTTGTGATTTACTGTCCTAGTTACTGCTAACGAAGGCAAGCGCTTGCCTTCAGCACCTGGGCGCATGCTTAAATTCACCTAGTTTGTGATTAGTTGAAC
AGGAGGATGTATGTGAACTGAGCTAGCATACTACTTGGCCTTTAAGTGCTAGCAAGCTACGAGGCCTGAAAAGACAATAATGATTTTACCACCCCAGTGCAGTGTGATTTATGTGGGAAAACTCCACCGAGCGCCTGCAGAGAGTGTGGAGAGGATTAGAGCCCCCTCCACAAAACTGGTCATGGCCAATCAGCAACGCA
TGTTACCACACTCTACCTCCTCTTCATCAGCAGCGGGATTGGTCAGGATCACACACTGGGGTGCAGCTGCTGTTTCACTTCAACATGGAGTGGAAGTTCCTGACAGACTGGCCACTTGGCTGGCTTTACTGAACCCACAAGGGGATTATTTCCAGATAGAGAGAGAGGAAAAAGAAGGAAATGCAGAGGGTGGCAAGCAA
ATTTCCAGAGCTCTGAAGTGGGAAAGTAATAGGGCGATCCTGGCATTCCAGGGCTCTGTCGTGTCGTCTCCTGGCCTCTAATTTGGGAGCAGCTGTCGGGCTCTGCAAGACCTCAGCCATCAAAGCCCAGCTAAAAGGGGTGGGGGCGAAGAAGGCACTGAGGTCAGACCCACAGAAAAGTCCTAACTCACCAGCACATG
AGGATTCCAGATGTGGTCTGGTTTCAGTTCCATGAAAACCGTTAATTACACCATTAAGCCTTCTACGGGTCGTAATTAGTGGGAATCAAACTGTGTTTCAGGTCAGGTGCACAGTGATTGATTTATCTCTCCTCGTCTGCTCTCTCACTCCACCTCTCACATGCCCTCTGCAGGTCATGTCCGCACAATGGCTGCATTAG
TTGCATTCCTTCATGGTTGACAGAGCCGCGAGAAGACTGTCACAAAGGAGTGCTCTCATTAGACAGCCCGGGCTCACGGTAATCTGATTAGCAGCTGTCACGCAGCCTTCCACTTCAGAACCAACATCACTCTCTCTCTCTCTTCTGTCACTCGCCTCACACAGGCCTGACACTTATACACTAAAACACATGAATGATGC
CCTAATAGTTCGAGCCATTGACGGAGCCGTTTGCTATTGAAGGCTGTGTTTTATTGTGTGTGCTGACAATAGCAAGCATTCAGCCCTGTCCAGCTGCAGGACCAGTCAGTAAATAAATCACGCAGAGCTATTTAGCACAACAGCAGCGTGTTTGATGAGGAAGCGGGAGGTAGTCCCGCAGCTCTCCGAGTCCCAGCACC
AGGTCAACTACAAGCACACAAAGACCTTCTTTACATAAGTACGATGGTCATTTCTACACTAATATATAGCTCAAAATCCTCCCTCCATTGTAAATGTCAGCATGAGTCGGCTTTATAACCGTTTAGCGGTGGCCGTAACTGGCTGTAATTGGCATCTGTTTAGCACCTGAGTCGACGTGTGTCCTGTAATCTCACACTCA
TTGGTTGGAGCTCCAGCTGCTTTTCAGTAGAGATGTTCAAAGCAGACTCCCAGACTGACAGTAAACTTTTAAAGCAGGAAGATCAGCTCCTGTCAGAGGATCTGTAAACAAAGAAGTGTGTCATTACAAACCATCCTAATGAGTGCAGCCCCTTCTATCTGCTGGTCTGTTTCACCCACCACCTTCTCCTTCACTCCCTG
CCTCTTCAGCTGTTACAGAAAGAGTAAATAATGGCACCTGGAGTCAAGATGGCTGATCCTTTCTTCCTCCTAATCATCCATTAGTGGCTTAAGTGTCAGCCGCGCCACATGTCTAACACAGCTCACAGGTTAAAATCCCCCATGCCCCCTCACCCAATCCTACCTTTTATCACCTGCTCATTTTCCTCTTTTTAAAGGCC
TGTGCTCACCCTCTCAACCTCCCCATGCTCCTCCAAAAGACTCCAGATTCCAGGAAAGTTGAAGTGGAGCTCTTGAGTCTATAAATCAGCCACCCCCCTGTGACAGAGGAACTGGGGTAAGGCTGAGAGCCCTCCACCCCTCTTTGGAGAGGGGAACGGGACGCCTTTACACTGAAATTGCCTCTAGTGTGTCTAGTATC
AACCAGGACTTATGTCCTTTTTTGGGAAAAAAAAATGTGAGCACTCCATCTCATAAATCTCATATGCATATTTAGACAGAAACTGTGTCAGTCAGTCGAGCTATAGATAATTTATGAGTCACTGAATGAGGGGCTCCAGAATGACTCATATTCTGTGGATATGAAATAGAAAGCTGTGATATAATCCATATCAAGCAGCA
ATGTGGTTTTTACACTAACATTTCCAGTGTCTACCAGTCATAAATTACTCTGCTGAGCCATCAAGCAAACAGCCCTCTCTGTTGGTCATTCAATAGGCATGTCTGCCAAGGAGCAGATAAATCTGACACAAATAAAAAAGTCTTTGGCTTCTTTCAGCTGTCCAAAGTCTGGAATTGACTGGAGAATGATGGATGGGGAA
ACATTTGACCCCTTTTCATTCCTCTCTTGCTGTGCTGAGTTTCCTCTCAGGAGAGCAGCTTAACAAACAGTGAAAGCAGCCATATTTCAAGCGGCTCCCTGACAGAGAGGCTCCGGAGCCGCATCTCCAACCTGCTAAACAAGTGACTGATTGTCTGCAGGAGGTCAGACGTTTTCCTGTTAAGTGAGTTAAGAGCGAAC
CATCCTGTGCTCTGTTCTCTAGTCTGGCTGAACTTTACAGCTGGTGCCTGCATGCGTCCTCTGGGAGCGTCCAGGTGTTCAGGAGTCGTCCTGCTGCTCCTGCTGACAGATACCGGGACCCTGGAGAGCCGCTCAGTCACAGCCCCAATCTGTAAGTCCCATTAAAGCCACTGCACATCATGCTGTCCCTTTAAACTCAT
ACACACACACACACACACACACACACACACACACACACACACACACACACACACAGACAGACAGTGGAATGGACGAGGAAGGTTTGCTGGAAGAAAGGACAGCTCAGATTTATGACATCTGTTTACTTCAGTTCAGAGGACGAAGGAGGAGAAGAGCCCAGAATTGGAGACTTTGGTGATACCTGTTGAAGAAGAAAAAA
CTGCTGCACGGTGGCGCTTCACAAAAACAAGCTTAACTGCCCGGTGACCTTTTTGTTTGCTTTCACATGGGGAACCCCTTCACAAACATGCTTAGCTGTCAGACTGATGGCAGCACACTGGGGTGTTGGAGTTCTTAGCGATGCATTATATATATTGTTGACCGTGCCGTTATTGACCACAGTTCAAACGGGGTATATGC
ACATCAAGCTCCACTTTCATGCTGGCATTCTCAGAGGCGAGCTTCTCCACCTCCTGCTGAAGCTCTGCCTTCTGTTTCTCCAGCTCCTCCTTCTGAGTGACACGTTTGACGCGGCAGCTGGCAGCATAGCCCCGGTTCTTAAGTGTGCGTCTCCTCTGTTTCAACTGCAGGATTTCATCTTTGGTCAGACCACGCAAGTG
GGCTCTCTCGCTTTCTCGCTCTGTGTGTGTGTGTGTGCGCGCGCGCGCCCCGGTCCACACATTTCTGCACATCCCCCTAGCTGTCACTTTAATGCCTCTAATTCACACAGGGAATCCCCATAGGCTTTGAGTCTGTGATCCCAGTCACGTGTGCTAAGATGTTTATGGCACATCGTGGCAACTCATTTATTGTTGTGAAT
AGACAGTTTACTGTTTCATTGTACTACTGAACAGACTGGCTCAATGCGTTTATCAGCTCTCTTCCTCTTACTACTCCCGCGCATGCTCACATAACATTGAAGGCGGAACTGTCATATGACGTCACATGATCTTGGACGGGAAGTCTTTTCTATAAGTTTTTGCGTCTGTTTTTGCTGTATTTGTAAATTACTAATTTATA
GAGGGGTATCCAATGTGTTACATATTCGGATGCCCGTCCACAATCGATCTGGACTGTAGATGTTGTCATGTCTGTGTTTATAATCCAGTGACAGGAGCACATCAGGGAAGCGGAGCGAAAATAACCTATTCGGACTCCCTAGACTACACCAATCAAACAATGATCCGCTGTAGCTGATGACACACGTCTTCGTCCACTCA
CTTCACACTGCCGGTGCTAAATCATTTGCCGTCGATATGCAGAGGAGAGATCTGCTCTCAGGCTGCAGGTGGGAGAGGCTGCTGTGTGAGGACTGGGCTGCCTGTCAGTGTTCTGAGGCGGGGGAGGGGCCGGCGGCATCATCCGAAGCTCGTTGAGAAGAGTAGTAACGATACAGTATAGACAAATGACAGCCTATAAA
GCTGGAAAAAGCTTGGAGGAGTTGTGGTTTGAAAGCCTGTTCAAAGGCTCGTCAGGAACCTGTTTTCAGTCCTGAGAGCTGGTTTATCAAGCACTGTCTGTCTGTCAGTCTAAGTCTCAGCTTCAGATGTCAGGCCAAGCACCGCCCACGGACCTGTGGCTAAACGCCTAATGCATATGGCACACTTTTTTGGAAAAACT
TGCTGATGTTTTTCTAAAACCTCAAAGTAATTAGGAGAGCTCTAAACGGCCAGTTGGGGGATTTTAGATTGCCAACTTGTCAGCTCTATTATTTGTGAATGACGGCGAAGAAGGGGTTAACAGTGCGCGTGGTTATGAAGGGGTTAACATCGAGTCCTCAGAGGAAAAAGCGGCCTGTGTCTTTAAAGTTTCTGTAGCAA
TTACACAGCGGCTGCCCTTTCACCTGCAACCCAGCACTAGGACACATCCGTGCACCCTCACGTCAGCATTACCTAATTAATATTCAAGAATGAATCCTTCGTCGTAGTAGGATTGGCAACTCGCGCGCAAAGGGCGGGGCGAGTGTGATGACGTGTGACGGTCGCTGCGAAACACAGATGCCCGTGTGTCTGGAGCGCTT
GACCAAAAGAGCTAAAGCAAGTCACGTGCGAGTAAACTCTCCTTACATTGGTCAGAATGTCAGTGTTTATTTTGCAGCTTTCCGCTCAGCTGTCAGGAGAGGTGGTGGTTTGGTGGTGATTGACAGGGTGCGCGCGTGTGACGTGTCTGAGGAGAGACACGGTGGGGAGGGGCGAGAAGGGTGCGCGACGATGCCTATTT
AAAACAAAAGCACATCTCGTAGACTGCACTGTGGTAGGAACGTGCGACTTTTATTTTGAAAAATTAAAGGCGCTCGTCATATTGGACTTCACAGAGTGTCAGTTTGAAACCGTTTGGGAGCGCAAAGTAGCAACAAGTGGAGGAATACAATCACTGCTACAGATGACACTAAGTTACAAAGAGACATTATTAAGATTCAG
AATTATTTCTTAATACACGATCATTACACGAATTTGGCCCTTAACTGATGAAAAGCCTGTTAAAAGCCGGGCGTGAGCTTTTGCAAGTCACCAGTGACGCCATTACACAATCAGCCAATCCCTTGTCGCCCTCGTGTTTACGGCTCCATTTCCGCGCATGCGCTCTAACATGTAAATAACAGCAGACGCGGTGGTTTGTT
GAAGCGACAGCTGAATGAACTGCCGCTGATGGCCAGATCAGGATGTGTTTGTGAGCGAGGTGTGAACTAAGTGTAGTAATGAATCCTCTGTGGTGTGGTTAATGCTGGCGGACGGAGGTGAGGTTTGGAGAGAGGGGTGCAGGGGGAAAGCACCTGATTAATAGCCGGGAATGCTTTGAAGTGACACCCCAGCGCAGCGG
AGAAAGGCTACATCCCCCTCATACTCGTCCTGCTCTTCATCTGATATTCCCAGGATCCACACCAAGCGCTCCTGCTTCCCTTCCAACCCCTCTGTCAACACTCAGCCGGGCCAGCTGACATGTTTTATGGGAATAAAGCCTCCATGTAAAAGAGGCTCAGCTAATACATGCTACGCCACACCTTCAAAGCTCTGCCTTTA
CAACATCTAGAGGGGGAGGTTCGACAGCCTCCAGTAGGGATTGCAGTTGCTGTGGCAAGACAGAGAGATCCTCCATGCCAAGCATCAGGCAGTCATCCCAGCAGCCGACAGGGGCGGGTGCACTCCACCATGAAAGGTAAGCTTGACCTTTGACCTCTTAAATCCCTCCTAAACAAACAGTGGGCAGGGAGACAGAACCT
ACACATGCATTAGTGTTGTGTGGGTGTGTGATTGGAGCAGCTGTGTTAGTTTCTGCGCTGATTTACAGCGTGCTTCTGAAGGACTTAATGACTACAGTGGCTGACAGATCTTAACCCTTTGAGACTCAGAGGATAATGTAATGTGATCCGCCGTCGCCTTTGGGCAACACACACACACACACACACACACACACACGCAC
GGATGCCCGTCAGACTCTGATCCTGGTCTATGCTGGATAAAATGACCCACCCGGTGTGACTAGCCCGCCGTATTTATCATCACGTGTGTAAATCAGTCGCCTTTTTACCACCTCTGTGTGTGGGAACGCAGTAAAAGTGGTCACAGAGAGAAACACATCCGGTGTGGCCGAGAGGGATTTATAGGGCCTGAGTGGATTGT
CAGTGTAAGGCTGCTCAGCATTTCACCGGTCAGCATGGCAGTGTTCAGCATTCAGCGTTCCCACAGTAAGCACCCATCCCCCACAGTGAAGTCAGACAGCTGAGACACATTCCTCACCATCAGCCAACAAGTGCCACAAACACACACATTATAATGCCACAGCGAAACATTCAGAAAACACAATGCTCAATGTGTTGAGT
CCTCGAGACCGGAAGGCTCGCGGTTGAGGAAGGGTGTTCGTCCGTGATCAGGGGAGTGTCTTTAACCGTGACGGGCCAATCCCGAGTCCCGACACCGAGAGGACAACAAGCGCCTCAACCGGATGACTGCACCCGCTTCCGACACGGGCCGCGTCTCAAACCCCAGCTCGCTCACTCGCTCTTTACCGAGGGCTGTTGTT
TCGGAGTGGACAGACAGTTGCGTTCTCGGTGACCCGCCCTGCTTTTATCCGCATCTGAGCTCCGCCTACCCGGAGCCGGCATGACTTCTTGGCCGCTCTTAGTCATCATGTCCATCATCTGTTTTGTTGGTATTTAGTCTTTTTTACGTTGGCCGATATAGAAATAAAACATGTAATGAAATTTAATAACAGTACTGTAT
AGATGTGCAGTTCTGTTATGATGCGCTAGAGAGAAGCAGCGTCCTGTCCGAAGTGCCATTCAGCACACGAAGAAGCGGACAGCCAGTGACTCACAGGAGCCTTCATGACGACAACCTGACAGAATGGCGACCGCGGGAAATGAAGTGGCGTTTAAAAAGGTTTAATTCAACACATTTCTTTGTTAATGTCTTCTCGTCTT
GGGCTAAATTTATACCCACAAAAAGCATTCCTGTAAGGTGCGGGTTTCCCTTCCGACTCCAAACCTTCAGCAGTGGGGAAAGTCTGGATGGGGCTTCATGAGGGCGGAGGAGTGATGATGACGGGCTCCTTTGATCTCCAGGGGCCCCGTCAGCAGACTCCCGCAGATAAAACAAAACAAAAAAAGAGTCGCGGAATCTC
AACCCTCACAAGATTTTCCTGTCTTTCTGTTGACACGAGGCCACGTGTTCACAACGAGTGATGCAACTGGCTTTTCTGACAGCAGAGCTGGCCAACCAGGACGCGCAGCGCACACATAAACTCCAGTGATTGGCTGCGGCCCAAGCACGTCTGTGCTGTGATTGGTGAACGCGTCGTACTCCACACACTCCACTAATGGC
ATCCACTAGTGCTATTATCCAGTGTGTGGACTAATCTGTCCTGCTTATCTCCAAGATTACCCATCAGAAGATGAGAGAGATGAGATACAGGATCTGTCACGCTTGCATGGAGTTGCTTTATGACTGAAGCCTGCAGCTAATGGTGCACACTCTCTCTTTCTCTCTCTGTGCTCGGCTTCTGATCGCTCTGGGCATTAACA
AGCAGAAAATACCAGCTGAAAATGTCAGCTGTCTGCCTAGTCAAATCTGCAATTTAGACTGGAGACAATCAGAGCCTGAACCGCTATAGCGCTGCTGTCTGTGTGCAGACAGATTTATTGCTGGCCACTTCAACAGTAATGACATGCTCAAGTGGCCCACAAAACAAAAGTGAATTGAACAAACACAGCACCATGGCTGA
GCTCACGCTAAACTCACCGCAAAGACACGCTCCGTTATTCGGTGTCTCCGTCATGCCAAAGAGAAATTTCCTGCGAGAAATGAAGGAAATGTCAGTCTTCTGCTGCCATTGGGCTCTGTCACACTGAACCCCTCCCACCGCCGTGCTAAGCGCAGATATCGCTCCTCATCCGAGCTCCCACAACATCCCGTTGCTTTCTC
ACCACAAAGCCACTTTCAGACCACACAACCTTTCTTTTTAGCCGAGACTGATTGAGGCAATAAGCATTCGCTATGCCACACACAGGCAGTAAATCAGCATTCGCTGAGCAACAAACAACAGCCATTCAGCATTCACTGACCCACACACAGCAACCAATCAGCATTCGCCGGGCAACACACAGCAGCCAATCAGCATTCGC
ACAGACCTACCATTGAATCATTATAAAACGTCACTATTGAAAACATAACTCTTAACCACAAAGCCACTTTAAGACCACAAAACCTTTCTCTATTGCTGACATTGAGCCAATCCAAATTCGCTAAGCCACCAAAGAGCATAGAATCACCAAGAAGCGACACTCTGTTGTTGTTTGATAAACAGCCACTAGCGTCGCTCGGC
TCTCCCATATTTTACCATTCTACCCCACTTTCTATACATTACTGTGCGCTGATCGTCGCCTTTCACTTTGCAACCTCTGAACCTGCGCTGACTGACAGACGCGCTTCGTACAATAAACTGATCCCAGATCAGCGTCTGTACGCGCCATTTAAAGGGACACTTCTGTTATCAAACAAGTGAGCAGCAAATGAATCTCAAGT
GCCTTTCCAGGAGTTTGTTATTTTGCTTGTCAAGTACTCATGATGTAATTCACACGTGTGATGTCATCGTTTTCACTACATCATGCTTCTGACATCATGAGACGATAATGGTGTAGTTTTCCGAAATGACCGTGTTTTTCATCCTGACTGCATGTCAGGCGACCAGCCAGCTTGATTTAAAGCCTCACACCCTCCTCTAT
GAAGTCGTGTAGCTTCATTTCACAACTGATGAGAGTCCCAGACCTGCAGCTGAACGTCTGTCACGACTCACATCCTCTTTGGTCAACCCTCACGAAGCACCGGGACACTTTGTTGGCATCCGTGAATAGACTGGGGAAAACCTACTATGGCGAGGAGTTGTCGGCTTATAAATAACAATAAGCGTCGTGAGTGGACGGTT
TGAGGAGGGAGAGGCCGAGGTGGGTGATGTTTTATGCGGGTGAATCTGTTCCGCCGTTTGATCTGAGGGTTTAGAATAGCATGCTAAGCTAACCCACAGCCGTCAGTCACTCAGTCTCATTAGTTGGACTATTACAGCTGTAGTAACGACGCCGAGTGTGCTGTTAATCTGACACTTTTATTGTACTGTGTAACAAAGTT
GGAGCGCTACCCTGTAGCAAGAAGGCGGCGCTTGACGCATTCCGTCCATCTAACGTATATTTCTCCTCACCAGCAGGTAGCGGTAATGCACCTAGAAGTTGTATGCCAACCACCAATAAAACTCACAAGAAGAAGAAAAAGAAGACGAGCGTGTGGGACGTCAGTGTTTTGAACGGAGGATTCAACTCCATTAGAGCGCT
TGTAACGCGTGTGTCACCATCTGAGAATTTCTGCCATTTTGGCCCTAAATGACAGTAAACAGGGTCTCATTTGTCATTGTCAGAGCGTGTGCAGCGCTGCGACTGCCAATAATGTCACCCATGAAAACGTGTTGAATCTCACATCACGATGTGAACTTTGCAACAGATTGACAGCCAACAAAAAGCGATTAGTGTCGAAC
GAGATTCACCATCTTTTATTCTCAAAACACATCCAGCAACATGACAACCTCAGCACGTTTTCCACATTTCTTCATGCGCTGGTGTGATTTATGTCCATCAGCCGCTGACGGTCACAGTTTTGTCCATTAGGGGGCATGATGGGATTTAACAAGAATACACACATTCAAATGGAAGAAGAAAATAATAATCACAGTCAGAG
ACAGCAGATTCAGCAGAGCTTCATGCCCCATGTGGGTAATATAGAGTGCGTCTGTGTGACAGCTGCCATTTGCAGTACGTCATCCTTAACATGCACCTGTCCCTGACAAGGGGACAAAGATTGTACTTCTTCTGACCAACCCTCGTCCAAACCCACTGGCATTAATCGCCATGGCTCAACCACTTTCATACACTCCCAGA
CTGGAGCTCTGGGGGGTACGAGGGTCTGACTGAGCACAAACAAAGCCCACACACACCCCCAAAATAAGAGCGACGCTTGTGTAAATCACACACACACTGTCCCGCTCTATGTGACGTCCCTCCCACCGCATAATAAAAGCAAGAGCTCAAATGGAGCGGAATCAAGCATGGACTAGTTAGAGATGTTTTACAGGATGCAC
GGCCATGACGCGCTGGGTTGTAGGTGGTGTGTGTGTGTGTGTGTGTGTGTTCTCAGAGCTGCGGTCTCTTTGTTAGAAAGACACTGAGTAATCCGACATCCATCACCAGCTTACAGAGCAGTACACACAGTGAGCGAGCACAGGCAAAACAATACGTGGTCAAACGGTGGGAGGCCCGTTATTCATTACGCCTGGCCGCG
TTCATATCTCGAACGTCTCTCGCGAGTGCTGTTCGTGCCCACGCTGTTCTCGCGTCAACCCACCAGAGGCTGCTGTCTGACTGACCAAATGATTGACTGCACGACCGGCCAATCAGCTGACCCGCCCTCCTCCCTCCCTGAACCCAAGCAGTTTTACCGATTGACCCGCCCGCCCGCTCACTTCCCAAAACCCGAGCAAC
TGTGTGTAGTGTAGTGTAGTGTATAGTGTACGTAGTGAGCGTGTCCTGCTGTGCTGTGCATTGCTCCGCATGGGTGGCCTCATTTGGTCAGGAGACGCCGCTGTCAGCTCGAGGCGCTGGTTGTCATGGTGCCGGGCAGGACTGGTGCAGTTATCCGGCTTACTGGAAACCTGCTTTATTGGGACTTTCAGGAAGGGGGT
CCCTTCCACGTGTTTCAATACAGCGCAGCAGACCAGACCAAAACAAACGCTCCTACTGGCCAGCACAGCAGTCACATGACCTTCAGCTCTTAAAGTCTTAAAGAGACAGCTCACATTATAACGCGGCTTCCAGTGTGTGTTACCGAGGTTATCTTAGTAAGCGAAAACTACACTGCGATAAATGCTTTAACTGTAAACAA
GAAGGAAGATGGATCCACTTCACTGATCTCACCCTCTCTCTCTCTCTCTCTTTCTCTGGAAGGCACTTTACAATCTAATGAGCTGGATTCACACTGACAGCACAGTCACATTACAGCAATAAAACCCTCAAAGCCTCCAATCCGGGGTCAAAGGCTGTGGAAATACTTCCTTCGTGAAGGGTTAATACAGCTGTCACATT
CGCTCTTCCTTGAGTCTCACACACACACTCACACACACACACTCAGCCAATCTGAGCGCTGTGACGAGAAGAGGCAGGATCCCAATATTTAACACACAGTGCACTGATACATCTACACCTGTCACTGGCTGCTCCTCATCAAGAACTAATGCACTTTATCTGTACATGCTGCCGGACACATCCGCACATGGGACTGCTGA
CTTAAAAGAAGTAAATCTGACCACTAATTTCCCTCTGTTGTCGGCAGACAACAAGCAGCCAATCAGCTTTCACTGAGCATCTAGAGGCAGCCAATCGGCTTTCGCTAAACGCCAACAGGCAGCCAATCGGCTTTCTTTGATCAGCGTAGAGGCAAATCTCCCGCCCACGGCGCTCAGTGTGAGGCGGAGAGTGCAGAGCT
ATCATTCAGACAGTTATTATTTAGATGAAATCAGGCTTACCTTTTCTGTTTGATTTATTGTGTGGCGTGCTGGCTTTCCTTGAGCGCCTACAGGCAGCCAATCGGCTTTCGCAGAGCGCCTACAACCAGCCAATCGGCTTTCTCTGATCAGCGTGCAGGCAAATACCCCGCCCACGACGCAGCTGAGGCGGAGAGTGCAG
TTATTCTTCCAAGTCTGAATTAGGCAAGTCTGAACTTCCAAGGACGCAAGTCCAATACTTTGCGTACTTGATATTGAGAAACAGCCCCTGTGTTGCCGAGAGACTGATTGATATAAAGGCAGCCAATCAGCTTTCTCTGATCAGCGTGCAGGCAAAAACCCCGCCCACGGCGCTCAGTGTGAGGCGGAGAGTGCAGAGCT
AACAAACATGTTTACCTCTGCTGCCAAGAGACAAACAGGCAGCCAATCAGCTTTCGTTAAAACACCAAGAGGCAGCCAATCAGCGTTTCACTGAGCCACATACAGGCAGCCAATCAGCTTTCTCTGATCAGCGTGCAGGCAAACACCCCGCCTACTCACGGCGCTCAGTGTGAGGCGGAGAGTGCAGAGCTTTGCTGTTT
TATGATGATGATGATGATCACTTATGAAGGCTTCTGCCATGTTAAAGTGCTCACTAAAGTGTAGCACAGCTATAAATCAACAGCTCATCTCTTCTGTCAGCAGAGTAATGTAGGAGAGTTAGTATGCTGAACAGAAACCTGTGGTTCTGACACACTTAAACACAATAAAGCCCAGATATATGATGATGACTGGAAGATCA
AGCTTCAATTATCATTACGGCGCATCATCTCACACGACCCCGGTGTTTTTCTGACTGAGCTGCGCGCGCCTTTTTATGGGGATCTGTGTTTGTGTCACTCCTCCTGCGGCCTCTGATTGGTGGACTCTGGTTATCAGCTGCTGTGATTGGCGAGGCATGTTCTCACTCAGGTAATTTGATATTTAGCCACTTTGTTTATT
ACTACATGTCCCATGATGCAGTGCTGTGGGGAGTGTGTCATGTGACGATCGTGTGCGTGAGAGTCTGCTGTGGGTGTGTGCGCGCGCGCTCCACTACTGCTGACACATTACACTCAGAGCAGCGGAGGAGTCGCTCAGTGTAGTGCAGCGCGCGCGCGTGTGTGCGGGTATCCAGATGGATATTATGGGATACACGTGCT
ATAATCACACGACAGCACTACAGGCCTACAATTAGCTGCTCTTCATCTGGCCGGCAGCCTGACCTCTGACCCCACCTGTAATCAAGCTGTACTGACAGACACATGTCCATCAGTGGGCTTCATGTGTCATTGGAGACACTCTCGCTGATGCAGGTGCAGGAGGAACAGCTGAAAGAGGACTGAAGGAGAACTGAAGAACA
GTGTTGATTTTCTCCCGCGAACCGGCAGATGACGAGAGGAGAACCGGAGACAGACAGACAGAAAGTGAGTGAGAGAGACAGTCAATGAGCAGAACAAACTGACAATCCGTCAGCCATGTTTATTTATGAAGCACATTACTACAAACTGCTGTCGCCTGAGGTGTCTGACAAAATAAACTACATTAAAAACAACAACAGCC
CACTTATTCCACCGGTAAAATCCAGCGTGTTATGTTATGAATGAAAACAGTCGCGGCTTTGCTGACGTAGCGGAAGGGGCGGAGCTATCGGGCGCACATGTTGGATTACTTGATTTATTTTGGATTGTGAGAGTGATTATACCGCCTCCTGGTGGTGAATGCGGTTATAGTCAGGCCAGGTATAATGTGGTAGTTGGAGA
GTGTTTATGAGCACCTTTAGTCTGTGTGTGTGTGTGTGTGTGTGTGTTTGTGTTCTTTTACCTTTGTTGTGAGCGCAGTCCTCTGCTGTGATGAGTGACAGTAGGCAGGGCCTGATCTGCCTCCCTTGCCCCGCCCTCCACGCAGCTCTTTTATCTGGTTGGCCGGGCGGAACTCTGGACAGCTGTTGCCTGGCAACAAC
GGCCTTCTGTGCATTGCAGCAGTTGGCACTGGGGTGCAATATTATGCATTTAAAGAGACTGACATCATTAAACACATCATAATAAATCAGTGTCAATAGTGACAACAGTGTCAGTACAATAGTACGGTCTCCCTCTGCTGGACGGTAATGGAAGTGTCCGCTGAAACACACATGATGGCTTTGGTCATTTAATACTGACA
TCACAAAGCTCAAAACTAGCTGTCAATCATCAACCAGCCAATCACAGAGCTCAAACCAGCAGGCAATCATCAAGCAGCCAATTACAGAGTCTAAAACAAGCTGTCAATCATCATCTGGCCAATCACAGAGCCCAAAATAAACTGTCAGTCATCAAGCAGCCAATCACAGAACTCAAACCTCACTTATTTTTGACTCCTAA
GTTTGAGGGAAACTAGGAAGGGGGGACACGAAAATTAATCATATAACTTGTTCAAACCAGAAGAAACAAAACCCAATCAATCAATCTACGCTGTTCTGTCGGTTATAAATAACCCGCGTCTTTTACCTCAGCAGCCTATACGCAGTAGTATACCGTATACCGTAGTAAAACACGCTTCTCCTATCTGCGGTAAACATGGC
GTGTGTGTGTGTGTGTATGTGTGTGCGTTCAGTCCAACAGCATCTGAATCACAGCTGTAGACTAAAGCTTCCAAAAAAATCTGAAGGCTCATAAATCAAGCAGGCCAGGGGGGGATTCCACACACACAAACACACACACACACACACACACACACGCACAGGTGAGAATGAGCATCAGGTCAGTGTTCAGACAGGACAGC
CATGTGATCGCGTCGTTATGTTGCATGACACACACACACACACACACACACACACACACACACTGTGTTGTAAAGGATGATTTATGACACTTGTTGTCAGTCCAGCAAGAGGATCTTCAGTCTGACGCGCTTTTAACACGGAAGTGCAGCAGTATATTCACATATATGCGAAACATTGTGGATTATATCGAAAAATCTAT
GGCCCAAAACTGCGATATGTACCAGGTCCCGAATTCCTCTCATTGATTTTTATTTGTCCTGATCCCCGGCTGGTCCCTTAGCCCCCAGTGAGAGTGACAGGCAGCTGATGGACAGTTCATTTAAACTGAGACAATCACACAATCACTCCAGGCTGTCTCGCTCTCTCCCCGTCTCCCATTCCTTCACTTCTTATGGCTCT
TAGTTGTCTCTTCTTCTGTTTGATCCACGTTTCGCTCCGCGGCGGCAGGTCTGCGTGCGCGCGCTTGTGCGTGGATGTGTCCGTGGACGCGCGTCAGCTGGATCTGTTCTGTTCCTCCACGCGCCTCGGAATGTTCAGTTGAGACTGAGGGATTCGCGGTTCAAAACAGCCAATCAGAGCGCAGATAAAAAAAAGACTCA
TAACCTGGTGCGGCTGTATACATGCAGAAACGGGGAGTTTCGGAGAGCTGCAGTCTGACGTGCTTTTATTGCATAACTGCACTAAAGAGGCCCAGTGACCGACAGTCTAAAGTGCCTATAATTCATCATGGGGAACAGGACAAATCACACAGAGAGCCAGGACCAAATGGACTTGTGTGCAATGACAAGAGTGACAGACA
CACTATAATCACCTTTCAGGATGTCCAGACAGATCCTGCCCAGTTTGTCCACATTGGGATGGTAGATTTTGGTCATAAATCGGACCTTTGGAGCCGCCATGGGATACTCCTCTGGGAGGAACAGCTCCAGTTTGAAAGTCCCGCCCTCAAATGGTGAATCCTGCGGACCAGCGATGACCACATGGAAATAACGAGCGTTC
TAAAGTAGGCATTTCATTCATAAAGATCAGGTAAAAGGGTTTTCGGGGAGTTTTCACAACCTAACAGACTCCTCCTGCTTATCATTTCTGTTTGTTGTCACAACTGACAGCTGGAGGGGCGTGGCTAAATATGTTAGCCACGCCCAAAACGTCAGACTGATGTAATCTGAGAATTTAACTGAAAACAAACAGGAAGTGCA
GGTTGATTTAAACGACACCTTGACAAGCTGATTTGCATTTTATTGCAGTTCAATAAAAGCGAAACAGTGTGAAAATTAAACATGCATCATCCTGTCAGCTCATTTAAGAGCGTCTGACACTTCACGAACACGTTTAGGGTTACTTTAATCGATCATAAACAGAGACGTGTGTTGCTGGAGCGATGCTGTGCATCAACACG
TGTCTGGACGTTTTCTCTGTCAGAGGCATTAAAGTTGAAATAAATCTCTGTCCTAATGAGTGGGTGTGCCTGCGGTGCTTATTCACTGCCTGCCGGAGACGAGCTGTCTGTCATATCTATAGCCCTCCCTTGGGAAGAGACGCTTTAAAGCAAGCATGCATTTCTCTATCCCTATTTTCCCTAACCAGAAAGCCCCAAGA
ATTTGTGGACGTGTGTCCTCATAAAACACTCGCTCTGAGCATCTGAACGCAGACCAGCGTTTTAATCCACGGCTCAGTGCTCAGCGTCCGTCTGTGACAGAGAGACGAAGGTGATTTATGGAGCTGTTTGTTATTCACACTCTGGCCTTTGCTGCTTAATACTGTGCTTAAACAGAATATGTGAAATTAATGAGAGGAGT
GTTAGCTTACTGAACAATAAGGCTAGTAACCAAAATAGGTTATGAAAATGGGTCATTTCAGATCTCGAACACAGATATAAATCAGAGTCGAGCGTCAGTGTTTGACGGCAGAGTCACAGGATTGATATTTACAGCAGCTTTAGGATTCCGTAAGCGTTTTATTCTGGCCATAAAACTGAATAGGTCAAATCTCACGCGCG
GCACATATGATTAATCGACACGATTTCAAAAGCAGATGGTCTCCTGACAGCTTGAAATGACAAGCTCAGGCAGGAACAAAGGTGATGTTTGACACAGGTGGGGTTTTGGCGCGGCTGACGGGTTTTCTCGCGGGAAAGAAATACGAGAAGAAACCCCACACCCACAAACTACCCCCACATAAGGACGTTTTACACGCGTC
TAAATATTGTTGAATAAAGACAAACATATAAAATCTCTCTGTCCTCCCTCACACACTTTGTGTTTTGCTCAGTGACACACGCTCATAATTCAATTTCACAGTCAGTCTGCCTTTACTCGCTGCTCTTCACCGCTTAACAGCTTCTCGATGGCTGTAAACTTTACACACTCTAATTAACAGACAGGAGGAGGCCAAAACAC
CGCAGTCGTTCCCACAACCAAACCGTCCCATAAAAATGACCAGCGCTGGAAAAGCAACAGCCCTAAACACACGTCTTCATCCACTGTGATTTACAGCCCGGCGACACAATTAGACCTGAGCGTTTGCCTGCCATCACTTCTGTTCAGCTTAAACACTTCTGACAAGCACATGATAGGATGATGATTTACTGGCTAATTAA
ATGAGCTCAGCGTCTCCACCACACCTGTGTGGATCTGACAAGGCGTCTCATTATCCGCTTCTGCTTCTGTCTCCACACCGCTTGCAGGAGATGGACAGCGGCACGCGTTAATCACTTTACAAAGGAGTGGGCTGCTTCCAGAGCAATTTAGCATGACTACCGCTGACTAACACACTGCTCGTTATTTCCTTCTCAATAGG
CCTCCATAACGTTAATGAATGGGACCGTCCCGTCCAGTGAACATGGAGGTCTTCGCACCCTCAAATAGACCAGCGGGACGTCACTTGTCAGGTGCCAATTGTGGCCTGGAGGACCATTGGCAGTAAAACCCTGTCAGTCAGCGCAGCTTATCTGGATTTACAGCCACAAGGTGCATTTCAGCTCCTCGCTCTACTTATAG
TTTGTTGTTTCGTTTTTCATCTGTGATCGGATTGGATGTAGTAAAGTAGGCATTTCATTCAGAAAGATCAGTGGAAAGTGTTTGGGAAGAGTTATTACAACCTAACAGACTCTTCCTGCTTAACGTTTCTGTTTGTTGTCAAAACTGACAGCTGAAGGGGCGTGGTTAAGTATGCTAGCCCTGCCCAATACCTCAGGCTG
GACAGAGCTACTGTGGTGTTTTATCCATGTTAGCTGTGATCTCTCTGTGTGTATCCAGCAATGTGTGTGTGTGTGTGTGTTCTGGTTTGAGCTTTGACTGACAGCAGATGCCGATAGCTCGACCTCCTCCTGTTTTCAGTGCAATGACAGAGAAATGGTGCTGCGGGCTGTCGGTTCGACCCGCGCCTGTGCTCCTGAAG
CTGTCACATGATGTCACTCCTAAAGTAACCTTTAAATACCCTCTAATGTGGGTCAGGCCCCTTGATCTCATTGAAGAGCCATAATTCACTCGACTTTAAAGAAGTCAAGCCCTCTTATCCTCAGGTAGGTTTTCTCTTCCCTCAGGTCTGAGAACTTAAGAGCTAATCTTCAGATCTTCGTTCAGACAGCTAGGTCAGGC
GTCAGCTGGTTAAGTGAAGCCCATTGTGAGTGTGTGTGACGAGACGGTGTGTCTTCTCTAGACTCACTGCCACTGTGCTACACAAACACACAGATGGACATTACGGGGGCCGACAGGTGGGTGTCAAATAGCAGGCTAACAGGGCCAAACGCATTATGAGACCCACAGTGGTGGATTTTTCCTTCTTTTTTCTTCTTTTT
GTGAAGCAGCAAATTCCCCTAATTACCTAATCTATGCGTGGACACACAAAGCTTACAATGGAGGGAGAGAGGGAGAGAGAGAGAGAGAGGTGTCACAGCCTTGGCAGGGTGTTATGCAAACTGACACATAATTGAAAAGTGGAACAGACTGACATTTGTGAAGTTATTATATTGAGACTTTACTCAAAACCAAGCAAAAT
CCACCCGGTTGCTGGAGAGCTTACTGTAAAAGCATCTGAGTCTCTGCCTGATCAGGTCCCGAGAGACTCAGAGAGTTCGGAGGAGCTGCTGCTCAGCTGTCGCCACCTGGAGGAAGCCTTGGAGTATCACACACAAGGTACGACAGTGTAGTTTTATAAGCTGTAATGCCTGTTAATTTCTAACCACACCACGAAGTCTT
AGACGCAGTACAGCCACACGCCACTGCAGCAGCAGGAGAGTGTAAGAAATGTCGGAAATAAACATCGAAACAGAATCTGCAGACGGAGATAAGCCTGCCATGCGTTCATCCACAGACGATTTATGGTGTGAATAGGCACCGGTGGGTTGATGACCAGCCATAAAACTGAAGGAGGGATGGAGAAACAAAGGGAGGAGTAA
TGGATGAGTTTAAAGCTTCAGTCTCCTGTGTGCTGCTGCAGCTCGTGTTGATCCTGAACTGCAGTTCTCCAGCGCTCCACTAGACGGCGTCACGCACTGACAGACGCACAGAGACACGCCCCCAGCAGCGACAGAACACATGATGACAGCTGAATCAGCTCGTGTTTACTGCTTAAATAACTGCTCTAAAGATGCAGTCT
TTGATTACAGTGACAGCAGTGCCTTTCTTCACCCATCCAGCAGAGGGCCCTGTGCTCAATAACTCTGCATGTGTCCAGTGTCTGGTCAACTCTACTGAGTGACAGCAAAAACTCACCGTCATATGTGCTTCTGCCTCCCTCTCTGGGTATGTAGGCACTCTGTGTAAAAAAAATAAACAAATATTAATAATACTTTAATA
ATGGCATGGCCACAGGTCATGAGTGGTAAATCAGTGTTTCAGCCTGAAATTACAGCACAAGTAGGCCTGCAGAACCTTATCAGCGCCTGTTGTCTGGTTGCCTGGGGCGACAGGTGGGCCCTGGTTCTGGGTCAGCACCCTATTAGCAAATGAAAGCTGTTGTAAACAGTGCAGACACTCTTTCCGATGCCCTGATGTGT
AGAGGTGACATTTTGCAGGATTTTGTCGTTGTTTACTTCATAAAAACACATTTATTACTGTTTACTCTCGCTTCAGGGACCGCCTGCCAATTCTCATCAGGTGACGAATTCGTATTGACCGCCAAAACGGGCACGAGCGCGTATCTTCCACAAGGAGGCGGAGGTACGTAACCAGGAAGTGAATGTCAAAGAAAGCATGG
AGACCACCAGCGTTGCCATGGGAATAATCCCCGCAGACAAAAGGGAGGGATCAGAAGGGGAAATCAATGGCGTCGGGCTTTGTGGTTGGCTGGCATAGAGATCAGTCAAACGCACTCCAGGTCACCGGGTCACGGGCATCAATCATGGCTTCCCAAAAGAGTGTGGAGTATCTGAAAAGAGGAGAGAAGAAGGGAGGAGA
TTTTTAACTCTGATAACCTAAACATGTTATGAAATACAAGCATACCTCGGTGGATTTGTTTTCCGCGAGAGGACTGTGCAGAACCGGTTGGGCTGTCAGCTAAGTTTAACTACACTCTACTTTACGGCGACTCACATCCGCACATGCGCAGAAACACCGAGCTCCGCCCAGGCGTCCCAGTGTAAAAGCACAACATCATC
TTAAGCGGCTGCTTTATAGCGTGAGTCGTAAAGGCTGTATAATTCAGCAGCATTTTACTGATGCTACTGCTGCTGCTGCTGCTGGCACTCTGCCTGCCAGTCAACAAATACCGCTTGTGCATGGAGAGCGGAAGAGAGAGAGAGAGAGACCCAGATGCCCTGCTGCACTGAATCACTAGCTGTGCTTAAACTCTGTGCAG
CTTCTGCGACGCGCTTCGCTTTTTGATGCCTGCTCCTGAGTGTCAGCAACCCTCTCTTTCAGTCTCCTTCTGTCTGTCTGTCAGACGGATCCGCGGTCTGACTGTCAGTTTGATTTATGAGCTCGCTGCGGTCGAACTTTTCTGCTCGTCGGCCCAAACCAGCGTTTCATTAATGAACGGACTCTGCGCGGTACGCTAAA
GTGGCCATACCTCAAAGCTGAGCTACAACAGAACAAACAGATTCTCAGCCGACTCTGGGCTCCTGAGGCTGCACGACATGCCTGGATGTGCTTCTGCATGTCACATCATAAATAACGTCTCTCTCTGGTTGAGACAAAGAGACCAGCACTTCCCCTCATCATGCATCTCCATATGGACTTTTATGCGGCTGCACATTACC
CTGCCAGTTAGGATCCAATTAACACCCTGGCCAGAGTAATCAGACTGCATGTGTAAGGGCTGCTGGAACTGGTTTATTACTCCCATGCATCTTCTGTCAGAAGGTACAGTTGTTGCTTCTACATCAAAGCGGTGCCATGGCACTATTCTCCCAAAGCCCCCCTCCACCCCCCACCCCAATCCTGTCATACTGGCTCTTGC
AAACAAACAAAGTAAACAATAAATAAGCAGCACAAAATGCCCTCAAAGCAATACAACTGTCCAGAGTCCTGTCTATAAAATGCACACAGCTGAAGGGTGTCAGTCAAAAAAAGCTGCCTGCTGAGCCTTGTGTGAATGCCAGCGATAGAGAGAGAGTGAGAGAGAGAGAGAGAAAGGGAGAGAGAGAGACGGAGCGCGGC
ACTCTAATCTGTGCATGAATTTTTCATGGCGCTCAGTCTGATCTATGAGGACGGTGGCAACGGGAAGCAGAGCGGAGAGGAGGAGATCTGTCAGGAAACATCAGGTCTGATTTATGAAAGCTACAGCACTGCATTACCAGAGATGCAGTCAGACACAGCTTTATCTGCTGATAAAAATATCCCCAAATTAGCAGCTTTCC
CCACATATTTTTGGGCAACTCTTACCCCCTTTTAGTCCTCCACCTGGTGTTCTTATTTGACTTCCCTCAGGGTGCAAATTAAGTCTTAAATGAAGTGTCACTCAGCGACTGTGACTGTAATGCTGCTCCTTTGTGTGGACGAGTGGCTGAATTGAGTTCGTTTGACCCACTGGGAGTCGAGCTGTACAGTGAGCAAATGA
ATCTATACGGCAATAATGAGCAGCGTTCATTGATTAATGTGCCGCAAAAAAGCGAGCGTTTGGTATTCAAAGAAACCGGCACGACACAAGGTTGTCTGCACCATGGTGATTGATGGCATTTCATAGCGCTCTTTACAGCGCCCTCCATGGGACAGATGTGAATTGGCGAGTGGCGATAATGATTTATGCGTACCGCAGTC
AGAACACGTCGGCCCATCACATCACAAACTCAAACCTGAGTTTCAGTCATAAATTTAGCTTGTGTAGTCATCGGATTCAATCGCAGCTGATCGTATGTGGTTGTGACAGTTTTATTGAGCTGAGTCAGTGCTGTTTGCTCAAGGGCTCAGATTTGAAGCGCAGCCGTGCTCCTGCAAACAGAAGATCCAGCTAAAGATAG
AATAGACAAATAGACAAATATTACATATGTATCAAATATTGCGCCCTCCTGTGGAGATATTTCTGAATGACACATTTGCAAATCTGATGAGTTTAAAATGTTCGCCCTCGTGTGGTGATTTTAGTAAATGACACCTCTGCAAATCTAATTAAATGAATTAAAAGATTTTGCCCTCCTGTGGAAATGTTTCTGAATTACAC
GCTCTGTAGTTTTATGGCCTCCTCATCAGACTGAGTCCCCCAGGGGTGAAATAATGGCCTCTCTTTATCAGGCCGAGGCAGTAAAACTGCTAACCTGAAGCTCATCCATTACACCACTCTGTATGTCTGTCTGTCTCTCTAATAACGGCGCTTAATTAAAAGTATTTTTGGCCATTTTCTGACTTTAAGTGAAGGTACCA
GCCTTTTTTTCTCATTTTATCTCTGTTTGTCCACTATCCTTTCAGCATCAGACACCGACACTGTTGTTAAGAGTGACAAGCTGCATTCTTGGCCAATGAGCGAAGAGTATTGCGCACAGTGCTGTCTATTGTCACCCCGCCCCCTCTCTTCATTAACCCCCCGGCCTGGTGCATTATCCGTCCCCAGACAGCAGTTCTCC
GCGAGCCCTGGGTGAGTTTCGGGGCGACCCCTGCAGACGGTTAGCCTGGTAATTAGAGCAGGATGGCCTGACATCAAATATCACACCAGTTGCCAGCCAGAGGCATCAAACAGCAGGCTAATTAACCAAAGCCTGGAGACATGGAAAGTGGGTTAGGCAGCTAAACACACACAAAACTGACACACTGTTTGTATTGCAGA
CGTTTCCCTGTAGCGCAGCGCACGGTGACGGAGCTCGAGGCCGGGAGGGGTGCCGCTGCTGCCCGTCTACTGACGCCTCCGCCTAGGGGTGACATCGGAGGAAGAGGAAAACCTTCTCGCACAATTATTTAAACATCGCAGCAAGCTGTGACTTGATAAACAGCGCTATCTGCTGGTATCTGTTCGGTTTCTTATATGTA
GGACTATCATTGTGTCCTACTGTCCAAACAGAACACCCACTGGTGTAACAACACCAGCACTCTCCAAATGACAGCTTCACCAAACTACATGACACCCTGACAGGTGAAGAGCCACACACCTAAAACAACACTCTCACACACACTGGAATAAACATCTCTGTTCATTCACAAGACCTTACGGTCGATCATTTGCTTGTAAA
AGGGAAATCCCGTCCGCGTCATGACGCACTCCGTCAGCTGATTCAATGCAGTGAATGGAAGCAGCGCTACAGTAGATCCATATGAAGGTGGATAGACATAAACCTGTGTCAGGCTGACTGTAACGCACCAATCATTCTTGATATCATATATGTGCGTTTAGCGCTTTCCACTGACGTTTGGATCAGGAAGAGCAGCATTT
AGAGACTGGGCGCAGAGAGCGTGGCGTCACTGGTGAAAGTGGAGCACAGGTTGTCATTGGAGGGCGAGGGTTTGAAAGACTGCAGCAGAGGGCTGCTCCCCCCATCCATCATCCCCCCGGGGGCCAGGAAGGCCTGCTGGGCTGGGTACACAGAAGGGGCGCTCTGTGCTGATAAAGTGCTGGTTGCTGGAAGACCATGG
CATGTGTCCCAGAGTGCTGTGTGGCCCGCTATGTGGGTCAGAACGACAAGGCACATCTTTAGTACATCTCTCTGCCTGTCACAGGCTTTGGGCTGCGAGGTCAGGAGGTGATGAGCTCTCCGTCAGAGACAAGCACACAGCAGTCTAGTGTCACCCGGAGACAAGCACCATTGTTCTGAAGGCAGACCAGACATTTACTG
TCTGTTACTGCTGCTCTTGGTTCGGGTGGTGTTATTAAGACTCCAGTCTGTCACGTTGGTTTTAGCTCCGAGGCTGCTGCTGTCTACCCTCCCACTGAATACTGACAGCACAGCGCCAGCCGACAGTGGCGTGAAGCCGCCTGAAGAGGTCACTGTTTCCTTCCCGAGTCCATTTGTTTATTTATTTATTTGTTTGTTTC
TGGTTTTTGGTTGATGCACGTAAATCTAAGCATTTCTTATTTTTAAGCATGAGCATTTAATAGTTCATTTGAGTTCATGTTTAATGGTAGTAGTGAGTGACATGTGCTCCCCCTGGTGCACTGACTTAGTTAGTACACTACTATGAGAATGACAAATAAAATGCACAAAATATGAAGTGTTTATTGCAAAGACTAAATAC
TCTCTCTCTCTCCCTCTCCCTCTCTCTTTCTCCCATATGGCTTTCTGCACTGCCGGCTCAGGAAACCAGACACAGGCCAAACTGGCCACACATCAGTCACTCTCTCTCCTCCGTGACGCAAACGGCCCCCTCTCACTCGCTCTTCCCTCCTTCCTCTCCGTCAATTTGTTCCCAGTAAGAAGTCTGATAGGACTCGGTGT
AGTGAACACTCTCTCAGAAGAGGAAGAGAGGAGAGCCGAGGGGGGAAAACAGAGCTCTTGTTTTGCCTCTTTCTCTCTCAGGGCCTCCCAAGATGCCACTCAGGGAGAAGCTATTAATCATTGACAGGCCCCCTTGGCTCTGTGTGTGTGTGTGTGTGTGTGGACATTGAAAGTAGATGGCTAAAGCCAGGCTGCACATA
CTTTCCTCTTAGTGATGTCTAACGTCTACCACAACAAACAAATTGCACAAAAAGCTAAATGAAAGCGAGCTGACTGCTGAAACAGAAGGAGAGTTCTGCCTGACGACAGACAACAGATGTGTGCATGTCCAACTGCCTCCTGGCCGTCTGTTTGTTCGTGCACAGAAAGACCACATGCAGATATCCAGCACAGTTACGTG
AAGTGAACACTCTATCTGTCCCTCTTCAGGTCTGGCCCTCCGTCCCGCAGTGAGCTCTCAGGGCTGATTAGGGCTCCTCAGAGGCTCTGTCTGCCTGCCCACTGTCAGTCTAATTGCAGCGAGTGTAGCCGGATCCCCGGGGAGCGCTGGTGTGAAATCCAGATATGATATGTACTATTAACTAAACTGCAAAAATCCCC
CAGCGCCAGATTAGGTGAACTCCCCAAATCTTGTTTAAGAGAAGCCCTTTTTTAACCCAAACACCCCATTTCCCCCTCTCTTGCTGTCAGCCCTCTTCCCAGGACTCCCCAGACCCTCACCCTATCACGCTGTTAAATGACTCCATTGAAGTCCTGTTTGCTCAAGTGGGCCCGGCCAATTATCTCCCGGCTTTCAGAGC
GGCTTGTACCGTGTTGCTGTTTAATTTTTTTTTGAAAGGTCCTGTGGTAGACTGAGATCATAAATAATGCAACAATAACAGAAACAAATATCAGGCCCAGGTGACAGATTTACAACAGGGGAATTTTCCACTCAAAGCACCATTTGTCTCGTCTTGCTTTGGACACACACGATGGATGGAAGTGGGTCCCTGTTTACCCA
CTCCACACATTTGTTGTCAGACAGATAGAGTAGAGTCCATATTGATCACCCAGAGGGCAAGTGGCCAATCACCTCCTCCAATCAGAGAAAAGGGAAGGGTCCCATCAATCAACGCATCTCCACACCGCCCTCAACACTCAATTTCCTCTCTCTGTGCTCTGCATTCCTTCAAGCTTTCTTCTCAGGAGTCCTCGAGCAGG
TTAAAACAGATGGAATCAGGGAGAAAGATGTGCTGAGCCCGAGAGTCGAGGGACGCAAAGACACAGAAACACCACTGGACACCAAACCAGGGATTATGCCTGTCAGTGTGACATACGGCCCTAAAGCCCAGTCAGTGCAACTTAAAGACATGCTCCATATTCCCCCATCATGACATGTCTGCTTTTTAAAACGCAAGTGT
TAACCTCAGAGCCACAGCTTTAATCCCCAGCGGATCCAGTCATGACGGATCAAACAGCCACACCAGCGATGACAGAGCAAAACCACCCCACCTGCCAGACCCTCGCTGACGACTCCTTTTCTCTCCCTCCTTCACTTGTTTTCCTTCCCCACCCTGCTCTCCAGCTGTCCGGCCTCTCCGACGGTGGACAGGAGGAATTT
GCATTAGGCAAGCACAAACAAGCTTTAGCACAAGTATCTACTTCAGCACTTGAAGTACTTGCATTTTACGATGGAGGCGATTGTGGATGACAGTGATTTAGGACTGAACAGGGTAACTGCAGATGGGTTCGGCCGGTGCCCATTCAAAATGATTTATATGCAGGCAGGAGCTGCCAGCAGAAGTTCCCGGCTTCACCTCA
GCGAGTCATAAAAGGCTCCCGTTTGACTCTTTTATATCTGCGTGTTTAAAAAGGACCATAAACCTGTGATTCGCCTGCAGCACTTGGGCTTTATTAACTCCACTGTGCCGCCATCACCTGTCAGATCTTTTCATTCATCTGCAAATGTGAATACAAGGTGAAAGAACAATGAGAAGTTGTATTTTTTCAGATGTGTACAT
GGGTATGTGTTGTACCCATTAGCAAGGCTAACAAGGTGTATATGGAGTGTGAGGGGGGACGGGTTGTTAAAAAAGGTGGACGGCTAGTTAGCGTCCAGCTGACATGCTTCCTGGCCCAGAGCTGTTGTTGATATGAGCCTGCAGCGAGCCAACAGGTCGCACTGCCATTTCTGCCGTCGACACGCACAGATCTCTAATCG
TTCCAGTAGACAGATCCGAGGAGAGTTGCATCAGCAGGGGCGAGAATATACTACATGGGGGCAGATCATATTACTGTCACTATTACTTGACCATAAATTAGCATACTTCAGAGCACATGTGCATTCATAGGTAAACATGGTGCATGCATGATTTTGCCATATGGCAATAGTAAAATTCAGTGCATGTTTGTTGTGAACAC
TCACCTCTTCTTGTCTCATCACATGAGTATAAGGTTGTGTATAAGGTTCCTCATTTCACAGACAGACACAGTTGCAGACAGAGCCCTATCTGTCCTGACAAGAGCTCTGACAAGTCACTGATTTACTACCTGTGTCTTTCTTTGTGTGTGTGTGTCATTGAGGCAGTGTGATGCATTTATTTATCTGACAGGCTCGTCTC
CGACGTACAGCCTGAGCTCCATTCCTCCCCCACCTCCTTCTCTCGCCTCGTCCTTTCTTTCATTCATCTCAGCCCACATTCCCAGTCACAGCTGTCATGGTGTCATGTCACGCCGTATTAAAATTCACTGTACATCCCTGCGCTCTCATAGAAGGATGATGCTGTTCCAGTTTAGAGCAGCGTTTTAAAGCACTGTGAAA
AGGAGGAAATAAAGGTTGTGTATTTAAAACACCCAAGATAAAATAGATAATACACATTCAAGTTAATTTGTAAGACATTTTTGCCTATATCCTCAAACCTGACAGGAAGACAGTGATTTATGATTCTTCTTTTCAGATCTCTCAGTCTCTGTCTCTCACGTTGGCTTTGCTTGGACAGCATGTCTAAGAAGATGCTCATT
CTACCTCGCTACAAATGAAAGGTTCCTGGCGTTATTTTCAAAATAAAAGTTCTAATAATACTTGCTTCTGATTGGACAGACGCGTGGTTTAGAGTCCACTTGATTGGTTGAGCGCTACGTTCGCGTTTGCCATGCTCACTTTTCTGTATGATATATATCTTTACGCCGGTAGAAGGCGACAAGCGACTGTTTCAGGCAAT
TATAACGCTTGGCGCGGGCGACAGGCAGGTCATCCAGACGCCCATCAACGACTCTCTGCCTGTGAGCGGCTGCAGTGTGGCTCAGCTTTTCAGACAGCTCGGTAAGCCAATCAGCAGCCAGCTTACGTGCTAAACAGCCAAATCAGCCTCATTAAAACAGCAACAGTTGGTGTCAAGTGTCAGATGTGGAGGCTGTAATC
AGCTATAATGAGCTGCAGGGTGAGTGTGCGCACAAACACAGCTGTGACATCAGAGTGACATCATCATGGGAGAGCCCTCTGAGCGTCGTCAGCTGTCACTGACCCATAAAAACACCTGTTCCTGCTGACTGGCAGGGCCTCACACTGGCATTCCTGACTTGTTAGTGCTGGATGCCTGGGGTAATTGCTGATTAGTCTGT
AACAGGTATTAGTTTGTGGAAAACTAGGAAAGAAATGCATAGTTTTGGCTTAAGTGATGATGGCTCTGGGACAGTAATCATCAGCGTTCAGCTCCAGAGTGAGTGATTGATAGATAGACAGCTGCACTCTGGGGTCCATCTAGTAACAGGTGCTTTAAATAGTCCTACAGACACAGAGAGCCAGGATAGAGGGGGCTGCT
TTTTACGTCTTTTCGCAGTCTTAATGTCTTTGGCAGGCACAAAGCAGCTCTTCTGTCGTGTGTTATCAGTAGGGCTGGGAATCAGACGGCCCAAGTGCACTCTGGGGTGTTCGGTGTCAGCAGTGTCAGGCGCAGAGCGTGATGATGTCATCAGCTGCCTGACCCCGGGGTTGCCAGATTGACTCGGACAAGAAAATCCC
CTCTGTTTGTTTGTGTGGGTCAGACGCTAAGCTGCTTACAGACAAGCAGACAATTTCCCCAGATGGTGAGGAGGGACAATCTGAAGACATCATGAACTGTCAGCACAGAGACAGAGAGAGAGGCTTTGTCTGGAATTGCTTGCTTGCATACTTATCTTATTATTTAGACTGGGGGAAAGAAAAAAAAAATGCGAGAGGCA
TCTGCATCAAACCTTGTTTATTCGGGTCTGGAAGTCTCCCATGACAGGTTGCGAGTCTCTTTGTGTCACTTTGACAGGGTTGTGCTCTGCCGGCTGTTCAGGGCGACAGGTCTTTGATTCTTTATGCCATATGGCACTCACCATCAGAGAAACTACACTTCCCATAAACCTCTCTGTGTGGCAGACGGATTCGCAGTGAT
AAGCATAAAGTTTGAGTTGTGGGGGGTTCTGCGATGGCGCTCTGTAAAGCTGAGCTGGCCCAATTCAGGCGGCACCCAGGGATCATAAATCTGCTCCTCGCGTCAGTGCGGCGATCAGCTTGTGGGCCCCTTTAGTCTCTCCCACCGTGTAGATGTGCAGGGAGTGGAGACGGAGAGCAGGTTTATTGCCTGCCTTATGG
TTTAGAGGGTGGTTTAGGGCGTGTTTTGCTGTCACATCCGTTAGCTTGTAACGCGGTTGTTCTTCTTCCCGGCAGTGATCGAGCAGCTACCCATGGATCTCCGCGACAGGTTTACGGAAATGAGAGAGATGGACCTGCAAGTGCAGAGTACGGTTTCAGTTTAAACTCACTTTTGTGCCTTAGAACACCACAGCTGACTT
TTAGGGGGAGCTTTATGTGAATCATAAAGGCTGTCGTATTGTAAAGAGATATCTTGATTTTAATGGAGGCATGATTTATGGCATTGAATGTCTGCTGAATCCTCCAAGCCTTGGGGGACGTTGTGATCACAGGCAAACCATTGATTTCACGGTGGGTCCCAGCTAACTTTTAAGCATTTTAAATGGGTAAAAATAATATC
GCATCTATGCTCTCAGTGGCAATGCACTTTCCAGCACATACAGTACATTTAAAGTTTTCAGCTTCCAGTGTTTATAATCGCCATAAATCACTTGTGAGTCGCCTTGCAAAGCCTCTCAGTCACTGGGAGTTCAGAAGGTTAATACAATTAAATGTGAGGGTGGCTGGATGTGCAGTCATTATTCATTTGCAATGCCTGTG
TGAACTATCCCTTTAATAACAGTTAATCCGCTTTCTTACCTTCTAGCGCCCCCGTGCTGTCCTGTGTGGAACTGATGGCACACAACACATCCTCTGGGCTGACACTGATGAACGTGCTCCAAACACCCCGCGTGTAAAAGTCCACAGTGTGTGCGTTTGAGATACTTAAAGATATGGATAGAAAGTGCTTCACTTCATCT
TTACACTGTCACCTGATCAGTCCAAGACCCATAAAGTGGCCCACTGTGGCCGAAGTGCCCCCTCTGCTCCTGTCATTTCCTCAGGAAACCACGCATAACTTGAGTGAAGCATAAACGAGCTTAACAACCCCCCACCCCCTGTTTAACATGGCCAGAGTGAATGGAAGACAGCTGGTGATGTATTACTGTCCTCACACATA
CAACGACACGCATTATTTTTGTAGGTTAGTCTGGCTCTGAATGGGGAGTTAATGCTATCGGACAGCCTGACTGTGTCAATAAAGCGTCAGCGGTGACTGACAGAGACTGTGATTGATTGAACTGGATACCAGTCACGACTGTCATCGCTCTATTATCCTCTCCATCACACTCCCTGATAACAGCAAAGCAGCTCCTGTTT
AAGTTGACCTCTTTGTCTTTTGTGGCAGCACTTGAGTGGATCTTTTCTTTCCTATTAGTCAGGTTGACTTTAGCTGGTTAATTAAGTCCTCAGCTTGACAGGTTGTCAGACTCGTCCAAGCCTCTTATTGGAGGCTTAGCACCCCAGAACTGCAGCGACATAGCGTCGCAAACCCAGACGGACTGGGTGCAGCTGGGACT
TCACCGGTCAAAATGACTGCACATATCATACAATAATTTGTTGTCTGACAGGTTAATTGTGATTGAGACATTATACTGCATGTGTGTGTTTGTGTGTGTGTGAGACAGGAAATGTGTCTGATGTGTTTTCTGGCCAGGAAGATGTGTGAGAATGGAGGCAGGCTTAGATAATTAGACACCTGGCCATGGTGATAGAGCTG
CTAATGTGCATAAAGAGATTTGACACAGTTATTATGTTTCCTGGTGGTTTCACTGGAATCAAATGTCGGCGCACAGGCGTCTCAGCAGCCCATCATTAGCTGTCAATCCAAGGAACTAAGCTCTTAAAGGCTGAGATCCAGCGTGGTTACTGAGGCAACTTAGCAAAACCTGTAACCGGTTGCATGCAAGAGCAAGTTAA
TCGCCAACTCACTCAGACATGTGCTATACATTTACCTTTCATCCAAGCCAGACTCACACATACACACACACACACAGTTTCAGTGCTAATGAGAGTTGGCTGACAGGATATTGAGATGGATAAAACAGGTGGGTATGTCATCAGTCATCCGGCAAGAACTTTAATGATACTGAAAGCTTAAATATTAGGCTTACGGAGAA
GGCTCCGGGTTTTGTGCTGCTTTCTCTGGGTCCTAATTTACGAGGGGCCAGGATAGGTGGTGAGGGGGAAAGTGAAGCCAGAGGGAGTGGATCTGTCTGCGCGCAGGCTTATTTATGAGGCCATATACAACAGCTGGGCTTTGTGAGAGAACATTCTAAGCTTTGACTGGGACTGACACTTCACATCTGTCTTTCACCTC
TTTGGTGCAAACAGGGAATAGTCTGTTGTCTCCCAGAAGTGCTTTACTCTAATTAAGACCAAAGAGCTTCTTTAGTCGGTTGAGCTCTCTTAGGCAGACACTGACAGATGTGATTGATATGTTTTTACTGGACTATTGAAGCGAGGCCAGTGCCTCTTAATTGAGAGAGAAAGACAGAATGCTGGTAAGTGAGGCTTGTG
AACAGACAAGTATATAGTTTGAATATAATGTCTGTATGACTATTCCTGTGATTTCCCACAAGGGGGCTCTAAAGCTTTGGTAATCCTTCACATGTCAGTTTTCCTTTGTTTGTAGACTTCTGCTTCATGACCAAAAAAAAGCCTTAATCTCTGTGAATTAAAGCATTAGATCGCATTCTGTTCAACATCTATTGACTCTC
GACATATAACAAAGTTCCCTCACAACTCAAACACATAATTAACTCAAAAAAAGCTATCAATTCATGCTAACTGAATGCGTTTCACACTAGCAGCCTGACTGACACATTGGCTGATTTACAACACTGCTTCTTGTGGTTTCAAGGCACACACTTGCGTAACGTCTGGGGCGCTCGCATTGTGGTTTGGGAGCAAATGTGCA
GAGTTTTGTGCTGTCGGCCGAATCAGCTCATAACAGATGACTGTGCAGTTCGGCACACTGACCACTGCCGTAAACACACACAACCCTCACTTTCACCACACTGACAACTGACAGAATCCTGTTTCTCTCACAGGAGTTGTGCTGGATTCGTATCATAGAACCGTAGATAACAAATCAGATGGCATACTTTAAACACTACA
TCTCTGTGTGTTTTGATGAGAGGTGTGGTGGCCATATTGCATGAGAGCACAGCTCAGCCTGCACCCCCTGCGGGCTAACACCCCGACACACATGACAGCTGGACATCTGGGTGTGAAGCAAAAACACAGCACTCCTCTTTAGTGTTAAACACACACGAGTGACTCACTTCATGAGGGCCGTGTGTGAGCTTGCCTGACGG
ACAGTGTAACACATTTGTTCTTCATTTCAGTGCACTTGCATTGAAGCGCACTTCCTCTGACTCACGCCGCAAACAGGCCCTAAATCAGATCATCTGTCAGGGAGTCCATCTCGGCAGCGATTAACAGCAAAAGGAAAAATAACACCGCCACAGTCGCCTGTGTGTTGTTCACACACTCTTTGCTTTGATGGCTTGTCAGA
ACGAAAGGGGAAGACAAACTGAAATACATAGCCCAGGTAATTAAGTGGAATGCACTGCAGCTGTGTGTGTCTGTGTGTGTGAGTGTAGGGATGATGGACAGCTGCAGCAGGTGTTGATTGGTGCAATGCATTCTGAAAGTGGTAGTTTGTGATGTGTGTGTAGTTCAACAGGGATCTATGTGATTGTTCCACAAATATAT
CTCGGAACGCCTTCACCAACCACTGCATCACTCACTGCGAAACCACTCGTTCGGGGAGGGGCTATGCAAATCACTTTCTTATGGCAGGAGGGACTGTGTGTATAAATCACTGTTATGGAGGGACGGACTATGCAGATACAGAATAACTCATGATCATTTCAACAGGCTCCAAAACATTAAAAAAAAAAAAGAAAGTACAT
GTGTTTAAATCTACATCGACGAACAAACAATAAATCTGAAGGGTAAGGCAAATGTAAAATGTATAAATTACGCATAAATCATTACAATGCGAGTTTTTCCGACTGGTGTATGACGTCACAAAAAGTTGCCAGGTGCTTTTCCTTTCACACACACATTAACGCATGTAACGGAGGAACAAAAGCGTGAAGATTTTAGCACG
ACTATAAATAAAACGTTCTTCCCTATTGTGACCAAGTGAAGCGCTTATATTCTAAAACATGAAGCAAAATCATTTCAATGGCCCCCTGGTGGCTGGCTGCAGTATCGGTCATAAATCTTTCCCTCTTATTTAAAAGTATTCTAACATCTTTGCTTTTGGGTGGGGGATTAATTTAATATAAGACTTGCGTTCTTTCTTTT
TTGACAGATCAACCTTCATTGGAGCAAACACACACTGGAGAACGTGAATGATACGCATGCGCGGAGGAATTCAGCGCTTGCCATTTCCTGTAGTCTGTCAGGACCTTGAAATGATAATGATAAGTGACATTTACTATGTCAGGCAACATTCGTTTAACACATTTACAATTTCCCCAGTTTAAATACTAAATGTCAAATAG
GACAGCGCATCTTCCTCATAATGCAGCCAGTTTGACAGCTAGGAAGCCATAAAATAAAACCTTGAGTTTACTATTCTGGGATTCAGCCAATGTGTCAGTGTCAGCCTTGATGATTTATGCTTATGAATTAATTTATCAGGCTTTATCCAAGTCTAGTCATGACTTTACAAAATGTACGTTTTTATTTAGCCACACAGTCA
AATCCTCATCCTCTGCTCTCTCAGAGCCGTGTGTTGATCTCCACAGACTCGCGCTGAGACTCCACTGCTCGGCTATTCACAGCATCCTGACGTCACGCTGACGCAAAGCTCACACAGCTGGAGCCAAAACAACGCAGGACCGGAGAGTGTGAAACCGGTTGATCTTTACTTGTGCCAATCTGCACTAATATTTCATGCTT
AGAGAGAGGCAGACATTAAAAGAGAGACAGAGACAGGTACAGATCAAGAGTCTCCTTGCCGCTTTCTATCCCTCTGCTCTGTTCTAATCAGCATACAAGCGACAGGCGTCCTGTGTTACAGCAGCTTGGCTGCCATTCCAGAGGCTATTGATGAGACTTCAGGACAGTGGGAGGGGGGTGACCCAGCCCAACACTTTCTC
ATTTCAATTGCTTCGTGACATTTGGCGAACCACTGCCTTAATCACCCTACCTTGACTCTTTGTCCAATAATTATTCAATTATAAAAGCTAATTGACAACTGACATTGTCTTTTATTGGTTGATTTATTGGGTAATTGCACTGCGGCTCTGAAATGCCCTTCACCGGGGGACCATGAATAGTTTTGGAAGCCAAACTCTTG
AGATGAAGAAGGGGGAGGAAAGCAGCAGATCCTTTCATGCTAGTCAGGAAGTGGTGGGGGTTTAGTGGAGGAACCTCCAGATGGTGATTGGTCCATGTCAGCCCCACTTACAGGGGCTTGATTTGGATAGGGAGCGCAGTGCAGCGAGCCCCCTGCGCTCAACCCCTGAGCGACTTCTCAATTAGTGTGCTGCCTAGCGG
TTTTACATTAGGCCAGCCGATCAACTGTTTAATAAAATCGGCGTCAGTCTGCTTCACACGCTCTGACGAGGCCTCTATGCATCTTTCATTCGCCCGTCACAATTTCACAAGATTTATAGCACAGATCCCGGTGCTAATTGCACACTATCTCAGACCAGAGCTTGGATTTCCTGTCAGTTTGTTCATGTTTTTGGTAGGAG
CGTCTCTATAATGCAATATTAAACTAAACAAAAAGTAAACGAAAGTGAATAGTTGAACAATGCATACCTGGCTGACGATTCTAGTGAATGACAAGTGCTTGTCAGAAGTGTGTGAACTCTCTCAGTTGTGGCGCAAGTTTGTCTAAAGGACAGCCTACTAGGAGCAGAGCCAACACGTTGCTCTTTTCTGCTGCAGATAA
ATCCGGTTGTTTGACAAGCTGCAGCTCCTCACGTTGACAGCTTACGCTACTTGCCGTCTTCCTGGATTGCTTGCTAGTCACTGATACGTCAACGCTCTCAGCCAATCATTTCACAGCTAAGCAAGGCGTAGAATAATGACGTTTTTTGTATTTACTAAAAGGCTCGTTTGAGGTGCACTATGGCAAGCCGTTTTAACATT
TCCGGGTGTAAGGATTAAATAGAAAGGCATGAAATGGGATTTAAAGGGTCTGAGGCGGACAGTCGAGTCTGCGCCAGCGCTTCAACAGCTGCACGCAGAAAACACAGAGACGACAGGAAAAGCGTTTTATTTGCTCAGCACAGAGGACGGACATCCTTCAGCGTGGAAGACACAAAAAGTAACAATCATCTGCTACTCAC
GAGAGGAGGGGAGAGGGTTTTGGGAATGCGGGGAATGAGGTAGAGATGTCCAGTTGCTCGCTCTCACGCTGTATCGAACTCACACAGCCGTCCAAGTGAGGGACAGGAACGGCTCCAAGCCACAATGTAAACAAAGCTTTTGCAAGTGCATACTTCAAGACCCCAATTCCTGCCGAGTTTCAATAATAGCTAATAAAATG
CCACAAAGGGTTCATTCTCCCCATATCTCCACACAGTCATCCTGGTGGCACTTTTAACTGCCTGCAGCTTTACCCCTCCGGTTATCAATCAAACGTGTCACTGGCAGGCTAATAAACACTGAAAACTTCAGGATAACGGAGGAATCGTTCATGCATACTGAGCGCAAAAAAACTGCACAATTTCCACCATCCTTTTACAT
GAAGGCAGAGTGTGTTTGTGCCAGTCAGGAAAATTCCCCTGGGGTGTGGGGAAGAAAGACAGAACCAACAAAAGCAACAAGCGCATTATGCCCAGTGTGGCGAAAGGTTCTCGTCATTGTCTCGGCAGAAGACAAGCAATGTAAGTAGAACATCAAAGGGGCGAGCTGGAGAATAGACTGTCTGAGCCAAGAGCTTTAGA
CTGACAAGGAGCCTCAATAGCTGCAAGCTTAAGTCCCTCCAGGAGTTTATGGTCTGCAGATAAAACATTCATTCACCCCTCAAAGCTGAGTTGCTCATGTTGCCTGCCATAGGCTTGTGATTTATGCAATAGTAAAACAATGACTGATACCCGAGCTCTAATCCCCCCCGTTACTCCCTCCCTTCCCAGTCAGCTAGCGG
ATTTGTCAATTTGCGGTAGGGGCAACAGAGGCTTCTGTCAGCGTTTTCTCTCCTGATGAATAATTAGGCACAAAGAACTGTGGTCCTGCAGTCCCCCTTCAGCTGTCAGACATCACTCATTCTCCCAGGGCAATAAGCAAGCCACCGTAAACAGTCTTTAGCAGGAGAATTTGTCATTTGCAATGACGGCATGGAGCGAC
CCCTAGTTTCATGCTCTGATTATCTGGTTAGGCATTACCCATGGTTGTATCGCCCTTACAACCTTGTACCGACTCGGTCTGACCTTTTTCTCTCCAACTGACAGGCATTCCTCTCATTCCTACAAGGAATGATTTAGGATGGGCCCCATTTTGAAGACACAAACCCAACTGCTAAGTGACCTTAGCTAAAGTTAATTGTC
TTGCTTCTGTCATCCGAGTAGAAGAGGAGAATCGCGGCGCTCTGATTGGCTGTGCTCGCATCACGTCATGTTTTCTGTTTCTAAACGTTTCCTGTCAAATCTTCCTTTCGGGATTGACACAGCTCACCGCTTTCAGTTATTTCTGATCGAAATGACAGCGAATAATCAGCAATGGACGGGTATGTTTGTTTATTATTCTA
GAAAGACTGGAGACTTGCTGAGAAAGAGAGGCTTCAATTGACCAAACTCTCCGCTGTGCAGGCCATCAATGCAGTACAGTTACAGTCAATAGCACTGTCACTCCTGGCATATGATTTATGAGGTATAAATATCGAAAACACTTAGGCCCTCATGTGGTCTCTCCTACGTACAATATGACTAACTTTTTCATTTCACTGTG
GTTATTTAGTAGCGCCATTGTGGCAGAAAGAGCTCTGTCGGATGAATCTGGCTGTCTTTTAGCTTAGAAGCAAGCATGTAAAGCAGGCTGTATTAGCTCTGACAGACCATCATAAATCAGCCAATGTGTGTGTGGCAGGGCCTGCAGTGCAGAAGCAAGTGTTTTCCAAAAGCGGGCCGCTTGAATCTCAGGGTTCAGCG
ACCTTTTATCAGTCTCACACACGCACACTCATATATTGGGAGGTCAGGGCTCTTGTCTGTTCCTCTTGGCTGGCCTCGGCCCCCTGTGAGAGTGACAGTCTGTCAGTGTGAGACACAAACTGGCCCGGGTCATTTCCTCAGAGTCTGACATCAGCACACCGAGACGTCCTTTATTCAACAACAATGATGGGCTGATAGCG
ACTTGGGGTAATATCCTGGCTTCATATTGGCAGTAAAGACAGACATGTGGTAATTTGCTCTGTTAGTCCAGGGCAGACAGGGTCACCTGCACTTCAAACAGATGTGAGGGTCATTAAAGTTTTGCGAGGTCACTGTGTGCGGACTTCTAGTCGTGTGTTTGTGAGAGAGGGGAACCTGGCTGGGGTTCAGGCCAGGGTCA
TCAGGGCCTCCCAGCATAAACGGGCCACTGTGAGCCACCTCTGCTGACCGCTAGTAAATCAACACAGATACATATACAAGCACTCCTCTGAGCATATCCTGTCGGCCAGGATCCAGGGGTTAAAAACGCTCTTTCTGTCGCTCTTGCAGCTAGACCAGACGCACACACGAACACTTGTTCGCACACAAATATCCTTCTGT
CCCCGCACCCCAACAGTCTCCCATCACCCTAAACTTGTTCCTCTAGGGTGAGCAATTGGATTAGCCTGTGTGGTTGTGGTTGTGTCAGGGGATAAATGGATGGCTGGGGCACCATGATGGATGAACATTGCCAACAAGGCGCCTTTCCATCTGACAGACCAACATACATCATCTATTAGGCTCGTTTTTTTGGCCGCTCA
GCAACAACATGGGCTTGCACTTCATTGCACTTCATTTAGTGTTTTCTCAGAGCGCTGAACCTCTTCAGCCGAGCTCAGTATGTTTGATGTAAGTGTGGCAGACAGTCACTCCCCGTTCCCCCTCTGCTCGTGTTTTACGAGCTCTGACTATAAAACCACATTCTGGACCGGCCAATAGGAAACAGTCTCCCAATGGGATC
TACACATTGATAGTGTGACCACTGGGGGTGAGAATCATATGGTCAACCTGGTTATTTCGGTTGTGTTTGTGTGACTTGCAGAGTCTGCTGATTTATGGATGGGTCATCTCACCTGAGACCCATTATGTGATGCCTATAAAGAGTTCGACATTTGACATGAGAGGAGAGCTCGATTAGCCGGACCTTCCTGCCTGTCGTTT
TCTGTCACAGAAGAATGAACTGAGATTTATGTCAAAGAAAAAAGAAACTGCTCGTACCGAGCTGAAAAATGGCCTTCAGCGTCTCTCAGACCTGTGTCACGGCTCATGTGATTTACGAGGTCGATGAGGTTTCGACTTTAGTGTGGGAAGCAGCTGCCAAAGTGTTTTGACAGCGCAGAGAAGGGAATATTTGAAGCAAA
GAATGAGGTCCTCTCATCCCAGGAAGTTATCGACCCCTGCTTGCTAAGCCACAGAACATCACATATAGCCTGCAGACGGGTCTATCACACACACGTGTCTGTCACTGCACTTTGACCTGGAGGCGTCCTGCTACGCTACTGTGTACTCAGTGGCACTAATTTAAAAGTGGTTAGAGACTAAAAACGTCAAATATGAGGAG
GACCGCAAACTCCATCAGGAGACAACCGAGATCGAAGAGATGCAGAGTCCGACTGACAGCGAGCGGTCAGTGGAGAAAAGCAGGTGCGTCTGTCCCTCCTGACGGCCAGAGACACACAGAGAGAGACGGAGAGATACTGAGACTGAAAAAGCGCACCTGCAGACCAGCAATCCTGACACCTGCTGGTCACACACAAGAAC
AGACTGAGCCTGGCTGGGCTGTAATTGGCTTTGTGTTTAGGTTTAATGAACTATGAGCTTCGGGCCGTCCCACACACACACAGTTCATGGTCCGACTTGCGTCAAAGGCCAGTCTGGATCAGTCATGACAGGGCTTGTTCAGGCCCAGAGATCAGAAAGCATGTGCTGGAGAAATATTATAAAGCTGTTGCAAAATGTGG
CAGGCCCACTGGAATGTCAGGTATGTCACACCCACCACACCCAGAGACCAGAGAAAGGCACAAGCCAGGGCAAGCAGGTGAGGCTTTATCTCAGTTTGTGACAGGCCGTGGTGTCTGTTTCTGCACTTCTTTACCAACCCCCGTCTTACATCTGCCGGCCCGCCGGAGTCAGGCTGGGAAAATTCCCTTGAGTGGAACAA
AGCGCTCAAGTCCCACGCTTAACTAGCCACACGTGTGTAAACGCTTGCGAAAACGAGCTGTCAGCTTCAAGAATGTAGAGCAGTGGATGTCGGCGGTGCAAACGGCTGATCGTGTTTCCCTCAGGCCAAAACAACAAGCCTGACAGCCTGCTGGAGCAAGATGCTGCCCTTTAACACTGATCTCAGACCAGGTTTGACGT
TCGCCAAAGTGGCCTTGGCTTGGGGTGCAAAGGTGCACAAGAGGAGCCCAGAAGTGTCCCAGGACTCCTCCAGCTCACTGGACACCATTCGGGAGTTCAGCAGACAGCACCGAGGTTGTAAATCTTTTGCAGTCAAATTCCATTGCTAATTCTCTATAGGGGTGTATCTACAGCTTGTGAAACTTGTGCGTCCTCTGCTT
TTATCTCGTAATCTCTCTCCTGCAGATCTTATAAAAGATGCATCACTTCCTCTGAGTAAGGACCCTCACTGCTTTTATTGCAGTCTTTCAGGGCCATAAATCTAATGGTAAAGGCATTAGCAATAGTAAAAGCACTGTGGATCTATTATATGCATATGTCTGTAGTAGTGCTATTATAAAATGTGGTCTATACATGGCTT
ACACATGGCGTTACGTTTGATGTTTTCTTTGTCTATTTTTTTTTTCACCCTCCTCTCCGTTTGCTCAGCCCTTAGGTTTCTTATTGGTTTACCATTCTGTCCATCATCATTAGGACGGTGTCTGTTACACCAATATCCGGACGCGGCGCAAGGATTTAAAGCCCCGACAGACCAGTGTGTGGTGTGCGCTCTGCCTCGGC
ATGTCTTTAAATGTAGTCTTAATTCCTGCTAATCAGCTTTTATGTTTGAATACAGCCTATTCTCTTAATGTCATGTGTTTTATAGACCGGGCTTCCCGGTGCTGACAGCTGGCTCTGTGATTAGACTATGCACTGATAATGGAGAGGATCAAAGCCCTTTAAGAGGGTTCCTCAGGGGTTAGAAGGGGGAGGAGTTTCCT
GGTTAAAGTGATGAATGTAGAATGAAATGAGACTAAAACCGAGAAGTTTGACTCCTGGCTCAGAGCGCCACCTGCTGCCCACCTGTGTCATCTTGTCCACAGACACTGGTATCCCATCAATAGTCAGCGGAGGAAGTTCAGAGCTGAGTTCTCCTCCACCAGGGGGTGCGTGTTCAGCCAGAGCGTTTTCCAGATCCTCC
ATGTCTCATTTCCGGATGAAAGCAAAGAGACCCCCACCCTGTTCTCCTCGTCTTTTGCTTTAAAAGCCAGGCGCTGAGGCTTCCCATCAGAGCGACAGGGCCCTGCTTCTCTTCATCTGTGGGTAAGGAAGGGGGGTCCCTCTTCTGTGTCCCACCATCAAGATGCACCCAGCTGGGCCTTTGTCCCATCTTTTCTCCAG
GTGCTGTCGTCTCGGTATGAGATTTCAGGTTTGTTCCATCAATCCAGACACCCAGCCAGGTAATGGCACCGTGGCCGCAGAGTGGCAGCTTATCTGCCCTGTCATTAGGCCCTTAAGTGGCGGCCCCTAGTGTCACTGCTTGTCTATCAGGAGCTATTTGGGGAACAGGGGTTTCCTATTAAAGGCCTGGGGGTTAAGAG
ATGTGCTGTCCTAGTAAACAGTCCGACTTGGCATTCGTGCAGCCCTGAAAACACGAGCTGAGCTCATGCCTGTCACAGTGGCCTGCCAAACACAACACTGCCAATCACCACAGGGCGACAGACAGGTCAAAGGTCAAAACAAGCCTGCGTGTTCCCTGTCAACCATGAAGAGTGTAGGCATCGCATGCTGCGTCAACCTA
GAAGAGCTGCAGTGTTTGGGATGGCAGCATGTGGACAGTGGAAGAATAAACGGCAGGAGGTCTTGTGAAGCCCCAGTTGGTCCCCCAGAGAGATGACATGGAGTGGCCCGACAGATCACTAGAGGGACTGAGAGAAGCGGATGGGCATTATCACAACTGTGCCTAAACAAATTAGCCACAGGGGATGACTATTAGCATAT
GAAGAGGAGACGAAAGGAAGAACATGTTTAAACGTCTCGGTGCACATGCTCAGACAAACCCCACTGACACATCATAACTCTTCCAGTCTCCTGACAAATCCTGACAGATTAAGTGCTTTCATCTATTCACCATTTGCCATGAGAAAAGCGTTTATGAGAGGCGAGACAGTGTACATTAGTAATATTCGTTTAAATGTTCA
CACATGGGACTGAGGGTAAGTGTCCCGGTGTCGTTCGTGGGTAATGTAATGCCATAAATCTATGACAACACAAGCAGACACATGGCCCAAACAGACTGTCAGCAACACTAGGGGCTGTCATTAAACACACAGACAACTAGCATATGTGAGAACCCATAAACACATGGCCATACGTCAACTGGCACCTATTTAAAATTCAT
CCTGCTTCCACAGCAGAGAGTCGGTCACCTCTTGAGACCGGAGAAGGTGATGTGATTGGCTAATGTAAGCTCACCTGCAATATGTCCTCTACTGTTACAGTGACATGTGAAAACCAAGGCTCATAAATCAGAGTAAGCGAGAGGAGGAGGAGAGAGAGAGAAAGGAAAAATGAAGATGAAGGAACAAAAGGAAAAGATAA
AGACACATGGGCTCACGTACACACCAGCATGCACACACGGTGGGACATGGGGGACGCACAGCAGGGGTCTATTCTTAAGATGTCACAAGCAGACAGAACTGTCACTCGCAATTCACACATTTACCTACAGACAATCCCATCCAGTCACACACAGAACTGCACATGACAAGAGCAGATGTGCATATGCAGTAAATCTTTCC
ATAGTTTGTTTGTAAAAGTTAGACAAACTTATAGATGAACAATAAATTCATGACAAAAACAAAAATCCAACGGCGCGGTTCGACGCTTCAGCGCGACACCTGGCGTTTACAGTGATTTGATTTACGAGCAGGTGTAACTCCGCGAGATTTGATCAGTTTGTTAAACACGTGCAGAAATCAAAAAATGAACGTGTTTTCAA
CCGGTGTGACAGAGTACGGCAGCCCCCTGGGGACACAAGACAAACACAGAGAGTGCATGCTTAAACACAGCATCACAGGGATGAGGCAAAGGTCAGCGCTGACAGGTGGCTGGAGACAACATCACACTCTTCCTCTCCGCCATTTATCTGAAATTCTTGCTGCATCCGAGGCTGCGTAGCTTGACAGGCTGTGTGTTTGT
CTTTTCTCTCTGGAGGCACGGCTACATGCAGAAACCCTCCTGTTGCCTTTTGGGCTGTAAATTGACTTCACAAGCTGCTCTGTCAGAAAGCAGCTTTCCTGACACCTGCTGCCATCCATCAATCCAATCCTGGCCGAAGCTGGTGGAAATGGACGGCTGGCTGAGCCAATTAGCTGCCGGGGTGAGCGCTGGGCACCAGT
AATGGCGTGCCGGGGCGAATGGGATGGAGCACTTTCCTTCAGTTGCCTCAACAACAATGCTGTAAAACAACACACCCTGCCCTTAAATTTACTTTTATGGCCGACAGAAAATAAACTTCCTGTCAATAGCAATTTCTGCAGGTCAGAGTGTTGGCCTTGTTGAGAATAACAGTATAAGAGGTATGCCGGGGTTGACAAGG
CACAAGAACACACACAGTCAGGTTTCATGAGCTCAGTACATCATGTTTCAGTAAGCATATTAACGGGTGCAGATGAGATCCTCTCTCCCGTTATTAATCATGCAGCGCTGTCAGCACAGCAGGGGTGCAGGCCTTGTTATCCATGCTCTCCTGTGTGGGGCCGACTCCACTGTGAGCTCCCAGACTGATAGCAGACCCAG
GAGCTGAAATTGTGTTTGATCCTGGCTGACCTGGAATCAGCAGTTAAGTGCAGCTCATATAACACACAGTGCACCGCTGCGGAGAACAGCTGCCAGCTGTCCATCTCTCCCATGGCTGTTTCCTGCCGGCACAGGAAGTCCAACCTTTTATTACCATGGAGACTGCTGGATGTGCTTAGTTCATCAGTTAAGGGACTTGC
TCTGTCCACACAGTTGCACAGTGGTTGTGTTGTGGTTGAATGGCAGGGTCATGTTGGCACGTGTGTGTATGTCTGTGGGTCTCAGCGGTGTTCGCGCACACTGACAGTGATGAATGAACCGTCGCACTGCTGCCCTTCTCATGCATTACACTGCTTTACCCTGGAGAGGCGCGTGTGTTTGCATGTCTTTTCACACCTCT
AGTTCTCCTCCCTCTTCTCAAGTCCTGTCCTGAAGGCTTAGCCGCCAAGCGCTGACGCAGTGAGGTCAGAGGTCGCCAGCAGACTGAGCTCGGCTCTCCCCATGCAGATGTCACCGCTGTTACTGCAGCCGAATAATTAACGCTCTCAGCCAATCACATGCATCATTCATGAGGCTTCTGTCTCTCGTTTTATCTCTCTC
CCCTGGTGGTGAAGCTGAATAAAGACATCAGTGCCATCGAGGAGGTGATGGGAGCCGCCCTGCAGCAGCACAAGTTTCAGTATATTTTTGAGGGTGAGTGACATCTCGCCTCAACAGGTAGCCCATGCCCGAAGCCATCTTTCTTTTCTGACTGCTTTCCTGTCTCTGCAGGTCTGGGTCACCTGATCTCCTGCATCCTG
TCTCTCTTCTGCTATGTGAAATCTAAAACATGCTTACAGATTGAGGAAGGAAAGGTGAATTTGCTAGGAAATTCACAGCTCAGAGACGGGCTGACTGACATGCACGGGTCAGGGGTCGAGCTGTAGGAAAAGCACCTGTCTTGTGAGGCCATTTGTAAAAGTGTGTGGAAAAAGGACATTTAGCCAACGTGTCAGGGTGA
AGAGAGCCTGGACCCTGTTCAAAAGTATACACACCCTCCCACACAGTGAACCTGTCTGCCCCCCTGTTGTGCCGAGACCCTGAACAGCGTGCGCCTGTCAGCCTGTTCCTCTCACACCCATCACACTTTGGATCTGGAGCTTCCAGAGCTCCTCATGGTCATCGGCCCCTGCTGTTCGGTGCCAGGCATGGGGTTATTGT
TTCTATTGTGCTACTCAGACGATCGTGCTGAGGCCTACCGGAGTCTAAAACAGCTGGTGAAGGAGTATTTGGGCCTGGAGGAGCACAGTGGAGGAGGTGACAGCAGCTCAATCACACCTGACAACACCTCCACCAGTGAGCTTTCACACTCCCTCTTCGCTTTTCATGTAAAACCTCAATGGAAATGAATGACAAACATC
TTTTAAACTTATAAAACTTTTAGCAAATACTTAAATGCCAGTTTATTTGACAAAAAATGTTCTGTGGACGTGTGTAGACATGTTATTATGGAAACATGCTGTCAATCAATTTGGTGGGCAGGGAAAACTGAGCTCCTACATCACGCTGCGGTGAGCCTTAAAATCACGAGGATTTGGGTCCAATTTTAACGTCAGGAAAT
CTGTGTACCATCTCATTTTTATTTCTTTCTGTTTGGTCGTCCGTCTTCTTTTGTCCTCTTTCTCAAGGAATGCCTGTCCTGGCACCCCACAGTCAGAGATGCCCTGACACATGAAGGCCTGACCTTATTGAGCCCAGCAGGCGTCAGCACAGCTGTGGGCCACCATGAGGACACTGGGAACCCTTTTCTCCAATCCTTCC
CTTTCTCCACTCTTCAGCTTCACTTTGTTCTCCATTCTCTCTTTTGTGTTCCCTTTCTCTCATTTCCTCTGTGATTTATAGTCCCTTTTTCATGGAAGCGACAGGTTGGTGACAACATGAGGTGTCGCTGTGCTTCATGACTCATGCATCAGCTCTGTGTGTGTAAGTGTGTGTGTGTGTGATGAGTCTTTGAAAGTGAG
AAACATAAATAAACAGTCGTGTCGAGGCGGCTGTCATCAGTGTCATGTTGTTGATGAGGCTCTAAAGGTGTCACAGTCACGCGCGCTGAACGTCAAAGCCGCAGACGCCGCCTAGTGGAGCGGAAGTGAATCAGTGTCAGTGGTTTTAATGCATGTAAACAAACAAGTGTGTCGTTGGAGACGGGATGCGTTTTTAGTTT
ATGAGTGTTCCGCATGAGTCACATGAAGAGCCGGGCATGTGTCAGAATGGAGAGCTGACCTTTACAAGAGTGTGAGCTAATTAACAACAACTGTCAGAGACAATGATGGATGAAGAGCAACATTTCTGTCGCTAAATAACGTGAGGAATTCGGGTTATGCTGAGGTAAGCAGTTCCCTTGCATGGCGGCGACCCTGACAA
AAACAAAAAGACTTCGACCAAGGACGGAAGTTTCAGCTGTTGTCTCTTCAACGATCGTAAGAAAAACGTGGCTAAAAACGTCTGTCTCACGTACTCATAAGAAACTTGCGGATGTGACGTTTATCGCCGGCAGCGAATCAGCTTTCACCTCTTCTTTTTAGGCGGTGCTGAGCGGGGTTTGAAACAATGGACTAAACCAT
TATAGCATGTGCAGTAACTGCTGGACCACGGATCAGACACCACTGGTGGTCCTTTCAACTGCTCTCAATCAATCTTATCATTCCTCGTCTGTCACGATTCCTGCAGGTCATCCTGCACTGAGTGAGGCCTGCAGGGCAAACACAAGCTGTTGAGCTCATGTCTGGACATCATGTATGTTTTGCAGTTATGCGGCAGGTAA
TCACATACACAAAACACACAGAAACGGAGAGAGAGTGAGAGAAGTGTGTGTGAGAGTGTTCTGTAGGAGGGGTGTAAGAACTTAAGATCGATTGACAGTGCAACGTTGAAACAAAACAGTGCGGCACAAATCCTCCACAAGGAGGCACCAGAAAGAAACGAGAGAAAAACCTCTTGGAGACATTCTGAATCTGCGGAATA
TAATCATGTTGTTACAGTCACAAGGCATTTTTACCGCAGTATGTGAAGAATAGGACCGACTTAACTCTAAAAGTAGCTGCTTTCACATTACTGTCACCCATAAATCTGCTGTGGGTGAATGAAGTCTGTCTGGGATGAATGAAATCCTGATGTCACTGTGAATCGTCTCACGTGGCTCCCCATTGTGCCCAGTGGTGCTG
CAAGAGGAGCTTTTCAAAAGTGCATCAGAGCGGATGAACAGAGACTGGAACTGACGTCAAACCCAGCAGAAAGGTGTTTGTGTGTGTGTGAAGTGTGGCCCATCAATCAGACAGTTCAGATCCCTCAACAACCACAGTAAACACAACTCAACATACAGAGCGAACAGCAGCCTTTTCAAGAAAATGAAGGCAAATTGTAC
GCAGAGTAGACCGAAACGAAAGCGAGCTGCGCTTATGTAAAGCCCCCGCCGACAGAAACAGCAACAGCAACAACGACCGGCCAATCACGACGCTTGGATGAAGTGACGTGTGCGCGGAGGAGTGGGCTCATTGCGTCACAGCTCTAGAAATAAACAGAGCATGTGAAAAAAGGGCTGGATGAGGATTCTTAACCCCTTCC
CTGCACTCAGACAAGAGCAGCAAACAGATGACACAGCTCCTCACGACTTAAAAGGGTGTGTGTGTGTGTGAGTGTGTGTGTGAGTGTGTAAAAGATGACAGACAGCCAACAGTGAGTCAGTCCATAACCAGCTCAGCAGCTGTTGCCTTATCAGATCAGACAGAAACCCATCACACACACACACACACACACACACACAC
GATGTGTTTGATTTGGACGAGATTAAACTGTCAAAGCATGTCTGTAAAACACAACCCAACCTCCTCAGGGGAAACTAGTCCCATCCAAACAGGGCAGCAGTCAACTATCAGTCACAGACTTGAGTGTTTGTTGAGACATGTACCTATCAGCTGTAAAACAGGATCCAGCAGTGGACGGGAGGGGGACACTGACTAATAAA
CCGAAAGCCAGCTCTCAACTCTCACAAGCCTTGAGCCAAGAGACATGAAAAGACCCTCTCAAAAGAGCAGGGTTACAGTCCAGAGCGCCAGGGCCTGCCAGAGGTCTTCATTGACCAGCGTAGCAGACGACAACAATGACTGTCTGTGACTCCAAAACACCCTCCCCCTTGCTTTTACGGCCGCCACATTTGCGTAGTCC
TGATCATAAAATGTAACATTCTGACAGGTCAATTTTAAAACATGCCATTAGCTCCTGAAACCTTCAGACTCATTCAGAAACATGATTCAAGATTTATGACTGGCAGGACGATGCAAAGTGCAAAATACAAAGTGCCATGACCCTGGACAACTTGGACTTAAACTATTTTTATTTATATTACGCATCCCTATTAAATCATA
GGCCTGTTTTTTAACATTATAATTTCCATACTTTTGTGACTTCGCTATTATTTTGAATTAATTAGTTTTGAATCTCTTCACAGCCATAAATAAGTGCTGACAGCAGTTGTGTGGTGTGAAAAGATGGCCATTTGGTCAAACGAAAACAGGTGACTGCTTGATAACCTTCCCCAAGAGATTGGCACATTTCTATTTTAAAA
GTTTCCTCTCTCTCTAAACATCCTAGGGCTGCCTTTACTGCCTTGCCTCATGTCACAAACCACAGTAATTAACCAATTTGTAACAATGTAATACCTGTCAAGCAGCTCTCACTGCTAATTAATGACTGGGCTTAAAAGATAAATCCCTAAAGCAGCACAGTGCTGTGTTACATGAGGGAGAGGAGGAGAGAAAGAGCTTA
AAGGCCCTCTGCAACCACTAGTCATTGGTGGTCGTGGCAGGGATGCTCTCTTGCTGAAATGTCATCACAGTGGGGTTACCGCACCGACAGCTTGATCAATGGCGTTCCCTTTTGTGCTCCAGGAGTGTGAACAAGCTTCATTTGATTAAATATTTCTGAGCCACTTAATGAAGTACATTTACTCCCGAGTTAGCCTCATG
GTCATGCTATAAAACAGTGCAGTCGCACAACTTATGGCCCACTGAGCATTAAAAGCCACCTCCAGTCTGACCCCAGTACAGCAGAGGCAGGGAAAGATAATAGAGGCATCCGGGTGGCAGCTGACCCCAGGACAGGCTTTGAAGCCGAAGCATCCCACAGAGAGAGAAGCAAGGAGAAGGACTCAATTAGTCAAGTCTAA
CTTGGCTGTATGCTGGATCACACTGGGGCAGTAAAAGCAGTCAGTGCAGCTGTATAAACTGCAGTTGGGCCGTCAGAGCCGCACAGCCTGTCTGCCCCTCCACCAGCACTCTGTTTACTCTACCTCCAGACACTTACACACACTGGGCCCTTTTGTTTCACTCCGACACACACACACCTCTGTGCGGCTTTTTTCTAACA
GGACTGTGGGAGAGGAAATCTCTGTCTGATGGCTGAGTGGCAGACGAGAGAAGCCATTAAGATAGAGTCCTTATCTTCCCTCCTCAGCAGAAGACCGCCTTTACACACATACACACACATTGAAACTCTCTCTCTGTCTGCCTCTGCTGCTGTCAGTCATCTTGCAATGGTAAATATCAACATATCACAAAATACACAAC
GACGGGTGTATTATTTCATTAAGTGCTTTTCAGCCCTGAGGGGGATTTGGGGACAAATCTTCAGGCTTGGTGTGACAAGGTCACAACCTCTGGTAACCTCCGCCTGTCACAGCACACAAAACCTCATTCTCCTGCCTTTCAGTCAACAGACACTAGGGATGGACACGTGCACCAATGAACTCAATCACAACAGCAATGAT
AGTGCTAATGATGGTCTTCCTGAACTCTCCACAATTAACTGCGGCCCAAAGAGAGCGTCTCTCCATGGCCCAACAGAGAAGGGGGGGGCGACAGGACTGCCGCCACTGTCCGTCTCGGGCCTTCAAAGACCGGACACTTCCACTTCCACCAACAGTGGCTCAAAACTAACTAACAACCCATAAAAGTCTTTAACAGTCTT
GCAAAGATGAACTGTTTGGAAGAGGTCCAAAACTTTAAGACCAACCAAAAGATGGCCAGACTGAAAATGAGACATTTTAGTGGGATTTGACAGCCCCCTCTTGTCAGCTGCAGTGGGTTGCACCCTCAGAATTAGTAAAGAAAAGGGGCGTCTACACTGAAAACTGGCCCTTCACATACAAAGACCTCAGTCAAACCCAA
AGTCAGAGCAGCTCTGAGTGCTTATGAGAGCTCAACCTGTTATCTCAAAGTGAGTGAAGTCGCGTAGAGTGAAAGACAATGGAGCCATCAGCTAACGCACCCTGACAGGCCACCCTTCAGAAGAGTTAATAGACTCTGACCCAGTGTTTTAAAGTGTGTGTGCGACACAGAGAGAGACAGTGCCATCAGAACAGGACTGA
TCCTGACCCAGTTAGTGTTCATACAGCCATTCTTAAGAATGAACCCAAAGATACAAAACCACCACCACCAACAACAACAACAAAAGTTGGTGATTTATGACATCTTTTTGTGACAGATTATCCTAAACAACTGGGTTGAAAACTGTTGTTGTAAGATATACAGGTGACTACATTTATCAGATGAAAACTCATGAAGAGCT
CAATGGTCCCAAAACGGAGCATCGTCAATAAGAGACAGGTGAGTGAATTACAATCTGAAAAAGCCAGTCAGTTTGCCCTGACCAGCAATGAGCTTCTTGCTGACAGCTTTATTGTTCCTTTTCCCCGGGCCTCCAGTGGCTGCCTTGGCAGGGGGCCTTTTCTGAGGGGGCTGGTTCTCCTCTCTTCCCTGCTCAGTGCA
CATCAGCACATAACTGAAGAATAAGCCTGAGGCGCTCTGAACAAAAGGCCAAGAACTGACTGCTTTTCCTCATCAGCCATAAATATCCATGAGCGTCCCCCAGTGCTGTGTTTTCTTATTGTATTGATAATAGGGTCTGTTGGTCTGTCAGTCTTTGTGATGACCTTTGACCCCCACCCTGCTGAACTGACTCTTGGAGA
AACAGCGTTCTTTCTCTTCACTTTCTCCTTTTCAAACTCCTCTCACTTTCATCCGCAAATGCACAAAGAGCGACACTCATGTCTGATGTGAGCGACAGCTGCGTGCTTCCTCCTCTTGTGCTTGATTATAAGCTGAAGGGACCTGTCCAATCAGGCCCATTCACACAATAGGCCTGCATTCACACAAGCCCTGTGACCTC
GAGGAAAAAGGGAAAATCCCTCCTTGATTATTATTCATGGTGTTTCTGGATCTTCAGTTTCCCAACACGTCATTCCATTCTAGCTGCGCTGACAAGTGCCAATCAAAGAGTCGGTATCCGGGTCTCAGCGCTGTCCAAACGATTGAGGATTTGGTAAACAATGGCTTCCGAGCCCTTCGTGACAGTGGGAGAGAGACAAT
GTCAGTGGCCCCGGCTCTTTATCTTGACAGGGGATGGTAAATTAGCACACGGAGAGCATCTAAGAGATGCGTATTATAGTTGTGGCTCACTTACTGTTCACCCGTCAGCGAGGCGGCGGTCAGCTTGGATTTATGACCACCGCTCCACACGTCTGCTTTTCAGAGAGAGGAGAGAATAGAGAGAGAAAAGGGGAAGAAAG
TTTCTTTTCACTAAGTCTTGCACACTCTCGTCTATCTGACCTGTGGCCCAAGGCTCCAGCAGAGACTCATCCATCACCACAGACATCACTGTCTGTCCCCGTCTCCGTCCACCAGGGTCACGAATTTCGCTCTTCCAGGGTCATCAGTCTCTCTGTGGCAGATGCCAGAGTTTCTGAGTCAGCTTCAGCCTGGCAGCCTG
AGTTTAAAAAAGAAGGGCTCTATGTTGAGTATGGAGTTATTGTTTAGCCATGCTTACCTCCACGGGGAACCATCTGCTCCCTGTCAATGCGTCACCTGCTCGTCTGAGCCGTCGCCACAGAAACTGGGGGAGGAGGATTAGGAGAGGTTAGGCCTTTGAGGGGATGGCCCATCCTGGAATATAGAGGAGGTTGCCCTGGG
CTTTGTGTTTGCTCAAGAGAGCATGTAGTGACGTCCCTGGCCACCAAGCCACGTTCGGCAGCCCATGTCCTTTCGGTGCTGGGCTTGTCAGGTAGCTGTCGCTCTGAGTGCTGTCTAATACCCAGAAGGGTGTTTCGTCATTCATTCTATCCTTAAACTGACTACAACAAAAGTGCTCCTGTTTCCTGTTAACATTCACA
TGTATTGCATTGTATTGCATTGTATTGTATTGTTTACCCGCCTGCCCGTCCTCCTGATCATCAGATGTCGCCAGCGAGTCTCTCGCGCAAACAACCGCACACGAAACGCTTGTCGCCTCATCACCTGACTACTGCCAAAGAGGAACCACAGCATGAGTATGGATTCTGTGTTGAAGTGACAACATCTTTAACGTAATGAA
AAGATGGTGGAACTGTGGGATTGTTGATGTCATTGTCAAGACACTAATGATCCTGTTAACACTTTCCCTCTCACCATAAATCTTGTCCTGGTTCTTGCAGATCTGACAGGAGTTTGCATAGGGAGGCCCCAATTTAAATTTTACAGTGTAATGAGCAACTATATTTCATCTATGATGGCTTTCTTATATTTGTCTGATAC
TTAGCGGTAAAAGAAAATGTCTGCTTTTAACTTACCCGATGCTTTCAGTCCCAAAGTTGCATCAAGCACAGAACAGCTGATCGCTTTTCAGAGCGCAGTGACAGTGCTGAAGTTTACTGCACCACGACTCGCAACGTGATTGGCTGATTCCCGCGATGAATGACTATAAGCGTTTTCATTGGTCCACATCGGGTGCACAT
TGGTGATGTGTAACCCAGAATACATGAGGGATGTTACTTGGGTGAAGCAGTAGCAAGAGGTTGACTGCAGGCACTTCCTTCACGCCTGTAGGCCTGTCAGTCATGACTTGTGGGGTGGTGGGGGTCGGTGGGTGACTGCTGACATGTGTTTGTATGGAAATGGCAGGACTCTGGAGATGATTTGGTTGAGTGGTGTCAAT
TGTAACAAGATAAGACCTAAAAAGTAAAACAACAATGCCAACAAGTGACTCTGACATGAAAATAGCATAGGGAGAGAGAGAGCGAGAGACACTCATCTGTGCTGACAGATTGTCATGTGACTCTCTCTGTCAACAGGGTCGAGTGTGAAGTTGTTTACACGCAGCTGGATGCAATTAACTCTCCACAAGAAAGTATTTTA
CGTTTGGCTCTGAATTTCACAATGACTCATCATTTAAATGACTAGAGCACATAATATAGCTGAGTTGTGTGTCCATTATGTAGTGCCAGGTGAGTGACAGCTAAAAGGGTCAGTGGGTTTAATTAAAGACGGGACGAACAGACAGGAGCTCTTATGAAACCAGAATGCAGTCTTAATCGCCACTGCAAGAGCTCCTCATG
TGCTAACACCAGGAGGACACTCGTCTAAACAACGGCCATTCATCAGCACTGAAAACACCAGGCCATAAGCTACGCTAAGCTAAAAGATGAGGGCCAGAGAGGCTGATTTATGACAGCTTTTCAAACAAAGGGCACGCGGGCTCTGAGGAGGAGAACAATCACTAGTTGGAGCTTTACACAGAGCCCAAGCTAATGAAAGG
AAAAAAAGCATGTGAAGACGGTAATCAGAGAGAGAACTAAAACTGCAAGGCAAACAAACCGGCTTCCCCGACACTAATTTACACTCAATAAATCTCATGTGACGAGGTGAGCTGAAGGAAAAGGCTGGACAAGAAGAGGCAAAATAGGGCTAAAAAAGAAAAGCAAACATATAACAACAAACTAATAAAAATACTGTAAA
ATCAAGGTATAAAACAGATAAGAAATCACACTTTGTTCCTACCTCAAATTTGTTCATGTCCCGTAAATCCTTTATAATTTACAGTCTGTCTGCTGTCACCTCGGGAGGGTGGTGCACGCATATGACAGTGATTCACCCCTGTAGCTCATTTATAATTGCTTATTTGGAAAAACTCATTAAATGGCAGTGCACATCTTCAC
AACAGTTGTCTTTGTTGTTGTTTTTCTTACTAGATCGTGACCTACCAGTCAGAACAGTTGTTCCCCAAAGGCATTTGCAGCCTTTTCAAGCTGTCAGACGACAATGAAAAATGAGCCAGTCAAGTGTACTACATCCATGCAGGGCTATCGGCAGAGCAGGGGGGCAATCAAGAAAACGTCCCAGGACCACTGATGAGCAC
TGTTTATGTTTGCTTTTTGCTTCTTTTCAAGTGGCCCGTGCTGCACTAGACGTCCTGGGACATCGGTGCTTTAAAGAGCGCAAGGCTGTCTGTCATCAGCAGGCGTCACTTGGCTCTTTCAGACCTGCCACGTCTCTCAGCATGCTGTTTGTCTTCCATCTAATTACCCGTCGCACATGCCGGGGTGAGACATGCTTACC
CAGAACAGTCTGTACAAACACAGTTACTCCTGCCTCGGCGCGCGCAAAGCCAATCTCAGTGGCTAAAGTAAGTGGTGTGTTTTCCTTAATACTTGTCTGATTGGACAAAGCGTATGTCAGTATCTTGGCTTTCCCCCCCCCCCTCCGCACGGGACGTGTCCTTGTTTTTTTTTCTGAATCGAAGCAAGAGCTCCGCGGGT
TTGAATGGTCAGCTCCTGTTTATACACAAAGCATTAGTAGTAGGACATCAGGTCATCACACCGCTGCCACTTCATCAGTGTCGGGACAAAGGGCAGACGAGGGGGCGGATTTATGGCATCATACCACACAGATCTGCTAGGATTACTGCAACAACGTCACATGGTATTAGCCCTCTCATACAAAAGAGACTCTGGGTCAA
AAGAACAAACGCTTTACCTCTGCTGCAGTGTCATCTGTGCTAAAAAAAGTAGTAGAAGGTAGACAAGCTGTTCCTGCTGAATCTGGTCATAAATCAGCATTTGGCAGAGAATCACATTTTCCAGCTTTGTCTGTTAGAGGAAGCTGTCCAGCTTTCTAAAGTTGTACCTGATTTCTCCACTCTGTAGATTTGACTCGAGT
GACTGCCAGCGGTCAGGTCGGCGGTGCGAGGGAGGCTGTGCTGCTTCTCGGACGGTCCTGTTTAAAATTCACCGCAAAGCCTGCTTGTCAAACCGCTCTGACAGCATTGAAACTCACGGACGCGACACACACAGCGCACACCTCCCGACACACCTATAGATTCAGCCAATCACAGCAAGGCTGTCGAAGAAAGCCACGCC
AAGTTAGTGTGCAGGCTGGGGGAGACCTGCTATTGTTGTTTGACCTTTAACCTCTCAGTTGTATGCCTTGACCCTATTTAAGAAGGCCAGTAGCAGGTTCTCCTCTGTGCTGATTGATGGATGCAAACCAGAAAGGATAAAATCCGTCCATTGGCTGATTACACAGGGATTTATTAACAAGAAAAAAACAGTGAGAAATG
ACAAAGCACAGATAAACAAGCTAATGATGCCTTGCTGCACAAATCCCATTCCTGGAGAAAAGAAAAGGAGCTGAAAATGAAAAGAAAGCAGCACGGAGACTGACAGCTAACAAGACACAGTCCAGATTCAGCTGATTGCAGTCACTCTCCAATCCAGTGCTATGCAAGCACTTCCTGCAGCACAGTTAAATCAAAGCAGG
TAGTGGTTTGGCGTAAAAACCTAAACACACACACACACACACACATACAGTCAATCAGCAGAGCAGCAGCTGGTCTGAGGTCGATTTAAGGGCTTCATCTGAGCCTGACAGGAGAAGTTGCACTGCACTTTTTTTTTTTTTTTGACGTGGACGAGGGGAGCCAGGAAGCTCTTGCTGGTTGTGATTAGGCATCAGGCCCT
ACCCCAAGTAAAAGATACAAAAAGGCTTTTGTTTTGGTAAATGATGTAGTTTTAACTGACCCCATCAAAATCCCGGCTGAATCCCAACATGTTATTTGCAAGTCAATCAACTCAGGCAGGTTACAGGTTGTCAGGGAGAACGAGTGAAAACAAACATCACGGTTTCACAATCAGGCGTTTCCTTTTGATGTGACGAGTCA
GTCCCAGTATGGCATGAATGGTCTCCTATTCTCCCCGAGCAGCAACTCTCATCCGTCAGAGGCTGACTCTGCCACTCTGGAGGCAAAATCCTCTGCGCCAGTCAAATGGCTCATTGAGAGCAACTAGGAGAAGTTAGGAATGCCAAGTATGCTCTCTGGCATCAGGAATGTGGGCCCACTCCCTGCTGTGGACTACCACC
TGCCCTTTTAATACGGTAACCTTTGCCGGCGCGCCTGTGGGTGGAGAGGCTTTCACCATAGCAACACTAATAGGGAAGTGTGTGCTGTAATGGAGGGTTGAGTGACAGAAAGCACGCCTGTCTCTCTCTGCTTCTCTTCGGCGGGGCTTTGGCATTGTCTGACCTTTCAACCACTGAAGGCAGAGGGTCCCTGCTGATTG
GATAAACATACTTTCTATGTCAGACCTTCCCCTCCATGCTCCCAAAAATCAAACACTGAAAAAAAAAAGCCCCATTGCATCAGGCAGACAGACTGTCAGTGCTGTCATAAATTTTTACAGATCTACGATCAGTTCAGCCTGCTGAAATATTTATGACGCGATGGGGGAAAAACCTGGAAAGAGCTGATTCCGAATCAGCG
CGTGAATGTACACGTCGAAATGTTGCACTTCCTCGGTCAGAGCGTCACCCGCGCACGCTGAATGGGGCGATCTGGCTGTGACGTCGGAGCGAGAGTGATGATATCCGGCGAGTGGGGAGGTGCGACACGTCAGCACAGATTTTAAAAAATCTTGTGCACATATTCACAGCACAAGCACAACAGTTTGGTCTTGAATTTAG
ACTGTGAAAAGAACTAGTTTTACAATGAGATGAAAGAGTCTTTAATAAGCAGTTGTCAATGATACAGGCCCATTTGTCGGAACATCTGTGCATGTCATGCATCACACTCCAGAGTGACAGCTGAGTCTGTGAGGACAAGAATTTCTTCATCTAAGGCCCTGTGTTCAGGACAGTCAGTGTGAAAGTCGAATCAAAAGTGG
TTTTAAGTTACCCAAAGAAAGACCCTTCTCTGGCCTGGACTGGGAAGGGCGGAGGGCTGGAGTCCTGGTGCTGTGGCAGCTGTGAGGTTGTCTGGCACCTCATTGCTTACTAAGTGGCTCCACGTGTGAGGGAACAAGCCCAAATAAATTGCTTTACCCTTCCAGACACTCGGCCACACGGCCACCCCGAGCACCCTGCT
AGAAATGAGTCGGGAAACTGTATAGCGCTTCCAAAGCTGCATAAAGACAGAAGTAGAAGAAGAGCGGTCGACAATCTGAGCGCATCCATCATTCTTCTGACTGACATCCAACACGCGAGTTTTTCCCCACTAAAATCCACTCAAGTGACCCTCCGAGAACAGTCAAGCTGCCGCCATGAGCGCCGCTACTTCCACAAACA
GAGCTGTCGAGCTCTGACAGAAGGTGTTTTTCACCCTTAAATGGTTTGATTCATGAGAAGTCTTGAGAGGCGGCAGATCAGACGATGGTCTGTGGCATTTCCTTTGTGTGGCTGAATGACTTTTTGAAGATTTATGGCCATGAGGAGCTACAGGAAAACATTGAGGGCGCAAGAAGGGAGATAAATGGAGAGACATTAAC
GATCTACATTATTTATTAGGATTATCATTTGATCACCCTTGGTTAAAGTTTGTGAAATTAACGCGTGCGCGTGCACTCGATGCGCAAGCAATAATCTGACAGCGCGCGCACGCGCGCGTCTATGACAGACTTTCGCCATTTTGAATACAAACATATGAACGAATTTTATTTTCCGACCCCCCTTCCGTCGCCTTCCGAGA
AAGAAGATAAGAAAAGGATACGGACCTGGTGCCACGGCGACACAGCGCTGAATATCCGATTCCCGACACATCCGGGTTCGCGTGCGTGTTTGACAAAACGTCATGAGGAAAGGGCGTGTTCTATAAATCATTAGTTTCGGTCTGTACTATATTCCCAATGTTATATTTGATAAATTAGGTGGCTTAGACTTTCTTTTAAA
GCTCAGAACTGTACAAAATACTAAAATATAGTCGTGCATTAAAGGAAAAAAGTAAACAATTTGATCAGCTGTTGTGAAGTTACCTGATCCAACACTCACTGACAGCGACGCACAGTTACGTTTTGATGATGGCGGCCGGAGTCGCCTTTCAAAATAAAAGACTCGTGTTTTATAAACGGGATAAGGGCTGTGATCTCTTA
TCCCTTGAGACTTTTAAACATGTTTGTTAATATCACCTCATAAATGAGCAGCACTTACTACCATTACTGGGCCCCTGTGTAGAAATACGACCTGCCCTGCAGTGACAACTTTGATCTGTCTCTTCCCAAAGGATGTTTGTATGTGTCTTTCATTAGACCAAATAAAAATAGTTCCTGACAAGATGTTCATAGTGTCATTG
TTCGGACTGTGAACTACTGATCTACAAGCATGTTTATCTAAACGGGTTATGGGGTCTATGGCTCTGTAATTTTGAACTAACCCCAGAGAGCCATAACTCAAGGCCCCAGACAGCAGATACAAGAGAAACATCCAGAAAAACAAGAACACATCTGTTTCTCCTCAGGACACGTGCCATGCGACTCAACACCCATCTCGGAG
GATTAGAGTGAAACCGGACGACTCTGTTCTCCCTTAGAAAAGCGTTTATGTGACCCCTCCTCCCCCTGAAGCCGCTCTGCTCCTTTCAGTGATTTGTCCTCCCTGCCTGTTGGAGGCACTGTCTGATTCGTGCCATCTGATTGGACAGAAGCGGGGGGTGGAGAGATGGGAGTGTTTGCCAGCTCTGTTTTGCTGACGAT
AACGGTACAGTCCAATAAATGTACAATGTTACATGTATTTAGTATTGTTGTCACTATTTTGACAGAACTGAACATGTCAGTCGTGTCCTCGAAATGTCACTTTGCAGCACGGCCGTTTTATTTGAACTCACAGGGCGGAATTTCACTGACGGACGCGTTTGAGTAACAGCGTTTTGTGTCCCTTGCGCTTTTATTTTGCC
CTGTCAGGGGTTCAGAGCTGAACGCTGCACCAATGAGTCATGAAGTGACACTGAATTGAAACCATTTCAAATAAAGTTGTTTGTCAGTACAGCCTGTGATGGGCACAGGGAACTCTCAGTGCAATTCATTAACTCAAAGTAAGTTTAGTCTGAGGTGAATGTGTCACAGTGAGTGGCTATGTCGCACGGGGGAAGGGAAA
AGTTAGAGCTGAACTTAGCTGGTGGTCTTATCTTAAATCATATGCACAGACACAGAGGTTCACCCCTCACTGTCCACAGCTGCTGATAAATCATGATGACACAGACCCTTAGATCTTTTGTCTTGACCCTTCCAAACAAAGACCACGAGTGAAAGTTTAACAGGTCTCCGCCTGCCGGGACCATTGAGATGCTTGCGCAG
GCTTTGGCCTCGGGTGTTTGTGTTTGTTTTGTGTGTATTTGTGTGTGTGTGTTGCAAGTACAAGTTCTACTGGCAGGGCCTCCATCCATCATAAATTCACTCTGACAATTGAACTCATTCATCCTAGCCTCTGGCAAGGGTCTTCGCTGTCCTTACAGAGATCAGTTCAGAAAGCTCTACAGTACTGTTACCTTAACTGT
AGAGTGGCATCAGAGAGGCAGATAAACTCTGGTGACTGAGCCACAGGCCCATTCTGGAGATCAATACATTATACTGAGCAACCTACCCAAATCTGTCTAGCTCCTCCTATATGATTTATGCTCTTAGAGAGCCATAAACCACAGCTCATACATGTCCTAATGACTGAGACTTTACTCTGGGTTATTTATGTAATGCTTTT
CATGCAGATTCTTCCATCTTGCCATGTCTCATTCTCCCTCTTCCCCATTCTGAGGCAAAGATGACAGGGTAGCGGCTGAGTGTCACGCCATCCATCAGGCACTGACAGGCGTGTGGCCAAGCCTCTGGTGAGGAACGCCACTGATCTGTAAACTGCAGAATGAGAGACGCACGTTGGCCCTGGGGGCGAGGAGGGGCCTC
CACATGACTCACATTAATGCGTCGGTCCATTAAGAGGAAATTAAGGGACAGCGTTTTGCATAGGACTGCCTTATCAACAGCTGACAGATGGACATGTCAGAGAGACATGCCAGGGGGGTATTTGAATGCAGCAGTGCATACTGGATGGTTAATCCTGTTGTGTGACCTCTAATAAGAAATTAGACATGACATGCTGTGAC
TACTTCTGTAGCCCAGTCCTCTCTGTAGGGCCACATGTGTGGGTTTATGGCCACTGAAGCATGCTGGGAGACATGAGGCTGCAGGCAGCGCAGTTGAGCTGGCAGCCAGGGATGGAAGGGGGAAGTGACCCTGTGTCACGTTTCACTGCACACGACGCAGGGTGGACTGGGAGTATAGGAACACCCAATCAGCAGAGAGG
CATATAAATGAGGGAGAGGAATGCAGATCTCTATCTAGAGCCTGGCAGTGGCCTGTTAGAGTGGACTGGAGAGATTTCCTCATAAACCCATCAGACCTGCTGACACACACTCACACAGGGCTCGCTCGGGAAATTAGCAAACTAGCTGATCGGCATTACCGAGACGCTTAACCTCTCTGTTGCACCAGAGCACATTTGGA
AGGTCAGAAAAGAAGTCATCTCGCATTACAAATGAACAGCTAATAGGAGCATGCCATGTGCCTTATATGGCTGTAAGTCCAACTGAATGGCTGGCAGGTGCAGCTGTCGGGGGAAGTGAACTGTGATGTGATTAAGGTGACAGATTTTGATCAGTTTAGCTAAAGAGACGGCGCCTATATTTGACAAGCGTGCTGGAATC
CTGTATGCTATTGAGCTAATCTGTATGGAGCCATCAATGCTAACTGCTGTCCCATTGGCTAGACCTTTGCCAAAATGACCTCAGAGGCCGAGGGACAGCTAGAGCATGAGTGATTGAGTGATCAAACGTTGATCCCCACTCAGACAACAGCTGAGTCTTAGCCTAGGACAGAAATAGGGGCCCTTTCTTCACTTAGCAGC
TATTGTGTGCATGTATGTGTGTTTGAGTGTGTGACATGGCACTTGCAGAACCAGTCATTGTGCTGCTTCTTGAACTGCCTCAGGCACTTCCACTGTCAGCACATCGTAAATCAGAAATGCTAACAAATGCACAAGCCAAAATATGCAAACACACACATATACATTGTGCAATACTATATAAATCAAGGTATATACGAAGC
TTTCCTCCCGCTGCAGAACCTATTACGGTCAAACCAGACGACATGGCAGGCCTAGAAAAACGGCTGGGGGAGCGTAAATCTGCACCCATCGTCTACTGCAGTGACAGCGAGGGGTCAACAGGTCGCCCCTTCAGGTGATGTGTTTCCATAGCGCTGCGCACACAGAGGAAAAGACCATATATGGCCAGTTCTTTATTTAT
GCAAGTCAGATTGGCTCTCATCTCTGCCACAAATGTAGAAGAGCTCTCTAACGACACATCCCTAGAGCTTTATGCCCCTTGGCAGGATATCCCATGATTCTCTCTGACAGCTGAAGCACCAGCTCCTTGACACGTGGAGAGATTTATCAGCAGAGGCATGACACACTGGAGTCCTCCAGAGAGACTTGCATGAGTGTGAA
ATAACTCGCAGTGATGGCGGGCCACCAAATGTCCTCATTACACCCATTGAATTAAAAGCCCTGTGTATTCCAGCACCAGCCTTGAGCAGTCGAAGTCAGCGGCTCTCCCAGATTTACGAGTATTAGCCGAGTGTAAAAGTATGACTGGCCCTAAAATAGACCTGATGGCCTTGTCTTTAGCTCCAGCTGGCCGACCCAAT
AAAAAAAAAGTTTGAAAACTCCTAGTATAGGCTCTTTTCCCCAAAGCATTTACGCAGACTATAGCATTGCTTAACACAGTGTTTCATAAATCATGCAGGACACCTCAGAAAGCCCCAGCGTTACGTAACAATCACATTTAGTGGATTGCAGTATCTTGGAGTGGCCTCTGGCTGTGATCTGAAGTATTGAATTATTATTC
CTGAGAGTGTGTTTTAGAGCTCCTCTAACCGACATTTGAGCTTGTAATAGCTAGAGAATTCAACAAATGACCAAAGTGCTGTTTTTCTGCTTTGTCTCACAGTGACAGTGATTGATGATGATATGCAACAGGTAAAACCAAGGACTCTGGGGAATATCGTGGTGAAGTGAGTTATTTTAATCCTCTCGCTTTTTATTTTT
CCTGGGATTCACGCATCTTGGCCACTGGCCTTGATTTACTCTGACCTTTGGCTTCAGAATTGAGAGAGGTCGACACTTGGATGTACAGCCGACCATAAATCTGCAGAAAGGGTGATTATTGCCTGAGGACTCGTGCTTTACACAGATGCTGCCGGCTAATTCTGTCCTCTTCATGACAGTCGTTAGAAAGCACTGAGAAC
CTGTCAGATCAGATAACAACAGCCAACGTCTCTGTATACGGCCGATAAAACAAAAGGGCGAATGGCCGTGTAAGTACCCATAAATCACCTCAGCAAGCAGGCGTAAGCAGCCGTCGTGAATGATTTTAGGATCTTCACTAGTGAGAGCTCAGTCCACGTTTGAGAAATCCTTCTGGAAATCATTCAAAGAGGAGCTAATC
TAGAGATGAATGAAACCGAGAGAAGAGACTGTTATGACACTGTTGACGATAAGCATCTCTATTAACCAGATAAAGAGGGCTGAGGAGTTCGGGCAGCTCTCTGACAGTAATGACCTGTGATTTACTGCTTTGATTTAGCCCTGCTAACATAGAGTAATTCATATTACGGTCTGGAACAGAGATATAAGTGAAAACAGAGG
TCCCTCTTCGGAGAGGTGTGGAAAAATCTAGTACAGTAGAGCATTCCTGGCTAAATCCAAGCCTCCGTCACGCCCATTTCCTTCAGTAGAAGCGTCTGCCACTCAAAAGAGAAAGAAAGAGAGAGAGAGGGAGGAAAAAAAAAAGAAAGAAAACCCTTCCCTGCCCTACCCGGATTTCTTTCCCTCCCCTCTGCACTTCC
ATTTTGTGCTATGCATTATAGATGTTGGTTTAACAAAAATATGGCCTGTAATATGGCTTTTTTAGAGTCGCAGCTGCAGGACCGCAAATCACCAATGACAGCTGAGCACCGGAAACAGCCCTGGACAGCTGGCACTGAACACACACACATATACACAGCTGGCCAGCGTCTGATGACAGGCAACAGCTGGAGTAACAGTC
CTTAGAATAAACTGCCAGTTTCCAAACAGGATGGCTTGAAGCTGTGACTCTAGCTCACACTGTGATACAGTCACCTGGGTATCAGAGGCAGACATGCGATGATGACACATGAGCAGATGGGGGGAGGAAGCCTTTCAGGATGAATGACTCTACACCCACCCTAGTCCTCCGCTTCCCTCCTCCGTCAAACAGACAATGAG
TGAACAGTTTAACCATCTCTTTTTGCCTGACTTGGTTTCATAAGACCATGTGAACCAGGTCAGTGTGCCACAAAGCTGGAGTTGAGTCAGCCTATCTGTCACCTGAGTAACTGATTAACTACCCACCACACATCCAAAGACAGAGCAAGCAAGAAACCAAGCAGAAAAGAACTCTCTGAATGGATTTTCAGCCACCATTT
TATAGCGGGGCAGCCGCCATCTTCCTAATGTCCCTAAACAACGCTTAGCACTGTAGGGGAGGGATTAACGTCAGCGGAATCTCCCGAACGGGAAAAATAGGCGTAGCTAAGGCCAGCGGAAACTGCCGAAGGAAAATCCGACATCAGCGGCTTCCACTGCAGACATGCGCTCAATCACGAACGCTTGGATAAATGGAGCA
ATGTGTGTGTGTGTGTGTGTGTCTCTGTGTGTGTGATTTTACAGTCCAATGAACAAGCCTTCACTCTGACCATTTGACTGGAAAGCTGTAAATCACTTCAAGAGTCAGAGAAGAGCTAATTATTTCCTCCTGCTGTCACCACACGCACACACGCACGGACACACGGACACACACACACACACGCTTGCGCGCACACACAC
TTATACAAATTAAATATAATACATAATTTAGATAATTTCACAAACACACAAATGAACTCGCCAGCTGGTGGACAGACACAAAGTATCGTAAATCTGTCACTACAAATTTAAACTACGCACTTTGCTAGCTACATCCAATGTTCTCATGTTTCTCATTGCTCTCCTCTTATTTTATTTTTTCCATCAGATCTTCTGGCCGG
AACACTTAAATTATAGCTACAAAAGTCCTTTAGTCAAGTGATTTTGTTCTTTGGTTGTTTGATTAAAAAATATAAAAACAGTCGGCAGCAGAAATATTACGCGCTGTCACTTTAAGAGCAGTGCGGTTCTGATTTATGGTTTCACTTTCACATGTCTTTTGATTCTCAACTCGTTTGTTTATTACATAAATGAGGGTTAA
GCTCTCTATTTCTTCCGTCTCTCTCTGTGTGTCCTTAATCTTTATTCTATATATTCCTTGGCTTTCTTTCTCTCTTTCTCTCTGGGTTACATCAGACACTCTGATTGCTACGGGTCATAAATCACACTGGCTAAAGCTGCTTTTAAAAAGAGCTTATATGTTCTCAGTAAAGGTGTCAGGTAGAGCTAAAGCTATTGAAG
TTTATCCAGAAGACGGCGCTTTAGAGCTCTGACGTGGCGTCGCTGCCTTCAAACTTCTCCACAAATAAATCTCGCGAGAGTCCGGACGGAGACCGTTAACTTGCAGACACGTCTCTCATTTGTGAACTTCGCGTCGCGTTTGAGGACGTCATGCGCGTGTGTTTGAGCCCAGCTCGAGTCCTATAATGAAAACCCGCTTT
GGCTGTGAGATCCTCGTCTGGTCTGGACAGGGTGTAATCCGTCACCGTCCTCATCCTGCTATTGAGTCGGCAGGATTTAAGACACCATGGAGATTTGTGGAGAAAGCTCCTACAGCAGCCATTGTCTTTACTGCCCCATCAGAGGAGTGAGAGTCACTCTGTTGCTGTGAGTGGCAGGATGTGGAGGACTGAAAAGGATT
TGATCAGCAGTAGTGTTTGTAGGAGCAGTGCAGTGAGCGTGTTATTCAGCTGGGTGGCACTGTTGTGTGTGTCTTTTACAGGCGATTCACAACTGCTGCAGGAGGAGTGAGCTGGTGTGCTGGAATCTGAGTTGCTGTCACTGTGCTGGAGGATAAAGTTGTGTGTGAGGGCAGAGAAGCGGTCTGGACCATAGGGCACT
AGGATGCAGGAAATGTACAGAAAATTTGATCTATTTACAGTTTGTTAAGACCTGACCTACAGTGACATGCTGTAAAAATACAATCAAGTAAGGGTCAATGCCCTGTCACATCATTATCAATCACTGTACTAAACAATACAAAACAAAAAAAGTGCAATTGACTAGAGTCTATTGTTGTTTACTGGACCGGTATGGACTCT
TGCTGGCTCTCGCTGAATGTTCATCATGTGTAATGGAGCTCCTTATGGCTTGTAACTCCACCCACAGCACAGACACAGCAGATGTCAGCTGTATATATCGGCTGCCAATCATAGACGGTTGCCAGGAGACAGATGGAGGGGCCCAAAGATTTCACAATTCAGCCGAGAAAAGCCTTCAAATCCTGTAGAGTTTGAGAGCT
CACACTTAATAGGAAAGATTTATCTGCGTTTCTCCGCGCTTCATCTATCGCTTTATTTCTCTGTCTCCCTTTCATCGTGTCATAATTCAGAGCTTGTCAGTCACGTTTATGACGGGGGAAACCATCCGTTTAGTGACCCCATGTGCTCAATGTCCCATTTGGTGTCAAATTTGTGATCGAGTCATTCATTTATGACTTCT
GACATCACAGGACATCATATCAGCATATTGCACTGCACGGCAGCCTAAACTCCCCCATGCTACTGTTCTGTCATATTGATCTACAACAGAATCTGCCACCTAAATCATAAATCACCCAGCATTCAAATTAAAGTCCCATTTCTGCCTCTCGCTATCCCAGAACGCCAGTCTCAGAGTGATTCCTGCCCAGTGCAGTGAAC
CAACCCGACACGGCCTGATTAGCACCCTTCTCCACTTTAAAAAAATGTCTAGAGACAGAGAGAAGAGAGAGGTAGAAAACACGCCACAAAGTGAGTGGCAGCCTCATTGTCGGGGCGTCCCATTGTTGAGAACGCTTTCAGCGCTACCCTCCCTCCATCTCTCCATCCCTCTCCAGACCCCTCCACCCCTCCAAATCCAA
AACACTCCCACTCCCACCCATCCAGCCCTCACCAGCTCCCTCCTCCTTCCCCTTGTCCCTCCCTCCTCCTGTCTGATTCACTGGGCTGTGATAACCCTTTCTGACAGCTCATGTTGTTTTTGGGCCAGAGCTAGTGCTGTTAGCCTGGTGCTGGCTAGAATTGGGAAGCCCGCTGTTGTCCAGGATGCCCAACAACCCCG
AACATCAAATTAATTTATTTTTCTCCTAAGTTTGTATGAGCCAGCGTGGATAAGCTTCTGCGTGTGATGGAGTGAAAGGGTCTGTGAGAGGATGGACCCCCTGTCGCTATATTGATCTCGGCAGGTCTCTGCCTCTCGACCCCCCGTGCGGGTCTTTTGACTGACTTCAGGAGTCCAGCTCTGGCTAACAAAGAGCCCAA
CCTACTGGTGGCATCTCAGCGAGCTCATAATGTGACCTGACAGCCTACATCCCCCAGCATGCCGAGCTCAGAGGGGGCGCATACGGGCAGCTGTCACCCGCGTCACTCACGGCAACCACAGGGGGGACAGAGCCTCCTTCACAACTCCTTTATTTTTGGAAAAACAGGGGATGGGGAAGAAATGAGAAGAGATGATTGAC
GCTAAAGTCAGCAGGACACCGGCCCTCCAGGACCGACTTTAGACACCCCTGATGTACATCAAAAGCAAGTAGGCTTAGGCTAACACTTATTGACAGTGGAAGATGATTTACGGTTAGTCATGTCAGGAATCCAACCACAGATTAGCATGTTGTCCTTGCAGAAACAGGCTTAGCCATCGCACTGAATCAGGTAAGCTGTA
ATCGTTGAGATCTTATCAGACAAACACACTCGAGCGTCTCACACACATACACACTGCTCAACTACTGTGCGTGTGTACGCGTGTGTGTTTGTGTACAATCCCTGTCAGTCACAACAGATTTAAAAGTTGCTCTCATTGTAAACATTTGTTTTAAAGGGTAATCACTGGAGAAAGAGAGCCAGAATTAGTCATGGCAACAC
TGTGGAGCCAGGGGTCAGAGCTCCGGCCCTGGGGCCCCAACAAATACAACGGGCCCTTCAGCCAGTCTGAGACAGCAGTGGACAAACATAATGCTCCTGCTGACAGTTCTGTCTGTCAATGAACTTACCTGAGTGAGTGTGTGTGGCTTTGTGTGTTATAGTTGGTTGTTTTTCAGGTGACTTTGTATGTGTCAGTTTGT
AGGGGGAGAAGGGCAACAGATTTGGTCATGTCTGTGTGTGGATTTGTCTTTTGTTTGAAATGAAAATTCAGAGTGTTTGTAGGATTACTCTGGATTGGCAGGCCCTCAGGAGCCAAACACTTATCTGTAAAAGTGTGTGCGCGCAACTGTGTATGTGTGTGTTTTCCCTGAGGAAGACAGCACTTATCTGTACAGCAGTA
TTCTGCTCTCCATACGCATGCGTGAAAAAGAAGTGACTCTCAACTATTTTGACACACCGACATTGCAAGCCCAAAATAGGAGGTTGTGATTGGATCAGCCCAATGTCAGTAAAGAAAAGAACCAATGGGCTGCAGTTTGTCACATGGGCCGATCTGTCTGAAAAAAAAACATTTTACTTTCAACAGATTACTGCATCGTC
AGAGAAAAACACACAAACACACACTGAAAAAGCCTCTTGGCCCCCTCCAGGCCGCCTCTATTCATCCAGCATGTGTCTGCCTCATTAGCGCTATTAGCATGGCTGAGACGAGGCGGGGTGATTTATCTAATCCTGCTGTGAAGACACACGGCTAGTGGAAAGAGACTCGCGCAGGTCATGACACCTCTGTGGTAGAGTTA
TAAAAACTTGTTCTCTCCCTCCCTAAAATCCCCAGAAGCCCCTTCAACTCCTCCTCTTCTGTCTCCCTCTCGCTCATCATTCACTCCATCTGTCGCTGTTGTCATTTACCTGAACGCCCCTTCTTTCTGCTTTACCAAGTGTGAACTGCTGAACTCTGTGTAAGTGTGTGTCTGATTACCGTAATGCCCTATTCTGTCGT
TTGTATAGTGTGCATGTAGTATCGTCGACCGGCCACCCTGCAGCCCCCCAGGCTTGCCCAGTCGAAAGGAGAGATGATTATCTGTTATCTGCCATGTTTTGACGGGAGATTATGCTAAAGATTTACGATTGCTGAAAAGACAATGCCGAACAGCGCATTCTCAAGTGGCAAAAGAGTGTTGAAAACAAACACAGACTACA
ACTCTCTCTCTAGTGCTCACTCCCTGTGTCTCTGAATGCACTGCTCTCTCTGTGTTTTTTTACAGTGAAGGCATTCTTTCAGGATGGCGCCAGTCAGCTCAATGCTCGCAGACAGCTGTGGCGCGACGCAACTTAAGGAGGGTCTGTGGTGTCATCAGCAGGGGCGGGGCCCAACAGCCTGGACTAATTGAATAAAGTGG
GTGGTCTGTGTCTGTGGCGTAAAACTGATCTTCAGCGTCGTGTTCAGTCTCTGGCCGTCCAGCTGGAGGATCTAGTAAACAACAGCAGATCCCTGACCAGCCTATCTCGCAAATCACTGCGCCTCATCCAGGAGACAGAGGTCATTTCACGAGGATTCACACTGTAAGTGTCAACACACACACACACACACACACACACA
CTACCCTGTGACCCTCTGCCCATGCCTATTTCACACCTCAGTTCACACATTATTGAGGTGTAAACAGCACATTCACACATTTCCTGTTTTGCAGGGCACTGCAGGCAGACCTAAAGTTCACATTTCCTGTGATTTATTACTTTATTGCTCTAGAAGATGTGCAGTACAATTCCAATTTACACTTGCAAAACTATTTAGAT
CTGTACAGTGTACAACAAAGACATTCTTATGTCACCATGGGTATCTTGATGTGTTGTGATCCAGTGTCCTTAATGTCCTTATCAGTGCTTAAATTTGTAGACATGACATACTGATTTATGACCCCAGGAGCAAGAGAGCTGCCTGGGATGCACCCATATCCTTCATTGTCTCTGATAATCTGGATTTCAGCATGTGCTGT
AATTCTGAACATAGCTTTTGCCTTTTTTACAACTCCTGTATACTCCTGATTTAATCAAGACTAGGTGAACCTTACATAAATCATCTGAACCCTATGTCGCCCCTGTACATTAATGAGATAATAATTCTTTAAACAATTAACTACCTCTGTGGGCGGACACCATGTCCCCATCTCCTCCTGCCAGCACTCCTTGTTATTTT
ATATTAAAGGATGTCACGAGCTCAGGGCTGTAAATTTGGCACAAATGCTTTACAGCCCACAAATGAATAATTAAGGAGCAATAAATCAAGGCTGGATTGGCATAATGAGCACACTGCTTTGAAGAGGCATGCCATCTGAGCCTCAGGAATGAAAGAATTTCCAAAGAGCGAGTTTGAAAAGTGCATTTTAGGATTCAAGT
TCAGAAGGTCATGTGTCGACTATTAACCTCTACACAACACACTAAACACCTGAGCGTTGACTGTGAGAGGCGAGTAAATTACGTTCACGCTGACAGGAAGTCTCAGATCCACTCAGTCTCCGACAGGCCTCGTCTCCTTCCCTACTCTATGACTGACTGCAGTGCAAAGGTCTCCTTCTTCAGCTGCTGCTCAGTGTGTG
GTACCTGTCCCGCAGGTGTGATATTCAGATGTCCTGATCTTGTGCAGGTGTTGTTACACGTGGTGCCCCGTCGTGAGGAAAATCAGCTGTCCTTCCTGTCTCCCTGTGGTGACATCTCACAGTATGAACGGTGTAATTTATTGCTCTGGCCACATCTGTTGTCCTCATGTCCCATGCACCAGTCCCAAGCCCAATTCGGC
CTAGCAAGTGTGACCCTGCTGTTGGATATTGTCATTGTCTGTGTTTGAGCAATTTACTGTGGTAAATCCATGTGTGTACTCGACAACAGCTGCAGGCTGTCACACACTTGCTGCATCTCTGGCCTCCTTGTTACTTTTAACTGTGTGTGTGTGTGTGTGTTGTAGGCAGGTGGAGTATTTTTGACGCAGCCATGTGTGAG
CAACCCTTTGAGCTGGTCACAGTTTTAGTACAAATGTCATTGGTTACAGCGTGTAAAACAGGCTCCACAGCATGACACTGCATTGTTCTCTTTGTCTGCGAAAGATTTATGTGTGCTATAAGATCAACAGTCCCATTATAGAGCTGCTCTGCTTGTGTTATTTATAACTACCTGTGTGTATGTGTGAGTGTGTGTGTGAA
CGGCAAAACAAAGTGGCTAAGACCTTTCAAATATGAGGGTGTCATGTGTCTTCGCCGTTGAGTTATGTGTCTCTGAATTATATCACAGCCATAAATCACAAGACAAGAGAGTGTGGGGCAGTCATCATTCCCAGTAAACGGCTTACATTCCCAACTCAGTCTGGTGTGAGGTGCACTGTGCTCACCATAGGATGACAAAA
GTAAGGGATATGGGGGATTGTCATATCTAAAGGTAATTTAGCAGCCAGGAACTTATGTTTATCTGAGCGTCCGTCTGCAGTCGAGTGCTCAGACACTGACAGGGCTCTGGCTCTGTCTGCAGAGGACATGAACACGCTCCTTTGTTCCTGCGAGATTACTGGACAGGTAACAGATGACAACCCATGTGTCAGGTGAAGTG
ACTTCACAATGCAATAATTCACCTCAGATGAAGCCCCTCTTTTTTTGTCTTTCAATGCTTTCCTATGAAGTGACAGGGCAAAAGTCTTCTGGGCCAAAGGCTTGAGTGATTTATAGCCCTGCTCAAGGAATTCGCCGTTTAAAGAGAAGGCAGAACAGAGTGTATTAGAAGTGCATGGAATGCTCTCATCTTCAACAGAG
CAAACGGTTTAGTCCAGATGTGACCTCCATGACCTTTTTAGGTAAATGTCATTGAGAAGAACAGAGATTATCACCCATGATCTGTTTTAGCCAAAAACCCTACAGCAGAACAACACCATAAATCACTTTACTTTACAGCTCTTCCTTTTATAACACATCTAACTGATTAAAGTAAACAGTATACAATATATTTAAATGTG
ATGTGTCTGCAAATGTGGGAAATGGAAAATGAGGGAGAAATGTATCATGACTGCAACAGTAAGTGGCAATAAAAAAAATACAAAAAGACTTTTATTTTGGCGTGACATTTGACGTCATAAGGCTGCGCTGCTCCTGGGCTGTGATTCAACTGGAGAAAGGTTTGTGAAGCTTTTACATGAATATAAAGCGATTTCAGGTT
AGGTTATTTTAAAAAAATGTTATTTGAAGTAAATTTTATTTTATTATTTAATATTAAACCGGTAGGCTCCTTCGATTTTCAAATTGCTGCATGACTGGCAGTTGACGTTACATTATTCCTCCAAAAGATGGCGACAGAGACCGTATAAAATGTTCAAGGACGTAGACTCTTCTCAGAGAACATTTTAATAATTAAAATGT
CTCTCTGCCTCAGACTGAGCGCCATGGGCGGGATATTTGCCTGCACGCAGATCAGCGAAAGCTGATTGGCTGTCTGTATGTGGCTCAGATAAAGCTGATTGGCTGCCTGTTTCTCAATCAGTCTCCTGACAACAGAGGGAAACATTGGTGGACAGAATAATTTTTCTTCTTTTTCAGCCTTTTTATAAAGTGGAAAACGA
TTCTGGACGGCAATTGTAAATTGTTGGTTGGGCAGGTCAATCGGTAAAATAGATTGGAATCAGGGAAGGAGGAGGGTGGGTCAGCCGATTGGTCGGTCGCCCAGTCAATCATTCAGCCAGTCGGACAGACGGTCGTTCGACAGCGGCCTCTGGTGGGTTTACACGAGAACAGCGCGGGCGCAAACGGCATTCGCGAGAGA
CCCAACTTCAGACAAGCCCTCACGAGTCAAGCGTTAACGCTGAAGCCCCGTGTGAATGGGGCGTCAGCCCCGAGCTCCTTAAGTTACGTTACCTGCATCTCGCAGCTGCTGCTGCCAGTCAGAGACTAGATAATATAACTACATTAATAAAGCTTAACATTTAATTTATAAACATGACAACTATGTGAAGAATTACCATG
CTAATCGGACCAAAAGAGCTAAAACAAGTCACGTAAACTCTCTTCACATTGGTCAGAGTGTCAGGGTTTATTTTGCAGCGTCCCGCTCAGCTGTCAGGAGAGGTGGTGATTGACAGGGTGCGCGCGCGTGACGTGTCTGGGGAGAGACACGGTGGGGAGGGGTGAGAAGGGTGCGCGACGATGCCTATTTGAGGACTGGG
ATCTGGAGGAAGCTCAAACTCTTCATGCGTTGCCACAGTTACTAGCGAGTGGTTTGCAAGCACAGGCACGTCTGCTGCAAGTACAGCGCCGTCAGGGAGTAGGGGGAGGCTGCAGACTTGGATCCAGACAGATCTACGGCCCAAGCAGTTTTACGGCCCAGGCAGTTTTACGCCCCTGTTGTTCCTGTTGTGTCCAGTAG
TTCCCCAAAAAAGAATGATAAACTATTTAACCATGACTTAATTTACATTGATGTAGTTATTCAGAAACACAGAACAAAGCATACATTATAAATAACAGCAAGCGAACACAAACCAACACGCACACACATAGCACTCTGAAAAACAAGGCGGGCTGGTCGAATTTAAAGTCCGTGGAACGAAATCCAATTGGTCCACGAGG
AAGTTTGCAACCAGGCTGAAACGAGGTGAGCCTTGAAGCGGAACATAGATTACGAGAGACGAGGTAGATATAATGCTGCGTTCACACCAGACGCGTCAAGCGCGAGTGATTTATGTAGAAAAGGCTGTGATGTGTATTTATGAAACAATAGCGCCCTCTTGTGACTTTACTAAGCATTACATTCATGACGCACCTTCCCC
TAGTAACGTAGTACATCGCGTGTAAAAGCATTATAGCCATGAATAAACGTTTCGATTTATAAACCTCATCATTTTGAAGCACAAACCTTTTGATGGACCGCAGACACAGCAGCGCGACGCAACCTTATGACGTCACACACTCACGCCAAAATAAAAGTCTTTAAAACGCTGTAAACAAATTCACAAATAGAAAAAATCCT
CTACCAGGATCAAATTCACACCGGCATCAGAGGCAGGTCACCGTGTTTCCCTTTGTTGTTTGGTCTGATGGAGATCCTGAGTCGTATGCAGTTGTGAGTGACAGCTTGGAACATGACAAGAGGTCTGTGGCAATACCAAAGGATATTCAACTGAAACATCCTGCAATGAAAGAACTTCACATATTTAGTGATGGAGCTGT
GTTGTATGCATGAGTAAAGTTTATTTACGTGATTTACAGCCTCGGCTCGTGCCCTGTGTGGTCAGCGACGAGCGCGGTGAGTGATGAGAGAAACCGCTTCATGACAACACGAGTCAATAAATCACTTCACTGGAGGATTAACTCCGTGTTTAACCTTTAGTTTTAACTTAAAAAGCAAACTCTCGATAACTCTTGCTCAA
CAGGTGAGCTGTGGGCAGGTAAGCATCTCTTGCAGAAGGAGTGCAAGCAGGGCAGCAGTTTGGGCTCTCTGCTGCTGAAGCTGAGCTTACACACGGGACACACGTCCATCAGAGCCGCCATCATCATCATCATCCTCACTCCGCCCTGACCTCCTCCACCTTCATCCTCGTTTCCATCGCGCTTACTCTCCGCTTCGTTC
AGTAAACAAATTCCGTAATGCTTGCCCCGCCTTCGCACTCTTCTTACTGGCCCACCACTGTTCTAGCACTGAACGCGAATAATTGGTTAATATCAGCTGTCAATCACTCAGCGCCTTCTGGCTTGGGATGACAGAGAGAGCTACTACCGCGAAAAATTGTAAAGCGCTGAAGATGAGAATGAAGATAACATAACACTTGA
CTCAGTCTCTCACAGGCTTGTTTGTTGTTTGAGAAATATTGTCTGTGCTGGTTGGAGTGGGTCCCAGTGCAGGTCTTCATAAATAATGGCAAAGACCTTTCCCGACAGAAAAGACTCTTCATTCGCATGAGTAGTCACCCCTTCGCTTTTCCTCCCTTCCCCCTCCTGCACGCCGGGATTGTTTTACTGCCTTTTATGGC
ACAGGAGCTCATTTGTCCTATTTTGACTACTAGACTATCATAAATCATGAAAATGTCCCATCAAAAAAGGCTTTAAGACCAAGCAGAATCCTCTGTCGGCTGTCGCTTCGGTGTGACTTCAATGTTGGCCAATGCCAACAAATATTGTCATTATACAATGTGACGTAAGAGATGCTGCTGCATTGTTTTTAAATAGAGAA
AAAACTCAACTCGCAACGCCGTTGGTTGATGTCGCCGTGTTTGCGCGCTGCTCTGACTCGCTGTCCAATCAGGAGTTTCTGCTGAAGCGCACACGCGTAGGGAGACAGCCAATCAGCGCTCGGGGTTCAGGAACGGACATATGTGATGGAGAAATGACAAACGGGTGCATTCACTAATGACTGACCCTAAACACTCGTCT
TGATATATGTTGATTTGGTTTTTGACTTTGATAAGTTCTCTGCCAGATGCTCTCCCTCCTTAGAGATGGTTAACTCCTCAAATTCACCAGGCGAGGGTCTCGTGACGCTTTTATTGTCTTGATTTATGGGTTGAGTGTTTAAGGTAAATATGCACACATATCAGGGGGATCCTGTGGCCAAGACCCCTGTTGCAGAATCT
CAAGCTAGCTTTCAACTGCACCCGCTTCCTTTTAAAGTGGGGAAGTCTGCTTGTGATTGGACAATGATGATGTCATCGCAAATGGTAATGTTGACTGGCCTCTAGCTTGGCCAATAGGTAGATGAGCTGGGCGGACCTAAAGAAAATGATAGGTAGAGAAGGAGGGAGAGAGAAAAAAATACAAACAAACACAGACACAG
GCACACACACACACACACACACACACACACACACACACACACACACACACACACACACTGCTGATCTATCAGCTGATTTTGATGTGATTGGCTGTCAGCTGTTCATATGAGCAGCTCTAATCAGGCAGTGCAGTAGAAGTGGGCAGTGCTCCTCTGAGGAGGCGGGGCTTACCCACACTATGACGTCATAGAGCAAAAGA
AGCAGATAAGTTGAAAAGTGAGCAGACAAACCATCGACACACACACACACACACCAGTGAGCTTGTGAGAGGTCATTTCACACACCATTCATTCTGTGTGTGACAGTTTTATATCCCGCTGAATGTGCCATCAGGGAAACACACACACACACACACACTCACCCACACACACACACTGTCCCTGATCCGCCTGTTAACTA
GTCTTTGGCTGATTGTGTCTGTAATTTAATCGAGCGTTCTGTGTTCGTGTCTGCTTTGTTGTGATTTTTCCGTCAGGCGGGGCTGTCCGCGTCTGCAGGGTGGCAGCTGAAGGACCCCGAGCGTCTGTCTGGCTGAGTTGTTTCTGTCACCGCCGTCTATTCGGTAAATCTCCGTCTGGAATCTCCGGTTCGACGGCTTT
GCTCATGCTGACCGCTCTCATGTCAGAAAACTGTGTGCATCTCTCCACTTGACTCTTGCAGAGGAGCGACTGACCTGCATCAGCTGACTAACTGTCAGTGATGTCATCAGCACACCAGCAGCCAATAGTGTTCCGCTTTTTCCGCCGGCTCCTCCCTCAACATGTGATTGGCTGTGATTGGTAGCTGGACTGAGCTGCTG
TCTCACACACACTCTTTTCATCAGTGCGCTGTCTCCTCATTGTGTTGTCAGTATGGGGGGGCTCGTCCGGGTTGCAGTGCAGCTCCAGCAGATGCCTTCATGTGTGGAACAAAGAGTCTGGTCTTTCATCCGCCGCTCATCAAAGCCGCTGCTCTGCATCTGAAAGCCCGCCGGCTTTACGCTCCTCACATTAGCCTAGC
ACACACACACACACACACACACACACACACACACACACACACAGCCTCTCCTCCATTGTGCGCGCAGCTGTCTGTCAGTAGTCCGGGATCCGGCTCCTCCTCCGGGTTTTGGCTCCTCCTCCTGCTCCTCGGACCGGCGGCGGCGGCTCCAGTGCTCCTCATCCGCCAGTCGGTGCAGCAGAAGCGGGTCCGTCAGCATG
TGGACAACACTCCCCTACAGCTGGTGTGTGCTGAAGCACTGGCGCTGTGGCTGCCTGAGTATCATCAGCTGGAGATGCTCTCGCGGTACTTTGATGACAGCGCCATAGATATATACAGTAGATGTCGCCTACCCTGTTGTTGTCTATTGGAAGGAATGTGTCAATAGAGCCGCCATTTTGCTACAGGGTAGCGCTCCTTT
ACACACTCGTCTTCCTGTAAGCCGTCTATGAGCGTGATTTCAGCCTCTGGAGGTGTTTTCCTCGTCAGTGTTCTGTCAGAGGAACAGGAGCTGCTGTCTGTCTGTCATGCTGAGATGCTCCTCTCCCCCTCCGGCTTCATCAGCAGTATCTGCAGTCCATCACCACAGATCAACAGCAGCATCAGGGCGATTGATGAGCG
CTATCCGAGGTACCCGGCTCGCGATCGCGAGAGTTTTTTGGCGCACGTCAGCGTGACATCAGAGCGAGGCGAAGGAAAGGCGGACACATTTTTAACCGGCATGCATCTTGCGGTGATCACCGGTGATCAATTCTGCGCAGATTTTGGCCAAGTCAAACGAGCCTATAGTTTTATATTGTTTATTTCATTTCTGTAGTCAT
AAATTTCAGCTAGGTGATTATTGAGAAATCAATGATGACGTACTTTAGTGTTGATTATGTCAATATTAAATCACTGTAATACTTGAATGCGTGTCTGTGAAAGGCAGACAGTGATCTGCGAGTCTAATACCGCCGCCTGCTGGACTAAACATCATTAGTGTTACAGCAGTGTGTAATATTTCATCATTTTTGGGCAATAA
CAGCTGATTGTCCAATCAGTCACAGCTCTGTAGGAGGGGGTGGGGTTAGAGAGGTCATGCAGGGTCACACTCATCCTCCTCAGCTGATCTATAAATCATTCAGACGCTTTTGTTTCCACTTAGAAAACATGAAGAAGAGCGGAAGAACAGAAGCTTTGTGTTCCTGTGCAGACAGAAGTCCATCATCGGGGTCAATGGAG
TCTGTATGATCTTATTTGGTCATTATTTTAAGTTAAAATACATTTTGAGCAGAGAAAACGGGTGATTTATCATTCTGATGAGGCGCATTATTGGACAGTCCTGACAGTCAGCTGACACTCAGCTCTTCGTCGCTCGTCATCGCGTTTTTAATGTTTGTGTGGTAAATAAACATGTGTGTAGTGTCATTACATAGACAGTG
TCTTCTCTCTGTGTTCCCATGGCAGCCGACGACCCCCGGCATCACCTACGCGACCATACTGACCCACAGACTCCTCCCGCTTAGACTATTAGCCCCTCCCACACCCGTGACAGACAACGAGGACAGACACGCCCACCCAGCCAGAGCTCCTCCCCTTCCTTCCTGCTCCTCATCACTAATACACAACATACACACTGATT
ATCGCAGCTGCAGCGATTCTGCTGGTGCTGATAGTGTTTTCTGTGAAGATCCGCGGACGAACTCAAGACGGTGAGCGAAATATGTTCATAAATCAGCAGCTGTCACGTGAAATATGGATATATTAATATACTTACACTTCATAAACACTGATGCTGGTGATCAAACCGCATATTACTGGAGTGAATATTGAGCTTTTGAT
TGAACGTGGCTTTTGTGTGATGAGCAGAGACTGTGCGGTAGCGGCTAATGCTAACAGTGCTAATGAGTGAATGAGCTCGACATCAGTGCGATAAATGTCGTGTATCAATCACTTTAGGCTGATTTATTGACGTGGGTTTAGTTCGTGATGTGCTGGGCTTGTTTGTGGCCGTTTTTAGCATCTAAACTAACTGACAGCAC
TTTTCCTAGTGCTGTAAATAGGCAATCTATTGTTCACACATGGACACCATAAATCTCTCTCTTACCCCCATCCTGGAGCAGACTGTCTTTCACTCATTGCTATGTCAGGAATTTCAGTTCACTCTGCCTATTGTTCTTTTTTTTAACATATTCAAACTTAAAACACAAAGATAATTTCAGAAAAATGTTTAACTATTATA
GACCGGATCTGTAAAGGCAGACCATTCCACAGTCGGGGGCTCCAGCAGAAAAAGCCCTGTCACCTCTTGATTTCTGAATGTATGCGTCACCGACTTGGTCCCAGTCATTCCCCTCGCTGGCCAGCAGAGGTCACCATCACCGTACTACTGACATTACGTCATCCCCAGACACCGATGTTTTTGTCATATATATGTATATA
TTTTTCCCGGTAAAAACTTTTATTTTGATATAATTTCCGGCAAGGTTTTCTCTTCCTTCTTCTGTCAGTCAGTCGTTTCCATCATCGATCATATTAACATTTGTCGATAAAGGTAAATCCTGATCGTTATCGATCTGCTTTTGCACGAGATTTGTGGCGTGACGTCATATCTCACGCGTTTACCGTGTAGCTTTTACGCG
TTTGGAGCACTATTGGCTGACAGGACTGCCAATCCTAATCAGCCGTGTGACGATGACATCTCTCTCTGCCAATCGCGTTCGTTGCAGAGCCCTTTAAAAACGGAAGCGGCAACGGGGAGAGATCAGCTGTTGTTGTTTTGGCGTGTTGTCTGTTTGGTGGTGTCCGTGTGCGTTGTCGCTGTTACTGATGCGTACTTTGA
GATACTCACTGTGAAAGAATCAGCTGACACAACGGTGACTCAGTAGAGCGCACTACTTCCGCATTCACTGGCGATGACCTATGCGTCAGCCAATCACGAGGCGCTATGCCTATGCGCTCGACTAATCAGGAGGCGGGATTCGGAGAGTACTCGAGTACTAGCAGCCAATGGGGAATTACGGTGGGTGAGCGGCTCAAACA
ATGAGCAACAATTAACCCGCCTCGGCCTCAGGTGATCAGTGCACACTCTGACCTTTGACCTCTGACACTGATCTGACATCAGACTCTGAAACAGGAGTGAAGCGTCAGTCATTTCCACCATCAACACTACTGATGGCCAGAGGTAGAGACGGAAGAGACGCTACGACTGGACCACAAAACACACACACAAACAACGCGCA
GCAGAATCAGTTTAAACCGAGTGTGTGCAGGTCAGTCAGGAATATCTGTGTGTGTTTAAAATCATTTGTACAGTGTGTTTTTCTGGAAGAGCTGCTGACAGAGACACGCTTGACCTGATCAGCAGATTTATTACAGCAGGTTAACTAAGGGTTAAGTGAGGTTAAGATCACACACACATGCACACACACCACTCGTGGGA
TTCATGTTGCTATAGTTCTGCTGTGGACTCTCAGAATTAAAGAAGTTATTAGAACCTGATCATTCCTGCCATGAAGTGGCCATAAATCAGATGAAAGGTCTCTGATAGCTGAGGGCCAGACAGACTCAAACTGCAGGAGGTCTAGAAGCACAGGAGATGAGTGTCTGTCCCAGCATGCACTGCCTCGGGACACACACACA
TTGTCTGAGGCGGAACTTCAGATGTTCTTAAGGCTCATAATGTCACCTTAACCCACTTTACACACTTCAGAGCTCCTAAATTAACCACAGCCACACTTCACTGCGACAGCAAGATTTATTATTAACCCTTGTGTGCTGTTGGGTCGTTTTCATCCACTCTGGGCTGATTGTAAGGGCCTACTCACACTATGCCATCCGTA
TACAGCTCATCGTTTTCTCTGGTGAGGCTGGAAACAGGAAGAACTTTCCAGACACAAACAAACCCAGCCGATCACATGATCATGCGCGCCATCTGCTGCTGACAGAGCAGAACAGCTCACATAGCAGTTGATGTCTGATTTATTAGCCCTCCTGAATATTGTATTCCCCAATTTCTGTTTAATGGATTGAATATGCTTTC
CTATTGACGCATTCCGTCCAATAGACAACAATAGGCCAGGCGACATCTAGTGTATATATCTATGACTCAAACTGCTCATGCCGCGCCTCCTCAGCGCCCGGAACTACTTTCTGACGTATTAGGGAGCCAAGGGTCATCGAACATTCGCCTGCCACATACGCCTCTGTCGCACTTGTTTGTTTTTGTCCGAAAAAGAAACA
TTCGTTTTAAACGGCTTTAATCCGGCAAACTCCCGCCAGCGCACGACTGTCCACACGGAGCGGCACCGGAAGTTAGTATACGGAAGCACTGCGCCACTCAGTGACAGGATGACCGCAGTTAAAATCGCTTTTAAAATTTGTTAAAAGTCTTAAATGTTTAATTATTTAAGAATAATAACCATTATTGACCAGTGATATAT
CTCGTGTTTTCTACGATAATCTGTCGACATGAATAGTTCAGGTGTTTGCGTTTTGCTATCGCTCCTGTTTCTGTCCGTATCAGCAGATCAGTGTGACAATGACAACACAGCTGACAACTGCAATAAATGGACCGAAACATCTCACAATCAGCCTCGAAATACAGGTAAAGTAGACTTTAACACCCAAATCTGGGAGAATT
TCACCACTCAAACATAATAAATAAACAAACTCTGCAAGCAGGGGCAGTGGCTTGGCAACCCCTTATGTCCTATAACCATAAATCAATCCAATAAAGGTGCCGTTCTGGACTGGACACGGCTCCCCTGCTGCAGATAAACACTGGACACGGGACTCAAAGACCGAGCCAAACCAGTGAGATCTGCCAAACTGTGGAGGAGC
CAGATCAGTCCAGTTGGACGTCCCATAGTGGTTAAGGTAGAAGTGACCCTGTGTTTGGATAGAGACTCAGTGGGACTGTAGTGGGATTGCATAACATCAGCTGACAGCTGTTGGGATTTGTGGCCGGCAGTTTTGGCTTGAGAGAATGCAGCTCCATTAACCCTCCTGTTGACTTAAAGGTCAAAAATGACCTAGGCACT
TCTGAAAAGCTCTTTTCTTCTCCTGATCATCTGCTGATCTTTAATAATCGCTCGTGTTGAAGTTTTCCTGCTTCCTCTTTCTGTCACTCCACATTATGCTGCTGTCTGTAATTCCCGTGATCCTCCTGGAGATCTTCTTTCTTCTATTGTGCTTGAGGACTAATCCTGTCCTTTTCTCCTTCCCTTTGTAGTCGGGACCA
CAGTGTATAAAAGAACAAAACTAGGAAGCTGCATCATGTTTCTGTCATCTAAAAGTGTGAGAAACTGCGTAAGAAAGCAGTGTTTTTGACGGACAGAGCAGTGTTTGAAACTAATCCTCTTTAATGCCATTAGGAAGACTCTGAAGAAGGGAAAGACTTCATGCTCAGCTGCTCATGCTCACAAAATCCTCCAGATCTGT
ATGCAATAGGCAACGGGTTTATTTGACACAAGAGGCATCTGTGAAAGCAGCAAAAGCGGTAAAACCGGCCAATCAGAAAGAGCCCAGCACATGATTGACAGCAGTAGAATGCTGATACGAAGCTTCCCATTGGCTGACTCAATAAACAGCGCGTTTATTTGACACAAGAGGCATCTGTGAAAGCAATAAAAGCGGATTGG
GAGGCCGTGACGTCAAACGCTGACCAGCACAAAAAAACAATAATGTCGCAATGACTGAAGAAGAGGCGTTTAAAGGACTCGAACAAAGAGTCAAAAAAGCCAGCTGACAAGCATAGAGAAATAAAATAAACGAGCACTGGACTCTCAGTGTTCAACACAGCACGAGCTCCGTGATTTATGCGCGGGTTAGCTACTGACAC
AAGCAGTGTGTGTGTGAGAGAGAGAGAAAGGTGTGTGTTTCTCTGTCTTTCTCTTTTTGTAATGAGGTTATCAATCACTCGTCCAGTGTCTGGCTGTCAGGGGTCAGAGGTCGCTCAGCCCATTGCCAGTGTCGTCTGAACTCTGATTTGGCTTCTGTTTGTGAATGACAGTAAAGGTTTGTCTTGTTGTCCTGTCCCTA
GCTTCAGACAGTTATCTCTCCGCAGTGAATGAGTGAGCAGACAGACAAGAGGATCCGTCCTCTGCCATTACTCTGTTTATCAGAGGAGCGTCAAAGCTGGAGAATGACTGACAGTGGCAGCTCTCTTCACTTTCACTGCACAATAACACATCACATCACTTTAGTCCCTCAGTTTCTCTTGCATGCCTATTTTATTTAAA
ATAATTATGAGAAATTTAGTGTTATATAAACAGCTCCATTGTTAGTTGTTGCTTACACGACACAGAAAACTTCAGCAAAAGTATTAGCCAGTGCCATAGGGGGACTAAACAATGATTTATGAGGCGTCCGCTCAGATGATGGTGATGGTAAAGCATCCCAGCGCACCGTGATTCCCAGGAGGAGAAGACTTTTATCTTCC
CCTCCCCGTTCAGCCAATAAACGTAGACTGCTTTGAATACGTGACGCTGCGTGGTTAATATTCATGAGGTAAGGATGGAAAGGCGATTTTTTCCTGTCAGCTGCGGTCTCGAGGTGTTGCGCGTGGCCGCTCCTCTTGTAAAAAGTGCTCAGCCTTCAACCAGAAAAACCAGTCGAGCTGAATGAAAGAAGAAAGCCAGG
TTAGAACCATAGTAAAGCATTACGAAAAAATAATGATAATGTGAGAAAATATCAACAGAAACACTTACGATTCATGGCGCAAAGGCACGGACGCTGTCTCTACGTAAGCGCAGTGATGTCATCGCTCGGGTGACGCAGCCGTGCACGTAAACACGGCCCTCCCTCACAGATGATTTTTCGTCAATTTTGACTGAAAACTG
ATCAAATAAGTCTCATCCCAACGAAAACACACATCAAACCAACCATGCAAATCTCACCTCACCTAATTCAATAAATTTAACACTCCTCTGACAAGTCCTGCTGTCAGGATAATTACTATAGGCTACTCCGTAAATGCTTTCTATGGTTTCTCCATCTTAAGCTGACGTTCAGAGACATTCAGCACAAGTCTCAACAAGCC
CGAAATCTTGAAGAAAGTGTTTAGTCAGGTCACATTCTCGTGGTAAAAATTAAGCAGCCCGAGATATTTGTGTACTGTATCTCTTGACGTGTCACGTAACTGTGCAGTGATGCACTTCCGACTTTCGTGATGCATTGTGGTAGTTGTATTTTCTTCTATGTTTTTGCGTAGGTTGGTTTTATTTGTGGTAGGATGAGTTT
CAGTTGAGCTGGCAGTTTCTCCTCCCCAATCTGTGTAAGAGCTGCTGTCCTTCATTAAAGCCCCGCCCCTTCTCATCTCTCTTCTGCTCTCTGATTGGCGTTCCCTCTCCCTCTCCTTCACACCCTCCACACACACACTCTTCCCTTCCAAACTCCTGCAGTTTCTTTCTAAGTACACACTTCTCTCTGCTCCCTCGGCG
CATGACCTAAAGATCAATCTAATGATTATTTACTTAGCAAAGCACATGTTGTTTCAAAAGTGCAGTACTCCTGTGGCCTTTTTTAGTGGTTTTCTTGGAGCATGACAGCCTGTCGTCATCAGACAAAAGTTGCGTCAGGATTGCGCAATACTGTCCTTTTGTTGTTCCGTGGATTACACTTAAAGAGATAGTTCACTCAA
CAGGCCTTTTTAAACAGTTTAGTTCGTGTTTTAAACAGCATCCAGGTAATTGTTTGGTTCTTTTCACGATGCCGCGCATGTTTAACAGCTCGCGCGCACGTCACGTCACATCACAGCTGAGGCGGGAATGAGCGGGACTCTCACTGTACCTGACGAATTAATAAACCAAATTATTAACCTTAATTTAATAATATGACCAT
CTTATAAATCATCATAGATATATACACTAGAAATCGCATAGGAACCCTGAGCATGCGTCTATAGCGCCGCCACATTGGTACAGTGCTCCCAGGACAAGTGTCATTCAACCGCACTAGTCAAGACAGTGATATTACGTGAAGATGCGGGACTTTAGCGCTGTCTACGGGTGTAGTAACGAGCAAACAAAGAAAACAAAGCA
TGACGTGCATGTCATGTTGTATCGCAGTGCTCAGCAGTTTTTTTATAAACACACGTAACTGCAGTGTGTTAACTGAGAGGTGCCAGCTCTCTCTTCACACTCTCTGACAGCGGTGATTTATGGACAGATTATGAATGCTACGTGTGGGTTCAGGCGAGGTTTAACACGGTCAGGACGACCTGTACAAGAACACTTTCCAG
CGCTCTCCACATAAATATGATGATGTCGTCTTTTAACAGGAAGTGATCAATGCACTCAAGCAGACGTGGCACGTGTATTGCTTCCTGTGCGCTTCCTGTCAGCAACCCATCAGAAATGATACGTTTCACCTGGAGGATGGAGAGCCGTACTGTGAGAGAGGTGCTTGTTTCTTCTCTTGCTTCTGTTGTTGTTTTACTTG
TCAGGTTGAGCTGAGTGATTTATCATACAGGAAATAATGTTATCACGGCACATTCCTCAGGTAATATACGATCACACACACCTCGCAGTGACCCAGGTGTGTGTGCGAGTGTGTGTGTGTGTGTGAGTGACAGAGAGATCACTGCTGTCTGCAGGGCTGATATTATCGTTGCTGAAAAGAGATATAGATCAAGAGGAAAT
GAACTAGTGTGACGTGTCTGATTTTTTGGCTCCGTTCAGAACAACACAAGAGGCCTGAATCTGGCAACGGAGAAACGCGATCCTTGCTTTCTCAGCCGCGTCACTCTCCATCTGGCTGTCAGAGCTGCGTGTGATTCATTTACATAATGTAAACACCGACTCGCCAACTATTTGACTACTTTTCTGGATGACTAGTCAAT
TCTTGCATGCTCTCAAATTCTCCCTTTTTTCTTTTATTTGGTCTTTTCAGCACCTCTGAGTTTCCCACACTGCAGAGATCCAGCGTGAAGCAGCATCTGCTGGCTGTCCATCATGATCTGCTGGACTTCAGCCATTGAGCGACCGCAGAGGATAAACTCGAATCTCCAGCACAACTTCATCCTTCAAGAGCGGTGTGCTG
TAATTGTCCTCCTCACAATGCTGTTAGTGGGAGTCAAAGAGCTTATTTTAGTAAAGTCAGCAGTCCAGGGAGAGACGGGGGCTTAACAAGACCTGCCAGTCTTATTCAGCACAGTCTTCAGCTCATTGGATGAGCCGCATGTGGAACAAAGACCAGCCGACAGGGGGAGCCTGGAACTCACACTAAACTAGCATCAGACT
ATCAAAGCATACTTGCCATAAATGTGAACGTCAGTTTAAACGATTTTCGCTTCAGAAATTATTTAAAAATCAAATCTTGATCTCTGTTTATATTCGCTGACGTTGAATCATCGCCTTAAGATGGCGACAAAGGAACTCACTTATTTACAACCTCTGTAGAAGAAGTGGTTCAACCAATCAGCGTCATTCTCTTGATCAAC
AAGACTCAAAGCCCTTAGCATCGCTGCACTCAAAACACCGCGAGAGTTTACGAGAGTTCCGGTGTTGTGATGATGAACGTCCCTGCCAACATGGCGGTCAGCATCCGCGGCCGTCCGACCCGGAGTGTACGGATGAGAGGCAAGTTAACGGCACTTACACCTGCTTCACAAAGCTCAGCCGGCGCTTTTTAAAACCTTTC
GTGGGTAAGTGTGATGTGTAGGGTGAGTGTGTGTGAGGCGTCTTCAGCAGGCTCTCGGATTGCAGGTATCAAGTGAGCTGTAAAACTATCTGAGTGCTCTGTGTTGTGTCAGTGTGTGTGGATGAAAGCATGAAAGGAAGGAGCGACAGACACAGACAGACAGCAGGATGACAGAGAGACGCTTCAATGAGCACTGATCA
CAGAATGAGTTTGTGGGATCAAGGGTGTCTTGGTGTGATCTTTAGGAGCTTCACAGAAATGCTGCTGTCTACTCCTCCTCCTTACTCCCTTACTCCTGTCTGTCATTTTCAGTCCCTTCCTCCGTTCTTTGACTCTCACCCCTCCTCATCGCCCACAATTCCCCCTGCCCTGTCTGGGGTCTGTATAGGTGCAGGGTTTG
TGGTGAAAGCTGGAGACATCTGGGGTCAGAGAAACGGAGAAAGAAAGTGAAGGGAGAATGAGGGGAATATGATGTGGAGTGGGAGGAGAGATTGCTGTGGCTGACTGACTGACTGACTGTCCTGCTGTTTCCAGGCGCGGGAGGAGAGAAATCCTCACAGCCCAAAAACAACGAGCTGAAGGGAGGTATTACTACACGCT
AAACGGAAACATTCCACAAGATCACTAGCTCCCCCAACCGGAAGCCTACTCGCACTGAACGGAAGCGCTGCGGCTCCAGCTGTTATTGTTGACAGACGGAGCTTCGGGGGGAAAATGGCGGTGTCCCGTCGATCCTCACAGCACCAACAAAGCAGCCTACAACCGTCTCCGCGAAACGCCGTAATCGCTTCCCCTCCTCC
ATGTATTGTACATTGTTGACACTGAGTGAAGCCTGCTGCAGCTGCTGTAGGCTTTGCAGCACACAGAGCTCCATGTTCTGCTCCATCAACACATGATTTACTGCTTACAACTGTCTGCTTTGTTCTGTTTCTTCATTGTTTGTTATTCTTGATTTAATTTAACAAAAGTGTCTGGAAACAAAATGTAATGGAAATAAAGC
TGGGGTGTCTTTACTAGATCCCCCCGTCCTAAAGCACATCTTACCTTATATACTCAAGTCAAAACAAACAGTCATAAATTCAAGACAATAGAAGTGTCACAGAGACCCTTGCCTGGTTAATTTGGGGAGTTAAACATCTCTTAGGAGGGAGAGCATCTGGCAAAGATTTTATCAAAGTCAAAAACCAAATCAACATATAC
TGGGCTGTGTAATTGGGATCCAGAATGATTTGTGGTGGTAACCAGGCTTCTGTCTCACACACATGAACACACACCAGGGTGAAATCAAGATCAAGCTGCCAGTCAAAGCGCGGGAAACAAACCCAAACAACCAAGAGAAAACAGCAGAGCAGTCCACAAACAAAATAAAACAGCTGATGCACTTAAGGCTTTGCTATTTC
CAGCCGAGTCGCAGGAATTAGATGGCTTACAAAAGTGGTCTTTCCCACTGACAGCAGCAGTTAATGAAAGAGAGAGAGAGAGAGAGGAAGACTGACATGGGACAGTAGTCTGAAGAGAAACAGGCTGGAAGCTCAGGTATTAATGCTCTTGCGAGTGTCACACCCTAACAATGAACTGCCTCTGAGAGAAAGCACAGAAA
AGAATTCTCCATTTTGTTCATGTGGTGAAAAGGTGAATTCACTTTGTAGACGGTGGACATGAGTTAAAATGCAGCCAGTGGAGATTCAGACAGCACACGAGCTGTTGTCGGAGAGTCAAGATTTACGATAAGACCTGCTGGAACGATCTATTCATGTTGATGAATGAAATAGTTTTCCTGCTTACAAAATAAAATCGATT
TTGCCAACTTATCGACTTTGTCGCTAAATTTAGAAACTTTTCAGAACCTCCAGCTACAAATTTTCCAAAAAGTGACTAGCAACGGGTGATGCTGTCAGCCCTTCCCCCGCCTCAGAGCAGTGACAGGCGACCCAGTCAGTCCTCCTACAGCAGCCTCTCCCACCAGCAGCCTGAGAGCAGATCACCTCTCTGCGTACCGA
AGGTGTTTCTTTGATTCATGGTTAGACGCGTCAGATGTGCTGTTCGTGTTTTTGCTAGCCTACATGATTGGGATTATTGCAGACGCACGAAATGCAAGAGTGACACCTGATGGCAGATGGATGTATTGCACACTGCTTTATTGTGGAAGTCTGACTGTGTGTGTGGGCTCGGCTATATGAATCACTCTCTCAGCCGGTGA
TTCACTTACCCAACAACTCGGTGTGAGTTAAACCTTCACGCTCCATTTCGTCCCCAAAAGTTCCCGCTCTAAACACATACGTCACACGTCATGCGCAATAAATAACCTCTGCAGGACACGTGTAAAAAGCCACACCCATTACGTACAACTCCAGTCATTTGATTGGCCAATGAATCTGTACCTGAATTCCTATTACAACA
CTACGGAGGAAGCACAGCCGCGGCCATTAATCATTCCAGCACCATGACCTGGAAAGCCAGTGACCCTTGTCACTTTGCTCCAAGGTCCAGTGCTCAAACTACCTGCCCAATGGTGATTTACAAGCCATACAGTGTCCCGATACAGGCTTCCAATGCAGGCTCAATGTCGGCTAAGAAAACAGCAGCTGTCAAACGGATTT
CCATTAGTGTTAAGCTGAGCGTCTAGCTCCACCTTTTGGGAGAGGGTGCTCGCTGCAGAGCCATTTGAGGAGAGCTGAGCTCCAGTGAGGGGGAGCATGAGCTGTCGCTCCTCCTCCTGTAAGCTGTTTTAATGCGTACACCAACCCCACCCCTAACCCTACCCCCAGTGACATCACTCGTAGAAGAAGTGCAAAAAAGG
AGAGAAAGCGCAGGACAGTGAAGAGTTAACCATTACCGCTGTCTTCGGGGAGATGGTGATGTAAACCCTAAACCATGTGACACTTTAATAAATCATAGCGCCGACAGAAACAAACACACACTCTTGCTCCATCGACAGCCGAACAAAACACGCTTCTCCACATCCTAAAAAGCAACAACGCCTGAATTAGAAATAAAGCG
AACGCTGAGAACTGCTGTGAAATTCCATAAGATCAAACCTTGAGAGCTGCCATGCAATAAATCAAACTTTCTAATCTTCGGAGAAGATCTGGAGAATGCCATCTGACAGCTGACCCTTCACCTATCCTCAGGCCCTCTTGCCCTCCCCAGTTTTATGGCCTGGGTCAATGAGAAGTTACTCAGGAATTACCAGATTCCAA
TATCCACTTCCAATAACACTTTTTTCCCCCCTCTGTTTTAATCAAGTCAGTGGCGCAGGGTTGGAAATGTCAGCAAGGTCATAAATTATGCAGAAATGTCACCTGGGGAATGTTTTATGAGGGCGTGTGCTGTAAAGCCAGCACTCCACAACGACACCAGCTGCCGGACGGTAAACAGTTGAGCTAAAATCATGCGCTAC
AAGAGAAAGCCATTGAACACCCTGGTGTGAAGAGCACTGGTCATGTTTACGTGTCTTCAGCTGTTCTTCTGCTTCTGAAGGGATGATTCACCCTGCTGCTGTCACTCTCTGTCCGCCTGTTTGCGTGTCTCTCTTTCTCTCTCTCTGCCAGTGTACTGCTTTCTCTTTGTACGCAGACCCAGGAGAGAATCTGAGGTCAG
GTATGTCGGTTAGGCTGTGCATTTCTCTAGTCTTTGTTGCACTCTTTGTGTTTGTGATGGACTTGCTGCTTTTGAGATGGGCGGGGCGTCGCATTACTGGCGTGTAAAGCATCCAATAGATGCGCCGCGGGGGCGTGGCTACCAGCCATGCTAAAATTATCCCGGATGTGTAAATAAATACAGTGCAATTGCATAGACTG
TATAAACTGCTGCATTTTACACAAGCAAGTTGAGTTTCAAACAAAATATAAAACTTGTAACCTGATGTACTACTGCTCTTTGGACACAAGAGGTCAGCGATGTCACTCAGAGATTACATTGTTGATTTTCAATATTAGGATTTTCTACCTGTTAGTCACTAATGTTTGCATATTTATATCATGCAAACCAATTGAGGAAG
GATTTCAAAGATGTGACAACAAATGAGCGCTTTACATATGACACGCCTCTTCCCGACACACACACACACAAGCACACACACTCACATGCACGCGTACTGAGGAATGTCAGACATCTCTGTGACCTTTAATCGCTTTTAAAGATGAGCTCCGATACTTTTAGATGAATGAAGCGTCAGTTTTATGTCTCAATAGGGGTCAT
GCATTAACGTGTCTGTATTTGCACATCAGTCGACTCTAAAAAGCTCCCCAGTTCCTGCTATAACACTTTACAGTGTGCAGAAGGCTCTATGCCACCCACCCAGCTGGAATGTCATGCATGCAATTAGGGGAGATTGTAGCAGGAGCTTGGGGGCTGGGACTGCGACGGGACGGGATGGACGGGACGGGGGCTGGGAGAAA
GGATTTTACAGACCGCTGCCCTCCTCTAGGCGTCAACCAAAGGGCCTCCGCACTGAGGGCCCCCCTCCTCTCTCTTCTCGGGTCACCATATCTGTCCCAGAGACCTATAGCTTTCTCAGTGCATTCCACAGTTGCTTCTCTAAGCTGTCGTCTCTGAGACTCTACAAAAATCAGCAGGCCCGTCAAACCCTTACAAAGCA
CAAAAACACGGACATGACTCTTAACGGCCCCATCATTGCAGCCGGCGTCTATGTACATCACAGAAAAATGGATACGGAGAGTCCCATTCAAACGCTGACACGCTTTCTAGCCAATCGCAGCATGACAAGTCCGAAAACAAGGAAGCGATCTGAGAACATACACGGAGGCAAGTGATTGGTCGACGGGTGGTGTGACGTCA
CCCTATAGTTTTGAGAGACCCCACATACCTGCTCTTTAAACAGGTCACACTCTCTCCATTCAAGCCATATGACTTTTATCATAAATCACCGTCCTCTCCTGGCCTTTGACCTCTAACCTCGAAGTAATTGTCTTAACCCTGCTGGAAGAACTGTACACGCAAAGGCATCTGCGGCGGCCTGGAGCTCAGGTTACAGATCT
GCCGCACCGTTTGCCTGAATCAAGAAAAAGAGAAGAGGGGGAAGGGGAGAGGAAGGCACCAGCCCACCAATCTCACACATACACAGATCAGGGACACACACTGTCACCCTTCCCCCATGATCCATCAGGAAAACACAACCACGGAAAGCTGTAGGCTGGTTCGAGAGGGAGATCCACTAGTTACAGGAGATCCACCTGAC
TCCCCATTATTATAGTTGTATGGAATAGACTTTTCCTTTTCAAGCGTCTCTTTCACAATAAACAGCTATCCAGAAATTTCGAGACTCAAACGTCTGCTGGTCGCCATCAACTGTGCGTCACAAAAAGCAATCCGGAATAACTGGCCTTGCCTTTGAGTGTTCCGTAAAAATAGTTCCTACGCTCCCATTACAGCAGTGGT
ACGAGTGTGCTGTGACAGAGTGAAGTGGCGGAGCTTCCTGGTCTGCTGGCTGGATTTTCCCTGTCAGGTACTAGGATGAGGGGGATGGAGAGGTTGTAATTAATCAAAGTCAGATGTGGCTGAGTGCCTGGCCATGCAGTAGATCCCTGTCCTGGAAACTATCTCTTTTTTTCCCCCCTCATTCTGTCACAATCTCTCTG
ACCAGTACCCACCCAGGTGAATTTGCCACCAAAAAGACAAGGTGGCGATGGCAAACTAATGGCCCAACACAGTCTCTCGTTGTGACTTGATAAGTTTGCTGACAGATTTATGAAGCTCGTAAAGCAAAATCAGGGATGAGAATGTAGCAGGCCGATTTTTAATGGCTGCTTATCACGCCGAGGGTTTTATTCGCTGCCAC
CATCACTCACCATCATCCGCTCCTGGTGTTATTGGAGCTCTTGTTTCTCCTCGTCAGATAAATAAACGCTGCTGATGGCGGTGGAGCTGCCAGAAGTGCAGGCGTGTGACAGTGAGCAGGGAATGACAGCTGTTCAGCAGTACAGAGTCTCAGTCTGTCCTCAACTCCTCAAGAAGTGTGCAGTGCCTTTCACACCTCGC
ACATCAAAGACCCAATTAAGGTCCTGTGAGCAAATGGCGTGTGTGGTAGCGGCTCTGGAGAGCTGTCACTGAGCCTGTGTGTGGCTGTCGACTCCACAACTCACTGACAGCCTCCTTTACAGCCCGAGCCCGGCTCTCTTTCTCTCTCTGTTAAAGGATTTTAATTAGGCCTTGCCTGCTCAGGCTCACACAGCCCTTTT
AGTGTTGTGTATGACTTGTGTTCACCTTTTGTGTTTGTCAGGTACAGTGGTAGGGAGTTTGACTGAGTTGGTCATAAATCAGGGCCGGCGTGGCTGGATTCCGACAGGCTGCTATGGCTTTATCTGCTGAACAGCTTTCATCCTCTCCAGTCCGTTTATGCATATCCGCTGGATATCCCACCTCCAGAGCGTCCAAAGCT
GGGACAGCCTCGGCCCGAGATGCTGTGGAGAGCGAATGGGGAAAGGCAGCAGGCTTCAGCCCCCAGCATATTCATAAATCAGCTCTTTCAGGAGCTGTCAGCCACTCCATAATGAGGGTTATTATTCAGCTCGGGTGTCAAAGTTACTATCAAAGGACCGTCTCTGGAAGGCCCTCTCACTCTGCTCCTTGTTAAATAAA
TTCACACTGCTGGTACTAAATTATTTGCCGTAGGTATGCAGAGGGGTGATCTGCTCTCAGGCTGCAGGTGGGAGAGGCTGCTGTACGAGGACTGACTGGGCTGCCTGTCAGTGCTCCTAGGAGGGGGAGGGGCCAGCGGCATCACCCGCAGCTTGTTGAGAATAGTAGGGACGTCACAGTATGGACAAATGACAGTCTAT
GTTTGGGGAACTCCCAAACTGCTGCCAAAATTTGAGGTAAAAGAAATAAAAGTGAAAAAAGTGCCCCTTCCTCTATTCTCCCTCTCTTTCAGTGGCCTGACAGAGGTGTTGGAGCTAGAAGAAGGGAAGCAAATGGTAAAGGAGTAAGATTTATGACCCTTATCATTTCTGTTCCCATCTCTGGCTCCAGGGGGCAACAG
AAAGAAAGAGAAGGGGGCGCGTGCTGTGAACAATGCGTGTGCATGTGCGTCTGTGCATTTCAGACTGGGGGGGAAGGGTTTCTCTCTTGCGCGCTGTGGCTGTCAATTATCTAACCCGGCTTGCCTTCCCTAAACAATGGCTCTGGAATGTGCTATCACTGAAGACCATCTGTGTCTCGGCTGCCTGCAACAACTGGACT
CTCATCTGTTTGCTTTGATACTGGTTGAATCACCTGGATCGTCACTAAAGTCAAAGCACCTAAGTGGTCATTAATCTCCCTTCGAGCACTCGTGTGACAGGCCAGGTTATTCAGGCTGAATCAAAGCAAATCCCCTTTAGGCTGTCTGAAAATTGTCGTAATCCTACCTGTGACCCTCAGACCTACTTTCACACGCACTC
ATTTAACATGTTCAATACTTATTTCCCCCAATGTATGTTTATGGCACGACAGAGTCTTTAGGGAAGGGCTGTGACTGCAGTGAATCAATGAGCAGTCTAGATGCTCTGTCACAGGCGCAGCTGTTTAAACCATCCGTTTAACAATGCAAACAGCTCCACCTGCTGGCCGCTATATGCAATTATTCTCAGATGCTCATTTA
TATGTCTCCCACCACTTCCCAGTATTTTGTAATAAAGCAGAATCTGAAATATCGCTTCCTTCTCCGTTATACTGAGACGAGAACATGTACGATCGACGTCTCGGTTGGCCAATGGTGGGTCACGTACTGCACGTGCGCCCGCCCACTTCAAATATGATTGGCGCGACGTGCGGAAGCAAGTGAAAGATAATACTGGAGCT
TAAACGGACCAAAAAGGTTGAAACAAGTAATGTGCGAGTAATCTCTCCTCACATTGGTCAGATTAACATGGTTTATTTTGCTGAGTCCCGCTCAGCTGTCAGAAATCTTATTTTAATTTATGACACTAAGCAATAAGACAATACAAGCGAAAAGCTGCACTTTGATTTTAAATGGTGACAGTCACCCGCAGACATCATCA
GGTTTCTGCCTGGAGATGCTGAAGAACACCGCAAATAAATTGACAGATATCCAAAACTTCATGACAGATGTCACTGAAACGGGTGTCATACCTGCCTCTCTGACAGCTTGAGGCTTCGTAAACGGCAGAAGAGAGTCAGGGGAGAAGCCCATGCCTTCCAGCCAGTCTGAAAACACCCCTATCAGTAACACTTTCTGCAT
GCACCAGTATTGATCAAAGTGTCATTTTGCGTCCTTCGTTTCTACCATTGTCCATTTGCAAGGTCATCTGTCAGGCCATAAAAGTCCATCCACACATAAGAGGAGCGGCGTGGGTCAGTGAGGCAGAAGTGTGTGTGCCCTCTCTGCTGAGCGACTGCACTTCTGCACTGACCTTTGACCCCCAGCAGCCAATTATTCAT
GTAACGATCTTCTCCCAGTAGCATTAGCATTTGATCTCTCTTTTTCTTGCTGTTTTATGTCTCTATCTGCATTGGTCTCTCTCTCTCTCCGAGTGACACAGCCAGTGTGGCGGCGCAGCAGGAGGTGAGCAGCATGTAGCAGGCCAGGGTTAAAGGTCGTCCTGCAGAAGATGGGGGAGGGTGAAGGGCTAAGCGTTTGC
GACCACCCTCAAAGGCCTCTCATTAGTCAGCAAACCTAATGTGTTGTGATTGGCGGATTGGCTTCACGTCACCAGGAAATGTCATGCTTGTCTTGAGTGCTGTCTGTCAGACTGTTATGGCAAGCTGTTTTAGCATTAATTACCCCTCTTGCCGAACTATATTTATGGATAGTCAGAACAAAGGTTTAAACAAAAAGGCT
CCATCGCCAGCTAATCAAACTAGAAAAGTGCTGTCCTCCTGGACTGACATTAGCTTTTGTCCCACCGACGTGATGGATGGGATCCCGGCCCTGGTCGGAGCATTGTCCACTCAACCTGAGTGTCCTGACCAGTGACCCCATGATCTTTATCAGGCCATCCAGTCAATCACGAAAGCGATGGTTACTGCCAAAGAATAGGC
TGATGAGAGCGGTATCCTAACAGTGAGCATCTATATTAAGATGAGAGAGCGGCCATAATAGCAGGTAAAAGTCTGGCCTGCAGATGAACCTGGGTTTGAGTGACACGAGCAGCTACACTCATTGGGATTCCACGGCTGCCCGCTGTGTTTAAATGCCCCTTATTACTGGGGCAAACAGACAGATATTTGTTAATGAATCC
AGCATATTGATGTAGCAGACAAGGAGGAGATTTTTTTATTGAACAGCCAAACCAAGCAATTCACAGGCCATAACTCCTTGTCTCAACGGTTCTTGTCTGACCATAAATCACTGGGATAAGGTGCCCCAGGGATCTCATTTATTTAGTTACGAATATCGCAACAGCACTGTCTACGCTTGTCCGTGTATTTGTAAGTGAGA
CTGTTTGAAGGATTGACAGGCGATCTCCAGCTCTCCATCTGTGACTCACCGTGATCTTCAGGCCTGCTCTGTAATCCTGTGTGTGAGTGTGTGAGGAGGTGACAGGCATCATGAGGACTGACAGCTGTAAAGCCCTTTACAAACAGCAGCCCGGTGCAAATTTCAGACAGCCGAGGCCGCAGGACGCACACAGTACTCAG
CTGAGTTATGACTAAAATCAGGTCTTTTATCATCTATCCTATTTCAGTGTTTTAGGTTGACTGAGTCATATATCAAAATTCAGATCAGAGTGCCTGTCAGCACTATTTACAATGAAGTGATTTATGATTCTTGTTCTTTCCCTCTTTTCCTTTTGGTGTTGAGGGAAATTAAAAAAGTTTCATCACAGGAACTCCAGGCA
CTCTCTCTCTCTCTCTTTTTGAGGATGTCCATTTTCCTGAAACTTCCCCTGCAGGTGTTGACTGACAGGTTGTAGGTGTGATTGAGATCATTTGTATGTGTTGTTTTTTTGAATGACAGAGGAGCTGGCCGACGTGACAGCATAGCACTTAACTCCTGTCTGATGGCAGTTGCAGGAAGCGCGCACATGTACACACACAC
CAGGACGAGCAGGATGATACAGTTGGTGCAGCGCAGACAGGACAAGTGTGTTCAGAAGACATCAGCTTGTGTAATGTGTTATTAGACAGTGTGATTGGCAGGGCCCTCTGTGTGTGGTGAGGAGCAGCTGTAGACGGAGAGAGGACAGATGCGGCCGAGCCAAGGGCCAGCGATTCGCTTTGCTGGGCCTCTGTGGCCTT
GGGTCTTATTCGGGGATTTGGGCTAATATTTATATAGGATAGGATTTTATATAACGTCCGCGTACACGCAGACTCGAAAATCAGCGCCGCGCGCTCCTCTGACACGCCATGATTTATTATCTGCTAATTGATATCGGGTTCTAATTAACATCTGACCGCTTTCTCTCTCCAGGGTTTTGTCAAATTTGGAGAGATACCTA
CTCAGACTGAGATTTTTTTTTCGGTCCTTCACAAAGTGTAAAATGATTTCCTGTGAGAATTCGCCTCTTTGGCTGAAGGACACTCATGACTTTTCCTGCCAATCAAGCGCAGCACATCTCATTTCACAAATGAACTAAATGACACCACTTTGTCATTGCGGTTCAGGTCTATGAACTCATTGTCTGGGCTTCTTAAATTT
AGCTGTATCCTCTTTTGTCTTTACCGGTGACTACGGTTTGTTTAAGCTGGCGTACAATGGTCAGGTGACCTCTGACCTCTAGTGCTATAGACCGGCGTGTGTCTGTCATTCAGCAAGCCACAGGTTTTTTTCAGTGGCCGTGTCGGGGTTCTGCTTATACTGACTGCTTAGTGATCTATTATTGACATGGGAGGTATAAG
GGTAGAGCCTCCCACTGTGAACTACTGTTCCTTTTATTGCAGATGTGTTTTTTGTTTAGTTAGCAGCCTGCGAGGTTTTGATGTTTTTATTACCTCTCGCGGGTCGTTCGTCAGCTAGAGGAGCAGCCACCCAGCAGATGCCCCAATGCTACCGCCACACAAAAATCTGTCTGTGGGAAGAGCTCGCAGCGGCTGTCTGG
AAAAGACTTCCAAAATTCCAATCAAATCTTATTGTAAAGTGCCTAAAGGTTCCCACCCCTAATGATCATGTGATAATGATGTCCAGTTTGACAGGCATGGGTGACACTTCTTTCCCCCACTCTCCTCTACCTGATGAGGCAGCTTCTGCTGTTGTTGAAGGTGTTAAGCCAGATTACAGAGTTCCCAGCATGGCTCTCTA
AATGCCTTTAGGCGAAAGGAAGACGTGATCATGTCATTTTTTTTTCCTTATCTACCTTCTTCTTTGTGAAACCTCTTACTCAATACGTCATAAATCATGAGTGAGACAGCTTAATTACTGTAAACAGGCTGGAATCTGTCTTTTTCAATTTTTATTTTCATCAACAGCTAACAAAAAAAAAAAAAGCATTTCAAAGCACA
TGAGTAGGTGTTGGGGAATCTTCTGCCTGGCAGTGTGTGTTCCTGCTGCAGTACAGCCCAGGGTTAATGTTGTGGCTGTAAAGTGGGAAGTATTGTCACAGCCTGTAAAGATAAGGTGATTTATGGCAGAGAGTGTGAGGATAATAATCGCAGTGCCACAGGGCAGGGAGAGAGAGGACAGAGAGTAGGAGTGAAGGAGA
CCCTGAGTCAAGCACATGGGACCCCCCCCCCCCATCCTTCCCATCAGCCCTGGGTACAAATAAACCTGGTAGCGCAGTGCTCCTCTCCGCGGCAGGCTGTCACTCCACTCTCAGGCTCATTAATCAGAGCCAGGGCAGATTAGACTTCAAACAAAAACAAACTCCAGCAGGAACGTTCTTCCACCACAAACCCTCACTTC
AACCTCCTGAAGTCCAGGACTAAACAAGCGCTCACTCTGTCCACGACCTGGTTCTGGGTTTGAGTGACGCGCTGCTCACCGAGTGTTTGTCTACGTCCCTGGGAAATGGGGTGGTGTCAGTGTGGCGACTGGCCTATCCCATCCATCAGTGTCAGGAGCGGCGCATGACTAATGGACAGGAAGTACAGCCAGAGAAACAA
GCTGTGTGGTGGTCTGACATAGTCTGTAATGAGGAGACCTGGATGCATATCCCATCAGACACCTGGGGCCCTGCAGTGTCATTTCTGTCACTTCCTATCTGAGGGCTGAGAGAGGCTGTCAACGCTTGTCCATCTCTAGCCTCCTTCCCCCACTCACGGCATCTCAGACACACACTCAAGACTAGGGTCCCACTGCCTTC
GGTATACAGTTACAACATACGCACACAAACACACACACACCAGGGTAATCCGCAGCATCCCAACCTCTTTCCTTCAAGGGTCACCTGGGTCAGAATGAGTGACAGCTCTCCGGATCACACAGGCCTTTAGTGGAGAGAGTGAATTTGGTGGAAAGATCATCTCCTCCCTCGGGGTGGTCAAGGCCTCACTCTGAGAGGAG
ACGGCTCCTTAAACTGTGTTTAAATGCAGCTCATATGTTGTGGCTTTAGGCCCAGTAGGGGTAGAACAGTATGCAGTCGGCTGAGGCAGAGCTCTCTGGCATGTCTGGCTCGGACACAAGCTGATTTACTGCAAATGAGATCATCTATCAGCAGGGGAGAGGAGGATGTGGACAAGGGCATGGAGGACATGAGTGAGGGA
CAGCACAATGCCAGTTGGGTTACTATAAATACCGGAGAAGGCATTTTGCATGTGTGCGATCCTCACAATGCTCTGGGAACCGTGCTCGTAAATCAGACGTCCCCACGGTGAATTGTGTCTTTGATGGGGCCCTGCTGACGTTATCCTCTAATGAAGAAAAGAGATGATGAGGAGGCCCTACTTTTGCGTCCGTAACTCAC
TTCACGAGGTTTAGCTTGAGTCCATATTTTAGACTTTTAGAGGGTAGAAGGATTTACTGACCCAGTTACACCACCAAAGTGACTTTTCCTATTTAATTTATGACTTTGTGGCGGAATCAGGTTACCGCGGTGACACTTTAGAATTACCTTGAAAAGTTACTGTGAAAGTTGGGGAGAACATCTCTGGAGAAACATTAATG
ACTTCAAGGGAAGGTTAGATTAGAGAGGTATGAAGGCAGCGCTCGTGCTCCTTTAATTAAAGTCATTGGCATTGATGTGTCCTCATTCACTGCTCTGATCTGCCACTCCACACTGACTGATGCTCTTCAATCACGCAGACAGCGCACTTCAATCATTTACCACTTCCATTAAAGTGCCTGCTCACTTTTATTTATGTCAC
GCTCATTAGTAAGTACCATTGCTGCTCTTTTAGTTAGTTCCTGCAGATGATTTAGTTCAAGCAAAGCTGTCACTAAAGAGAAAAGCTTTTCATGGGCTGTCAGTCAGACAGAAACACCCCCTAAAGCCTGAACCTACGTGCTTTATTGAGCTTTTTTTTTCTCCCCTGGCCTTATCCATCCAAGCATGTCCACCTCCAGG
AGGAGTCTTACTTTATGATGATAAGTGTGTGTGTCCGGTTAAGCCTTCAGGGTCAAGTCCCTTCACAGAATGAGTAAAGAATCTCAGGGCCTTTCATGTGTTACCGTAATGACGGGGACATCATCTGTCCGGCCTGCTTAATGGAACAGGGAATTACCCCTGCTTTCGGAGATTTATAACCTTCTAAAGGAGATGACAAG
AATCCTAGAACATTGTTTTGGTGCGTGTATGTTCTTTATGTCTCTCTCTCTTCCTGCCCTGTAATTTTCATAGGTACCGCCTACTTCGGAGCACTAATGGCTGACAGGACTGCCAATCCTAATCAACTGTGTGACGACTTTTCTTCTCTCTGCCAATCTCACTCAGTGCAGAGCCCTTTAAATTCGAAGCGGCAACAGGA
TGTGTAAACTGTGTGTGTGTGTATGCAGATCAAATATCAGCTGGCGTTCTTTAAAACCACAGTCGCATTTGTTTACAGTGGAGAACAGCTGTCAGCAGTTCACTCGACCTAGAACAAATAAATCATTGAGAAAACACACACACACACAGATGCATTTGGGAAATATATTGCTGTCATATAAAAGTTCATAACTTCAGTGA
TGTCATCATTTAACATGCTAGATTTTTTTAAATAAAGATGTAGCTGTAGATTTTGAGTGATAGGCCTGTGTGTGTGTGTATATGAGATTTATGACGGTCATCTGTCCCTCTCTCTTTTGTTTGATGTTACCCTGTGGGTTAAAGTTCAAGCCTTAGTCGACCTTAGGATAGTTAGGAGCTTCTGTCCTGTACTTGATGTC
TATTAAAGCACAGTGCCAAAAGACACCACTAGATGACAGTACGGAGTGTGAATTCAGTCATGCTTGTGCTACTCAAAACACCACTGACTGATACGCAGCTGTCACTGCAATTTCTAAAGCTTCAAGAAAACACAACAGCCCACTGATGAGCATTACTTCACCTTTCCTCCTGGTCTGGACCTCTCTTTTGGACGATGAAT
GTCTACTTTTTGGTCCAACAAAAAGATCATTCATTATTTTGTAGGATCCCTCATCCGAGCCACATCACTTTTGAACTGACACTTTCATCATAAATTACATGCCCGGCAATCCCTGTCGACCGCTTTTCCTCCCAGAATCCACCAGGTGGCTGAACTAACAGCAATAAGTGTCTCTCTCCAGCGAACAAGCCGCCATATTG
CTGAATTCATTATATTTCTCTTGACTTTATCATCCGATTTTATAGTCTTGCTGCTAATATGCATAATGACTGACTGCAAGCAGGAACATAAATCTGTCAACCTAGTGCTAAGAAAGGAAATGTTACAGCCCACGCTCTGTTCACTGCAGGAAGTCACAAAAGGGACAAACAAAAGAAAGAAGGAGGGGGAAAATCATCAA
GTGTTCACACTCTCTCCATTGTAAATACTGAGGTTAATTCCCATGGTAAATGGCAGCTGCAAACCATCTGTACAGTCGTTAATCACGGCCAGGAACTTGCCAAAGCATGGCCACTTTTCTTATTTAAATAGCACTACAGAGCAAGAACACATACACACACACACATAGTAGGCTGTCTCACATAGACAATTTACCATTTC
AACCCCTCCTCATCATTTCCTGAAATCCTGAGCCACACACACAGGAAGCGGCTGCCAGCCTTCCTTTCAGCCCACTCAACAGAACAGGAAACATAAATCCTCGTTCATTCATTCATTTCCCCCTGTCTGCTTGTGTTTGTGCTGTCAGTGCTCAGTAATGACAGATATTAGTCTATAGGTTACACTGCGCTCTCATCAAG
CAGTAACGACAGGGATACGGTCGACTCAGAACTGACGGCAGTCAAGCACAACTGTGTCCCTCCCTGCAGACTAGAGTGTTTTTCTTTTATTTCCAGTGCAGTGTCACTCATGTGCTGTGGCAGCAGTGTGTGTGTGTGTGTGTGCGTGTGTGTGTGTGGCAGTGTGCTATTTCCAGCCTCAATGCAGCCAGACTGTGTGG
CCTTTTCCTCCGTCCTCCCCTTCTCTTTTCATCCCCGCCTCCGTCTCCTCCCCTCTCGCCAGCCTCCTCTCCACCCTTATCCGAAGTGTGTCGTGTACATGTCAAACAATGTGGCATCTGTCATTTGCCCAACAAAGGGGCTGCAGACTGATAGCCTGCAAACAATGGCTCGAGAGCTCCCCGGAGGTGAACCCGGGCAG
CGCAGGGCCTGAAAATGCAGGATTAATTGGCCCCCTTCAATGAACATAATTAGAGCGATTGTTAAGAGATAAAGAAAAGGTTTAACGAGCACGGCTGCGCTGTCAGAGGGAACATCACACTCTTTCTGCTTCACTTCCCTCTCTTCCCTCTCTCAGTGTTTCTTGCTCTCTCTCTCTCTGATAAGAAAAAAAAGTGTGCT
AAAAAACCCAGGGCAGCTATAGAAGCCGTGTTTCCATGGACACAGAGCCCAAGACCTCTCCCTATTGGCCTGCCACTGAGCGCGAGCAGTTGGCCTCGGTGTCAGACTCCTCTTGACAGCCTGCCTCGAGGTGAAAAGCATTGTGGGGGATGAAGTCCTTGACCTTTGGCCTTGATGGCTTGATAAAGAGTGCTGGCCTT
CTCTGCTACGCTCTCCCAGCCCAGAGCTTTCATCCAAACGAGGGGTTCGAGACTTGGGCTGGGGGGTAATGAGGACTGACAGGTCTTGATTCCCAAAGTAGGGATTGAGTGAAAACAGCTGACAGGTGAAGATGAGGGCGGCCTAGATAAAGTGCGAGTGAGAAGAGGTGGAATCGGAAGGAGGGGAGCGAACAAGGGCG
TCCATTGCGTCCCGATTGGCTTCTTTTCATCCCCTGCCCTACCTTAACCAATAGCTTGGTCCGTAGCTAAACAACCCACCTCCTCCCACTTGTCACCAAATCTGTCGGGTACCAAGAAATGCAGTGTGACGCAAGAAAGAGAGAGAGAGATTTTAGGGGTCGAGCCAGTGTAAAAAATGGGTTTGGATTAAGAAGCAAGT
TTGAGTAAGAAATCATCCAGAGTTTGGGCAGGCCATTTATTAGCATGCTGCGAGTCCTGCCCTAGTTAAAGTGCTGCGATTCATCATTAGCTGTCAGTGCTGTCAGAATGTGGGCTGGAGCTGCAGAGGGAGCATGGAGACCACAGGGACGGCCCCTTCACAGCTCTCACTTTCCATACACATGGGGCGGTTACTTGTGG
TTGAACAGTTCCTGCTCCCACAGTCTGATACGATCTGTCTTCGCACCCTCCCTAGTGAGCCTTATCTGTTTTGGATGAGCGTTTTTGGCAGTTCGTTCCTGGAAGACAGATTTATGGGTTTAGCCTTTTGGCTCCAGGCTTCAGTTCTTCTGCGCTCCCTCTGTGAAGTTCATGAAGTACAGCCATCATTCTGTTGATGG
TTCTAGAGCGGGAGAACTGTAACCACTGACTGAGCTGTTTGCTTTGAGCGGTTTGACATCCACATCGCCTAACAAGAAAATCCCACCTGAATAAGAGCATGATTGACAATCGGCTAAGCCACTTTGTTTGTGCTAATGCCTTGGACCCACAGTGGATGACTTGTGACAAGTAGAGCTGAGCAATTAGGATTTGTTTAGCC
ATTCTATTCACCTGCACGGGGAATGTATGACTCATTGCTGAACAGAAATCAGTCTGTCTGATCTGGCGTTGAAAATATCCTCCGCTTCTGACAGCTTTCGCCACCGCAGTCGTTAAAAACGCTTCTCTCAAGATTTATTGTTGGGACAGGTTCGTATTTCTTGTCCGCCTTCAGTCGGTAGCGAGCACGGCGAGGGGAAA
TGGGGGATAGTAAAGAGTGAGAGAGTGGTGATTCCTGGAGTATTTCTGTCAGTTGCCCCCTTCCTGGTATTTGTTTGATCTAGTGCGATTTCCTCAGCGCGACTCTGGCTTGATGATATACGGCCTCCAGGTGGGTGGGTTCAAGGCCTGGGTCTGGGTTGGTTTTGATGTGGCTGGCAAGCATTCAAGGTGCGTGTGTC
GTCGAATCGCTAATCAAGCACTCTGTCTGCAGGCCCACGATTCAATAGCCGTTGAGTGGCCTTTGTTCCTACCCGCTATTTGCTGCATGTCAATAAAAGTCTGCTCCCTGCTCCGCCTCAGTGCAGCAGCCCCCCTTTACACACGCCCTCCCGTCAGCCCTTCAGAATATAAAATACACTCGCTCCTCTCCCCTCCTGCA
CAGAGTCCGCCAGAGCAGGGAGCTGTTAGTTTTCACACTGGTTTGAAAGGTGAAAGAGTGAGAGTGTGTAAATCATCAAATGTGCTGTGTGTGAGCTTTCAGGCGGTGGCCTTTTAAATTGTGTTTAGCTCAGAGTCAGACCTTGTCGGATGCAGGCAGCACTTGTGTCACTTCCACTCTTCCTCCTGTATCTCTCTCTC
CCGTCGGTTGGGTTTAGAGGAAGTAAGTGGGTGGGAGGGTCAATCGGTAAAATTGGTTGGATTTAGGGAAGGAAGAGGGTGGGACAGTCGATTGGCCAGTCGCCCAGTCAATCATTCAATTGGTCGACAGCGGCATCTGGTGGGTTTACGCGAGAACAGCATGGGTACAAACGGCACTCGTGAGAGACATTCAAGATACA
GAGCTAACTCACTAATCATCAGATTCATGCACTAATGCGTGAGATCTGGAGTCTGTAAGTAGAGAGGATTGCACTCATAAATCTCCCTCAGTGACAATTTGATCACTGGCATGTTAAAGTAGTGCGTGTGTAAGTGCCCGTTTCAGTTCTCCACGCATGCTGACGTGCGCTACTATGATATCTGCTCGTGTTAGAACTTC
GAACTTACTCGCGCAGTTCTCCTGAGACAGAAAGGCCAACAGTCAAGCTGGTACTCCAGCGCTGAGAGCGGGAAGCGCGTGAAGAAGAGGCGAAAAAGAGGGACATCTCCGCTAGCCAATGAGGTTTTGCGACAGAACAGGTGCACGAAAACTACAGCCAATTACAAGCAAGGAAACCCCCTCACACAAGGAGGCACATT
TTTACTATTAGGAAAAATGTACAAATTTGTGAGACAAAATATAATTGTATAACAGGAACAGAGATGAGAGTGACATAAGGAAATAAATCATGCTGTCAGTGTAAATTCTAGGTCTGATCTGAAATTCTGGTTTTGCAACTTCTTATGTCTAATGCAAGCATTGAGATTTAGCAGACTGGCATGCATGAATAACTGGAAAT
TTGGTGCAGGTCAGACACATGGGTCACTTCCGAGCGTCAGCCGAACATAATCAACCAGCAGCAGCGGAAGCCCCGCCTACCGCGCAACCGCACTGCGTCCTGACAACCTCCATGTGTTATTCCGCGACTAATGTAGTGCTTCGGTTTCTACACAAAAATCTATGGATGATTCAGATTTTTTTCCTTTTTTTAATTTATTT
CAAACTAAATAAAACATTACTGTAAATCAACAACAGCAAAACATGTCGACACACCAATCAAAACATAACCAGCATGCATGTGCAGCATTTGCTGACATTTACTGCCACCTGCAGGTCTGGAGTAAAATGCAGGAAAAAAAGATTGACATTTATTCATTTTTTCTGTGCAGTTGTTTAAATTGATTGTGATCCATTTTATT
CAAAGTTGCACCATTATGATACATATATGGAACTGTAATAAAATACTTCCTCGATGAGAATAAAACACGACATGACGTCATGGCACGTCATCGCGGCAGTTAAACTGACAACATCAAGCCCCTTTGCATTGTTAGGACTCGAAAAAAACGTAAGACATGAAGTGCAGCTGCTCAAATCGAGGCACAGGGCTCGTCTAAAC
GGGCTGATGGGGTAAGATGTCAAAGCTCAAACTGATCAGACATCTAACAGCCCTTTAATAAAGCCATTGTTCTACTGGTTAATAAATATGTCAAACAGGGAACAGACACAAAGAGCAATCATATGACTCGCTACACTCGTTTTATGGCATCTGATTAGGACACATACTGGAACAGACTGTGTAATGCATGTTTCTGACTG
GTCTCTCTCTCTGCCTTTGAGTCTGCTTCCTCTCAGCTGGTTACTGAAGGCGTGCTTGCTTGCTCAGTCAGCACACAACTCATGTAAGAGCGGGGCGTCTGATTGGCCGGAGGGAGGGGGATTGGATGCCTTAGCGGCTGTCCTGATAGGCACAAAGGTGAAGGGAAACCTCAAAAGTCCCGCCCACCTGTTCTGCTTGT
TGAGGTCAGTCTTCTTCTGCTTTTACCCCTGTTTGTTCTTTCTGTTTCCTAGACTAATGAGAGACATGGAATGACCTTTTGGCCGGCTGTGTCCCAGACTGAATGACACTGGACCACAGAAGAGGATGAGTCAACGGCATTGTCTTGAGAAGATCTGTCTTTGATGGGTCAGAGAGTTCATTAGGAGAGCTTAAAAAGCT
CGTTCTATCACGCAACCAAATGACGCGAGGTGGTTCGAAACGCGATTGGTGTTTCCAGAGTCGGTGACCATGAGAGCTTCCTCCTGATTGGCGTTTGTAGAGTCAATGATATAAGACATCAAACCTGATTGGTTTAGACTACAGAGGCGATTCACGTGTATGTCAGTGGACAATCCGAAGCGATGCGTTTGTGTGTAACG
AGGGGTGTGAAAGGCCTCAGCACTTCTGAATGGCGGCGTATCCACACCCACACCAATTCCTGATCGGCCACTTCCAACCAGCCCACCGGCATCTCAGCAGCTGTCAGCATGTAAAAGGATGAGAGATGAGTGTTTGAGATGGAGAACAGGATATGCAGATATGGCATAATGTGGTAGAAACTGATGCTACTGACCTTTTT
TGCCTTTGACACCAGTGGAGGGCGTTTCACAGCACTAGAGTCTTTTCACAGGCTGCTGTGACCTCCTGACTCCTGCTGTGTGTCTGTCCCAGTCCTGTCCCTCCACCCTGAGTCTGAGGGTCAGCGCCACCCCAGTGTCCTGCTCTCACTACAAAGAAAATGATGGAGACACCATCTCAGTGATCAACCAGATGTTTCTC
GACAATGCGACACATTGATTGACTGGAAGCTGAAATTAACTGGAGTTGCTTGTTTGTCCGTTCACAGCTGCAGGCTATAATTGGATCTGGAGTGAGTGACACTTAGATTCTAAAAGATACATCTGGCCAGCTGTCAGCATCTGTGGCTCCGTCTTCATTCGGTGGCCATTACTCAGAAATTAGCCTGCAGAAGTGGAAGG
CGGTGCGGCTGCAGCCAGGGCTGTCATTAGCCTGAGTGAGGTTGTGCTCCCAGCCCGCGACCTGCCTCGTTTGCCTGCCTAATTTATTTACTGCGAGTCAGTGGCAGCGTCGGGACTCGCCAGAGTCTTACAGAGAGCTCTCTTTCTCCATCCCTCTCTCTCTTTCTCTCTCTCCTTTTAAAAACTAAAGAGTAGGCGCT
CACAGCTTGTCGTAAATAGGCTTTCTGAGGCCCGAGGCAACTCCTCCCCCCAGGGGAGCCGCTTTCTCTCTCTCTCTCTCCCCGGGCTGCTGTCGCCAAGAGGGCCTTGCAGCTGACACGGGGAAAAAGCACAAACAAGACGTGTCTTCAGCTGTTCTGACAGAGGGAGGAAATGATATTTTCTGGGAGAATGCTCACTT
CATGACCCCTCTCTGTTTGAGAGCACATGGCCATGAGGTCAGATTTATGAAAGCGCTTAATGGACTTACGAATGGGAGGAGCAATGCCATATAAACCCGCCAATCACAAAGCTAAGGGTGTTTGGTGTTCTTCCAACATCCCAACTCAAGCTTTCATTTCATCATTTGCTGAGTCCCATGCTCAACCATGCTTCTTCATT
GGTTGAAAGTTTAACACATTTAATTACACTCTTAACCGTGGCCAGAAAGACAGAAGTTGATTGTTTACTTTCAAAGCGGGTTACGTAAATCAAACTGGCGACAATGAACAAAAGTGTCATGGACTGTGACTTAGACGGCCCTGATTCTCTTCAGGCCCATGCAATCTATATCATACGCGCCATGTGTTTCATAAAGGCAG
CAGCTCTCCTGTTCATGGAGTCAGAATGCAGACATGCTGAAAACACAGCGCACACGTTCTAACCTCCCATGTGTGCCTCCTCTGGAACATCTGTCCAGCTGTCAGCTTGTCTCAGCCAATCAGATTCTGCTGTGGGCAGTAACTGTGGAAGTGTAGCTGGAGTTGTCTGTCTGCATGTGTGTCTGTCTCTTTCTCTGAGG
CGTCTCTCTTGACTTCTCCAGTCCTTTGTTTCCTCAGGGGATGGATGCAGCGGGCGGGGTGGGTGCGAGCTGTTCAATCAATAGCCGCTCCATCTGTCAGGCCTGTGGCTGGGGCTCAGGGCGGAGGATGGAATTCGGCACCGTCTGTGGGGTGTATGCAGTGGGCTTGTCACCGGATTCTCCCTGAATGGGGGACTCGA
AGGAAGTTAAGGAGCGTGCATCGGAAGGTCAGGGACTGCCGATCAGAGAGGGAGTCGTATATCTCCACACAAAGTCTCCTCACCCGTATCCTGTACACTCAATCTGTCAATCTCTCGTCAGCTCCGCTTACCCCACCGACGGGACACATGCTGTGCTTGCCATACAAACAGCTCTTTTCTTTTGCTCTATTTACGGTAAA
CAAAATGTGTTAAAAGGTAAGTGAATTATAACAGCACGAACTTCTCTGTAACCGTAGTAGTGCTGTGCATTATTTGTTTAATCCTTTAAGGTGACATGCTGACTGACTGACAGGTGCGTGAGGCCAGCAAACAAGGCATAGCTTTCTGTTAAGATGAACAATGTTTCCATAATTATACTTTATAGATAATAGATAATGCT
GCTTATTAAGAGGGGAGACGCACAGGCCTTTTAAAAGCACTGCATGGGGCTTCTGTCTCTCTCACACACACAGACATTCACTCACACACACTCACACCGAACTGGCAGGTCACCATTCAATTAGGAACAGAAGCCCCCCTTCTTCTCCATCCCCTCGCAGACAAACGCAAAAGCTCTTTCCTCTCTGGCTCCTGTACATC
AGCCTGCGGTGCAGGAGGTCTGGGGGAGGACAGCCGCGTTCTTTCAGCTCTCCACTCAATTAGAGCCAGAGAGGCACACAGAGGCATGCTGGGTTAATTGTAGAGCTTCAAACAGCTGCCACATTCAGGCTTCCATTGTGCCGGCAACGGTTGTTACGGCGACTGGGGGCCTGGGTTAGTAATCGCTGAGTAATCAGTGT
TGGATGCAATGAAGTGAGGAAACTGTCAGTCTTTGTATCACACACACACACACACTTGAACACGCACAAACTCTTCCCACCCACCCTTCTGTGTTGGCTGTCGGGGAAACATCAAAGCACTGCGGCGCTGCTGTCACCGAGGGGCTTGAAAGTGTCGGCCCCTGTGCTGGCCCTGCATGGGCTGGACAGATGCTCGACAG
AGGAGGAGGAGGAGGAAGAGGAGGGAGAGACGGAGGGAGGGAGTTTCATTGGTTGCTAATGCATGTACAAACAATCGCATCTTGCAGGTCAAAATGTCAGCTGTCAACCAATGTGCTGGAAAATGTCCTGGACAGTGAAGCGGGTGTCCTTGCAAATTGTGTGTCCAGCAGTCCTTTGATTACCAGTGGAGAGCTTCAGT
ACTTGCCAGCAACCCATCAGATAGCGGTAGACTGCCATCTGCCCTCCTAGACCACACATTATAGTTTATGGTGGCGATAAATCAGCTTTCTGGCGCTGCCTGACACACAGTGGACAGACGCGTCATTGCAACGAGTGAGACGCTTTATCCATTTATACATATATTCACTGGCTGTTTGCGACGCTTAGATATCTCATTCT
TCGGACGCAGCGTGCGTGGTCTGAAGGCGTGCGTCATAGAACAGAGCGGCACTGTGTGATCCCATTGGTTTGATTCTTTATGACCACGCCCTAAAGTGCACGTGCTGTCTCTTAAAGTGACAAAGCATGTCCGCTATTAAAGAGACAGAGAATTCCTTCGATTACTCACCCTCATACTTGCACTAGTTCTCGCATTTGGA
ATGTGTATCGTCATTTTCTGCTGTCTGTCTGACAGTCATGACTCAATCCATCAGCCTGGCGGCACTGAGCTGCTTCCAGCCTTCACATAAATCGCTCAGAGAGGCGGACAGAGAGAGAACGCAGCAGAGAGAGCAGAAACAAAAGAGAGGAGGACAGAAACAAAAGCCTCTGTGATCCGTTGACACCCTCGAGGCCTTTG
TTGTTACGAAATGCAGAGGAATCATAGCAGGAATTCCATTACAGTCGCCATCTTTGGCCCTGGAGCAGGAAGAGGATTCAGATGGTGTCACTGTCACTCTTTTTGTATTGCCACTGACAAACAGCAGGAACAGTCAGAGTTGCCTGTGGCTCATCAGGTGGTTTTTCTGCAGATGACTATGCATTTGCAATTGGAAGCAA
CACCGTGTCTCTCCTCAGACACGTCACGCGCGCGCACCCTGTCAATCACCACCAAACCACCACCTCTCCTGACAGCTGAGCGGGATGCTGCAAAATAAACCCTGACACTCTGACCAATGTAAGGAGAGTTTACTCGCACGTGACTTGTTTTAGCTCTTTTGGTCCGATTAGAAACTTTGCAGTGTGAAAGCGAACCGCTC
CACATCTCCGATTACTGCGGTAATATTGACCAGATTAGCATGAGCGTGGTGTTGACAGGCGGAACAGCTCTCTGTAATTAGAGAGCGCTCAGACACGACTGTGACATCCAAACCACTTCAGGCTCTCTAAAGGCTGTCATCAGCGTCACACACCAACACTCGTAAATGAAGTCAAACGCTCCACTGCCTGGCCAGACAAG
TAATTCAGAGCCCCCTACTGTTCATGATGCACTGGCTGAGTTCACGGCGGCTGACTGCAGATTTTTACCTTATATGGTCATCCTGAGCTCCCGCCTGTCAGCCTTCCAGAGCTGTTTCCTCGCTGCTCTCCATTGGCTGAAGCTCAGAGCTTGTGTCCAATAGATTCCCTGATAGACGCGGGAAAGAAAAGAAGGCCAGT
GAACATTTGAATGCGGATGTTGACAGACGGAGAGTAGAGTTTTCCAAACCACCACAGAGAATTTCTCTGGAACAGACACAATCACAAATGCCAAACTGACAGCGGCCAGTCCCTAAAGTCTGGACTCGGGACGCGCCCCCTGTTTTTCAATTTTTTTTATTTCCCGCGAGCTCCGCCTTCCGGTAGCACGAGCCCCCTGT
TTTTCCACAACCCTCTACTCTGAAAAAGTTGTTTACACACTGGGGTAGAGTTAAAGAACATGCGGTCACAGCTCAGACAGCCAATCAGTAGCTGTCGCCGTGCTGAGCATGTTTCTCACAGCCAACCAAAATCCCAGAGGGGAAGGCCTTCAACTTCTCAACAGCTGCAGAACAAGTTTCCTTGTTTTGATCCTTTGTCC
ACTCACAATGTGCTGACGGCAGGGGGCTGGAGGACACTTGGGCAGGGGAAGGGGAGGGGTGTGATGGGACAGATACTGGGGGGGAAAGGGCTCTGCTGGCAGCTGATGGCTCACTGTCTGTCTGCGGGACTGTGGGTCTGCGCACACTGCTCACTAGATCGGTCAAACGTGACACTGGAGCAGTATAAATCGCCCAAGGC
TTAACAAGCCACGGTTAACATTAAAGTGCTCTTCAATAAAGCCTGTTTTTGTCAGGCCAGTTAAAGTCCTTAGTGTCCATTAAAGTGATTTATATGCTCTGGACGCATGCGTGTGTGTGCATGTGTGTTTGTCTCCAACTCCTCCTCTACAACTAATTCTCCTTGCATTGCTAGGATGACTGGAGCTACTGGATAAAAGA
CTATTAGAGGACGCATCTCTCTGAGTGAAGCTATTGACTCTGGCTGTCTTCACACACTCATAGACTAGAAGAGGAGGAGGACTTTGGTGTAAATGCCACATGATTTACTACCATTGTAAAAGTAAATGGCATACAGTAATACCTTGGCCATTACTCCCGTGAATCTTTACAACAATAAATTTTTGTTGTATACTATAAGC
AATTGGTGCTTTTTAAAACACTATAGTTTGGGTTTGGGGAAGGAGGAGGCTGGGTTGGGTGGTTCAGTCGTTAAGTCAGTCAGTAAATCAGTCAGTCGACAGCAGCCTTTGGTGGATTTACGGGAGAACAGCAGACGTGAATGGCACTCGCAAGAGAATTTTGCGATCTGAAAAAGCATACACAGCGGCCTCCTGGGACG
CCCTCTGGCTATAATGAGTCCCTCTCCTCCTCCGGAGTCACTCTGGAAGCGGTGGAGGCACTGAAGCCCTATCGACTGTAATGACTCTCACGCTGACAGGCAGGAGCCAGCAGGGCAGCAGTCGCACCAGAGCCCCACTGCTTTTAATGACAGCCAGAGAAACCAAGGAACGATCGTGGGAGCCGCAATGGAGTTGACAG
TAGCCCTCTATTCATTGAGCTTATCAGATACGACACAGTCTATTTACAACAGACTTTATCACACGCGCGCACACATGCGCAAACACGTCGCGCCGTAAATCTTCTGCCAGTTATTCGCTGCTCCGCCATATGTAGAACTCCAAAGAAATCTTGAGCTTGTTATGCCCGCAACCCCATGTCTTCCTTCTCCGTCTCTTCCT
TCACCTCTGGTCCGAGCCCCTCCTTCAGAGTATTGGCAGACAATAGCGATCGATGATTGGCTCCTGTACTAGAAGGCGGGCATTATTCGGCATATAGCGATCGATGATTGGCTCCTTCACCATATTGACCATTACACTTTTTCCCAATCAAAAAGATAACATTTAACAGATCGTTGTGTTGCTTAGTTATGATCCCTGTC
TTAGAGGACAGATCGTGTTCATTGGCAGCTGGCTCCTCCCTGTCTTCCTGATTGGAGTTTTCAGCTCCTGGCCCCACCTCCTTCACGTTGCCATTGATCAAAGGAGCACAGCTTCCATTTGATTGGACGACTGGAGGAGCAGGCATCTTCTCACTTTGGTTATTCTGGTCTGCATGTGTGTTGATTGGTCCGGCTGGATC
GCTAAACTTTCGGAGTTTGGGTATTTAGGAGTTGTCATGTTTGTTTCAGGAACTTGCTGTCGCGTTCCTCCCTAACATGAGGACTACAATCATGTCAGCTAACGGGAGGAAATATCGCGAGAAGTCAGCGAGCTACGTGATTTCACTGACTTTTGCCTGCCTGTTCTTTGCTGAACGGCTTGTTTCGGCTTGATTCTTTC
AATAAACCCTCTGTAAATGCTTCAGGTGCAGCGAATCACGGCCAGAACTGATGCTCACGACTCACGTTTTACAGAGATTTACTGAGTGCAGTTTGACAGGCGGCGCGCAAACACGCACTCGCTGACTTTTGAGGCTACAGCCAAATAATGACCCATCACAGACACGATAGTTTATACAGTAGATAGTTACGTTTACTACT
CCAGAGTTCATTTCAAATGTGCTATTTGCTTTTGGATTCTGTTACTGTCAACTCTCAAGATGAGATCCAAAGAGCTGTCACAGTCAGCTGTCACTGTCAGTCAAGCAAGCCGTCATTAGGCTGAACAAACAAACAAACAAACAAAACAAACTCATTAGAGAGATTGCAAAAAACATCAGGTGTGGCCAAAACAACTGTTT
TGGATCTTCATCTTTGTACATTCTGATTGGCTGAATGCCAGTTGTTACATTTGTAAGCGCTGACTGGTGAAAAGAAGTAAAGACAGGTCACGTTTCACAAGCCGTCTCCGGTGATTTATTTTATTTACTTTGAGAGTGAGTCACGCAAAATACTCGAACCCTATATTACAATGATAAATGCGTTCACTGGAGTCTAAATA
TTACTAGGGCTGCTCTGCTCTCCAGCATCGGTGTGTTGTCCATTGCTGTCGGCTCCGGTGGGCTTCCTCTGCTGCTCCTGTTGGGGGTTGGGCTGCTGTCGCTGTGGGCCGTGATTCTGCTGCTCTGAACGGGGTCCTCTGTTTCCTTGCATCTTTTTAAAAACACGAATAGTCAATAAAAGATTTTAACAAGACAATTT
GACGAAGTAGTAAAAAAAAACGAATTATTACGGCGGTCAAGCCAGTCACTAGCTCAGAAGGAGCGGTTATTCCAGCCGCAGGTATTTCGCGGTCGCTCATACACTGCGTATTACGGTAGAGCCCTAAACCGCAAGCTGACAGATAACATGACGAGGCCACTCGCTACCCTGAAACTGCTGTCATGGCAAATTAAATGCAT
CCAACCACCCCACTCCATCACAAACACCTCCAATCCTACCCCTCATCCCCCACTCTACATCTCATAAATCACCCAAGGGCCATTGAAAGTAGAAATGCCACTGTGATCAGGCATTGTAGATCATTCATTTTCAACATAGCAGATCTTAAACACGCCAAGTTCATAAAGGCTGGCTTATTGTATTTAATAGTATCTGTGCA
AAGCAAACCTGAGCCACACACACACACACAGTAAAGGCTGACAGCAGCATGACGTTCGCCAAAACAACAGCCAAACTTGCGGATGGTCCGTGAAAATGAACAGTGATTGTTGCCGGGTGTTTGTGTTCGAGGCCGCGCTGACATGTGTGTGTCTTCTCTCTGGCGCGCGCGCGTGTTTGTGTGTGTGTATGTGTGTGAGG
CTGTAAGCGGCGGTGCGGTTTACCCTCAGTTTCATGACGCCCATCCAGGAAGAAGAAACACGAAATCACCGCGCGCTTGGAGTTTGTTTACAGTCCGTCAGATTCGAGCTGATTTACAGGCGGCAGTATATTATGTCATAAGCTGTAAAAATGCAGAAACCTATTATACTTCAAAATACCAAAGAATAACACGGTGATGC
CATGTATAAGTCATACATTATGTAAGAACACGCATGATCTTATGTACCAACTCAGCTGGAAGAGAAACTCACCTTGGCCGCCATGCCAGTCCCGCCCCCTTCAGTCTCAGTACGGAAAGCAAGAGGAGTCAAGCAAGATCTCAGAGCGCGAAAGAATATTCTAGATGACGTTTTCATATAATTTATGATAATATTCATTG
CCATGGCAAGCAGTCTGACTTTGTTTGTCTGTCTGTCTGCAGTAGTTGCGGAGGCTGGGTCACTTCTTCGACGTTGATCTTACAGTGTATTGGTTTAATCCGGTGTCACTCACGGTCAGGAGGAGGGCAGTATCAGGTCATCCGTCAAGGAAAAGTGAAGACAGTCTGAATTCACAGTGTTTTTTAAAGTGTGTGTGCGT
TTTAGTATTTTGAGACTGACCTCTGTTAGCTAAAAAATCACTTGTATAAAAGCTGTTGATTTTGAGGTTGTGAAATTTGAAGCTGTTGATTGATAGGTGCTGAGGTGGCAGGTGGTCCTCTGTCACCCCCTAATGTTGGCCTGAGGCGTAGTGGACAAGTGGAGGGTGTACGGCAGATGCACAACAATGCCCCTCGCAGT
GATCAATGAGGTTCACCTTCCTCTCCTGCTCCTCAGCTCGCTCCTTTTTGATCTTCTCCAGTTCGGCCAGGAGGGCGGCAGTATCATCATCACTGTCAGAATCGGAGCCAGAGTCGTCTTCATCCTACAACATACACAAACACATGTTTAAACTCAGTCAAAAATCAACCTGCAACCATGCCCAAGTGTCTTTTAGGAAG
AAGGCATTCGATTTGGCCTCATCTTTAGCATATTTATTACAGCATCTTTCATGCTTAATGCTTGCACACGGATATCCGCGCGCTCCCGGTACCTGTCAATCCCCCGCTGTCCTCTCCGTATCCGCGTCTGCGCTGCAGCACGAAGTAATCGTTGGATTTCTCCGTCACCCATAATTTCAGCGCGTTTTTGAGAAGCACCT
GATCACCGTTAAACAACTAAAATGCTGTTCTAGTCGGATTTCTTCAAGTATCCTGGTCACCCGAAAGCAGATTTCGAGCTCTTCCGCATTGAGGAGGTCCCACTGACAGGTTCTCTGTATCAGTCGTGAAGTTTACACAACTTACACAACACAACTCCCGGGTTAGAGTACAACTGGCACCCAACAGAGGCCAAAATTAA
TCCATTTCGAACCTGATGTATATTTATTAACAATCTTCTGTACATATTTGCCCCTCTTACAAGACCTCAATGTCGTCCATGCACGTTTCCCTGTGCAGCGCTGACAACTGTCCGACCGGCGCCGGAGACGTATACAAGTTCCGGGCTTTTTCTTGAATCCACTAATGTGAATTTACTAATTTATCATTTTTAAAAGTATT
AAAAGATTTACGTGTACACACACAAAGTACAAACACATTCCATTAAATTCTTCAACATCTTCCAGAAGATGGCGCTCGGTAGCTGATTGGGAGGCTGGGTGGCAGGTGTGATGGATATGGTCTCCCGGGCGTTTGGAGCAGTAAGGAGTTACAGCGGCTAAAAAAAAGCAACAATAATAGCATGATAGATAAATCAAAGA
CGTTAGTTTACCTAAAAGCGAAAGAGGTCCGAGTTGAGCTCGCTGTGCGTCCTGCCTGCGACTCTTTCAGTGGTTGAGTGATAATAGAATTTCATCACTGTCCGCCTCCAGCTGCTTTCTTTCTCTGCATATTAGCATCACTAAAGAAGGGGTGCGGTGAATGTGGAGAGGCCAAGAGCAGGAGGAGGACTCGGTTTTGG
GTAGAACTGACGGATACCCTCAAGGGTGAGCTCTTCTTTCTTCACCAGGATGCGCACTGGTTCACGCATAAACTTAGTTGTGACATCCAACACCTCTGCAGGCATGGTAGCTGACAGCAGCACCACCTAGAGGAAAGAAGGTAGAAGTACATCCTCTTCACATTTAAAAAGAAACAATTGACCTCTTTTACAAAGCTGGC
CAGCAGTCTTTTGCGACAGTTTGTGCCCGTCAAGCAGGCGTTTTGCCCTCAAGGCGTTCAATGGCAAAAGGGGCTGTCGCGTCGTCCATATTTTTTACAGTCATTGGTAAGCAGCATCTGGTCAAGTTATGATATATCACGATGCACGGCTGTTTAGCTATATTTATTATTATCATCAGGTGTTAGTCACTTAAGTAATT
AGCACGTCTGGCCTCATTAGATGTCAGTTGTAACAATACTGAACTGGCAGCAAGGACTGCTGTGAGTCTCACAACCATAAATCACACTCTGACAGCTCACTGACAGGGCTGGGAACCGGCACACATGCAAACACTGACTTCTCTCTCCCTCTCTCCCTCTCTCTCAGCCGCACACTCTCCTTTTTCTCTTACGCACAACG
ACTACCTAACACCTTCCCCCAGCACCACCCACCCACTCATCTCACCTCGCAGTGGCCTCACGCACCAGCACTGCCATTAATCAGTGGCCAGGATCATGTCTGCCAGTTAGACTAAACAAGAGCATTTGTGAGGATTTGCTCCCCCTCATTAATCATCTTGACAGTTTGAAAAACACATTTCCCCTTTAATGACTGTATTT
GAGGGGTGATCTAACTCTCTCCCTCGCTCATTCTTTTTCAGGTTGGGGCTGTCAGACTCATGAGTTGCTGTGGACTTGGCGGCTAATTGAGGAGCAGCTCCACACCCTGTCGTCATTAATCACTAGGGCTGCCGGGCTGCCTGCCCGGGACACTGCTGTGATGGGCTGCAGCTCTCTCTCTCTCACACACAATCTTTCTC
TTGCCTGGCACAGAACGGTTTGTCACTCTTTGGTACAGACTGAGAGACGGCAAAGCCAAACAAACAAAAAGGATGCAAATCACTTGCATTTAATTACCTGTGACTGATTTATGAGGTGAGTGGTATGAAAAGGGAGCCCAGAGGCAGGGAGTCTGCAGCTCATGCCTGGTCTGTTCTCCAGAAATAATAATCCTGTGAAA
GCCTTATAAAAGGTTATTAGTTGCCAAGAGAGAGAGAGCACAAGCTTCTTCCACAAAGCCTGCCAGAAGGTTACACTGCCTGCGTGCTATAAATTACCCTCGACAGGCCGCTAGAACTGCGGTGCTGGAGGAGAGGAAGAGGGGAGGGAAGAGGGTGAAGAAGTGGGTGCAGTTTTCTTTTCGGTCCCCACTTGATGAAT
GGTGCTCTTCTATAGCTCTGTGGCACTTTGATAAGCAGAGCAGCTAGCCGCTGGTGGGGGAACTCATGAGGGGGCCTGTCTGATGAGGACCTGCCGCTGTCTGCGTGGGGTCTCTGACTGGAACATGGCCTTTGATGTCTCTCTCCTTTCTTTTCCCCCCTCTCTCTGTGTCTCTCATTCTTTCTTTTTCTTTAACCCCC
TCTGTAATAAATGTAAACGATGAAAGGAGGGAAAAAAGTTTGCATGTGGCAGAGGGATTGATTTTTGTGATGAATTAGTTAGTGCGCTTTCAACTGTCAGGCTGTTAATTTATGAGTGTGCAAACTTCCAAGTGTTTGGCTTGGCCGTTTAGCTCTGCCTCCCCTCAGCTCTCTGAGGTGACTGTAAAATGAAATATGGA
TGTGTTTGGGCCTGTGTGTGTTCCTGAATTCCTGCAGAGTTCACGGTGAGGCCAGCCCCGTGGTGGAGTGTGCTGTGGGCTCATTAATTAAAGGCTGTGACAGTGGGACGGCAGGCTGTAATTGATGCCTCCTATGCGGCAGGGGGGCCGCGCAGACACACACTGAAAAGGGTCACTGTTTAGACAGGCAAAACACGCAG
GTTTTTCTGACAGCTATAATTCTCCAGCCTACAGAATTTCATCAACACGAGTTGTGTTAAAGCTCAGCCCGAGGGCCTCAGCCCTTTCAAGTCCCCCGCACTGACAGGTAGATTTATTAGTCCTGAAATTTGTACGGATCACACGTCACTCATGGCAAACTGTCAGAGTGTCAGAGCAGCGCGTCCCTCCGGGGCCCGGC
CTTCCCCTCTCTCCTCCCATTTCTGCTGAGGGATAATTTACTGCACCTTCAGCTGTTGGAATGTATTTGTAGTTGTGTATAATGGAGGTCATCTATCCTGCCTGTCAGCAGAGGGAAACACTTTTCTGACCGCAGTGGGGAGAGCTGTGTGACGCTCAGATCAGGAGAACTGTTCCTGTGGCCAAAAAAAGTTTGTGTGC
GACGCTCTGCTTTTTTCAGTGTCGAAAATTGGGCTCATACTCAGCCCCCCTGCCCGCTCTCTGTAAGGCCAATGTAGGGGGCAGGATTAACGAGTGATTAATTGATGTCATGGCTGCGGACAGACAGTAAAAAGCACTGGGGTCCTGCAGGCTGTGTCAGTGTGACTCATTAATGGCCTTGCTGGCCTGGCCTGAGCTCT
TTTGGCGCCTGTCAGGCTGTCTAATAAAGCAGAGCTGGAATATGAACTATCTCTCACTGCTGTAATACGCCTCATAAATCAGATTTAATTACGCGGTGTGGGGACAGGCAGTGGGAGCCCTGGCTGGATTTATGGGGCCTTGACTTGGCATCTTAACAACTTTGCGCTTTTAATATCATTACACTGTCATCTATTTTGCC
GGCCACATTACTCTGTCATGAAATGTGTACACAAGCAGTGTTTATTGTTTGGCCGTATTGTGCGTGAAGGTAGAGAGAGGGCCGTATTTCTTCCACTAGGCCTGACAAGCATCCTCTTTGTGCCCCCCCCCCCTCCTGAAGACGGATTGCAGAAAACAGAGGGCAACGGCATCTGTGGCTCTTCAGGGCCTGTCTGAAGG
GAGAGAGAGAGAGAGAGAGCAGGAGGAGGGGTGTTCTGGCTGGCTTGACAGCAGCCCATTCATCCTCCATGCTAGAGGAGACAAAGTGCTGGCTGGCTCAGGACAGGCCCCATAAATCACCTACCATAAGACACACTACCTACTGCTTATTACATTCAGCATGACAAAGCCTCTCTCCCTTCCCCTTTTTCTGTTTCTCC
GGCAAGGAGAGGGCAGCAAAATAAAATACATATACACGGTTATGAGTGCAGGCTGCATCTGCACCAGGGAATTGGAGCCATAAATCAAAAAGGCTGTCAGAGGACAGAGAGTGAGAGAGAAACGGAGAGAGACAGAAAGGCAAAGGTAGTGTGTGTGCGTGCGTGTGTGCGTGTGTGTGTGTGTGAGACACTGTCACTGA
TGTGTGTGTGTGTGTGTGTGTGTGTGTGTGTGTGTGTGCGTGTGTGTGTGTGTCTCTCCTTTTCAAGTGTGACAGTGATTAATGATTCTCAGCTGTCAGGTACATTACTCACATGACCTCTTCTTTTCACTGACACATTTTCTTTCTGTCTCTCGATGCCAGAGACACCACAGACACAAACAGAAAGACTGGGGAAGGAA
CTGACATATTGTAGCCATCAGAAGTGGAGTTGGAGGTCGGTGGTCCAGAGGGAGATCATCCATCATTTCCATCCTCATGGCTGTCTAACAGCATCTGACAGGCTGCTACGTCTCTATTATCCCTCCTCTCATCCCCCTCCGCTCTATTCTTCCACACTTCTCTTATTCCTTTTGTCTCTCGCTCTCATTCTGGCCCTGCC
GTGTGTGTGTGGGAGGGAGGGAGGCGAGCAGGCGCCCCTCGCTGACCCCGTGGTCATTAATCTCTCTCCTTGTCAGGGTAATGGATGATGATGGACAAGCCAGTGTTTGCTACGTATCACTGCACACATACTCTAAAAAACACTCTTGGTGCCCCACTGACAGCTCCACACACACACGCACACTCAGTCATTCAGTAGTT
TCCCTCTCCTTCTCCTTCTCTCTCTCTCTCTTTCTGTCCAGCCAGCACTGTTCCAGCACATTTCAAAGCAATTACTCTATGTTGATTTAGCTGTCATTGGGGGCATGTGTTTCAACATGATTTATAGACTCGCTCTCCGTGCCAGTCGACTTGCCATAAATTGCACAATATTCAGAAAGGGCTCATTTGCTTAGCGTTAC
TTTGAGTTTGAAAAAATTTAATCTTTCAAGTAAGGTGAACAATTCTGCTGGGTTTAATCTATACAAAATGTCTCTTTAAAGTTTCATCAACTCAAATTCTGTCAGCCTAGTGATTTTGCGTCTGACGTCATCCAGGTCCACGTACGTGCTCATGCTTCATTCGTTTTTTTCAAGATGGCGGATCGGCCTCGCTTCACACT
AGCATGATTGCCAGAAAATAACAATTTAGTGATCAGTTTTTCTTACACAAAGCTATCACGTGACTTCAGAAGACTTGAAATAATAGAGCAGCAGTTGTATGGGCTTGATTTATGATGCTTTTATGGACTTTTCTTGTCAGTTTTGACAAGCTTGACAACTGTGGTCTCTATTATTCAGAGAGAAATAGTTTGCACTTGCC
CACATTTATAGGCTTCATCCAGCGCTTTGGCACAACTTCCTTCTTCCGCTTCTCCTCTATCATTCTCCTTCCTCCTCTATAAAGCCATAAAGCTGTCAGCGGGCCCTCTCTTGTGCTGTTGGAAAGGAGAGCTCCAGCACAAAGGCCTGTCACAGAAGATGCGTTTGTTTGGCTTCATTTGCACATAAACTCAGAGCAGA
ATGGTGGGTTACAGAGTCTAAGGAAAGTGCTGTTGGGTTGCTTTGAGTCTTAAGGAACTTTGTAAAAATTATTTTAAAAGTAAAGCAATAACAGCTGACAGAAAACACATCTCAAACGAGACGTCATTCGGTCCAGCGTAATGCCTTCTTTCACCAGCAGAGGGACACACGTATAAAATACACCACTGCACTATTGGAGT
GTTACCAGCGTGTGCGCAGGAGCAGTGAGGAGGAGCTTTCTCTCTTGCACACTCATGACTTGGAGGAGGGCAGCAGTCTGGACAGCCACTCTTCCAGCTCTGACAGCCAATCAGAAGAGGTCAGACACTCTCAGCCAGCTGTTAATAAACTGCATTCTCTATGAGCCTAACAAAGTTTCCTCTTCTCCTGCAGCCTGATT
CACTTTATGGATTTTTTGTGAGTTCATTCGGATGTTAAATGCAGTTGTTGCTCTCATAAATCACTCTAAGCACACAACAGAACTAAGCTGTAAAAGGTGAAGTGACAGCCGAATTAGCTGCAGTGTGTATGTGGCCTAAAGGTAGTATGAGAGAACTGTGTGAAATTGTGTCTTAAATCATACAAGTGTAAAAAACTAAA
GGCTTGATGAAAAGCATCATTATAGCTACTTGCCTGTAGACGGCGCTATTTAACAAGAATAAGTGATGTGATTTGTGGCAGGCTGTAAAATATTGGCACACCATAAATTCTAATATTGGTTGTGGCATTTTGATGTGTTGGCTTTTATTTTCAGCCACAAGAAGGGAATTAAATAACAAAAAATGACAAGCCAGCAGTTT
AACACTCCCTCGTGCTTGGAGCTTAACTGAGTGTACGTCTCAAAACAGAGTACACACACACATGCTGTTTTGGCTGTGCACATCTGGAAGCGGTTGAGTGACATCAGCAGCAGGCAGACAGACAGGTCTTTTCCCCCAGCATGTGGCTGTTGAGTCTAGCCTGCATTACCTCCTGAAACCTGCCATTTTAATCAATGGCG
ATTCGGGGCCCTTCACACTTCTGAGACAAGCGTGCTAATTCAACACGTCCTCCCACACCACAAACACACAAGCTGTTCGCTTCCTCTCAGTCACTCGCGCACTGTCAGTCAGTTTCAATCACATACACACACACACGTACACGCACACACAGGTACATTGGCTGGTTATGTATTTGGGAATAACCTTACTTAAACAATTT
AGGTCGCATCATGCATTAGATGGTTCTAGTAACAAAACACACTCACATAGCTGGACATAAAACGATCTAATCCAACACACACAAACTGCAAAGGTGATTAGTGATTTGTGGGATGCCTGTCCTTCACCAGTCTAACCATCCCTTTTGAAAGCTCTTTATGGTGTTTGCGCAGGTTAAATGACCCGTGGGGCTGGCAGGAG
AGGTACAAAAAGAACATGGCAAGGAAAAAAGTCAAAAGACTGTAGACAACTGAACCATCTGACACAGCCAGGCTGCCCTCCCTCACTGCAATGTGACACCCCGTGATTTATGATTTATGAGACCCTCGGCCAGGGAGAAAAAGTCAAACACACACAACACAGACGCCGAAACTTCCATTGTAAGTGTGAAAATGAGTTTG
AAATAAGAGGGCTGGGTTTGTGAACAAAATGCTCTTTAGGTAGCAGCAGATACAGATATTCGCATCTCATTGAGCAGTGGGCGGAGAGACTCCTGTCAGCTTCAGCCAAACGCAGCGAACGAACCTTTCTTATTGCTAGAGTAACTTGAGCGCATCGAGCGCGCGACCGATGTGTCAAGTAGATCAGATGTGATTTTTAT
GCTAGAGATGCTCCAGAGACGCTCTACTCTGCTCTGCTCTGCTCAGGCCGGTCCTCCTCCCCCATTCATGAGCTCAGAGTTTCCCCGCAGGCCTCGGCTGACAGACAGATAGTGCAGGAGTCCTGCTCTGAAAGGGCTGAGCTGAAAGAAGCGTTTCACTGCTGGCTTGCTGGAGTGTGGAGCACATCACTCTCCTCAAC
GTTTGGGGCAGCCGGTCCCAGCCGCCCCCCCTCCCCTCAGCAGAGTCCCGGACAGAGGAACAAAATGAGCGTCTTCTCTAATGAGCTGCTGCCTGTCAGCTACAGTTAGGCGCTCGGCATAGAAGCACATAGAGAGAGAAAGAGAGAGAGAGAGAGAAAGAGAGAGAGAGAGAGAGAGAGAGAGAGGGCGGTAAAGGCCT
TGAAATAGTCATTGGTAAAGTTCTTACTGTAGTATTTCTTACAAACGTTACATGAGATCTTCCTTCGCGTCTGTCTGTTGTCTTGCGAGATTGAGGCACGCTGACAGGCACGTGGGAAAGGGGGTGGGGGGTGGGGGCTAGCCTTAAAGGCCCAGTACACAAAAACAGCAACAAGCTGTTTAAAGGTCACGAAACACCAA
GGAGGCCTCGGTAACCCGCCGCCGTGTATTATTTAACGGCATTGTCATTATTTATGGAGTCTGCCTTCAGTTCGACAGCGAGACAGCCCGCTGACTGACAGCTCTGAGACCGCCGTCAAACAGAAACTGCGCTTCCGGGGTCCCCGGGATGAAACCGGTGAGAAACAAAAACAGAAAATCAAATCAAAAATCAGACGCTT
CCAATGTGGGCTGCTTCCATTACGCAGCATGATCGTTCAGCATTTGACAGTAAGCACAAGAAACAACACCGGGACAAGTATCATGTTTCACTCACAGCCGTCACTCATTGTACCCTGTAACCTGAGCCTACAGCCAATTAATTAACACATTAATGCATAATGAATGTGAATAGTGCAGATGGGAAGGACGCAGGAAGTAA
CGGAGACTTTTATCAAGAAGGTATGATTTCGTCATCGTGTAGGTGGCAATCCTTTAAAGAGGATTGTTTCTTTGACGAGCACACCCCGCCCCGATAGTCGACTGACCAATGAACAGCTCCCAATATGTGATGACATCATCAGCAACTCCCCTTTACTAAAGAAGGAAACAAACAGAGTGAAAGAAGAGAGAGCTCAGCAG
TCCTGACAACCTTTAGCACTTCTGTACTCGCAAACAAAGCAGATTTGACAATCCCCACCTGACCGAGGAACAGCTGGAGAGGTGTGTGTCACCCCTCTGAGGAGCGACAACAGGTGGTGAGGACCCTCAGTGTCAAGCAGAACATTCACATACATTTTTTTTTAAGGAACATCAGTTTGTGTGTGGTTGTGCAGTTGTTT
TCTGTTCCTCTCGCTCAGTCTCATTCTCTCTCCCTACTGTGAGCCTCTTTGTCTTCCTCTCTCCCGTGTTTATACACTCTCTCCGTCTGCCTGCTCTCTGACAGCTGCACTTAATGCTGTTTGCTGGATGTCTGTATTTCAAGCCCTTGGGCTAGGGGTAAAAAAACAGAGAGTTTCGCTTGTCGCAGAAAGCTGCATTT
GAAGAAATCTGTCAATGTTATCAGTAGATCGGCGGCCCTTGATCAGTGCATTGCAGTCCTCAGTCTCCTGTCATTTTCTAGCGCTCGCCATTTCTGTCAGTGGGGTGCTCGTCATTAATTCATTACGTAGAGCACACTAAATTAGCCCTCGTTAGCTTCCAACTGTTTGCTTTATTTTATTTGACATCATTAGCCCCTCA
GGTGTTATTTCAGCGTTTTAGCACTGGTGACACCCGCTCTGCACCAGCCTGTCTCTTTGTAAGCTTTTATGATTCTGACACTTCATTATCAGCATATCGGCTGACAGCATGACAGGCCCAATCTGAACCAATCACTGCAGATGCTGATTTGTGAACAGTGGGCAGAAAACAGGTAGTCGATAGATGGATACACTCTTATC
GTGAAAAGGACTTTGTGAAACGTGTTAGTCTCGTGTTGTTGCTCAATGCATCTGTGCAACTAGATTCCATGAAGGCTGAGAGAGATAAAGTGTGCATTGCATGTCAATCTCAGATAGGGGGGCTGAAGTTCTACGAGGAAATGGGTATTTATTGCGCTTTTCCGTTTAAAGGGGTCGTGAGCATTTAACAGTTGTTACGT
GTTGTGTTGATAGGTCAACGTTTCCCCCCTCTTGAACAATAAATGGTCGGATAGTTTCTCAAATGTTTTCTTGTCAAACCGGTTTGGATCGTGACATCAGTCATTGGGCTGGACAAGTCACGTGATCGATTCCTCTTCACCTGTAGCACCATCGGCGGAAGACAGGCGAAACTGTCGATACCAGGTAAAAGCGTTTGTTT
TGCAGGGAGGATCAGCCAAGGAGAGATGAACCATTAGAGATACGGCTGGAGACGAGACGCCCCCTTTGTCTGGCACTGTTCACCAGAGACTATAAATCACCCTGACAACAACAGCTCCGCTGAGATACAGAAACACAGATAAAGAGGAGACCTCGAGTCCGACTGTCTAATCCATGCAAACACGCCACTGGCAACCATTT
TGCCAGTGTTGCTACTTTGTTGCATCGCCAGTTGTCTGTATTGCTCATGCTGCCTAATATAAAAGAGTTTAGGTTGCTCTGTCGCCACAAATCACTGTCAGTGTGAACACCCCTTAACACCCACACGTGAGGTTATTGGAGAATGTTAAAACACCCCCCAACGGATGGTAGTGAAATGCAGAAATCATGCTTTAACAAAT
AACAACATCAACCATGTCAGACACACTCTGCAGAAAACAGAGCCCCTTGATCTCCATGCCCTCATGTGACACGTCTGGCCTCACCGAAGCAGGTGTCAGTCTTAAAGAATGCTCTGAGGTTAGCAGAGGTTACATGCAGCGCAAAGCGAACCCCAAAGAATGGCAGGAATGTCCATCCTGTGGAGGTAGGGGTTCAGGGA
GCAGTTGCCCTGTTCACAGTGTAGAGTTTTGTATTCTCGTTTTCTCCCTCTCCTTAGTGAGCATCTATGCAGACAAGGGTCAGACGGATTGGAGGGGGAAGGGGCTGACAGACAGACGCAGCTGGAGTGGAAAGAGAGAGAGGGAGAAGAGAGAGAGACTCCACCCAGCCAACATGCCAAAAGAGCATGAGCCCTGAAAG
AGTTTTACAAGAGGTTAGAGTTTTCCTAATGGCACTGGAAGTGTGTATGTGTGTGGGAGGAGGGTGAGAAAGTCATTGTTAAGCAGGTGATTTACAAGACTGTGGGCCTCCCAGGCTTTTTTCTTCTGCAAGCGCGCTTGTGTTTTGTGGCGAACCCTATAGTATGTGTCTAAGGGCATGCAGGAAATCTACCCAAAAAT
[truncated: 1,905,322 more chars]
