# Supplementary material for: TALE factors use two distinct functional modes to control an essential zebrafish gene expression program
Source: eLife. 2018 Jun 18;7:e36144. doi: 10.7554/eLife.36144 (PMC6023610; doi:10.7554/eLife.36144)
Supplement: Figure 3—source data 1. [file elife-36144-fig3-data1.zip › 3.5hpfZv9.txt]

GTGTGTGTGTGTGTGTGTCTGTCTCTGTCTCTGGTGTTCAGAGTATGCAGATCTCCGCATTCCGGTTGGCTCTCTGCTTTTCCTTCTGTAGTTATCATTCATCAGCTGTCAATCATTCACTCGTGTGTGTGTGTGTGTGTGTGTGTGTGTGTGTGTGTGTGTTTTTAACAGTCCGACGCTGACTTCCTCATAGCTCATCT
CAGCAGTGTTCATGTTTCAGGTGTAGGGTCTGTGCTGCCATGGAAACGGTCAGTGGGTCTCAGCATCATGGATATTTGATTGACAGCGATGGTTGATGAAGATCCTTTAAAGAGACAGTTCACCCTCAAATGAAGACTTCAGGAGCAGTGAGCACTCTAGATGTTAGGGTTAGTGTGAACACTCGGACACACTCAGAGTC
TGAAAACATGACAGACACTGTTTGGACAGGGGCCGCTGTCATTGGCTGATTCAGCAGTGGGCGGGGCTACATGTGAGTTTGATCAGTGACTGACAGGAGCTTCTGTGGTGGACTGCGATGGAGTCGCTTGTATATCGTCTGCTGTTCTTCATGCTAATCACTCATCATGTGTCGTCTGGAGATCAGCGTACAGGTGAGAC
GAATTGCAGATAAGCAGAGGGAGGTTATGGCCTTTGATTAAAGTTTATGAGGGTAAATTATTGTTTTATCTTTTTTGATCTTGGTGTGATCAACCTGTCACTCACATGAGATCCACCAATAGCAAACAACAACTATTCAAATATTCCTCATGGAGAAAACCAAACCACACCCACATTTGTTAGTTATTCAGAATCTTATA
TCCAGCGCGCGCTCGACAACTCGCGAACTTCAGCGCGCGCGCATCATCGGCGACCGACAACAACACGCGCGATTAATTTCCCCAGAGAGCTCAAGGGCACACGTCAATCAAGCCGAGGGGCGGGACTTTGAGCTCGAAGACCCGCCCCTCACACGCTGTCTCTCGCGTCAGTCAAAAAAAGGGGCGGGTCTCTTCATCAC
TATTTGCTGTGCTCCTAATCAAAGAGAAGCAGCCTTGCTGAACAGTAGAGGCGATTTGACCAATAGAGCGTGAGGCTATTTGCATATGCATGATGAAGCAGACACTAATGATGATTGATCGTGTGTTGTTGATGTTTCTGGAGTGTGTGTGTGTGTGTGTGTGTGTGTGTGTGGATCAGATAAACACACAGCAGAAAGAT
GCGTTTGAAATCCACAAACAAGTCCCGCCCATATATGTTCGACCACTCCCCTATTCTAAACTCCACCCCTGGGGTCAAAGCCTCCCACATGATTGACAGCTTGTCTGATTCTCGTTTTCATTAAATATACAGTGATGCTTTACATTTATGACCAAAACATCACTTACAAAAGCATGAAGAGCACTTTAGGTTGAACAATA
GTTGTGGCAGATTAACACACTGCTGCTGCTGAATCTATTGTAGGAAATTAAATATGAATTTATGTGTGAACGAATGATGTTTGGAGATGATTGACAGGGGACGTAACTAAGCAACAGAACAGTCAGTTATTGAAGAAGTAGTGTGTCCCAAAACTTGCAGAATCTTCAGTCACACACACTGAAGTACGGGTTTGTTTGAA
AGCAAACAGGATTAAATGTAATCAGCGCACCGGTGAGATCAGCAGCAGACACGCGCCGCCACGCCGGAATTCATCCTGCATCAAAAACACATTCCAGAACTCGGCTGTCAATCAAACACTGAGACACGCCCCGCAGGGACCAATCAGAGGGCACGCACACCGGCTCATTTGCATATCAGTTCCCGGAGGAGAACAGTGTG
CGTCCCAGAGCGCGCCATGTGTAAAGTGCGAGACCGCCGCCGCTCGGCTACTGCATTAAACACCACAGCTTTAGCTCGAGTCAGCGGACACTTCCTGTCAATCACACCTCATTTCCTGTGCAGAGCGAGGGGGTGTGGTCAGATGGAGTAGGTGGAGCTTTCTGACTGCTGGCGGATGTAGCACTGGAAGCTCTGATCAC
CTGAGGTTAGACACTGTATAACTGATGTCACAACTGGTCAATCAGAGAAGAGCTCTGGTGTGGGCCGACATGTGCAGTGACATCATCGGATGATTGACAGTGTGACATCAATTACACACACTGCCATGATGGACAGATTTACATACAAACATACACACACACACGTTTACAGCTATCTTAATGGGGACTTCCTATAGACA
AAAGGGTTGAAGCTATTGGCCAGAAATGGTGTGGGAGGGGCTTGATTCCATGGGGATTTAATGGATGGTTGTGGTTTGCTATTGGTGGATCACATATGAGTGACAGGTCGACTCCGCCCCCACATCATTAAGCACCAATCAGAGAAGAAAAGAGATTAGGTTCTGTTAAAGGAGAGAAAGTGATTTTAATTCATGAATTT
GTGCAATTTATGCATTATAAAGTTATAGTATGTTTTTTTTAAATGCACATTTTTTAAATAAAAGGATAAATACTGAAAGTGTTGTGTTTGTGTGATTGACAGCTGTCAAAGACGGCTCATGATCTGAGTAATATGGCCAGTATTTATCTGGTGGATGTCGACTCAGCTCCAGTTTACAGCAGATACTTTGACATCAGCTT
CAACAATTTGTATAGAAAACACTGTTATATGTAATTATTGGGTATCATATAGTATACCTCTATTTGGGGGCCCTCATATTTCCTGGAGCCCTGAGCGATAGCTTACCTTGCCCCCGAGTACACGCGCATGCGCACTGCAGTTCCCGCTTTGAGTCCTGTGGCGGGAGTATTGAGGAGGAGACACTGGTCTGGCGGATGAG
AAATGACAGGTTGACACCGTCCTCATTTCAGCAAACACCAATCAGAGAGTAGAATGGGGAGGGAAGGGTTTTTGATTTGATATTGGTTGATCGCTTGTGAGTGACAGTTTGACCCCGCCCCTATTGCAGTAAACACCAATCAGAGAAGATATGTACAGTATGTATGCATGAATGTTCTACTGAGCTTATGTATGCTGTAA
GCTCAAAGAACTTGTAGGTGGGGTTTTCATAGCCGTTCTGCTGCATCTTAGACAGATGACGCTCCTCTGGAGTCACGGCCGCGTCCACCTGTCAATCAAAACATTCAACTCAAATCACGATGTCATGAATTCAGCTCATTTCTAGACCGCGAGTGGAGACGGTGTGAACTCACGCACCTCGATGATGCCGTGGTGGATGG
TTAATTAAACAACATATAAACGGTGGACCAATTGGAGCGGTTTCAGAGTGACCGCAACTTGACGTAGGAGTGCGGTCCCCCCCGCCCATCAATATTGATTGACAGCTTTGCGTAGCATGTCCCGGTAGTCACGTGTTTAATCAAGTCAACAAGACCAGACGTGCGCAAAGCAACCGGGAATAAAAGGTCTGTTCAGTTTG
GTTCGCTGTGAATGAATGTCGATGTGTTTGTGGCTCTGTGAAGAACGCGATGCGCCTGCGGTGAGAATCAGAGCCGTACGTCACGGTAGGGGGAGGAGCAAACGGAGAACACGCCAATCAATGATCAAGGAATGGAGCTTATTTACATAATGTGCTGTGAGAAATAAAAAATAAATTAATAATAAAAATAAAATGAAAGG
CAGCAGCGATGTGTGTGTATCTCCAGCAGCCTCTAATGCTCAACATGAACTAATTGTGGTTGTCATAATCAGACTTGATGCAGACACATTTTGATTGACATTCTCCCTTTGTACGTGTCATCAAAGGGGGAAAGCCCCGCCCACTAGTGCCCATCTCTCCCTCATTAGCATAAACAGCAGTCCTAAGTAAGAAGCAGCCC
AGAGTCCCGGCTCTCTATATATGCTGGAGCGCAGGACCACCCCTTTCCTGGAGCCCCTTTGATCTGAGTAAGCAGCCGAGTTCTGGAGCTCCGCCACGGCCATCAATCATCACAGCACCGCGCTTCTCTGCGGAGCTCCTGAAAACTCCTCATCCGTCTGTCTGTCTGCTGCTGGGCATCTCCAGCACTTATGTAACTCA
TCAACAGTACCAGTAAACAAAGCCAAGTCTGTAAGGCTTGCCCCGCCTTTGCACTCTTCTTATTGGTCCACTGCTCTAGCACTGAAATATCAGCTGTCAATCACTCAGTCAACGCCTTCAGGCTTGGGATGACAGAGAGAGCTAATACCGCGAAAATGTGAAGCGCTGAAGATGTTATAAAAATGTATTTTCTTGAAATA
CCCTGTTCAATAGTGCATCCACCGCCGCAGGCAATGACACCACTGACGCAGAACACTGAGTATTGTGCACACTAATGAGGACTCCATTCTGCTGCCCTGTCACTCAAACACTGTATGACATCATCAACAACAACAACAACAACAACAACAACAATGCACGTTTCACTAGATTAAAGAGAGACAATTCTGCTAACACTTTA
CTGTTTCGTATCTCGAACGTCTGTTCATGCCCGCGCTGTTCTCGCGTCAACCCACCAGAGGCCGCTGTCTGACTGACCGAATGATTGACTGCGCGACCGGCCAATCAGCTGACCCGCCCTCCTCCTTCCCTGAACCCAACCAGTTTTAACGATTGACCCACCCGCTCGCTCACTTCCCTAAACCCGAGCAACAATTTAGA
TAAGGCACTGGTTATTGTGCTGAAATAGGTGCAGATCTTCATTTGTGTAAACAGTTTGTTTTTAGCAGTAATTTAATGCTGGGCGTGTCATCGTGATTGACAGCTGTGATTGACAGTTTCTCAAAGAAAACCGTCTGAGCTTCGGCAGGAGACTGAAGTAGACTGAAGTGTTATTATTCGATTTCTGTGTTATTTTACCA
TATTATTATTATTATTATTATTATTATTATTATTGTTGTTGTTGTTGTTGTGAAGGAAAAATTTGACTGTATTGGTGGATTTGTGATGATTGACAGGTCCAGACTCCGCCCACCTTGGGCCCCTGTAAGCTCTGGCTTTTCGCAGATCCAGGAATGTGAAGAGAGTCTGATCGCTCGCTTCACGCAGAAATTACATGTTT
AAGTGGATTTTGCATCATAGGAGCTCTTTAATACTGTGAAGGATTTTTAGAAATCAAAATTAGTGTAAACAGGCCTTAAGCCCCGCCTCCTCAGCTGTCAATCATCCTTTGCACACACACAGTGTTTCTCCATAGATGATAAATAGATAGATAAGAGAACATGTTTGTTTTAATCTCATATTTCAGTGTTTGTGTGCTCC
TCGTCTCGGAGCTTCACCGCTCCACTGGACACCAGCTCCAAGGCTGCTGGGAACGCCCGATGCTCCGCCTCTCTGATGCGCTCTGATAGGCTCTCCTCGCTGTCAGTCACCAGCACAGGAACCGCCTCCTGGACCACAATGGCTCCGGCGTCCACATCCTCCTGTCAATCCAACACACACACACACACACACACACACAC
TGTGTGTGTGCAGCAGCTGATGTAGCCGTGAGCACAGTGAATGCACAGCTCAAATACACTGTGTTTAATACTCACTGCCTTCACACACCCGTCAATCAACCCACAGGGGGCGGAGTCAGAAGACTCACCTATAGTGAGCATCACAGTCTGACATCCCAACAAGAACTCAACTAGATCTTATAGTGAAGATGCGCATTTGA
CAGAACATCTTATATAGTCGAGAAATGATCTCCTCAAAACTGCAGAAACCAGACTCACACACCATGTGTCAATCAATCATAGATGATCGCAAAGCCCCATAATGCGAATGGTTAAGCACTATACGCATTGATTGCCATCGGGTTGAAATATCAGCACATCTGTCCTCTTATTCCCTGTCCATCAACACAAGACCCAAAAG
CGGCTGTAGCGTTGCGGAGCTCAGCGGAGTAATTCTCATCATTTCCCGCCATCACTGTGACCAGTGTTCCATCTGGGATATCACCAAGGGCAACCACCTGTCAATCAATAAATGAGGTCATCATAGTTGGTAAACACAGAGCGCAGTGAATGGGAGAACACAACAAAGCATTTCTTTACAGTCCTATTTGCTGAAATAAT
TAAAACAAGATCTGTCAGTGTTGTTTTCATTCTGTCGTATCCAGACCTTTACCATTTTCGCGGCTGTAGCTCTCTGTCATTTGAACTGATTGATTGACAGCTGATATTAACCAATCTATTCACATTCTGTTCTAGCGCAGTGAGCCAATAAGAAGAGCTTGAAGGCGGGGCAAGCATTGCAGGCTTTATTTACAGCAGCA
ACTCCGCCCTTCACTATGATTGACAGCTGATGTCTCTGAATTTGCCCATCCTTTTAATAGACAGCTGATGTCTCTCTCTGACTCCGCCCATCACTGTGATTGACAGCTGATGTTTTTCTCTGACTCCACCCATGACCGTGATTGACAGCTGGTGTCTCTCGCTCTTGGACTCCACTTATTAAACATGATTGACAGCTGAA
CATCGCGTTCAACTAGACCCCGCCTACTTCTATTTTACCCGCGTTTCGCAGCCAACAGGATGATCAGCTGCTGAATCATTTGTGCGTCACGATGACTGACACACGAGCGCACCAAACACGCCAATCATTTAATTTCATTCACCAGCGCTAGCCAATCAGGCTGGCTAAGCCAGCGCGTCACTAGCCAATCACGTCCTTCC
TACTGAGAACTGCATCTCTGCTGTGGCCAAAGTCATGAAGTACCGGCCCGAGTGTGTGAACGTCACCGAAATCCTCCCTCACTGGCTCTCCTGGCTGCCACTCAACGAGGACAAAGAGGAAGCAGTTCACACCTTTAATTATCTCTGTGACCTCATCGAAAGGTGCGCATTTGTTTTATTTGTTTAAACGTTACAAGAGG
AACAGCTGCATAGCAACACCCTGACAACCACCAGAATGTCCTGTCAATCATTCCGCAGGCCATAGAAACCACATAGTAACACCCTAGTAACTGACAATGCCCTGACAACCCCAGTAGAGTCATGTCTAGCTACTCATGACTTTATACCATTAGAACAGCTGCATAGCAACACCCTGACAACCACCAGAATGTCCTGTCAA
TGATTTAAACAAAGCCCGCAATGCTTGCCCCGCCTTCAAGCTCTTCTTATTGGCCCACTGCGCTAGAACAGAACATGAATGGATTGGTTAATATCAGCTGTCAATCACACAGTAACGATGACAGGGAGCTACAGCCGCGAAAACGTCAAGGTCTGGATATAACAGAATGAAAACAACACTGACAGATTTAGGTTTAGAAA
GTGCACCTTTATTATCAACCAAGTTGTTGACGCCATTATAACCACACAGACCACTCTGCCTATTCATGCCAGAGTCCCACGCAAAAAGTGATTGACAGGTGGTCATTTGTGTGCAATAATTTGTGGGTAAAACAAAAGACCATGCGGTTCAGGTTAAAACGGTAAGCTACAATTGATTATTTGTTATGAATTAATTAATT
AATCTAAAATCACACTCATGCTGAATGAGAAACTGACTGATGTGTATGCGACAGAATCACAGCCAATAGGATTGTTTCAGGTTTCACTGAGAGCTGTCAATCAAAGGATTACTAGCAACCTAGCCTCATTACGGATATGTTCCCCTGTATACATTTCTGGAGAGCGCCAAATACATCTCAGGGTGTACTTTTTTGCAGTT
AACTGTGAAGGGGGTGAATTTTCCTTTTTACTCATCCGTTTCCTTTATATTAGGTTATATTAAGTCTGCATAATTAAGGGCGTGGCCACTTGAGTGACAGCTAGGTCTCACTGGTCGCCATCACTTCACCTCAGCTATTTCCAGCAGATTAGCAGCTGAACTCAGCACATACATTGTATTTTTGTCTTGTTTAATGTTTC
TGACAACTGTGAGGGGGGTGAATTTTTTTATAACTCATTTGTTTCTTTTATATTAAGTTTGCATAATAAAGGGCGTGGCCACTTGAGTGACAGCTAGGTCTCGCTGGTCGCCGTCACGTCACCTCAGCTGAATCCGGCAGATTAGCCACTGATTTCGGCATATTCATCGTATTTCTGTGTTGTTTTGTGTGGCTTAACCA
GGAGTTCATCTCACCCATCAGGCATTTCTCCAGCAGGACGTATCACTTGTCACCTGATGAGCAATTATCATGCTTGATGGCTAATAAACGCTCCAGCATTTCACACCATTTCCCTTAATGATTTGCACCTGCGCTGCCTCTCCAGCAGCACTGACTGACAGACCAAACTCTCTCTCTCTCTCTCTCTCTCTCTCTCTCTC
AGGCATAACGAAAGCAAACAGGTGCACACTACATTTCCCAGAAAGCAACGGGTTAGCAGTGAGTTCTCATTTGCCTCCGTTTGCTCATTTGTCGACTGAGACGTCACTCAACACCTGCCAGCGAATCAGAAGCGCGAGATTTCGCAGATATGGGTCGTTTGGTATTGCACGTCTGGGTTTTTAGTTTACACATTATGAAG
AACATGTTTTTTTTTTCCTTCCTCTCTCTATAAACAATCTTTTATCAAATCAAAAAAACTCTAAAAACCTCCAATCATACGTTATAACAGCTGTCAGTCAAACTCTATATAAAGCATGATAATGATGAGGGCAGATCCTGTAACACCTCTTCGGATGTGTTTTGGCTGGTATGTTATAAATTTGAGCACTTGCTAATTAA
CACAGAAACGGTGAACCAATTGTAGCGGTTTTCAGACTGACCGCAACTTGACGTAGGGGTGCAGTCCACCCGCCCACCAAATTGATTGACAGCTGTTGTATTAACATGTTCCGGTAGTCACGTGTATAATCATGTCAACAAGATCAGACATGCACAAAGCAACCGGGAATAAAAGGTGTGTTCAGTTCGCTAGGATCATC
AAACAAAGCCGAGTGTTTTGACCGTCTGCATGTCTCAGGCATTGCTATCGTTCAGTCACTTCCTACTTCCTAGTTTGACTGACAGAAGTTTGACTGACAGAGAATTTAGCCAATGGCTGAGTGGTTTTCATGTTACTGGACACTTTTTGCTCTAACTTGCTGACCAACTTTACAGCAGAAAACAAAAAAGTGTTTACAGC
AACGGTGGACCAATTGGAGCGGTTTTCAGAATGACCGCAACTTGACGTAGGAGTGCGGTCCCCCCACCCACCGAATTGATTGACAGCTGTTGCATTAACATGTCCCGGTAGAAGCTTGTATAATCATGTCAACAAGACCAGATGTAATCAATGCAACTGCACAACAAATATTGATTGGTAAAGTTCTTACTGTAGTATTT
CTAAAACAAAATCTGTCAGTGTTAACCATTCTAATCTTCAGTGCTTTAGTTTTTCGCGGTAGTAGCTCTTTGTCATCCGAAGCCAGAATGCACTGAGTGATTGACAGCTGATATTAACCAATCATTCGCGTTCAGTGCTAGAGCAGTGGTGGGTCAATAAGAAGAGCGTGAAGGCGGGGCAAGCATTACGGACTTGGATT
ACGCGCCGTTTGCACTCGCGCTGTTCTTGTGTAAAAAGCCGCCGGAGGCTGCTGTCGAGCGAGAGTCTGTCTGACTGGCTGAATGACTGATCGATTGACAGGGCGGCTGGCCAATCGGCTGACCCGGCCACTCTCCCCCTCCTCCTTCCCTAAACCCAAGCAACGATTTACAAAAGCCGTGCAGAAAAAGAAAAGCCCTC
AATGTTGAATTAATTTATGTTTTCCTTATAGACCCTTTCAACATTTTCAGATTTCCAGTTATAAGTCTGCATAATTAAGGGCGTGGCCACTTGAGTGACAGCTAGGTCTCGCTGCTCGCTGTCTTGTCACCTCAGCTGATTCCGGCTGATTAGCCGCTGAGCTCCGCATGTACATCGCATTTTTGTTTAGGTTAATGTTT
CAGTATTGACAAGTCACTGCGCAGCAGTTCTCCTGTGTAAACAATGTTCATGCAAATTTACATCTTGATATGTCAGAGGAGCCCGGGTACGCATCAATCATGTCTGTCACGGCTTTAAATCACACCCCGACGCCTCTTCTTATGTCAATAATGCACGTCACCGACTCAAGTGCTCCCATTTGCATATTTCCTCATCCATC
TGGATGATGCGACAGAAGCCATAGGACAGCATCGCCAGTGCGCTCACCACACACAAGCTATAGGGGGAGTGGAGAAACAGTGATACAGCCAATTCAGTGGATAGGGCTGATTGGCAGGCCATGATCAGTAAGGTTACACCCCTACTCTTTATGAGAAGTGCCATGGGATTTTTAATAACCACAGAGAGTGAAGACCTCGG
TGCTGGAAAAACATAAATGTTTGTAAACTTTTGTGACAATTTAATGCAAAAGTAACCGCACAAACTACAGTGATTCCAAAGTGGTGATTTGACTGATGTGAAAAGTGGCCAATCACAGTCGACCCTTAAAGGTGAAACGTAAGGGCGGGACAAAGGCCTTTCTGTGTTGCAGGGACAGAAAATAATGCAATAATGCTTTT
GATACATGCACTTCTTAACCCTGCCAGGACTGCCATTACTGGGTGTATCTCCGGGTGAAATGTGCTTGTTTCTCTTTTGTGTTGCTGTCGTGATTGACAGCGACACTGAAATACATGCGAGCCTGGCCGGAACTGCGGTTCTCGGGGGTCACTGTTCATTTTTGAAGAATGCTTTTGGTTAAGAGTTTAAACTTAATAGC
GACATGCTATGCGCTACTGGCATTCGCACTGTTGGTTCAGCACGTTGGCGCATGTTTGTTATTTTGCCGAGGGTTTGAGTGACAGGCAGCCAGCTTTCACCCCTTACTAGGGATGTGCCTCCTTTTTCATTTACGCGGCACAAGGTGGAAAAACAAAACCGTCCCGATCGCTCGAGTGCGTCGTTTTCCGGCTTGCCTCC
TGTAAAAATAACCAGCTTCTAATAGTAGAAATGTATTAATCTTAGTTTTTTTTTAATCGCACTTGATAAAAACACTAAAACAGTGTGCAGAAACACTTTGATTGACATTCTTCCTTTGTACATGTCATCAAAGGGGAAAGCCCCGCCCATTAGTGATGATCTCACCATCATTAGCATACATGGTTAGTCTTGTTTTTAAA
GCGTGGGCTGTGAGTGCTGCAGTGAGTGTGTTGCTCCTCCTCTGAGCTGCTGCTGTAGGTATAAAGTCAAGCTGCTATCAGCGAGTCTGTCAGACTGTCTCACTCATACCACATTACAGGTACGCAGTGAGAGGGCACGAACTCTTCTTAATACCTTCCCGGCAAAAAACAAATCCAACTCCAAAGCAAAATGGTAAGTA
AAGTACGTCATATCATAATGTCGTTCAATATTTTTAAACTAATGATTTTTTATTGTTTTTATAAATTATTTTATGAAGCCGCCGGAGGCCGACTGACTGAATGATTGACTGGGCGATCGGCCAATCAGCTGACCCACCCTCCTCCTCCCTCCCTAAACCCAACCAGTTTAACCCATTGACCTCAAAAAGAAAAGCCCTCA
AAGCAGTCTCATGCAGATGGCATCTCTCCTTTTGACATGATAATGGCTCTAAATTGATGAAGAGATCTCTCTCATTCTGGAGCCGCTCGCTGACAGGCCTTAACCAAACACTTCAACCTGCTCCAACCAGCCATCAATCACCCGCAGACCCTCCCTCCCCGTGTCCAAACACTTGTCCATTTTAATCAGCTAATTCTCTC
GCGCAGACAGACACACGATTAGCCTGAAGGCGGATCAAATCCCTGTCAGCCAATCACAGCGGCCGTGACCCGCCTCTCCTCAGGCTATTGGCTGGAGCAGTGCTGATGGACGTGCTTTTTGCTGGTGACATGACAGCAAACTCATCAGACGCTGCTGATTATATAAGATGTGAAGGTAAGGTTGTGCTCAAGCTGGAGCC
CACATAAAACAACACAAAAATACAATGTATCAGTCGAGTTCAGCAGCTAATCAGCCGGAATCAGCTGGGCTGAAGTAACGGCGACCAGCAAGACATAGCTGTCACTCAAGTGGCCACGCCCTTAAATATGCAGACTTAATATAACTTAATATAAACAAAACGGATGAGTTCTAAAAAAAAAAATTAAATCACCCCCCTCA
AGTCTTTTTTCTTTTCTACTTCAAATCCTTTAACTCTCATAGCCGTTTCAGGAACTCTTCCTCTAATAGTAGCACTTGGTTTAATCTGTCGGCCTTTTTGAAGGCTGTCCGATACTGCTGATGCCACTTAATGGGGCAATTCACACTTGTAGCGACAGAAAAGCATTTCTCTTTTGTTATGTTAAAGTTATAGTTCTGAA
GGAGCAAAACTGAACACTAAAATCTGTCATTTTTATATTTACAGCCCAGAACCCAATCACAATCACAACATCATGCATTTACAATTCAACCTCAAAACAACATTAAACTTCAAACCTCACAAGAGAGAGAATTATGATAGACTACCTGTCAAAAAGTTTGATGGATTGTAGCCCCGCCCACTAAGGCGGGACTTCCGGTC
ATAAAAGGGGCGGGGCTTAGACCGGAAGTCCCGCCTTAGTGGGCGGGGCTACAATCCATCAAACTTTTTGACAGGTAGTCTATCATAATTCTCTCTCTCACACTCCAGCTGCAGAATAATAAGAGCTGTTGTTTACAGAAGAGCAAACTCATCAGGGGTGAAAAAGGTCAGAAAGCTTTTCTGAATAGATTATATATGGC
TAACCTCACATTTACCAAGTGCTTTAATGTATGTCTTTGACCCACAGACTGAGCGCTGACCCAATGCCCCTCTCCAGCCAACTTCATTCAGCAATCACCACCTGTCACTCACTCCAAAGCCCCGCCCCCCGACTGAATAAAGCCCAAAGCGACTCAGAAGTGACTCTGCTGTTGATCTGGTTAACCTTCAGGGAACTATA
AAACAATGCTGACTAATGTCACTTTCTCTTGTAATCCATTACCTCCTCTACCTGCATGCTAATGACAGATAGAGCCTGTTGCCATGCCAACCCTGCCTGCCAATCAACACCAGGTCATGACAGGATTTCGCCACGGCTAGTGAATGAGCCATTCGTCTGTCAAAGTGATGCTGATTTGGAGTGTTACAGTGGAGGACAGG
CCCTTGCCGTAAACAAACCTTTAAGCTCTTCTGATTGGCCCACTGCGATAGAACACAACGCAAATGGATTGGTTGATATCAGCTGTCAATCACTCAGTTCCGATGACAGGGAGCTACAGCCGCAAAAATGTGGTCTGGATCCGAGAGAATGAAAACAACACTGACAGATTTAGCTTTAGAAATAGAGGTGTGAACCTATA
GAAAAGTCGAGATAGTGAAAGGTTTTCCCGAGTTCGCGCTCGCTGGAGTCCAGAGTGAAACCGGAAGCTGCAGATAGTGAGAAACTACCGTGATTGACGGCCTGCTTTATGAAGCTACAAACTAGAATCATTACTGAGGAGAGGAGGATGTACTTGAGAAAGAAGTAATAATCACTCAATGTAGGGGGGACGGAGTAAAA
GTGGCAGATTAAAAAAAACAAGATTAATGTCCTATGCTAATGAGGGAGAGATTGTCATTAGTGGGCGGGGCTTTCCCCCTCTGATGACATGTACAAAGGGAGACTGTCAATCAAAGTGTTTCTGCTGACTGTTTTTATCAAGTGTGATTATATAAACATAGAGTTAATAAATCTTTGCCATTAGAAGCTGGTTATATTCA
TGAATATAACCAGCTTCTAATGGCAAAGATTGATTTACTCTGTTTTTATAATCACACTTGATAAAAACAGTCTGCAGGAACACTTTGATTGACATTCTCCCTTTGTACGTGTCATCAGAGGGGGAAGCCCTGCCCATTAGTGATGATCTCTCCCTCATTAGCATAAACAGCCCTGAGTGAGAAGCAGCCGTCTGTCATTT
CAGCAGTGTGTGAATATAGCCAACCTCTAATGGTAAAAATTGATTAATTAAATTTTCTATAATCACACTGCAGAAACACTTTGATTGACATTCACCTTTGCACGTCATCAGAGGGAAAGCCCCGCCCATTACTGGTGATCTCTTACTCATTAGCATAAACAGCCCTGAGTGAGAAGCAGCGTCGCCATTAAAGTTTTAAA
TAATTTGATCAATCAAATGCTCTCTACAAACTCAAGCATCCAGCCTGCTCATTAACGCTTAATTAGTAAAAGAGGCATATATAGTAACTTGATTGACATGGATTACAAAATAAAAGTCATAAAAGTTCAACAATCGTGTAATAACCCCCTAGTAACACTCCAGGGTTTTTTCCAATAAGTTTTCAATGATTGTGTTTCCA
TAACGGCCGAGTAGTACGTTTAAATTCAAATGCAGTACCTACTGATTAGTAGGCAGTTTCAGACGCAGCCCAAGTGTGCCGCACACCTCCTTTTGAGTGACACCCCTTGATGTTAGATCACCCCCTGGGGGCTGGCTGCAGTACAAGTCATAAACCCCGCCTCCTGCATGTTAATGAACGAGACTTTGGCTGCATTTACC
TATCAAGCTGATATAGGTGCAGATCTTCATTTTTGTAAACCGTTTGTTTTAGGCCAGTAATTTAATGCCATAAAAATGGGGCGTGTCCTCATGATTGACAGCTTCTCTAAGCAGACCGTCTAAGCTTCAGGAAAAGATTGAAGTACCAATGTTAAATTTCTGTATTATGTCGGCGCCATAGCTTAGTGGTTAATGCGTCG
ACGAAAACTTTGGTGGCGATTCAGAAAGGCGGCGCTAAACTTGCATAGTGGGAGGAGCTTGATGCAGTTTGGGCCATTTGATTGGTTTTCGGAACTGTCACTCACTACATACATGCCTGTGAAAGGCGAGCTATTTTTAGAAGGCTATATAACATACGAATCAGCGTTCGAGCCTCATTCGAAGCGAGAGCTTCAAGAGA
TTGAGGTGCAGATGATCTGAACACATCTTTTAATCCCAGTTGCTTTGTGCACGTTCTGTCTAGTTGATATGATTATATGCAATACTACAGAGACATGTTAATACGCAGCTGTCAATCAATTTGGTGGGCGGGGAAGCCACATGATTCCTACGTCATGTTGCGGTTGGACTCAAAATCGGAGGTATTTGGATCCAATTTTA
TTCCAGAGTGGAACCTGCCAGAAGGTGCCCTGAACTGCGGAGACCTTTAAACCCAGTCCATGGAGACGGGTGGATTAAGGCAGCTGCGAGTCATGATTGACAGCTGTCCGTCAGCAGGGGCTCATTTAAATATATCGCAGTTCAGAATGCATGCTTATGTGTGTGCGTTTGTTTTTTATCATAAATAGAAGTTGATGCAA
GGCAGATTCCAAAACAAGACTAACATCCTATGCTAATGATGGAGAGATTGTCACTGATGGGAGGGGCTTTCTCCCTCTGATGACATGTACAATGGAGAATGTCAATCAAAGTGTTTATCAAGTGTGATTATATAAAAAAAATAATACTTAGTACATTTTTAAAACCATTAGAAGGTGGTTAAATAGACACAAAGTTGCCA
ACTGACAGTAACATTTGAAAGCACCGTTATGGAGCGAGTCTGAATCTCCGAGCAGCCATGCGTCTCTTGACCAGCAGAGATGTGGATGATTGACAGCTTCAGTGGTGACACACAGTGAGAAGCTCGTGCACGTGTCACTTCCTTCATTAGCAGCTCCTCTGAGAGAAACCACCAGCACACACACAGGCCCTAATTAGCAC
TTAGTCATGCTTTCCACGCTTCCAGCACGTGAGTCTATGTCCCTTTAGTGATGGATCAGGCTCTTCGCAGACACCGGGAGGCTTTGCTTTGACTGACAGCTGCTGGAGCTGCGCAGCCTGAGACGCATCTCCACACTACTGCACTTGTTCTTGGCTAAATGGGCAATACAGCAGGAGTCTGTTTCATTAGTGGACTCCTC
ATAAAAACGATGGACCAATTAGAGAGGCTATGAGATCGACCACAACTTGATGTAGGAGTGTGGTCTCCCCGCCCACCAATATTGATTGACAGGCACGCATCACCATATCCTCAGTTTGTTGTTTCACATCCGCCATTTTCAGTGTGCGAGTCAAAGCGATGTCACCAAAGGAACACCCTTGCTCTATTTTTACATGCAAG
GGTTTGCCTTCTCCAGGTTTGAGTCCTCACCCCAGGTGGAGGAGTTCAAGTATCTTTGCATTTTGTTCACGAGTGAGGGAAGGATGGAATGTGTGATTGACAGGCAGATTGGTGCAGTGGCAGCAGTAATACGCTCGATGTACAGGTGCGTTGGAGTGAGGAAGGAGCTAAGCCGAAAGGCAAAACTATCGATTTACAGG
GATTTTAGAAAGATTTTTAAATCAAGAAGTCTTTGCACTTGCTTAAATAATAGTGGGTGAACAAATCAGCAGGGCAAAGGAGGGAGTGATGTGGAAGCAGCTGTCAATCTTCTGCAGAGGCGGTCTTTAGATGAACTATGATGTCATACTGAGGCGAAATTCAAAACAAGCTGTTTTGCCTCTTTGATTCAGTAAAAAGC
TGCCCTCAAGACGTGCTCGGAGACTTCTTAGGACAACCCCAGTGTTGGCTTTAGATCCCGCCCACCTTACTCACGATTGGATGACGGCAAATGATTGACATCTAGTCGAATCGTAACAGGAGTCTGGAAATAGTACGGCTACATTAAACAGACTACTACTACATGAGCACCAAGTTTACCTGAGCAGCAAAGGTCTAAAT
CTGACCATCTGAAATGACCCATTCATGTCTAACAGATACCAGCATATTACATGACACACACAAAAAAAGGGAAATCAAATGTGACTGACAGCTCCTTCCCAGCCTTGAATAGTGCTCAGCTATATTATCCGGCTAGATTTCTCCCTGCCCCACCCCCTACATTACCATGGGCTGTCCCGTCTTTATCTGCATATTTCTTC
GCCACATAAAACAAAACAAAAATATGATGTATCTGCCGAGTTCAGCAGCTAATCAGCCGGAATCAGCTGAGCTGATGTACCGACAACCAGCGAAACCTAGCTGTCACTCAAATGGCCACACCCTTAATTATGCAGACTTAATATAAACAAAACGGATGAGTTTTAAACAAATTCGCCCCCTCACAGTTGTTATAAAGGGT
CGGGCCGCTATCTGCGGCTATAGAAGTATGTTATCACCGTTATTAGAGCACGTTAAACAGTGGCTGAGAGTGTAGAGACACCGGGCGAAATTGGAAGCTTATTGTGATTGATGGGTTCCTATTAGGCGCTCGCTGTTATCGCGGCGGATGGAGGGGAACGGGGCACTGAGTTGTAACACAACAGATTACCTGAGCCTGTA
TCAGCCTAGCCATAGCTAATGGTAAAAATTAATTCATTTTATTTTTTATAATCACACTTTATAAAAGAAATAGCAGAAATACTTTGATTGACATTCTCAATTTGTATGTGTCATCAGAGAGGTAAGCCCCACCCATTAGTGACGATCTTTCCCTCATTAGCATGAAGAACCCTAAAGCCACCTTTTCACTGTACACGACA
AGCTATATAGTCCATCAGTAACATTATGGCGTCAATCAAAGCACACCTATAGCAACCAATAATAATGTGACCTGGCGAGCTCCAATGATAAAGCAGCTGTCAGCGTGAACGCCCCTTTACACGTCATAATGGACAGACGCCCAAACAGCTGAGTGAGTGGACTCTCTCTCTCTCTCTCTCTCATGTACGCGCGCACTTTA
TCCTGATGTTAAAATAGGATCCAAATCCCAGTGATTTTGAGGTCCACTGCAACATGATGTCGGAGTGTGGTTTTCCCCACCCACTGAATTGATTGACAGGCGCCATGTTTCAATTATAACATGTATACACGTGTCCACAGAACATTAGTTTTGCAAATAAACTAGGATTAAACTATTTATTACAACCCTCTGTGATTTCT
GGCACTGGTGAGGGGTCTGGCTCGCTTATTTATGATTGGCTGTCTTTTGTATATTGGGTATGACGTAAGAGTGACATAACCGGGGAGGAAATGATTGACAGCTGAATCGACCAATGAACGGAACCTGAGAAAAATGAAAGCAGATACGGAAGAACAGAGCGAGAGAGAGAGAATTATCACTAATGGGTGGGACTTTCTCC
TACATCCTGTGGTTCAGTGGTTAGAAGCATAGACTAAACGCACGACTAATTAACGGCTAATCAGCTAAGGAGATGAGACAGTGAGCAGCGAGACCTAGCTGTCACTCAAGTAGCCACGCCCTTAATTATGCAGACTTAATAAAACTTAATAAAAACGAAATGGATGAGTTATAAATATTCACCCCCTCACAGTTGTCATG
TGCACTTCAGGTTTGGTTTGTGCCTTTCCCATGTTTGGCTCGTCCTTCTTTTACATCCAAAGCAGCAGCAACAACACCATATCAGCACCATGCATCCTTGCTGTCAATCAAAACGGACTGCACTTCCTGCACAAAGACACTCATGTGCGTATGACACAAACACACATACGCATGCCATGAAAAAACTGTGTTTAAATTTA
TGTAAGCCTGTATCCTCTCGAAGCTAGTGGTGGCGTAGCTGTGCTACGTGCTAAATGTTTTGGGGCAGAAGCGCAGGGAGACGCCGCCTGTGATTGACAGCACACTCACCGCGTTGCGTTGCTGATTCAGTCGGGTTGCTCCTGGAATGGGGCAGTGGAAACTTTAGTTGGCTTAAATTTGTACCAGGAGAGAAGAGGAA
TCTATTTTATCTCTCTCTTTCTGTGATGTCACAGCTGATAGAGCGGGCCGGCAGACCTCCTGATGAGGAACCTGACAAGAAGATGACGGACAGCTGGGAGGAGTTGAGCCTGGTCAGCGCCTCTCCTAAACTGCTCCACAAGGGGATTGAAGGAGTAGTCATGAAACAGATCGCTGCTGCCACCAAGAAAGGTACCTGTT
ATTGCTGTAAAAGGAACATTATAAAATTGGAAGTAGTCACATGAAGTTCTCACTGGAAGTTTACCGTTGGCTGAAAAACAAAAGCTGTGCATATTTGCCACTGTCAATCAAGAGGGCTGTTTTGATCTTGCTAAAATAATGGCTCAAAACATGAGAACTCGAACCGATTAGCTAAATTCTTCTGTTATTGGACAGCCGAC
TATTCACAGACCCCAAGGCGACCACACTTGAGTGGCAAGTTCTGGGCTCCAAGAGGTTTGGCAAACTGGAGCTGTGTGCTGATAATTCTGATTGACAGGTCAGAGAGCCGCTTGATGATACAGGCAGCATTTGAGTCTCATCTTGAGATGCGTCTTTTATACTTTGATCTTTTTCCTTCAACTCACTCTCTTTGGTTAGT
GTTGTCAACGACCAGGGCAGCGATTTCCTCATCCATGGCTGTAGGGAAAAAAAGCGAAACTGTTAAAATATGAATGGGTAGTGTCTTTTATAGGCGGTGATGACTGATGGATTTGTGACGTCTGGCCAGTAGGCGGCGCAAAGGCGCAGGGTTGAAACCAAGAGATTTGAGACAAAGGAAGTGGCCAGGCAGCCTCACTA
CCTGTTCGTACTGAGTGTACTTGAGGCTCAAGTATTTGGTGTGGCAGCGCACATAAACAGGGGCGGTGTCTTCATTCGTTGTCGCTCTATGACAGATGACTGACTGTTCACGCGACCAATAAACATTTAAGCTGTTTAGGCCAGTACACGCCCCCAAAAATATGTAGCCAAGGAGAATCGAGTATAACTCTAGAGGGAGA
AAACAACGCAGAAATACGATAAATATGCCGAGATCAGTGGCTAATCTCGGCAGTGGCTAATTAAGGATTCAGCTGAGGTGACGTGACGGCGACCAACGAGACCTAGCTGTCACTCAAGTGGCCACGCCCTTAATTATGCAAACTTAATATAACTTAATATGAAGGAAACGGATGAGTTATAAAAAAATTCACCCCCCTCA
CAGAGAGCCGAACAGATATTTTAATCCCAGTTGCTTTGCACACATCCTATCTTGGTATGATTATACCCATTACTACAAAGACCTGTTAATAAGCAGCTGTCAATCAAATTGGTGGGCTGGGAAAGCGCACTCCTATGTCACGTTGCGGTGGGCCTCAAAATGGGAGGGATTTGGATCCTTTTGAACATCTGATAATTAAA
TTGCACATTTCCGCGTTGGGACGGATCTGGTGATGTCACTCAAATCAAAGAGCATACAGTAGAAAACTGGAAGGCACGGCCATGTTGGGTTGATTGACAGCGCGTGTGGCCAATGACGTGCCGCTGCGGCGAGCTGAAAGGCGGAGTTTCGAGAAAGCTGGATGTCATTTTGAAACACGTGTAACAATAACAGTTTGGCC
GTTGGTTGTGCACCTTTTTTTACCCACGCCATTATAACGACACAGATCACTCTGCCTATTCACGCCTATTCACGCGTGCCGCTGAAAAAGTGATTGACAGGTGGTAATTAATAGTGTAACTGATCTTTATTCATTTACTCTATGATTTGTTTATGGGTAAAACAAAGACCATGCGGGTCAGGTAGTTAAAACGGTAGGCT
AGCAGATTCACTGACAATGAGTTCATTTGCATCTATTCAAAGTCAGCCTGTGTAAGAGGGCGGAGCCACTTCTGCTGCCATAGGGATGATTGACAGCTCTTGTGCTAGAGTATTACACATTTGCTCGACTCCACCCACGGGTTGTCCTTCATGGCATCTGGATTCACAAATGGATCCTCGGTCATTTTCTCCTCCATCCA
TCCATGCATGAGCGCGCACTCATAAACACACAACTGGGACACTTCAGATCAAATGAGCTCCAGTGATCCATCATACTTACCAGCGCTGTCAATCAATCATCCTGCGTGACAGCTGCGAGCTTCCTCTGTTCCCGGGTTTAAAGTCGAGTGTCAGACTGAATATGAGTCACTGTAATGGAAAGAGAACAGAAAGATATAGT
ACACACAAACAACAAAAATGTACTTACACAGAGAGAGAGAGCGAGCGAGCGACCGGAGATTTGCGAGTTCCACTCGACTGATAGTCTGACAGCTCTGACTAATCAATCACTCTCTCTTTTCCTCCATTCACTGAATAAACGAAGAGAAAAAAAGAAACATGAGTGTAGCTTTCCCTCATTTACACTGAATACATTTTCAC
ACCTGTTTTGATTTTTTGTAAAAACGTGCTGAATTGGTCTTCCCTGCCGCTATATTGGTTCATATTAGCTGTCAATCACTCAAGACTTTCCGCTGTCAGATGACAGGGAAGGAGCTTTTATGACCACGGGAAATACAAACGGTTGAAGAGTGAAAACTTAAAGCACACAGGTTGGCAAACCCCACCTAAAGTTGAGGCGC
TACTTGTGTACAACTGTTGGCCAAGGCTGGTGCTCACAACGTTTAAGACAAAAGCACGAATGTTCAGCAACAGCATAGAAGCTAAATATTTGATTGACAGGCCATATCTCATTTCAGTTTTGAGATAATGCAGAGATCAGAGTCCAACAAACAAGTTTAACTACACAATCCATACAAACACACGCCGTGCTTCCTAAATA
ATTTAACTGGCAAAAAAGAGAGAAAAATCGTCTGACGTCCATACCAAAGAATTATGAGGTTGGTGGTTAATCTCAGGGCTTTAACAAACCTCCCCAAGGCTGTCAATCAAACACATTGTCAAGGGATCTTACAGAGTAGGCTACATTTAGGTGGTTTAATTATATATAATAGATAAGCAACATGTAAAAGCAACTTTTCA
CATGAGTACTGTGAGGGGGGTGAATTTTTTTGTAACTCATCGGTTTTGCTTATATTAGGTTTATTAAGTCTGCATAATTGAGGGCGTGGCCACTTGAGTGACAGCTAGGTCTCGCTGGTCGTCGTAAAGTCACCTCAGCTGATTCCGGCTGATTAACCGCTGAACTCTGCATAAACATCGTATTTTTGTGTTGTTGTTTT
AAATGAGGCACCTGTAAGTGTGGAGTGTAAAATGAAAGTGAAAATCTGCTTTGATGGAGATGACGGGACAGCATTCACTACAGCGGCTGACCGAAAGCTGCTGTCACTCAGAACAGGTCCTGTCAACCCTGCACAGCCTCCTCCATCACCTCTGATGGAGTGACGGAGCTTTTTTTAACGCACTTTTGACTCATGTGTGA
GTTCACAGAGAGCTGAACAGATTTTTTACTCCCAGTTGCTTTATGCAAGTCCTGTTGTGGATATGTTTATACATTTTACTATGGAGACATGCTAATATGGGGCTGTCAATCAATTCAGTGGGCGGGCAAACCACACTCCTAAGTCACGTTGCGGTGGGCCTCAATATTTTTTAAAATGGGACTGATAGGGATGGTCTGAT
CAAAAAAAAAGTCACACAGAGTGTTGGTGAAATGAGAGAGACTGTCCTGACGCTTGGCTTGAGGGACGGATCACACGCTCTGAAGTAGAGCTGTCACTCACAAGCGAAGGTTCAAAAGAGACTGTCCATCTCCATTCTTACAGAGGATGTCAAATTTCAGAAAGCATGAAGTGACAGTGAGACTAGACTGCATCAAAAAT
CCACATAAAACAACACAGAAATACGATAAATATGCCGAGTTCAGTGGCTAATCTGCCGGAGTCAGCTGAGGTGACATGACTGCGATCAGCGAGACCTAGCTGTCACTCAAGTGGCCACGCCCTTAATTATGCAAACGTAATATAACTTAATATAAAGGAAACTGAAGAGTTATAAAAAAAATTCAGCCTCCTCACAGTTG
TTTTATCATAATTGATCAACTTTTAATACTTTTTAAGACCCCGTGGATACCCTGGGCATACTACTTCCTCGTTAACAGATCGGTATGTTGCTTAGTTATGTCCCCTGTCAATCATCTCGACACATCATCCAGATTTCTTTCATATTTAATTAAGTTACCAACCTTACTGGAGAAAAAGCAGCAGGTTAATCTGCCATTCG
TCAAACAAGCAAGAGAGAGAGAGTAATCACTAATCACTCAACATTCAGCTTTTGCCCTCACTGGGACACCTTTGTTAGCACTGTGACACTGATTTCTCCTCCTGTCCATCATCGCTGGCCCACTAAACTGAACCTCAGGGGGAGGGCGGCTTTAATTCCTCTGCTTTATCTGGCCGTTTTGCATCATTTTACCAATTAAT
TAAATTATTACATTTTAATAGGACCCAAATCCTTCCTGTTTTGAGGCCCACCGCAATGTGATGTAGGAGTGTGGTGTCCCCGCCCACCAAATTGATTGACAGATGCCATGTCTCCAAAATAACATGTATACACATGTCCACAGAACATTTTTTTTGCAAAGAAATTGGGATTAAAACATATGTTATAACTCTCCGACATC
TATGCATAAAATCTCTCTTGCTCCCTGTCATCATTGAAATCACATCTGTTGTTGTGACAGCGCTTAAAAAATGAGACTTTTAGCCAATCAGAAATGTCCTCTGGCTGTCAATCATGTTTCACCTTCAGGTTTGCTGAAATGTCTTTGTAATAGGGCACTGGAGGTCATATCTGTGCTGATTTTTATTCATGTAGACTCAC
TGTCTTTTCAATCTGTCAGAGAATGGGTCACAGCGTCAGTACACTGCTTCAATCTTTCACTTTCACGCTTGTACTTAGTAATTTTATCGAAAACCTCAGATCCTGTTGGTTGTGCATCTTTTTTTATCTATTCATGCCTGAGTCCCTTTGATTGACAGGTGGTAATTTGTGTGTAACTTATCTTTATTTATTTATAAATT
TTCCCTCTCTCTCTCTCTCTCTCTCTCTCTCTCTCTCTCGCTCTGTTCTCCCGTATCTGCTCTCATGTATTCTCAGGTTCTGTTCATTGGTCCATTCAGCTGTCAGTCATTCCTCCCCGGTTACGTCATTCTTACGTCACATCCAATGAGCAAAGACCACCCGTGTTAAAAGCGCGCGCCAGACCACTCGCTCGTTCTTG
GCTAAATGATGTCTTGAAAGGTCTAGATCGATGCCTGTCAACGTTTTGCGCAGCGGAAAGAAGCGACAACCCAAATAAACAAAGCGATGCTCGTGTCACCTTGTCGTCAATAATGTTCTTGATGAAGGGAAAGCCATCAAACGGTCCTATTGATTCAGGTCATGCAAATGAGAGCCTATTAGTGCCGCTACGTCTCGGCC
ATATACTGTATATAGTATGCATTATAGCTATGGGAACAAATTAAGAGAACATAATTCAATTCTCTAGATTGGATTTATTAAAGCTGCAGTATGATTGACACCTAGAGCTTAAACTAGGTATTGCACTCCTGGTTCAAAACACACGCAAGCACAGGTTGCCAGATGGACAACACCAACAGGAGTGTGCCTGACTATCAAGC
CAGAGCGCTGAACAGATCTTTTAATCCCTGTAGCTTTGCTTGAACACGTCCAGTCTTGTTGATATTATTATACTCTTTGCTACAGAGACATGTTAATATGCGGCTGTCAATCAATTCAGTGGGCGGGGAAACAGCACTCTTATGTCACATTGCGGTGGGCCTCAAAATAGAAGGGATTTGGATCCTAGTTTAATATCAGG
AGAAGAAGGAATTTCTAGGACGTACCGGCGGGAGTTGGGGTGAGTATACCGTACAGATGTAAAATCGCTCGATTTCAGCACGTCGGACAGCGCAGTGATGCCTGTCACCGCCGTTTCTATAGCAGCGGGTACCCACAGTCTGCCAGTCTGGTCACGATGCAACCTGTATGATTTGACTTTGCAGCAAATGTCTCGCGGAC
TTTAAAAATAGGAACAAATTCAAAGGGGGCTAATAATTCTGATTTTAACTGTATGTTACAACCTAAAAGTCTGAATAATTAGGGGTGTGGCCACTTGAGTGACAGGCATCTGCTGCTTGCCATCAAGTCACCTCAGCTACATCCATTTTTTTTTTTTTTTTGGTACAGTTTATGCTTTAAACAATGTCCTTAAATTTTGT
CACGTGAATGGCAGATTAACCTGCTGCTGCTGCTTCTCCAATATGGAAGGTATTAAATATGAAAGAAATGTGGATGATGTGTCGAGATGATTGACAGGCACGTATCCCATCAACTTAACGGTCCATTAATGAGGAAGTAGCATGTCTCAAAGTTTGCATACTCTTCTGTTACACACTCATGTACTTTTTCTTCACACAAA
CAGAGCGCAGAACAGATCTTTTAATCCCAGTTGCTTTGCGCACGTCCTGTCTTGTTGATATGATTATACATGTTACTACGAAGACATGTTAATTTGTGGCTGTCAATCAATTTAGTGGGCTGGGAAACCGCACTCCTACTTCACGTTGCGGTGGGACTCAAAATGGGAAGGATTTAAATCCTATTTAAATGTCAGGAAAT
AAAATAGGACCCAAATCTCAGTAATTTTGAGGCCCACAACAACGTGACGTAGGAGTGAATCTACTGGGATTTTCACGTCCACCGAAATGATTGACAGGCACTGTTTCTGTAATAACATTTACACACGTCAAAAACTTTGCAAAAAGATTTTTTTTGCAAAGAAACTGGGATTCAAATATTTGTTCCAACTCTGTGAAGTT
CTGCTTTCTCTGATAGAGTAGCGCATTTCACGTACGAGTGGCCTTTGAAATGAAGACGGTCTCATAGGTGCCATGACAAGCATTTGACTGACAGGCTGACGAGGTGAGCTTTTCCTGAGCCACTGACAGACGTGTCCACCCTGCTGCTAACAGGCCAAAAAAAGAGGACGACGGGCCGCTTTCATTTACAGAATCAATGA
CACAAAAGGATACATGTATAAACACACACTTTTATCGCAACCAGGATTACAGCATTGATGACAGGGCTCAAACTAGCAGCCCAGATGCCAAATGCAACCTGTCAATCAACTTAATACAGCCGTCCGATTGACCGTTTGATACACAAGAGTGAAAAACTTAGTGGTGAGTCCAACAATGCTCATTGAAAGTCAATTCATGA
TTGATGATCACAAAGAGCTGAACAGATCTTTTAATCCCAGGTGTTTTGCGCACGTCCTGTCTTGTTGATATGATTACACGTTACTACAGAGACATGTTAATACATGCCTGTCAATCAATTCAGTGAGCAGAAAAACCGCACTCCTACGTCACGTAGTGGTCTGCCTCAAAATGGGAGCAATTTAGGTCCTATTTTAAAAT
TGAATAGATCTCTTCTTCTTCTACTGCTCTTCTTACATTGAACGGTGGCCCTTCTGCCCCCTGCTGGACGAAAGTTTATTTCTGGACTATGGCCTGTCATGTCATCATCTCCTGCGTGTTCGACTATAAAGCAGTGTTTCTCAACCACGTTCCTGGCGGACCACCAGCTCTGCATATTTTCATGTCTCCTTAACCAAACA
GCTCTGGTCAGCACCGAAAGTGAACTTTGTGAATCTGATAAATGTGCCAGCTCGGATGAGGGCGCCGGACAGCTTGGAAATTCAGCAGGACATATTCACCTGTCAATCAAAACGTCTTCGCGTGCCGTCAACGAGCCCGCCGCCAATGTCCTGGGACAGAGGAATGTGCGCTTTCACACCAGACGCGCAGGCGAGCGGAG
CCTGAAGTAAAAAAAAAAGTCTTCAATGCTTGCCCCACCTTTGTGCTCTTCTTATTGGCCCACTGCTCTAGAACTGAATGTGAATTATTGGTTAATATCAGCTGTCAATCACTCAGTCAATGTCTTCTGCCTTCAGATGACAGGAGCTACAGCTGCGAAAATGTGAAGCGCTGAAGATGAGAGAATGAAAATAACACTGA
TTGCGCGACTGTCGTTTTTCACTGCAGCACAAAACAGCCTTGAGTTTTGAGGAAAGCCTCTGATTGGTGGAAAGAATGAAAAGCGTCACTTGATTGGCAGGACTTCCCAGTAGGCGGGGCCAAGCACTCGCGCTACTCCGGGTTTGTGGAAACTCTTTGATCGCCACCGACTGGACTTGTTGAAAAGGGCTCGAGCGGTA
GGGCACGCTGCTGGTCACGGGACTCGCGCAGCCACGGTTTAGTCATTTCATTGGCGGACGACTAAACTATTCGTCGTTTGTATGGACGACAAAAATGCCCGTCAAAAATAGACAACCCTGATTGGTTGAGCGGCCGTTTCCTTCGCGTCCGTTTTATCTTAAGTCCCTCCCCACTGACATTGGAGCCGTCGACGAGGAAG
AATCACAGAGAGCTTGAACAGCTATTTTAATCCCAGTTTACTTGCTAAACAAATGTTCTGTAGATATTGTGTATACATGTTATTATAGAAACATGGTGCCTGTCAATCAATTCAGCGGGTGGGGAAAACCGCACTCCTACGTCACATGGCTGTGGGCCTCAAAATCACTGGCATTTCGGTCCTATCTTAACGCCAGGAAA
CTTTATAAGACATGTAAATCAATTCTCATTCTCCGTTTAAAGAGAGCTGGAGTGAGGATGTAAGGGCGCACTGAGGAGGGAGGGAGCGTCTGATTGACGTCTCTGCGGTCAAATCAGAGGACGCAGCGCTGGCAGCCCGTGGCGTCGATTGGCTCCTGGTGGCAAGAGCTCTGCGCAAAACAACGCGCTGATGCTCACTC
TTTTATTCCCGGTTGCTTTGCGTATGTCTGTCTGGTCTTGTTGACATATACACGCGGCTACCGGAACATGTTAATGCGCGCAGCTGTCAATCAATTCGGTGGGCGGGGGGAATTGCACACCTACGTAATGGTGCGATCGATTTGAAAACAGCTCCAATTGGCCGACCCTTTTTTTTTGTAGTTAAACTGAAAAAAAGGAC
AGGAGGTTTGTGTTGGATTCTGTGCCGAGATTGCACTCAGCATGGAGTTAGTATCAGATAGCCAAGAGACTAATGAATGTACTTACGGCAGCACTGAGCTGTCAATCATCTGCTGTGTGATTGACAGGTGAAGAGCTGTTACAGTGATGTTAACACACCATAGAGGAGCACTGTCAGACTGACACAGCGAAGAGAGAGAG
ATTGAAGTAGTCTGGAGACATGACATCTTTGTGTAAAACTGTCTTTAATGCACACATTGTCGCATGTCTGTACATCCCTTCACTGTAAACTGGCCTGTCAATTATCTTACCACAGTAACCACCCTCCACTGTATTAGAGGAAAAGAAGCAGCACACTAATCTTCCAGTTGTGGGTCTTTTATGATAAGAAATATTCTCAT
AAAATCTGTCAGTGTTATTTTCATTCTCATCTTCAGCGCTTTACATTTTCGTGTTAGTAGCTCTTCCTGTCATCCCAAGCCAGAAGGCATTGACTGAGTGATTGACAGCTTAAAAATAACCAATTCATTCGTTCAGTTCTAGAGCAGTGGGCCAATAAGAAGAATGTGAAGGCGGGGCAAGCATTACAAACTTGGCTTTG
AGCTTCCTTCACAGAGACCCAGAGGGAGCTGAGAGACAGTTTTGCATAAGCGAGCAGAGCCACAGCTCCCATGTGGCATTGACAGAGCGCCATCTGCTGGTGACAGCAAACAAGCCATGACCTCCCATCAGTCACAGAGACTGCCACTGATTGCTAATTAGCGATTTGTGGAAATAATGCAACGGCTGATCGGTTTATCA
CAAATGTCTCTCGCGAGTGCCATTCTCACCCGCGCTGTTCTAGCGAAAACCCACCAGAGGCCGCTGATGAATGACTGTCTGTCTGACCGACTGAATGATTGACTGGGCGACCGGCCAATCCCACCGTCCTCCTTCCCTAAACTCAACCAATTTTACTGATTGACACGCCCACTCGCTTACTTCCCTAAACCAAACCAACA
AGTGTGTAACAGAAGAACAGCTTTGGGACATGCTACATATCACAGCAAAAACTGCATCTTCAACGTACAGCCTGTCACATAGTTATGTGCGTCCTGTCACTGTAAACTGGCCCATCAATCATTTTGTCACGGTTACCATCCTCCACATTTCATTTCATTTAATTACTACCATACAGTAGAGAAAAGACGTAGCACATCGA
TTGGCTTTTACATTGTAGTTCCAAACCCATGGCTGACATTTGTCTGTGGAACACAATAAAAAGTTATGTAAAATCATTTCATCTATAGCTTTTAATTAAAAATGACATTTGACACTCCTTAGGGAGTTTGATTGACAGGCAGTCGGACCAATCGTAGCAGTTGGCATTTCTGTGTGGAGTGTGCATGTTGTCCCCGGTGC
TATCTGACAGCAAACATTTTAGCTTTCATAAACGCACGCGGTTGTAATGCCCGCCCCTAAACTTGACCCAGAGTCATGCGAAATGTGATTAGTGAAATGACATGTCAATCAAAAGCGTGTTTCTGTGTTTTTATTATAATAAACATACAAGCAATGTTTTCAGAGGGGTATTGCACAAAAGTGGAATCAAGAAAGCCAGG
ATGAGAGTGACCTCTGACCCTCGGCCATCATGTTGAGGGCCTGGAGGAGGTGGCTGATTGGTGGGTGGACAGGAGGAGCTCTCACTCATCCCTACCGACTGTCAATCAAACAGACGCCAATGACAAACGACTGCAGGGACAAAGAGAGAGAGAATGCTGCTCCTTTTTTCACAGCGTTCTCCACTGGTGCATAAAAAGCA
TATTGGCTCATTTATCTTGTCGATCTGAGCAGATGGAATCATTACACACGTAAACTCTCCGTGCGCCTTTCCACCTATACAACGGCCGTCAATCAATCACAGCACTCTGACATAGACTCTCCGACTGTATTGGTGACAGTGAAATGCTGTGATCTACACTCCAGTACAGGCCTCTGTCAGAGCTCAAGGCTGTTGCCCAA
AAAAACACTGAAGAGCACTGGACGTATTTTGGCAGCAGCCGAATAGCAGTATTGTCCTGTATATTCACCGAAGCTCAAACAGATATCACTGATTGACAGCTCTCTTTGTCTGAATGAGAACACCTGTGAAATGCATCTTTGTTCACACCTGTATTTTGTTTAAGAGCTGTTCACTCGCACTTAAATAAACACAGACACTC
AAAGACGTCAAAATTGCTGTAATTCATTACAAACATGCACGTCCTGTCTTGTTGATATAAAACACGTTACTTTGAAGACATGCTGATACACGGCTGTCAATCAATTTGGTGGGTGGGGAAAGCGCACTCCTAAACTGTAAAAAATGCAGGGTTCCACACAATTCATTCATGTTGTCCTAACACAAATTTATTAAGTTAAC
CCGCTTTTCTAATAAACGCCCCAACAACCAGGCAAAGCGATTGGTCGAGTGTAGGATTTCGAACGCGCCGCGAATTCTATTGGACGATTAGTGCTGTCAGTCAAAATGCAGACAGCCCAGTGGAATAACAATGCTTCCGCCATCAAATTAGCTCTAAAATCCAAACATCCACATTAATAAAACTTAAAATACTCACTCGA
AAAAGTAACAGAACGTTGGAACAAATATTTCAATCTGAGTTTATTTGCCAAAAAATGTTCTGTGGACATGTGTATACATGTTATTGTAGAAATGTGGCGCCTGTCATTCAATTCGGTAGGTGGAGAAAACTCCACTCTTACGTCACATTGCAGTAAGCCTCAAAATCACTGGGATTTGGATCCTATTTTAACATCAGGAA
TGCTTTTGTAATTGGTAGAATAACGGCAGCCAGTTCACCGAGCATGGCGTCCACAGATGGATAGTCATGTGACACCAGCTGAGCCAACTCCAACAGCACCTGTCAATCAAATCCACAACAGTGAATTATAAAAAGGATCAATTTTATGAGGAGTTCTTAAAGTAACAATGGGGTGTTTGCACATGGGCTTTTCATTTTCA
CACAACCACCATGAGAAACCAGAGCCCCACTAAGGTATTGCAGTGGCTAAAGCCCACCATAACTCTAGAAAACGGAGCGTCGATTGGATTATTCAAATGTCAATCAACTAGATCCGCTGTCTGATTGGATGCAAGTCGAGGGGTGCGCTGCATTGCTAAAAGGATTGTCATCGTACTTATTTTGGATTCGCGTGACGAAC
GACAATAAGACAATATCCAAATCCCTCCCATATTGAGGCCGACCACAATGTGACGTAGGAATGCGGTTTCCCCACCCACCGATTTGATTAACAGCCATGTATTAACATGTCTCCTTAGTAATGCGCAGGGATGGGCAGTATTCGTGATACATGTATTTCAAATAGAAAATAGTATTTTGAAATTTGTATTTGATTGTGTT
AATGTGTTCTAGAGCTAAAAAGAGAGCCTTTGCTTCCGCTGTAATAATTGAGCTATGATCTGGCATGCAAATGCAGAGTGATTGACACATTACTATTGCTGCAACATGACTGAAACATGACTGTCCTTTTTTGATCCACCTATATTGGTTTACGAGTAGGATACAAATGTCTTATGTCAGCAACTGCTTGTTGACATGTA
AAAAAAAGCGCAAGGGTGTTCCTTCTGTGGCATCGCCTCGACTCACACGCAGAAAATGGCGGAAACGACAAACTCGGGATATGTTAATACACGCAGCTGTCCATCAATTCGGTGGGCGGGGGGACCGCACTCCTACGTGAAGTTGCAGTCGGTCTGAAACAGCTCCTGTTTTGTTGTTAAATTGAAAAAAAAGGACTAAG
CTTCCTAGTTTGACTAATGTAGAATTAAGCCAATGGCTGCATGACTCTTTCGACATTTGGACTCTATTGGACAGTTCACACTGGCTCAGTGACCTGTCAATCATTACGCAGAGCACCTGCCCCCTGCTCCACAGCTGCTAACAGTTCATGCGAATGGCAGAGCTGCTGGTAGGCAAAAAGGAAACAAAGAAAATGGATCG
AACAACATAAAAACGGTGGACCAATTGGAGCGGTTTTCAGAGCGTCCGCAACTTGACGTAGAAGTGTGGTCCCCCCGCCCACCAATATTGATTGACAGGCGCGCATCACCTAATCCTCAGTTTGTTGTTTCACGTCTGCCATTTTCAGTATGTGAGTCAAAGCGATGTCATTAAAGGAATACTCTTGCTCTATTTTTAGA
GTAAAACATACTTTAGAGTGTGTAACAGAAAAGTATGCTAGCTTTGAGGCATACTACATCCTCATGAACAGACCATCATGTTGCCTAGTTACGTGCCCTGTCAATCATCCTGACACATCATCCTTATTTCTTTCTTATTTAATTTTCTACTATATTGGAAAAGCAGCAGCATGTTAATCTGCCATTTACAGAGAAATCAC
CAGATTTATTTTGAGTGGGAAATCAAGGCTCGGGTGCGGGTGGTGTGGTGTGACCAGACCAGGCTGCACTGAATCAGCTATAGTGCGGGTGGGGGAAAGCTGTCAATCACCCACGCATCTACCATCTACACACACATGCGCACACACATCATGCTTGTGCTGTTCCTTTTAGGACGGCCTGGTTTATCAGCCCCCCGCGG
AGAAAAGATTAGGAAAGCTTTCTGGCATGCTACCACATTATGTATAATGTGTTCTGTTGCATAGTTGCCTGCATTCTGTCATCGTAAACTGGCCTGTCAATCATCATGTCACTAATATCCACATAGACACAGTCTACATGTTTTTAATTAAATGTACGCTATTAAAACAACTGTGTTGGAGAGAAAACAAGTAACACATT
ATGATCACAGAGAGTTCATCTTTTAATTCCAGTTGCTTTGTGCATGTCCTGTCTTGTTAATATGATTATATTTGTTACTATGGAGACATGGTAATACGTAGCTGTCAATCAATTCGGTGGGCGGGGAAATCGCATGCTTGCGTCACGTTGTGGTGGGCCTCAAAAAGAAAGGGATTTCGATAATATTTTAGCGTCAGGAA
CGATGCGTATACAGTATATTCTAACAATAATCTTTAATGAAAATTATTTCCTCTCTATCTCTATTTTCATTAGTTTACTGGAGAGTGGGCGGGGCAACCTGTCAATCACCCACCAATAGCAAACCACAACGATACAATCAATTGCCAATTAATAAAATCAAGTCTTACTCTATTTACTTTGTTGTTGTTGTTTGAGAAGA
ATTTAGACTGCCTATATTCCTCCCTTGATGAAGGCTGTAAGCTTCCATCTGCAACTGATGAGCAGAATCAGCCAATCAGAATCCCGCAAATCATGATTGGCAGGGGTGGGCGGGCACTACTGGACTTGGGCTTTATATAACGACGTTTGCGTTTTTCAGAGATTTTTCCAAAAGATAAAAAGTAAACGAGATAAATTATA
ACTTGCAGTAAACAAAGCCTGCAATGCTTGCCCCACCTTTAAGCTTTTCTTTTTGGCCCACTGCGGTAGAACAGAACGAGAATGCTTGGTTAATATCAGCTGTCAATCACTCAGTTGCAATGACAGGGAGCTACAGCCGCAAAAAGGTAAAGGTTTGGATACGAGATGATGAAAACAACACTGACAGATTTAGTTTTAGA
GGTCAGCAGACTCCTTTTCCCCGGGTCTGCTTGTGACGTTATCTGTGACAGTGTCTTGGTAACTGCCTGAATTGCTGACAAGCATCACCCCCTTGCTAGCCTGTCAATCAAACATGCCGGCCAGCTGACACACTATAGATCTCCACTCCGTGTCTCCAAGCTTGGTGGCATTCACTTAAATCCAAACCCCACACAACAGA
TCCAATTTTTTTTTTTTTAAATATGTAGCACCATAGCAGTTAACTCAGCCCACTTGAACAGGGAAAGAAGCTTGACTGACATGTAAATGATTGACGGTTTGTGCTAGCTGAATAAACGTTGAAAGCATGACTGTTTCGTTTAACCTCTTGACTTAATGGCTGCTTTTCAAATGGAGCGCTACATTTTAGCCTAGTCCTTC
AGATCTCAAATTTCTCTCACGGGTGCCATTCGAGCCTGCTGTTCTTGCGTAAATCCACCAGAGGCCGCTGTTGACTAACTGACTGAGTGAGTGATTGACTGCCCACCCTGCTCCTTCCCTAAACCCAACCAATAGTGTTTTTAAAAGCACCGATTGACCTGCTGACCCACTTCCCTAATCCTAACCAACATTTTTTTTTT
CAATTCTCAGTTGTTGTTTGAGAAAGCCTCTTGGCAATTTTATTCAGTTCTTTGCTGCCAGGCTGTCAGAAGGACTGTTCAAATCAAATATGCTAATTAAGAGAAACACAGAAGCAAAATGATTGACATATTGGCATCGATCTGTTTGAGACATCAAGACTGCTTATTTCTTAACAAAGGGATGAAAGCTATTTGCATTG
TTTGTACAGTCACATAAAATAAAACAAAAATATGATTTGTATGCCGAGTTCAGCAGCCGGAATCAGCTGAGGTGACATGACAACAACCAGCGAGACCTAGCTGTCACTCAAGTGGCCACACCCTTAATTATGCAGACTTAATATAACCTTATATAAAGGAAACAGATTAGTTACAGCACTCCCCCCCTCATTTCGTTATA
AAACAGGCTCGGTTTCGTCCTTTGTAGTTTGAACAGTATTCTTTTCTTTTCCTCTACGCTCGGCTGGTCTCTCACATCCTGGTCAGTACAGCACATCATTAATGCTGGTCTGATTGACAGCTAAACTGACAGCCAAGCTGTTTGGACATTGTGGGTGGAAACCCCTTTTTTCCTCATTTTCCTAAAGAAGACTGACAAGC
TGGTTTTCAGCCCTCATAGCACTAGTCTAGCTGCAGTTCCCCTGTAGGATTTGTAACAAGTCTCCAGCTGTGTGTCCTCTCCTGTCCCAGACAGACATTGATTGACAGACAGAGTTACTGTGTTAGCACTCACTGTCTGATCTTAGTGGCAGAATTCTTACAGACTCCTGTACATCTTTAATATTTGATACTTTTTTTCC
TAAGAATGTACCAGTGAACTGTAGACCAAATCCTGAGCATTGACACAATGTGTGTTCTCAATAAGACATGCAAATTAGAGGATGGTCTTCTGGGAGTGTGCTGTCAGTCAAACTGAACCTGAGGCCATACTCAATCTCACTCTCTCTCTCTCTTCATCCCAAAAGCTTAAGGAGGAGTTCAGGATGAGGAGCTCAGACTT
TGAAAGAAAATTATAAATAGAAATTTTGTATGTGTTTTTAAAAATATTATGTTTATCATTTTTTTTTAAATCAGTCTGCAGAAACATTTTGATTGACATTCCCCCATTTGTACGTGCCATCGGCCCCACCCATTAGTTCCTCATTAGCATAAACAACCCTGGGTGACAAGCAGCCATCCGCCATTAGAGTTTTAGCACTG
TTTTTGTGATGAAAAGGTACATACTTTGAGTATGTAACAGAAGAGTAAGCTTTGGGAAACAGTATTTCCTCATTAAGGGACCATTATGTTGCTTAGTTATGTCCCCTGTCAATCATCTCAACACATCATCCTCATTTCTTTTCATATTTAATTTCCTACCTTACTGGAGAAACAGCAGCAGGTTAATCTGGTATTCGCAA
TGTGATTGGCTGTATCCTGGATACAAACGTGCCACAGTCACAGTGCTGCTAATCTCGGTTTGCTTTCTTTCGGTTTGCAAATATTTGCAGATCAAAGGAGCTGTCAGTCACCAGGTGTTGTAAAGCGTTTAAGGGTATTTCTCATTGGGCTGAAGAAATCAAGAAACCGTGTGGTAAAAACAGCGCTACCTGAAACAATA
AGAGTACATACTGTCTTGGAAACACACAAATCTTCCACTTTCTTTCCATTCATGAAATAAGGACAGACTTTACTTTGGGGAAAGTTGACGGTTTTAGCCCTTGTGTCACCCAGAGTGATTGATAGCGGGCAGAGAGGAGGAGGGAGGGATGTTGCTGTGAGGAATGCACCAGCTGCTACTGAGCCTCAGGGGGTGGGGCT
GCAGTGTTGGTTATAAATGATTTAGCGAAGCATCTTTAATCTAAACAACATTTTTCTCCTTCCTCAACAACATCTCTGAGCGTGAGGGCGGGACAACCTGTCAATCACATGAGGCTGACTAAGAGCAAACAACATCTATTCAGTGATCCAATAAATTTGCAATGGTCTAATTCAAGTCACTTTATTTTGGTTTTAGAAGC
AATAGTCATCTCAAGCAAAGTGGACGACTCCTATTGTCCTGCAATTACATTGGTATTGTAACTGAATGTGATACTCAAGCTTTGTGAGTAAATTTGATTGATAGCTAAACAAAATACAGGTGTGGACAGTTTACCTTGGAGTTTAACAAGGTGAAACACATAACAAAAATCACCTCCAGTGTAAACAAAGTAAGCTCATT
CATAAACCAACACAAAAATAGGATGTATTTGCCAAGTTAAGCGGCTAATCAGCCGGAATCAGCTGAGGTGAAGAGATAGCGAGCAGCAAGACTTAGCTGTCACTCAAGTGGCCACGCCCTTAATTATGCAGATTTAATATAACCTAATGAAAACGAAACGGATGAGTTATAAAAACTAAATTCATCCCACTCACAGTTGT
AATTAACAACATAAAAATGGTGGACCAATTGGAGTAGTTTTTAGACTGACCACAACTTGACGTAGAAGTGCGGTCCTCCCGCCCACCGAATTGATTGACAGCTGCGTATTAACATGTCCCAGTAGTCACATGTATAATCATATCAACAAGACAGGATGTGCATAAAGCAACCAGGAATGAAAGGTCTGTTCAGTTTGCTA
GAATTGTAATCTGCGGTTCCTGAACTCTATTGTAGCTCCCGAGTGCATTAAGCTCAGCAGTGCAGGCAATCAGTTGAGCAATCAAAGGCTTTGATTGACAGTGCGAGAGGTGGAGAGGTCAGGCCATGTTAATCGCTGAGCCAAAACTCTGTGTTGAGGAAAGAACGGAGAATGTGTGTACATGGACACTCAGATTAGAC
CACAGCAAGCTGAACAGATCTTTTAATCCCAGTTGCTTTGTGCACGTCCTGTCTTGTTGATATGATTATACATGTTTCTACGGAGACATGTTAATACGCGGCTGTCAATCAATCCGTTGTCAATCAATAATACCATACTTGACCACGTCCCTCCAACTGTCAGGTTTTTCAGCACTATATGACAACAAACAGAAATGATA
ACCAGGGACAGTGAGTGCTAAATGTCCTGTCTTTGATAGATTCTGCCTCGTGTCACCTTGTCAGTAAAGCCGTCAGCTGTCAGTTGTGTTTGAACTGTCAGTCAGACGCAGTTTCATAGCTCTACTGCAAACAGAAGAGAGTGTCCAGGAGGGACATGTGCTGGTGTGTGTGTCTCGTCCTCTGTCTTTAGCACCGGACA
TATTTCCTGAAGTTAAAATAGGATTCAAATCCCTCCCATTTTGAAGCCCACCGCGTGACGTAGGTGTGCAGTTACCCCGCCCACCGAATTGATTGACAGCTGCATATTAACATGTTTCCGTAGTAACGCGTATAATCATGTCAAGACATGTGCAAATCTGTTTAGCTCTCTGTGATCATTAATCATCATCAAATGTGATC
GCGACAGTGACCGTTAACGACTAGGTGGGAAGGTTGAGTGATACGACAACGTTGAGAATCGTTCAACTTTATGCAAATAAAGAGCGACTTTTTTGAGTGACAGCCAACAGGAGCACCAGTGGAGCTCACGTAATCTTCTCTCAGCTTGCTTAGAGGCTGGTAGTATGCTCCGTGCTGTAGACCTACACAGGCATGTGTTT
TTACTACCACAACAAAGTCTATGGTGCCAGGCTCTGTGCTTGTTTGATAACCTTATTAGTCTAGCTAGCATGTGTCGACAAGTGTCAGTCAACCTTTTCAAAAGCAGTTTAAGAGTGACAGGCAAATTACTGGCATCGTTACATAGTAACCGGCGGGACATTGTCTGAGCATGCTTGTCACTTAACGTCAGCATGCCAGT
TTGCATGAAAGACTCCTCAATAGGAGATTAACCCGCTGCTGCATCTCCAAAAAGGTAGGAAATTAAATATGACAGTAATGTGGATGATTGACAGGGCTCATAACACTTAAAAGTATACATTTGTCCTTCACAAAAAAGTATATGCTTTTAGGGTGTAGTTTAAGTATGCAAACTGGGATGCAGCAATACAACATATGCAG
TCCTGACATTAAAATAGGATCTAAATCCAAGTGATTTTGAGGCCCACCGCAATGTGACGGAGGAGTGGGGTTTTTCTTGCCCGTCGAATTGATTGACAGGCACCATGTTTTCATAATAACATGTAAACACATGTCCACAGAACATTTTTTGCAAATAAACTAAGATTTCAACAATCTAATAATATATCATATGTCAGGCT
ATTGTGGGCCTGTGTAGTGCAGGTCACTGGGTAAAGGAGGAGGTGTGGGTGGCAAAGGACTGCCACAGGAAGATGCATAAGTGGTGGAGACACCCAATGTGAGTGACAGCCATTCGCTAGTGACTGATTGAAGGTGTGTCCTAGTGGCAGATTCAAGGCACAGCAGATGGGAGACTTTATCATGCTTGAGCAAAGAAAAA
CCTGATGACATCTGATTATGATTGATGATCACAGTGAGCTAAACAGATCTTTTAATCCCGGTTGCTTTGTGCATGTCCTGTTTTGTTAATTAAAAGCAGCTGTCAATCAATCCAGTAGGTCAGAAAACTGCACTCCTACGTCACGTGGCAGTGGGCCTCAAAATAGGATGGATTTGGATCCTATTTTAACGTCAGAAAAA
AATTTATGATGACCGAGAGATGAACAGATCTTTAATCCTGGTAAATTTGCACGCATTGATGTGATTACACTCGTTACTACGGAGATATGTTAATACGCAGCTGTCAATCAAATCGGTGGCCGGGGAAACCACACTCCTACCTGGGAGGGATTTGGATCCTATTTTTAACATCAGGAAATTTAAAGACACTTATTGTCTTT
TGATTGATGATCCTAGCGAATTGATCAGACCTTTTATTCCCAGTTGCTTTGTGCATGTCTGATCTTGTTGACATGATTATACATGTGACAACCGGGACATGTTAATATGCGCTGCTGTCAATCAATTTAGTGGGCGGGGGGACCGCACTCCTACGTCAAGTTGCAGTCGGTCTGACAACTGCTCAAATTTGTCCACTGTT
ATTTTAAATATCTGGCTTAATTGGAAGAAAACCTATATTCTCCTGTACATTCCTAAACTGTAATCCACAAGTCACTTGTTCCTGTCCCAGCTGTCACTCATGTCAACTGACCTCTGACTTGGTGAAGACCTCGGGCCACATGGTGACAGAGATGATGACTGATGAACCCTGATTGCAACAGCGTAGTGTGATTGCTTGGC
TCCGCAGTCCTTCTCATAATTAGGCAGCAGATCCATAATTAATCTGCCCATTAATAACTGTTCATCTGGCTGCCCTCGGTGCAGGGCTTGATTGACAGCCAAGGGGCTGTGACTTAGGGTTAGGAAAGGTCCATTACTGCTCTTTGATGGAATGCAGAATCAGACATCAAACAGAGCTAGGCTCACTTCCTGTTTAATGA
TCCCATTCCACCGTATCTCTTATTAAAGTTATCTCTCCACCCTTGACTATAATGTAGTCTCTGCTTGGAAAGCTTTGATGATAGTCATTTGATTGACACGCAGGCTTCGTCGAAGTGACGACATGGCTGTGCAACAGCGTCTTTTCATTTCAAATCACATCTACGCTACGAGGAAAATGCTAAAGGTGAATAGAGCTATT
ATGTCAGCATGTATCAGTCGTGTTGTCAAAGCGCAGAACACAAGCACTAATTTGCGGGCAGTGGTGGTCTGTCTTCACCATTAGCTTCCATTGGCTTGAAGCAAAGCTGTCACTCATGCATCCTCTCAAGCACAACACTGACATGCAATCCACATGGGGGCTCGTGCACGCAACATTCTCACCGTTTGCACAAATATCAT
TCCTCTGAGTCACGTTTTCCACCACTTATCGGCTGATTTTAAGATTTTGGACAGGTTTCCCGTCCGTGTGTTATTTTCCCACTCTGTGATTGACAGAGCAAGAAATACAATCCCATGGCACTTCATACTGATGTGGACAGATGAATGCCAAAATAAACTGCCTTATATCCGGCAGAGAATGTCAATCAAATCCAACGAGT
AAAGAATATACTTATGAGTGTATATCATACTTCTTCTTCGCTAACAGATCGTTATGCTTCTTAGTTATGAGCCCTGTCAATCATCGACCCATTATCCACATTTCTGTCCTATTTAATGTCCTACGTTATTGGAGAAGCAGCAGCAGCAGGTTAATCTCCTATACGCAAGTCTTTCATGCAGAGAAACCTCTTCAGGTCTT
TTCCTGATGTAAATTAGAATCCAAATCCCTCTCATTTTGAGGCCCACCACAACGTGACGTACGATTACAGTTTCCCCACTCAACGGATTGATTGACAGCCACGTATTAACATGTCTCCATAGTAACACATATCATACCCATACCAACAAGACAGGATGTGCACAAAGCAACTGGTATTAAAAGGTCTGTTGAGCTCACTT
AAAGAATGATTCTTGTAAAAAGGTTAAAAAAAAAAAAAAGCTGTGTGCCGCATGTGCACATCTGAATAATGTCTGGCTGTAAACAGGTTCTTTTAAAAGCTGTCAATCAAACTGCACTTGTCGGGCTGGGGCATAATTCTGTCGGGCCTAACTTTTATGGCCCGATTACAGCTCTAATCTGTGCAGCATCTTAAAGTAAA
TAACGCAAAGTTGTGTCTCAGACTGTCATTTTGAGGACCATTACATTTCCACAATCACGACACGGCACAAAAAGAAACGTGATTGGTTGGTTAACCTGTCAGTCATATAACATTAGTGGGCGGTCCTTGACCATTCAAAGCAGCCAAAGCTCCCAGACCTTCAGTCGTCAGTCTGAGGTCTGATTAGACGAGACTACATA
AGACCGGCAGATTAATCTGCTGCTATATCTCCAATAAGGTAGGCAATTAACGTTAAATATGAAAGAAATGTGGATGATGTGTCGAGATGATTGACAGGGGGATAACTAAGCAACGTTTCGTTAATGAGGAAGTACACTCAATAGTAGGCCTGTGTACAGTACTTTTAACCCTTTAACTGCCCGCTCTACCAAATGGTTGA
TGCTGACCGGGTGTTAACTGTCTTTTACACTTGTGGCACTTCAAACACAGCGGGTGATAATCGCGCCCCAGTGACCTCTTCTTCTCACCTGCGTCAATCAAAGGTCAAAGGTTAAGAAATGAGCCAGGTGTGTTTACTGAAGCTGGAGTTTGTTTGGTTGTCAGGGGAGGGGTAATGGTCTGAGTAATTAATGTGTTTGG
ATACTGTGCGTTGTCGGCGGGCTGCGCGGACTCGACTGTGCTCGACTACTCTGGTCTGCTTTGTGGAGCTGTGAAATCGCGCTGATGGTCTGTCACATTATTTCTCACTGACACCGTCTGAGCGCAGGAGCACCACGCCAAAAGATCAGCTCAAAAACACTTCATAACACACAGCTCCACTCAGCTCCGGGTGAGTTCCG
GACACCCAATGTAAAGGCAGATGACCTGGCCAGGAGGCGGAGCCAGAGCGGGTCCCTCCCACTGAAGGAGCCTCGACAGTCATTGGCTCAAACAACCATCACTCAGTCAGATCTGGAGAAATGGCAGAAGCTCAAGATGAGTACAGACAGCAGGTGCCTCAAAACAAACACTTGAACACTTAAGCCCTACAGAAAACTGA
ACGCCCAATGTAAAGACAGATGACCTGGCCAGGAGGCGGAGCCAGAGCGGGTCCCTCCTACAGAAGGAGCCTCGGCAGTCATTGGCTCAAACAACCATCACTCAGACAGATCTGGAGAAATGGCAGAAGCTCAAGATGAGTACAGACAGCAGGTGCTTGACCTTTACCTCTAACCTGTGACTTAGCTTGACTCAACCAAA
GTAACCATGGCCACTCTCTCAGCTTCACCCTTAGCTCTGTGGCCCCGCCCCCAAGAGATGCTGAGGACATGCCCAGGAAGTGGCCTCAGATGATGGACAGGCAGGAGGCGGGCTCTGGGGGACAGGAAAGTCTTATTAAACATGAGACTATTACCAAAAGCCTGTCCCCTATGCCTGAGCAACCGTCCCGTCGGCCCCTT
TTGATCATACCTTTCCGTCTTCACCTAAAAGCATTACAGCACTTGTAACCGTGACTTTGCTTTTGTCTGTTATTTTAAGGAGCGTGAGTTTGATTGACATGCGTGATGAAGAGGATGAGCTTGCATACCTTCGGCCGCACAGCCAATCACGACACGAGCACCTACACAACCAGTACAACAAAGTGAAGGAGGAGGAGGAC
CTAAATTTCAAATAATAAACCTCTTACTATCCAAGCATACTTGCCCTTTACCATGTTTCTGCGCACGCGCGTCCATCCTGATGCGCGCGATGCTTGACAGGCACCAGCGGCGCGTTCCCGACAGTAGAGAGGGCGCGCCCGTAGACGTTGCTGCTCAGGCTTCAAGATGGCGGAAGCCCTGACAAATCAAGAGGCGGTAA
ACCTCATACTCTTGAGAGAACCTCAGGCTGTCATTGGCCTTCATCCTCTCTATGTGAGCGGGCAGTTCAGAGACGGACACTGGCGGGTGGCTGGTCATGCCTGTCAATCACAGCACAAAAACACACTGATCACGTCACACTGTGAGGCTGATACTAGATTGACTAATCTGAGCACGGTGAGGGAGTGTTAATGATCTCAT
ATGACGGCCAACACTGGTCCAACCACCCACAGAAGTCCCTCCTCCTCATCTACGATTGGCTGTGGCTCCACATCAGAGAAGAGCACCGCATCAGAGAATGGGCTTGTGGAGTAGACAGTCTGTCAATCAAAGATCAGCACATTAGCATAAATATACAGTATTTTCAAATATGTTAAAAAAATAATTATTTTTTTGTGCTG
TCTTGACAATAAAATAGGACCCAAATCCAAGTGATTCTGAGGCCCACCACAACGTGACATAGGGGTGCGGTTTACCCCGCCCACCGAATTGATTGACAGACGCCATAACAACATGTATACATGTATACAACATTTTAAAAACAGAGCATGTTTGTAATAAAGACAGTAAAATCGCAAAGTAATTCTTAACTGCTATAATT
AAACAAATTCGAGTCTGTAATGCTTGCCCCGCCTTCGCGCTCTTCTTATTGGCCCACCACTGCTCTAGCACTGAACGAGAATGATTGGTTAATATCAGCTGTCAATCACTCAGCGCCTTCTGGCTTCGGATGACAGGGAGAGCTACTACCACGAAAAATTGTAAAGCGCTGAAGATGAGAACGAAGATAACACTGACAGA
ACACATTTCTGATGGTGATTCCTCCCTGAGGGTGCGTGATGAAGGTGAGAGCAGCTGGTAGGGCAGAGCCATTACAGGTCTGCAGAGACAAGTGACTGACAGCTGGGTCTGTTACTAAACAAGGAAGAGTGATTTCCTCTCCTTTTCTCACTTGAAGGTCGTTCACCATGCGCCGAACAAATGCACTGCCCAGATCTGCC
TGTCACGTAGTCTAGCGTAGACAGACCTCAGACTGACAGCTGAAGGTCTGGGAACTTTGGCCGTTTTGGAAGGACTGCTCGCCCACTATGTTATTTGACTGACAGATTAACCAACCAATCACATTTCCTTTTGTACTGCACCATGTTTGTGAGCATGCATTGTCCTCAGAATAACAGCCCGTCCCACAATCATTCATTCA
ATCAGAAAATAAAGCTGATGCCAAGAAAATACACCCTTTACTCACACACTCACAAGTACATCAGATCTACTATACAAGCCTCTCTCTCTCTCTTCCGATGTCAATCATGCATATATTTGCATGGGAAGCCACGCCTCTCCAGCATGACAGAAATCAACAGGCTCTGCCCACCTAGAAGAACCGCCTCATCTAGAATAAGC
ACTAAACAGATTTAGTTTATTTTGTTCTTTTTATTCAGCTGCATTTCAATCATGCTTCACAGCATATTCTTTCTCATTCTCATCAATCACATTATTGTTTTATGTATTCTGATGAATTTGATTGACAGCTTCACTCTTCACAGCTGCAGATAATACAAAAACATTCATACTGGATATTCACAGACATTATTACTACTGCA
ATAACATAAAATTGGTGGATCAATTGGAGCGGTTTTGAGACCGACCGAAACTTGACGTAGGAGTGCAGTCTCCCCGCCCACCAATATTGATTGACAGGTGTGCATTTCCATATCCTCAGTTTGTTGTATCACGTCTGCCGTTTTCAGTGTGTGAGTCAAATCGAATTTACCAAAGAAACACCCTTGCTCTACTTTTGGAT
TCTGGAACCATTACCCAGGATTCCATTGTCTCTTCGCTCTAGGTGAACTGATAGGGGACGAAATTGACTGTGACACTTCTGATGATGTGGCTGGTCTGGAAACACGACTGTCAATCAATCAGAGAGAAACAGTTAGGCAAATGAGGTGCTCAGAAACAATCAAACATATTTGAATAAATAACTATGCAATGTTTTCAACC
CCCGCAATGCTTGCCCCGCCTTTGTGCTCTTCTTATTGGCTCACTGCTCTAGAACTAAATGCGAATAATTGGTTAATATCACCTGTCAATCACTCAATGCCTTCTGCCTTCAGATGATAGGAGCTACAACTGCGAAAATGTGAAGCGCTGAAGATAAGAGAATGATAAAAACACTGACAGATTTACCCAAAGTTACTAAT
AAGCTGAATTAGCTTTTTTCCGACAGTCTTTTACTTTATTCTCGTACACGTCTGTTGACGAACAACACGATACAAGTCATTATTGTGCCATTATGTCTCTGTCACTCAAAAAAGATGCACAGTCATTATCTAGTCTTTACGTCTCCCTCAAACAGCAGAGGGCGCTAGACATGACGTCTAGTTTTCCTGCTTCTGTTCTG
TCAAATAAGCTTCAGCTGAGCATTGATCACAGTCTGCAGTCCCAATGGGAGTTGCTGTATCAAATCTGTTTTCATTTGCATAAATCTTTGCCAACAGTGGCTGTCACTCATCTTGCTGGAAATCGTCACCTCTCATTAAAAATGAATGACTTCAGGCCACGTTGTCACTGTAAATCTCTGTCAGCTGAATGCCCCTGAAG
CTAAACAACATAATGCCTGCAGTTCAAATCTCTCTCACAGAGAAGTAATGGCGATGGTTTCTTTCTCACTGCTGATCTGAAATCAATGTGTTTCAGAGGCTCCCTGTCAATCAGAGATCACCATCATCCACAAACAGCAGGCTGGCAAGAAGCTACTGGGTGAGTCTAGTGTCTTGTGTATTTACAAATGGACTTTTCTG
TTGCTGAAGTAAAAAAGCCCGCAATGCTTGCCCCGCCTTTGTGCTCTTCTTATTGGCTCACTGCTCTAGAACTGAACGCGAATAATTGATTAATTTCAGCTGTCAATCACTTAGTTAATGCCTTCTGCCTTCAGATGATAGGAGCTACAACCGCGAAAATGTGAAGCATTTAGAACTTAGAACTATACACTGTTTCCTGT
ATTTTGACAGAGGCCTCGTCTTTTATTTTGTAATGTAGCCAGTGGCGTAGCGGACGGGGGACCTTAACCCGCAACTACGTCGTCTGTGATGAGTAGTGAGTGACACCTTCTTTCGCCATAAGGATCCACTTTAGTTTCTCAATGCTTAAAGGGATAGCTTACCAAAAATGAAAATATACTCAATATTTACACATCCTCCT
AGTGGGTGGGCAGGTCAATCTGTGCTTTTTAAAATACTATTGGTTAGGTTTAGGAAAGGAGGAGGGTGGGTCAAGTTGATTGGTCAGCCAGAAAGTCAGTCAACAGCGGGCTCTGGTGGATTTACAAGAGAACAGCAGGTGTGAATGGCAATGGTGAGAGAAATTTAAGATCTCAAAAAGCATACACAGCAGCCTCTGGT
GATGTTAAAATAGGATCCAAATCCCTCCCATTTTGAGGCTCACCACAATGTGACATAGGAGTGCAGTTTCCCCACCCACTAAATTGATTGACAGCCACGTATTAACATGTCTCTGTAGTAATTTCTATGAGCAGCTGGTTAAGGATATGTTTAGCTCTCTGTGATCGTCAATCATCATCAAATGTGATCAAGAGTGAGTT
CAGGATTTTTAAAGTAGTCCCGTCACAGATGTTTTCACACTGCATGTCTATCTGGGGTAGCGTTCAATCACTGCTTTGTTTACACTGCAAGATGGATGGGCGACAGGGGCTTCACACTGCATGACTGTACATTAGGAAGAAACGGTGAAAATGTTGTCTCGGTCCACAAACTACGTCTCACAATTAAACACACACAAGAA
CTACTAAACCAGTCACCAGGGTTAGCCTAGTGGTGACTGACAGCTCAATGAACAATCAGGTTGTCACATATATCTAAAAGGAGCCCGCCCCTCTGCTGTCAATCATAATCAGGCCCATCCCAAGTGAGAGGATAATAAAAAACTAATGCAGCAGGAGAAAAGTGCCACAAGGGGAAAACAGAGAGTGATGGAAAAGAAGA
ATTTCCTGACATTAAATAGGATCCAAATCCCAGTGATTTTGAGGCCCACCACAACGTGATCTAGGAGTGCAGTTTTCCCCACCCACCGAATTGATTGACAGGCGCCATGTTTCTTTAATGACCACAATAACTACAATAATCACCACAGCTGCATGGTGTCAGTTAACTCTAATAAATATATGTATGTGTGTTTACTGCAA
GACCAAAGCATCTGCAACATGCGTCATACAGTTGGTGACATTTCTGATTAGCCATTTCTTAATCAATGAATGATGACTTCAGCACAAGGTCAGTCTAAACCTGTCAATCAAATATGAGGGACACGTCCACTTTTATGGATTAACAGAGATGGATTACTTTTCTATAAATCTCTATTTTTGTTTGACTGAGGAAATGATGG
ACAGAGAGCTGAACAGATCTTTTAATCCCAGTTGCTTTGCGCACATCCTGTCTTGTTAATTAGATTATACGAGTTACTACGGAGACATGTTAATACACAGCTGTCAATCAATTCAGTGTGCAGGGAAACCGCACTCCTACGTCACATTGCGGTGGGCCTCAAAATGAGAGGGATTTGGATCCTACTTTTATAATCAGGAA
GATTAACCTGCTGCTGCTTCTCCAATAAGGTAGGAAATTAAATATGACAGAAATGTGGATGATATGTAGATGACTGACAGGGTTCGTAACTAAGCAACACAAAGATCTGTTAGTGAGGAAGTAGTATGTCCCAAAGCTTGCACACTCTTCTGTTACACACTCAACAGTATATATTTTTCCGTCACAAAAAAGTACATACT
TGATTGATGATCACAGAGAGCTGAACAGATCTTTTAATCCCAGTTGTTTTGTGCATGTCCTGTCTTGTTGATATGATTATACACGTTACTACGGAGACATGTTAATACGTGGCTGTCAATCATTTCAGTGGGTTGGGAAACCGCACTCCTACATCACTTTCCGGTCGGCCTCAAAATATGACGGATTTGGATCCTATTTT
TGTTTAGCATAAATCATAAAATAAACAGCTGAGCCCCAATTAAAAATAAACCAGATTATCACAAATTGTCAAAGTGCAAAGTAGCAAAGGTGATTGACAGCTGTCAGTTATCTGTGGAGGTCTGGGTGTGGCCTCTCATTAAAGAGAGTGAGAGGGAAATACAAGGAAAAGAGGGAGATGGAGAGAGAACGAGGCGATGA
TCAGACCGACCGCAACTTGACGTAGAAGTGCAGTCCCCCTGCCCACCGAATTGATTGACAGCTGCGTATTAACATGTCTCCATAGTAATGCTTATAATCATATCAACAACACCAGACGTGAGCAAAGCAACCGGTAATAAAAGGTCTGTTTAATTTGCTAGGATCGTCAATCATTAAATGTGATTGAGTTTTACAAGTTT
TGATAGCCAATCGGCGTCGTCTTTATCTGAGCGCGACTCAGGGCGATTGTGACGGCAGAGGTGCAGTGCTCGGATAGGTAGACGTCTGTTGATTGACAGTCTCGCTCGGACTCGGTAGTAGATTCAGTGTGCTGTGGCTTTGGCGCTGTCCACACGAGAGCAGGTTCTGAAACGCGCCGTGCGCTCGTGCAGTGTTTGCG
AATTTCCTGACATTAAAATAGAATCCAAATCCCTCCCATTTTGAGGTCCACCATGACGTGGGAGTGTGGTTTTCCCCACCCACCAAATTGATTGACAGGCGCGTAATAACATTTGTTCTTAGTAATGCGTATAATCATGTCCACAAGAAAGGACGTGTGCAAAGCAACTGGGATTAAAAGATCTCAGCTACGTAATTCAT
CTTTTTTTTCAAATTTCACAAAATAAAAACGGTGGACCAATTGGAGCGGTTTTCAGATCGACCGCAACTTGACGTAGGAGTGCGGTCCCCCTGCCCACCAATATTGATTGACAGCTGCGCGCATTAACATGTCTCTGTAGTAACGCATATAATCATATCAACAAGACAGGACGAGCGCAAAGCAACCGGAAAAAAAGGGT
CCTTGTTTTTCTATACATTTTTTTCTTCATTCCTTAAATGGAATCCAAAGGGGTGTTCAATTCTGAAGTGACTGACAGCAATCAATTACTTCAACTGGCGTTTTCACACGATGACAGTAATTTGACTGAGGCTGTCATTCTGCCGTATACTTCCAGACAAAAAAAGTCAAACACGTTTAAAAAGAAACTTTTCTTTGAAA
TTCTTGCTGTGAGGTGACAGTGCTAACCATTGAGCCACTGTTGCCCCAGGTAAGTCCTAACAATGCAGGATGATCAAGTACACACTCATGCAAAAACATTTTTTTGCATGTCAATCAAACCTTGATGCCTGCAAAAGGACACTGAAGTGTTTAGTCTAATCAGGTTTAAAAGATTGTTTAATTCAGCTAAATAATCATCT
TTATGCATGTCAGCCAATAGAGAGGAGCAGATGCTGTGCCAATAGGTGAGCAGAATATCGGCCAATAGGCTGTGTGAATTCGGGGGTGGGGCTGTCAGGCCACCTCGACCACACAAAAGAACAATGAATGTTAAAACCCAACCCACCAAACAATACACATCTCCCATGTGTGTGTGTGTCAGTGAATGAATGAAAGAGGA
TATACGAATTGAAAGTATTTGACTTACCAGGTTATCTGCTTGAGCATCGAGTTCATTTGCATAGGACAATAGATCCACAACTGTCACTCCTTTATTCACCTGTCAGTCAAACAAGTATTTTTTTTTTTTACAAATTACAAGTGTGATGTGTTGTAGTACCAGCTGTAAGTGTCTGTAGGAATGTGTGGTTCACCTCTGTT
ATGGGGACAGGTAAGGGATATTACTAATCATTTCAGACAAAGGAATGTCTGAAATACATGAGCATACAGATCACGGCCGAGTTTAAATGATTGACAGCCCAGGCTCATTGGAAATACATTGTTGTGGGTAAATTGTGCTTCACTTTTCAGATGACAAAACCACTGGATGGCGCTGTCTACAATTTTGAGAAACAAATGCG
ACACCTAAATAACAACATATGTGCTAATTAAGCAAATTTGCATTGCTAAGTAGCTCGTTAAAACAGCACATGCTGCGTGATAACTGTCTGCATGTGTCACTCACCTACCTAAGCTCCGCCTCCAGCCACCCGCCACCCCTCGTTTCCCCGGCGACACGTTTAGGCTGGGGACCAGAGACGGACAATACTAATTATCATCA
TGTGGTCCCTTAAGAGTTCGAAACAAACAGGCTACTGAATGCCGCAGGCATTAAGTCCAGCAGGCTGTTCGTGCGCTCAGAACAGTTAGTGCTCTGGAGCTGTCAATCACTGCAGGAGAGGTGTGTGAAGTCTGCAGGCCCATATTTATTTGAACACCCCAGACCTGTCAATCAAATCTCAGCACATACACAGTGAATAA
CGTCAGCGTTGCCATGGCCACCCCAGATTGAAACACCAACCCCACAGAAACTGTGAGAACTTGAAACCACATCGCTCTGCCCTCAGATGATTGACAGGCTCTTTTCCAGTGAGCCATGACAAGGGACGAGGCCGGACAACAGCGGATGAGCGCAACAAAAGCGCATTCATTTTTATTTTTCTGTCAGGTACAAGATTATA
TCTGTGTTATTTCATGAAATGAGGGGGGAGAGGCCTGGACATCCATTTGCATTAAACTCACGGGCATCAAAGGCGCATCGCGGACATGCGCGCTGACAGCCAGTTATCAGTCTCACGCAAACCCTAGGCTGTCTAAATTATGTCTCTAATGCGACTTTCGACATTTGAAAATGTTAAAATATCTACCTTGCATGGGCTTA
AAAGACGTGTGAATTATGAATTAGTCTGCAGCTGCTTCTCCAAAAAGGTAGGCAATTAAACATTACAGAAATGTGAATGATATGTGGATGATTGACAGGGCTCATAACTAAGCAACACAATGATCTGTTAACAAGGAAGTAGTGTGTCCCAAAGCTTACAAACTCTTCTGTCACACACTCAACAGTACATATTTTTCCTT
TCTTCATTCTCATCTTCAGCGCTATACAGTTTTTCGCAGTAGTAGCTCTCTATGTCATCCCAAGCCAGAAGGCATTGACTGAGTGATTGACAGCTGATATTTCAGCGCTAGAGCAGTGGACCAATAAGAAGAGCGCGAAGGCAAGTTGACATGACAACTGTTTTAAAACTGCCCTGAGCTCTGTGTTTCACGTTTCAAGT
CTGAAAAGAGAAGTGTCAACATCCAAGAGCTGTCAGAACATAAGATGGTCCCGCCCTCTCTTACGATAGTTAGGAACAGACTTAGTTGCAAAGACTTTGTAAATGAATTGGGCCAGTTATGCTTCTGATTTCAATCATGTTAAGATTCCTAATGTAAAATTATTTAATCATGGATTAAAGTAAAGCCCATAGCAAACATT
TAGCAAACTGAACAGATCCTTTTTTCCTGGTTGCTTTGCACACGTCCTGTTTTGTTGATATGATTATATGGGTTACTACAGAGACATGTTAATACGCAGCTGTCAATCAATTTGGTTGGCGTAGAAACCGCACTCCTACATCAAGTTGCAGTTGGTCTGTAAACCGCTCCAATTGGTCCACCATTTTTGTTGTTAAATTG
GCAATGCTTGCCCCGCCTTCAAGCTCTTCTTATTGGCCCACTGCGATAGAACAGAACGCAAATGGATTGATTAATATCAGCTGTCAATCACTCAGTTCCAATGACAGGGTGCCACAGCCTATGAAAATGTAAAGATCTGGATCCGAGAAAATAAAAATAACACTGACAGATTTAGCTTTAGAAACCAGCTAGAGTTACAA
TTGGAGCTCCGGCACTGGGTCGCCGCCATTCTGTCCGTCCACCTTCCCCCCGGCTCTAACCGTGACGTCACTGTACGTCATCCAAATGACGGTTCCGATTGATTGACAAGTGTCAGAACGGGCATGGGGCGGGCCTTAGAGATGTAAACAACATTTCCCCCAATCCGGAAATCTCATTTATTCAGAATATCTGATGGATA
GTGTGTCTAAGAAAAGGATCTATCATCGAGGATAAGAATACATGTTTTATGATAATAGAAAGGTTATTGTGTGTCTCTACAACACATACGTATATGACACTGACTTTGATTGATTGACCTGAAATTAGAGCACATGTAAACAGATACACAAACAAGCACTTGAACACTCAAGAGACTGCTGTGAGTCTAGAGCCTTGACC
CAATGAGCCTTACATCTAAAAATAGAGCAAGGGTGTTCCTTTAGTGATATCGCTTTGACTGACAAGCTGACAATGGCGGACATGAAACAAGAAACTGAGGATATGATCGTGATGCGAGGCTGTCAATCAATATTGGTGGGCGGGGGGACAGCTCTCCTACGTGAAGTTGCGGTTGGTCTGAAAACTCCAATTGGTCCACC
ACACACACACAAACACACTTACACACAGTTGATGACTCTTATGGTCAGTGTCTAGTTTTTGGAGACTCAGTGTCTGTCTCCTATTATGATTGACGGCTAAGGAATTTGACTGACAGGTCTGGCTAACTGAACTGGCTATTAACAATCTGTAAGGGTCCCATGCTGTGTTTGTGTGAGAGAGGAAAGTGCGGGTGTACGTC
TCTAAAAATAGAGCAAGGGTGTTCCTTTAGTGATATTGCTTTGACTCACAAGCTGAGAATGGCGGACGTGAAACAATAAACTAAGGATATGGTGACGCGCCTGTCAATCAACATTGGTGGGAGGGGGGACCGCACTCCTACGTCAAGTTGCAGTTGCTCTGACAAACGCTCCAACCAGTCCACTGTTTTATGTTGTTATA
GCTGAATGGCGGCTGGGTGAAAAACAGCACTCATCTCCTCCCAAGGGCTGGGCCCTCGCTACTCACAACAGCCAATCACAAATCAATCTACACATGACTGACAAGCCACAGACCTATCAAAGGGTCGATCTCAACCGGTAACTGGTACTGCTGGTCCTGAACAGAAGAGGTTTGATGACCTGAGTGAAAGAGAGAAGGCA
TAAATTGGCCAATTTTACAGCTAATAAAAACAAGTTTACAGGCTGGTACAAAAGATGGTTTTGGTTCACATAGCTAACATTACCCTTTATGACAACTGTTTATGACTCATCCATTTAGTTTTTATAAAGTTATAAAAAAGTCTGCATAATTAAGGGTGTGGCCACTTGAGTGACAGCTAGGTCTCACGGGTCGCCATCAT
AACAAATCAATCTGGCTGTTTTGCATTAGAATACAGGGCTGTCGTGGTTAAAAGAGTGAGATGGTGAACACATGGGCAGACGGGATGTTTTGATTGGCAGCTGGCTTATGCAGCATTGATTAAGAGAGATTATGGTGGCACTAACCATGCGTGTGGACTCTGCAAAGACACTGTGACACAAATAAAATACATGTGTCGAT
TGCGGTCGGTATAGCCTAACCTGGAGGAGCCGTGGCTCGAGCGCTGGATGTTCAGGAGGAGAGAGTCTCTCCAGCGCACCGTGGCTGTGATTGGACGACTGCACTGACAGCTACGCTTCTGATTGGCTATGAACAAACGCCCGTCCCTCTTTCACTCCAGCTACAGGACCATTCATAAACTAAACAATTCCAACACTCAC
AATCCATAAATAGGATTATCTCGTTCACAATGACACATTTAAGCGCTGAATCTGTCATAGAAACCGTATAGTCGAAATGTCAAAAAGCGCTGAAACGCGCTGTCAATCAGGGCGCATTGATTGCGGGCTTTGGGTTTAATCTGTCATCAATCTTAATTTATGCCAGCATGACAATGTTGAAGGGTCGCTCTGGGGAATTT
CGCTCTTCAACCCTCACTCAAAGTTAACCCGCTTGCAGGCTGCTAATGAGAGAGGACTGCTTCAGATAATGGTGTGATCCCCTCATTAACGGCGGATAGGAGGGGGTGACTGACACCGTCAGAGCGCGACGAAACAAACTACACCCCTGCCGCGATCCGCACAGCTGCCTGTACAAGCGAACTCGGGCTCGGGTAAATGA
AACAGTCTCACCACAAGTGTGAAGCTGTGCTCTCTCAGGATGCCGTAAGTCTCCACAAGCCTTGTCCTGGTCACAGATGGCAGCTCTGGCAACTGGGAGCTCAGCCTGTCAATCAGCACGAGCTGGGTGGAGTCAGCACCAGCGGGCACCGAGGCTTCACTCTCATACACAAACAGTGGTGGCAAGTTGGGCTCTGGCAT
AAGCATGACTCTTGACTATTTTGACAAATATACACCAACGTTGCACGCTTACACAGAGCACAAAATGGAAGCTTGTGATTGGGTCAGCCCAATGTCAGTAAAGAAAAGAACCAATGGGCTGCAGATTATGTCAAATGGGCTGGTCTGTCCGGAAAAGAAACATCTTAGGCCCCGTTTACACTAGTGCGTTTTAGTTTTAA
GTTAATCAGCAACGGTAATGTACAGTACAATGACCCCTGTTGGACATGGCAGAGATTGACAGGGACACTGAATAACAATGTTTTGATTGGCCAAATCACCTGTCAATCAAAATGCTACGAAGGGTACGCAAAAGTATTTTGTTATTGAATTAATCAAAATTTTTGAAGGAATTTGTCAATGCTTTAATGATACATACATA
ATGTATATCATTGTATATCAAAGATTCTTCAAAGAGAAAAAAAGTAGGGCGGGGCTTGTCATTTGCTAATATCTGTGATCTTTGCTAATTAATGTGAGTGACAGGTGCTGGAGGGGAGGAAGTATTGTGCCGCACTTCACACGTCGACAGAGATGAGACTTTGCTTTATTCTAATTGGAGATTACAAGTGCATGAATATA
TTTTGCTGTAGTTTGTGACAAAAAAAATATTGAATGTTGCTCTTTATCCATGATTGAACTTGCAAGCATTTGATAGACCTGTCAATCATGCCTTATCACTAAAGGTAAGCAGGCCGTATGCACGTGCACGATACACTTGTTTAAATGTGTTATAATATTATGTAGGCACAATTGTAAAACAAACAGTCTGTTTTAAAACT
GAATATTTACTAAAGCTCATGGGGAAAATTAAATGCAAACTGCAATAGGTTACTGTGATTGCCATTAAGATACTGAATCAACACTTGAGTACCAATTATGGCTGTCAATCACTTTAATCAAATTACATAAAATTAATTAGTCAAGATCAAATCAGTTAATCACCCAAAAAAGCAAAGCACCCACATGAATATGATTAGAA
GTAAAGCCACAAAACAAAATGATGATATATATGCTGAGCTCAGCAGCAAATCATCCAGAATCAGTTGAGGTGACATGTCGGCGACCAGCGAAACCTAGCTGTCACTCAAGTGGCCACGCCCTTAATTATGCAGACTTAATATAAACAAAACTTATGAATTCAAAACAATATTCACCCCCCTCACAGTTGACATGTAGGGT
TGTTTGATAATTGTTCTGACACAATGATAAAGTAAAGACTGTAAAATTGCTGTAATGATATGATTATACACGTTACTACGGAGACATGTTAATACGCGGCTGTCAATCAAATTGGTGGGCAGTAAAACCTCACTTATACATCACGGTTTTATCATTGGTGCACTTTAAAATAATTTTTTTTCCAACATTTACATTTTGTT
TTTTCCTTCTAAATATTTAAATGAAAATGCTACGCTATAAAGGAAAAATTGCATTTTGTGTGTATAGAATTGATTGGGCCATTGTCTCATGTGATTGACAGGGTCTCCAACCTTTGTGTCAGTGAAGAGATGTTGAAAAAGAAAGAGGAAGGTGTTTTTTTTTTTAATAAAATGAGAGCAGATAAAAATGTATATATTTT
CTAAATCCTTAATGTTCTGAAGCCATCCTACATTTTATTGTGAAGTACAGATGAAAATTCACGTGCTTAAATTCATGTTCACTTCAGCGCTTCCCGCCGCTGCGCCTGTCAATCATTCTCCATTCATTCACAATTCAAACTGCATATGGCGTTCATGACAACACGTAAAAAAATTTTCCAAGGCTATTTGTTCCTGTTAA
TTACCCTTCATGACAACTGTGAGGGGGGTGAATTATTTTATAACTAACCAGTTTCCTTTATATTAGGTTAAATTAAGTTTGCATAATTAAGGGAGTGGCCACTTGATTGACACTTAACCTCAGCTGACTCCGGCAGATTAGACACTGATTTCGGCATATTTATCATATTTTTGTTTTATGTGGCTTTACAAAGTCAGATG
TAGCCTACAGTTTCAACTACCTGACCCGCATGGTCTTTGTTTTACCCATAACCAAATCATAAATAAATAAATAAACACAAGTTACACACAAATTACCACCTGTCAATCACTTTTTCCGCGACACTCTGGCATGAATAGGCAGAGTGATCTGTGTCGTTTTAATGGCACAGACAAACTTGATTGGTAAAAAAGGTGCACAA
CAGCGAGCTGAACAGATCTTTTAATCCCAGTTGCTTTGTGCTTGTCCTGTCTTGTTGATAAGATTATATGCGTTACTACAGAGACATGTTAAAGTGTGGCTGTCAATCAATTCAGTGGGTGGGTAAACCGCACTCCTACGTCATGTTGCGGTTGGCTTTAAAATGGGAGGGATTTGGATCCTATTTTAACATCAGGAAAT
AAGGAAAAAAATATATTTTTGAGTGAGTAACAGAACAGTATGCAAGCTTTGGGACATACGACTTCCTTGTTAACAGATCATTGCGTTGCTTAGTTATGAGCCCTGTCAATCATCCACATTTCCTTCATATTTAATTTCCTACCTTATTGGAGAAGCAGCAGCAGATTAATCTCCCATTGACAAGTCTTTCATGCAGAGAA
CAAAATGAGTAAAGCCGGAGATCAAAGGAGAGCAGTGTGAGAGACTAGAGATGTTCCTGTGAAGAAGAAAAAAATCAGGTGTAAACGGGGCATTTTGATTGACAGTTCAGTGTTACTATTGAAAGACTCCAACCTGACATCACCTGGCACCTACTACACAACACACACACACACCATCCCTTTTGCTTTGAAATGCATTC
TGAGCCCAATGAGCCTTGCATCTAAAAATAGAGCAAGGGTGTTCCTTTAGTGACATGTTGTTTAGTGAAACAACAAACTGAGGATATGGTAACGCGTGCCTGTCAATCAATATTGGTGGACGGGGGAACCGCACTCCTACGTCAAGTTGCGGTCGTTCTAAAAACCGCTCCAATTAGTCCACCGTTTTTATGTTGTTAAA
ACTGTGAGGGGGTGAATTTTTTTTACAACTCATTAGTTTTGTTTATATTAAGTTACATTAAGTCTGTGTAATTAAGGGTGTGGCCACCCTTGAGTGACAGCTAGGTCTCACTGGTCACCATCACTTCACCTCAGTTGGTTCAGCTTATTAGCTGATGACTCGGCATATACATCATATTTTGGTGGCTTTACACAATCAGT
CCAGGGATAGCTCATTATAAATAGTAATCATACAGTAAATGTCATGTGACAAAAAAAAATAAAAATACTTACTACTGATTTTTTTTATTTGATTGACAGCTGTTTTGAAATTGACCTTTGGCCGAGCGAACACCTGCTGTTGGATTAAATAACTCAGCATGAAAAAATGGCTTTGATATGTGATAGTCGTGTATGATATA
AACACTTCAGTCTCCCACCCAAAGCTCTGACGGTCAGCTTAGAGAAACTGTCAATCACAACTGTCAATCACAATGACATGCCCAGCATTAAATTACTGGCTAAAAACAAACTTTACAAAAATGAAGATCTGCACCTATATCAGCGTGATATCCAGTGCCTTAATTGACCAGAACCATCTTTTGAGACAAGTGTAATTATT
TTAACTACAAAAAAAGGCTCGGCCAATTGGAGCTGTTTTCAAATCGATCGCACCATTACATAGGTGTGCGATCCCCCCGCCCACCGAATTGATTGACAGCTGCACGCATTAACATGTTCCGGTAGTCACGTGTATATGTCAACAAGTCCAGACAGACATACGCAAAGCAACCGGGAATAAAAGGTCTGTTCTGTTCGCTA
CAATAACATGGGGCAGTGTTTTCAACTTCAGACAGCTCAGAGTACGTCACATGAGTTGCGTGAGCCTTATGCATATTAATGACGTACCCTGTCATTCGTCCAGTAGGACCGTGAACTCTTCGACAGTGGACGAATGAGCGAAGCCTGTGGCTCATGAATATTGATTTTGTAACGTGACTGGTCACACACTGGCCCGACGC
TTTCCTGTGAATTTCTCTCTTTGAAGTCGTTGATTGGATACAAATGTTTTTAAGGCCCGCCTTTCATACTTTTCTGTCGTCTTATTGGACACAGAAACCATCAATCAATTACCAGATTTTAGTTTACGTGCAGTCTGCATTAATTTTTGTTGAGAGTCTGTACGACTCAGAATTGAACCGTTCATATCGAGCGTCATCAC
TCACAGAGTTGGAACAGATCTTGTAATCCCAGTTAATTTGCCAATCCTGTTTTGTGGACATGAGTATACGAGTTAATAGACACTAACACATAATACGCACCTGTCAATCAATATCGGTGGACGGTGGAAACTGCACTGCTACGTCACCTTGCGGTCGGCGTCAAAATCGCTGGGATGATTGATTGATCAATAGGTTAAAA
CAGCAGACAAAGAATCGTTAAGTTGAACGAAATAAGTACTTTGTTTTCCTTATTTACAGTCAGCCATTTGCATTTTAAAGTGGCGTGTAACCTCAACAGACAGACAGACTGATTGATTGATTGATTGATTGATTGATTGATTGATTGATTGATTATTTAATAGAGATATTATTTACTCACCCTCAACTGGTTCAGAATCC
CTAAAATAGAGCAAGGGTGTTCCTTTAGTGACATCGTTATCACGTCCACCATCGAAAATGGTGGACGTGAAACGACAAACTGAGGATATGGTGATGCGCCTGTCAATCAATATTGGTGGGCGGGGGGACCGCACTCCTATGTCAAGTTGCGGTCGATCTAAAAACCGCTTAAATTGGTCCACAGTTTTTATGTTAAGTTA
ATGCTGTGTGCCTGCTGCTTTAGCTGACACTGAGGGTGAACGGCTGCTTTGTTTTTGCTGAAGCTGCACCCAAATATGTGTCCACCTGTCACTCATCTCCCCACTGTATTCCTGTCAATCACATTCAATGTTGTTATGGTGTCGAATGTGAAATCAAGTTAAAGTAGTCCACTATCTGAAAAAACATTTCATATACATCC
GAACAGCAGCAGGAATGCAGAGAGCTGTATTCGGGCCATAAAAATTAGGCACGATAGGTCCCGAGTCCGACAAGTACATTTTGATTGACAGCTTTATAAAGCCCTAACCCGTTTACAGCCCGACATTATTCAAATGCTCTTACAGCTCTAATGCATTTTTTAAAGAATGAGTCATTTATATGTTTTAACATCATTTATTC
AAGAGAGGCACTTATTTCCTCCTAATGTGTTCAATGGGGCCTTATTGATGCTCTGAAAGGCCTGAGTTTGGCGTCACTGTAGCATTAACATGGCACTGCCTGTCACTCAAATGCATATGTCAGGATTACAACTCAATTACTTTTACACTCCTGCTCCTGCTCTTAACTCACTTCCACCCACTTGAGTCGCAATGCGCTAA
TGTTATCATCCAAGCAGTCACTGGAGAGAAGCAGTGTCTTTTACACATAAACACTAGTCATTTTTGGTCAACAAAATAGCCGTCGATCTTTGATTGACACTGCATTGAGCCAATCACTGAAAAGAGAAGTGTCACCATCCAATAAGCTCCCAACTCGACATGGTCCCGCCGTCTCTTGACAACTTATGAATAAACTCTGC
TATCTAAAAAAAAAAGAGAAGTACAAAAAAGCCTGCAAAGCTCACCCTGCTTTCAAGTTCTTATTGGCCCACTGTGCTAGAACAGAACGCAAATCCATTGGTTCTTATCAGCTGTCACTCACTCAGTTCCGATGACAGGAAGCTACAGCCGCGAAAATGTAAAGGTCTTGATACGTGAGAATGAAAACAACTCTAACAGA
TAAATGTTCTGAAGCCATTCTATAGTTTAATGCGAAGTACAGATGAATATTCAAGTGCTTAACCACATGTTTAGTTTAGTGATTCCTGCTACTGTACCTGTCAATCATTCGCCATTCATTCACAATTCAAACTGCAAGTTGCGTTTATGACAAAACAAAAAACGCTTCAATACAATTTGTTCCTGTTAATTTTAATAATC
TTTCGCTTTGACCCGCGCTGAAAATGGCAGACGTGAATCAACAAACTGAGGATATGGTAACGCCATCCAATGGACCTGTCAATCAATATTGGTGGGTGAGGGGACCGCACTCCTATGTCAAGTTGCGGTCGGTGTGAAAACCGCTCTATTTGGTCCACCGTTTTTATGTTGTTAAATTGAAAAAAAAAGGACTGGGTGCA
ATAAATAACTCATTCTTGAAAAAAAGGCAAAAGAGCTGTGTGCCTGTGCACATTTGTATAATGTCGGGCTGTAAATGGGTTCGGGCTTTTAAAAAGCTGTCAATCAAAAGTACCTGTTGGGCTCAGGCTCCAACGGGCCTAATTTTTATGGCCCGATTACAGCTCTCTGCATTCCCGCTGGTGTACCAGATTTCTTGTGG
CGAACAGAACAGACCTTTTATTCCCGGTTGCTTTGCGTATGTCTGCCTGGTCTTGTTGACATATACACGCGACTACCGGAACATGTTAATGTGCGCAGCTGTCAATCAATTCGGTGGGAGGGGGGAATCGCACACCTACGTAATGGTGCGATGGATTTAAAAACGGCTCCAATTGGCCGATCCTTTTTTTGCAGTTAAAT
ACTCCAATCCAAATGGTGGCGGTAATGCTCCAAAAATCTGGTTGCCAACCACTATAAAATCAGAAGAAGAAGAGCAAGGAAGTAGTGTGGGATTGACAGGCCCAATTATTTACTTCCTTTAACGCCGCTGTTCCCTCTCGAACTTTCTGCGGTTTCAGACGAAGTACGAAGTACGAAGAGTGGACCCATGGCAACTTGCG
TCATTTTAGCGCACGCCTCAGATACTGTTGGCTGGTTCCTGTTGGTTGTGCGTCTTTTTTACCGACGCCATTATAACGACACAGATCACTGCCATTTCACGAGTCCCGCAGAAAAAGTGATTGACAGGTGGTAATTATGTGTGTATCTTGCCTTCATTCATTTACTGTATGATTTGTTTATGGGTAAAACAAAGACCATC
GACAACTGTGAGGGGGTGAATTTTGTTATAACTCATCCGTTTCCTTTATATTAGGCTATATTAAGTTTGCATAATTAAGGGTGTGGCCGCTTGAGTGACAGCTGGGTTTGCTGGTCGACGTCACTTCACCTCAGCTGACTCCGGCAGATAAGCCACTGAACCCGGCATATTCATCGTATTTTTGTTTTGTTTTATGTGGC
CCCAATAATTAAATAGATAAAATGTACATTTGGTAATACAGAAAAAAAAATCTATCTTATCTACAGCTAAGTTAGGTGTATAGACCAGCTGTCAAAATTTGATTGATTGCTTCTGGTCTAAGCCCCGCCCCTTTAAGCCAACTTTATACTTCCAGTAATTAGATTCTTATCAATTATATATATTATAATTCCAGTTGTTC
AGCAAAGTTCATTAGCAAATGCATTTCCCATTTCTTACGAGCTATGAGCCTGACATATCTAAATTGCATTTGAATTTCCGATGTCTACACTGAAACCTGTCAATCAAACGTCAGGGGTGGGACTACTTCATTGGGCATGTTTGTATTTAGAAGTAATCTCACTCAAAGTCGACATAGTTAAAGACTATAAAATAAAATAA
AACATATAAATGACTCATTCTTGAAAAAATGCATTAGAGCTGTGTGCATGAGCAACTTTGAATAATGTCGGGCTGTAAACGGGTTCGGGCTTTTTAAAGCTGTCAATCAAAATGTACCTGTCGGACTCGGGACCTATCGGGCCTAATTTTTATGGCCCGATTACAGCTCTCTGCATTCCCGCTGCAGTACCGCGGGAGCC
TCCTAAAATAGCACAAGGGTGTTCTCTTGGTTCCATTGCTTCGACGTACACGCTGATAATGGCGGAAACGGCAAACTCAGGATATGTTAATACACGCAGCTGTCAATCAATTCGGTGGGCGGGGGGATCGCACACCTACGTAATGGTGCGATCGATTTGAAAACAGCTCCAATTGGCTGACCCTTTTTTTTGTAGTTAAA
ATATATAAATGACTCATTCTTGAAAAAAAACAAAAGAGCTGTTTGCATGTGCACATTTGAATAATGTCGGGCTTTAAACGGGTTCGGGCTTTATAAAGCTGTCAATCAAAATGTACCTTTCGGGCTCGGGCCGAATTCTGTCAGGCTCGGGCTGTATCAGGCCTAATTTTCAAGGCCCGATTACAGCTCTACGTGGAATA
TCCCTTAATCCTGTATTAACATTATGGTTTTAATACTTCTGCATACAATGTTTAACTCTACTGAAAGAGAGAGTAATATCCGGTACCATGTGTCAAAAAGTTTGATTGATGACCGCCCCGCCCCTTTTAGGGCAGGGCTTCCGGTGTAAACCCCGCCCCTTTCCATTAATTAGATACTTATCAGTTGAATTAAATTAATA
GAATCTAATTAACGGAAAGGGGCGGGGTTTACACCGGAAGCCCTGCCCTAAAAGGGGCGGGCGGTCATCAATCAAACTTTTTGACACATGGTACCGGATGTTACTCTCTACTGAAGCTAAACAAGCTCATAAACAATCATGTTTAGAGTTGTTTTGAAGCTAACTTGCTGTACTATTTGATTGTTGACATTTTATCTTAA
CATTCCAAAAATGTGCTCCTTTTGTGTCTATCTAACTTGATGTTTTAAACTGTGACATACTCGAAATCTGATTGGCTGAGAGACATCCTTGAGTGACATGCCTGGGGAGAGAAAGGAGGGTTTGGGTAAAAGCGAAAGGAAGAGAGGAGAGCCGAAGAAAACACACAGTGTTACACTCTGTTCTCTAGATTTAAAAAAAA
CCACATAAAACAACACAGAAATACGATAAATATGCCGAGTTCAGTGGCTAATCTGCAGCATTCAGCTGAGGTGACGTGACGACGACCAACGAGACCTAGCTGTCACTCAAGTGGCCACTCCCTTAATTATGCAAACTTAATATAACTTAATATAAAGGAAACGGATGAGTTATAAAAAAATTCACCCCCCTCACAGTTGT
CATTCTTGAAAAAAATGCATTAGAGCTGTGTGCATGAGCACATTTTAATGTCGGGCTGTGAACGGGTTCGCGCTGTATAAAGCTGTCAATCAAAATGTACCTGTCGGACTCGGAACCTATCGGGTATAATTTTTATGGCCCGATTACAGCTCTGCATTCCCGCTGCTGTTCCGCGGGAGCCGGCCAGATTTCTTATGGTG
CAAATTGCAGGAGAAGAATGAGGGTGAGGTTATAATTGATTATAGAGATATAAGGGAGAACAGGTGAATAAAAAGATATCTGCTGGTCATGATTGACAGCTATACTGGATGGCTGGAGGAGTGGCCAGCAAGCAAAGAGGACAGTCAGACAGTGATTAAATGTTTAATGAATAACAATCTAGAAACAAATAGATGTTGTG
AAGTTGTTTTTTCTGTCTCTGCAACACAGAAAGCCTTTGTCCCGCCCTTACGTTTCACGCAACTAGACAAGGTCGACTGTGATTGGCCACTTTTCATGTCAGTCAAATCACGCTTCAGAATCAATTCTTAAACTTCGGAAACAGATTTTCAGCAGCTTATGACACAATGCACTAAAATAAACACTCCAAGCACAGCGCTG
GCCTGGAGCTTCACAACCAGCTTGGCAGGCACTATGGTGTTGAATGCTGAGATGAGCTGAGTTGAATGCATTCCCTGTCCACCAAATTGATTGACAGCCACGTATTGACATGTCTTCGCTCGCTGGGATCATCAATCATCATCAAATGTGAGCAAGAATGAATTTTACAAGTTTTTAAAACAGTGCATGTTTTTATTAAA
TAAAACATATAAATGACTCATTCTTGAAAAAAAGCATTAGAGCTGTGGGCATGAGCACATCTGAATAATGTCGGGCTGTAAACGGGTTCGGGCTTTATAAAGCTGTCAATCAAAATGAACCTGTAGGACTCGGGACCTATCGGGTATAATTTTTATGGCCCGATTACAGCTCTCTGCATTCCCGCTGCTGTTCCGCGGGA
GTTAGATTTAAATAAATTGTGCCTCACCACATTATGGATAACCCACAGTACTTGCCTTTTGGGTGTCTCGAACCCGTCAAGTAGATTTTGATTGACAGCTTTTAAAAAGCCCGAAACCCGTTTATAGCCTGACATTTTTCAAATGTGCACATGCACACAGCTCTTTTGTCTTTTTTTCATGAATGAGTCGTTTATATGCG
CTTTTTTGGCTAATTGCAAATAGCGCATCTAGTTGGAATAAGCTATTCAGAGTTTACGCCCATTGATGCCTGATTGATAGAGACAACACCAGTAAAGAGCTGTCAATCATTACAGTCACAGTGGCGCACCTTGTATGGCGCCCAGCATAATCTTTTGACGCGATTAATCATAAACTCGGTTCGAATCCACCATCAGCTGA
ACATAAAACAAAACAAATACGATGTATAAGCCAATTTCAGCGGCTGATCAGTCGGAATCAGCTACGGTGATAAGACTGCGACCAGCAAGACCCAGCTGTCACTCAAGTGGCCACGCCCTTAATTATTCAGACTTAATAAAAACTAATAAAAATGAATGGATGAGTTATAAAAAACAAATTATCCCCCTCACAGTTGTCAT
ATGTGTCATCCACACAGCGCTGTTTGTTTTTAGGAGGAGGAGAGAACAATTTGTGTTCGGGGGGATTTGTCTCATATTACGCCACGGATTTGTCAAAGCGCCGTCAATCTCTTCGCCTAGCCAATGAAATCAATAACCAACTCATTCGTTGGCTCTTCGGGAACGCCTCTTAAAGATCGCACCGCCTTATATGACTGTTT
TTGCTTTTCTGTAAGAGAGGTCACGCTGCAAGAAAGTGTCTGAAATCTTCTGACACAGAGAGTTTTATTGCAACGGCCAGTAAATAGCTGTCAGTGAACACGTCAAACCATCAATCAAAGATCACAGATTTTTGCTGTGGATTATAGGATTTTTTTAGGATTTCCAAAATATATCTCAATTGACTAAAAAGTGTTTGGAA
TAACAACATGAAAACAGTGGACCAATTGGAGCGGTTTTCAGACTGACCGCAACTTGACTTAGGAGTGCGGTCCCCCCGCCAACCGAATTGATTGACAGCTGCGTGCATTTACATGTCCTGGTAGTCACGTGTATAACCATGTCAACAAGACCAGACGTGCGCAAAGCAACCGGGAATAAAAGGTCTGTTCAGTTTGCTAG
CCTTTCAAAATTAAGTTAAAAATTAAAAAATACATAAGTTATCACTTTATAATTGGTCCCTTTTTGTTGATGATAATGTGATAGAGTGCATGAGGTAAGTGAATGTGATTGACATCTGCAATGACCAACCAGTGCACAGTACTCCCCTATTTAGAGCTGAGGGCTGTAGCCTATTGTGAGGCATGTTCTAAATCCCACTT
TCCAAACTAGTTGCTGGAGTGCTTTCAGCAAAGTAGTATCTTTCAGACAAAAACACTTGTACTATGGTCAACAAAATAGCCGCCGACCTTTTGATTGACACTTCATTGAGCCAATAGCTGAAAAGAGAAGTGTCACCATCCAAGAGCTGTCAGAACATGAGATGGTCCCACCCTCTCTTACGATAGTTATGAACAGACTT
CCAAGTCTGTTAATAACTATCGTAAGAGAGGGCGGGACCATCTCATGTTCTGACAGCTTGGATGGTGACACTTCTCTTTTCAGCTATTGGCTCAATGAAGTGTCAATCAAAAGGTCGGCAGCCATTTTGTTAGACCATAATACAAGTGTTTTTGTCTGAAAGATACTACTTTACTGAAAGCACTCCAGCAACAAGTTTGG
AGCGAGAGAAAGAGAGAGAAAGAGCGCGAGAGCGCAAGAGAGAAACCACACACACACAAGCCTACACTACACTACTCGTAACAATATGATGAAGCGCCTGTCAATCAATATTAGTGGGCGGGGGGGCCGCACTCCTATGTAAAATTGCGGTTGATCTATAAACCGCTCCAATTGGTACAAAGTTTTTATGTTGTTTAATT
TTAAGATCATTACCTTATTAAATCGCACAGACAAAGGGAAAAGTGATCGTGCGCTGACATCTTCTCCAAATATATGACAACACAACACGTCACCTGACAGATCCCGGAAGCGCTTTTCTAAACTTCTTCTGGGTTTTTACTAGGGGTTGACAAATGACCCCTACTGGACCGGAGCCTGATGCCAACAAAAAAATTAACTT
GTATTTTTTGCAACTTAAGGTGGGGTTTGCCAACCTGTGTACTTGTCACTCTTCAGCCGTTTGCATTTTCCGTGGTTACAAAAGCTCCCTGTCATCTGACAGCAGAAAGCTTTGAGTGATTGACAGCTAATATGAATCAATATAGCGGCAGGAAAGAGCGATTCAGCACGTTTTTAGAAAACATTTAAACTACAACCATT
GTCGACGCACTAACCACTACACCACTGGCGCCGACTTTTTGACTACAACTTGTATAGGCAGCTGATATTAACAGCTGGAGTTTTATGAAATTCATCACCTGTCAATCATTCTCCAGCCCTTCTTTGGCCGCACCCATACATGCGTCCTCTTTTTCTACGAATAATTTTGCAGAACATTAAATGTCTTTCTCTGCTCAGTT
CTTATTTGAATAAAACATTTTTAAAACTATTTAATGAATGGTTTTACTTTTGTGATTCGTGCAGAGAAGTCTTCAAGGTCACGGTTTTCATCAGCAACCTGTCATTCAACTTTCGGTTGTAGTGTCTCCCCCTCTGCGGGACAAATTTCATTCTCTGACATCGCAGCACATTCTGATTGGTCGTGAGAGCAAACACCCCC
TACACTTTTACAAGCATTGCAAGATAAGCACGAAGCTTTTGCTCTTCTCACCTTTATCTTTTCATGGAGTGTAATCCTCTGTTCCCATGATTGATAGCTGTCAGTTTTCTCCCCCTCCTATTCCATATGCATGAGAATTTGATAGAGGCAGTGTTTTAAACTCTGTTCGCCCCCCTGCTGTGTTCTGTGCTGGATTGGGG
AGAGAGTTAAAACTAATATATTAATCCCAGTTTATTTGCAAAAAAATGTTCTGTGGACTTGTGTATACATGTTATTATAGAAACATGACACCTGTCAATCAATTCGCTATGGTGGACCTTTAGATGTGGGTTCTATTTAAACGTCAGGAAAAAAAAAACTTGTTGGGTTTATATCACTCAAATATGACAGTGGACACACT
GGGGGGTGGGCTTTCTCTTTGTAGTGAATGCAAGGCCACCTCAGAAGAAAAACACAGCTTTGCTTCTAATACATTTACTTTAGTTCTCCTAGCAAAGGAGCTGTCAGTCAAACAGCCTCTGACCAGGTGGTTTGTGTGTGTGTGTGTTTTAAGTCATCTGCAGATCTGTAACCTAAAAATAATTACACTGAGAGATTTGT
CAAGTTTTGGGACATACTAATACCTTGCTAACAGATTGTTTTGTTGCTTATTTTTGAGCCCTGTCAATCATCCACACATCATCCACCTTTCTTTCATATTTAATTTCTAACCTTATTGGAGAAGCAGCAGCAAGTTAATCTTTTATTCACTAGTCTTTCATGCAGAGAAATCTCCTCAGGTGTTCGGATAATTTTGCATT
AAGCAAGCTAAACAGATCTTTTAATCCCAGTTGATTTGTGCACATTCAGTCTTGTTGATATCATTATATGCGTTACTAAGGAGACATTTCAATTTCTAGCTGTCAATCAATTAAGTGGGAAACTGCACTTTTATTTCACGTTGCGGCAGGCCTCAAAATGGGAGGAATTTGGATCATATTTTAATGTCAAGAAATTTCAA
CTTTTCATTCTCTCATCTTCAGTGCTTCACATTTCTGCGGCTGTAGCTCCTGTCATCTGAAGGCAGCAGGCATTGACTGAGTGATTGACGGCTGATATTAACCAATCGTTCGGGTTCAGTTTTAGAGCAGTGAGCCAATAAGAAGAGCACAAAGGTAAGGCAAGCACTGTGGGCTTTTTTACTTCAGCAATTTCACATAA
GTCGATTAAGGCACTGATTATTGTGCTGAAATAGGTGCAGATCTTCATTTTTGTAAACGGTTTGTTTTAGCAGTAATTTAATGCTGGGCGTGTCATCGTGATTGACAGCTGTGATTGACAGTTTCTTAAAGCAGCGCGTCTGAGCTTCGGCAGAAGACTGAAGTGTTATTATTCGATTTCTGTGTTATTTTACCATGCCA
GTAGAGGTCTCAAAATATTGGCACAAAACAGACACCTAAACAAATTACCACAGTTTTAACCGAAAAACAAAACTATCCTAATTTACGTCTGTTTACAGCTGTCAGCAACACGTCTTACCGTCGCGTTTGGTGATTGCTGATTAGCCAAAGCATTTAACCGGGAATAAAACCTTTGACCAATGAAATACCTTTTGCCACGC
TGACGTAATGATTAAATATGGTTTTGCGCATGTTGTGTCATTAAGCTTCGCCTAGTGTCGATATCACTGAAGTCACATGCAGCGCGACACTGAGTGACACAGCTCACTACGCATGCCACTAGTACCGAGTGACACATGACAGTGAAAACCGTACGTGCACCGGAAGTGTCACTACACTCAGTGGCATCTGTGCGTCAGAT
AAAAATACACAAAAACGGCATCAAAGGAAAAGCGCGCTGTCATCCGCTCTCCCTATCGTCCTTATATGTGACAGCGCCACGTCACCCAATGATGAGTGACTGGTCTCCTGACCAATCAGATTCCGCGAAGGCGGACCTAAAGGATATGACAGGTAGAGATGGGGAGAGAGAAAGAGAGGAAGAGAGAAAAAGAGAGAGAG
GACCTGAAAGGTTTACACAGGATTTATCGTTTATTTAAAATTTGTACGAGAGATAGACTAAAATAAAGTTTTAATGCAAAGATTTCCCTGACTGCAGTGAGAAAGTGATTGACATGCGGTTATTCAGGGTACTTTGGGGATTATTTAGTCTAATGAGTCTCGACTTGTTGAGATCTGTGCTGAGAAAAATAAGGGAGAAG
CTTAGACTGTTTATTTTAGTGCTTTGTGTCATAAGCTGCTGAAAATCAGTTTCCGAGGTTTAAGAATTGATTCTGAAGCGTGATTTGACTGACATGAAAAGTGGCCAATCACAGTCGACCTTGTCTAGTTGCGTGAAACGTAAGGGCGGGACAAAGGCTTTCTGTGTTGCAGAGACAGAAAAAACTACTTAAAAACAAAT
AAAGCCACATAAAACATAACAAAAATACGATGTACAGCATACGCCGAGCTCAGCGGCTAATCAGCCGGAATCAGCTGAGGTGACGTGACGGCCCCCAGCGAGACCTAGCTGTCACTCAAGTGGCCATGCCCTAATTAAGCAAACCTAATATAACTTAATAGAAACTAAACAGATGAGTTACAAAAAAAAAAAAACTCACC
CCATAACCAAACCATAAATAAAAAAAGTTACAAACAAATGACCACCTGTCAATCACTTTTTTTTCCGTGGGACTCTGGCATGAATAGGCACAGTGGTCTGTGTCAATCAAATGGCTTTTCCCACAGCTGGTGGAGGAGACGAGAGTTCGGTTGGAGGTCACTGTAGTGCATACATCTTCATTGTTTTCACTGCAAAATCC
GAAAAAGGCTCTGCTCTCCGCCTGACTGACACAAACAAGGGCAACATGGCCTGTGTCACTTTCCCTTCAGATGCCTGCTGACTCTTTCTCCTCCAGCAGCTGTCAATCACCTTCAGTTGTCGCACTTTTATGGGGCTTCCAGACCAGCATCTGCTGAAAAGCGTCAGGCAGAAGGAAGCAGAAGCTGACAATGCTGGGAA
GTCACAAACTCATGGAGGTGGAGCATATCCATTTAATATTTTAAAAATTAGCCAAATATTTCAATCAGCCACTTATTTCATATCATCAAAGGCGTAGAGCTGTCAATCATGACCAGCTCTCATTATATATTTAATGTTTTTGTATTATATTATGATGATACCTAATAGTCTTCAGATCAAACTCTTGATGTGTCTGTTTA
GCGAACAGAACAGACATTTTATTCCCGGTTGCTTTGCGTATGTCTGCCTGGTCTTGTTGACATATACACGCGACTACCGGAACATGTTAATGCGCGCAGCTGTCAATCAATTCGGTGGGCGGGGGGATCGCACACCTACGTAATGGTGCGATCGATTTGAAAACAGCTCCGATTGGCCGACCCTTTTTTTTGTAGTTAAA
GAAACAATATCTCCTCATGTACAGGATTAGAGGTGAATGGGTTGGCAGAGAAGTTTACTTAAACTTTCTCAGTGAAACACTGTTGCTGTCAATCATTGTTTACTTCACTAAGTCAGTTTAATGGTGAAGGGACTGATCGAATATGCAGGATGATAGAAGGTTTGCGAAGAAACATAACGCTCCTTTATTAAAGTACTATG
GTGTGTACTGTATAAGAGGAAAATCTGTGTGTGTATCAAAGAGGCTTTGGTCTCCCCCTTTGCAGTTTGGCCTGAAACACTCCCACATTGAGCCTGACAGACACTCATCCATCAGAAGGGTTAATAAAAGCCATTTAGGCATTTTAACGAGTCGGCCAATCACACAAGAGTGGGCTCATTAGCATACTCAATTGCCCTCA
GGACAAGGGGAGCACATGGCCAACATAACAAAAGAGACAACCATGTGCTAATACACAAAACAAACAAAGAGACATTAAACACAGATAGGAGTGACAGGGCTGTAAGGGCTGGATCCTGACAGTTTGCACATAAAGAATAAACATGTGAAAATTAAATTATATTTCTTAACAGAACAACTAACAGAAATTAAACATATGTC
CAACTGTTTACGGAGCCGATTGGCTGCTACAGCGGCAAAGTTCCCGCCTCCAGTCCAGCGGCGCCACTGTATTGGCTGCCCCGTTCGCCTGTCACCGGGACATCAGTAGAGGCACGAGTTCGCGCTGCACTCGCTGAAAGTGCGATCAGTTTCAGCCGCGTAGTGGAACTCAGCGAGACCTGATGCACAAGTCAAGGCGA
TCTAAAAACATGTTTACAGCCTGGTAGAAAATATAGTTTTGGTGCATATAGTTAATGTTATCCTTCATGACAACTGTGAGGGGGCGTGGCCACTTGAGTGACAGCTAGGTCTCGCTGGTTGACGTCACATCACCTAAGCCGATTCCGGTTGATTAGCTGCTGAACTCTGCATGCACATTGTATTTTTGTTTTGTTTTACA
AACACATTTTTAAACTAAAAATACATCCCTCACAGGTTACCAGTGTTAATGTAGCCTGTGTTTAGATTGAACCCTTCTATTATCCATCAATCAATCAATGTCAGGCTCCACCTGCCCACCAATTACACTGACTGCATGTGTGTGTGAGTGTGCATGACCCACATTGCTTATGCAGCTGACAGAAGCTTAATGAGCTTTTT
TCTCTTGGGAGTGCCGTTTGTGCCCGCGCTGTTCTCGTGTAAACCCCCCAGAGGCCACTGTCGAATGACCATCTGTCTGACTGACTGAATGATTGACTGGGTGACTGGCCAATCGACTGACCCACCCTCCTCCTTCCCTAAACCCAACCAATTTTACCAATTGACCCGCCCACCCGCTTACTTCCCTAAACCCAACCAAC
AGTGAAGTACAGCAGGATGGATGGATGCTGGAAGAATTATTGCTAGTATGGCTTGATAACTGCTGCTTATATGACACTTGAAATGATGATTGACAGGACTGAGTAAGCAGGCTTCTCGCGTACCTGTATTTGGAACATAATTTAAAACACTAGGCTTCATACACTTGCCAACAGTAAAAATTGTTGTTGAGAAAAACTGG
GCATAGAAGTCCAGAACAACAAGAATATAAGAGATACAGAATCGCCCTCATGGCATGGGGGAATGCCATGATCGTTGATCAGATTGGAGGGTGTGCTGTCAATCATCTGTCCATTGCAGCCTGAAGTCTGGGTTGTACCTTGGCTTTGGAGGAGTGGAGGACTTTGAATTCAAGCAACTCTGCCAACCGCAGCTGGACCA
ATAACTCATCCGTTTCCTTTATATTAAGTTATATTAAGTTTGCATAATTAAGGGCGTGGCCACTTGAGTGACAGCTAGGTCTCGTTGGTCGCCGTCACTTCACCTCAGCTGAATCCTGGAGATTAGCCACTGAACTCGGCATATTTATTGTATTTATGTGTTGTTTTATGTGGCTTTACACAGTCGACTGCCTTTTAGAC
CCCGTTTGGTGGCAATGTGAACTACTCTAGGATGCAAAAAAAAAAAAAAAAAAAAGGCCTGCATTGACTGTAACTAACAACTGGGTTGTTATTATGATGGACAGTGGGGGAGGGGTGCATTGATTCAACAGTCATTGAGATTAACCCATCCACTTACCCAGCACCCAAGGAACACAACAACTAGCCAACACTAGAAAGGG
ACTACACGCTTGAGTGTGTTCAGTAGCCTCTCCAGTCATGACACTAGTAATTTTGGTCAACAAAACGGCCGCCAGCCTTTTGCACTTTTGATTGACACTCATTTGAGCCAGTAGCTGAAAAGAGAAGCATCAACATCCAATGAGCTCCAAAAAACTTGAGATTGTCCCGTCCTCTCTGTTGACAGGATAAGAATGACTTT
ATACATGCAGTCAGGCTGTCGGTCAAACAGTGCCCCGCCTTTTCAATCATATGATTGGACGTCGCAGCAAGGGCGCCGCATGCGATTGGTGGACGCCGCTGTCTGTTAGTTTTGAAGCGCTGTCTGCTTCCTTGCCGCTGTGTGTGATGTTTTGAAGGGGAAATGGGTTCAGATTTCTTGATGGGGACGGAAGAGGGAAG
TGTAACAAGTAATCGTGTTAAAAATGAGACCTTAATCATCGTGTGCCACAAACACAAGCTGACTCCATTTGCCGCCTTTTTTTTTACTTCCGTATGCAGCTGTCAGTCAGATCTGTGTTTTGGTTTTTAAGCATTTATGAACGTGGTAACTTAAAGGAAAATAAAATCGGCATACAGTGCAAGCTAAATCATTTTATTTT
TAAATTTTATCTTATTTTTACATATTCTTATTTTAGTTTTTAGTTACGAGAACGACAGAGAGACCTTTGTTTTTGCGGCAGACATCTATGGGCGGTGCCAGTCAGTGTGATGTTACGACTGGATAGCTTCAATGCAACGTCACGTCAATGTTCACCAATTAAAATGAATAACTGATGCAGAAGAGCAGAAGTTCACCGCC
CAATCAAATGTTCAGGGTGAGGCTACGTTTGGACTACCGTTTGACTGGTGGAGTCCTCATCCAATCACAAAAGAAACACTTCACGGTTACCTCACAATTGACGGGGCATTCCACCAATCAGGGTGTTTCAATGGGCGGTCCTTACCCTTACGGTAACATTCGTGGTCTCTGTTGTACGCGCTGGTTTAGACAAGCAGTAT
GAGGCCGAACAGCGATACTCATGATGTCATTTCCTAACACTACCTCTACTTCCCCAACCCCCCCTTCACTGGTTTACAGTTCTTAAGGTTCCCTGCCAATCAAAGTATTGTTTTGTTCTTATCTTCAAGCACGGGCAGTGTAGCAAGCTACGCAGATGTAATTGCCCATAAGAGAGGAACTGATACCCAATCTGCATTCC
GATATGCTGATGCATCAGGTCAATTAAAAACAGAGTGTGATCTCTGTTGAAGACCTGATGAGAAGGCAGATTAGTGGCACTAAAGAACAGATGATTGGCAGCTGAAGGAGCCTTGCTGGTCATCGGGGGCGTTATGAGGCTCAGATTCAAAACAAATTTATCACTGTTTCCAGGTGTGATGAATATTGTGTATTTGCTTG
ACAATCATCAAAGATGGTCAATTCATGGTAAATGTTTGTAATTAAAAAACAGTCAGCATGGTCACATTGCTGTAGTTACGATACAAAGGCTTCTGTGTCAATCAAAGAGTGATTAATGATCTCTTAACACTCTCTCATTCCCTGTCGGCCATTTGAAAGGTTGACCTTTTCTAAAAAGGGCTGTCCGTCTTTTTTCAAAA
CGTCAGCCATTTTGGAATGAAGCTGTGTGACTTGCATGCATCTGTTGTGTTTTTGTTTTTTTTTCAGGGAGGGGCAGGCCATCATATTTGTGATTGACAGTGGAGATAAACTTAGAATGGTAGTGGCAAAAGAGGAACTGGATACCCTTTTGAATCACCCTGGTACACCTTGCTTTTCTTGAATTTGTTTTCTAGTAATC
TATTTCAGACATTTATTTTACCCTTAATTTAATTACAGAAAAATATGAATTATTAATTAATAATGATTGACAGGCCTAAATAGGCCTTAGCAAAACAACAGAACAAAATCATACATCATTGAAGAGTCTGTCAGCTAACGTGCTTAATAGAATTCAAGGGAAGGAAGTCAATCTGACTCTTCAGCCATAGTTTTTCTCAA
GTAACTTGAATGTCTTCAAGCATGTAGTATTTTATATAATGACTTGTCTTTTGGTGAATTTGGTGTTTTTTTGGCTTGATTGTTTGATTGATTGACAGGTGTCATTCACACTCAATGAGGAGCTGACCACAATAGAGACTATTGGAGAGAAGACCTCTATGGTACGAGCCCCTAGAGAGCATCCTTTCACTTTGCAGACA
TGATGTAATGTTCTTTATTCTGTGTCTTGACCGACTTCTCCCTGCCTCCATAGGCCAGAGGAGGCTGAGTTTAGGGAAAGTATCGACGTTTATGCTTGTCAATCAGCAAGGAGCCGTGGGGAGTGAAACTGGAGGGAAGGTCGACGATCGGGGAAGATTTCCACTTCCAAAGGCACTTCTGTGCTAATGCGACCATAATG
TACTGGTCAAAGTAGCGAGCCGCCAGTGTGGACAACGTGCCATTGGCTGAGAGGTAGCGCGCGGTTGGCGTGCCATCTTGCTGCTTGCTGGTGATTGACAGGGCGACGGACTGCAAGGCTTGAGAGGCCGACAGGTTCATGAGCGGACTGGTGCTCCCACTGTCCCCGCTCCCGCTGCTGCTCCCACCTCGCTCCAGAAG
AACGAGTATTTGAGTGAGTGCCCTGTAAAGGGTTAATAAAACTCCTTGTTTCTATTGCAAAATGGTCTATACTTGTGGTGCAGATAGTGGTGATTGACAGGTCAGGTTACATTGTTCCACCATCAGACGAGTCAATCATAAAGACTTAAAATGGACCAAAAGTTGTCAATGGGAAATATAACATGCAAAGGGGGGCACTT
TTATGTCAAATCATCTTGTTTAATCCTGCCTATATATATAACTCATCCGTTTCCTTTATGTTAAGTCTGCATAATTAAGGGCGTGGCCATTTGAGTGACAGCTAGGTCTCGCTGGTCACCGTCACTTTACCTCCGCTGATTCCAGTTGATTAGCCGCTAAACTCGGCATATACATCATATTTTTTGTTAGTTTTATGTGG
ACTGCGCAATCCCAAAAGTGTCGCAAACTGTCACTGCCACACATACGGCGAGATGGTTTTGTTTTTGAGGTAGAAGATTAAACCCATTGGTGATTGTCGGGATGATTGACGGCTCTGTGCTAAAGCAGATGAGACACACTCCGCCCTTACTGTAGTCAGACTGTTTGAGAGAGTGCCAGTAGCCCACCCATAGGGGGGTC
GGAACACTGAATTCTCTCATAGAGAGTTTCATTGTTTTACCCACCATAACTCACCATGGCACGCAGTTTCAATGGTCAACTAATGGAGAATGATTGACAGGCGCTGTGCTGATGTGAACTTGGATTTAACTACTTGAATATTTATCTGTACCTCACATTTACTGAATGCCTTCAAAACATTTGAAATATTGTGCGCGAAA
GTGAAATGTATAAAACAGCAAAGTAAAACTCAATTAGTTTCTAACTTTCAGCCAGCACAGAGGATTGGTGGAGCTTATGGCTTCAGAAGAATGATTGGCAGGGAAATTAACCAATAAACACAGACTTAATTGCAGGGCAAGAATGGATACAACAGTGACAGGAGAGTGGAATAAACAAAACACTGAACACAAAAGTTTTT
TTTTAAATTTCCTGATGTTAAAAATAGGATTCAAATTCCCCCTATTGTGAGGCCCACCACAATGTGACGCAGGAGTGCCAGCTGATTTGATTGACAGCCACGTATTGCCATGTCTATGTAGTAATGCATATAATTATATCAACAAGACAGGACGTCCACAAAGCACAAAGGATTAAAAGATCTGTTCAACTCACTGTGAT
CTAAAAATAGAGCAAGGGTGTTCCTTTGGTGACATCAAGTTGACTCACACTCTGAAAATGGCTGACGTGAAACAACAAACTGAGGATATGGTAATGTGTGCCTGTCAATCATTATTGGTGGGAGGGGGGTCGGCACTCCTACGTCAAGTTGCGGTTGATCTAAAAACCGCTCCAATTGGTCCACCGTTTTTATGTTGTTA
ATTTTCTGACGTTAAAATAGGACCCAAATCACTCCCATTTTGAGGCCCACCGCGATGTGACGTAGTAGATCAGTTTCCCTGCCCACCGATTTGATTGACAGCCGCAGATTAACGTTTCTGTAGTAACGCGTATAATTAAATCAACAAAACAGAATGTGCACAAAGCACCTGGAATTAAAAGATCTGTTCAGCGCACTGTG
CCCGCATGGTCTTTGTTTTACCCATAAACAAATCATAAATAAATAAAGATATAAGTTACACACAAATTAGCACCTGTCAATCACTTTTTCCACAGGACTGTGTCGTTATAACGGCGTCCACAAACTTGGTTGGTAAAAAAGGTCTTAAAATTACTAAGGACTGAAAGTGAAAGATTGAAGCAGTGTACTGACGCTGTGAC
GATCAAAGGAAAAAGCGCTCTCTCTCCCGCTCTTCCTGAATTGCTTTTTACATTCCCGCGCTGCGTCGCCAAATGATGATAGATCGGTCTCCTGACCAATCAGCTGTCAAAAAGGCGGACCTACAGAAATAACAGCATCAGCTGTCGTGAAGGCGGACCTACATAAATGACCGGCATAGAGGGAGCGGGAGAGAGAGAGA
TTTATTTCCTGACGTTAGAATAGGTTAGAATTTCTCCAATTTTGAGGCCCACCGCAATGTGGTGTATAAGTGCGGTTTCCCCTCCCACCGAATTGATTGACAGCTGTGTATTATGTCCCCATAGTAACGTGTATAATCATATGAACAATACAGGACGTGCGCAAAGCAACTAGGAACAAAAGATCTGTTCAGCTCTCTGA
TCATTATGTTGGCGTGAGAAAACCAACATACTGTTATACTACTCTATCCTGGAGGTGTAATCATATCAGCCCGACATAGTACATTTTGATTGACAGCTTTTTAAAATCCCGAATCTGTTTATAGCCCAACATTATTCAAATGTGCACATGCACACAGCTCTTTTGCCTTTTTTCAAGAATAAGTGGTTTATACACATTTT
TGAAAAAAGCACATACTTTTGAGTGTGTAACAGAAGAGTATGCAAGCTTCTGGGACATTTTTCCTCATTAATGGACCGTTATGCTGCTTAGTTATGTGCCCTGTCAATCACCTTGTCACATCATCCAAAATTTTTTCATATTTAATTTCCTAGAATAATGGAAATACAGCAGCAGGTTAATCTGTAATTTGCGGGTCTTT
GAGCCTGGAGATTCCAATCACTGACATTCAGAGATGAGATTGGCACAGCTGTCTCTTTGTGGTGACACGGCCCTCTGTGTGTCACTGTTGATTGACAGCTCGTTCGCTCGCTCGCTCTGTTGTCTCCTGGTCTATAGAGGATCGCCCCAGCACCGCGAGTCAAGCTCGGAAAGTGTACGCACTTTTTAGGGTGTTGAATT
AGTTCAAGCCAGTTCTGTGAAATGTGTGGCCACTAAAAGACTCATGCTGGAAAACACTCGCAGCTTCTGACTGAAAGGCCAGTGGGGGGATGGACAGCTGCTGACATGTATGTGAATAACTAGGGCAGTAGGTGGAAATCCTTTGAAGAAAGGAAACTTTTAATTTAAAATTAATGTAAATACATACATACATACATACA
AGACTACTCCAGAAACTCTCCATTACTGCCCATGATGGATGGGAGAGGAACCTATCCCCGGATATACGGGCCTGAGGGGCCCCTGAGTGACAGGAGAACCTGGGGTTGCTATGGTATATTCGTTTTCATGGTTACACCCTGATCTGCTCTTCATTACTGATTCATGAGTTTGATGTCCTTCCTCTGGCACGTTCAAGACA
TTTCTCTTGCTCTCTCTCTATTCCTAGACGCCTTACAGCCAAACAATGCTGAGACAAAGTCCTCAGTGGAGCCAGACTGATAAAGCTATCCACAACTGTCAATCAAATCACTAACAGAGTGATAATGAACACTTTAGTAAACCTCTGTCCTTCTCCCACTGACACTCACTCCTTCTCTTACCTCATTTTCCTCTTGTCAT
AGTATCTAGAGAGGTGTCTGGGTCAATGTCATCCTCTCAGACAAACATCCTTTTAGCGGCTCTTTGAATAAAGCATGGCTATTGTTCTGCATTGACAGCACATACTTGAAGCTGTCAGTCAAAGTGTCGCGCAAGGCGTATTGACGAACACAGAGGTTGCGTTATCGCTGAGAGTAATAAATCGGATGCCGTTTAATGTA
AGCGCTGTTTGAAAGCGTGAGAGAGCTGAAGTGATTCTTGACATATTCAGACATTTCTAAGCAAAGACCGCCCCGTGCGCGCCGCGCGCTTGACTGACAGTGCGCTTCTCCACTCGCGCTGTACTCGTGCATGTGAGGCGCTTATACTTGCAATTATAGAGAACTGAATGTAGATACTTCACTTTGCTCGTGCCAGCCTA
AATTAAGTATCTTTTCAGAGTTAATGGTTTAGTTATTTCCAGCCAATGTGCTCCACAGTACTTACCAAATGGGTCACACCAGCGATGAAACGTTCCAATCTGTCTGGCAGATCCATCAGAAAGGACTTCATCCATGACCGCAGTAATAGTTCTGAGCAGATAATTAGAAATGCACTCTGCTATGGCACATTTAGACGTTA
AAAGAAACATTAACTAAAACAAAAATATGATGTATATGCAGAGCTCAGCGGCTAATTAGCCGGATTCAGAGATGACGAGACAGCAAGCAGCGAGAATAGCTGTCACTCAAGTGACCATGCCTTTAATTATGCAGACTTAATATAACCTAATAAAAACTAAATGGATGAGTTATAAAAAATTTCACCCCCTTACATTTGTC
ACAATCTTTTGGACTACAAATACAAGGAAGCATGGGATCCCGAGCACCTCCCTGAGCGAAGATTACACGGATTTGGTCTATGATTTGCGTTGATTGACTGGGCGAATGACCAATCAGCGTTCAAATGCACGGTCGGTGTGAAACGTCAGGTTCGAATCGACCAATCGTCGCAATGAATCCTAAGCAGCGCTGACAAACTA
TCTCCTGCAAACGCAGATCTGTGTGGGCCTACAGCATGGAAAATACAACCAGCAGGAGCTGGGAGAGGATCACGTAGGTTCTACTGATGCTCGTATTGGCTGTCACTCAAAGTTGCTCTTCATTTGCATGAAGTTGAAGGATTCTCAACTTTGTTGTGTGGTACGACACGCCCACCTGGCCGCCAATGGTTGCTCGCTCT
GCTCCCGTGGTACAGCAGCGGTAATGCAGAGAGCTGTATTCGAGCCAAAATTTTAGGCACGATGGTGCCAGAGTCCGACAGGTACATTTTGATTGACAGCTTTATAAAGCCCGAACCCGTTTATAGCCCGACATTATACAAATGTGCTCATGCACACAGCTCTATTGCATTTTTTTGAAGATTGACTCATTTATATGTTT
TAGGCCTATATTTTGCTGCTGGACATTGCTTTACAATGCACTTGATGGTTGAGTGGAGGATTATCTTTTGTCTCTCAAGGTGTGAATTATTCATGACCACTGTCACTCATGCATAGAGCTGAGATGACCCAAAACAAACTTAACAAATTGTAAATCATTGTAATGTTATCTTTGAATGAGAGAAAACATTACACAACAAC
CTGTATTGAAAAGGATTTGGTTGTTAGTGGGCAAAGGCCTTTAGTGTTGTCATTGGGATTATCTTAATACTCAATAAACCAACAACAGGAAGATTAGAATGACTGACACACTGCATATGTTTATAATGAGGGGATTTACACCTTGGCTATTGTTTGCTTGTCAGGAGAGCGATTAAACACCACAGGCCCAGAGACACTAC
ACAGAGTGTGAAAGAAAAAAAAGAGTGTCTACTCATCTTGTGACAAAGTACTCTGAGCATCTTACATGGTGTTAATCAACAACCATAGAGCTGGCTGTCACTCACAAAAACCATGAGACAAGCCAATCAATATCAGCGCACGGCACTGCTTTCACTGGCTGAGCTCAACTTTTACTGTATAACTCTTACAGCAACGCTCG
CATTTTGTCTTATGCTACATCCCAATTCACATACTTATAATAAAAAAGTATGCACTTTTTTCACTTCCTCGTTAACAAATCGCTATGTTGCTTAGTTACACCCCCTGTCAATCATCTCAACGCATCATCCACATTTCTTTCAATAGACGCTTCTACACTTCTAATTTTTACTCCAAAAATAGTTAACCATCCAAGTACCT
TGCCTCAATAATAAAAGAAAAAAACAGTTTTGACATTTCCCCAGAAATGTCGTTGGAGAGAAAATTTGATCGCAACGGCCATTGAGCAGCTGTCAGTGAGCATGTCAAACTAAAGATCACAGATTTTAGCCTAAATTTCAGGAATATTTAGGGATTACCTTAATCTCAGAAAGCCAAATTGTGGCTCAAATTGCACCTAG
CAGATGGCTGGCTGAAATGATCTTTTAATCCCAGTTGCTTTGCGCAAGTCCTGTTTTGTTGATATGATTATATGCATTACTACAGAGAAATGTTAATAATCGGCTGTCAATCAATTTGGTGGGTGGGGAAACCACACTCCTACATTATGTTGCGGTCAGCCTCAAAATAGGTCTCTTCAATATGGCTCTTCATAATACTG
TCTTTTTTGTTTTTTTTAGATCCAAATCCCTCCCATTTTGAAGCAAACCTCAACGTGATGTAGGAGTGTGGTTCCCCGCCCACTAAATTGATTGACAGCCACGTATTAACACGTCTCCGTAGTAACGCACATAATCATATCAACGAACGTTCGCAAATCAACCGGGATTAAAAGATCTGTTCAGCGTTCTGTGATCATCA
CTCGGCTCAATACTACATCTTCACTTATGCTAATCTTAACAATAGCATCCCCAATGCCCTGGCGGTGATGGTCCGCATGTGTGATAAGCGTACTGACAGACATTATCATCACATGCTTTTCCTCCAGGGCTTTCCATTTCAGCTTAAAGTGATATTACACCTTTTGCGACACATCTCAGTGCCTGTCTTTGAAATGCATT
ACAGTTGTGTCTTAGAGCTGTAATTGGGCCATAAAAATTAGGCTCGACAGGGCCCAAGCCCAACAGAATTCGGCGTGAGCCCGACAGGGACATTTTGATTGACAGCTTTTTAAAAGGCCAAACCCGTTTACAGCCTGACATTATTCAAATGTGCACAGGCACACAGCTCGTTTGCCTTTTTTTCAAGAATGAGTCATTTA
AATCTGAGGGGAGTCGCTCCAGTATGGAAGGCCGTTGGGGCCAAAACGTCTGCAGCGCGTTGTGTGTGTGTGTCTGTGTCAGGCCCGTTGAGGGGTGTCAGGGGTGGAGTGAGTGACGTATCTTAGTAGGGGCGTGTGCGCGACATAGGCTACCTGAAGAGCTAGGAGGGATGCAGGGGAGAGGGTTGTGCAATGTATTT
CCGGTACGAAGAAGGCCGAATCCGGTTAGGCCCGTAAAGGGCATGCAAAGGGGGTTCGCATGGTTCTTGGTTCTCATCTTGATCCATTATGATGGACAGGCTGAAAGCGGGTCACTTTAACGCAACCAAGTCCAAATATCCATATTAAAAGGGAGATGCACTACAGAATAATCACGGCTCAACCACTAGCAAAAACTCGC
GTTGCACATTAAAAATAAGTTTTACGTTGCAGTTTAGACAACCTATGCCTTTAATCGTGATGCCAGTTTTCATATTAAGGCTTCTGATTGGCCGCTGTGCACATCAATCAAGCATGCGAGCCAATGAGAGCGCTCAGCGCGATGGCGTTGCTCAACTATGATGTCACCTTTAAATTTCGTGTCACAATGCAACGTTTATA
TGAGTTAAAGAACTCATATCCATTAAATCAAACAGCAAAAGACATGACATGTCAGCCAGCTCGGAAATCAGCAAATCCAAAGTGCGCAATGATTGACAGGCAGAGGGGGTTTTGGATTTTTTTTTTTGCCACTCGTCTGACAGGAAAAACAGATAATTTTGTATGTGGTACTCCTAAATAACTGCTTGCAGCACCTAAAT
ACAAAGCGCTGAACAGATCTTTTAACCCCGGTTGCTTTGTGCAAGTCCTGTCTTGTTGATATGATTAGACGTGTTACTACAGCGACATGTTTATACACGGCTGTCAATCAATTCGGTGGGCGGGGAAAACCGCACTACTACATCACGTTGTGGTCAGCCTCAAAATGGGAGGGATTTGGATACCATTTTAACGTAAAAAG
GTCCTCCTCCATCACTTATTCATGATCTCCCTCTCTCTCTATGTAAAACACACTCTTGCCTTCTTGCTGTTGTAGCCATTGCCATGGCGATGGGTTTGATTGACGGCTCGTAATTGGCACGGAGGGCTGGTCCTCTTTAAGGGGGTGGGCATTACAATCGGGACCCTTAAAGGGGTAGTTATTATCGCTCGTCGTAAGAG
CTGCCCGAGGGCATTTAATGACCACGTCACCGCACACACACTCTCCGTCAACACAAAAATAAAGCCAGCTGCCAATCAAGTACAGTCGTCTGCCAGACAGACAGGACTCTCGGCCAATGAGCTAGTCTGTTTGAGGAAGGGAGGCGGGAGGGGGGTTTGATTACAGATGCCGTGTCTACTAATGGTGGCGCGTGCATTCA
CAGAGTGCTTACCAGATCTTTTATTACCAGTAGCTTTGTGCACGTCCTGTCTTGTTCATATGATTTGACACGTTCCTACGAAGAGATGTTAATATGCAGCTGTCAATCAATTTGGTGGGTGGAGAAACTGCACTCTTATGTCTTGTTGTGGTGGGCCTCAAAATTGGAGGGATTTGGATTTAATGTTAAGGTCAGGAAAT
CAAAAATAGAGCAAGGGTGTTCCTCTAGTGAAATTGCTTTGACTCACACGCTGAAAATGACGGACATGAAACAACAAATTGAGGATATGGTGACACGCAGCTGTCAATCAATAATGGTGGCCGGGGGGACCGCACTCCTACGTCAAGTTGTGGTCGATCTAAAAACCTCTCCAATTGGTCCACAGTTTTTATGTTGTTAT
TAATTATTTATGAATAATTAATTAGTTCATAACGAATTAAATATTTGTAGCCTATTGTTTGTAACTACCTGACACACAAATTACCTGTTACTAGTTACACACAAATTACCACCTGTCAATCACTTTTTTCTGCGAATGAGTAGGCAGAGTGATCTGTGTTTTAATGGTGCCGACAAACTTGGTTTATTAAAAAGGTCCCT
TTTGTTTTGTTGTTGTCTTTGAATGTTAATTTTGGTTTTGAATTGACAAGTGTCTGTCTAAGTGGTGAGCCACACCTCTCTTCCTGTATCGGCTGTCAATCACGCAGACAGCGCGTCTGCTTCCAGAGCTCAGGTGCCTCGTGGGCTGCTGTTGTCAAGCTCAAGCATCAGAGCACTCGGAAATGTGAGAGTCTCTGGCG
TCTTGCATCTGACCCTTCTTTACATGGATCCTCGCTCTCTCCGGGGTGATGAAGACAGCCATCCCGACACACCACGAGCGATGCCCTTGAATGACAGCTGTCAAAGTTTCTGCTGCTCGTCTTGGAGTTGAGGATATTGTCAATGGTGAACTTCAAAGAAGCGGGTCGACATGACGCGTCCTCCTTGCTCATATTCTCCG
CTCATCATGGCCGTATACGAATATTAAAAGACTTAGATTAGATTAGCATATATGACCTAGTTCAGTTAAGTTCTGCATCCAACCTGTCACTCATTTGCTTCTGAAAACAGAGACTGATGGCGCTGCAATATAGGCTAAAGGCCTAGTCTAGTAATCCAATCAAGATATTATGTCTGTATCTTATTTCAGCCCCAAAATTT
ACTGTGAGGGGGGTGGATTTTTTTTATAACTCATCCGTTTTTCCTTTATATTATTTTATATTAAGTTTGCATAATTAAGGGCGTGGCCACTTGAGTGACAGCTAGGTCTCGCCGATTGCAGTCATTTCACCTCTGACTCCGGCAGATTAGGTGCTGAACTCGGCATCTACATCAAAGTTTTGTGTTGTTTTATGTGGCTT
GGAGAACCAGAAGCTAAGGCCAGGCACAAAAGTAAAGCAGGTCTTGAATCAGCCGTTATATTTACCAAACAGCATTGAGTGCAGATATTATCAACATGATTGACAGCTTTGTCCAGAGTTAGACTTGAATCATCCTGACTTTTAGATATTTAAAGATTTGTTACAAAAATTCAAACTACAAACTGATTCTATTATATGAC
TCAAGTTTAACAACATAAAAACGGTGGAACAATTGGAGCAGTTTTCAGATAGACCGCAACTTGACGTAGGAGTGCAGTCCCCCCGCCCACCAATATTGATTGACAGGTGCGCATTAACATTTCTCCGTAGTAACGCATATAATCATATCAACAAGACAGGACGTGCACAAAGCAACCGGAAATAAAAGGTCTGTTAGGAT
GGTTAAATGCTTGTTCACCTTTTGTCTACAGCAACCATTAACATACCATCACACCACACACATTCTCTCAATAGAATGGGGACAGAAGAGCTGTCAGTCAATAAATGGGACAATAAAGTAACTGGTGATACTAATTTAAAAAAAGGAAATAAAAACTAAAGTGTTCCTTTAGTTGCTGACAAAATAATCTGATTACATAC
TTCTTTTTCCCTATTGTTGGAATGCCCACGCGTCAACGTGTGTAACCATGACAATTGAACTGTCAATAGCCATTTCCCCTCGTTCATTGGTTACCACAGCTGTCAGTCATCTTCACATCGACCCAAAAACCCAGTTTGACCAAGACACGACAACTAACCACAAAAAGTTATGCTACAGGTGTCAAAAACATCAAGAGCGA
TCATGTTGAAATCTAAAAAAAAATTAAAAATCAGTCAGATGTTGAAATACCGATGATGACCGACAGGACGCGCCCGCGACGTGTTTGTTTGAAAGGCCCACATGAGCACTCTGACGTAGGCTTGAAATCTAGCCAGGTAACGGTGTCGGTGCAAACAGGAAAATTACCTCTTTTACTCGACTTATTTGGAGATAGATTAG
CCTGACGTTAAAATAGGATCCAAAATTCTCCAATTTTGAGGCCCACCGCAATATGATGTAGAAGTACAGTTTTCCCCACCTACCGAATTGATTGACAGCTGCATATTAACATGTCTTTGTAGTAACACGTATAATCATATCAACAAGACAGGACGTGCGCAAAGCAACTGGGATTAAAAGATCTGTTCTGCGCTCTGTGA
CTGCACGAAAGGCTTGAGAATTGGAGATTAACCTGCTGCTGCTTCTCCAATAAGGTAGGCAATTAAATATGAAAGAAATGTAGATGATATGTGGATGATTGACAGGGCTCATAATTAAACAATGTAACGATCTGTTGACGAGGAAGTATGTCCCAAAGCTTGCATACTTATCTGTTACACACTCAGGCTATATTGTAAAT
TATGGAGACGTTGTTGAATTAAGGGCTAAGGAAGTGAAATTCATGTTGCCTTATAGCTCAGAGCAGATCGCACGAGCGTCAAAGCCTGGGTTTGGAACAGTTACACCTGTCAATCACCCATGCCTGGGATAGTCAGTTCCCCTCGGGATGCAAATATTTGAATTACTACGAAACTGGATGCATTTTTTTCAGAGGTGTGA
TCATTACGCTGTGGCGATCCCTTTTTTTAATAAAAGGACTAAGCCGACAAGAAAATTAATGAATGAATGACTACGGAGCCATGTTAATACGCGGCTGTCAATCAATTCGGTGGGTGGGAAAACAGCACTCCTACATCATGTTGCTGTCGGCCTCTAAATAGGAGGGATTTGGATCTTATTTTAAGGTCAGGAAATTTAAA
TACTCATTTGTCATTTTATTACTTCTAATGTTTTTGACCAGCAAATCCGAATAGTCAGCTGGACAGCACTTCTAGTTTCATTTTCAGAGCTGCTGCCGCCTCTGTCAATCAAATCAAGCCAAAAACAAAAGTGCTCATCAGCACAAACTTTAAATGTTTTTGACAAATTTACAATAACTAAATGGTACTGTTATTCGTCA
GCATACTGTACAGAGTTGTAGCACTGGCTGTAAGCAGAAACCAAATGGGTGTGAAAGGCCAGCAGTGTGGCTACATTTAGAAGTCCGGCATTTGATTGACAGTGAGGTGTGCAGCGCTATTACAGCTTCCACAATCATGGCAGAGACTTTTTCTCAGCACTGTGTAAGCCAACCTGTTAGTTTGTCACATGCTTTCTGTT
AATGCACGATTCATTCCCGAATCGCACACTGGCAGAAGAATGGAAGTATCAGCTCTATCAAGGACAGGCTGGGCTCACTCCTCCACTCTCCTTCAGACTGTCACTCACACCCTGCGCCTGCAATAAACACACAGTGGAATAACAATAGAGGCGATTCCCCAGGGCTCGCTTCACTTTCTCTCCTCTGCACTTTCTCTCTC
TGGCCTTCTGTTCAACTACCTGACCCACATCGCATGGTCTTTGTTTTACCCATAATCAAATCATAAATAAATGAAAAGACGTTGCACAAATTACCACCTGTCAATCACTTTTGAGTGATCCGTGTCGTTATATTGGCGTCGACAGACTTGGTTGGTAAAAAAAGTTCCACAACCAACAGCCTCTGAGGTTTTCGCTTAAA
ATTGACCGTGTAAAGTGCATAAAGCAAAACAAAAATATGATGTGTATGCCGAGTTCAGCAGCTAATCAGATGGAATGACGTGACGGCAGCCAGTGAGACCTAGCTGTCACTCAAGTGGCCACGCCCTTATTCATGCAGACATAATATAACTTAATTTAAATGAAACAGATGAGTTCTAAAATGAAATTCACCCCCCTCAC
ATAGGCCAAAGCACCACACAGTGCATGATTTCCCTCAGCTCGGAGATTTGTTTGGCTTTGGTACTTTCTGCCTCTGTCTTTTCATGTGACGCTAGGCACACGCCTGTCAATCAACATTTAAAAGCAGCATCGAGTAACTGAACAACAAGCGAGAGGGAGAGATGCATGTCACGGAACTGCTTTGTGAATGTGCGCTTGAG
GTTTGACCTACAGTAGCAAAATGAACAGACCTTTATTCCCTGTTGCTTTGCACAAGTGCGGTCTTGTTGATATGATATGCGTTACTATGGAGACGCGCCTGTCAATCAATATTGGTGGGCGAGGGGACCACACTCCTACGTCAAGTTGCAGTCAGTCTGAAAACCGCTCTAATTGGTCCACCGTTTTTTATGTTGTGAAA
ATTTATTTAATTTTTTATGAAAAATACCCATTTTGAGGCCCACTGTAATGTGACATAGGAGAGCAGTTTTCCCAGCCCACGGAATTGATTGACAGCCGTGTCTCTGTAGTAATGCGTGTAATCATACCAACAGGACAGGATGTGCGCAAAGCAACTGACATTAAAAGATCTGTTCAGCTCGCTGTGATCATCAATCATCA
GTTTATTCTGTTTCTAAAATGCTGAATGATTGCCTTTATGTGGCGTGTACATTGGGACAGCTCTTTAATGTATATAAATCCAAAGTTTCGTTGTGTAAGTGTGGCTGTCAATCACAGAAACAATTTGGATGCTATACTTCAAAAAGATCTTGGAAGGTTGACCCAAATAAGAATGTTCATCGAAAAATGTTATCGGACAA
AATATTACCCTTCATGACAACTGTGAGGGGTGAATTTTCTTTATAACTCATCTGTTTCGTTTATAATAAGTTTGCATAATTAAGGGCGTGGCCACTTGAGTGACAGCTAGGTCTCGCTGGATGCCGTCACGTCACCTAAGCTGATTCTGGCTGATTAGCTGCTGAACTCGGCATACATTGTGTGTTTGTTTTGTTTTATG
AATGTGTGGTCTCAGTGATTTTGAGGCCCATCGCAACGTGATGTGGGAGTGTGGTTTTACCCGCCCACTGAATTGATTGACAGGTGTGTACTGTATTATAGGAGTTGCACAGACTAGTTTCTAGCACAGACTGCTTGACTTTCACGCTCTGTCATGACGCTTTTTGATTGACAGTGACTAGTCGTGGCACATGGTTTTTG
CAAGACAAAAAACCTAAGTAAGAAAAGCATTTTTGCAGTGCAAGATTTGGGACAAACAACTTCCTCATAAACTGACCAGTTATGCTTAGTTATGTGCCCTGTCAATCATCTCGACAGATTCACCACATTTCTTTCATATTTAATTTTCTTACCATATTGAAGAAGCGGCAGCAGGTTAATCTGCCATTCTCAAGTCTTTC
TATAATAATTAAGTAAAGTAATATGTGCTAATATAAGTGGCTTTCCTGAGGTAAATGTAATGTAATTTCATGTAATTACTTCACACACGATGTTTGATTGACAGCTGAATGGAATTTCTTATTTTCCTGATGGCAGAAATGAGCATTTTCAGTGTTTTTGCCACTTTGCAAAGCTCAACAGCAGCTGTTTTTTCAGTTTT
ATGAAAACAATGTGTTCAGGCCAGCAGAAGCCAGCAGGGAATGCAGATGGAGGGGCACGAGGCTCTGTCCTTCTCCAGGAACATGTCTTTGCTGTCAGCTAATCAATCAGATGTGGTAATGGCTGTCTCTCTGCCTACAGTCTCACCTTTAACAGCTCAGCTCAATTTAGCAGAAGGCGCTTTTGATCTTTTGTGGACAC
TTTTTTCGACGTTAAAATAGGATCCAAATCTCAGTGATTTTAAGGTCCACCGCAACGTGACACAGGAGTGTGGTTTTCCCCACCTACCGAATTGATTGACAGCCGCGTATTAACATGTCTCCATAGTAATGTGTATAATCATATCAACAAGCAGGACGTGCGCAAAGCAACTGAGATTAAAGGGCCATGAAACCCCCTTG
GCACTGGTTATTGTGCTGAAATAGGTGCAGATCTTCATTTTTGTAAACAGTTTGTTTTTAGCAGTAATTTAATGCTGGGCGTGTCATCGTGATTGACAGCTGTGATTGACAGTTTCTCAAAGCACACCGTCTGAGCTTCGGCAGAAGACTGAAGTGTTATTATTTGATTTCTGTGTTATTTTACCATGACAAAATGAGTT
ATCTGTCTTACCCCACTCAGGGTTCTTTGGTTTCTGCAGTAGTCGAGGGCCGAGCAGGCTGATGAGCAGAGCTCCAATAGGAGCAGTGATGATGATTGACAGCACAGCCACAGTCAGGACGTCCATGCCGTACTTCTGCAGCTCCAGGTCCTGCTTGGAACGGGCCATGTCTAAAGCTGTAGAGCCTATAGCTGCCTGAA
AAAACAAAGAGAACAGCAGAGGAGCAATCAGATCACAAACGGTTATACGGCTGTGTTTTTACTCATTATGCTAATTCATCAAGACACTGCCTGTCATTCAAATACTCCCGCACCCAAAAGCACCAAACAATGTCAGGCTACCAAAATCTTGCTCATGCAACCTTCAAGCTCAGACACTCTGGGCAAGAAATGCGTCTGCG
GAATGTTTAAATTTGGTAGAACTAATTACTAATAATTAACATATACCAAGTAATTCATTGAGTCGCCATTTCTTATTAACTCTAAGTGATTGACAGCCCAAGTAAATCAACTGATTGGATTAAATGTAATAAAGCGTGGAAACTCATAGCGGCCTCATTCAAGTTCATCAACTAAAATTAAAAGTAAAAAAAAAGACAAA
TGCTGAAATAGGTGCAGATCTTTATTTTTGTAAACAGTTTGTTTTTAGCAGTAATTTAATGCTGGGCGTGTCATCATGATTGACAGCTGTGATTGACAGTTTCTCAAAGCGCGGCGTCTGAGCTTCGGCAGGAGACTGAAGTAGACTGAAATGTTATTATTCGATTTCTGTGTTATTTTACGATGACAAAATGAGTTCAG
TTTAATCCCAGTGGTTTGTGCACATCCTGTCTTGTTGATATGATTATATGTGTTATTAAATGTGATTATATTAACATGTGGAGTCATGTTAATACACAGCTGTCAATCAATTCACTGGGCGGAGAACCAGCATTCCTAAGTGAGATTGCAGTGGTCCTCAAAATGGGAATGATTTGGATCCTTTTTAACACCAGGAAGTT
AGATTGTGACTAATGGGCGGGGCTTTCCCCTGCTAATGCCACCTACAAAGGGAGAATGTCAATCAAAGTGTTTCCGCAGACAAGTTTGATTAAAAAAACAAAATGAGTACATTTGTACCATTTTAGCTGGTTATATTCAAAGACTGTGTGTCATTCAACTGTGTTTAAACCACTTATAAAAGTGCTTTTTTGCAGAATAT
CTTTTTTTGGATGGCTTTTGAAAATCCTTGGTTGGGTTTAGGGAAGAAAGCGAGTGGGCGGGTTAATTGGTAAAAATGTTTGGGTTTAGGGAAGGAGGAGGGTGGGTTAGCTGATTGGCCACACGCCCAGTCAATCATTCAGTCAGTCAGACAGACGGTTGTTCGACAACGGCCTCCGATGGGTTTACGCGAGAACAGCG
ATGGACTGAGGTGATGGCGTCGGTTGATTTGAACATTGATCCTGATTGGTCGACTGCTTCCCCGCGTCTGTCCAACTCATCCAGTTAAAATGCTGATTGACAGTTTTTCTGTGTTCACACGGTTTCCATCTGTCCTTAAAACAAACATTTATACACGATATAATATATTTAAAATGGCTCAAATAAGAACGTAAGGTGAG
ATCCCAAATGTTCTGAAGCCATTCTAAAGTTTAATTTGATGTACAGATGAAAATTCAAGTTGTTAATTTCATGTTTACCTCAGCAATTCCCACCACCGCCTGTCAATCATTCTCCATTCATTCACAATTCAAACTTTGTGTTGCGTTCATGACAACTCAAAAAACTTTCTTCAAGATTAATTGTTCCTGTTAACATTGGT
AATCTGTCAGCGTTATCTATATTCTCATCTTCAGCGCTTTACAATTTTTCGCAGTAGTAGCTTTCTGTCATCCGAAGCCAGAAGGCGCTGAGTGATTGACAGCTGATATTAACCAATCATTCGCGTTCAGTGCTAGAGCAGTGGTGGGCCAATAAGAAGAGCGTGAAGGCGGGGCAAGCATTACGGACTTGGATTTGTTT
CTGTGTGCAGCTGATCGAGAACAGCGTGTGTCTGCTGAGGAATCTGTCCTATCAGGTGCATCGGGAGATCCCTGGCTGCGAGCGCTATCTGGAGTCCATTCCTGTCAATCAAGGCCCCCTCCCGTCCCAAAAGGGCGGCTGCTTCAGCTCCCGAAAGGGCAAAGGTGCGCTTCTGATTCATTTTAAAGCAGAACACGGAC
GAGCTGAACAGATCTTTTAATCCCAGTTGCTATGCTCACGTCCAGTCTTGTTGATATGATTGTATGTGTTACTACGGAGGCATGTTAATACGCAGCTGTCAATCAATTCAGTGGGTGGGGAAACTACACTCCTACGTCATGTTGCGGTGGGCCTCAAAATGGGAGGGATTCGGGTTCTATTTTAACGTCAGGAAACTTTA
CTCCATGCACTTTTCCCCTGAGGAAATCAGTCCATCACAATGAGCCTTAACTGATGGCTGACTCGTCTGGGTCAGGGATGATTGATTGATTGATTGACAGGGGTGGGTTGGGGACCGGGCTGTGGGTGGCAGAGGAACGGGTGTTTTTGGCCAATAGGCCGTGTAAAACCTCCACATCCTTTTTGAACGGTAATAAAAGC
TAAATAATTTTGAGTGTGTAACAGAAGAGTATGCAATCTTTGAGACATACTACTTCCTCATTAACAGATGTTCTGCTGCTGAGCCAATGACTGTATAAAGCCCTGTCAATCATCAACACATCATCCACATTTCTGGCATATTTAATTTCCTACCTTACTGGAGAAGCAGCAGCAGGTTAATCCGCCATTCACGAGTCTTT
TCCGTACGCTCTTTCATCAACACCTGAGATTGAACTGAGCTTGGCAAGTGCCGTCAAACACTCACCTGCGGCTTTTGATTGGCCGCGCAGGGTGGACTGACAGCAATTCTCGACCAATGAGCTCACAGAAGGGGCGGTGACCCAAGACTGTTCTGGGAGGCTCGTGGATGTGGACTGGAGCTCGTGCCGCTGCGCTGAGC
TTAACTGTACCTAACATTTGGTTTGGTCTATTGTTAGTTTAAAGCAGGGGTGCCCAAACTTTTTTCCTATAAAGGGCCAAAACCCAGACTTGATTGACAGCTGTGGGCCAAATATTTACCAACCCGTAAATTGGCCAAGGGGAATTTCCTGATTTATTCAGTAATATCTAAAAAAAACAAACTAGAAAACATTGCTTTAC
AGATGTAAACCAATAAGAAACCGTTTTTCTTCGTAGGGAGGCGGGACAACTTCGCTCGGGTCAATAATCCAGCCCCTCCCCCCGCGCGTCCATCTGTCACTCAAAAAAAGGTACATTGTGGCTGCGTTGGTGACGCGCTAGTGTATAGTGAGGTCATGAGTGTACCAGGTCGAGGTGATTATCGTGTAGATTTTGCCTAA
AGACCAGCACGATGCATATCTGGAGCGTATGAAAGAAGAGGGCAAGATCCGCGAAGAGGGCAATGACAGCGATGACTCGGAGGGCGAGAGTGGTGAGTGACAGCTCTATGAGCCAATCAGATGGCAAGCTAATGTTTTTTTTTGCATATGACTAGGGTAGGGCTGCACAGTACTGCATTAATTGGATACTGTGATATCCT
GTTTAGATGTTTTGATCGGCGTGCATCAGTAGCCAACAAGAGTTCGGTTTTGTTGGTCACGTGCATTATTATTTGCTTCTTATCACCGCCTTCCCCTGGACTGACAACAACATTAGCCAATAAGAGTGAAAGCGGTGGCGTCGCATGTGTTTGTGATTGGACGCTTAACCTCAGATGGGCGGTCCTTGCTTCGTGGTGTT
AAAATACAGAGAGTTGGAACAAATAATTTAATCCAGGTTTATTTGCAAAAACAAATGTTCTGTGGACATGTGTATACATGTTATTATAGAAACATGGCACCTGTCAATCAATTCGGTGGTTGGGGAAAACGCACTCCTACGTCACATTGCGGTGGGCTTCAAAATCACTGGGATTTGGGTCCTATTTTAACGTCAGGAGA
CAGCTTCTGCTCCTCGTGCATTTCCTCCTACTGGGAGGGCCAAGGAAAGACTTGCTTCTGCCCTCTGTGCAAAGAAAGCTTCCGTAAGCGCCCCGAGCTCCACGTCAATCACACGCTCAAGGAGATCACGGAGCAGTTCAAGCGGATGGCCGAGACCACAGTGAGCGTGCCTAAAACTGCAACAACAGATTCACCTCCAA
TACTGAACGTCGGCACTGGAGAATCGTGTGCTTAGGCCTTAAGTTTACAGCGCTTCCCGGATATAAAAACCGAGCTCATCCATTGGATGTGTATGACGCCAATCATGGCTGTGAAGCAGTACGTGCGTGTGGTTGGGTAACAAAAAGAGCGCGTCGACGTGGTGGGCGGTTCAAGCAACTGTCGCCAATATTCATACTCA
GATTGTCTGAACAGTCACACCAATCAACACCGCAGCATCACCTGCCCGCTACCCTACAGTGGCTGAGGAAAAAGAAAAGCACATGAGTGGTGGACTGAGCTGTCAATCATAGCTATTCCTCAAATTCGTCTTCCTATTGGTTGAACTAGTGTCAATCACCAGAGATCCGCTGACGTTAGGACATAGCACTGTGGTTCTTT
TACTTTGTGAAAGTAAAATATATACTTTTGAGAGTTGTAAAAAGAGTTTTGGGACATAATACCTCAACATATCGTTGTGTTGATTAGTTACGAGCCCTGTCAATCATCCACATTTGTCATTTAATTTCCTACCTAATTGGAGAAGCAGTAGCAAGTTAATCTCCCATTCACAAATCTTCCGTGCAGAGAAATCTCCTCGG
CATGCACTGATTTAAAACCGGTTTAAACTTGTAAAACTCATCCTTTGCTGTCTTGTTGATATGAGACATGTTACTATGGAGACATGTTAATACATGGCTGTCAATCAATTCAGTGGGCGGGGAAACCAAAATCCTACCTCACGTTGCGGTGGGCATCAAAATAGAAAGGATTTGGGGCCTATTTTAACGTCAGGAAACTT
TTGTGCACCTTTTTACAAACCAAGTTTGTCGACGCCATTATAAGGACACAGATCACTCTGCCTATTCATGCCAGAGTCATTCAGAAAAAGTGATTGACAGGTGGTAATTTGTGTGTAACTTATCTTTATTTATTTATGATTTGGTTATGGGTAAAACAAAGACGATGTGAGCCAGGTAGTTAAAACTGTAGGCTGCAAAT
ATCTGTCAGTGTTAATTTCATTCCCTCATCTTCAGCACTCCACAGTTTCACGGTTGTAGCTCCTGCCATCTGAGGCAGAAGCCATTAACTGAGTGATTGACAGCTGATAATAACCAATCATTCGCGTTCAGTTCTAGAGCAGTGGCCCAATAAAAAGAGCACAAAGGCGGGGCAAGCATTGTGGGCTTTTTTTTTACTTC
AATCCGAGTTTCTTTGTAAATCCTGTTCTGTGGACACAACAGTTCTTCCGTGTTACAACAGGACAAGTTAACACCTACCTGTCAATCAATTCAGTGGGCGGGGAAAACCACACTCCTACATCACATTAAGGTGGGCCTCAAGAGCACTGGGATTTGAATCCTATTTTAACGTGACATAACTATTTATATGTAAAAACGGA
TATTTTTAGCCTACTATTTCAACTACCTGACCTGCATAGTCTTTGTTTTACCCATAACCAAATCATAAATAAATGAAGATAAGTTGCACACAAATTACCACCTGTCAATCACTTTTTCTGCGGGATTATTTGGCAGAGTGATCTGTGTCCCTATAACAGCTTCCATAAACTTGGTTGATAAAATAGGTGCACAACCAACA
GCGCTGTGCTTAGAATGTTTATTTTAGTGCATTGTGTCATAAGCTGCTGAAAATCAGTTTCCGAAGTTTAAGAATGGATTCTGAAGCGTGATTTGACTGACATGAAAAGTAGCCAATCACAGTCGACCTTGTCTAGTTGCGTGAAACGTAAGGGCGGGACAAATGCTTTCTGTGCTGCAGAGACAGAAAAAACAACTTAA
TCACGCTTGTACCTTTTTACCAACCAAGTTTGTGGACGCCATCTTACTGACACAGATCACTGCTTATTCATGCCAAAGTCCTGCAGAAAAAGTGATTGACAGGTGGTAATTTTTGTGTAATTCATCTTTGTCAGGTAGTTGAAACGACAGGCTACAAATAAATAATTTGTTACGAATTAATTAATTATTCATAAATCATT
AATCTTCTCTTAAAAATGAACCCATCTCTCCATCTTGCCAGAATGCTATAGAGAGCATGTAAACACTGGGCTCTTGTGGAGGGTGTTTTGATTGACAGCCCAGACAGACAGACTTCTGATATTCAAGGCCCGGCTCTATTATGCAGCATAATGATATGTCTGCTTCTCCATGTGCATAGGGGGCTGTTTGTGTGTGTGTG
ACTCCAGACCTCGATAATAACATCCTGACTGCCCACCGGAGCCCCAGAAATCAAGCTTGCTACGGACTCTCGGTCTGTAACGGCTGCTCGGAGAGACCTGTCGGTCACACAGAGGCGCGCTCCCGCCGCGCTCGGACCAGCGCTAATTGGTTGACTAATTGAACTCTGCGTGCGGCTGCCCTCTGTTCTGAGTAATCAAC
ATTTCTCTGCAAGAAAGACTCTTGAATGGGAGATTATTCTGCTGCTGCTTCTCCAGTAAAATAGGAAATTAAATATGACAGAAATGTGGATGATTGACAGGGCTTATAACTGAGCAACATAACGATCTGTTAACGAGGACGTAGTATGTCCCAAAGCTTGCAAACTCTTCTGTTACACACTCAAAAGTAGCCTACTTTTT
GAGAGTTGGAATAGATGTTTTAATCCCAGTTTCTTTGCAAAAAAAAAAAAGGTTCTGTGGACTGGATGTGTACACATGTTATTATAGAAACATGGTGCCTGTCAATCAATTTGGTGGGGCGGGGAAACCACGCTCTTACTTCCCGTTGCATTGGGCCTCAAAATCACTGGTATTTGGGTGCTATTGTAACGTTAAGAATT
CTCAGTTGCCCACGGAAACGAGTTCACGTAAGCGAGGAAACGAACTCACTTGTTTCCTGATTACTGTTGCTACGGCTTTATGAACGGCTGCTCGACTGACCAATCACAGACGCAGTGGAAGTCACTCCTACTGCATGGATTGGGTAGATAAACAGTAAGAGGGCGGTACTTTACGGAATAAAACTGACCAAAAAGAATTG
TCAAATTTAACAACATAAAAACAGTAGACAAATTGGAGCGGTTTTCAGACCGACCGCAACTTGACGTAGGAGTGCGTCAATCAATATTGATTGACAGGCGAGTGTTAACATGTATTTGTAGTAATGCATATAATCATATCAACAAGACAGGACGTGCACAAAGCAATCAGGAATAAAAGGTCTGTTCAGTTTGCTAGGAT
AAAATACTACATTAATGCTAACCAAAGTCTGGCCACTCCAACAGAACAAAGAGAGGCAACCAACTGTGGTAACCATGGTGACGGTAGAACCCAGCTGTCACTCACTCACTCACTCACTGCAGACAATCACATTTAGTGGCCATTCTATTAGAACTCTCACACAGAACACAGCAGAACACACATCTGCAGCAGAACACCGG
CGTTATATGTAATATTACCAGCTGAAGCGTTTGGTCAAGATTTCCATGAATGCTGGGTGCCACAGATGAACTTACATTAACGCTAGTTGATTGGCAGCTGGAGATCTAAGTTAGTTATTTTATAGTTTAACCGCGTTTACTGTAATGCTGGATTTTGAGCAGGATCGCTCACCTTCTGTCAGAAATGTGAGATTCAAGAC
AGTCCCGCCCCCCCAGCAGCTTTAACTTCGATGATGTAACCCCTGTCCAAATTTAGAATGTTGTTGATGGCTCAGAAGTTTTTCCTCTGGCCGAGAGAGCTGTCTATCACCCGACGTCACGACTATCCTGTTATTATTGTAAACAGTCTACCCGTTCTTTTACTGTCGTCCTCCACCTCACGAAATTCTCCCCCGGTCCT
GTTCCCCAGCAGAGCTCATCACGTTTGCAAGTGGCTATAGATGGAGGCCTGAGTTTGACCCCCGACCTCTCCATTCAGGGTGAGGCCAGCGAACCTTGTGTCAATCAAACACAAAGCGTTTTCTTGTCACTCGCTCCCACAATAGCTCTTAAAGGGAGGCCCGTGTCTGTCAGATGAACTGGATTGATTCATTTGTCTGC
CGAATACCCGAGCTACGAACTCAGGAAAAAAAGTAGCAAGGGCCTGCATGATCATCAGCAAGGTTGGATTGTGTCATTCGCTATTGGTGGATGATGTGAGTGACAGCTAGTCCCCATGAAATATAGCCTAAGTAACACATTAAAAGTTATATTTCTGATTAATGATAGATAAACAAATGAATAAAAATCAATTAATCAAC
TTTCTGTCACAATTTTACATCGTTTTCTTCAGACGTTAAAAGGACCGTTCATTTATAACGCTCGTTACCGCGAGAATTTGACGCGCATGATTGATTGGCTGTCGGTTGCTGTTTGCCGAGTGAAACCCTATTGTATTCGTGTTAAAAGTAGAGGTCGACGATGATCTTGTGTTTGACACAGTGTGAAAAGCCCTAATCTT
TTGGTTGGGTTCAGGGAAGTAAGCGGGCGGGCGGGTCAATCGGTAAAATTTGTTGGGTTCAGGTAAGGAGGAGGGTGGGTCAGCCGATTGGCCAGTTGCCCAGTCAATCATTCAGCCAGTGAGACAGCAGCCTCTGGTGGGTTTATGTGACAACATCGGGGGCGCGAACGGCGCTTTAGATTTGAGATGTGAAAAAGCGC
CTCCCACGGAAGCTCGATCTTATGCGCCGAGTGCATTTTTAGCGCGCGGCCCAGATCGCCTGATTGATAGGGAGTCGGAAAAGAAGATTTTGAGTGACAGCTTACCTTAGTGCCAATCTTCGTCACAATGACAAGCGGCTGCAGCAATCGGGACCCGCAGTTCTTCCATGTCGTCACAGCGTAACGGCACGCAGGCAACT
TCTAATTCATCCACTGGTTTGGTATGAACATGTAACAAACAATGACACAGAGAGGCATGTGACTGGACCGGATGAACTGAGACGTCCATCCTGTCCGTCAATTTGATTGACAGCACCTGTGCGTGTGTACTGAAGGAGTGAAGGGGGACGAGGCTGTTCTAAATGACACACAATGAGATTCTACATGAAGTCCACACACA
AAACAGATCTGTTAAAATAAGATCTAAATCACATTGATTTTGAGGTTGACCAAACGTGACGTAGGAGTGTGGTTTTCGCCACCCACTGAATTGATTGACAGGCGTGTATGAACATGTTTCCATAGTAACACGTATAAACATGTTCACAGAACATTTTTTTTCAAAGAAACTGGGATTAAAAGATCTGTTCTGACTCTCTG
CATGAAAGACTCATGAATGGGCGATTATCCTGCTGCTGCTTCTCCAATAAGGTAGGGAAATAAGACAGCAATGTGGATGCTGTGTGGATGATTGACAGGGCTCATAACAACACAACGATCTGTTAACGAGGAAGTGGCATGTCTCAAAGCTTGCAAACTCTACTGTTACACACTCAAAACAAAAGTAGGCCTATTTTTCC
GTGTGTGAATATATCCAGCCTCTAATGATCAATAATAATTAACTCTATATTTTTAATCACATTCACAAAAACAGTCTGCAGAAACACTTTGATTGACACTCTCCCTTTGTATGTGTCTTTAAAGGGGGAAAGCCCTGCCCATTAGTGACCATCTCTCCTTAATTAGCATTGACAGCCCTAAGTGAGAAGCAGCTGTCCAA
CTGTATATCATTATATGAGCATCCAATATTAACTAGAACTTGAGTTTAGTGACATTTTCAAAATGGCTTCCTCCTTGAGAGCCATTACGGCTCTGATTGACAGTGCTGTGTGCTGGTGGCTCGACTTATCATTCAACACTGTGGGGGAAAATGCAACTGCTGCTATTACCGATCCAGTCAACTGAGAGCATAACAAAATA
TTCTGTTAAAATAGGACCCAAATCCCTCCCATTTTGAGACCCACTGCACTGTGATGTACGACTACGGTTTCCCTGCCCACCGAATTGATTGACAGCCACATGTTAACATTTCTCCATAGTAACACATGTATAATCATATCAACAACACAGAATATGCGCAAAGCAACTGCGATTAAAAGAATTCAGCTCTCTGTGATCAT
ACAAAACCCCAGAGAGCAGTGCTCTTTGGACAGTTTGTCGATGCCACTATAACGACACAGATCACTCTGTCTATTCATGCTAGAGTCCTGGGAAAAAAGTGATTGACAGGTGTTAATTTGTGTTTGACTTATCTATTTTATTTATGGTTTATGTTTTGGGTAAAACAAAAACCATGCAGGTCAGGTAGTTGAAACAGTAA
GATATAACCGTGATTTGGCTGTTGGATTTCCATTCTTTACTGCTGTTCACTCAGTGCAAACAGATACACGGACATGAAGCCTTTGAAAGCCGTGTCAATCAGGTGATCCATCAGCGGATCACTCATATGTCAACTCCTAGACAGATCAGATGATTGACATGGCTTCAAAACTGACTTCAAAAGTGTTTGTGTGGACGTGT
TGATGAGTGTTGATCACAGTGAGCTGAACAGATCTTTTAATCCCAGTTGCTTTGCTCATGTCCTGTCTTGTTGATATGATAACATGTCTAGAGAGACATGTTAATACGCAGCTGTCAATCAATTTGGTGGGCGAGAAAACTGCACTTCTATGTCACGTTGACATGTGTATTCAATTTTAACTTAAAGAAAAAATATATCT
AAAGTGGATTGAACATAAAACAATATAAAAATATGATTTATATACCAAGATCAGCTGAAATCAGCTGAGGTGAAGTGATGGCGACCAGCGAGACCTAGCTGTCACTCAACCTTAATTATGCAGACTTAATATAACTTAATAGAAAGTAAACGGATGAGTTATAAAAAACATTCACCGTCCTCACAGTTGTCATGAAGGGT
GGGTTTAGAAAAGGCGGTGGGCGGTGTAATGTTTGTGTTTAACTCTAAGCCAATGATGTTATATAAGCAGGACATTCCATGTTCCTATTGGCTAGAATGAGTGTCAGTCAAGTTCCTCAAGGAAATGATAGAGAGAATAGGAAACAAGGGAACGCATGCGATGCTGTAAGAAAGCGCTAAGAAAGCGCTATGTTCTGAGT
TTGAGCCTAGCATCTAAAAATCGAGCAAGGATGTTCCTTTAGTGATATCGCTTTGACTTTGATGGATGGCGGATGTGAATCAACAAACTGAGAATATGATGACGCGCCTGTCAATCAATATTGGTGGGTGGGGGAACCGCACTCCTATGTCAAGTTGCGGTCGGTCTGAAAACTGCTCTAATTGGTCCACCATTTTTATG
CAGAGAGCTGAACAGATCGTTCAATCCCAGTTGCTTTGCGCACGTCCTGTCTTGTAGATATGATTGTACACGTTACTATGGAGACATGTTAATATGCGGCTGTCAATCAATTCGGTGGACGGGGAACTACACTTCTACATCACGTAGCGGTCGGACTCAAAATAGGAGAAATTTAGTCCTATTTTAAGGTCAGGAAATTA
GGCGCGCGCTTTTAAGACGGGTGGTCTTTGTTCATTGGATGTGACGTAAGAGTGACGTAACCGGGGAGGAATGACTGACAGCTGAATGGACCAATGAACAGAACCTGAGAATACATGAGAGCAGATACGGGAGAACAGAGCGAGAGAGAGAGAGGGAAAAAACACAGAGAAAACAGAGCACAAAAAATACAAATACATAA
AATGTCTCTCGCGATTGCTATTCGCAACCGTTGTTCTCGAATAAACCCACCTGAGGATGCTGTCGACCAACTGAATGACAGAATGATTGGCTGGGTGACCTGCCAATCAACGGACCCACCCTCCTCCTTCCCTAAACTCAACCAATTTTACCGATTGACCCGCCCACACATTTACTTCCCTAAACCCAAACGATGGTTAA
TCCACTTTCTTTTTTGATTGGCTATGATTTTTTATTGACTTCTTACAGAGAGAACCCGCCCATATGCTCTTCTGATTGGCTGTAATTCTTGATTGACTGCCAACAGCGAGAGCCTGCACAGACACTTCTGATTGGCTATGATTTTCAATTGACTTCTTAAAAAGAGAGCCCGCCTACACTCTTCTGATTGGCTTATTTTA
ATCAATCAATCAATCAATCAATCAATCAATCAATCAATCAATCAATCAATCAATCAATTAATCAATCAATCAATCAATCAATCAATCAATCACATGACAGTTTGGACAGTTAGTTAGTTTTCATCAAAAACTACTATGCAAAGCCACTTATAGTCAGCAGAATATTTATCAAATAAAGTATTACATTGAAATATATGGTA
AAAAGATGACTTTTTGCTTTTAGTGTGAACATTTGCCGGCGTTAGTTGTTACGGCGGCAGAGACAGACTGTCAATCAAATCCCACGGCCTTTTCACTGCGGGCGAATAAAACGACACCGCAGATCAATCGCTCTGACAAGTTCACCATTAATGGCTGTACAGATTACAAATGATTGACACCGGCATAACCACAGCACACA
GAATATAAACTTCTCTCTCCCACAACCGGCAGTACATCCGTCTTCTTCATCCCGCAGAGCATCGGAAGCTAAAGGATAATAAATAATTAGCGCTGTGACTGACAGGCCTGGCCAGCGGAGGAGGGCACCTCATTAGCCGTGTCCGTCCAATGCAGCTCCGTCACCGTGACACTGTCAAATGCAGTCCCTATTAGTGCCAC
GCGCAATATTAAGCATAAAGTCGCCTACGTTACGGCTTATTGTCTTAGACTCTCTCACGCCTGCGGGATCTATGCCGGCTTGTTTTGATTGACAGCTACATAATAGCTTTGTTGTGGCTAATGGAGGACGTGTCACTTTCTCTCTGCTCAGCCGTTTTGCTCGCTGCACCTACAACTGCAGATGTCAGAGAACCCATACC
TTATTTCCTGATGTTAAAATAGAACTAAAATCCCTCCCATTTTGAGGCTGAGCGCAATATGATGTAGAAATTCGGTTTCCCTGCCCACCGAATTGATTGACAGCTGCCTATTAGCATGTTTCCATGTATAATCATATCAACAACACAGGATGTGCGCAAAGCAAATGGGATTAAAAAATCTGTTCACTCTGTGATCATTA
CAACTTAACTGCAAAAAAAAAAAAAAAAAAAAAAAAATGAATGTCTCCCAAACTTCCTGAGCTCAGCACAAGCTGTGTCCTTCCCGTCAGAATCTGTTCCTCCTGTCAGTCATCTGCTGTTTCTCCTCCCACAGCGCAGTTCTGATTTTCTGCACAAAGTGGCGTGAAATATGTTAAAAGCAGCCCGGTTGCACATGCCT
CAACAGAACTACTTATGATATTGCTATTGCTCTTTTTAACGACCCCGTCCCTTACCCACAATGCCTTGCGCTTGTTTGATTGACAGTTTCAGCTCATAACTTGAGTGACATTAGGAAAATACAATCTGTATCGTGATTGTGTCCAAAGCGAATCGTCTGTGTACGAATATATCATCGATTTGATTTTTATACGTAGCATA
ACCTTGCTTCTACTACAGGTCTATTACCTGCCATGAGGACAGCAGTATTTCAGCTCTGCAAATGTTCAGCTCTTTCCACTGAGACTCCTGCATCAGTGGCTGTCAGTCAAACTTGCACTCCTCCTGTGGTCTTGATGACTGCGAGAGCACCTGCAGCGTCTCCTCCTGTTACCTGCCTCTCCATCTCTTACACCCACTAC
CTTGCAGTAAACAAAGCCCGCAATGCTTGCCCCCACCTTCAGGCTCTTCTTGTTGGTCCACTGTGCTAGAACAGAATGCGAATGGATTGGTTAATCTCAGCTGTCAATCACAGAGAATGAAAACAACGACAGATTTAGTTTTAGAAACCTCCTAAAGTTACAAATAATGACATCTAATTAGAAATCATGTAATGAATGCC
CAGTAAACAAATCCAAGTCCGTAACGCGTGCCCCGCCTTCACGCTCTTCTTATTGGCCCACTGCTCTAGCACTGAACGCGAATGATTGGTTAATATCAGCTGTCAATCACTCAGTCAGCGCTTCTGGCTTGGGATGACAGAGAGAGAGAGCTGCTACCGCGAAAAATTGTAAAGCGCTGAAGAGGAGAATGAAGATAACA
GACAACTGTAAGGGGGTGATTTTTTTTGTAACTCATCTGTTTGTTTATATTAAATTATATTAAGTCTGCATAATAAAAGGCGGAGCCACTTGAGTGACAGCTAGGTCTCGCTGTCTCATCACCTTAGCTGATTCCGGCTGATTAGCAGCTGAACTCAGCATATACATTTTTGTTTTGTTTTATATGGCTTTACACAGCCA
TTCAAAAACGAAGTCTGTCAGTGTTGTTTCCATTCTCTCAGACCTTGACATTTTCGTGGCTGTAGCTCCCTGTGATAGGAACTAAGTGATTGACAGCTGATATTAACCAATCCATTCACGTTCTGTTCTAACGCAGTGTGCCAATAAGAAGAGCTTGAAGGTGGGGCAAGCATTGCATGGTTTGTTTACTATAGCAAGTT
CTTCTGATTGGCTGTGATTTTTGATTAACTATTTGAAGATTGAAGACTATTTGAAGAGAAACCCGTTTCCTCTTCTAATTGGCTGAAATTTTTGATTGACAGCTAACAGATTGACTCCAACTTAAACCAGCTTTTGATTGGCTGTGATCTTTGATTGACTATTTGAAGAAAGAGTTTGCCCATATCCTCTTTTGTTTGGC
GCCCTCCCTAAATAACCAATAGCCCCTCCCTAAATGACTGACAGCCCACCCTAAATCACTGATAGCCCCGCCCTGAATGACTAGTAGCCCAGTCCTAAATTATTAATGACTGGCTGATAGCCACTCCCTAAGTGACTAATGGCCGCGCCCTAAAAGACTGATAGTCCCGCCCTAAATGATTAAAAGCCTGGCCTTAAATG
TTGATCATATTCGATGATGAATCCTGGTTGCTTTGCGCACATCTTGTCTTGCTGATATGATTATACATGTTACTGTAGAGGCATGTTAATATGCGGCTGTCAATCAATTTGTTGAGCAGGGAAACTGGCTCACTCTTAAGATGCGGTCGGCCTCAAAATGGGAGGCAATTGGATCCTATTTTACGTCAGGAAATTAAAAA
AAGGAAGGGACTAGCGAGTGGTCTGGCGCGCTTTTAACACGGGTGGTCTTTCCTTATTGGATGTGACGTAAGAGTGACGAAACCGGGGAGGAATGACTGACAACTGAATGGACCAATGAACGGAACCTGAGAGTCCATGAAAGCAGATATGGGAGAACAGAGCGAGAGAGAGAGAAAAAAAACAGAGAAACAGAGCACAA
ACAGCCACATTAGAGCTGTAATCGGGCCATACAAGTTAGTCCTGATAGGGCCCAAGCCCGACAAAATTCAGCCCAAGCCCGACAAGTACATTTTGATTGACAGCTTTATAAAGCCCCAACCCGTTTACAGCCCGACATTATTCAAATATGCACATGCACACAGCTCCTTTGTCTATTTTCAAAAATGAGTCGTTTATATG
TCTCTCTGATCCTCCTTTCCTGAGGTGCCCAGTGGTGAGATGCACATCATTAGTGCAGGAAATGAGTGATCCAGCTGGGCCAAGGCTCAGGAGAGAGGTCTGTCAATCAAACCATGGGGCACGGGTTCAAAGAAGGGCGGTGGACATTTTTTATTGACAGCTCATGCAGATATGCAAACATCACCCAGATGAGACATACC
GACGCAGGAGATACAAAAACTCTGCTCAGCCGTGTGTCCATCGCCGGTGCAGCCGCCCCGCAGAGCACACTCACCCCCATACCTGCGAAGAGTGAGTGACAGCCGCAGACACACACTGATGCTGGGGCATCACTTTTATTAAACCCACTGAATGATTAAATGCACTAGAACAGAGTCATCAACAGTAGTTATTTCTAGAA
AGGAAGTCCCACCTACGTGGTGATAACCCGAATGTACTGTAGCCATTGGTTTACACGCATATCAATCGATTCTACCACTAAGTCGATTGGCTTACAGAGACGTCAATCTAAATACCCTGTCATCCTATTGGCTGATGCTTTCTCTTTCGGTGTAACGTTTAAATCCCGCCTCTCGGTGTTTACATCCGGGTCGAGAAGAT
GCTTCCCATGGGAGTCCACACTGGGCTCTTTAACACCTTTTGCTCCAGCAGACGACAACCAGAACTCCAGTGAGGATGAGGAGGAAGTCAAAAGCAAGGTGAGCTCAAGTGTCAATCAAAAGCTCCATTTCTTCTGTGTAGACTTTAGGATATACCATCAGAAATGTATGTTCTTCATTCCCCTATTAGCCATGATTTGC
AAATAGGTGCAGATCTTCATTTTTGTAAACAGTTTGTTTTTAGCAGTAATTTAATGCTGGGCGTGTCATCGTGATTGACAGCTGTGATTGACAGTTTCTCAAAGCAGCGCGTCTGAGCTTCGGCAAGAGACTGAAGTAGACTGAAATGTTATTATTCGATTTCTGTGTTATTTTACCATGACAAAATGAGTTCAGTAGTA
GTGTGAAAACTCTAATGGCTTCTCATTCATGGCTGTCTATGCTAATGAAGGAGAAATTGTCACTAATGGGCGGGGCTTTCCTGCTCTGATGACATGTATAAAAGGAGAATGTCAATCAAATTGTTTTTAGTTGCAATTTTAATCAAAGGTGATCATTAAAAATAGAATTAATTAATTAATACTATTAGAAGCTGGCTATA
TAAATGACTGAATGTGACTACAACTTGTAGTCAAGGCAACGGACGCAAACGGAGGCAGATACCGGTTTCTGATTGGTTGTCGTTACTCTGATCCTTTGACTGACAGTTTCATCCTGTCTTGTGATTGGTCAGCGTGGATGTTTATCCCTCAGGGTAAAGAGCTTGTTGAGATTTACTTTAACACGCTTGCTTTCGTTTAC
CGCTTTCTGTCCATTTGGTGGAAGAAATGTATAAAATTCCCCTTCACTTTCCTCAGGAGCGTCAGTCAATGTATATGTGCGTGCGCGCGCGTGCGTGAGGTGTCAATCAAAGCGGCGGCTTCCCTTTCATCTCTGTAGTCAGTCAGAGATCAGGGGGAGGAGTACAGCACTACACTCTCTCCAGCCCAACATTACTCTCA
CAAGTCCCACCTCTGATGCGTGCAGTCTCCGCGTAAGACATTCGCATTGGTCAGAGGAGCTTTAAGGTTGATTCTAATTGGACAATTGAGATGTCGTTCACATAGCCGTGGCAACCAAAGCAAACAAGTAGGGAAAATAGCGTGGCCAATCAGGTTCAGGTTTATATATATATTCCCCATTGACCCAGTAAATGACGGTA
ACAAATGAACTATTGTGGTAATTAACCGATTTACTTTATAAGATTAAGTGGTGGAACAGAATTTTGACTTTATATTTTGATTGGCTCATCGAACGGTCACTCACTAGTCTCATCCAATCAAGGAAAAGGGGCGAGATCTAGTTGCCTGGTAGCAACAGTCACAAACAGCGTTAAAGCGAGTGTTGTGAATGCAAGTAGTT
AAATAGTTAATATTTTTAAGTGTGTAACAGAAGAGTATGCAAGCTTTGGGACACACTACTTCCTCATTAAAGGATCGTTATGTTGCTTAGTTACATGCCCTGTCAATCATCTTGACACATCATACACATTTCTTTCATCTTTAATTGCCCACATGAAGCAGCTATTTGCAAGTCTTCCATGCAGAGATATCTCCTCAGGT
AAAACTTCAGAGAGTTGTAACAAATATTTTAATAGCCGTTTATTAGCAAAAAAAAATGGTCTGTGGACGTGTGTATACATGTTAATATAGAAACATGGTGCATGTCAATCAATTTGGTGGGCAGGAAAAACCACACTCTTACGTTAGTTTGCAGTGGGCCTCAAAATCACTAGGATTTGGGTCCTATTTTAACGTCAGTA
AGCAACCGCTTCTGAAGGAAAATATCTGAGAACCAATCAGATCCCTGAATTTCGTAGGCGGGGTTCAATGAGTTGATTGGCCAGACATTTATGATTGACGGGAATCTAAACCAATGGCTGAAGAGAAACAGTAGTTGGGCGTACTAAACTCAAAGCGACATTATGCTGCCTTTTGATGTTTTACATTTTTGTTTTCAGTA
AAAGCCACATAAAACAAAACAAAAATACAATGTATATGCAGAGTTCAGCAGCTAATCAGCTGAAATGATGTGACGGTGTCCAGTGTAACCTAGCTGTCACTCAAGTGGCCACACCCTTAATTATGCAGACTTAATAAAAACTATACGGATGGGTTAGACAAAAATTCACATGAAGGGTAATATTAGCTTCTGTAAATACA
AACTTCCTAACATTAAAATAGGATCTAAATCCCTCCCATTTTGAGGCCCACCGCAATGTGACGTAGTCGTAGATATGCGGTTTCCCCTCCCACCAAATTGATTGACAGCCGCGTATTAACATGTCTCTAGTAACGCGTATAATCATATCAACAAGACAAACATGTGCAAAAGAACTGGGATTAAAAGATCTGTTCAGCTC
CGTTAAAGTTATGCATTTTCGCGCCTACCAAATTATTTCCAACGGTTTTCTTTTCACTGTATGTACAGTAGCAAGTTATTACCATGAAATATCTTTTATGATTGACATGCGCATGTCATGCCCAGGGTGAACGCCCGAAGCTGCTTTTCTGAAATATTTCATTGGTATTGTTATTTGGGGAAAGATGTTTCTCTTAGGGA
AAGTGACACATTAGCATAATCCCTGCCTATCCACAAAATTTGAACACTCTGAAATGGGCGTTTAGTTTCACATACAGAATAGATACAGAACTGCCAATCAAAACAGACTTGGCTAGCTGACCAATCAGAGCAGAGTTGGCTTATGGAAGGGAGGGGCTTACAGACCTTAAGCCTCAAAGCGATTCAAACAAACTGAATCA
AGACATATCGGTCTAGAAAACAGCAAATTTTAATTTCCCGTCAGTCCTAGTACATAATGTCACTACAGATGTGTCAAACTTCACATTATCATTTATGAGTGACATGCTAATGGTCTAATCTGATTTAACGATCTTTGCTAAGCTATGCTAAAGAGTTCAGAGTCAACCCCTGCCAGAACCGTTTTATAAAGTATATTTTT
GGGTCTAGAAAACAGCAAATTAAAATTTTCCCGTCAGTCCTAGTACATAATGTCACTTCAGAAGTGTCAAACTTCACATTATCATTCTTGAGTGACATGCTAATGGTCTAATCTGATTTAATGGTCTATGCTAAGCTAAGCTAAAAAGTTCAGAGTCAACCCCAGTCAGAACCTGAGATCAGCTGAATAAGTTCAATTTG
GTTTCTCCTCCTGAGTTTCTCCTCTTGTTTCTCTCATCACTCCTGCTTGTGTTTACTCTGTTAATGAGGTGGGCGGGACCCCTGAGCTGTGATTGACAGCTGCACACTCCCCTGCTCTCCATTATCTCCATGTCCACACTCACGCTGAGTGTTTGGCTTTTAGTCTCCATCACTGACGTCACCGTGGCTGTGTTAACATT
TGTTTTTTTAAGCGGCTGATGGAGAAAGTCGGCTCTACCTGCTGATTCTCCGCATCCAGGTGTAAAAGTTTCCCGCGACTTCGCTCTACTGCCGGAAGTGGCGCTGAGTGACAGATCTGGCTCGTGCTTTCTGACAACTCGGGCTTTACAGGGGATTTTATGCACCATCGTTTTAATAAGCGCCGACAATTTACAAGAGA
CAAGCAAGCTTTCTGATTGGCCGGGGTGGGCGGGACTGCAGGTGTCTTTTGCTCATAGACGGACAGGCCATCAAAAAGGTGATCAATCTCAATCCGTCAGCATTGCTTATCAGCGATAATATTACGTTTGGATACAAGGATCCTCTTTAGACAGCGCATATGCGTGGACTTTAAGCAAATTGGGAACTTGTTGTGAAGTT
TCTGCCGCCAACTTTAAACAAAAGAAAAGATCAAACAGTCCGCGGCGTTTAGTCCGTCAGGAGCGCTTAACAGGGCATGACATGTAAATGGCCAATTAGTGTGTGAAGCCCTTGATTAGTCGAGTGTGAAAAAAGAGATCATCAATGGAAAGACATTAGTCATATTCGGACTGATCACTCTTGCGACATGCGTTTGATGT
GCTGAGCTTGTTGTGTGTTTGCTTTGTGTTTCGTGTCTGAGCAGGCGCGTAAACGGATCTCCCAGCAGCCCTTGGGTGCTGTCAGTGTTTGAGTGATAGCCGAGAGCTGCAGGATTAGGGCCGGCCGAGCACAAACAAACCCCAGGGTTTCATCTGCCGCGGGTCCGCAGGGCCACTCGCTCTCCTTCTGGGACTATTTA
TTGGTGAGTCATCATTTTAAACACGACATGTTTGTTTGTTTATTGACTACAGTAGATGTACTGTAAATGTATAATGAAAGAAACATTGAGGCAAGATGATTGACACGGCACTTAACTAGGTTACTAAACAGTGTGTTAATGATGAAGCACACACTTAAAAGTACATACACTTAGGATGTAGTATAAGTAGGTGAATTGGA
TTAAAGATTTAAAATTATATACATGTAATAAAAAGCAGGAAACGTTTTCATTGGTTAACGTTTCAAGCGGCGTGATATTATTGGTTCATCAAAATATCAATCAAGGAGGCGGGATTTAGTGTAAAGAGGAAAGTGTTACGCCTATGACAGACCAGTAGAGGGAGCTACTCACTTACGCAATAAAAAAAATTATACTGACA
AAACCCTAAAACAACACTTGACACAAATTAAATGAGATTACACTAAGTGCTAGATAATCTAACACAATAGTAAATGTATGCCAATGAGGAGGCGGGGCTTACGTGAGTGACAGGTCTTTCCCTTCCAGCCGTTCTCACACTCGCAGTAAAAGTCATTGACCAGGTCACGACACACTCCTCGATCTCGACATGGGTTCGTG
TTCACGCGGCTATTTACGTCTGGTGTGAACACAGCATTAGTCGCTGACATAATCTTCAGCAGGTAAAAACTCAGATGGTGGACAGCTGCTTGTCACTCAGGGCTGTTTATGCAAATGAGGGAGAGATTGTCACTAATGGGCGGGGGGCTTTCCCCTCTGATGACAAGTACAAAGGGTAATGACAGATGGGTGGGTGATGG
CGCTTATTTGCCTAAAAACGCCTGTACTACTACCTGACTGAAATAGAAGCCACAGCTGTTTAGTCGAAGAGCCAATCAGGAACGCCCTTTTGTCTGTCAGTCATCTGTCACATTGACATCAGGTTGGCTGTCGTCACTTCAGAAGGCGGGGTCTGAGTCATTTACGTAAACTAAACTGAATAAGTTTTTACAACTGTAAA
GTGAGTCAATCTGTGGTGTTGAACAGGTCAGGCTCAGTGTTATTAGTCTTCATTAGTGGCCTTCTAGAGTCTGAGCTGGGGTTAATTGACAAGCTGTCTGGGTCAGTCGCCATGGCAACCAGTAATTAACCTCTCACCCTCTGATGACTGACAGGTTTAGGATTTGACAAACAGCAGCGCTTACTCACACAAACACATAT
TTCAACAACATAAAAACGGTGGACCAATTGGATCGGTTATCAGACTGACTGCAACTTGACGTAGGAGTGCGGTCCCCCCGCTCACCGAATTGATTGACAGGCGTGCATTAACATGTCTCCGTAGTAACGCATATAATCATATCAACAAAACAGGACATGTGTAAAGCAACTGGGTTGTTTAGTTTTCAGGTGTTGATGTT
AATAGCTGAGCAAATATTCCAGTATCTAGGCAGAGTCTCCTGATTGGCCACAGACTTGATGATGATGATGATGATGATGACATCATAATCCATCTAAGCTGACAAACCATCAACTCTGCATTGCAAATAAGGCTTCTATTGAAATCTTAAAGAGGATGATGTCCGTTATGCTAATGACATTGTTTAAAGACAGAGTTAGG
AGGAAATTTTTAACGCTCCCAGTGACTTATATTCAGACACAATGAACCTGAATTTTCCGGTTCATTTTGGATAATGGTTCTTGAGTGACAGCGAGAGCAGATATGCATTGTGGTGAAACAAGACCTTGTGACCCAGGGGTCATATGCAATAACACACAGGAAGCAGTGAGAATAAGGACTGACCAATGCAAAGCCCATCA
TAGCGAACAGAACAGAGCTTTTATTCCCGGTTGCTTTGCGTATGTCTGCCTGGTCTTGTTGACATATACAGGTGACTACCAGAACATGTTAATGCGCGCAGCTGTCAATCAATTTGGTGGGCGGGGGAATCGCACACCTACGTAATGGTGCGATCGATTTGAAAACAGCTCCAATTGGCCGACCCTTTTTTTTGTAGTTA
GCCTGAAGGATGGAGACATCTTCTCTCTCATGCCTGGAAAATACATTTACAGAGTCCACATTAAAGAAGACGATCAGACTCCCAGGTGATTCAGCCTGTCACTCAAAGCAGTCAAACACATCTTGTTCTCTAAGCCTTGTTTACTACACTGCCAAAAAAGACAAAGGTCAGAAACTGGTGTTTAATGCATACGTTTAAAG
GTTGATGTTTATCAGAGATGGGTTGCGGCTGGAAGGGCATCCGCTGCATAAAAAAACTTGCTACATAAGTTTGCTTACTACGGCGTCATGTTAATACACGGCTGTCAATCAATTCAGTGGGCAGGGAAACTGCATTTCTACGTCATGTTGCGGTGGACCTCAAAATGGAGGGATTTGGATCCTATTTTAACATCAGGAAA
CGCCTTCATTCTTATATACTCCAAATGCTGAGGGCGTGGCTGAGATAATCGCGGCCGCTGATTGGACGAGAGTTCGTTCCGCTCCTCGAGCTGTCAGATGGGTTGATGACGTTGTTGCCAGTAAGCGCTGAGATTGAAAACAACGCTGGAGGCGAGAGAGCAAAGGGAGACCGAGCGCTGCGCTCCTATTTTTGTTTCCA
TAAAATGAGCCTATTTACAAAAAAGGGGGAGTGTTTTTTTTTTTAAATCAAAATAACTTTCACTGCCTAGTGACTGATTACTGGCATGAAGGCGGAGTTAACCTGTCAATCACTTGAGTTTCACCAATAGCAAATCCCACCCATCTGAAGAACACCTAATGGACAAAATAAAGGTCCAAATATTTTTGCATTTAGCTGTT
TTAGACTATCGTTTAGCATCAAAATGCACTCCAAGTGTAGTTAGACCCCGTCGCTGTCACTCTCGCTCTAATCACTCTTTTCAATACTGTGGGAATCCTCGTGTCGCCTATACGACAGCTGCACTTCAGCCCTGAACGTGTGTGAGAAAAATAAAAGTTGTATTCATCGATTTTCTGGCACCTGGTTGGGAAAAAAGGTC
GAATGATGCATGGTTGTTGTTTTTATTTTGAGGACGATTACACACCCCTAAACATGAAGTGGCACAAAATGAAAGGTGATTGGTTGGCTAACCTGTCGGTCAAATAGCATAGTGGGCGGTCCTTGACTATTCAAAGTGGTCAAAGTTCCCAGACCTTCAGCCGCTAGTCTGAGGTCTGGCTACGCGAGACTATACTGTAG
TTAAAGGACAAAGGGAAGCCTTTAAACTCGAACCCCTCTCAAATCAAAACGTGATCCAATCCCTAAACCACTGACCTCACTAAATAACTGGACTGCCTGGCTGTCAATCACAAGTCAGGGACTCTGATTGGCTGAGAGCTGACGATTTTTTTTCTCATCATCCACTTGAAACACATCAAAGTGCCTCGGTGTCCCCTTTA
CGGCTCGGCCAAACGGAGACAACTGTTTCCAGATCAGCCGGCGGGCCTGGCGAGCGTCCAGCCTGCACTTACTGAGCAGCCAATCAACAGGTCCCCTGTCAGCCACACAGCATTATCGTCTGCTGTTTACATACGGGTCATTGTGGGAAAGTAGTGTCATTAGCATTCTCAAAAGATGAAGAAAAGCACGATTGTCAGCA
CAGAACTGATGTTAAAATAGACCCAAACCCCAGTGATTTTGAGGTTCACCGCAACGTGACGTGAAGTGCGGTTTTCCCCGCCCACTGAATTGATTGACAGGCAACATGCTTCTATAATAACATGTACACACATGTCCACACAACATTATTTTGCAAATAAACTGGGATTAAAATATTCGTTACAATTATTTTTAAAACAA
GTTGGACAAGAAGGCCTGTTGGACTTGCATAGCCAGACCTCAGACTAACGGCTGGAAACTTTGAACGGTCATGGTCCACCCACTGTTAAATGACTGACAGGTTAACCAACCAATCACATTTCATTTTGTCTCATGCCATGTTTGTGGGCATAGAAATGTTCTCAGAATAAGAGCCCATCACGCAACCACAGAACACATCA
TGTCTCTTGCGAGTGCCGTTTGCACCCACGCTGTTCTCGCGTTAACCCACTAGAGGCCGCTGTCGAACGACCATCTGTCCGACTGGCTGAATGATTGACTGGGCGACCGGCCAATCGGCTTACCCATCCTCCTCCTCCCTGAACCCAACCAATTTTACAGATTGACCCGCACACCCGCTTACTTCCTTAAACTCAACGAA
CAAACCTGCCGGTTCTTGCTCTTCTGCTGCTTCTGTATGGGTAAGACAAGCACAGATTTATCTAGAAGAACAGTCTGCAGAAACATTTTGATTGACATTCCCCCTTTGTGTCATTAGAGGGGGAAAGCCCCGCCCATTAGTGACCATCACTCCCTCATTAGTATACACATCCCTGAGTGAAAAGCAGCTGTTTAGAATGC
GTGTGGCAGTAGTGTTTGAATATAAGCAGCTTCTAATGGTAAAATTTTTTTATAATCACACTTGATATAAAAAGTCTGCAAAAACACTTTGATTGACAGTCTCCTTTTGTATGGGGGAAAGCCCCGCCCATTAGTGACCATCTCGTCCCTCATTAGCATAGGACGTTAGTCTTGTTTTTGAATCGGACACTATGCTGACA
ACAAAACAAAAATGTGGTGTATATGCTGAGTTCAGCGGCTAATCAGCCGGAATCAGCTGAGGTGAAGTGAAAAGGCTACCAACGAGACCTAGCTGTCACTCAAGTGGCCACGCCCTTAATTATGCAGACTTAATATAACTTAATATAAACTAAACAGATGTGTTATAAAAATTCACCCCGCTCACAGTTGTCATGAATAT
GGTTATTTCCACATACTGATGTTTTATTATACGACTATGCCTAAGTATTCCCAGACTTCCTTTATAGGGCACCTTCCAGCAGAGAAATGATTGACAGTGCTCACCCTCTGTTCTGCATCCTCTGGCTGAGCATCCTGCGGTGCTGTGGGTGCAGGTGGGTGGTGTTGTGTCGGATGGGTGCATGGCCCAGAGGAGGCCCG
GTCTCATGTTGTCAGACTTTTGATCATCAGACTGCTCAGAATAAGCAGCTTATATATGTTTAGACCCGCCCACACAGACCAGAAGAGAGTTTGATTGACATCTGAAGTGGCCAATCATAGTTAGCTTTCCTTTTGATCATACGTCCATTGGTTTAGTCAGATGTCAAGTAGAACAGTTTAAAACGCCTAATTTAACAGCT
GGATGTGAACAGAAGGCTATTGCTGTTGTTAGGTTTGATGTAGTGAGACCGGCGGCTGAAGGTCTGGGAACGCTTTGATTTGTCAAGGTCTATTTGACTGACAGGTTAACCAACCAATCACACGCCGTGTCATGTTTAGGGGTGTAGAAACATCGAAGAAGACCTGAACTTTTTAGTTAGTTTAAAATTGGATGGTTGAT
CTACTGGAAAATAACATACGCATACTAGAGCTGTAATCAGGCCATACAAATTAGGCCCGATAGTTCCCCAGCCCGACAGAATTCGTCCCGAGCCTGACAGGTACATTTTGATTGACAGCTTTTTAAAAGCCCGAACTCATTTATTGCCCGATATTATTCAAATGTGCACATGCACACAGCTCACTTGCTTTTTTTCTTGA
ATTACTTATGATTACAGGAACAAATAATCTTGGAGAGAGTTTCATATGTTGTCATGAGCGTGACATGCAGTTTGAATTGTGAATGAATGGAGAATGATTGACAGGCACTTGAATTTAAGCACTTGAATATTCATCTGTGCTTCACATTAAACTACAGAATGGCTTCAGAACATTTGGGATATAGTAAGCCTACATGACAA
GAAATGAAACGTGTTCAACTTTTACTCGCTTCAATCTGAAGCACACTGCGACTCTCTGTTGCTCGGGTTTGATGAACTCCTATGAGTGACGTAACAAACCTGTCAGTCACACGGTTGCTTTTACAACACTAGCGCTTTGGTGTACTGTTTAACACTATATAAATGACCACGTCTGTAAAGCGAAACATACCTGAATAAAA
TATCAGTGTCTCTGTACAGAAAGTTGAGCCCGTGTGTTGTGTTTTATTGACCTGACCTGATTTTATAGGTGTTCATGTCCTCTTTATGTTTGATTGACAGCTGTCATGATGGGGTTTTGAGGGGTGTTAGTGAACAATAAACGCTGTGGTAGCAGAGATCAGCACTGGAAGAGTCATAACCGTTGGCAGTATTTGTGCAT
TACACATACAGTACTTTTAAGTGTGTAACAGAAGAGTATGCATGCTTTGGGACCTACTACTTCCTCATTATTGGACCAATATGTTGCTTAGTTGCGTCCCCTGTCAATCATGCTCACACATCATACACATTTCTTTCATATTTAATGCCTATCTTATTGAAGATTTAAGCAGCAGCAGGTTAATCTGCCATTCGCGAGTC
GAACTCCTGCATGTTTTCCTCCATCTGTTAAACATTCCTCCTGGTTTGTTATTTGTCTTGTGTTTTTCTCTTTTCCCACCCTGCTTTCAGCCAATCAGCTGACAGGCTGAGTACTGTCCTGTGCTCCCATTGGCTGAGAGCTTCACTGTAACGACTCATTCATTAGAATCTGCTGTAAAACTAACATCAGCAGGTTTTTT
AAAAATTCAACGACACAATCACAAGAAAAACAACAAGTGTCTTAATTATGCCTACTAGGAATTGATTGGATGGTTGTGGAACGCTATTGGTGGATCTCATGTGAGTGACAGGTTTATCCCACCACTATGCAATTAAATGCCAATCAGATGTTATCATATTGTAAATTGTATATTTAATACTTTAATCAAAGGTTATGAGG
CCGCGTAAAATTCGGACTGCAGAAACGCCCTCTTCAGCAGCTGATTGGTCGGAGGGGGCAGCGCGGATTGCTATTTCGCGTGTGATTGGCTTACAGCGCTGTATGTCAGGGTAAACCCCACCCAGCGCGTCTTTTTGCCCTTGGTCTCATGTGCAAGGCGGGTTTTGCATCACAGCGTGAGCGTGAGGTGGGCTGGACCG
GTAGAATACAGCTTTATTTACCATTCCTGCATCGCTAAATGACGCCTGCTGGGTTGTTTCTCTCGCGCTCTCAAGTCAAGTTCGGTCCGGTTGATTGACAGACGAGCATCTGCTGCAGTAAAGAGGATTATTACACACACACACACACACGCGCGCGCGCGAGCAAGCTCAGTGATGCGTTTCACTGAGAGCCTCACATC
TTTTTTTTTTTTGACAATCGTTAAATCGACAACTGTACACGAAGTACTTCCTCATTTTATAAATTATATGCCGCTCCAACAATATGACTGGCCAACAGTCACGTCAATCAAGACATTCTTAATTTTCATTGGCTAGCAAGAGAGCCAACTCAAATTACTGCGCTCCTTTGGGAGCCTCCAGCTGCAGTGTTTAGATATAA
ATAAAGGGACAAAGCCGAAAAGTGAGTATGCGTTAAAAAGAAGAGCGATTTTGTTTCGAGAACGTAGCATTACATCCACCCACATTTATTTGATTGACAACACTGTTAACCAATCAAAACTCTTCTAGGAGATAGCGGGGCCAATCGGTGAGCTGATCGGATTAGCGGTCTAAGGTAATCTTGCCTACACTATGTGATAA
TAAACTACTTTGACATTGTAATGTTGTAGTTAGCTGACTAATCAGAAACTACAATATTATCAATATTACCCCCGCCCTCATGTATTTGATTGACAACACTGTTGACCAATCAAATCTCTCCTAGGAAATAGCGAGGCCAATCGGTAAGCTTTTCGGGCTGGACTGGGGGCAAATCCAAAGAGCTGGCAAAAATCAAAAAT
CTGCCGTTTCCAGTTTGAGAGGCGGAGCTTTGAATCTCTCCTGTGACATACTGCACTCCTGGAGAGGGCGTGGCCAGGACCGCCTTCTTTTGAGTGGCAGGGGGCGTGGCCTGTGCTCTGATGATGGAGGAAGCCGATCCTTGAGGGTTTTGGATGTCGGAGAGAATTTGAGAAGTGTTTTTCTGCTGGCTGCTGGATGT
CTGTCACCTAGAAAACGTGGGCGGGGCCATTTGAAGGTGGAGTATGAAACAGAAGGGGTGGGGCTTAAGAGGGAGCCTTATGATTGGCGAACGCAGCTGTCATTTATCAGGGAGATGCGGAGCAAACGAGATGCTCCTGTGGACCAAATGGGAGCAGAGAAATGCTACGACACACAGGGACTACCTGAGGTGAGCGAGAA
GCTAAAGTAAAAAAGCCCGCAATGCTTGCCGCCTTTGTGCTCCTTTTTTTTGGCTCACTGCTCTAGAACTGAACGCAAATGATTGGTTAATATCAGCTGTCAATCACTCAGTCAATGCCTTCTGCCTTCAGATGACAGGAGCTACAACCGCAGAAATGTGAAGCGCTGAAGATGAGAGAATGAAAATAACACTGACAGAT
AATCAAACCACAATATAACCTAAACAAAGCATGAGGTTAGAGCCGTGAACTCATTAACATATGACCGCCCACATTTACATATGGCCTGTTGACTGACATACAAGTTAGCCAATCACAACAGATGCCATTCATTCATATGCAGAAGTTTTAAAGGCACAGAACAACAGCTAGTGTGGTGGCATGTGGAAATCGCATGAGTG
GCAACAACAATGTGAACTTCTATAGAGACATGTTTGGTAATTAACTTCTGAATGCGCGTGAATCTGAAAGAAACATGAATGATATGTCGGGATGATTGACAGGACTCTGCCGCTAGTGTCACGCGGTGGCCATTTTGGAATGAAAATACCAATGGAACAACAGCATCTTATAAGTCTGTAAAATAAACTATTGAAAGTGC
CAATAGCGTAGACGACATCTAATGTAAATATCTATGGATTTCGTCCACTGGGCATTGATTTGATGGTAGTGGTTTGCTATTGGTGGATTTCATCTGAGTGACAGGGTGATCCCGCCCTCGCACCAGTAAACACCAATCAGAGAAGAGATGTATTTGAAGAGGGCGGGGAAGTTCTTTCATTCATTATGAGGACACATGAT
GGGTAGGTTTAGGGAAGTAAGTGGGTGGGCGGGTCAATTGATAAAATTGGTTGGGATTAGGGAAGGAGGTAGGTGGGTCAGCCGATTGGCCGATCGCCCAGTCAATCATTCGGTAATTCAGTTGGTCGACAGCGACCTCTGGTGGGTTAAAGTGAGAACAGCGCGTGTGCAAACAGCACTCGCGAGAGATACGAAAAAGC
CCATTCAATAAATAAATCCAATCAACCAACAAACCATTCAACCAATCAACAAACCAACAAACGAGCCAACCAACCAATCAATCAATCCATCAACCAACCAGTCAATCAAACTTCCAACCAAACAACCGACTAATCAACCAATCAACCTACCAACAACCAATCAATCAATTAATCAACCACTCAATCAATCCATCAACCAA
AATAAACATGTAATAATACATTATATTGTTGTGATTTTGCAGAACCAACCTTACTGAAGTCTCCTATGAGCGTGAGGTCAGCAACTGCAACCTGAGTGACAGGTGTGGGCGGGGCTTGCAGCTGTGACATCAGCTGACGGAATCTCACAGCGGCCTGCAAAGTGATTGACAGGTAGAGAATGTTTATGATTGGATAACAA
TGTAAAACTGTGCGGCCATGTTTTGAATGTAGGTGTGGCCTGTAGTGTATTTGCTACCAAAGGTTCTGAAGAGATGGAGAGCCCGTAAGGTGCCGCACACACCTGTCAATCATGATCTCTAGGTGTTCTAACCACGCCCACTTATTCTCTTCGGTGGCTTCTATTAACACTGATGTCACAGGAAATGGTTACACTTGACT
GCAGAACTGTATCCGTGGTGACAGAGAACATGGGCTGAGCATGAGAGACAGCAAACAGTCCCAGAGCGAGAAGACACGCCCACCACATCCTCATCTCCAGCTGTCAATCAAACAATATTCAGCTGCAGTATTCATACGTGTTACATATCAAAGGTTTACAAGCATTCTTGACTTTAATTTATTTTAAGACACAAATGAGA
GAGGTGCGCAGACGCGGGAAGACAAGCGAGACAAACGCATGGGAGGGACAAAAGGCTCGCAGGTTTGAAGGAACTCTCCTATAGGAGATCTCAGTGAGTGGCTGCTCCACTGACCAATCAGAGAGCAGCGTGAGGCGGGGCTTGCACAATTGACCCAATGAGTGATGATAAAAGGCCACGTTTTTATGACGGGCTGACCA
GCAGTCCACTGGCCTCACTTCCTGCTCAGATTGAAGGGCGGAGCAGGTCACTGTGATGGTGGGAGTGACGAAGAGTCCTGATTGGCTGAGACTAGCTGTCCGTCATCACCTCTTCTGCTCCCAGATCTCCGGCATATTCAAGTCCAGACGCTCCAGAGAGCGCAAACCCTGAACGTTCTCCGAGTAAAACGCCACGTCCA
ACGAAGCCCAATGCAGGTCAGAAACATGATCCAAGAACACTAACTCAATTGAAAACATGAGTAACAAGACAAGCACACAGTATTATGACAAATATGCTGACAGCTGTCAATCAATCAATCAATCAATCAATCAATCAAAGCTGACACTCTCAATCAGCCAGTTTAACGCCGACTAAAACAATCCATCACACAACAAATAA
GTGTTTGACTGTAAGTGAGGGGCTGTGTGTTCTGATGGGGTAAATGGAAGGGGGTGTGGTTAACATTTCAAGACACGCAGAGGGACAGCGTGATTGACAGGCTGGAGGTGGTGATGTCACAGAGATGTTGTATATAAAGTCAATGTGGGGAGAAACTGATGATCTGACTTTATCTGGAGACTTTTCCAAAGCCACAGGCA
AAAGTACAACTCAACTCCTGTTTCCACTAAAACTCTAATCCAGACCTTTACATTTTCATAGCTTCCTGTCACCTGAAGACTGAGTGATTGACAGCTGATATTTACCAATCCATTTGCATTCTGTTTAAGCAAGGTGGGCCAATAAGAAGAGCTGGAAGGCGGGCCAAGCATTGCGAGATTTGTTTACCGTTGCAAGTTGA
AGTACATTTTTTTTCACCACTTTCAAACGTTTATTCATTCTTGAACGTAGTTTCGTGTTTACCTTTCCTCAGGTCAACATGCTAATGAGCGGCTGTCCGTCAATCAGCAGTAGGCGGTCTTTATGCCTTCATTGGTTGATCGTTAGAAAAAAATTTGCATTTGATTTTTTAACTGGCATCTGATGATTGACCCTAATATT
GTTAGAATAAATGTCTGAGCTTGATTTAAAGCAAGAGACTTCAAATTTGTGCTGCATCCCAATTCGCATTCTTATAGGCTACTACGTCCTAAAACAAAGTACTTTTTTGTGAAGAGCTTAGTTACGTCCCCTGTCAATCATCTCCACACATCATCCACATTTCTTCCACATCTAATTACCTACAGTAAAGGAGATTCAGC
GGTGTGGGCGTAGTTTAAAGGCCTGCACTGACGGCTCGCGGAAGGGAACCGCGTGTTCGCTCCGGCAGGAAGCCCCGCGCGCTTGGCCACGCCCTCCTCCTGTCAATCATCCCGCGGAGCCTTTGACATTCAGATGAAGCCCTTTATTATTATTCCTATAAGCGACAATACGGCGATTCAGACTATTCTTAGGGAGGGTG
ATTAAGTTCTCAGCAATGTATATAATCAAAAAACAATATAGTTTTGATACGTTCATGGTAGGAAATTTACTAAACATGTTTCATGAAACATGATGGCTGTCAATCACTGATGAGATGTTTGAAGGAAACCTGTTTGATCATCATGTGACTCATTCAAGCAGAAATTACTTCAGTTTTGGCTCCTACAATGTCTTTATTTT
TTTGGCCAATGACGAGGTCGAGCGCACGGCTCCGCATTTCTCACCACCTTCAGCCCATTGGATGCTTGGCATCTTCCGTTCTTCGTGATTGGACTTCGCGCTTGTCTTTCACCTTGATAGGATAAGCTATTCAAACTGCAAAGATGAAGCATTACGAGGTAAGATATTATACTGATATTTTTAGAGTACTCTAAATTGTA
TGTGTGACTTTATCAGCAGAAAGCTTCGTCATCTTGGAAATGTGTTTTCTGTAAAACCTTCACGTGTCTTTCGTAGATCTTGAGGGCGGGGCCAAGTCTGATTGACAAGCCTGTCAGCACATCATTCCTCTGCATTAGAAGAAGGGACTTCCCATCAATCTCCTGTCAGAAACACAGATTCAGACAAGTTTAGAGACACA
GGTGGAGCTATTAGTCATTTGGGGTGGAGCTGTCAGTCATTTGGGGTGGAGCTATCAGTCGTTTGGGTGGAGCTATCAGTTATTTGGGTGGAGCTATCAGTCATTAGGGGTGGAGCTATCAGTAATTTGGGTGGAGCTATCAGTTATTTGGGTGGAGCTATCAGTCATTTGGGGTGGAGCTGTCAGTCATTTGGGGTGGA
TGGCCATCGACTCAAACTCCGCCCCCCATCACAAGCCCTGCCCCCGGCGGCGCGCCTGATTGGTCGGACGGAGGACGACGGACAGATGTGCAGGAGTGATTGACGGTTGTTGCTAGAAGGGATACAGCCGCGGTCGGAAGTTCGCGAGGATTATTTATATAATGTATTAATTATCCATTAATTTTGTTTTATTAATGTCT
CCCTCCAACACAGTAATGTAAAATATTCATTGTTGTTGTACATTATGACAAACATTATTCAGTGATGTGAGTATCCCAGCTGTATCCCGTTTAGACTTTACCGTGATTGATTGACATGAATGATGAGTCGTCGTGATAAGTCGATAACAAAACAAAACAGATTTTTTTTTTCAATGAAATTTCAATGAAGCTATTGAGTG
TTTATAGTCTAAGTCTATCATTAACATGTCTTCCCCTCCCTCTTCATTGACATCTCTGCTCTGATTGGTGGATTTACTTGCTTGTGGGTGGGATCAACCTGTCATTTAAGTGAAATCCACCAATAGCGAACCAGTATCATCAGACCATACAATCAAATCAGTACAGACAAAATTTAATCCTATTTGTTTTAAAAAGAGAA
TGCGGATGAATTCCTGTCCCCGATAGGTGCATGTGATCAGCACTACGGTCACGCCCACCGCGTCACTCTCAGGGATCAGCCCTGTGTTTGGTGCATCCGCCTGTCAATCAAACACATAAAAACAACATGATGCTTTCAATTACGTCTAAAACATCAAAGCAACATCAGAAATAAACCAGGGATATTCCTGCACAGAGGCA
TCGTTCTTGAAAAAAAGGGAAAAAAGCTGTGTGCATGTGCACATTTGAATAATGTCGGGCTGTAAATGGGTTCGGGGTTTATAAAGCTGTCAATCAAAATGCACCTGTCGGGCTCGGTCCGAATTCTGTCGGGCTCAGGCCCCATCGGGCCTAATTTTTATGGCCCGATTACCGCTCTAATCTGAATAAGATAACAGAGT
ACAACTGTGAGGGGGTGAATTTTTTTAGAACTCATCCGTTTCCTTTATATTAAGTTATATTAAGTTTGCATAATTAAGGGCGTGGCCACTTGAGTGACAGCTAGGTCTCGTTGGTCGGCGTCACGTCACCTCAGCTAAATCCTGCAGATTAGCCACTGAACTCGGCATATTTATCGCATTTCTGTGTTGTTTTATGTGGC
TCATTTTGTCATGGTAAAATAACACAGAAATCGAAAAATAACACTTCAGTCTCCTGCCGAAGCTCAGACGCGCTGCTTTGAGAAACTGTCAATCACAGCTGTCAATCACGATGACACGCCCAGCATTAAATTACTGCTAAAAACAAACTGTTTACAAAAATGAAGATCTGCACCTATTTCAGCACAATAACCAGTGCCGT
TCAACAAAAGCCATGAAGGTAGCCTATTATAAGGCACTGGAAAGTTGTCATGTAGGCCTACTGCATCCCAAATGTTCTGAAATCATTTATTCTCCTCGCTTCCCCTGTCAATCATTCTCCACTCATTCACAATCCAAACCTCATGTCGCCTTTATGACAACAGGAAAAACTCTCTCCAAGACTGATTGTTCCTGTTAATA
CTCACTTAGGGCTGCTGTTTATGTTAATGAGGGAGAGATGGGCACTAGTGGGCGGGGCTTTCCCCATCTGATGACATCATACAAAGGGAGAATGTCAATCAAAGTGTTTCCCTTATCAAGTCTGATTATAAACAATACAATTAATACATTCTATCATTAGAAACTGGTTATTTCCACACACTGCTGACACCCAACAGTGC
CAGTCTTTCTTCATCTTATTGTCTGTTCAGATCAACAGGAGGCTGCAGTGAGAGGCGGAGCCAGAAATCACCAATCCTGAGCTGTGTGGGCGGAGCCACATGTGATTGACAGGGATCATTAGTGATGAGTCAGTGAATTGCTTTATTGTCTTAAAGTGTTTAATATTTCCGGCTTCAGTTATTCTGTCTTCTGTGTTCCT
AAGCTAACTGCACCTTACCTGGAAGCCATTGCCCGCACACCCACACAGGAAGTGGAATTCAAAACATGCCTCTTGACAGGCTACAGCCCTCAGCAATAAATAGGGGCGTACTCTGCACTGATTGGTCATTGCAGACGTCAATCACCATTACTTACCTCCTGCACCCTATCACAATCGCATGTCTGATACTTTTCGCTGTG
CTTATTGTTTGTTCAGATCAACAAGGAAAAGGCTGCAGTGAGAGGCGGAGCCAGAAAGAACCAATCCTGAGCTGTGTGGGCGGAGCCACGGGTGATTGACAGGGATCATCATTAATAAGTCATTGAATTGCTTAAGTTTTTAAATGTTCAATTTTTCCAGCTTCTGTTATTGTGTCTTCGGTGTTCCTGTAAGTCACATG
CAGTTTTAGTATTTAAAGATCAACAGGAGGAGGCTGCAGAAAGAGGCGGAGCACAAAACAACCAATCCCGAACTGCGTGGGCGGAGCCATGAGTGATTGACAGGTAATAAAGTTTAAAAATTTTAATATTGAATACATTTATGTTAAATTTAAGTCAGAGCACCTGCAGATATTACTTTAAATCATAAGAGAAAACCTCA
TGTCTGTTCAGATCAACAGGAGGAGGCTGCAGTGAGAGGCGGAGCCAGAAACAACCAATCCTGAGCTGTGTGGGCGGAGCCACAGGTGATTGACAGGGATCATTAGTGTTGTCAATGTTTAACAGTGGTGTTGAAACTGTCTAAAAAGCTTAAGATAGGGAGGGGAAAAAACAATGTTTACTTTATTTACCATTATATGG
TGTTCAGATCAACAGGAGGAGGCTGCAGTGAGAGGCGGAGCCAGAAATCACCAATCCTGAGATGTGCGGGCGGAGCCACGGGTGATTGACAGGGATCATTAGTGATGTCAACATGTAACAGTGGTGTTGAAACTGTCTATAAAGTTATTGGATTGGTTTTATGCAGAAATATTAGGATAGTGAAGGGGAAAAGCAATGTT
TTGTCTGTTCAGATCAACAGGAGGAGGCTGCAGTGAGAGGCGGAGCCAGTAACAACCAATCCTGAGATGTGTGGGTGGGGCCACGGGTGATTGACAGGGAGCATTAGTGATGTCAACATGTAACAGTGGTGTTGAAACTGTCTATAAAGTTATTGGATTGGTTTTATGCAGAAATATTAAGATATTGAAGGGGAAAAGCA
TACATCCACCTGCTTCTGTGCGCTCTGGACATGGACTTCAGTGAGCTCCCGCGAGCTCCTGCTTTTATATGCGCGTCCACGTCATCAGTTTGATTGACAGCTACGCGTGTACCCGCAAGGAACAAAACGTTTCCCGGAGCAGTGCACGGTGATATAGGGCAGTTCTCATAATGAGCACGGCAATGTTTTAAAGGTTTAAT
TGGCTGACACTCACAATGACAGTCATCAACCTGAAGCTCATTATTATTCAGGAAGACAGAGCCACGCCCTCCAGCACTGGTTCCGTCACATGACTGACAGGCGCCGACAGCAGGACTTCATTGCACGTCAGTAAAACTCTTATATTTCCCAGGACTTTAGTAGAAAAGTGAAGTCATTTATTCATTTTCTTTTCAGCTTA
TCTGTGTTTCAGCTGTAGTAAAGTCTAATAACCCAGTGGCTGGGAGTCCCTGGATGGCCCGCCCTTCCTCCAGTAGTCCCGCCCGCCAGTGGGGAACCCGCCAATCACCAACCAACCCCTGGGATGCCCCACCTTCAAACTCCACCTCTACTATGGATGAAAAAGTCTGGAGGAGCCCAGCAAGATTAGGTACAACATCA
CTGTTTTTCGTACTATTGTATTATGCATTTAACCACAGCTAGAAAGTGTCTGGCTTACCATGTGATTGTTTGCCGTCCAATCACAGCGGCGCTCGCTGACTGACAGCTACTCATTCCAAGCAAACACGTGTCCGCGTTTTCTCTTGTCCAATCATCTTGCAGCTCCCACCTTAATGCGGAAGTCATTTCTGCGCTTGCGC
GTAAAGTGTGTGACCTTATAAACCCTGCATGTTCAGCCTGACACAAGAAAACAAACCAGCTAATCAGGAGGCCTCGCCGGGGTCACACGGCCTGCAGAGCTGTCAATCACAGCAGCCTGTGCCTCTGATTGGTTCACCGGTGGCTGAAGGTGATTCTGATTGGCTGTCTCCAAATAAAGGGCGCTGTTGTATTGGCCGCA
AATTATTCAAGTAGAATACAGCAATGTAGTATTTCTTGCACTGCATAATTTTTTAAGTATTCAATCTTTCCCAGCCATATTTTGATTGACAGCCTATCTTAGGCAGTGGAACACTGTTAATATGTATTAGCATGCATTAACATGCCCCCATAGGCCTTCTGATTGGTCTGCAGCTCTGCTTTTGTTTGCAGGAATGATGA
ATGATGACATAGTTAGCCAACAACAAGCCTATTCTTCCCAGTCCATCAAATGCCATGTTTTTCCCACCAAAGTTCTCCAGTAAAGCATTATGAGACAGTCCTGTCAATCATCCAGAGCTCCGCCCACTCAGAGATCATCCACTAAGGCATGTTCCTGTTAATCTGAGCCAGTAATGAGACACAAAAACAACATGCATTTA
TCATGATCAAAGTCAGGGATATAAAAGTGAGGATGCAGATTTTGACTCAGCTCAGTTTGTTGTTAAGCTGTCATCAGTGGTGCTGAAGTCTGATTGGCAGCTGCTGTCCATGGTGCTGAATCTTTTAAAGTGACAGGAGCACTAAATCATGCAGAGTACAGCTGATGGAGGACTGACATCAAGTACCACAGACACTGTAG
TACATCTGCAGATTATAAGTGAGTAAAGCAAACTTAATTAAATTAAAACTTTAAGCTTTTCTGAAATCTGCATGTGATTTGATGATGTTTGTGATTGACAGCTGAAGTGGGCGTGTCTACAGTGATTGGCTACTCAGGAGCTGCTCTGATGATCAAGTGTGAACATCCTCAACACAAAACCAACAACAAATACATCTGTA
CTGTACATCTGTACTTAACTAGTAAGTAAAACAAACTCAAATGTTATTTTAAAGTTTCTGAAATCTGTGTGTGATTTGATGATGTCTGTGATTGACAGCTAAAGTGGGCGTGTCTACAGTGATTGGCTACTCAGGAGCTGCTCTGATGATCAAGTGTGAACATCCTCAACACAAAACCAAGACCAGATACATCTGTAAAG
TACTGTACATCTGCAGATTATTAGTAAGTAAAACAAACTCTGTTAAATTTAATTTAGTTTCTGAAATCTGTGTGTTTTGATGATGTTTGTGATTGACAGCTAAAGTGGGCGTGTCTACAGTGATTGGCTACTCAGGAGCTGCTCTGATGATCAAGTGTGAACATCCTCAACACAAAACCAAGACCAGATACATCTGTAAA
ACCATTCATCTCCATGTTATCAGTAAGTCAAATAATCTCTGATTATACAAGTGTTCTGTTTGTGGAAAAATGTGATCAGTTGTTATATCTGTGATTGACAGCTGAAGTGGGCGTGTCTACAGTGACTGGCTCCTCAGGAGCTGCTCTGATGATCAAGTGTGAACATCCTCAACACAAAACCAACACCAGATACATCTGTA
AATATATTAATGCTAGATGATACTAGCATAAATTAATTATATGCAAATAATTTACACATCCTAATTTATATTTTTAAAAGCACCTGGCTTCGAATAGCTGTCAATCAACTTCAACCGCCAATGAAATCAAACCGTAGTAGTTATAGTTGTGTAGGCCCCGCCCACACGCGTTCAGTTATTAACGGTTGACACCTGCAACG
GCTACAAATGTCAGCATAGTGGCGAATCAAAAACAAGACATTCTATGCTAATGAGGGAGAGATGGGCACTAGTGGGCGGGGCTTTCCCCCTCTCTGATGGCAAGAATGTCAATCAAAGTGCTTCTGCAGACTGATTTCAATCAAGTCTGATTAAAAAAAAAAAATCACATTTATAAGTTTAGAAGCTGGATATATTCACA
TTACCCTCGTGAACTCTCTCATCACTCAGCTCACGTCCCCCCTCAGAAAGAAAGCCCCGCCCCCGAGCTCACGCGCCGCGCTCTGAGTGGTGGAGGCAGCAGTCAATCAAGGGTCTGCCGGTTCTGCAGGATTTGCATGCAAGTCTGAACTGGCTGTTTTGGGGGTCTGTCAGAACCAAACCCTCAGGGAAATGACGCAA
GGGATTGCTCTGCATGAAAGACTCGTGAATGGCAGATTAACCTGCTGCTGCTGAAGCTACAATAAGGTAAATAAATAAATATAACAGAAATGTGGATGATGTGTGGAGATGATTGACAGGGCCCGAAAATAAGCAACAGAACAGTCCATTAATGAGGAAGTAGTTTGTTTCAAAGCTTGCATACTATTCTGCTACACACT
ACAAAAAACAGTGGACCAATTGGAGCGGTTTTTAGATTGACCCCAACTTGATGTAGGAGTGCGATTTCCCCCCGCCCACCAATATTGATTGACAGGCACGCATCAACTAATCCTCAGTTTGTCATTTCACGTCTGCCATTTTCTATAAACTATGTGCCCTTTAAGAGAAGATCTTGCTTTACCTAAGAATAAGAATGACG
GCGTTTAAAAAGAAAAACGACTCCTTCTCTTTTTAGTAACTGTGTGCACATGCCGTGTTCCTGACGTGCTTGACCTGAGTGTGTGGGTGTGACGTGATTGACAGCTGTCCCAGCCAATCCCTGTCCTCTGTGTGAACTAACCCGCATCTCATTGGCTCCAAAGGTTCCTGTAGCCCCGCCCCCATCTTCCTCTCTCTCTC
AATTAACACTTTTAATCCTTTAATGCGTAATATAACATTGATGTAATCAGCATTGGCTGTTTTGTGAAGCGTACGATCACAACGCTGTGCTTAGAGTGTTTATTTTAGTGCATTGTGTCATAAGCTGCTGAAAATCAGTTTCCGAAGTTTAAGAATTGATTCTGAAGTGTGATTTGACTGACATGAAAAGTGGCCAATCA
CAGGGCATATTTGGTGGCAGGACTGGATTTGAGTGGTTAAAGAATCTGTCAATCAAAACTGTTCAGTTAGAGGACTGAATTTGATTGGTTAAGGGAACTGTCAATCAAAGTACTTCAGTTAGAGGAATGGATTTGATTGGTTAAGGGATTGGTCAATCAAAGCTGCTGAGTTAGAGGACTGGATTTGATTGGTTAAGGGA
GAGAAACTTTTCATATCCGGTCAGCAGACCACCATAAACTTTTGAAGAAACGCCCTTGGGATGCAATCCGCGCGTTTCTATTGGCTATCGCTGATGTCCGTCAGTAACATCGAGAGCTTATTGGTAGACAGAGGGTGGTCATGAAGCACAGGTGGGGTTAGTTTGAACAGTTTTCCGTTACTCTTTGGTGAAGAGATAAC
CAGTCGCGTTTCTCTCTTTCAAGCGTGTGCCGTAAAGCAGTGCCGTGAAAAACATCCGCTCACATTTGACCAATCAGATGCGCGAAAGTTTGACTGACAGTGAATGTCACCAATAGTCTATCAGAAAGCGAGAAGAAGGCGGGGCCGCTATGGCAATAGTCAGAAATCGTTTTAAGAGTCGTGAGTGTCTTTTTTAAAAA
CCGCAGCCGTCGGTGATGACGTGTATGCGCTCACGCGTCCCGGAAGTGAAGGTGTAGCTGGAAAGAGTTTGGAAACAAACTGGCGATCAAATGAGCTCATGTCCATCGTTTGACGGACAGATCGCATTTTGACAGATCGGTGATTGACAAGCAGTGTGATGAGGAGGATGATGATGATGAATCTGTTCGGTTTTATGCTT
TTATTAGGTGTGACAGTTGTTATGTGTGTGTTTATATAGCTGTATTTCTCTGATATGGCCGACATGGACGTGTACGTGAGGAGTTATGGCGGCTGGATGCTGTCAATCACCTCTCGAGTCCACGCCCACCTGCTGACCCGAGCACTGATCAGAGCCGACGCCCACTTCAATAACACACACCATTACGCTGTGGGCTACGA
GTAAAGAAACATAAAACTACACAAAAACACGATGAATATGCCGAGTTCAGCAGCTGATCAGCCGGAATCAGATGAGGTGAAGCAACCAGAGAGACCTAGCTGTCACTCAAGTGGCCACGCCCTTAATTATGCAGATTTAATATACCCTAATATAAAGGAAACGAATTAATTATAATAAGTTCACCCCCTCACAGCTGTCA
CGCCACCGCATCCTGCAGCCGCCCGCCCGTCCGTCCGTCACTGTCCCGCGCGCGCATGGGCCACGGAGTCGCGCGTCAGGTGTCCTGCTCGAGCTGTCAGTCACCTCGCGGCCGACCAATCACGCGTTAGAGTGGGCGGGGCAGCAGAGAGAATCAGAAAAGAAGGAATGAGAGAGAAAGAGGAAAGATGAACAGAAACA
GTTACAGGAGAACACGCACTGAGCCTCAGCCTACACCTGCACAACAGGTGACGTCATCACTCAACACACCTGCAGACTAACGAGCACTCACCTGTCACTCAGCGGTTGCTATAGTTACTGCAGACGTTTGGGGACGCACAATTCTGACAGGAACCACCCCTGTATGTGCTTCAGCCAATCAGAGCCCAGCAGACCACAGA
AATCAACCAGTGTGTGTGTGTGTGTGTGTGTGTGTGTGTGTGTGTGTGTTCAGGTCTGGTGGACGCCAGGAACACAGCTCTGCTGGCGCAGCGGATGATGACGGACGGCTGTCAGCTCTCCATCACCAGCCCTGAGCGCAGGGTGAGTGTCTGCACACCTGACCACCTGACCAGGTGACTCCACCCCCTGCTGACACCAC
CCAATCAGACGCAGGAGCACGGGAATGGAGAGCTGCAGAGTTCTGATGTTACCGTTGGCAACGGGGCAGAGGAGGCGGAGCCTGAGTGAGCTGTGATTGACAGATGTGGTGTTTGTGACAGGAGTTGCCCTCAGGCTGAGCGGCGGTCAGCGGCTCCTCGTTCACTGCTGAGTCAGGGGAGCTCAGTACAGCTCAGTAGC
AACCTGAAGCTCGACTGCGACTCTCTCAGCTGCCCGCAAGTTTCTCAAAAAGCCTTGAGCGCATGCTCGTGCTGTGGCGCATGCGCAGTCGATCAACCCCAGCTGACAGCTGAGTGTGTGCGCGAACTACAGAAGTGCAGATGAGGCTCTTCATCTGGGTGATCCACTGTGATGAGCAGTCCATTCTGCCAGAACTGCGG
TACAGACCCAACCCTACCTGACAGACTCCGCTAGTCTCTCCTTCATCTTTAAAAGTCTCCATAGTCGTCTTAACAACACAAACACAGCTGTCCGTCAACGGAAACCCCGCCTCTGCTTTCATTTGATTGGAGAAGGTGAAGACGCAATAGTCGTACTGCACTTTATTCAACACCAAAAACCCAAAGCAGCACGCAAAACA
CTGCAGTGATCTGTGTGTGTGAACCTGATGTGAACGAGCGGCGCTCAGGCTCTATCAGACCACTCTAGCTCCGCCCTCACGGGTGTGGTTAAATGATTGACACATGAATGACCCAATGACTGAGCGGTGACAGCCAAAAACACAATTTTTTGTCCTTTCTTCTAAAACAGAAGTGTGTGTGTGTGTGTGTGTGTTTGACT
ACACACACACACACACACACACACACACACACACACAGTTATAATACAGTAGACATGAGTGTCAGTTGGTGTGATGTGGTGTTTGTTTTGATTGACAGGTGGTCACACACACACCGGTAGCATCAGCAGGTTTCCTGGAGGACCCGGTATCCCATCAGCCCCTGCTAACCCTTGCCGGCCCTCAGGACCCTAACAACAGA
TTTACTATATAATAACATTTTAGAAGCCGTTTATCGCAAAAGTTTTTTCATGAGAGCTCCTGTCAGACTTCCCGCGCGCGCGCGCTCCGTGATGATTGACAGTTAACGGTTTTTTACGCCACGGCTAAATTATCTTGTTTACATACATTAAATATTAAAATTAACCACAATTTGCTGAATGCGGAATGTTTAGTGAGCAA
GGGCTTCGACTTCAACAAGGTCTTCCGCAGCGGTCAGTGCGCACTCTCTCTCTTCCCCTCACGTGATTGGTTGCTGGTGTCTCTGTGTGTGTTTGATTGACAGCTGTGGTTGCCGTAGGGATCCCATACCTAACTCAGGAGGAGGAGTGTCAGCTGAGGGAGCAGTATGAGGAGAGGCGGGGTCAGATGAATGGGGCGGG
CCGGATCCTGCGCTCCAGCAGCCGCTCCTGCGCGTCACATGACACAAATCAACCAATCATATATCAAGGACTGCGTTTCTGCATCTATTTGATTGACAGCTGTCACTCACATCACACTCCTCCCCCGGCTGTGCATTCGAGATGGTTTCAGTAGTGGGCGGTTCAGGGGGCGTCCACGAGCTCATGTGGGGCGGGGTCAG
AATTTACTCAATTAAAGTAGACACAACTCCATTGATTTTAAGGTCCACCACAAACAGTGTAGCAGAGCGGCTTTCCCCGCCCACTGATATTGATTGACAGGCGCATATTATCATGAGCCAGACATGTTCATGTCGAGCAGGGAATAGTGAATGATCTGATGGGGATTCTGAGCTGAACACTCACAGTTGAAAGACTCACT
TACCATCAGCGGAGCGCTCGGTCACGAAAGACGATTAATATTCATGATCCCGCCTCTCGCTCTGGGAGGAGCCGCTGATTGGTCGAGCTGCCTGTCAACCAATCAGGCGAGGCGATAAATATTCATGTGCTTGTCCTCCGCCGTAGTAGGATTCACACAGCCGGTAATCGTGACCGCATCATTACCGCGGAGAACAACAA
TCTGCTTCACAAACACTGTTGTCTAGTAGATATCAGAGACGTTCCTCACCTCATCATCCTCACCTGTCCTCATGAGATGTATATGTAGCGCAGGCCAGCTAGTGGAGTGCCGTGCAGGTGAGTGACAGGCGCTAGAGGCCGTGGTTTCAACCTCCTTGGTAGAGCGAGCGACTCCCATGCGGACAGCTGCCGGTTCACTC
TACAGACCCCGTTACCCCACTGCACTGCATTATTGGGCAGCAATGCGCTTTATCAGGACTCTCTCTCTCACCTGAGTGTGTGCGGATGAGTTGATTGACAGCTGTCCATCTCCCACTGTGTGCTGCTGCCCTCCACATGTGTGTGTTCATGAGCTCTGACCTGACACACACACACACACACACACACACACACACACACA
AGCTTCTGAATAAGGAACAAAATGTAGGCGGAGCTTGATTTTGTTGAATGGGATTTGATTGGATGATAGTAGTTATTGGTAGATCTCATCTGATTGACAGGCTGACCCCGCCCTCAAGCCTAATAACGTCAACACCCTCAGACAAAACAGTATGAAGGCATTAGAGCGCATATAAAGAGAAATCAATCATCAAGTACGCC
GGAATACAGAGATTAACCTGCATATGAATGCCAGTTGAAATATTGATTATGTTCAGAGGAACTGAACTGAATCTTTGTGTGTGCGCATGTTTGATTGACAGCTGTCAGTCATGTTCTGTTTGTTGATTGCCGACTGGCAGGCAGGATGTGTGTGTGTGTGTGTGTGTGTGTGTGTGTGTGTTGATATCGGTCAATCATGA
TAATTGCTGATGTTACAATAAGATCCAAATCACAGTGACTTTGAAGCCCAGAGCGGAGTGATGTAGCAGAGCAGTTATCTCCGCCCCCAAATATTGATTGACAGGAGCATATTAACATGTCTCCATAGTAACACATATAAACATGTCCACAGGACAGGATTTGCAGAGAGACTGGGATTAAACGGTCGATCTGTTGATCT
GGAGGCGCGAACGGCGGCAAGTGTGGCGCCAAAAGCGGCGAAGAAGACACTCAAACATGGCGATGTCCTCAGCACTCACGCCGCTGCGGGCTCTGCTGTCACTCAGGAGTAAGACTCTTGAAATTAATAAAGACATCAGGTCGAGATGGGCTTTTATTCGTCAGTACAGGTCTAAACCTGATGTCGTCCATACACGTCGT
TGTCAACTTGCTGCAGTAAACAAAGCCAAGTCTGTAATGCTTGCCCCGCCTTCGCGCTCTTCTTATTGGCCCACCACTGCTCTAGCGCTGAAATATCAGCTGTCAATCACTCAGTCAATGCCTTCTAGCTTGGGATGACAGGGAGAGCTACTACTGCAAAAAACTGTAAAGCGCTGAAGATGAGAATGAAGATAACATAA
AAAAATAGAGCACGGGTGTTCCTTAGTGACATCGCTTTGACTCACACGCTGAAAATGACGGACGTGCAACAAGAAACTGAGGATATGATCGTGACACGAGGCTGTCAATCAATATTGGTGGGCGGGGGGACCGTACTCCTACGTAAAGTTGCAGTCGGTCTGAAAACCGCTCTAATTGGTCCGTCGTTTATATATTGTTA
GTATCTGTGTGAAATGCAGATGAAGTGTGAGTGTGTGTCCTTGAGTCAGTCCTGTCTCCGGCTGTGATGAGGTCACGCCTCTGACAGCTGTCCTGCGCTCTGATTGGTGGCTCAGGTGTCAGGGGGCGTCAGCTATCATCTGATAGACAGCTCACCGCTTCATTAATGTCTGTTCAGAGACATACACACTGGGGAAAACA
CCAAGCTATGCGCAAGTAAACACGTGGACACTGAACACACGCGGTGAATTACAATGACTGAGAGACTGTTACCAAAGGCCTCAGGTCAGGATGATGACAGACAGTGCACGTCTGGCACACTGAGTTGCGTAAGAGCAAATCATCAAAAACACGTCGCACACTTACAGCAACTAAAATATAAATAGTTATGCACGACAAAC
GTTAGTTTTATGCTGTCTGTCGAGTGTTTTTACCATAGAGTGGTGTTCACATCTACTGTCAATCAGTTCCCAGTGTGGCCGCTAGATGGCGGTGTCAGACTGCAGATTCAGCACAGCGCCAATCAATCAAAAACATTAAAAATGATCAGTCCGACCTCACCGTTAAAACCATTATCGACATGAAACAATGACTTTAAGGA
TGTTATGTAGGACGATATTGTGCATTGCATCCTGTAGGTTGCAGTATAGTCTCTCCAGTTGTCTCTTTAAACACTGTGAATGACAACAGGCCATGTCAGTTTGATTGGTGGTGATGACTTACTCCATGACGTCACGTGCTACACCTAATACGCATGATGCGAGAGGTATGCAAGAGCATGCCGTGCACAGCTGACGTGTA
CATGTGTTTTTAAAGTAGGCATTGTTTAACGCAGGATCAGATGGATTTTGCTTACAATTTCAGCACCTTCTCCTTATCTCATTGGTAAAGCACTATACCTGTCCATCAAAACGAAGTTATGTCACCGTATCTTCAGGACCGTGGACAGCTCGTGGCAACACATGTGAAACTCTGAGTCTCACGTGAATTTAATTTACTAT
CAGTAACTTATGGCAGGGCTATCAGTCATTTAGAGAATAGCTATCAGTCCTTTAAGGTGGGACTATCAGTCCTTCAAGAAGGCGCTATCAATCATTAAGGTTGGAGCTGTCAGTCCTTTAGGGTGGAGCTGATATCCTTTAGGATAGAGCAATTAGTCCATTAGGGTGAGATTATCAGTCCTTTAGGGAGGAGCTATCAG
ATCTATCTGTCTGTCTGTCTGTCTATCCACAATTAATTCTATTGTTCATAATCAGACTTGATATAATCAGTCTGCAGAAACACTTTGATTGACATTCTCCCTTTGTACGTGTCATCAGAGGAGGAAAGCCCCGCCCACTAGTGCCCATCTCTCCCTCATTAGCATGTCCAGCAGCCCTGAGTGAGAAGCAGCCGTCTGTC
GTGTGTGTGTGTGTGTGTGTGTGTGTGTTTGCTCCAGCAGACAGCCACTTTGCGCTGATTGTGGTGTTTGACTGTTTGATCATCTGCTTCTGTCTGCTGTCACTCATCCTCTGCACGCGCTCAGTCCACACAGGATTTCTCCTACAGACTGTACGTATGCAAGCAGATCTCACATATGGAGGCAGATCAGTCTCAAAAAT
TTCGGACGCAGCCCAAGAGTAATGTCCTATGCTGATGAGGGAGAGATGGTCACTAGTGGGCGGGGCTTTCCCCCTCTGATGACATCATACAAAGGGAGAATGTCAATCCAAGTGTTTCTGCAGACTGTTTGATCAAGTCTGATAATAAAACATTGAATTAATTCAAGTTTACCATTAGAAACTGGTTATATTTACAGTCT
ATTGGGATTAAAGGGGATGGATATTTCCAAATGTGTGATCTCCCAGCTGCGCTGGAAAGTCGCCTTGTTGTAGACTTTTATTTTGTCGCGCGCATTGCCTGACAGTTGCGTCACTTTGACGTAAGCTATGTTACATCACAGTGTTCCCGGCACGCCGACAGTCACACGCAGCAGTTGAACCGGCGAAAAGAGAGCAGCTT
TCTAAAACTAAATCTGCCAGTGTAATCTTCATTCTCATCTTCAGCGCTTTACAATATTTCGCGGTAGTAGCTCTCTGTCATCCGAAGCCAGAAGGCGCTGAGTGATTGACAGCTGATATTAACCAATCATTCGCGTTCAGTGCTAGAGCAGTGGTGGGCCAATATGAAGAGCGCGAAGGCGGGGCAAGCATTACGGACTT
ACTGTGAGGGGTTGATTTTTTTTTTTTACAACTCATCAGTTTCCTTTATATTAAGTTATATTAAGTTTGCATAATTAAGGGCGTGGCCACTTGAGTGACAGCTAGGTCTTGCTGGTCACCATCATGCCACCTCAGCTGATTCCGGCTGATTAGCTGCTGAACTCGGCATATACATCATATTTTTGTGTTGTTTTATGTGG
CACTCGTGAATGGCAGATTAACGCACAGCTGAATCTCCAATATGGTAGGAAATTAAACATAAAAGAAATGTGGATGATGTGTGGGGATGATTGGCAGGTCTCGTAACTAAGCAACATAACGATCTGTTAATGAGGAAGAGGTTTGTCCCAAACGCTTACTCCTCTGTTACACACTCAAAAGTATGCACTTTTTTAGGACG
ACATAAAAACGTTGGACCAATTGGAGCGGTTTTCAGACCGACCGCAACTTTACGTAGGAGTGCGGTCCCATCGCCCACCATTATTGATTGACAGGCGCGTGTCACCATATCCTCATTTTGTTGTTCCACGTCCGCCATTTTCAGCGTGTGAGTCACAGCGGTGTGCTAGAGGAACATCCTTGCTCTATTTTTAGATGTAA
AGTCCTTTTTTTACAATTTAACAACAAAAAAAATTGGAGCTGTTTTCAAATTGATCGCACCATTACGTAGGTGTGCGATTCCCCCCGCCCACCGAATTGATTGACAGCTGTGTGCATTAACATGTTCTGGTAGTCGCGTGTATATGTCAACAAGACCAGACAGACATACGCAAAGCAACCGGGAATAAAAGCTCTGTTCT
TTATAAAGGTTTTCATGACAGCCTTATGAACACTACTGGACATACTTGCGGAAATAAGTGACTTGTCCGTTGCTGAAATCAAACTTGTGCATTAGCGCCTGTCCATCAAACAGATGGTAAAAGGGCTCAGCTCCAGCCTCAAACAGGCCGGGACCCAAACGCAGCAGACTGCCCTTTATAAAGGACGGGATGCGACCTGA
TGAACCGCTGGCCCAATCGGGCCAGTTGAAAAAATCCTGAGCGTTGAACCCTGCTTATATGTTTTTCTCTGAACACACTTTTGACTGACAGTGATTGACATGTAGGAATTTTTTAACGATGCACCACCATACAAAATAACCTAATTACCTTTTAACCACAGGCTAACTGTTGTGTAACCTGCTCCACCAGTCAAACAACC
AATTAACATTCCAGCTCTTTTGTGCTCTGCTTCTTTAAGCCTGTCAAGAATACTTGGAGGCGAACCCTGAGAGGTCAAGCCACACTCACTCACTGTCAATCTTCCTGGTTGACCCGCCCACCCTTTTCTTTTACTTCTCCATTCTTTTCTCTGGCCGTTCATTCAGTTCCTCCCTGTCTTAGAAACGGGGGAACTCTTGT
TGCAGTAAACAAATCCAAGTCTGCTTGCCCCGCCTTCGCGCTCTTCTTATTGGCTCACCACTGCTCTAGCACTGAACGCGAATGATTGGTTAATATCAGCTGTCAATCACTCAGCGCCTTCTGGCTTCGGATGAGAGAGAGCTACTACCGCGAAAAATTGTAAAGCGCTGAAGATGAGAATGAAGATAGCATAACACTTG
ATCTGAAAATGCACTTCCTGTTTGTTTCCAGTTAAATTCTTAGAATAGGTCTGTTGTAGGTATTGGGTGTGGCTAACATACTTAACCACGCCCTCCAGCTGTCAGTCAACAAACAGAAATAAGGAAGAGGAGTCTGTTAGATTATATTAACTCTCCCCAAACCCTTTTCCCTATCTTTTTGAATGAAACGCCTACTGTAC
AAAGTACATACTTTTAAGTGTGTAACAGAAGAGTATGCAAGCTTTAGAATATACTACTTCCTCATTAATGGAGCGTTGTGTTGCCTATTTAGCTGCCCTGTCAATCATCTCAACACATCCTTCACATTTCTTATATATTGATATACCTCCAATATTAAAGCTCAGCAGCAGCAGGTTAATCTGCCATTCACAATCTCTTC
CTGATTGGATTTAGCTAAGTAGGCGTTTCATTCAGAAAGACGTGGAAAAGGGTTTCAATAAAATTATTACAACCGAATAGACACCTCCTCACCATTTCTGATTGTTGACTGACAGCTGAAGGGGTGTGGTTAAGTATGTTAGCCACGCCCAATACCTAGCGCCCCATTCACACGGGGCTTCAGCGTCAACGCTTCACTAC
GACAACTGTGAGGGGGGTGAATTTTTTATAACTCATCCGTTTCCTTTATATTAAGTTATATTAGGTTTGCATAATTAAGGGCGTGGCCACTTGAGTGACAGCTAGTTCTCGTTGGTCGCCGTCACGTCACCTCAGCTGAATCCTGCAGATTAGCCACTGAACTCGGCATATTTATCTTATTTCTGTGTTGTTTTATGTGG
AAAGTAGGCGTTTTATTCAGAAAGATGGGGAAAAGGGTGTGGGGAGAGTTATTACAGCCTAACAGACTCCTCCCCCTAAACATTTCTGTTTGTTGACTGGCAGCTGAAGGGGCGTGGTTAAGTATGTTAGCCACGCCCAATTCCTCAGACAGACCTAATCTGAGAATTTAACTAAAAACAAAACAGGAAGTGCATTTTCA
TGATCCCCAGAAATGTATACAGGGCTACATTTTCAGAATGAGCCAGTGTTGGATGTATGAGTGCGGTTTTTCCCGCCTTCCGATATTGATTGACAGGCGTGTATTAACATGTCTTCATAGTAACTCGTATACATATGTCCACAGAACAGGATGTGCAAAGAAAGTGGGATTAAAAGATCTGATCCACCTCTCTGTGATCA
AAATGCACTTCCTGTTTGTTTTCAGTTTAATTCTCAGATTAAATCTGTCTGAGGTATTGGGCGTGGCTAACATACTCAACCACGCCCCTCCAGCTGTCAGTCAACAAACAGAAATGGTGAGGGGGAGGAGTCTGTTAGGCTGTAATAACTCTCCCCAAACCCTTTTCCCCATCTTTCTGAATGAAACGCCTACTTTACTA
AAGAAACATTAAACAAAACAAGAATACGATGTATAAGCCGAGTTCAGCGGCTAATCAGCCGGAATCAACTAATGTGATGAGACAGCGAGCAGCGAGACCTAGCTGTCACTCAAGTGGCAATGCCCTTAATAATGCAGACTTAGGCCCAATCCCAATTCTACCCCTTAGCCCTTCCCCTTCCCCTTCGTTTTGCGCATGCA
CCCGAAAATTAATCGATGCGACTTCATAATATATTTGGGCGCATTAGTGCGACCTGTTTTGATTTTTTTTAAAAACGTGCTAAATCGCTCTTCCCTGCCGCTATATTGGTTCATATTAGCTGTCAATCACTCAAGGCTTTTCACTGTTAGATGACAGGGAGGGAGCTTTTATGTCCACGGGAAATGCAAACGGCTAAAGT
TCCAGAGCGTAAGCACTGCGCATGCGCTCTGACTCGCTGGGCAGTGATGCTTGTTGACTAGTAGGCACCATTCATTCTTCCTTCATTCTTCCCTCTCGCTTGTCAATCACAGATCAATGAACGTGTAAAATGGGGGTCTTTGGTGGGCGGGACACCGACTCTGACGGTTTTCTTGAACTCACATCCGTGAGATATTACCA
ACAGAGGAAAAATAATTAGACTTAATTAAGAAAAGGAGCAGCTCTATTGCATTCCACGGCAGCTGTTCTCCTTCAGGCTCTCTGCTGCCCACCTGTCAATCACACACAAGACAATATGTCACATTACAACAATAAAGACAACATGAAAGCCAGACTGACCTCATTAGGTTTCTTGAGCTTGTGTTATTTAAAGAAGGAAT
GAATGTATGATTGTCCTCAGATCTAATTCGTCACTACAGGAGTTAATATGTGTGTTTCTTTCCAGTGTGTAATGGGTTGGGAATGGGGCCTTTAGCCAATGTCCTGTCAATCAATGCCACCAACATCGACTCCTTTGAGAACTGCACTAAAATCAGCGGCAATGTTGCCATCCTCAGCACCACATTCAGAGGGTGAGGAA
AAAATCTAAAAATCCTGTTTGTTTTCAGTTAATTTCTCAGATTACATCTGTTAGAAGTATTGGGCGTGGTTAACATACTTAATCACGCCCCTACAGCTGTCAGTCAACAAACAGAAATGGTGAGAAGGAGGACTCTGTTAGATTGTAATAACTCTCCCTAAACATTTCCCTGATCTTTCTGAATGAAATGCCTACTTTAC
TATAGTTTAATGTGAAGCACAGATGAGTATTCAAGAGGTTAAATTCATGTTCACTACAGCTCTTCCAGCTGCTCCACCTGTCAATCATTCTTCATTCATTCACAAATCAAACTGCGCGTCGTGTTCATGACAACACCAAAAACTTTCTCCAAGACTCATTTTTCCTGTTATTTTAAATAACCAGTAGAGAAATGCATTTA
TAGATTAATATGCTGTCCCTGCCTCAGCCTAGGCGAATGGATGATAAAGAGATGTGCTTTCCCAGGTGATTGACACCCTGCGGCACTTCACACATTTTCTCCTCTATTCAGCAGTGAGCCAGAGCAGTTTTACCATGAATCAGCAGCGCTCGCTTCACTGCTCTTCAGGAGCTGAGCAAAGGCTGCCACATAAAACACTG
CTGATGTTAAAATAGGATCCAAATCCCTTCAATTTTGAGGCCGACCACAGCATGACATAGGAGTGTGGTTTCCCCACCCACATATTTGATTGACAGCCGCGTATTAACATGCCTCCTTAATAATGGGTATAATCTTATCCACAAGACAGGACGTGCGCAAAGCAACCCGGATTAAAAGATCTGTTGAGCTCTCTGTGATC
GCATTACCAGGCAACAAACATTCCAAAGATAATTGAATAAGGTAGGAAATTACATATGACAGAAATATATGGATGACGTGTCGAGATGATTGACAGGGGATGTAACTAGCAACATAGCAGTCCTTTAATGAGCAGTAGTATGTGTTTGCATACTCTATTGTCACACACTCAAAAGTATACTTTTTCTTCACCAAAATGCT
CTTGCAGTAAACAAAGTCTGCAATGCTTGCCCCGCCTTCAAGCATTCTTATTGGCTCACTGCGCTAGAACAGAACGCAAATGGATTGGTTAATATCAGCTGTCAATCACTTAGTTCCAATGACAGGGAGCTACAGCCATGAAAATGTAAAGGTCTGAATAAGAGAATGAAAACAACACTGACAGATTTAGTTTTAGAAAC
ATTGAGTTGCTGTAATGTGATTGGCTTATTTGCGTTAACGAGCAGTTGGACAGGTATACCTAATAAAGTGGCCATTGAGTTTATATTCGTATGCTTGTCTGTCGCTGTTTTTGATTGTTTGGCGCCACCTTGTGACTGAATAATACATAGGTTAGTGTATGCTCCTTTTAGTCGTAATCCTCTCTGCAAGCTTTACGTTT
GCTGATCCTACTGAACTGAACAGACCTCTTCTTCCTGGTTGCTTTGCGTATGTCTGGTCTTGTTGATACATGTGACTACCGGGACATGTTAATGCGCGCAGCTGTCAATCAATTCGGTGGGCGGGGGGACCGCACTCCTACGTCAAGTTGCGGTCAGTCTGGAAACCGCTACAATTGGTCCACCATTTTTATGTTTTTAA
AACTAGCCTAGTCCGTAATGCTTGCCCACGCCTTCGCTCTCTTCTTATTGGCCCACCACTGCTCTAGCACTGAACGCGAATGATTGGTTAATATCAGCTGTCAATCACTCAGCGCCTTCTGGTTTCGGATGACAGAGAGAGCTACTACCGCGAAAAATTGTAAAGCGCTGAAGATGAGAATGAAGATGACACTCGCAGAT
TCCTGATGTTAAAATAGGACCCAAATCCCAGTGATTTTGAGACCCACCGCAACGTGACGTGGGAGTGCGTTTTCCCCACCCACCAAATTGATTGACAGGTGTCATGTCCCCATAATAACAAGTATACACGTTTAAAGAACTGTTTTTGCAAAGAAAATGGTAGTGAACATGCTACATCTCTCTCTGATCAGCAGCATCTC
GTAAAATAACACAGAAATCAAATAATAACATTTCAGTCTCCTGCCGAAGCTCAGACGCGCTGCTTTGAGAAAACTGTCAATCACAGCTGTCAATCACGATGACACGCCCAGCAATAAATTACTGCTAAAAACAAACTGTTTACAAATATGAAGATCTGCACCTATTTCAGCACAATAACCAGTGCCTTAATCGACCAGAA
ATAGCATAGTGTGAGTGCGCCTTAACATCTTATGCTAATGAGGGAGAGACTGTCATTAATGGGCTGGGCTTTCCCCCTCTGATGACATGTACAAAGAGAGACTGTCAATCAAAGTGTTTTATAGACTGCTTTAATTAAAGTTGATCATAAATAATGAAATGAATACACTTTTTACAATAAGAAGCTGCTTATATTTACAG
TATATACTTTTGAGTGTGTAACAGAAGACTGTGCAAGCTTTTGGGCATACTTTTTCCTCGTTAACAGATCGTTATGTTACTTAGTTATGAGCCCTGCCAATCATCTCGACTCATCATCCACATTTCTTCCATTTTTAATTTTCTACCATATAGGAAAAGCAGCAGCAGGTTAATCTGCCATTTGTGAGTCTTTCATGCAG
CCAGCCTCTAATAGAAAAAATGTATTAATTCAATTTTTTATTATCACACTTAATAAAAACAGTCTGCAGAAACACTTTGATTGACATCTCTCTTTGTACGTGTCATAAGTGGGGGAAAGCCCCGCCCATTAGTGATCATCACTCCCTCATTAGCATAGGACGTTACTCTTGTATTTGAATTTGCCACTATGCTGACACAC
ATTATTTGTAACTGCAGATGCCATGGTTTCTAAAACAAAACAAAAAAGTGTTATGTTATCTTTATTCTCATCTTAAGCGCTTTACAATGTTTCGCGGTAGTAGCTCTCTCTGTCATCCGAAGCCAGAAGGCGCTGAGTGATTGACAGCTGATATTAACCAATCATTCGCGTTCAGTGTTAGAGCAGTGGTGGGCCAATAA
TCAGATGCAAAACTCCAGGGTCAGCTGGATGTCAAGCTTAGGTTTCAAATTACAGCTATTTCGATCCAACGCCAGTCATTGGGGCGAGGAGATGATTGACAGATAAATGGGCGGGGCCAGAGCTCTACGTGTGCCTTCACTGCACGTTTATCGTGCTATTAGGAATCGAGGATGAGGAGGAAGAGGAGCTGACAATCCGC
GAGAGCTGAACAGATCTTTTATTCCTGGTTGCTTTTTGCACGTCCTGTCTTGTTGGTATGATTATATGCGTTACTACAGAGTTGTTTATACGTGGCTGTCAATCAATTCGGTGGGCGGGAAAACTGCACTCCTGCATCACGTTGTGGTCGGCCTCAGTAAAAGAGGGATTGGGATCCTATTTTAACAGGAAAGCTTTAAA
TACGTGAATAAGGACACGCTGACCTCTGCTGGTCAGGGTTTGACCTGGACTGACAGAGATCGGAGAAGAAGAGGTTATGTGCAGCGGTTTGATTGACAGCCTGTTTCTTCTGCTTCTGTATTTTTCCATTCACCGTAAGTTAATTAATCTAAAACACTAGAATGTAAAAAAAACTTTTGAACGTGATTGGTTTGTCTCTG
GATCACAGCTACCTGAACAGACCTTTTATTCCCGGTTGCTTTGTGCACATCCTGTCTTGTTGATATGATTATACGCTTGACTATGGAGACATGTTAATAAGAAGCTGTCAATCAATTTGGTGGGCGGGGGGACCGCACTCCTACGTCAAGTTGCGGTCGGTCTGAATACCGCTCCAATTGGTCCACTGTTTTTATGTTGC
GTCTTTATTTATAGAGGTGTAGATTCCGGATGTGATTTAGTAATGTTCTTCCTGATGAATGTAGGCAGGCTCGTTCATGTGATTGATGGCCCTTCCAGCCTGTCAGAGATAGAGGGTCTGCAGTGGATAGATGGGGCCCGTGATGAATAGCTGATCATGACCATCATGGACATTCACAACTCTTCTAGCCTGGGATCCTG
ATTGTGCTGAAATAGGTGCAGATCTTCATTTTTGTAAACAGTTTGTTTTTAGCAGTAATTTAATGCTGGGCGTGTCATCGTGATTGACAGCTGTGATTGACAGTTTCTCAAAGCAGGGCGTCTGAGCTTCGGCAGGAGACTGAAGTGTTATTACTCGATTTCTGTGATATTTTACCATGACAAAATGAGCTTAGCAGTAA
CCAATTGGAGCGGTTTTCAGACCGACCGCAGCTTTACGTAGGAGAGCGGTCCCTCCGCCCACCAATATTGATTGACAGCCTCGCGTCACGATCATATCCTCAGTTTCTTATTGATGGGGTAGGCGAACTGAAGGGGTGCTTGGTCTGTCCTATGCACCGGGCACTGGCTGCCATCGGAAAAGTCGGTTATCCTGGGGTGT
CTTGATGTTAAAATAGGATCCAAATCTTAGTGATTCTGAGGCCCACTGCAATGTAACTTGAAGTGCAGTTTGTCCCGCCCCCCGAATTGATTGACAGGTGCCATGTCTCCACATTAACATGTATAGACATGTCTACAGAGCATTTCTTCTAAATAAACTGGGATTCAAATATTTGTTACAGTCGGCGGCAGTGGTGTAGT
CTTCCTCATTGTGATGTAGATTCTGACTGAAATGTAGAGCAGGACTTGATTTTGTCCATCTGTAAATGATATCTATTGGCTGATCTCATTTGATTGACAGGTTGTTTCCCCATTCTTCTACCAGTTAACAGATGCCATTGATGAGGAAGGGAAATTTCTTTTAATTAAAAAATTCTGAAGGGGCATAAATAAAAGAAATT
TAAAATTTACTGATGTTAAAATAGGACTCACATCCCAGAGATTTTGAGGCCCACCACAATGTGATGTAGGAGTGCGCTTTTCCCCGCCCACCGAATTGATTGACAGGTGCCATGTTTCTATGGTAATATGTATACGCTTGTTTACAGAACAATTGTTTTGCAAATAAACTGGGATTAAAACATATGTTACATCTCTCTGT
GAGCCTGATTCAAACAAGCCAACCCCCGCCTCTCTACGATGTTCTAATGCTGAGATATAGCTGCTGTTATATTGTTGCTAGGTTAGTCTGTTTTGTTGCTATGGAGTTGATTGACAGCTTAGACTGATGATGTATCAAAGCTTCTTGCCAGTATGAACAGTTAAAAACAACCCCCATGTCTCTATCACACTGCAGCATGA
TAACAACATAAAAACGTCGGACCAATTTGAGCGGTTTTAAGATCGACCGCAACTCGACGTTGGAGTGTGGTCCCCCCGCCCACCAATATTGATTGACAGGCACGCATTACCACATCCTCACACAAGAGCCTTCATCCTCTTCCTGCTAATGAGCAACAAAGATTTTACTTTTAGCGGCCATTTGAGCTGAACACGCAGTG
CTAAATATAGAGCAAGGGTGTTCCTTTAGTGACATCGCTTTGACTCACATGCTGAAAATGGCGGACGTGAAACAACAAACAGAGGATTGGGTGACGCGCCTGTCAATCAATATTGGTGGGCGGGGGGACCACACTCCTACATCAAGTTGTGGTCGATCTAAAAAACGCTCCAATTGGTCCACGGTTTTTATGTTGTTAAA
GTCGATTAAGGCACTGGTTATTGTGCTGAAATAGGTGCAGATCCTCATTTTTTTAAACAGTTTGTTTTTAGCAGTAATTTAATGCTGGGCGTGTCATCGTGATTGACAGCTGTGATTGACAGTTTCTCAAAGCAGCGCGTCTGAGCTTCGGCAGGAGACTGAAGTGTTATTATTCGATTTCTGTGTTATTTTACCATGAC
TTTACAGAGTCATGCGACTTCGGTAATATCGAAAAAAATGAATATTGCGGTATGACAGTATTTACAATACCGTTACATCCCTAATGTTAATACATGGCTGTCAATCAATTCATTGGGCAGGGAAAACTGCACGCCACATCAAGTAGCAGTGGGCCTCAAAATCACAAGGATTTGGTTCCTACTTTAAAGTCAGGAAATTT
CGAATTTAGGAACCCTACTACGAGAAAGGCTTGTTCATGAATATTAATTATGCAACGTTCCGTTCTCCCAGGGCTGTCAGCGGATTGGCTTAAAAAACAGACGTAGGTAAGTAGGCGGTAGTCTGCAGAGATGTAAACCAATCACGATGAGCTCGTGTGTGTAAATTATAATACGTGACAGGACGCTAAATAAAGGTTGC
CTCTGATTGGATTTCCCCACAAAAGGGTAGTTCTTATTGGATCTCTTCTCCATTCGTCCCGCCCCAACATTTTCCTCTCGTTTTTATTCGTTGACTAAAGTGTCAGTTAAATTTCGTCATCGTCTTCGTCATCGTATCTGACTTTTTATTTAGTTTTTATTTAGTTTTCGTCTGTAAAAATGTTCGTTGACGAATATTTT
TTCATGACAACTGTGAGGGGGGTGAATTTTTTTATAACTCATCTGTTTCCTTTATATTAAGTTATATTAAGTTTGCATAATTAAGGGCGTGGTCACTTGAGTGACAGCTAGGTCTCGCTGGTCGCCGTCACGTCACCTCAGCTGAATCCTGCAGATTAGCCACTGAACTCGGCACATTTATCGTATTTCTGTGTTGTTTT
AGAGAGCCAAACAGATCTTTTAATCCCTGTTGATTTGTGCACGTTCTGTCTTGTTGATATGATTATACACGTTTATACGGAGACATGTTAATATGCGGCTGTCAATCAATTCAGTGGGCGGGGAAACTGCACTCCCACGTCTGGAAGGTAACAGAAAAGAGGCTTATTGTCTTTATATCAGCCCGATATGACCTACACAA
CTTTGGGTGGTTTCTAAAACTAAATGTGTCAGTGTTGTTAATATTCTCTCGTATCCAGACCTTTACGTTTCCATGTCACTGGAACTGAGTGATTGACAGCTGATATTAAACAATCCATTCGGGTTCCGTTCTAGCGCAGTGGGCCAATAAGAAGACCTTGAGGGCGGGGCAAGCATTGCAGGCTTTGTTTACTGCAAGTT
TGTGTGAATGAATTGGTCGTACTAAAACCGCAATGTTAAGATTTTTTTTGGAACCACCCGTCTAGCCCCGCCCTTAACCTGACGGGTGTTTGAACGACAGCTGAAGTGTCCAATGACAGAAGTGTTACATATCACTGATAGCCAATCCAATAGCAGAGGGCGGAACTTCTCGGAATACATTTAGGGGGGTGGAACATAGG
TCAGTGTTATCTTCATTCTCATCTTCAGCGCTTCACATTTTCGCGGTAGTTGCTCTCTCTGTCATCCCAAGCCAGAAGGCACTGACTGAGTGATTGACAGCTGATTTAAATCAATCCATTCGCGTTCAGTTCTAGAGCAGTGGGCCAATAAGAAGAGCGCGAAGGCGGGGCAAGCATTACGGACTTGGCTTTGTTTACTG
GACAAAACCCGTGCGCTTTAATGGACAAATATCACACTTCTTTATGATTTATAGTGCATCATGTTGCTATGTAGCAGTCTATGTGAGCGGAAAGCTTTGACTGGCGTTAGGAAGACCCAATAGCGTCAAAAGAAAGCGCCAAGACGCTCGTCCTTCCACCAATCAGCGCTTACAGGAGGCGGATCTTTTGCTCCCTTTGC
ACTGTCTTTATGTATGTTTAACCTGCTATTCTGCTAGTCCTGTGTCTTTAGCTATATAGTTCACACAATTGAAGCATGCGCGTCGCTGATTGACGTGGCGAGTTGATCATCGGTCAGAGTTTGAGCGGTCATCTGGTGATAACTTTGAGTTTAAAGCACAAAACATTATAACATTACTTTTTTTGTGGATATAATTAATG
AAAAAAATCTCAAAATAAAGGAAAAGAAAGGTTTCAAGAAATCTAACTTGGCTATCTTATAAATTATGTAGCTGAATAGCGAGATGCTTTTGAGTGACTGACAGGTCATGACAAATGTTTGTTTTGCTAGGAATGTCCCTAGAGCTTGGCATTTTATTGAACAAGTGGCCCATTTCTATAGTCATTTCAGACTTTCTAGA
ACATATAAATGACTCATTCTTGAAAAAAATGCATTAGTGCTGTGTGCATGAGCACACTTGAATAATGTCGGGCTGTAAACGGGTTCGACTTAATAAAGCTGTCAATCAAAATGTACCTGTCGGTCTCGGGACCTATCGGTATAATTTTTATGGCCCGATTACAGCTCTGCATTCCCGCTGCTGTACCGCGGGAGCCGGCC
ATTTATCAGTGTTATTTTCATTCGCTCATATCTCAGCGCTTCACATTTTCTCGGTTGTAGCTCCTGTCATCTGAAGGCAAAAGGCATTGACTGAGTGATTGACAGCTGATATTAACCAATCCATTCGCGTTCAGTTCTAGAGCAGTGGGCCAATAAGAAGAGCACAAACGCGGGGCAGGCATTGCAGGCTTTTTTACCTT
TTCCTGATGTTAAAATTGGATCCAAGTCTCTTCCATTTTTAGGCCCTCTGCAATGTGACGTAGAAGTGCGGTTTCCCACCCACCGAATTGATTGACAGCCAAGTATTAACTCTCTGTAGTAACGCTTATAATCATATCAACAGAACAGAACATATGCAAAGCAACCAGGAGGAAAAAATCTGTTCTGCGCTCTGTGATCA
GGTGGCAGTTTTTGTTTTTGCGAATACTCAAGTTCGCGCCCACGCTGTTCTTGCGTGAACCCACCAGAGGCCGCTGCCCGACTGACCGGATGATTGACTGCGCGTCTGACCCGCCCTCCTCCTTTCCTGAACCCAACCAATTTTACCAATTGACCCGCCCGCCCGCTCGCTTTCCACAGTTTACAAAAGCCGTCTAAAAA
GCTTTCCTTCCAACTTGGTGTTTAGTTTATATGAAGCGGTGCCTTGATTGAGCTATCTTGTAACTGTGGTGTTGTGAAATGAGCTGATGCAGACAGAGCTGTCAGATGATGTGCAGCGCACTGACTTTAGCTTTAGCCCGCCGCACATACACACACGCCTCCTTTCTGCAATATCTTCGCACTAAACACGCTATTTAGTG
GTCAACTTGCTGCAGTAAACAAAGCCTGCAATGCTTGCCCCGCCTTCACGCTCTTCTTATTGGCCCACTGCTCTAAAACTGAACGCGAATGGATTGGTTAATATCAGCTATCAATCACTCAGTCAATGCCTTCTGGCTTGGGATGACAGGGAGAGCTACAACCGTGAAAATGTAAAGCGCTAAGGATGAAAATGAAAATA
AAATAGAGCAAGGGTGTTCCTTTAATGATGTCTTTGCTCGCTTTGGCTCACACGCTGAAAATGGTGGAAGTGAAACAACAAACGAAGGATATGGTGATGTGCCTGTCAATCAATATTGTTGGGCGGGGGGGCCGTGCTCCTATATCAAGTTGCGGTCACTCTGAAAACCCCTCCAATTAGTCCACCGTTTATATGTTGTT
TTTTTGTGGTGTTTTGTTGTTTGTTTTCTGTTTTACGTTCTCTCTCTTCCGCTGTTTATCCTGTCATGTTTTAGGTGTCCAACCATTGGTTGAAGGAGCTGTCAATCACCATCAATCGTCAATCAGGAGCTGGTTCGCATAGTATGAAAGCTGTGCGCTTTCGCTGTTCTCCAGGTACCCTTGGCTCACCGCCAGTCTCC
AACCAGTGACTTTTTCTTGCACCTAATGCAAAATTCTTGCTGTGAGACGACAGTGCTAACCACATAGCTGTTTAGGCTAAAACAAGGCTCAATTTGGGCTGTCAATCAAAATCTAGTCAGACTTTACATGCGTAGTGACTAGCTATGCTTCCATCCAACTTAAACTTGTGTGCACAACTGCAATATCTCATTAAACATCT
GACAACTGTGAGAGAGTGATTTTTTTTTATAACTCATCCATTTCATTTATATTGAGTTATATTAAGTCTGCATAATTAAGGGTGTGGCCACTTGAGTGACAGCTAGGTCTTGCTGGTCGACGTCACCTCACCTGATTTCGGCTGATTAGCTGCTGAACTCGGCATATTCATCGTATTTTTGTTTTGTTTTATGTGGCTTT
TGATGATTGAGGATCACAGAGAGCTGAACAGATCTTTTAATCTTAGTTGCTTTGTGCATGGCCTGTCTTGTTGATATGCTTATACACGTTACTACTGACTTAATACGTGGCTGTCAATCAATTCGATGGGCGGGGAAACCACACTTCTATGTCACGTTGCGATGGGCCTCAAAAAAAAAGAGATTTGGATCCTATTTTAA
GACAACTGTGAGGGGGGTGAATTTTTTTATAACTCATCCGTTTCCTTTATATTAAGTTATATTTAGTTTGCATAATTAAGGGCGTGGTCACTTGAGTGACAGCTAGGTCTCGCTGGTCGCCGTCACGTCACCTCAGCTGAATCCTGCAGATCAGCCACTGAACTCGGCATATTTATCGTATTTCTTTGTTGTTTTATGTA
TTTGTTCATTCTGTGAAATGTTTTATTAGCTGATGGTATACAATGCTGAGACAATCCTTAAATTACGCAACCCTGCAGAAAACCATGCAGAATTTGACATGTGAGCTGACAGCTCTTCAGAATCAAGCTTTTTTTTTTCTTTCTCACTTTTGAGTCGACACAACACTAGAGCTGTCAATCTACTGTTAGATAATTGAATC
GTGAATGTACTGCAATTATTTTGTTAACTTCCATTCCCCATGCAAACAACTTTCTGTTTGTCTGCTGTTTGTTCAGTCAATAGCGAACACATCTCTAAAATGACCTGTCAATCACCACCCCCACATCACCCAATGAATATCTAAAAAGCTGGATTTGTTACATTTGCTCTGCTAAACATAAAATAGTGTTGTTCCTGCTA
TTGCTTGGGTTTAGAAAAGTGAGCGGGCGGGCGGGTCAATCGGTAAAACTTTCTGGGTTCAGGGAAGGAGGAGGGTGGGTCAGCCGATTGGCCGGTCGCGCAGTCAATCATTCAGTCAGTCAGACAGCGGCCTTTGGTGGGTTGATGCGAGAACAGCGCGGGCGCGAATGGCACACGCGAGAGACGTTCGAGATACGAAA
TCTCTAGATTAAAGGAAAGGCCTTACTCCAGGTGGAGGAGTACCTTGGGGTTTTGTTCACGAGTGGGGGAAGGATCAAACGTGAGATTGACAGGCAGATTGGTGCAGCGGCAGCAGTAATGCGGTCGATGTAGCCGTTCATTGTGGTAACGAAGGAGCTGAGCCGAAAGGCAAAACTTTTAATTTACCGGTCAATCTACG
AGGCCCACAATCCTTGCCCTGCCCTCGCGCTCCTCTTATTGGCCCACTGCTCTAAAACTGAACGCGAATGGATTGGTTAATGTCAGCTGTCAATCACTCAGTCAATGCTTTCTGGCTTGGGATGACAGCGAGAGCTACAACAGCGAAAATGTAAAGCGCTGAAGAAGACAATAAAAATAACTTACAGATTTTGTTTTAGA
GCGTCTCCAATCATAACACTAGTTCTCTGGCAAACAAAATGGCCGCCAGCCTTTTTCTGCAACTTTGATTGACACTCCTTCGAGCCAATAGCTGAAAGGAGAAGCGTCACCATCCAATGAACTCTCAAAAATTTGAGATGGTCCCACCCTCTCTCATGACAAGCTCATGAATGATTATCATTACATTTACACAATTACTA
CCTCCAGGACCGGGTATGGACTAGAGCTGTAATCGGGCCATAAATACTAGACCCGATAGGGCTCGAGTCTGACAGAATTTGGCCAGAGCCTGACAGGTACATTTTGATTGACAGCTTTATAAAGCCCGAACCCGTTTACAGCCTGACACAATTCAAACGTGCACATGCACACAGCTCTTTTGCCTTTATTCATGAGTGAG
AATGTATTTGCCACTAAATTATTTTCTTATTAACATTGTATGCTTTTCCATCTGCGTATGTTTGTTAATTGTTGTAATAAATTGACATATCTGACACCTGTCAATCAAGATGCAGACCTGTCCATGATATTAAGGGGAATGGAAGATTCCAAATCTGCTCAGAAGAGGTTTGAAGCAGCCGTAAAAGTGATTAGAAGTTT
TTGGGAATGCAGAAGCCGGAAAGAATTTAAGGTAACACTCCCTCTTCCGGCCACCTCATCTGAACTCTGCTGTCAGTTCAAATGTGTCACTTTCTGCCAGTCACTCAAATAATCAATCGCCTCACTTTAAAATAGACCGAGGTTAAACACTAAAAAGACAATCGCCAAAATGGTGTTGCAGACGATGATTGTTCGGGTCG
ATGCATATTTTGGAGTGTCTATTTAGGCTATGTGCATATACCGCACCTCGTTAAAATAAGCTAGTTGAGTGATTTCCACCCATCACCGTTTGATTGACAGAGACAAAATAACTAAATAGCGCAGGCAACAGTGGTGTGAGGGGCGTAGCTTGGATTGCAACATGTTTTGATGCAATCAATCATGAACCCGGTTCGAATCC
TTCTCAGCACATTGCGTCCATCTATTGACACGCGCTTTGAGGACGGATTTTAAAGAGCTCCGCGTAACATCGGCAAGGCTTGCTACTGGTCCTTAAAGCTGTCAATCAAAGCTCGATGGTATTTTTTTGGCCGCATGTAGACCTAGAGCCAATTGACCCTTTACTTAGTAGTCTTAAATCACGCAAACACCAATGTCCAC
ACTACAGTAAGAAGCTTCCCAATGATTATCTGATGTATTTGTTGTGGAGTTAATTCAAGCCTTTCTGCAATGATAAGTCACACAATGTCGTTACAAAGCTGTCAATCAATTCAAAGAGTGTGGAAACCACACTCAAAAGAGAAGGGAGTTGGATCCTATTTTAACATTAGGAAATAAAAAAAGAGATTTGTTGTCTTTAT
GGCGCTGTATGTTAAATTCTATCATTAAAACCCATTACTGAGCTATCAAAACCCTCTGTAATTCCAGCTAATGACCTCATTTCCCTAAGTGTCACCCATGTCAGTCAACGCTGGGGCCACTTGCTCTGGCAGGCGCTCAAAGTAGTGTCACACTGTTACGGGACGTCCCCCACCCTCCCTTCTTCCAGAAAAGAAAAGCG
ACAACTGTGAGGGGGTGAATTTTTTAATAACTCATCAGTTTCCTTCATATTAGGTCATATTAAGTTTGCATAATTAAGGGCGTGGCCACTTGATTGACAGCTGTGTCTCACTGGTGGCCGTCACTTCACCTCAGCTGACTCCAGCAGATTAGCCACTGATTTTGGCATATTCATCCTATTTTTGTTTTGCTTTATGTGGC
CTGTCAACGTGCAGCCCGCCTCTGACCCCATCCGCTTCAACCGACCCTGCCACAGCCAGATCATGAACTATGGGCGGGGCCCCGTCCGCATGATTGACAGCTACATACACCAATGGATGTGTTCGACGCGACCTCATAATCCTCCTCATCTGCATAAAAGTTAAAACAATGAAATCTGAATTTTAGCTGTAATTTCGATA
TTTCCTGACATTAAATTCAATCCAAATCACTCCCATTTTGAGGTCTACCCCAACATGACGTAGGAGTGCAGTTTCCCCGCCCACCGAATTGATTGACAGCCGTGTTTTACCATGTCTCAGTAGTAACGTGAATAATCATACCAAAAAGGACATGCGCAAATACACTGGGATTAAAAGATCTGTTCAGCTCTCTGTGATCA
AAAAAAAAAAAACGAAAGTCTCCCCGGAGAGGAAATATATATTAAAATCTTAACAGAAAGTCAAAGAAAAAAGGTCACGCGTTTTGACTTGACTGACACCTCTCACATATCCCAGACTGCCTTACATCCTCTTCGTCAAACAAACCAGTCCACAGAGCCAAAAAATAATCCAAGTGGAAGCTGATATTATTGCTCTTGTA
GAGCAAACCCACTCTCTTTAAAAACTGTCTGACGATACAAATAAATGGTGGATATTAAAATTCTATACAAGTCAACCAGGGTGGCACTGGCTTACTCGGTGTCAATCAAATGAGACACAAAATTGCTTTTTGTGGGAAGAAAGAAAAAGCCTGCATAGCGAACATGTCAAGAATAAGTAAGTAATAAGATCCTGTGTGCT
TCCATGAACAGGTGTGTGTTATTCCCTCATTATCCCAATTACAATAAGCAGACAGAAAGTGCAGAGTTCTTTTCAAGTGTGCTATTTGCATTTTAATCTATTACTGTCAACTCTCAAGATGAGATCCAAAGAGCTGTCACAATCAATCAAGCAAGCCATCGTTAGGCTGAAAAAAACGACACAGACTCATCAGAAAGAAA
CAGGAACAAATAGTCTTGGAGAAAGTTTTTTTTTTTTTTTGGTGTCAAGAATGCAACATGCAGATTGAATTGTGAATGAATGGAGAATGATTGACAGGCGCACAGCGGTGGGAAGCGCTAAACTGAACATGAATTTAACCACATGAATCTGTACTTCACATTAAACGACAGAATGGCTTCAGAACATTTGGGATATAGTA
CAGAACTCGTGTTCTGCTCTCTAGCCAAAATCTCAAATGCAGCCCTGCCAACCAATTCAAATCTCTGCTCCCATTTGTGTGAAAGGGTCAAACCAGAGACGTGTCAATCACTTTAAGCAAGAGTGCCTTACACTGAATTTTTTTCCAAGTCCCTGCATTACTGTAAGACTGCAAATTGGACACTGTATTAAAATGCTATA
ACTGTGTAAAGCCACATAAAATAAAACAAAAATATGATGAATATGCCGAAATCAGTGGTTAATCTGCCGAAGTGTCGTGACGGCGACAGTTAGACCTAGCTGTCAATCAAGTGGCCACGCCCTTAATTATGCAAACTTAATATAACCTAATATAAAGGAATCTGATGAGTTATAAAAAAAATCACCCCCCTCACAGTTGT
AAACTTCTCACTGTAGTGCGTTCAGTGGCATCTGCAGTCATAACACTAGTGATTCTGGTCAACAAAATGGCCGCCTGCCCTTTGCACTTTTGATTGACACTCCTTTGAGCTAATAGCTAAAAAAAGAAGCGTCACCATCCAATGAGCTCTAAAAAACTTGAGATGGTCCCGCCCTTTCTCGGAACAGGTTAAGAATGGAC
TAAAGCCACATAAAGCAAAACAAAAACACAATGCATATGCCGAGTTCAACGGCTAATCAGCTGGAATTAGCTGAGGTGAAGTGTTGGCGACCAGAGAGACCTTGCTGTCACTCAAGTGGCCATGCCCTTGATTATGCAAATAATATAACTTAATATAAACGAAATGCATGAGTTATAAAAAATTCACCCCCTCAAAGTTC
TACACATGCATTTTAAGCATGTGATCACATTTGATGATGATTGATGATCCTAGCGAACAGTAAATACACGTGACTACCAGGACATGTTAATACGCGCAGCTGTCAATCAATTTGGTGGGCGGGGGACCGCACTCCTACGCCAAGTTGCGGTCGGTCTAAAAATCGCTCTAATTGGTTCACCGTTTTTATGTTGTTAAATT
TTTTTTTCAATTTAACAACCTAAAAACGGTGGTCCAATTGGAGCGGTTTTGAGACATAGGAGTGCGGTCCCCCCGCTCACCAATATTGATTGACAGGCACTCATTACCATATCATCAGTTTGTTGTTTCACATCCCACATTTTCAGCGTGTTAGTCATAGCGATGTCACCAAAGAAACATTCTTGCTCTATTTTTAGATG
TTTCTGTATCTTACTTTTATTGCAGATGTCCCCTATATTTCAGCGTTCAGTAGCATATAAATATGACATTGGTTTCCCTAAATCCCTCCCATTACTGATGATTGAGTGACAGACGGTAATGAGTTGAATGTCAGCGGTTTGCCTCATCAGCGCCTTCTCACACGTGCACATTTCGTCTTCAACAGTAACAGATATTGAGG
CTGATCATCTTCTAATGATCTGATCGGCCCATAAAACACTCAGCAGACTATCATGTCTTTCTGCCTCAATGATTGATGGTGCTGCAAGCTGTCACGCTCTGAAAGTAGGATGTTTCTTTCCGGACAGAGCGCCTGTGTGATATAATCTGCAGCCCATTGGTTCTTTTTTTTATTGACATTGGGCTGACCCAATCACAATC
TTCCTGATAGTAAAATAGGATCCAAATCTCTTCCAATTGGAGGCCGACCATAACGTTACGCAGGAGTGTGGTTTCTCCGCCCACCGAATTGATTGACAGCTTCGTATTTACATGTCTTCGTAGTAACGTAGAATTATATTAAAAAATACAGGACGTGCACAGAGCAACTGGGATTAAAAGATCTGTTCAGCTTTCTGTGA
CCTCCAAACTAGTCGCTGTGGTGCATTCAATAGAGTAGCGTCTCCAATCATAACACTAGTTCTCTGGCAAACAAAATGGCCGCCAGCCTGCAACTTTGATTGACACTCCTTCGAGCCAATAGCTGAAAGGAGAAGCGTCACCATCCAATGAACTCTCAAAAAAAAAATAATAATAATAAAAAAAATTTAGATGGTCCCAC
GTATTTGTGTTTTTTGTGCTCTGTTTCTCTGTGTTTTTTTTCCTCTCTCTCTCTCTCTCGCTCTGTTCTCCCGTATCTGCTCTCATGTATTCTCAGGTTCCGTTCATTGGTCCATTCAGCTGTCAGTCATTCCTCCCCGGTTACGTCACTCTTACGTCACATCCAATGAGCAAAGACCACCCGTGTTAAAAGCGCGCGCC
ATACATAATCAATAAGAACATTGTTAAAAAGGCCATTATAATCTTAAATGTGTTGACTGCTGATAGCAATTCTCTCTCCCTTTTACCGAGACTGAGTGAAAGGCAAGCAGCCAATCAGCATTCGCTAAGAAACTCGCAGCCAGCCAATCGGCTTCGCCGAGCTACGTGCAGCAAAACAACCCGCCCACTGCGCTCGGCAG
TTAACACATTTTATCAGTTTTTATACGATGAATATGCTGACATCAGCGGCAAATTGGCGAGAATCAACTGAGGTTAAGTGACTGCAACCAGCGAGACCTAGCTGTCACTCAAGTGGCCACACCCTTAATCATGCAAACTTAATATAAAGGAAACAGATGAGTTTAAAAAAAAAATCACCCCCTCAAAGTTGTCATCAAGG
CCTAGCAAACTGAACAGACCTTTTATTCCCGGTTGCTTTGTGCACGTCTGGTCTTGTTGATATGATTATACACGTGACTACAGGACATGTTAATACGCAGCTGTCAATCAATTCGTTGGGCAGGGGAACCACACTTCTACGTCAAGTTGCGGTCGGTCTCCAATTGGTCCACCGTTTTTGCATTGTAAATTAAAAAAAAA
TTTGTCATGGTAAAATAACACAGAAATCGAATAATAACACTTCAGTCTCCTGCCGAAGCTCAGATGCGCTGCTTTGAGAAACTGTCAATCACAGCTGTCAATCACGATGACACGCCCAGCATTAAATTACTTAATTTTTTTATTTGGGCTCAAGTCTCCTTCATTAACACAGAGGAGGCGGGCTTTATGACTTGTACTGC
GACTAAACATATTTCTGTTTGCATGAATCAACAGCAAAGCCTGAATGTTCTGGACGTACGAGCCACACCTTCAGCTCTGCAGACAGCAGCTGTCAGTGATGGCTTCACGGAACAGCCCCATCACGCAGACGTCAGAGGGGTGTGACAAATCGCCTCCGTTAATTGGTCGGGGAACTTTAAGGAACAGCGCTAATAGCAAA
AGAGCAAGGGTGTTCCTTTAGTGACACTGGTTTGACACACACGCTGAAAATGGCGGACGTGAAACGACAAACTGAGGATTAGGTGGCGCGTGCCTGTCAATCAATAATGGTGGGTGGGGGGACCGCACTCCTACGTCAAGTTGCAGTCTATCTAAAAACCGCTCCAATTGGTCAACCTTTTTTTGTTGTTAAATTGATAA
TTTTTTTATAACTCATCCGTTTCCTTTATTTTAAGTTATATTAAGTTTGCATAATTAAGGGCGTGGTCACTTGATTGACAGCTAGGTCTCGCTGGTCGCCGTCACGTCACCTCTGAACTCGGCATATTTATCGTATTTCTGTGTTGTTTTATATGGCTTTACACAGTCAACTGCCTTTTGGACTTGTTTCCCACAATTAT
ACCATTTAAACTACCTGACCTGTATGGTCTTTGTTTTACCCATAAACAAATCATACAGTAAATGAATAAAGGCAAGTTACTCACATAATTACCACCTGTCAATCACTTTTTTCTTGTGAATAGGCAGTGATCTGTGTCGTTATAATGGCGTCGGTAAAAAAAGGTGCACAACCAACAGGAACCAGCCAACAGTATCTGAG
CTCCCGCGGAACAGCAACAGGAATGCAGAGAGCTGTAATTGGGCCATTAAAATTATACCCGATAGGTCCCGAGTCCGACAGGTACATTTTGATTGACAGCTTTATAAAGCCAGAACCCGTTTACAGCCCGACATTATTCAAATGTGCTCATGCACACAGCTCTAATGCATTTTTTCAAGAATGAGTCATTTATATGTTTT
GTTAACAACATAAAAACGGTGGACCAATTGGAGCGGTTTTCAGATCGACCGCAACTTCATGTCGGAGTGCGGTCCTTCCGCCCACCAATATTGATTGACAGCTGCGCGCATTAACATGTCTCCGTATTAATGCATACTCATATTGACAAGACAGGACGAGCACAAAGCAACCGGGAATAAAAGGTCTGTTCAGTTTGCTA
CAAAAATAGCACAAGGGGGTTCTCTTGGTGGCATCGCTTTGACTCACACGCAGATAATGGCGGAAACGACAAACTCAGGATATGTTAATATGCGCAGCTGTCAATCAATTTGGTGGGCGGGGGGATCGCACACCTACGTAATGGTGCGATCAATTTGAAAACAGCTCCAATTGGTCGACCCTTTTTTTTGTAGTTAAATT
AAACACGGTGGACCAATTGGAGCAGTTTTCAGACTGACCGCAACTTTACGCAGGAGTGCGGTCCCCCCGCCCACCGAATTGATTGACAGCTGCGCGCATTAACATGTGCTGGTAGTCACGTGTATATGTCAACAAGACCAGACATACGCAAAGCAACCAGGAATAAAAGGTCTGTTCAGTTTGCTAGGATCAGCAATCAT
AAACATATAAATGACTCATTCTTTAAAAAATGCATTAGAGCTGTGTGCATGAGCACATTTGAATAATGTCGGGCTGTAAACGGGTTCGGGCTTTATAAAGCTGTCAATCAAAATGTACCTGTCGGACTCGGGACCTATCGGGTATAATTTTTATGGCCCGATTACAGCTCTCTGCATTCCCGCTGCTGTTCCGTGGAAGC
AATCTAATTACCGGAACAATAAAGTTTATATAAAAAGGGGCGGGGTTTAGACCGGAAGTACCGTCTTAGTGGGCGGGGCTACAATCCATCAAACTTTTTGACAGATGGTGCATCATAAGACTCTCTCACACTGTAAAAAAAAAAAAAGTTGAGTAAACTTAAAATAATAAGGCGACCTATCACACACAGCTTTTTGAGTT
GAACATTCCTCTTTAATATATTCTTTCGACTCTGATAGATCAGCTAAGATTATGAATGACGGAGTGTCTCAGAGAGAGTCTTATGGGGTACCACCTGTCAAAAATTTGATGGATTGTAGCCCCGCCTCTAAGGCGGGACTTCCGGTCTAAGCCCCGCCCCTTGTATATAAACTTTATAGTTCCGGTAATTAGATTCTTAT
CTATAAAGTTTATATAAAAGGGGCGGGGCTTAGACCGGAAGTCCCGCCTTAGGGGCAGGGCTACAATCCATCAAACTTTTTGACAGGTGGTACCCCATAAGACTCTCTTGTCTCTCCTGCCTGCTTCAGCAGCGTGTCCCGCTGGTTATAAACTAGGAGACGGAGAGAATGCGTTTAGTTTCGGCTCGATATATTTAAAT
TTGTATTATTTGTGGCGTAGATTGCGGCTCCTACTGCTGACAGTTTGTGGGTATCGCTTCTCGGCCTTTTGGCTAAGATCAAGTGTAGTATCTGTTCTTATCAGTTTAATATCTGATACGTGCCCTACCCGGGCACTATATATTAAATTGATTTTTGCAGCTGGGAGATGGGTTAGGGGCTTGCTCCACCCACTCCACGC
TTGTGCTCTGTTGCTCTGTATTTTTTCTCCTCTCTCTCTCGCTCTGTTCTTCCATATCTACTTTTATTATTCTCAGGCTCTGTTCATTGGTCCATTCAGCTGTCAGTCATTCCTTCCCGGTTACGTCACTCTTACGTCACATCCAATAAGCAAAGACCACCCGTCATAAAAGCGTGCGTCAGACCACTCGCTGGTCCCTT
TCAAGCCTTAGTGTGTCGCGATTGTCTCCTGTACAAGGTGGGGCTTCAATTGCCATATTGACCGTTAATCTTTTTCCCTATTCAAAACATTATGAGTGGCGTGTCTTGTGTATTCTATAGTCTTTGTTTCAGCACATAGACAGATCAGTTGATTGACGAGGGTTTGAAACGCTCCAGTGTGTTTGTTTGCATTTGGTTAA
TGGTTCCAAAAAATGGCAGCGGTGCATCCGTATTGAGTATTCTGGCATGTGAACACAATCCAGTGGGGAAAGAGACCATGAACAAACACTGTTTTGGGTCTGTCAATCAAACTAAGTGTGAAGCACTCCTCGTTAACTATCTATTCACCTTTTCTTCTCCCTCAGGCTGGCATGTCAGCACCCGGCACCAGAAGAGACAT
TCTGACAAGTCATAGCCGACCAAATTTTACCCTATGTTCCTTTTTGAATGTCCATTTCCTCTCATCACTGACTACAACCGAGATGGATTGTTATGAGTGACAGGTGTCAAGCTCCTATTGAATGATAAAGATCGTTGCATTACTCGCATTCTGCAGCTGCAGACGTGCTTCAGCTGAAGACAAAGGCAGTCACGTAACCA
TAAACAACATAAAAACGGTGGACCAATTGGAGCGGTTTTCAGACCGACCGCAACTTGACATAGGAGTGCGGCCCCTCCGCCCACCAAATTGATTGACAGCTTAGTCACATGTATAATTATACTTACAAGACCAGACGTGTATAAAGCAACCGAGAATAAAAGGTCTGTTCGGTTCGCTAGAATCATCAATAATCGTCAAA
CATAATGTGAAATCTATGTACAGTAAATAATCCCAAATAGATCCTACCTTTTCACCATTTCCACCCATTGCGCCAATACCTCCAGGAGGACCAGGAGCACCCTGTCAATCAAATAACAGCACTGCTGATTCGAAAATCCTTCATTTAGAGTTTCAACCTCATTTTTCAACAAGAAAGCAACTTGTTGTCTATGAATGTTT
GAACCAAAATAACCAAATCTTGGTTGTTTTGTGCACGTCCGGTCTTGTTGATATGATTATACGCATTACTATGGAGACATGTTAATATGGGGCTGTCAATCAATTCACTCCTATGTCAAGTTGCGGTGGGCCTCAATTTGAATGATGTTAACATAGGGCTTTGAATCCTATGTTAACATCATTAAATTTGAAAAAAAGAT
GGTCAACAGAAATACGAGATTTAGGGAGCAGTAAATCAGAGACCACACAGAGTGAAAGTGGGCGGGCTCAAGAAAATCCCACAGTGATTGATATGCACCTTGGCCATTCAGATGAGCCAGACTGTTTACCTTGGTGTCAGTACGAACGTTGTCAGTGGGATTTTCAGTGGCAGTCACTTCATCTGTGTATTCATAGAACC
TTAAACAAGTTTTTGCTACCAGCCATGGTGCTTAGACTGTTCTTCCCTAGGGAAGTAATGAATAATTAATGCCACAGATGTTAACGATGATTGACACCTACAGAGTTTTCTAGATTAAAAGCAGGCATTTAGATGAAACATTTAAAGAGGTTGATAAATGTGCAAGAGAATTCAATGAATTTTCAGATAACATCATAAAG
TCGCTGGAGTGCATTCAGTAGAGTAGCATTTTTCACACATAAACACTATTGATTTTTGGTCAACAAAATGGACGCTGACCTTTTGCACTTTTGATTGACACTTCTTTGAGCCAATAGCTGAAAGAAGAAGTGTCATCATCCTGGCATCTCCCAATATTTGAGATGGTCCCACCCTCTCTCCAAATTTATGAATGGACCAA
CATATAGCTAATATTACCCTTCATGACAACTATTATACCTCATCCATTTCCTTTATATTAGGTTTTATTAAGTCTGCATAATTAAGGGCGTGGTCACTTGAGTGACAGCTAGGTCTAGTTGGTCTCCGTCACTTCACCTCAACTGATTCCGGCTGATTAGCTGCTGAGCTCGCATATACATCGTATTTTTGTGTTCTTTT
AGCCCACCGTTTCAACAACCTGACCCGCATGGTCTTTGTTTTACCTATAAACTTATCATAAATAAATAAAGATAAGTTGCACACAAATGACCACCTGTCAATCACTTTTTCAGCGGGAGGTTGTTCTGTAAAAAAGGTGCACAACAAGTGTAGAAAGTGAAAGTGAAAGATTGAAGCTGTGTACTGTTGATGTCACACGT
GTAAAAAAAAGCCTGCAGTGCTTGCCAGGCCTTTTTGCTCTTCTTATTGGCCCACTGTTCTAGAACTGAACGCGAGTGCATTGTTTAATATCAGCTGTCAATCACTCAGTCATTGCCTTCTGCCTTCAGATGACAGGAGCTACAACCACAAAAAATGTGAGAGCTGAAGATGAGAAAATGAAAATAACACTTACAGATTT
ATGTCAACTTGCTGCAGTAAACAAAGCCAAGTCCGTAATGCTTGCTCCGCCTTTGCGCTCTTCTTATTGGCCCACCACTGCTCTAGCTGAAATACCAGCTGTCAATCACTCAGTCAACACCTTCTGGCTTGGCATGACAGAGTGCTACTTCTGCGAAAAATTGTAAAACACTGAAGATGAGAATGAAGATAACACTGACA
ATGAGATTTCTCTTCATGAAAGACTCTTGTATGTCAGATTATCCTGCTGCTGCTTCTCCAATAAGGTAGGTAATTAAATAAGAAGATGATTGACAGGGGACGTAAGTAAGCAACATTTAGTAACAATCTGTTAACACGGAAGTAGTATGTCCCAAAGCTTGCATACTCTTCTGTTCCAAACTTCCTTCACAAAAATACAT
AAAGCTCATTTATTACATACCTGCAGCAGATTGTGACAGAAGGCGTTTGGCGGGAGCTGGTGGTTATCGCGCGCGCGTGACAGGAGAGGATGTTCTGGCTGTCAGCGCGCTCGTGTGAAGGCAATTACGACAGCCAATCAGAGAACAGGAGAATCTGACCACAGCATCAGTAACTCACTGATCACAGGAAAGGATGCAGA
GGCGACGTCACGGCGGCGCTCAGGGACGTCACTTTGATGTTAGCGATCGCTCTTCAGGTCTGCCTATCTCCAAACCGAGGAGAACAAATAGTGTTCAGAAGACTGGGGTCAGTCTGACTGACTGAAAGCGATTCATTCCAACAGGCCTTTAATCTTTCAGACGAGCTCGTCAAGATAGTGCTTTGAATTTGACAAGGCAT
CTGTGCTGTGACCGTCTTCCTCCTTAGTTAGTAACAGCCAATGACAAGCAAGTGCTCTCACTCTCTGTCTTCAAACCTGCACACACCCACTCACACACTAGTTGACTGACAGGAGTTTTGCAAGGGTTGCTCGGGATTTTCCACACCTCAGCTGACTTTTTACACTCATGCCATTTAAATGAAAATGCTACAGAGAATAG
GCGTTGTGTTTTGTCGTGTATAAATGTATTATATAATCGTAATTATTTATAGTCCACGAGAGTAGAAAACGGACTCCCCGTTTTCTATTGGTCAGCCCAGACGTCAATCATCCACTAAAGTGGGCGGGTTCACAGGAAAATGGCGACGTTATCTGTCGGAGAGCCTCAAGAGATGGAAGGTGAGCGAACTTGTCTATATT
AACACCGTTATATAACTAAAACGCACCAGTGTAAACGAGGCCATAGTAGTGCTGTGCATGATTTGTTTACCCCTTAAGGTGACATGCTGACTGACAGGTGCGTGATGCGTGAGGCTAGCAAACATGGCGTTGCTTTCAGTTAACATATCTGCAGTTTGCATAATTATACTTTATAGATAATAGATAATGCTTTATAATTC
AGCCCCATAAAACAACACAAAAATGTGATGAATATGCCAGCGTTCAGCGGCTTATCAGCCGGAATAAGCTTAGGTGACTTGATGGCAAACAGCGAGACCTAGCTGTCACTCAAGTGATCACGCCCTTAGTTATGCAAACTTAAAATAACCTAATATAAAGGAAACTCATGAGTTATAAAGAAAATTCACCTCCTCACAGT
CCTGTTCCGACCGTTTGAACATGTCCTTCTCTGGTTCAGCTTCTCTTCACATCTCTCTGAATATAGAGATATCCCTGTCATGTGCTCCAGGGTACAGCTGTCAATCACCATGTGACAGAAATGGGGGAAAACTGGTGCATGAGTCAATTAATATTCAGAGTGGATCTACATTTAGTCCACAAGTGCAGGAGTAGGAGTAG
ATGCATTGAATGGATACCGGCTGCGTATATTACCATCAATGCACAAGTCATGAAAGCTCACCTGACTCTTGTGAATTGAAATGGCCCAGGCTAGTTTGAGTGGCAGCTGCTGTCGGCTCAGGTACAGCCCTCCTGGGGCTTTAAACATCCAGCGCTCTCTCTTCATTACCTCAACTGCCCCACAGAGAAACCGCACTCGG
ATATTTTAGATCTATACGCACAGTTCTTTGAATCTTCAAAATCCTCGATCAATTAAACCAAGTTTATTTGCGTGAAATGAACAGACAATGAAAAGAGAGTGACTGACAGGATGCCTCAGACCACACCTGATGACACCCGGCAAGGAAAAGTTTCAAATACACAGCAGCCGTCTAATGTTTATTGCCTGAGGGGACATATT
CTCCCGCGGTACAGCAGCGGGAATCCAGAGAGCTGTAATCGGGCCATAAAAATAAGGCCCAATGGGGCCAGAGCCCAACAGGTACATTTTGATTGACAGCTTTTTAAACCCCGAACTCGTTTATTTTTTTCAAGAATGAGTCATTTATATGTTTTAACATAATTTATTCGTTAATACAAAAGTAGACTATAGGCCACTTG
CTGTTCTATTTTATCCCAAGCCATTCTATAGTTTAATGTGAAGTAGAGATAAGCAAGCATCAAGTGCTTAACTTAATGTTCACTTCAGCGCTTCCTGCCTGTCAATCATTCTTCATTCTTTCACAATTCAAACTGCGTGCAACATTTATGACAACACAAAAAACTTTCTCCAAGACTATTTGTTCCTGTTAACATACATA
CGAGAACGGGGGGTCAAAATCAGACGAGAGCTTTTCTTTTTCTGCGCGGCTTTCGTAAATCGTCGCTTGGGTTTAGGGAAGAAGGAGGAGTAGGGCGGCTGGGTCAGCCCTGTCAATCATTCAGTCATTCAGCCAGTTCGTCAGTTGGACAGAGACAGTCGCTCGACAGCGTCCTTCAGCGGCTATTTACACTGGACAGC
CTCTTGATCACATTTGATGATGATTGCTGATCCTAGCGAACTGAACAGACATTTTATTCCCGGTTGCTTTGTGCACGTCTGGTCATGCTACGCGGAGCTGTCAATCAATTCGGTGGGCGGGAGGACCGCACTCCTACTTCAAGTTGCTATCGGTCTGAAAACTGCTCCAATTGGTCCACCATTTATATGTTGTTAAATTG
ACATTTAAAAATAGAGCAAGGATGTTCCTTTAGTGATATAGATTTGACCCGCACTGAAAATGGAGGATGTGAATCAACAAACTAAGGATACAGTGACATCAATCAATGGGCCTGTCAATCAATTTTGGTGGGCGGGGGGACCGCACTCCTATGTCAAGTTGTGGTCGCTCTGAAAACCGCTGCAATTGGTCCACCGTTTT
ATGAAAGACTTGTGAATGGGAGATTAACCTGCTGCTTCTCCAGTAAGGTAGGAAATTAAATACGACAGAAATGTGGATTATGTGTGGATGATTGACAGGGCTCATAACTAAGCTTGTTGCATGCCCAGAGTATAGTATGGGGGGTGGATCAGTGAAGGTTTGGGCTGCAATATCATGACATTTCCTAAGTCTAATACTTG
TCCGCCCACCAACACTGGCACACAGCGCTCGCGCGCCGCCCCTCGAACGTGGTTGGACGAGAGCATAATTGTGGCCCCGCCTCGCTTCTTCCACGAAACGTCAATCATATTTCTGAAGAAGGTGGGTCGTCGTAATAAGCTTTAAGATGTGGCGTTAGCGCCCGAACTGGACAGGGTGGTAACACGGTGATGGATAGAGG
ACTTTTTTTTCGTAGTAGTACCCAATGTTCCCTGCTCGCAGGAGTTGCGGAGGCGTGGCTTCACTGCTGTCCCTCCGTCCAATAATGTAGCCGCGTGTCCCGTCAATCACGCGGGAACAAACAGATCACGCTTTCCTCTGACCAATCACGTGCGCTGCCATCCTGCGACCAGACATATAAATCAGGCTGACAGCCCTAAG
GATTGATGATCACAGAGAGCTGAACAGAGCTTTTATTCCCAGTTGCTTTGCACATGTCCTGTATTTTGATATGATTAAAGAGACATGTTAACACGCAGCTGTCAATCAATATTGGTGGGCGGGCGGACCACACTCCTATGTCAAGTTGCGGTCGTTCTGAAAACCGCTCCAATTCGTCCACCGTTTTTATGTTATTAAAT
GTGCAAAGCCTGTATTCCCTCTGAATCAAAAACGCCGATCAAATAAATCCGGTTTTTCATGCGAGTTCTGATGCCCGACTCATATTAAGATCATCACTCCTGTCACTCAAAACACGTCACCGCTCCGCTCCGCGCGCTGGATTCGAGTCTCCGCTATCAGACTGACAAGACTTCTCTCAGTAAACGAATATTATTTGTTT
GCTCCCGCGGTAAAGCAGCGGGAATGCAGAGAGCTGTAATCGGGCCATAAAAATTAGGCACGATAGGTCCCGAGTCCGACAGGTACATTTTGATTGACAGCTTTATAAAGCCCGAACCCGTTTACAGCCCGACATTATTAAAATGTGCTCATGTACACAGCTCTAATGCATTTTTTCAAGAATGAGTCATTTATATGTTT
AACATATAAACGACTCATTCTTGAAAAAAATGCAAAAGAGCTGTGTACATGAGCACATTTGTATAATGTCAGGCTGTAAACAGGTTCGGGCTTTAAAAAGCTGTCAATCAAAATGTACCTGTCGGTCTGGGTATAACTTTACCATCTAGTATAATTTTTATGGCCCGATTACAGCTCTCTGCATTCCCGCTGCTATACCA
TTACTGCTGAACTCATTTTGTCATGGTAAAATAACACAGAAATCAAATAATAACACTTCAGTCTTCTGCCGAAGCTCAGACGCGCTGCTTTGAGAAACTGTCAATCACAACTGTCAATCACAATGACACGCCCAGCATTAAATTACTGCTAAAAACAAACTGTTTACAAAAATGAAGATCTGCAGCTATTTCAGCAGAAT
CATAAAAACGGTGGACCAATTACAGCTGTTTTCAAACCGACCGCAACTTTACGTAGGAGTGCGGTCCCCCCGCCCACCGAATTGATTGACAGCTGCGCGCCTTAACATGTTCCGGTAGTCACGTGTATATGTCAACAAGACCAGGCAGACATACGCAAAGCAACCAGGAATAAAAGGTCTGTTCTGTTCGCTAGGATCAG
AAAATAGAGCAAGGGTGTTCCTTTAGCGTTATCGCTTTGACTCACACGCTAAAAATGGCAGACGTGCAACAAGAAACTGAGGATATGATCGTGACGCAAGGCTGTCAATCAATATTGGTGGGCGGGGGGACCGCACTCCTACGTAAAGTCGGTCTGAAAACTGCTCCAATTGGTCCACCGTTTTTTGTTGTTTAATTGAA
TAATATTACCCTTCATGACAACTGTGACGGGGGTGAATTTTTATTATAACATCCTTTATATTAGGCTATTTAAGTTTACATAATTAAGGGCATGGCCACTTGAGTGACAGCTAGGTCTTGCTGGTCGCGTCACTTTACCTCAGCTAAATCTGGCAGATTAGCCGCTGAACCTGGCATATACATCGTATTTTTGTTTTGTT
TTACAATAATGTTAAACAATGACGTTTCCATCCTTGTTCTTATTGCTATTTTTGTGGATGATGAACTTGTTTTCACGGGTCTGTCACCCAGACCGCGCAAAGCGCGTCTGTCGCTCATCAGTTCGGCAAGTCTCGGCTGTGTTCGGCTGATTCCGCGAGTAACAAACGCTCCACCATTTTGCATAGTTACGCGCGTGTTG
GAAGCGTACGATCACAACGCTGTGCTTAGAGTGTTTATTTTAGTGCATTGTGTCATAAGCTGTTATAAATCATTTCCCGAAGTTTAAGAATTGATTCTGAAGCGTGATTTGATTGACATGAAAAATGGCCAATCACAGTCGACCTTGTCTAGTTGCGTGAAACGTAAGGGCGGGACAAATGCTTTCTGTGTTGCAGAGAC
TTTCCTGACATTAAAATAGCATCCAAATCCCTCCTATTTTGACCCCCACTGTAATGTGACATAGGAGTGCAGTTTCCCCGGCCACCGAATTGATTGACAGCTGTGTATTAACATGTCCCCGCAGTAGTGCGTATAATCATATCAACAAGACACGATGTGTGCAAAGCAAGCGGGAATAAAAGATCTGTTCAGCTCTCTGT
TTTGCCATCTATTCAACAACATCCTCTCAAAATCCCACCTCACCGAGAGGATGGCAAACCTGTTGGTAGCAAACACAAACTTAGACAATGATTGACAGGCAGATAATGTTCCTGAGAAAGAAAAAATAAATAAAGCAGTCAAAATTTCCCCCCTCTGTCTCTATTCAGAGCCTAGAGCTCCCATAGAGACAAGTGTGATT
TAAATTTCCTGACGGTAAATTAGTACCCAAATGCCAGTGATAATGAGGCCCACCGCAACGTGACGTAGGAGTGTGGATTCCCCGCCCACCAAATTGATTGACAGGTGCCATATTTGTATACACATATCTACAGAACTTTTTTTTGCAAAAAGAAAACTGGGATCAAAATGTTTGTAGCAAATCTCTGTGATTTTTATAAG
TTCATTCTCTCATCTTCAGCGCTTCACATTTTAGCTGTTGTAGCTCCTGTCATCTGAAGGCAGAAGGCATTGACTGAGTGATTGACAGCTGATGTTAACCAATCCATTCATGTTCAGTTCTAGAGCAGTGGGCCAATATGAAGAGCACAAAGGCGGGGCAAGCATTGTGGGCTTTTTTTATTTCAGAAAGTTCACATAGC
ACATCTAATAATAGAGCAAGGGTGTTCCTTTAGTGATATCGCTTTGACTCACGCTGACAATAGCGGACATGAAACAACAAACTGAGGATGGTGATGCGCCTGTCAATCAATATTGGTAGGCGGTGAGTCGCAGTCGCTCTGAAAACCATTCCAATTGATCCACCGTTTTTATGTTGTTAAATTGAAAAAAAAAGCACTGA
ATTTTTGTTAAGTTGGCATTTTAATTTCTCAAACATTCACTGATGATATGGTCAGAACAACTGAACAAACTCACTGACATTTCATTGGCTGAAGGAAGGGCTGTCAATCATGGCCACAGCACCTGCGCGCGCCCTGGCCGTTAAATGAGCGCTGCGTGACGACTGCGCGTGAACTCAGGAAACCCTGCTGGATTTACGTC
CACAGGGAGCTCAACAGATCTTTTAATCCCAGTTGCTTTGCGCACGTCCTGTCTTGTTGATAGGATTATACGTGTTACTACAGAGACATGTTAATAAGTGGCTGTCAATCAAATTGGCGGGCAGAAAAATTACACTTCTACATCACGTTACTGTGGGTCTCAAAATGGGAGGGATTAGGATCCTATTTTAACGCCAGGAA
TGACAAATATACACCTACGTTACACAGAGCCCAACATGGAAGTTTGTGATTGGGTCAGCCCAATGTCAATAAAGAAAAGAACCAATGGGCTGCAGATTATGTCACATGGGCCACTCTGTCCGGAAAAGAAACATCTTACTTTCAGAGTGTGACAGCTCACAGGAGCGTGACAGCTCGTCCCTTAGTGAGAAAAACATGAC
TGGCTTTCTGCTCCTGAGTGACTGCTGCTGTAGATCTCTGCAGAGCTTCCTGAAGCTCAGTCTGCATATTTGTCATGCTCCTTTTCAGCTCCTTCACCTGTCAATCAGGCAAAACAAAAGGTTCCAATATTCAGAACTTTGCTTTTAAGAATAAGAAGAATAATGCCAAGTCACGCATGGTTAAAATTACTTTATGGACG
AAATTTCCTGACATTAAAATAGGATCCAAATCCCTCCAATTTTGAGGACAACGTGATGTTGGAGTGCGATTTCCTCGGCCACAGAATTGATTGACAGCTGCGTATTTACATGTCTTCATAGTAACACCTATAATCATATCAACAAGACAGGACGTGCGCAAAAATCTGTTCAACTCTCTGTCATCATCAATCATCATCAA
CTGCTTTCATCGTAATATTACTAGCTTGCAATCACATGGGTCTCTGCTGACCTCTCTTTTCCACTAGACTGTCCAATGGACCTGTCAGTCACAGTCATTTGATTGACAGGTATAACAGGAGCACTCATATCATGCCAGATGCCATTTAAATCTTGATTTATTTTAGTTTAACCACCTGGGGAATTCAAAAAAATTGCCTT
ACTCAGTTTACACAGCTCGTCTGTGGTGTATATGCAAAGGGTGTGGGTAATGGTGATCTACATTATGCAGCACAGTTGAACGACTGCACGTGATTGACGCCACATTGACAAGTTTGTTAGTATAAAGAATGTGATAAAATTGAAATGAGCACTTGATTGAGTGGGCACTGATGTGTCTCGGTGGGCTTTTGTTTGAGGCC
AGCCACTGTATTGAGCTGTTGGCCAGAATGTATTGAACTGCAATGTCCGGCTACAGGAACGGAAATGGTATGCGTCTTCTGGGCGAGCCAGACCCAGCTGTCAATCAAACCAGCATCAAATCAGAACGCCAATTATACCTGGCCTTTTCAACAAGCAGACAGTTTCATATACACACAATGACTACGTTTACATGGACATC
CACCAATTTGCCTGTGATTTTAGGCATTTGTCGGCGAGTCAAAATCAGGGCTAAAATCATGCAGTCTGAACTCAGCATAAGGTGACATGTTGATTGACTGACAGGTGCATGATGCATGAGGCTAGCAAACAAGGCATTAGCTTTCTGTTCAGATGAACAAGGTTTCCATAATTATACTTTGTAGATAACAGATAATGCTT
ATTAGAAGTGAATTCAAGCTTTGATTCTGTGTTCAGGAAAAGCCTGCACATGAATGTTACATCATTATTAAAGAGCCAATCAAATGCCTTGAAACTATGATTGACATCTCCTGAGAGATTGAGGACAATTAAGCTATTTAAACACATTCATGAAGTAAAAGGAAAAGGTGACAACTAATAAAGCAATTGACTTTATCAGT
GGAAAAATATATACTTTTGAGTGTATAACAGAAGAGTATGCAAGCTTTGGGACATACTACTTCCTCATTAACGGATCTTTGTTTTGATTAGTAAAGAGCCCTGTCAATCATACACACATCATCCACATTTCTGTCATATTTAATTCTTTACCTTATTGGAGAAGCAGCAGCAGGATAATCTCCCATTCAACAGTCTGTCA
TCTGACATTAAAATAGAATCCAAATTCTTCCCATTTAGTGACCTACTGCCACATGACATAGGAGTGCTGATTCCCCGCCATCGAATTGATTGACAGCCGCTTATTAACATGTCTCCGTCGTAACGCGTATAATCTTATCAACAAAACAGGATGTGCACAAAGCAACTAGAATTAAAAGATCTGTAGAGCTCTCTGTGATC
TGTTACGAATAAATTTTGTTAAACATATAAGTGACTTGCTCTTGAAAAAAAGGCAAAAGAGCTTTGTGCATGTGCACACTTAAATAATGTCAGGCTATAAACGTGTACGGGCTTTATAAAGCTGTCAATCAAAATGTACCTGTTGGGCTCTGGCTGAATTCTGTCGGGCTCAGGCCCCATCGGGCCTAATTTTTATGGCC
CCTCATATCATTTCTTTCCTTATTGTCAGTGTAAACCACATCAGATACATCCAGTTTATTCCACTTTCCCCTTTGCTGTGAAGCTTTGATTGACTGCTGACTGTGAAGTCGCCCATAGACAATGACTCCACACAGCCATCATGACCATCATCAGTAATTGATAGTAGATTTAAATGACTCTCCTGCTCATTTGCCATTCA
TGTTGTGCTGTGTTCAGTGGGCTGGACTAGTGATTTGCAGAGCCAGCAGATGAGCTCAATCCCTCAGGGGCGAGCAGCTGATTGGCTCTTCTCTCCTGTCACTCATCCAGAAGGAGCAGATGTGCCCGAGCCATTGTTACATAATATCACATACAGTAGCTACGAGGCTAGTTTCAACACAAAGCTCTGTCTGTTCTGCA
TCTGTCAATCATCAAAAGGCGGTCAAAAAAAAAAATTAATGCAAATTTTCTTTAACGATTAGCCAATTATGGCATAAAGACCGCCTTCTGATGATTGACAGGCAGCCTCTCATTAGCATGTTGGCCTGGGGAAAAGTAAATACACAACCACGTTCAGGAAATCAAAAAACGTTTGAAAGGGAGGGCATTGTCTTCTTCCT
ACAACGCTGTGCTTAGAATGTTTATTTTAGTGCATTGTGTCATAAGCTGCTATAAATCAGTTTCCAAAGTTTAAGAATTGATTCTGAAGCGTGATTTGACTGACATGAAAAGTAGCCAATCACAGTCGACCTTGTCTAGTTGCGTGAAACGTAAGGGCGGGACAAATGCTTTCTGTGTTGCAGAGACAGAAAAAACAACT
TTGTGCACCTTGTTTACCAACCAAGTTTGTCGACGCCATTAAAATGACACAGATCACTCTGCCTATTCATGTCAGAGTCAGGTGGTAAAAGTGATTGACAGGTGGTCATTTGTGTGTAACTTATCTTTATTGATTTATGATTTGGTTATGGTTAAAAAAAGACCATGAGGGTCAGGTAGTTGAAATGGTAGGCTACATAC
GACATCGACTGTTGGCGACAAAGTGGGCATGTTGAGCGATACAGCACAGTTGAGAATGCTTCAACTTTATTCAAATGAAGAGCGACTTTCTTGAGTGACAGGCAATAGGAGCACCAGTAAAGCTCATGTGATCTTCTCAGATCGCTTAGAGGCTGGTTGTATTTGTGCTGTATAGACCTACACAGACCTGCGTTTGAAGC
CAGTCCTTTTTTTCTTTTAAATTTCACAACATAACAATATAGATTGACCGCAACTTTACGTAGGAGTGCGGTCCCCCCGCCCACCAATATTGATTGACAGCTGCGCACATTAACATGTCTCCGTAGTAATGCATATACTCATATCGACAAGACAGGACGAGCGCAAAACAACCGGGAATAAAAGGTCTGTTCAATTTGCT
GTCCGGCAACACCACCAGTGAGTTCTCTTTCAAAACATCCTGTTTCACTATCCATCATTTTTCCTACACCTGTTCCGGATCTCATTTAAGTCGGAGATGATTGACAGCACACTCTATAATAATTCATGCTTGTGATGAAATATTCATTTTCAGAGTCTCTCATTAGCAGCACCCCAATGAGAGAAAATATTAGCGCATAC
TTTTCTTACCACAACTTTCTCCTTTGACTCTCCAACCTGTTGTTCCCACTTGTTGCCCAGACTTGTCAAATTACAAGGCTAATATCAGTAGCATCCAGGCTGTCAATCAAAGGGGTGATTTCTCCACAGTGACCAATGCCATGACTGGGATGAGCCCCTCGCCCTCTTTGTCCGCCCTGACCAGCCGAGTGGGATCCATC
TGCTTAGTTAAAATGATTAACCTACTTAAGCCATTACATTACACTTACGCTGAATATCTTGCAAATGACCAACATTCTTCACCCACTCAAAGCTGTCACTCTGGATGATAAACCCTTCAAAGGGCTTAGGGCAGTGTGTGAATCTTTCCAACATCACTCTATTATCAAAGTCCCTTTAAGACTATGTATTATATTATTTA
CTGTCAGTGTTATTTTCTTTCTCTAATTTTCAGCGCTTCACATTTTCGCGGTTATAGCTCCTGTCATCTGAAGGCAGGAGGCATTGACTGAGTGATTGACAGCTAATATTAACCAATCATTCACATTCAGTTCTAGAGCAGTGAGCCAATAAAAAGAGCACAAAGGCGGGGCAAGCATTGCAGGCTTTTTTACTTCAGCA
TTGTAGCCCACTGTTTCAACTTCCTGACCCATATGGTCTTTGTTTTACCCATAAACAAATCAGAAATAAATAAATTACACACAAATTACCACCTGTCAATCACTTTTTACGCATGAATAGGAAGTGATCTGTGTCGTTATAATGGCGTCGACAAACTTGGTTGGTAAAAAAGGTGCCCAACCTACAGTATCTGAGGTTTT
AAAAGTATATACTTCTGAGTGTTTAACTGAAAAATATACAAACTTTGGGACATACTACTTCCTCATTAACAGATCGTTATGTTGTTAGTTACGTGCCGTCAATCATCTCGTCACATCATCTACATTTCTTTCATATGTAATTATCTACCTCATTGGAAAAGCAACAGCAGGGTAATCTGCAATTCGTGAGTCTTTCATGG
TCATCGCTTATAATACTAAAACTACTATAAACATAAAGGATGATAATAATAACAAGTCTTTTAAAGCCTCATATGTTACTGTTAACCTAGAAGACGTCCTGTCAATCATTGCCTATAGCGCAGAAACACGATGACGACATGCTGAGTGATTGTGCGCACATGTCAGGGGGAGCACATTTTTCTGCACGTGGATCTGTTTA
TAGTGTGTATACAACCAGCTTCTAATGGGAAAAAATGTATCCATTCAAGTTTTTGTAATCACACTGCAGAAACACTTTGACTGACATTCTCTGTTTGTACATGTCATCAGAGGGGGAAAGCCTCGCCCATTAGTGATGATCTCTCATTAGCATAGGACATTAGTTTTGTTTTTGAATTTGCCACTTTCTGACACAAAGGC
CTTGCAATAAAATGTCCCGAAAGATGGTTCTGGTCGATTAAGGCACTGATTATTGTGCTGAAATAGGTGCAGATCCTCATTTTTGTAAACAGTTTGTTTTTAGCAGTAATTTAATGCTGGGCGTGTCATCGTGATTGACAGCTGTGATTTCTCAAAGCGCGGCGTCTGAGCTTCGGCAGAAGACTGAAGTGTTATTACTC
TGCAGCATATGAGAGATTTGTAACATGTTTTAATCCCAGTTTCTTTGCAAAAAATGTTTTGTGGACGTGTTTACAAGTTATTATGGAGACATGGCACCTGTCAATCAATTCAGTGGGTGGGGAAAACAGCACTCCTACACCACGTTGCAGTGGGCCTCAAAATCAATGGAATTTGGACCCTATTTTAACGTCAGGAAATG
AGCGAGCTGAACAGATCTTTAAATCCCAAATACTTTGCGCACATCCTGTCTAGTTGATATGATTATACGCATTAATACAGAGACACATTAATACACGGCTGTCAATCAAATTGGTGAGCGGGAAAACCGCACTCCTACATCACGTTGCGGTGGGCCTCAAAATGGGAGGGATTTGGATTCTATTAAAAAAATAAAAATAA
GGCTGAGTCATAGAAGAATGCTCAAAGTGATGAGAACAAAGGGCTAAGCACATTGTGGCATTCCTTAACACCAGCCCACATTCTGCCCCACCCCCTCCTGACATCCCTCAAAGGAAACGTGTTCTCTACAATCACTCCATTCAGGACTGAATGTAACCATGTCGCTCCTGTTTCTTTTGCACGACCATCACTAAAACTTG
CTTTTTTTGCACCTCGAATGTCTCTTGCGAGTGCCGTTTGTGCCTGCGCTGTTCTCGCGTGAACCCAGCAGAGGCCGCTGTCGACCAACTGAATGACTGAATGATTGACTGGGCGATTGGCCAATCAACCGGCCCATCTTCCTCTTTCCCTAAACCCAACCAATTTTTACAGATTGACCCGCCCACCCGCTTACTTCCCT
TTGATGTTAAAATAGGATCCAAATCCTAGTCATTTTGAGGCCCACTGTAATGTGAGTGCGTAGGAGTGCTTCTCCCCCCCCCACCAAATTGATTGACAGGTGCCATGCCTCCATAATAACACACATACACATGTCCACAGAAAATTTCTTGCATTTTTTTCTGAAATTAAAAAATATGTTAAAACTCTCTGTGATCAGCT
CATTCACAGAGCCTTCATCCATTTCATCTTTGAATGAAATTTTCTTGGATCTAGTCGAGGAGCTGCCCATTTTGGATGTGGATTCCAGAGTCTGCTGCTGTGAGTGACAGATAACAGCCCTGACAATTAGTACAAGCTTAGAAGAGTGAGACTTTTGCAGACACTGTAAATTTCATTAGTGCTGTTTAAATAAAAACCCT
GGACGTTTGTCAGCGTAAGCCATTATTGACAGGTAAGAAATCTTGCACTTCGTAGCCATAGTGACATAGATCATAGGCCTCGTGAAAACTTATTTACGTTTATTTTCGCGCTCTTCAGCTTCAGTGAACGCGCAGGATGATTGACAACACCTCAGAAGCCTTGTGGTTGGCTGAAGTCGCCATGATGTTAATACAAACTT
TAAAAAATCACAGAGAGTGAAGCAAATTGTTTTATCTTAATAAATTGTTCTGTGGATGTGTTCTGTGTATTCATATTATAGAAACTTGGCGTCTGTCAATCAATTTAGTGGACGGGGCAAACTGGACTCCTACAACACTTTGCGGTCGGCCTCAAAATAGGAGGGATTTGGATCTTATTTAAACATCAGGAAATTTAAAA
CCCACCGATTACTTATATTAACAGAAACAATTAGTCTTGGAGAAAGTTTTTTGTGCTGTCATGAACGCGGCGCACAGTTTGAATGAATGGAGAATGATTGACAGGTGCAGCTGCAGAAAGCGTTGAAGTAAACATGAACTTAAGCACTTGAATATTCATCTGTACTTCACATTAAACTATAGAATGGCTTCAAAATATTT
AAAAATCACATAGAGTTGGAACAAATATTTTAATCCCAGTTGATTTGCAAAAAAATGTTCTGTGGACATATGTATACATGATTTTATGGAGACATGGCACCTGTCAATCAAATCAGTGGGCATCACATTGCGATGGGCCTCAAAGTCCCTGGGATTTGATCCTGTTTTAATGTCAGGAAATTTTAAAAAGAGAGAGAGAC
ACAACCTGAATCCCCTAAAAGCTATTTAGGGACACGGTCAATAATGACGTTGGTTTCGATGATGTCACATGACGCAAAAGCAGCGGGTGAAGCTGTCGTTTGTGAGTGACATTTAGCAAACAGGAACCGATTTCACGATACGGACTTTATGAATGGAGCAGAAGGCGCGCGCGGTGTCTACTATCCAGCGTTGGTTGTGC
GTTGTGCATCTTTTTTACCAAAGTTTGTCGATGCCATTATAACGGCACAGATCACTCTGCCTATTCATGCCAGAGCACCGCAGAAAAAGTGATTGACTGGTGGTAATTTGTGTGTAAATTTTTGTAGTTGAAACGGTAGGCTACAAGTAATTAATTCATTATGAATTAATTAATTATTCACAAAGAATTAATTCACCCCC
ATCTGTCAGTGTTATCTTTATTCTCATCTTCAGCACTTTACAATTTTTCGTGGTAGTAGCTCTCTCTGTCATCCCAAGCCAGAAGGCATTGACTAAGTGATTGACAGCTGATATTTCAGTGCTAAAGCAGTGGGCCAATAAGAAGGGCGCAAAGGCGGGGCAAGAATTACTTGGCTTTATTTACTGCAAGTTGACATGAC
GTGCAGTTCGTTTATAAGGTTGGTTACGGTAAGGGGGCAGGATCAAGCCGCTCACATGTGCTGTGGGACATAATTGACATGGCCGCGGAATCTCCCCCTGCCTGAGTGCTGGTGGAGCAGGCTGGAGCAGGGATTGCCAAAGTTGTGTCTGGAGTGAAAGTGGAGCTCTGGAGTTTCTTTCAAGATCATTTTATTGCAGC
AAAACAAAACAAAAATACTATGAATTTGCAGAGTCCAGCGACTAATCAGCCTGAATCAGCTGAGGTAACAAGACAGCAAACAGCGAGACTTAGCTGTCACTCAAGTGTCCACACCCTTAATTATGCAGACTCAATATAAACGAAACGGATGAGTTATAAAAAAATTCACCCCCCTCACAGTTGTCTATTAGCTATATGAA
TCCCAATGATTATTTGATGTATTTGTTGAGGAGTTAATTCAAGCCTTTCTGTGATAAGTCACACAAAATGTCATTACAAAGGAGACATGTTATTATGCGGCTGTCAATCAATTTGGTGGGCGGGGAAAACACACTCAAACGTCATGTTACGGTGGGCCTTCAAATGGGAGGAATTTAGATCTTATTTAAATGTCATGAAA
TTGGGTTCAAGCTCAGTTCACTCTTCAACTTCATTTCTCATGGTGGAAACGGAGAAAAGTTTTCGCAAACTTTTTCTGACCGCCTTTCCAGATTGACAGCCCTTCTCTCCAACCCCGTTGTCCAAGAACACGTAAGCTCCCGCCCACACTTGCTCCTCCGGGGTCGAACGACCAATCAAAAAGCGACAATCCCCCCTCCG
AATTGTACAATTTTAGAAGAACTATATCTTTAATGTGTGTGTGCCACTCATAGTCCTCCATATACTGTTAGAGAAGTAGTATTTCCAGCTTTTCTGTGGACTGACAGTGATTGATGGCACCTCTGGATATTCAAGCTATCAAGGTGCTTGTGGACTAACCGTCTTGTCTTCAAGGATTTACAGGTTTTTTTTGCAGCACC
TCAGGTGCTCTTGATGGAAAGAGCAAGCGAATGCTTTTTAAATGCTGGGGACCAGCTCCTGATTGGTGCACTGAGTGGCATCATCATGATGATTGATGGCCTTATTGACCAATGGTCGCACACCAGGGACAGGACAGAATACACAACGGGGAAGAGAAGAGAAAGCAAAAACTGAAAACAAACACAAAATATACGTGGAA
AGCTCGCACCGGCTTTGTGTCCGGACGGGTCTTCGTCTCTCCCAACAGATCCTACATGCTTTTCATTTGACTGCTGATTATTCTCTGATTGACAGCTCAGACTGAAAGGGGGCGTCGTTCTGAGTCAACATCCCCCCAAAAGCAGCAGGGCGTAACGCTGCTTATCATCCACGCCGCAGTGTTTTCTCCACGCACAAGAG
AAAAATCACAGAGATTTGTAACAAATGTTTTAATCCCAGTTTATTTGCAAAAACATGTTCTGTGGACATGTGTATGTTATTAAGGAGACATGGCACCTGTCAATCAATTGGGTAGGTGGGGAACACCGCGAGACCTCGCAGCAGCCCACAACTTGATGATGTAGTTGACCAGGTCAAACGTCACAGTAGCAAGGGCGCTA
ACGATTGAATAAGTCATCAGGCACTGCTCGACGATTGGGTGACATTTCCCCTTCTCCCCGCCCTTAGCAGTTTTGACTGAACGCCATTGGTCAAACGCTCAGTCACTCAAAAGGGGGACGGGTTGCTATGGGCCTCGGCGTTTGAAGGCATAGGGATTTGATTTTGCAGGGCATCAGTACCAGAACTGAGGCTGGAATTT
CACATGGGTAGATGCACAAATGCAAACATCTACAGATTTTACACACACACATTTTTTTGCCACGCTGACAGAGAAGTGTGCTCACATCTGTTCCCTATGGCTGTCAATCATCGTGTCAGGACTCTGAAATGTCTCATCCATCCAGACCGCCTGCACCCATAGACTTCCTCCTGAGCAAGAGACGGCTGGTCAACTGTCTT
GTGCGTCTCGAGCCGAATCCGGACATGTGTGTGTGTGTCCTTTTCTAGCACTGACATCAAATCTGCCGTTAATGTGATCCCTGTCTCCGTTTGACTGACAGGCCGAGCTGTCCCGGAGGAATGGGGGAAAGCGTCACATCGACAAAGTGATTTAAGGGAGGCAAAACAGATTCTTGTCATTATATGGTGTCCAGATGAAG
GGGATAACATACATCCAGGCAGTTGTTTTCACAGAAAACAGCCTTAGCCCCCGTTCACAGGATGTTGGTGTTAACGATTCTCATTTACTTTGAATAGAGTGACAGCAAGTGTTGCCTAACTGAATTGCATGTCCATTGAATTGCGTTGCATTTGCTAGTCATGGCTATCGTTGAACTTAGTATTCAATAATTGTGCTGGT
AAGCAAGAGAAAGAGCATTGACAGTTTTGTTCTCCTCCTTTTAAACCATGGGAGGAGATTGATGCAATTTTCTGGCTATTGAGAGACAGTAGTAGAGCTGGGTTGTGGTTTATTGTGTTCTGGCTGTCACTCCATTCAGTCACGAGAGTCGTGTGAATGCCCCCCTCCCCCAAGCCCCCAGGACAATCGAAACATCATTT
TTTTTTCTGTTGTTAAAATAGGATCCAAATCCCACTCATTTTGAGGCCCACTGCAACGTGACAGGATTTTCCCCGCCCACTGAATTGATTGACAGCCGCGTATTAACATGTCTCTGTAACAACACGTATAATCATATCAACAAGACAGGACATGGGCAAAGCAATTAGGATTTGATTTGTTCAGCTCTCTGTGATCATCA
ACCTGTTGCAATCGCAGGTCTGTTTAGGTCTACAGTGTGTGGAGAATACAACCAGCCTCTGAGCGAGCTGATCACTTGAGCTTTACTAGTGCTCTCATTAGCTGTCACTCAAGAAAGTTGCTCTTCATTTGCATAAAGTTGAAGGATTCTCAACTTTGTTTCATCACTGGACACATCCATTTGGTCACCATCAGTTGCTT
ATGGTAAAGTACTTTTGTTTATGTGCTTTAGCATGCCAGACAACAAGGCCTATTATTGGAGAGCTCCACTGTGAGGGAGCATTTTGATTCGCGCAACGACAAGTCAATCAACATGAACACCCGCCTACATTGGTATCTGCCTCTCTGTTGATTGGTTCAAAACGATCCCGTTTAAGATGTCTCTCGTATCTCAATGGCCG
TAAAACAAAATAAAAATGCGATGTATATGCCGAGCTCAGCAGCTAATCAGCCGGAACTATCTGAGGTGATGAGACGGTGAGCAGCGAGACCTAGCTGTCACTCAAGTGGCCTTCATTAACAAACCAATATTTATGATGCATATTCTGAACCGTGGATTGCTGGGCGCACCAAACAGTTAGAGGAAAACAGGACAATGGTT
ACGGTGGACCAATTGGAGCGGTTTTCAGAGCGACCACAACTTGACGTAGGAGTGCGGTCCCCCCGCCCACCAATATTGATTGACAGGCGCGTTCAAATATCCCTAATTTGTTGTTTCATGTCCGCCATTTTCAGCCTGTGAGTCAAAGCGATGTCACTAAAGGAACACCCTTGCTCTATTTTTAGATGCAAAGCTCATTG
AAGACAATAAGTCTCTTTTTTTTTAAATTTCCTGACATTAAAATAGGATCCAAATCTCTCCCATGAAGTAGCAGTGCAGTTTTCCTGCCCACCGAATTGATTGACAGCCGCATATTAACATGTCTCTGTAGTAACACGTATAATCATATCAACAAAACAGCACATGCGCAAAGTAACTGGGATTTAAAAATCTGTTCAGC
GCCGACCCTTTTTTTTGTAGTGAAATTGAAAAAAAAGGACTGGGTGTGTTCATATCACCCCAGTATGATGGTCTATACACTATACCAACACACAGATCTGTCCAAACAGCTTGAAAAGAAGATATTTTACAATAGGTGCCCTTTAAATTCAACAAAATGCATTAAAGGGACCAGCAAAATAAAGTGATACCCTCTTTCCA
TTATCTTTATTGGCTGATGTATTATGGATTATTTCTGCCAGTCAGTCCATTCAGCTGTGTGCCTATTGGTCATGAGGGGGATGATTGATGGTTTCCACATGACATGCTATGCTGCATGCAAAGATGCCAATTTACAAGAGTTTATGCCAGAGGGAAAACAAGCAGAATGGGGGTTTTTAACAGTGAAAAGAGTGCGTTTT
GAGGGTGTCTGTCAATCATCAGAAGCCAGTCAAAAAAAATATTGCAATGCAAAATCTTTCTAACGAGCAACCACTGATGGCATAAAGACTGCCTTCTGATGATTGACAGACACCCTCTCATTAGCATGTTGACCTGAGGAAAAGTAAATACGCAGCTACGTTCAAGATATGAATAAAAGTTTGAAAGAAGGGAAAAATAA
TTAATGATTATCACAGAGATTTTTTCATCCCAGCTGCTTTGCACACATCATGTCTTGTTGATATGATTATAAGCGTTACTACAGAGACATGTTAATATGCGGCTGTCAATCAAATTGATGGGCAGGGAAACCGCACTTCTACATCACATTGCAGTCTGCATCAAAATGGGAGGGATTTGGATCCTATTTTAACATCAGGA
CTTCAACATAAAAGAGTTTTGCAAGGTCTGTCACTGTAGGGATGATGTTACATTGTTATGACTTAAACAAACTGTGATTGGTTACTTTACATGTCAGTCAAAGAGCTTCAAGTCATTGAAAGCTGGAAAAGAATCTAGACTTTCTGCCGTGTTTCTGAAGGTTTGGCTTTGCAAGATAAACTACCCAGTAGTGCATTATT
ATCTCTGTCTCTTCGCCTTGATAGAAGATGATATCAGCAAGAGGAACAACATTCCGCTCGCCGTAATCAATCATCATGATCGACGCATGAGTGACACCTGTCAACAAAGCTTTCTACAAACCCCTCGTAATACTACTGTTTTGTAGCAAGGTCTGAAAACAACCAGGAAAGTCGATAATCAGATACAACGATTCATTAAA
TTGCTGTACAAATAACAGGCTGATTTCAGTTAGTCTGTCTGTTTTGTTTGTAGGTGAAACAGAGGCATAGAATATCTGTGTCATGATTGGCTGCATTGCCTGTCAATCAAACGACTGCGAAGGGTTAATTCCCATTAATAATTACTGGCTTATTATTCAAACATTGGCTGCTTGTTAATACTTTTAAAGTACAAATTCTG
TTCAATTTAACAACATAATAACAGTGGACCAATTGGAGCGGTTTTTAGACCGACCGCAACTTTACGTAGGAGAGCGGTCCCCCCGCCCACCAATATTGATTGACAGCCTTGCGTCAATCAATATCCTCATATTCCTCAGTTTCTTGTTGCACATCCGCCATTTTCAGCATGTGAGTCAAAGCGATATCACTATAGGAACA
GGTATCCACTGTTAATAACTCTGTGCCAAATGGCTGAGAGTTGTAACAGTCCCAACCTCCACCCCAGGACTAAAAATCAACCAGCCGTCAGTCAAACTAGGTGTGGTCAAAACTCACAGCTTTCCATCCCAATTGAAGCACTTCTATTACATAAGAATGAAAACACCCTTTAGTATCATCACCGCTTTGCGCTCCGTTTC
GTTGGTTGTGCACCTTTTTTACCAACCAAGTTTGTTGACGCTAATATAACAACACAGATTATGCTGCCTATTTATGCCACAGTCCTGTGGACAAAGTGATTGACAGGTGGTAATTTTTGTGTAACTTTATTTATTTATGATTTGGTTATGAGTAAAACAAAGACCATGCTGGGTCAGGTAGTTGAAACCGTAGGCTACAA
TGGCTTTAAAGTAATAAAAAAGCAGGATGAGAGTTGGACTTAATTTTTCAGGAATTGTCACTTGAACATTGTTGTTTCCCATTGGTTGATTTCATGTGATTGACAGGCTGTCGCAACCTTGCTTTAGTATCATCAAAATTTTACAAGGTGAGGGGCAAGTGTTGTATGCACAGATAATTTACAATTATCACTTGTTGGTA
CTCTCTCTCTCTCTCTCTCTCTCTCTCTCTCTCTCTCTCTCTCACCCTCTCTCTTCGAAATCTCGTGCGGTCTGAGCGACAGAGCCGCTGATTGGCTGTCACCGGGTGACAGAGGGATCATATCATAAACATTAAGTGATGCGAAAGTAGTTTGAAAATTAAGCCTGCGTTAGTTGATATCGCCGCGTCTGTTCGGAGAT
GCTGTTGATATTATTAATTTAAATGTAGTTATGTAAATTCACAATATTTTAATAAACAAATATATAAATAGCAGCCACTAAAATTTTGTTGATTGATTGGTGCCACTGACGTAGCTGTATCACTGCCCCTCCCCCTCCCCGATTGTCACTGACAGCACACGCACACCTTCAATAGACAGCAATGGCAATTTATTATTTAC
TGGGAGACAGGCTGGGTGAGGACTCTGTGTCTGATGTCCACCATTATCAATAGTGGCGTTCTCATGTCTGTGTACTTTTGTTCTCTGACAGGTGATTAGCATTGTTTCACTTATCTTCACTTGATGACTGAACAATGGGGCCCTAAAATGGGGAAGATAGATGAAACATAGTTAGCACTACAGGGGGTTCTCCACTATCT
ACAGTTACTGAAAAATAACAGAAGGGTTTTAAAACCCCTCCTCTCTGAGTGCCGACTCTGCTCTAATTGGTCAGATGGCCCGGCCTCTTGTGATTGATTGACAGCTTACTACTCAATGAAGTCTAATACCCGTTACCATGTCTATAGTATACTGTATATTTCAGCTCTATGGGCCTCCTTAGTATTCGTAAACACAGTAA
GCTTTTCGAACCTGGAAATGATGAAATCCGGATTTGCTTTTAAGGCCATCCACATTTCGATGTAGCAGTGCAGTTATCACAACCCAAGAACATTGATTGGCAGGCATCTATTATCATGTCCAGCTACATCAAATAACCATTTAGAAACGTCTTACTTAAGTCTTAATTTTAGTATTTGTGACTTGGTCACTGCTTTATCA
CTGTCGGTTGAGTTTAGGGAAGGAGAAGGGTGGGTTAGTTGATTGGTAGAGCTGTAATCGGGTCATGAAAGTCCGACAAGTACATTTTGATTGACAGCTTTTTAAAAGCCCAAAGCCGTTTATAGCCCGACATTATTCAAATGTGCACATGCACACAGCTCTTTTGCCTTTTTTCATGAATGAGTTGTTTATATCTGTTT
ATTTCCCTGCATGAATACTCAGGAATGGCAGATTATCCTGCTGCTGCTTCTCCATTAAGGTAGGAAATTAAATATGAAAGAAATGTGGATGATTGACAGGACTCGTAAGTTAGCACCATAACGATCTGTTAACAAGGAAGTAGTATAAAGCTTAAAGCTTGCATACTCTTGCATACTCAAACGTGTATACTTTTCATTCA
TGACAGCGCAGCAGTCATAAATGACGCCCCATGTGGTTGAGTCATAAAGACAGTAAAAAACCTCAAATGATCCCTTTGAGGTTCGATGAGAAGAGCGCGTCAGCTCTGTCAATCAAACAGACTATTGCTGTCGTTTGAACACTATAAGTGCATTTACAAAATCTGCATCTCTTTTCTGTGGTGTTTTATTCAGAGGACTG
GACTGTAAACATAACAAAAATACAATGTATATGCCGAGCTCAGCTGCTAATTGGTCGTAATCAGCTGTGTTGACGAGACAGTGAGCTGCGAGACCTAGCTGTCACTCAAATGGCCACGCCCTTAATTATGTAAACCTAATATAACTTGATAAAAACAAAACGGATGAGATCTAAAAAAATTCACCCACCTCCCAGTTGTC
TTGGCTGTGTAAAGCCATATAAAGCATTACAAAAATACGATGTATATGCTGAGTTCAGCGGCTTATCAGCTGAGGTGACGTGACTGCGACCAGTGAGACCTAGCTGTCAATCAAGAGGCCATGTCCTTAATTATGCACACTTAATAGACTTTTTTTACATTTCCGGGTTTCTCAGTAGCGGAAGTCGTCATAGTTGGGAA
TCACTGATTTTTTAACTAATATTAACAAATATTCTTGGAGAAAGTTTTATGTATTGTCATGAACGCGACACAAAGTTTGAATTGTGAATGAATGGAGAATGATTGACAGGCGGAGTGGAGGAAAGTGTTAAAGTGAACATGAATTTAACCATTTAAAGATTCATCTGTGCTTCACATCAAACTATAGAAGGGCTTCAGAA
TTTTTAAATTTCCTGATGTGATAATAGGATACAAATTTCTCCCATTTTGTGGCTGACCGCAACTTGACGTAGGAGTACGGTTTCCCCGCCCACCGAATTGTTTGACAGCCGCATATTAACATGTCTCAGTAGTAACACAAATAATCATATTAACAAGACATGACGTGCACAAAGCAACTGGTACTAAAAGATCTGTTCAG
ACTTTACAAGGGGAAATACCTTCACGCAGAGGAGTGATCTGCTCTCAGGCTACAGGTAGGAGAGACTGCTGTACAAGGACTGGATGGGCCACCTGTCAGTGTTCGCTGACAGGCGGGGGAGGGGCCGACGGCATCACCTGCAGCTCGTTGAGAAGAGTAGGGCCGGTACAGTATGGACAAATGACAGTCTGTAAAAATGT
TCTGAAAATGTGAGAACTTCATAGAATTTTCTTTTTTTGGATTGCTTTTTAAAACACTGCAGTTGTGTTAAGGGATCTGGTGGGCGCTGTCAATCTGTTTTTTTTTAAATGCTATTGATTGGGTTAAGGTAAGGGGGAGGGTGGGGGATCAGTCGGTTGGTCAGTCAGTCAGTCAACAGCGGCCTCTGATGGATTAACGT
AGAACTACAGGTGATTATCCATGCATCTCTCCTGTGGTTGTGAGAGTTCTCATTAGCACAATGAACAAAGCTCAAACTCTGCCGGGCTGCGCTCATTTGTTACACTTTGAGTGGCAGGTTTTGTATGGCTGTTCTCCCGGCCATCTGCCTACACAAGGAGCCGTTTTGGTTGGACAGAGCTCAGACACTAAGGGTGAGAG
TAATTGAATAAAACAACCAATTCGTTCCCTCAGGTAAAAGAAGCCTCCAGGCAACAGCCTCAGATGGTCTTCACAGTTCGTCATGCCACGGTGACGTTTCAGACTGACAGCGAGACGTGGCGCGAGCAGAAAGAGAAGCGCGCAGCTCTGATGGTGGGCATCCTCATCGGAGTTTTCGTCCTGTGCTGGATTCCATTCTT
GACAAACGCTCTTCCTATTCAAAAAGAAAAGACTTTCTACGTGCCTGCCTGTCGTGCTGCCACGACCAGCAACCGTGCTGGCTACACTGAAAACTGACAGGAGCGACAACCAATGAAATCACAGAATTTTGACTCGTTTCCAATGAGAGCAAAGAATGCACAGACATCAAATACCCGGATGAAAAAGTTCCCACAGAACT
GTTTCCGGATGTTAAAATAGGATCCAAATCTCTTTCATTTTGAGGCTCACCGCAATGTGATGTAGAAGTGCGGTTTCCCCACCCACCGAATTGATTGACAGGCGCATATTAACATGTCTCCGTAGTAACATTTATAATCATATCAACAAGACAGGACGTGCGCAAAGCAACTGGAATTAAAAGATCTTTTTAGCTCGTAA
AAAACACAATATATATGCCGAGCTCAGCAGCTAATCAACGTGAATCAGCTGAGGTGACGCAACGACGATCAGCAAAATGTAGCCATCACTCAAATGGCCACGCCCTTAATTATGCAGACTTAATAAACATAAATGAAATGCATGAGTTATAAAAAAATTCACCCTCCTCACAGTTGTCATGAAGGGTAATATTAGCTATA
TATGTGTGGGGCTTAATATGTATTCTGTATGAATGTGACTAAGAAAAGTTTTGCATGTTTATAGGTTATAGCATTAATACTGCATTTTTTGACTGACAGCATTTGTTCAGGACCACGGACAGCGACACACTCTTCTCTTTCCACCACTCGCTCTTAAATTACTTTATTCCCTTCTTTCCAGAAGGTTTTATATACAAACA
CCCCAGATCTTTTAATACTGGTTGCTCTGCGCACGTCCTGTCTTGTTGTCCTGTTGATATGATCATATGCGTTACTACGAAGGCATGTTAATACATGGCTGTCAATCAATTCGGTGGGCAGGGAAACGTCCTATGTCATGTTGCGGTCAGCCTCAAAATGGGAGGGATTTGGATCCTATTTTAACTTCAGGAAATTTTAA
TCCTTAATTCCTGACATTAAAATAGGATCTGAGTGATTTTGGGGCCACGGCAATGTGACGTAAGAGTGTGATTTTACCCACCCACCAAATTGATTGACAGGCATTAGCATGTCTCCGTAGTAATGCATATAAACATGTCCACAGAACAGGATTTGCAAAGAAACAGGGAGTAAAAGATCTGTTCCAACTCTCTGTGATCA
AATGGAGGAGGATGGCCAGGTTTGAGGCTGTCACCAACTGAATGAGTGGTCATCAGATGCAAACCGACTGAATTCACAGGAGGTGTCAGTAATGTGTCAGAATGTGACTGACAGGGTTATTATGATGGACCATGGGCTTGAAAATGTGAGAAAGACCCCCGCCCAGAGCGCATCAACAGCACACGGAGGTTCCCTTTCTT
TAAACTTATGAAATTGAAATAGATGTTTGAATCACAGTTTATTTGCAAAACCTATTTTCTGTGGATATGTGTGTACAGGTTATTATAGAAACATGGTGACTGTCAATCAATTCGGTGGGCGGGGAAAACTGCACTCCTACATCATGTTGCGGTGAGCCTCAAAATCACTCGGATTTGCGACCTATTTTAACATCAGTGAT
GTTTTTAAGTTGTTTTTTCTGTCTCTGCAACACAGAAAACCTTTGTCCCGCCCTTACGTTTCACGCAACTAGACAAGGTCGACTGTGATTGGCCACTTTTCATGTCAGTCAAATCACGCTTCAGAATCAATTCTTAAACTTCGGAAACTGATTTTCAGCAGCTTATGACACAATGCACTAAAATAAACACTCTAAGCACA
AATTTCCTGACATTAAAATAGGATACAAATCCCTCCCTTTTTTAGGCCCACCGCATTGTGACGTAGGAGTGTGGTTTCCCCACCCACTGAATTGATTGACAGCCATGTATTAAAATGTCTCCGTAGTAACGCCAAAACCAGTAGCGCAAAGCAACTCTGTGGGATCAGCTGCACCTCAACTGCAAGTTTAAAACTTAAAA
TTTCTAAAACAAAATCTGTCAGTGTTATTTTCATTTTCGCATCTTCAGTGCTTCACATTTCCGCAGTTGTAGCTCTGTCATCTGAAGGCAGAAGGTATGATTGAAAGCTGGTATTAACCAATCATTCGCGTTAAGTTCTAGAGCAGTGAGCCAATAAGAAGAGCACAAAGGCGGGGCAAGCATTTCGGGCTTATATTTTA
GGAAAAGTATATACTTTAGAGTGTGTAAGAGAGTATGCAGGCTTTGGGACACACTACTTCCTCATCAGCAGATCTTTATGTTGCTAGTTACAGTACATCCCCTGTCAATCATTGACACATCATCCACATTTCTTTCATATTTAATTTCCTACCTTATTGGAGAAGCAGCAGCAGGATAATCCACCATTTACTTTCTTGCA
GACTGTGTGAATATAACCCGTTTCTAATGGTGAAAAATAACTTTAATTTTTCTAATCACACTTCAAAAAGTTCTACACAAATACTTTGATTGACATTCTCCCTTTGTACATGAAGTGGAAAGCCCCGCCTATTAATGATGATGTCTCCCTCATTAGCGTAAGAAGTTAGTCCTGTTTTTGAATCTGCCACTATGCTGACA
ACCACAGCCTGAAAAAAAAACACACTGGTAAAAATCCTGTCAATTAAAAACAGCAAACTGAAGCTACAATCGGCCCTTCACAGACAGTTTGATTGACAGGTGATCTGACCAATCATAACAGCGTTATTCTGTGGCCCGTTTAACCTGACATACAAAACAGTCAACACTAATCAGACGCAGTAGAGTAACATCAGCAATTA
CTGATTAGTGATCCCAAATATAGAGTAAATTCAACCAGGCATGTGTAAATGGGTCACTAGAGCACTGACTAATTAGCCAGTAACACAATGAGCTACAGTTGACGTGACAAGTGCATCGCTTGCAACAGACAATATGGGGTCAATTCAAGGTTGAAAGTCGTTCACTTTTACATGAAGAGTGAGAATGACACCCCCCAGAG
GTGCACAATTTTTAAAGTGAGCACTCTATTAAACAGTCATTTGCATTACACATTTGCTGTTCATTTGTGTCACCAGGTACATGGGGATTGGCCTGTCAGCTCAAGGTGTCAACATGAACAGACTTCCAGGTAAAAATGGTTTTCAGGCACTAAGGAGTCACTGAACTTTTACTGCTAGTAACATATTAGCTATGTCATGT
GTTATTTTCTTTATGCGCTGAGTAGGTATTTGTGTCTCCACTTGTTTCCATTGTTATTTCCTCTAGTGGTCTGAGCCTAGTCTGATTGACAGCTGTCATCAGTACATCAGACATCAAGCTGTGTGGCTCTGTCTGCAAATGTCCAGATCCACACGGCCTTCTTGCAACACGCTGAGGTCATTTACTCCAGACGCTGTGTG
TTGATCCTGGATCTACTTGTAGCAATGATTCAAGAAATGTGCTAAGGAGCCAAATAATTGAACTCTGGCTTTAGATAATGCTTTCTGTCAGTGAGTGACAGGTTGTCAGTCAAGAAAAAAGTTTTAGTGTCAGTCATTAGTGTTGTTTACAATCAATATTACCAAGTTAATGAAACTTAATCGACAATATGTGATTTATA
GTGAAGGAAAAGTATATACTTTTGACTTTGTAACAAGAGTACGCAAGCTTTGGGACACACTACTTCCTTGTTAACAGATCGTTGTGTTGCTTAGCTACATCCTCTGTCAATCATCTCGACACATCATCCACATTTCTTTTATATTTAATTACCTACATTATTGGAGTAGCAGCAGCAGCAGCAGGATAATCTGCCATTCG
TTGCTTCAAAAACTTTGTCAAACTCCCTTCAGAAGAGTAAAACTTTTGACAATGCATTTTTTTTGTTTTCTTTTTGCAAACCAGCCGCTCAGCCGTTAGCTTGAACTGTTAGCGTAAAGCAGTCGCATACAGTATGCGTCACGTAATGATTGACAGGGCACTGAACCAGTAACCATGCACAGAGGGCAATAAAACAACAA
CATTTGTGTCTTTGTATAGTTTGTATAGTCTCGGTGTACAAGTGCCGAGATTGTTCACTGAGACTGATGCAAGAAACTGAGAATTTGATCGTGACGCAAGGCTGTCAATCAATATTGGTGGGCGGGGGGACCACTCTAAAAACCGATCCAATTGGTCCACCGTTTTTATGTTGTTAAATTGAAAAAAAAAATAAAGGACT
TGTGAAGGAAAAGTCTATACTTTTGAGTGTGAAACAGAACAGTATGCAAGCTTTGGGACATACTACTTCCTTGTTAACAGATCGTTGTGTTGCTTGGTTACAAGCCCTGTCAATCATCCACACATCATCTACATTTCTGTCATATTTAATTTCTTATATTAATATAATATTGGAGCAGCAGCAGCAGGAGCAGCAGCAGG
AACTGTGAGAGGGGTGAATTTTTTTATAACTCATCAGTTTTCTTTATATTAGGTAATATTAAGTTTGCATAATTAAGGGCGTGGCCACTTGATTGACAGCTATGTCTCGCTGGTCGCGTCACTTCACCTCAGCTGACTCTGGCAGATTAGCGACTGATTTCGGCATATTCATCCTATTTTGGTTTTGTTTAATGTGGCTT
ACATGCAAACTCCCCACAGAAAGGCCAACTGACCTGGCCGAGACTCGAACCAGTGACCTTCATGCTGTAAGGCGACAGTGCTAACCACTGAGCCACCGTGTCAATCTAAAAACAAGTATTAGACGGATACATGTCATGCAACTGGACATTGATGAAACTGCTGGAAATTTCACGCCGACCATTCAAATGAGAATCTGCTT
GATATATTCGTGACTGTTAAGTCATAATGAAGGTAAATAATGATAAAAAAAATGCGTTTTCTACTAACACTAAACGAAATGCTGCAATAGTTAAACTGACAGGTGTCAATCAACCGCGGGCGATTGTTTATAGTCTTAATAAAATTACTAATCAGTCACAATTAATTAAAACAGCAAAATTAATCAGCATAACCGTCTGA
TTCTTTCAACCCAAAATAGATGCAGTGTGAAGTGTTTTTGCCTCGCACGCTAAAAATGGCGTACGTGAAACGACAAACTGAGGATTAGGTGATGCGTGCCTGTCAATCAAAATCGGTGGGTGGGGGGACCGCACTCCTACGTCAAGTTGCAGTCGATCTAAAAACCGCGCCAATTGGTCCACCATTTTTATGTTGTTAAA
AAAAATGCAACATTCTCCAAACAAGAGAGATGAAAACATTATTTAACTATCCTGCAGTCAACTTTGTGCATTGCTTTCCCCGTTACATGACCCCAAAGCTGTCAATCACTTTGAGAAAATAAAATGTATAATCACAACCCATTCCTGCATATAATAATCCTCAATTCCAACCTTCTCCACACAGCTCACATCCTAAGACT
ATTTCTCTGCATGAAAGACTCGTGAATGGGAGATTGTCCTGCTACTGCTTCTCCAATAAGGTAGGAAATTAAATATTAGAGAAATGTGGATGATTGACAGGGCTCATAACTAAGCAACACAACAATCTGTTAATGAAGAAGTAGTATGTCCCAAAGCTTGCATACTCTTCTGTTACACACTCAAAAGTATATATATTTTT
CTTTAATTTTCATATCAGTCTGAGTATAACATGTTTGTTTTTGTCAGGTGAAAAGAACAGTCAGCCACTAGTTCTGATTGGTTTTCATTCATATTGTAGCTGTCAATCATTTCCACAGCAGCACCATTTTGCTCGTCCATTACATTATTTTCTTTTTCTTTTTGGCCTGTCCTTTTTAAAATTATTTTTAAGAAGTAATC
TTATCGGCATTGTCATTGTAATAGCCCCACAACAGGCCCGAGATGGGCGACTGGGCCAGAGTTATCGCCCCGCTCCTGCAGGGGAAGAATACACATCAAGCTGCCAATCACCCAGCCCGAAAATTGCTCTGAGATTTGAGTCCCCAGACAGCCAGCAGACTGCTAAAGCTCCCTCCCTCCCGCACTCGCTGCTATTACGC
TCACAGAGAGCCGAACAGATCCTTTAATTCCAGTTGCTTTGTGCACATCCTGTCTTGTTGGTATGATTATACGGGTTACTATAGAGACATGTTAATACGCAGCTGTCAATCAATTTGGTGGACAGGGAAACTGCACTCCTACATCACGTTGCGATGGACTTCAAAATGGGAGGGATTTGGATCCTAATTTAATGTCACTT
AGCCGAACAGATCGTTTTGCACACCGAACAGATTGTTTTGCACACATCCTGTCTTGTTGATATGATTAAATGCGTTACTTTGGAGACATGTTAATACGAGGCTGTCAATCAAATTGTGATTGGGGAAATCGCACTTCTACATCACGTTGCGGTGGGCCTCAAAATAGGAGGGATTTGGATCCTATTTTAACACCAGGAAA
CACAGAGAGCTGAACAAATATTTTAATCCCAGTTGCTTTGCGTACACCCTGTCCTGTTGATATAATATATGTGTTACTACAGAAACACGTTAATACGCAGCTGTCAATCAATTTGGTGGGCGGGGAAACTGCACTTTTATGTCACATTGCGGTCTGCCTCAAAAAGGGAGGGATTTGGATCTTATTGTAGCTTATTGTGT
ATTCTGTGTTAAGTTGAGAAGTCGCAGGTTATTTCTCACTTCCCTTCTTAAGCTGACAGGGTCACATTCCTGCTCTGAGTTACTCCGGGAGAGCTGTGCTGCTGTCAGTCAAAGGCTTCAGGCTTCACCCAGAGATGCTCCTCCTACTGTTGTAGGATAGTATATTTGGAGAAGTGAACTTTTGCTGAAATATATCATTT
TGATCACAGAGAGCTCAAAAGATCTTTTAATCCAGGTGTTTTGCGCACGTCCTATCTTGTTATGATTATACGCATTACTCTGAGACATGTTAATATGCGGCTGTCAATCAATTTGGTGGATGGGGAAACAGCACTCCTATGTCACGATGTGGTAGGCCTCAAAATGAGAAGGATTTGCATCCTATTTTAATGTTTTTTTT
GTTAGATTGTCACAACATCAGGTGTCTGAATTATGTATACAAGCCCTGTTGGTTCCATTCAAAAAGCTTTTAATCATTTGATATCCTCTTTGATTGACAGCCGTCAGCGTGCGAGCAGTGCACCTGTTACAGTGATGGCATTGCCCACTGTCAGGTGGCAGACTGTGCTCCTCCGCCATGTGTTGATCCAGTCTATCAGA
CACATATAAAAAAAAATACAATATATATGCCGAGCTCAGCAGCTAATCAGCCGGAATCAGCTAAGGTGACATGATGATGACCAATAAGACCTAGCTGTCACTCAAGAAGACACACCCTTAATTATGCAGACTTAAAATAACTTAATAAAAATTAAACGGATGAGTTTAAAAAAAATTACCCCCTCACAGTTGTAATGATG
ATTTCTTGTGTGTGTGAAGCACACTTGGCAATAAAACTGATTCTGATACATGATGCACTGTAGAAGTGTGGTTTGCCCCTCCCACGGAATTGATTGACAGGCACAATGTTTCTATAATAACATGTATACAGATGTCCACAGAACATTTTTTTCCAACTCTGTGATTTTTAAGTTTTTAAAGTTTACATTTTTTTAAAAAC
GCCAACTTGCTGCCAAGTCTGTAATGCTTGCCCCGCCGTCGCGCTCTTTTTATTGGCCCACTGCTCAAGAACTGAACGCGAATGGATTGTTTAATATCAGCTGTCAATCACTCAGTCAATGCCTTCTGGCTTGGGATGACAGGGAGAGCTGCTACCGCGAAAAATTGTAAAGTGCTGAAGATGAGAATGAAAATAACACT
GCTTTTTGATTGAATTTTTTTAACGTTACGTTAGCTTCTTGCCAAAAGGAAAGTGTCGAACCCAGTGCTATTCTAAGTTCTTATTGGCGCAATGGAATGCCAGTCATTTTAGAATGCTCTGATTGGTCTAAACGAAGCACTACCTACCTAAATAATCCAATAACTTCCGCTGACGATTTTTGAATGTAGAGCGGTTAATG
ATTAAAATGTGACTGATTGAATAATAACCTGCATGATGAATGAACTGTGACAGTCATTGGAGACTGGTCTGGGGTCATTGTCATAACACCTTGCATATGATTGGCAGGCTACCAGAGGAGACTTCTTTCAAAACCAGCTTCTCCACTGCTACCATCCACTGAGGCTATATGTGAGAGTGAGGCTTCCAAATGTGCCCCCA
GTGAAGAAAAAATATATACTTTTGAGTGTAACAGAAGAGTATGCAAGCTTTGGGACATCCTACTTTCTCGTTAACGGATTATTGTGTTGCTTAGTTATGAGCCCTGTCAATCATTCACACATCATCAACATTTCTTGCATATTTAATTTCCTACCTTATTGAAGAAGAAGCAGCAGGATAATCTGCCATACGTCAGTCTT
AGTGTGCTTTTTATTCTTTCATCTTCAGCACTCACATTTTCGCGGCTGTAGCTCCCGTCACCTGAAGGCAGAAAGCGTTGACTGATGATTGACAGCTGATATTAACCAATCCGTTTGCATTCAGTTCCAGAGCAGTGCGACAATGAGAAGAGCTTGGAGACAGGGCAAGCATTGCAGGATTTGTTTACTTTAGAAAGTGT
TTAAAACTGAATATACACATAATAACAATAATATTAAAATCACTTTAGACAGCAGTAACACATAATTATACAAATAGGAAAACAGTTGCTGTCAATCATCCAGTCCTTAAGTTCCACTCGAGGATAGAGTTAAAATAGATAGACAAAGAGACTGCAAATGCACTGAACATTCTTATATAATATTAAGCAATGTGTTAACT
ACAAGTCCACTGGTTTCATAACTGAGCTCAACAGTTGAGAAAAGGTGGAGTTTAGCAGCTGTTGAACACGTGTGCTTGCATTACAGAGAAATTAGGGCTCCAGCAACTGTCAATCATAGCAGTTACTATGGTTACTACTAATGTTTGGGGAAGCACATTTATTTCAAACTGATCAAAACTGACTGATACTACCACCAAAG
TTGGTTTTATCAGGACAGATCTTATTTCTCATGCAAAAGAAAAAAATAAATAAATCACATCAAGTCAAGTCAAAAATATGAAAGTCACAGGCAATGATTGACAGGCTTACAGCATGGATCACAGAGATTAAACGGGTCAGTTTTGAACACAGCATCCACTCTCTACTCGTCCTTTCCAGAGAAATCACTACAAACTCCCA
TAATTTCCTGATGTTAAAATAGGATCAAATCCCTCCCATTTTGAGGCCGACCGCAGTGTGACCACACTACTGGTTTCCCGGCCCACTAAATTGATTGACAGCCGCATATTAACATGTCTCCATAGTAACGTGTATAATCATATCAATAAGACAGGACATGCGCAGGACAACTGGGATTAAAAGATCTTTTCAGCTCTCTG
TGGGTGAACATCTATTACAGGCAGCTAGTTTGTACTGTATGAGTCTCTGCACTGACCGCTGTCCATGGTGCTGAAAACTACATGCATGCCTGCCACTCACTCCGAGGTGCAAAAGACATAAGGAGTGGACAGTTGTATAAGTCACTGCCAGCCAATCAGACATGTAGTGTGAACTGTCTGTACATGTCATGGAATAAGTC
AGCTTCCCCGCTCGCATCCCTTTTAAACTTTGAGCTCCTGTGCTGATTGGTTGTGAAGGTGATGACGTCACAAGGTGTAATTGAGATTGACGTCTTCGCAGACGAATGGGATACTGGAATGGGTGAACCTGAGAACTGACAGAGAGAGGAGGAGGGAGCAAGCAAGCGAGCGAGAGAGGGAGAGAAAGAGAGCGCACACA
GTTGGGTTTAGGGAAGCAAGCAGGTGGGCGGGTTAATCTGTAAAATTGGTTGGGTTTAAAGAAGTAGTAGGGTGGGTCAGTCGATTGGCCAGTCGCCCAGTCAATCATTCTGTCAATAAGTCAGTTGACTGCAGCCTCTGGTGGGTTTACGACTGAACAGCACTCATGAGAGACATCTGTGATGCGAAAAAGTGTGCACA
TTTTTCTGTCTCTGCAACACAGAAAGCATTTGTCCCGCCCTTACGTTTCACGCAACTAGACAAGGTCGACTGTGATTGGCTACTTTTCATGTCAGTCAAATCACGCTTCAGAATCAATTCTTTAACTTCGGAAACTGATTTATAGCAGCTTATGACACAATGCACTAAAATAAACACTCTAAACACAGCGCTGTGATCCT
ACCGTTTAAACTACCAGACCTGCATGGTCTTTGTTTTACCGATAAACAAATCATACAGTAAATGAACAAAGGCAAGATACACACATAATTACCACCTGTCAATCACTTTTTCTGCGAGACTCATGAATAGGCAGTGATCTGTGTCGTTATAATGGCGTCGGTAAAAAAGACGCACAACCAACAGGAACCAGCCAACAGTA
ACAAAACAAAAATACGATGTATCAGCTGAGTTCAGCTAATCAGCGGCTAATCAGCCGGAATCAGCTGAGGTAAAGTGATGGCAACCAGCGATACCTAGCTGTCACTCAAGTGGCCACACCTTTTTTTTCTGCTGTAAAGTTGGCCATCTTAACAATGGGGTCAATAGAAATCTGCTCTATATGGAGCCAGGACTAGTGGA
AAAAATATATACTTTTGAGTGTGTAACAGAAGAGTATGGAAGCTTTGGGACCAACTACTTCCTCGTTAACAGATTGCTATGTTGCTTAGTTATGAGCCCTGTCAATCATTTCTCGACACTTCCACATTTCTTTCATACTTAATTACCTACCTTCACGTGTCTTTCATGCAGAGAAATCTCCTCAGGTGTTTGGATAATTA
CCACATAAAAACAAAACAAAAATTCGATGTATTTGCAAAGTTCAGTGGCTAATCAGTCGGAATCAGCCAAGGTGACGAGACAGCGAGCAGCAAGACCTAGCTGTCACTCAAGTGACCACGCCCTTAATTATGCAGACTTAATAAAAACTCAAAATTCACCTCCCTCACAGTTGTCATGAAGGGTAATATTAATCATATAC
TAGTGTTACAAAAATAATGCTATATTGATGTGCGTATCCGCAGCTGTATCCTATCTAGACTTTACCTTTCGAGACCTAGCGAATCTGGGTTTGATTGACAGGGTCGGGAAAACCCTCCATTTCATGTAGCAAGTGTACTGCAAAGTGCAAACTTCAAATCCTGACTTGCACAAATGCTCAGAAATTGTCACTTGATGTAT
AGACACCAAACGCAGCGCTCATGAATAGCTTAAAACAATTTAAAACAGATTAGTCCACTGCTCTAGCACTGAATGCGAATGGATTGGTTAATATCAGCTGTCAATCACTCAGTCGATGCCTTTCTTTAGATGACAGAGAGAGCTACAACCGCTAACATGTAAAGCACTGAAGATGAGAGAATGAAGTTGAAGTTTTAAAT
CTTTTAGTATCGCGCACAGGTGATGTGATGTGCACAAGTGTTTAGGTCCCAGTACAAAACACCCAGTAAAATAGCCCCTCCCCTGTCATTTGATTGACAGGTTTCAGTGAAGGCATTGGAAATTCAAATGCAAAAGGATTTGCAATTGCATTAGAGTGTTAGTAGGTTATATGCACAACATGAAGAAAAAGAAAAAGCAA
TTGGAAGCTGTTTGGACAGAACTGTAAGTATAGTATATTTTTTCAGCAAATTTCATAATGGTTAAATAGGATCCAAATCCCTCCCATTTTGAGGTCCATTGATTGACAGCTGCGTATTACCATCGCTCTGTATTAACATGTATAATCATATCCACAAGACAGGATGTGTGCTACTGGTATCATGGATATTAACATGTATA
CTAGTCTCGCTAAAACACATCTAGACTGGCGGCTGAAGGTCTGGGAGCTTTGGTCACTTCAAATGGTCAAGGACCACCCACTATGTTTTTGACTGACAGTTTATCCAACCAATCAGGTTTCGTTTTGTGCCATGCCATGTTTGTGGTTGTGGAAAGTGCCAAAAATAACAACCTGTCATTCAACTACGCATAATTCGTTC
TTTTGTATAGGTAAAGTATATACTACTTATATACTGTAACAGAACAGCTTTGGGATATACTGCCTCTTTAACAGATCGCTATCTTGCTTAGTTACATCCCCTGTCAATCATCTCGACACATCATCCTCATTTCTTTCATATTTAATTACCTACCTTATTGGAGAAACAGCATAATCTGCTATTTGCGAGTCATTCATGCA
AATCTCTCGGTTTCACACTTGTATATATTTTAATGACACAAATCACTTTGCCTATTTTTGCCAGAGCCCTGCGGAAAAAAGTGATTGACAGCTGATAATTTGTGTGTAACTTCTTTATTTATTTATGATTTGGTTATGGCTAAAACAAAGACCATGCGGGTCAGGTAGTTGAAACGGTAGGCTAAAAATAGTTAATTCGT
AAGCCCATCCATGTTCTGCAGAATTCAAGGATATATAAGCTGCTTTGAATTCTTATGAGGCGATACCTGCACCTCTTTATGAATGATTGACAGTTACCTGATCCAATCAGAAGACTGAACTGCCAGCTGGCACATGGTGAGACGATGTCTGCTTGGGACAAGGCCCTATAAATGCAGAAATATAAGCCAAAACAAGGAAA
CCGCCCAATAGCCTTTTCAGCTCTGTGATTGGTCATACTGGTCCAGTTTTTAAATGTCAGTAAAACTGACCAATCACAATCGACTTCCTATTAGATTGGCGGGGCTTTCATCTCTAATGAGAGTTAGACCTCCACAACTAAAAGAAGTAATCCGTTAACTTAGCCACCATGGATTTTCATTATTTACGCCGTGTTAAAGA
TAAAACAAATTCTGTCAGTGTTATCTTCATCTTCATCTTTTTTTCGTGGTAGCAGCTCTCTCTGTCATCCCAAGCCAGAAGGCACTGAGTGATTGACAGCTGATATTAACCAATCATTTGTGTTCAGTGCTAGAGCAGTGGTGGGCCAATAAAAAGAGCGCGAAGGCGGGGCAAGCGTTACTGACTTGGATTTGTTTACT
GACGTCTTCACAGACGAATGGGATACTGGAATGGGCGAACCTGAGAACTGACAGAGAGAGGAGGAGGGAGCAAGCGAGCGAGCAAGAGAGGGAGAGAAAAAGAGCGCACACACACAAGCAAAACAAACAGGCATATACATATGACTGTAACACTGAGACTTATTTATATGTGTCTTGTCTTTTGCCATATTGTCTTTCTA
CAGAGCGCACACCACACACTGGTCTGTCAGGGCTTTAAATCCTTGCGGCTTGTCCTGGGATTGGTGGAACCGGAGAGCGTCATAATGATGATGGACAGAATAATAAACCAATAAGAAACCTAAGGGTTGAGCAAACGGAGAGGAGGGTGAAAAAAAAGACAGAAAGAAAACATAAATCATAACAGTGGGTAAAATGACAT
TATTTGGGCGCATTAGTGCAACTGCTGATAATGGTTGTAGTGCGACCTCTTTTGTAAAAACGTGCTGAATCGCTCTTCCCTGCCTCTATATTGGTTCATATTAGCTGTCAATCACTCAAGGTATTCCGCTGTCAGATGACAGGGAAGGAGCTTTTATGACCACGGGAAATGCAAACGGCTAAAGAGTAAAGACTTAAAGC
AAAGCCACATAAAGCAACACATAAATACGATGAATATGCCGAGTTCAGTGGCTAATCTGCCGGAATCAGCTGAGACAGCAACAGGCGAGACCTAGCTGTCACTCAAGTGGCCACACCCTTAATTATGCAAACTTAATATAGCCTAATATAAATGAAACAGATGAGTTATAAAAAACTTACAGAAAGAATAAAACCACAAT
TATATACTTATATTAACAGGAACAAATAGTCTTGGAGAAAGTTTGTGTTGTCATGACCACGACACACAGCTTGAATTGTGAATGAAGGGAGAATGATTGACAGGCGCAGCGGCGGGAAGCGCTGAAGTGAACATAAATTTAAGCACTTAAATATTCATCAGTATTTCACATTAAACTATAAAATGGCATCAGAACAGAAC
TGTGAATGGCAGATTATCCTACTGTTGCTTCTCCAGTAAGACAGGAAATTAAATATGGCAGAAATATGGTGAATGATGTGTGGATGATTGGCAGGGCTCATAACGAAGCAACACATTGATCCATTAAAGTGGAAGTAGTGTGTTCCAAAGCTTCTATACTCTTGTTACACAATCAAAAGTATATATTTTATCTTCACAAA
CTAGCGAACTGAACAGACCTTTTATTCCTGGTTGCTTTGCGCACGTCCTGTCTTGTTGATATGATTATGCACGTGACTACCGCGACATGTCAATACGCAGCTGTCAATCAATTCGGTGGGCGAGGGGACCACACTCCTACGTCAAGTAGGAGTGTGGTCTGAAAACCGCTTCAATTGGTCCACCGTTTTTATGTTCTTAA
CATTGAGCAAGACAGTATAACGCAAAACTGAGGTCACAGCAGGTCCCACCTTCACTAACTGCTACCTGATCGATGCTAAAATTTGATTGGGTGGTAATTCTGTTCTTCAAAATATGCTTTGACGTGATTGGCTACTGTTGATTAGCTTATTTTCGTGTAACAGAAAACTGCTAGAGATGAAACTCGAGCGGGTCTGGTGA
TAATTTCCTGATGTTAAAATAGGATCCAAACACCTTCCATTTTGAGGCCGACGCAACATGACGTAGAAGAGCGATTTCCCCGCCCACTGAATTGATTGACAGCCGTGTATTAACATGTTTCCATAGTAACGCGTATAATCATATCAGCAAAACATGACGTGCACAAAGCAACCAGGATTAAAAGATCTGTTGAGCTCTCT
AACAAAATGTAAAAAGTTTTCTGAAAAGACTGTATAGATGTGCTAGTCTGGGCGCAGTCACTGACACTTGTTTGGCGAGGTGAGTTGTTTTGGATTGACAGGCTTTCCTCTGACTCTCGGCTGCTGCCTGCTGACTGACCGCAGCGTCACGTAAAGACACGCAGGCGTCCAGATGATGAGACTCACCGGCCACACTCACC
ATGCATTTAAAATTATTTTAATGTAATATATATTAGCAGATAATCATTTCTGATTGCTTAGAAACAGCCGATGATCAATGAGGATTACATCCTGTCAATCAAAAGAGGGTAATAAGGCACTATATTCATGTGTGTGTAAAAGCGGTGTCTCTTGTGTAAAATAACTCCGAATTGGGCAACATTGGTAACAACAGCTGTTT
CAATACTCTGACTAAGAGCCTACCATGTAAACCACAATTTTTTATTAATTTAATCTAACTGTCATCTAACAGTGGAATGCCTTGAGTGATTGACAGCTAATATGAACCAATACAGTGGCAGGGAAGAGTGATTCAGCATGTTTTTAGAGAAAAAAAAAAAAAAATTTGAAACAGGTCGCACTACCCCCAATTATTTGCAG
CAAATGAGAAAAAACAAGAGTAATGTCCTGTGCTACTGTGGGAGAGATTGCCACTGATGGGCAGGGATTTCCCCCTTTGATGACACATACAAAAGCACAGTGTCAATCAAAGTGTGTCTGCAGACTGTTTTTATTTAGTGTGGCTATGAAAAACTAAATTAATCATTCTTTACTATTAGAAGCTGGTTATATTCGCAGAC
GTAAAAAAAGTTTTATCAAGTTTTTTTCGTCCTTTACCCTTAATTGCCTTCGGGCGGGTTCATTGGAACCGTTACTCTCTTTCTATTGGCTATTAGACCTGTCAATCAACAAACCCCCTCTCTCAGTTTTACAAGCCTGCTCCGCTGCAAAAAGTGTGTTGATTGGAAAGTGAGTACAACTGCATATTTTAAGATGAGGC
AAGTGTTATGTTATCTTCATTCTCATCTTCAGCGCTTTACAATTTTTCGCGGTAGTAGCTCTCTGTCATCCGAAGCCAGAAGGCGCTGAGTGATTGACAGCTGATATTAACCAATCATTCGCGTTCGGTGCTAGAGCAGTGGTGGGCCAATAAGAAGAGCGCGAAGGCGGGGCGAGCATTACGGACTTGGATTTGTTTAC
GAGAGCTGAACACATCTTTTTTTTTCCCGGTGTCTTTGCCCGTATCCTTTTGTTGATATGAATATACACGTTACTACGGAGACATGTTAATACGCAGCTGTAAATCAATCTGGTGGGCGGGAAAACCGCCCTCCTATGTCACGTTGTGGCAGGCCTCAAAATGGAAGTGATTTGGATTATAATTTAACGTCAAGAAATTA
AGGTCGAACGCGCTGCCCCGATCTCATCTGCTGTACGCTGATTGGTCGGTTGGCAGAGGGGCTGTCAAAAGACAAACGTCTCATTGGTGGAACGAGTTGTCTATCAATCCGGTGTGCGGAATTACAGGGCGGGAGACATTAATGGGTATCGGTCGTACAGGTAGTTAGGTTGAGGATGCGCTAAATGCGGCCTACTTGTT
ATTGCACAAAATGTGATGAAGAATCTAATCGTGAAGGTGACAGACATTTGTTTACATCTGTCCAGTAACAGAAACTTCAGATCAAACTTCAAAGCAGCTGTGGCGCGCGACACATCAATCAATCAAATCCTCCCACCGACGCAAAGCAACCGCTCTGCGACTTCACTGTTTGTTTCAGCAAAAGCACATGCCATTCAAGC
AGCCCACTCTCTGAGTTGATGTCCATGATAGTCAGAACGGTTTCATACAGCACAGCACTGCCTGCAGTCTTACTGCTGTCTGTATTTGTAGCCACCTGTCAATCATCAACATCAGGCATTATAAGCTGTGTATTCAATATCCATAATGGCGTCACACAGCAAATGTTTGTTCAATTATACCTGTGCCAACAAGTCATTCA
TCAATATACTTTTTATTCTTTCATCTTCAGCGTTTTACATATTCGCGACTGTATCTCTCCGTCACCCGAAAGCAGAGAGCATTGACTGAATGATTGACAGCTGATATTAACCAATCCATTCACATTCATTTCTAGAGCTTGAAGAAATGAAGGGCAAGCTATGCGGGGTTTGTTTACTGTAGAAAGTTGACATGACGACT
TCTCCTGGCCGGCGACATGAGGGTAATGAGAAGGGATGCGTTCGACCTGCCAACCACTGATGGATGATCTAGTGGGCAGGACGTCAAGACTGTGATTGACAGCCACCAGACAGTATTGGGTGTAATTGACGGATCTAGTAGTGGATTGTGCGAAAGTTGTAGTCGGATGGGTGGAGGATTGGGAAAGAGTGACAAGGTCG
GTGGTTTGTCATCTTTAGTTTGGATGAAATTCCTTACCCCAGGTGGAGGAGTAAAGTATCTTGGGGTATCTTGGTGATGGATGGAACGTTTGATTGACAGGCGGATTGGTGCAGTGGCAGCTGTAATGCCGTCGATGTATCGGCCCGTTGTGGTAAAGAAGGAGCTGAGCAAAAGCAAAGCTCTGGATTTACCAGTCAAT
TTCATGGTAAGTAATTCATGGATTTCACACTGCGCGTTTGTTAATGGTGGGTTAAAGTTCTTGTCTGCATATTCATGAGGTCATTAGCATTGATTGACAGGATGTGACCTGTTTTAATAGCTGCTTATCTTGTCTGTGGGAATGTCTTTGTGTTGCTGCTCTGGTTGTCTAGTGTTTTTCGGTAATGTTCCTTGAAATGG
GTTGGAGTGATATAAACCCAACAAGTGTCTTTTTGAAAATTTTCTGATGTAAAATAGGATTCAAATCTCAGTGATTTTGAGGCCCAACACACCGTGACATGTGAGTGGGGTTTTCCCCCGCCCACCAATTGATTGACAGGTGGCAAGTTTCTATAATAAGAAAATAAACTTGGATTAAAATACTTGTTACAATTATCTGT
GATTTCTAAAACTAAATCTATCAGTGTTGTTTTCATTCTCTCGGATCCAGACCTTTACATTTTTGCGACTGTAGTTCTCTGTCATCAGAACAGTGATTGACAGCTGATATTAACCAATCCATTCACGTTCTGTTCTAGCGCAGTGGGCCAATAAGAAGAGCTTGAAGGCGGGGCAAGCATTGCAGGCTTTGTTTACTGCA
CTGTGTAAAGCCAAATAAAACAAAACAAATAAACAAAAATATGATGTATATGCCGAGTTTAGCTGCTAATCAGCTGGAATCAGCTGTCACTCAAGTGGCCACACCCTTAATTATGCAGACTTAATATAACTTAATATAAACTAAACAGATGAAATAAAAAAAATCACCCCTTCACAGTTGTCATGAAGGGTAATTTTAGC
TTTAAAATTTAATTATAATTGATTTTAAATATTTTTTTTATTTATTTATTTATTTTTTTATTATTAATTTTTTTTGACAGATAGACAGACAGGCTGACTGACAGGTTGATTGATTGATTGATTGATTGATTGATTGATTGATTGATTGATTGATTGATTGATTGATTGATTGATTGATTGATTGATTGATTGATTGATTG
ATTTGCTAATATTTTTCTCTTTACCCTCACCACAATACATATTTAATGTTTCCTCCCTGTCAATCAACTGCTGTCCAATAGAGGCTGTATTTGGTAGTGCTCTATACAAAACCCCACTTGTCAGTGTTCAGTTTGATGTGTCGACACATTAAGCATGTGTTCACACTTGGCAGTTTTGGTTTGATTAAAACAAACTCTGG
TTAAATCAGAGTTTTCATTAACCCCTTAGTACTTTCTAAAGTAATTTCTGTTTGTCCCCCTCAGATTGGAGTAGTTCACAGCTCAGAGGCCGTTGAGCATGTCAATCACATGGCGGTCCAATCCCAGTTCATGAGACCTGTGCATCATCCACTGGTGGTTCACACTGTCAACTCCGATCACATCTCAGGTAAACTCAGCC
TCTGTTTACTGTAGCTTATAATATTGGATGCATATTGCATTGGATCCATCATTGGTTCCGTTCATACATGACACAGCAGGTGTCTCCAGCTCGCCTGCTGACTGACAGATGCTGATGGGCCAATTAAAACGGCATGACAGCACTGCTTTAACTCCCTTATCCAAATGCTAATTTACCACAAGCCTCTGGATTAACATACA
GCAGGGGACGCGGTTTTTGTGGAGCTAGATCCGTGTGGAGTCGAAGGCGTCTGTGATTCAGAAGCAGAAGCGCTGACTGAGACGGACAGCAGAGACGGTATTTACGAGCCAATCAGAAGCCGCAAAACAGAGGCCGCGATTGGTCGGTTGGTAGAATGACGTCGGTTGCCCCGCCTCATCATGCTCCTTTCACATGATCA
CTCCACGCAGCGGTACGAGGGTCTGCGAACTGCCTGCCAGCTATTGTTCTTTCTCCAATGAAAATTTCATCCCCCACTGTTTGACTGGATCTGAATTAGCTGTCAATCAACAGCACTGTCCAACGTCTCGGTTACATATCCTTAAGCGGCTTCTTTTCTTTTGGGGCCGGTTTGATGATTTTTTATTTTTTTTTGGCTGT
ATTGACGTTAAAATAGTACCCAAATCCCAGTGACTTTGAGGCCCACCACCTCCTGACATCGGAGTGCGGTTTCCCCGCCCACCAATTTGATTGACAGGTGCCATGTTTCCATAATAACATGTTTACACATGTCCAGAGAGCATTTCTTTTTTGCAATTAAACTGGGATTAAAATATATGTCCAACTTTCTGTGATTTTTA
TTTTTACTCTTTGTAAGTCGTAAGTGTAGAAATCCCAGCTGTCACACTGATAAAGCTGTACATTTGGCCCACTTGCGTGCGAGAGGGGGCTCTGTCGGGACCCTGTCAATCAAATGGTTTTGATGAGATAAAGCAGCAGAGAGTGGGGGGGACCACATTTCTCCAAATGCCAAGTTCACTATTAGACCTGAAACTAACCA
CTGCTGTTACTACAAAGCCTAAAAGTTATTAAATGTTAGGATGAGACCCTTTATGCCTTTATCAACTGGACGCCTACACTCCACGACCTCATCCTGCCCCTGTCAATCAAGCGTTTCATGACGCCCACAGAGTTAGAGTTGCGCACCAAATGCGTCTTTTCCATCCTAGAATTCCATCAATAGCAGCAGATGCGCCGATT
TATGGCCAACTTTACAGCAGAAAAAAAAGTGTTTACAGCCTGGTACAAACAATGATTTTGGTGTATAACTAATATTACACTTCATGACAACTGTAAGAGGGTGGATTTTTATTTTTTATAACTCATCCGTTTCATTTATATTAAGTAAGGGCGTGGCCACTTGAGTGACAGCTAGGCCTTGCTGGTGGCCATGACTTCAC
CAGCAGTAAACAAAGCCTGCAATCCATTCCCTGCCTTCAAGCTCTTCTGATTGGCCACTGCTCTAGAACTGAATGCGAATGGATTGGTTTATATCAGCTGTCAATCACTTAGTTAATGCCTTAGTCAAAAGAGTGCTGAAGATTTTGTTTTAAAAACCTGATTAGCAATCATTTGGGAAACGTTAATCCACCATTTACAC
TCAGTGTTATGTGATCTTCATTCTCATCTTCAGCGCTTTACAATTTTTCGCGGTAGTAGCTCTCTGTTATCCGAAGCCAGAAGGCGCTGAGTGATTGACAGCTGATATTAACCAATCATTCGCGTTTAGTGCTAGAGCAGTAGTGGGCCAATAAGAAGAGCACGAAGGCGGGGCAAGCATTACGGACTAGGCTTTGTTTA
ATGTTTTAACCTTATAAAAATCACAGAGAGTTAGAACAGATGTTTTAATCCCAGTTTATTTGCGAAAAAAATGTTCCATGGACATTATGGAGACATGGTACCTGTCAATCAATTTGGTGGGCGGGAAAAAACAGACTCCTTTCACTTTGTGGTGGATCTCAAAATCACTGGGATTTATGTCCTATTTTAATGTCAGAAAA
TTGCTAGTTTGCTAGAGAATTTAGCCAATGGCTGCACAATTCTTACAACATATGGTGACGTTTATTCATCTATTGGACACGTTGTTGTTTTATTTAGTGGCCTGTCAATCATTATGTGACGTGACACGACACACCAGCCCCAAACAGCTTTATGCTAACAGCTCAAGCTAACGGCAGAACGGCTGGTTTGCAAAAAGGAA
ACACTATTACTGCTCAGAAATATAATTTGTTCTCTACTCTACTGCCAATAACCAATGTTTATTCTAACCAGCAGACAACTCTGCTGTATAATCAGTGCCTGCCACTGTCAGTCAAATCAATCTAGCCCCGCCCACAAGTCATTGCACAAATGGATGAATGGACAGAGAGGAATCACTTTTATGAACTCAGAAATGGACTG
CAACTGTGAGGGGGTGAGTTTTTTTAATAGCTCATCCATTTCATCTACATTAAGCTATATTAAGTCTGCATAATTAAGGGCGAGGCCACTTGAGTGACAGCTAGGTCTCGCTGGTTGCAGTTACTTCACCTCGGCTGGTTCCGGCTGATTAGCTGCTGAACTTGATATATACATTGCATTTTTGTTTTGTTTTATGTAGC
CCTCCAGTGCCCTCTGCTCTCTCACACCAGCAACTGGAGGAGAGATCAATGTACGGGCATTAATTCACCAGAGCACTTCTCCAATAGGTTGACTGACAGGCACTAAGCTGGTGTCTGGGAGATTGTTAGAGAACATCCATTCAGTTGTAGGGTCTGAAGAGAGCAAAGGACAGAAAAGACCAAACAAACAGGGCCGTCAA
CATTTCATTCAGAAGCTGATGGCTGTTCACAAAACCCACACAGTTAGCGCTAGTTTCCTTCTGTACAATCTTTCCATTGGTATGAACTATGATTGACAGCTCCACAAGTGCATTATTAATGCTTTAGAAAAACATCTCATTCTCACACGCAGCTCTGAAACATTTTGCACAGGCTGAACGTTAAAATCCCTCGCTTTTTA
AAGATAAATACAGCAAGATTTCTAAATATCAACAGGATATCAACACTTCAATCTCCTTCAAAGCTCTCACGGTCTGCTTTGAGAATCTGTCAATCACAACTGTCAATCAAGAGGACATGCCCTGTTACAGCACTAAATTACTAGCTAAAAACAAAAATGGATATCTGCACCTATATTATCTTGATAATCAGTGCCTTAAT
TCAGCATGACTCTGCAACTCCTCTATTCAGCAGAACGCCACTGAGACCTAATACACAGGCTGAATGACAAACCGAAAGCAAAGACCTCGAGTGCTGTCAGTTGATCTCATTTGTCATTTAAATGCACCTATCAGGTAATCCATCTGTGTCATTCATGGTCTGGAAAGTTTGACATCTTTGCCAAAAAGGGAATGAAATGT
ACACACCTTCTCCTGCGACTCTGTCTCTCTGCGATTTGTTCCTGTAATTCATGTCTATAACGCTCCTTTCTCATCTGCAGTGTGGCCTCCAGATCTGCTGCACCTGTCAATCAAAGTCAGTGATGTAGAGAGCCGTTTTCTGCCCAATTATAGAGACTGTTTCCTCAAAAATCCAAATAATGTTATGGTTTATTCACCAT
AGGGTGGCTGTGATGGGTTTTCCTTTTCCGATTGGTGCATTGACGAAGTCTAGAAACTCTGCCTCCGGATGAGATGCATAAAGATTGGCTGCTTTACAGGTGTCAATCACAGAGCCGCCGCCCACAGCAACATACACATCAAAATGCCCTTTTTTGGCAAAATCGATTGCTGCTTTAAAGCTGAACACAAAATAATACAA
CTCTTTTTTTATTTCCTGACGTTAGAATAGTATTCAAATCCCTTCCATTTTGAGGCCTATTGCAATTTGACGTAGGAGTGCGGTTTCCCCGCCCACCGAATTGATTGACAGCCACGTATTAACATGTCTCCATAGTAACGCAAATAATCATATCAACAAGACAGGACATGAGCAAAGCAACTAGAATTAAAAGACCTGTT
AGAGTTGGAACAGATGTTTTTATCCCAGTTTATTTGTAAAAAATCAGTTCTGTGGACATGTGTATACATGTTATTATGGAGACATGGCGCCTGTCAATCAATTCCCCAATCATTTCACCTGTCTGTGAAGCATTTTGGGCAACATTCATGTTGTTTTAAAGTGCTATACAGATAAAGTATGACTTGACCATCTCCATGAT
GGAGGGCGGTGTGTGTTGTGTTTCATTCATGCGCTTTGGAGCAATCAAGTCGATATGAAATTACCATGCTGCAACCTGTTGCCATGGTTACAGTTGCTAATGACTGACAGGATGACCTTTTTTTCAGGGGCTGGCTTTATGAATCACACACAGACCACGTATAAACTCTATTATTGTGGCTCATGCTGCGAGCAGGGGCG
CATGCGATGATGAAAAGATCTTTTAATCCTAGTTGCTTTGTGCACGTCCTGTCTTGTTGATATGATTATACACATTACTACGAAGACATGTTAATACGCGGCTGTCAATCAATTCGGTGGGCGGGGAAACCACACTTCTACATCACATTGTGGTCGGCCTCAAAATCGGAGGGATTTGGATCCTATTTTAACATCAGGGG
GGACGCTCTGCCTTTACAAAATCTGCCCCCCAGGTAAACACTCGCTGTATTCTCTCACACACTATTGTCCAAAAAAGGAATGTGATGCACCTCATCTGACTGACAGGTCACCATGGAAACATTTCCTCAAGCGTTTGAGTCATTGTGTTAGTGATGTCGTCATAATATTACCATAATAACAGTTACTATCCTAACACAAC
TAAAACAAAATTTGTCTGTGTTATTTACTTATTTTCATTCTCTCATCTTCAGCGCTTCACAGTTTCGAAGGCAGAAGACATTAACTGAGTGATTGACAGCTGATATTAACCAATCTATTCGCATTCCGTTCTAGAGCAGTGAGCCAATAAGAAGAGCACAAAGGCGGGGCAAGCATTGCAGGCTTTTTTTTGTACTTCAG
TTCAAAAAATATAAAATAAACAAAAATAAAATATAAATTAATAAATCACACCCTCCCTGATTGGCTGTCAACGGTGTGACAGAAATGATGTGATTATTAGCCACACCCACACGTCTGAAATACAGTCGGAAACATGTCCGACTGACATATGGAGATCTGTTTCCATGGAGACAACACCTACGTAAGAGAGTGGGATGAGG
AGAACAGCTGAGACACGCACACACACATATACACACACACAGAGATGTCTAATCAACGTGAAAGCTTGTGCTCTCAGCTGATGTGTAATTGGCTGGTCGCCCTGCCAGTCATACAGTGAGAGCTCTTTGATGTGTTAAGATGACTGCATGACAAAGGCAACAAAAGCGCCGCATTAATCAAAGACAACATTCCCTTATGT
GTAACAGTCTGTGAATATAAACAGCTTCTAATGGTAAAAAATGTATTAATTTAGCTTTTTATAATCACACCTCATAAAAACAGTCTGCAGAAACACTTTGATTGACATTCTCCCTTTGTACGTGTCATCAGTGGGGATAGGCTCCGCCCATTAGTGATGATCTCTGCCTTATTTGCATAGGACGTTAGTCTTGTTTTTGA
TCCTGATGTTAAAATAGGATCCAAATTCCTCCCATTTTGAGGCCTACCGCAACGTAATGTTGGAGTGCGGTTTCCCTGCCCACTGAATTGATTGACAGCCGTGTATTTACATGTCCCCGTAGTAACGTGTATAATCATATCAGCAAGACAGGACGTGCGCAAAGCCACTGGCATTAAAAGATTTGTCGAGCTCACTGTGA
TGATGCGTTTCCTGCGTATCTACCCTGAGCGTGGCTCTCCCGATGGCATGGGATTACGACTGGAGGTTTTAGGGTGTGACCTGCAAGGTGAGTGACTGCCAAACCAACCAGTCACAGAGCTCAAATCGTCCACACTCAATTAACCCTTGTGTATTGTTCAAATGTACTACCCTTTTGTTATCCTTTTGTTTGTATCTGTT
CTTCGACTGTATTGTATCAGGAAGGCCTTCACTGCAGTGTGAGTCAGTGTCACTGGTAGAGGTGGAGTTTCCCTTGTCTGTGTCTGTCGGTCACGTCTGTGGTAAATAATCGCCCATCACTCAACTGTGTGTGTGTGTGTGTGTGTGTGTGTGTGTGTGTGTGTGGTGGAGGGGGGTTGGCAGCGTGAGGGAGTTTAATT
AATCACACTGCTAGCGATCAAAGATTTATGTAAGTTTGGCAAGCTGAGCGCATTCTGTACTGTACAGGAGACATGGCACAAAGGAGATTGATTGACAGTGGTCTACATCCAATCAGGACACAGAAAACAAGGCGCTAATCAGGGCACAGATCACAATGCGCTAATCAGGGGGCAGAACACAATACGTTGTAAAAATAACA
TGTGCACAACCAACAGGAAACAACCAAGTTTTTCAGCGCCTTTATAACCACACAGATCACTCTGCCTATTCATGCCGGAGTCCTGCAGAAAAAGTGATTGACAGGTGGTCATTTGTGTGTATTTTTATTTATTTGTGATTTGGTTATGGCTAAAACAAAGACCATGCAGGTAAGGTAGTTGAAACAGTGGGCTACAAAAA
TGTTAGTGTTAATTTAATTCTCTCATCTTCAGCATTTCACATTTTCGCAGCTGTAGCTCCTGTCATCTGAAGGCAGGAGGCATTGACTGAGTGATTGACAGCTGATATTAACCAATCACTCGCGTTCAGTTCTAGAGCAGTGAGCCAGTAAGAAAAGCACAAAGGCGGGGCAAGCATTGCAGGTTTTTTTTTTCTTCAGC
AGAAACGGACACATTCGGTGGCTCGTGAAGGCAGCTCGAGTCTTACCTCTGTGAACGCTGATGATGGCCAGAGTTACAATCCAGAGGCAGGTCATGCTGAAGCCCATCTCCACCTCTGTCACTCAGAAAACACACCGTCAATTCATCTTCTTTACGCCGGACTCTGAAACCCCGCGAACCGGTGCTGATAATGTCGCGCG
TGAGTAAAGCCACATAAAATAAAACAAAAATATGATAAGTATATGTTGAGTTAAGCGGCTAATCAGATATGATGGCGACCAGAGAGACCTAGCTGTCACTCAAGTGGCCACGCCCTTAATTATGCAGACCTAATATAAGTCAATATAAATTAACAAATGAGTTATAAAAAAAATTCACGCCCTCACAGTTGTCATGAAGT
AGACTCGTGAATGGCAGATTATCCTGCTGCTGCTTCTCCAATAAGGTAGGTAATTAAATATGAAAGACTTGAGGATGATGTGTCGAGATGATTGACAGGTGACTTAACCAAGCAACATATTGATCTGTTAACGACAAAGTAGTATGTCCCAAAGCTTGCATACTCTTCTGTTACACACTCAAAAAGTATATACTTTCCTT
CACACACACACACACACAAAAGCCTGCTCTCTGGTGTTTTCTCATTTGTAATGCGTAGAAGAGTCATCAGGGGTTAAAATGTGCAAAGTGTGCACATAATTTGTGGCCTGTCGCCTGACTAATCAGTTTTTTAGTGATCCATTACTCTGCATTATTTATGCTAAGTAGCCATTCTGTTCAGGACCATTTGTAATGCACAT
CGATGGACCGCGCTGTTATCATCCAAACTAGCCGCTGGTGTGCCGCAGTGTCTTCACACAACACTGGTAAACAAACTTGGCCTCCGATCTTGATTGACACACCATCGAGCCAATAGCGAAGGAGCAGCGCCCTCATCCAATGCGCTTTTAAAACTCAATATGGTTCCGCCCTCTCAACAATTCATGAATGAACCCAGCCA
TAGCGAACAGAACAGAGCTTTTATTCCCAGTTGCTTTGCGTATGTCTGTCTGGTCTTGTTGAAATATACACGCGACTACCGGAACATGTTAATGCGCGCAGCTGTCAATCAATTCGGTGGGCGGGGGGATCGCACACCTACGCAATGGTGCGATCAATTTGAAAACAGCTCCAATTGGCCGACCCTTTTTTTGTAGTTAA
CTGTTGACATTGGGTTTGACTTTGACAGCAGGACCAATCAAAACGCACCATCAGCTGAATCCCAAATGAGTGTTACTGGAACACACAGTCTTGACTGACAGCTGTAGAATGAGCGGAGGGAAAGACAGAAAGGCTGGAGAAAAACCTGCACAAGAGAGAAAATTGAGAGAAGATAAGAGTCGACTGTGTGTGTGTGAGAG
TTACGTTCCTTGAAATAGGACCCACATCTCAGTGATTTTGAGGCCCACTGCAACGAGACATGAGAGTGCGGTTTTCCCTGCCCACCGAATTGATTGACAGGCACCATGTTTCTAAAATAACGCGTTTAACATAACACGTTTACAGAACATTTTTTGTTGCAAACTGGGATTAAAATATTTGTTACAACTCTGTGATTTTT
AAACCTTGGCCTGGAGGCGTCAGACACACAGCCTGACTGAGAGCTGCAAGAACACTCTGCTCAGCCAATCCGATCCGCAACTTCCCCGCCAACGACCTGTCAATCACAAGGCCAACCAATCAAATTAACACATTGCTTTTTAGCATTAATATTCATATAAATCTGCCGCTGTACAGCAGCATAATCAAGGCCAGAAGCAC
ATATATTTAGACAACACACTTAATTAGAAAGGGAAAACTCAGCATAATGTTTAACTCATAAAGCATTATCGACCATCACGTACCCTGGCTTTCCCTTGGCCTGTCCATCACTCTTCTCCTTGCCTTTCATTGGCTGAAAGAAAGACCTGTAGGCGAGAAATAGCGAGACCACGTTAGGACTAAGTTAAGCTAAGTTTACT
AAGCTAGCTTTCGACTGCACCGGCTTCCTTTTAAAGTGGGGAAGTCTTCTTGTGATTGGCCAATGATGATGTCATCGCAAACGGTAATGATGACTGGCATCTTGCTTAGCCAATAGGTAGATGAGCTGGGCGGACCTAAAGAAAATGATAGGTAGAGAAGGAGGAAGAGAGAAAAAAATACAAACAAACACAGGCACAGA
GCCCTTTAGTAACTTTCTATTGGCCCCGCCCACTCTGTTAAACGATTGGTTCTGCTCTGCTCAGCCAACATTTTCAGCCTTCCTGAATGGCCCACAGACGTGCCAGTCATGTGTGTTTGGGTGTAGCTGGAGTTACAGGATACGGCAGATTACTGTAAATTTGTAATGCAGAGACGCTGACTGCCCGGTAAAAGTGGATA
TTCCTCGTGTCATAAGTCATCTCATCAGCAGTCGAACAGACGGTTTTCCCTCATCGCTTTGCCAATATACAACTACACTGACAGAACAGATCGCTGTCAATCATGCTGACAGCTCTCCATCAAAGAGAGCAAGAGAGAGACTGTTTTTAAAGCCAGCATGTCAACGTCAAGATCAAACTCTGACATAAAAAGCATCGTAT
GTGAGTCATGTGGAGTGGATTTAAAGAGCTCTGCTTTCAGGAAGGTGAGCGCTCGATTATCCGTTCACACACTTCTGAGCTCTCTGCAGTGTGATTGACAGCTGCATGCTTGATATATGTGTGTGTGTGTGTTTTGCAGGTTGCAGAGCAGCTGATGACTATAGCCTATGAAAATGGGGTGAATCTCTTTGACACTGCAG
AAATACTGAAAATAACATAAACATGAGTCTCCATAGAAACTACGCCTTTTCCTCGATAGCTTAAGCTCCGCCTCTTGCAGTTTTCTATTGGATAAATTCCCTGTCAGTTACAAAATTGTATTTTTTCATTGGCTCTTCTCCTACCGTCATCTTATTTCGATTTCTATACGCGCCAAACATTGAAGGCCTCGCTATACTTT
CTTCCTTACAATAAAATAGGATCCAAATCCCTCCCATTTTAAGGCCCACCCCAAAGTGACAAAGGAGTGCAATTTCCCCACCCACTTAATTGATTGACAGCAGAATATTAACATGTTTCCGTAATAACAAGTATAATTATTTCCGTTAGACAGGACGTGCACATAGCAATTGGGATTAAAAGATCTGTTTAGCACTCTGT
CTATAACCTAAATGTTCTGAGGCCAATCTACAGTTTATTGTGAAGCACAGATAAATATTCATGTGGTTAAATTAATGTTCACTTCAGTGCTTCCTGGTGCTGCGCCTGTCAATCATTCTCCATTCATTCACAATTCAAACTGTGTCGTGTTCATGACAACATGAAAAACTTTCTCCAAGACTATTTGTTCCTGTTAGTTT
ATAGATTCTCAGCCCTATAGAAAAGACTCTCTAGTAGGAGTAAGACATTTCTCAGATTGATTGGTTTGGATATTTCAATTTCCTCCGGTTTTCGTTTGATTGACAGGTGGTGGGTGGCTCTCAAGGATCTCAAGTGAAGCTGTCAGATGGCTCGGTGAAGATGGTAACAGCTGCCGCAGCAAGTCACCTAAATAAACCAG
ATGTATAAACGACTCATTCTTGAAAAAAGGCAAAAGAGCTGTGTGCATGTGCACATTTGAATAATGTCAGGCTGTAAACAGGTTCGGCCTTTTAAAAAGCTGTCAATCAAAATGTACTTGTCGAGCTCAGGCCGAATTCTGTCTGGCTTGGGCCCAACTTATGGCTCAATTACAGCTCTAATGTAGATTACTAATATTTA
AGCCACATAAAGCAAAACAAAAATATGATGTATATGCTGAGTTCAGTGGCTAATCAGCCGGAATCAGCTGAGGTGAAATGACTGCAAACAGCGAAACCTAGCCGTCACTCAAGTGACCATGCCCCCTTAATTATGCAGACTTTATATAAACAAAACATACGAGTTATAAAAAATATTCACCCTCCTCACAGTTGTCATGA
TAATGTGTTCTGTAGTGTAGCGTCTTTTCAGATGTAAGCATTACTGATATTTTGACATTAACATGGCCACTGACCTTTGCACTTTTGATTGACACTTCATTTGAACCAATAGTTGCTTCCAAGAGCTGTCAATTGAAATCCCAGGTGCGCCCAGGATGAGAGATGGTCCCGCCCTCACTTAAAAAAAATTCAAGAATTTT
GCGCTGAACAGATCTTTTAATCCCAGTTGCTTTGCGCACGTCCTGTCTTGTTGATATAATTATAAGCGTTACTACAGAGACATGTTTATATGTGGCTGTCAATCAATTAAGTGGTTGGGGAAACCGCAATCCAACATCACGTTAAAGTCGGCCTCAAAATGGGATGCGTTCACATGCATTTCACTCGAAATGCTCGAGTT
TCTCACTCTCTTTCAGGGAAGTAAACTAAATAACCATGTTCTGTATTTTCCAGGCCAGTTTTTCCTCTCTGCTGCTTCCTCGTTGCACCTTTTTGACTGACAGGCCAGATAAGATCACATTGCGGCTTTGCTTTTGTGCTGTTTTTTTTTTTGTTTGTACACATGTGCTGCTGTTTACGTATGCATGGAAAGCCCTGTTG
TACAAGCTGCTGGATTTCATTTAATCTTAAAGGTCACAAGGTCAGCGAGAAGCAGACAATTGGAAAGCAGCTTTAAGCAGGGTTTGGGTTTGATTGACAGGGTGTTAGCCAATCAGGATTGAGTGGAGTCATGTTGATTGGATGTGTTACTAACTAGTTTTGACGACAAGAAAGGTGAAAAGTCTGTGCTGTTCTCAAAC
CTAAAACTAAATCTGTCAGTGTGCTCTCATCTTCAGCACTTTACATTTTCACTGCTGTAGCTCCCCATCACCTGAAGCATTGACTGAATGATTGACAGCTGATATTTTATGATGGTGTAACGAGGAGTCTGACACGGAGGGATCCATTTGCAGTATAGTTATTAAACAGTTTAATCACAAAATAAGCACTTGCGTGCGAA
CTAAATGCATTTCTCCATGGATTATTTAAACTAACAGGAACAGATCATCTTTTAGAAAGTTTTTCTAACGCAATTTGAATTATGAATGAATGAAGAATGATTGACAGGTGCGCTTCAGGGAAGCGCTGAACTGAACATGAGTCTTCATTTTTTTGTCGGCTTAGTCCCTTTATTAATCCGGGGTCGCCACAGCGGAATGA
TAGGTGGTTTCTAAATCTGTCAGAGTTATCTTTATTCTCTCGTATCCAGACCTTTTCATTTTCGTGGCTGTAGCTCCGTGTCATCGGAACTGAGTGATTGACAGCTGATATTAACCAATCCGTTCGCGTTCTGTTCTAGAGCAGTGGACCAGTAAGTAGAGCTGAAGGCAGGACAAGCATTGCAGACTTAGTTTAATGCA
CTGCACTTAAATTAACATAAGCCAACACATAAAGCGGTTAACCATTGTGTGCACCAATTAGGTATATGAATGAAATGGTTTTGAAGCAGAAATGATTGACAGCTGCTTCAAGTAGTCGTAGGAACCACCTTTCACCCCACCCCGTGCGCGTGTAACACCTGCCCATAGCATCAGCATCAGATACTGCATTTATTATTTAA
ATGTTTATAATCGTTCAACGATGCACAAACACGAAACTAGGAACAGATATGGAACATTTCCGCGCTATTTTTCTTCAGCTGAACAATAAAAACATTGACAGCCAATCAAAACCCGCCAGTTTGAGCTTTCAGCGGAAGATCACACACACACCACCAGCGCGCAATGATTATAAAAGAAATGTTCTCGTCGGTTGGGTGGC
CCTCGAACAGGGTTTGCAGACAGAGCCCCGCACTCGTTGAGTCTGCGTTTGAGCGAGTGTGTGAGAAACTGGAGTTTTTTAAACGGCGCTGAGTGAACGGAGAAGAGCTGACAACTGTGACGACACTTTAAAATAAAAGTCCATCCAAGACATCTGAAATAGTACATTCCGTGCTCACAGTTAATATAAATATAAGTGTT
AACATTCACCACGATCGATGTCATCAGCGCCATTATTTGTAACCTTAGGTGGGGTTTGCTAATCTGTGTAATTACAGCGGAAAGCCTTGAGTGATTGACAGCTAATATGAACCAATATATCGGCAGGGAAGTGCAATTCAGCACGTTTTTAGAAAAAAATACAAATCTAAACCGGTCGCACTGCAATCATTATATGCGGT
GTCGATTGAGTGGAAACTTTCAATTACTATTTACAGCCCCTCCTCCCCCTCCCTTTCTTTTCTCTATTATATAACTGTGCTGTGACGTTGATCTGTCAATCACAGAACAGGCACATTGACAGATCCATCACTGAAGGGTCATTTAAACTATTTACTTCATTATTCACCTCAATTTCAGCAAGCGTTAAAAATAAATCCTT
ACAAGAAGGTGGTGAACGGAAGAAGCAGTCAGAACCTTCCCTGCATCAGCCTCTACCTTCTCTCATTGGTCACAGTCTTGCTTAGGCGATAATTGACAGGCATTTGCACCAACAGGGACAGAGCACAGGACTGGGTTGGATTGTGGAGGGGCGGGGTTTAGTCACATTGCCAAAACAAATGCAAACATCAACGGAAAACA
AAACTAACAGGAACAAATATTCTTAGAGAAAGTTTTTCGTATTGTCATGAATGCGACACGCAGTTTAAAATTGTGAATCAATAGAGAATGATTGACAGGCGCAGCAGAGGGAAGCGCTAAACTGAACATGATTTTAAGCACTTAAATCTTCATCTGTGCTTCACAATAAACTATAGAATGGCTTCAGAGCATTTGGGATA
TGATCACAGAGCGCTGAACAGACCATTTAAGTTGCTTTGCACTTGTCCTGTCATGTTGATATGATTATACTCATTACTATGGAGACATGTTAATGTGCGGCTGTCAATCAGTTTTAGTGGGAGGGAAAACCACACTTCTATGCTGCATTGCGGTGGGCCGACAAAACTAGAAGGAATTTAGATCCTATTTTAATGACAGG
ACACAGATTAGTGGTCTTTTAAAGGACACCATCACATCCGAGCCTCGGGGGTCAGTGGAGGTCATGACCTTTGACCCTGTGTGCGTTTGATGTTAGACCCTGTCACTCAGGAGCAACATACTGAGGTAATGAGCATCAGTCAGGAACACATACACAGAAATACATAGATATTTAGATTGGAGAGCTAGACGATAGATGAA
TGTTTTGCAAATATATTTGCAATATTGTTTTTGGAGCATGTTTTTAAAAGGATGTTTACAGCGGGTTGATTAGGAGAGGCTGTCGAGAGGCTGACAGCTGTCACATGCTTTGACGTGTTGATGAGTTTATAATGGATTGCTGGATAACAGGCCACACCCGTTAGGCAGTTCTGTGAACCAATCAGAGGCAGTGGCATGTA
TTTAGCTGCCGTTTTGTCTCTTTTAAAGCGTGTGAAAGCTCATTAGGGCCCAAAGGCAGCCGCCATTCACAAACAGGATGTCCTGCGGTGACTGTTGATTGACAGGAATATGCGGCAGAGGTGTGAACCGGGGTGTGATACTGATGTGACATCGCTGTCTTCTTTACTGATAGAGGGAGAATTAATTACCCCCTGGGGTT
ATCAGGATTTTCACATCGAACCCTTATTTTCTTTGAAAACCATTGACTGCCTAAGTACTAGTGCAGGTTAGAAGCGTGCTGTAGTGCAGAGGATGATTGACAGTTGATTGACAGATCCCAATACCAGCTGTAAACAGGCTCTTTGAGTGGCCGTGGTTGTACCATTTGTCATACAAGGATTATCTGTCATTTACAGACAT
TTGAGTGCGTAACAGAAGAGTATGCAAGCTTTGGGACATACAACTTCCTCGTTAACAGATCATTATGTTGCTTAGTTATGAGCCCTGTCAATCATCTACACATCATCCACATTTCTGTGATATTTAATTTCCTACCTTATTGGAGAAGCAGCAGCAGGTTGATCTGCCATTCATGAGTCATTCATGTGGAGAAATCCTGC
TTACCTGAAGGATAACAATGAAGTAAGCCTTCTGGCCCATAGAAAGCACACATGAGTCAGGGGAAGACCTGTCCTCTTAGCCAATTGTAAACACTTTCTGCCTGTCAATCATTTTGAATCCTTTTACTGATGTGGTTTGAATTAGTCAGCTAAATTTCACAGAAGAAGAGTTTAGATTTTGCCAAACACTACATACAAAT
AAGTAATAAATGTAATTCCTGCACGGCGAAGAATTATCTGTGAATTATCTGTGCACTAACTGTTTCTTTTATTGATGATGTGTACCGATGTGAGGGAGGGTCAACCTGTCAATCACATGAGATTGACCAATAGAAAACTACTGTACATCCTTCTAACCAATGTCCAATTGACAAAATCAATTGTTATAACCCCAATAGAG
GGTATAAACGACTTATTCTTGAAAAAAAAGGCAAAAGAGCTGTGTGCAGGTGCACATTTGAATAATGTCGGGCTATAAACGGGTTTGGGCTTTTAAAAAGCTGTCAATCAAAATGTACTTGTCGGGCCCTAGCAGGTCTAACTTTTATGGCCTGATTACAGCTCGAACATGAAAACTGTTAGACACCCCACCCCACCCCA
TGAATTTTTAGGATTCTGGTTTATACCCATGCAAAAATAGCTTCTTGGAAACGAGAAAATAAAATGAATTTGGTTTTGTAAACTGGGAAATGATTGACAGGTTGCCCCTCCCTTAAGGGAGTATAAATCATTAGAGAAGATTCCTTCCAAGAAGGAGGGAAAGGTATAGTAATTAAAGGGGTAGTTCATCGAAAATTAAC
TCTCTCTCTCTCTCTCTCACTCTCTCTCTTTCCGTCTCACGTGCTCCTCCTCTGTTCCCTGCAGTCTCTGAAGCTTCTTTTCTTTCTCATTGAGAAACTCACGTCAGTCAAACAGGCCCCGTTCATTCACAGAGACCCCTGATCAATCAAACTGAACAAAACTTCACACTGTCAATAGTTCAAACAGAACTTCGAATATA
CATGGAATATCAGGGACTTCGGTTTGTCGTTTAAAATTTGACCTCTCGTTTATCAAAAGTGCAGATTATTGTAGCAAAATAATTTTTGATTGACAGCAAATTTGTCAATCAAAAATTATTGCAATAATTGCAATAATGTCACATAATAATGTCACATGACATGTCTAAAATGAGATGACAACTCAAAGTATTGCACTTGC
GTTAACTAATCCGGGACCAGCCTTGGTCAATCATAAGCATGTGATTCTCTCAATCGTTTTATGAAAAAAGTTCACTTATGCACTGAATTAAAAATGAAATGTGTTTTGTTTTGATTGACAGGTAAGCTGGAACGCTTCGAGATCCCAAAGAAAATCTGTCTGAGCGCTGAACCATGGACACCAGAGACAGGCCTGGTTAC
GCAATATCATTGGTTCCTGCAACAAAATCAGGTGGCCAATCAGCCATTACCCTAGAGAGAACTCCTCAGCATTGCTAAGTGTAATCTGATTGGTGTGTACACCTGTCAGTCTTTCCTTTGGCAACCGCTAATCCAAATGAATCAGCTTGTTAGACGCTGCTGATCATGTCATCAACAAGTCCGCATATTTAACGAACCTA
AACAGCAGTTTCATTTATTTGCACCACCCAGTTGGCGTGTAATTGATTATCTTTGGTCTGCCACTAGAGAGCGTTCTGCAGGGCTTGAGTCACATGCGCCTGTCAGCTGTCACATCACTTCAGTCCAGCTCAGAAGAAACAACGGTGCAACAAATGTCTCTCTACAGGAATATACTTTGGTTTATCAAGGGAATGAGGGA
TCACTTCATGACAACTGTGAGAGGGGTGAATTTTTTTATAACTCATCCGTTTTGTTTATATTAAATCTGCATAATTAAGGGAGCGGCCACTTGAGTGACAGCTAGGTCTCACTGGTCACTGTCATGTCATTCCGGCTGATTAGCCGCTGAACTCAGCATATACATCATATTTTTGTTTTGTGGCTTTACACAATCAGTTG
TGGCCATGGCTCCTGAAGAACAGCTCAAGCGCATGGCTTTTATATTGGGCGGACCCGCTCCTCATTGGTGCGCCGATCGAGTCATGATGGTGATTGACAGCCCATTTGACCAGTGGTTGCACACCTAAAACAGGACAGGATAAACAGCGGAAGAGAACGCAAAACAGAAAACAAACAAAACACCACAAAACACGTGAAAC
CAGAACAGTTATTTATATCAGCTCTCAGAAGACGAAAAGCAGAGATCTGTGAACATGTTTTCAACTGATTGAGGTTTGCCATTGGCGGATCTGATGATTGACAGTGGGATCCCGCCCCCTCATCATCGGAATAAATATGTAATTGAAAAGGGAGTAGAAGTTATTTTGATTAAGATATATATAGAGAGGAATTAGAATGA
ACCAGAGGTTACTGTACATCCATAAACTCATCAGATGAATTTCTCCGACTCTGATGGGTCTTGTTAATCAATACTCCACTAATGGATTGAGTGACAGCCCGTCAGACTGCAGATGCATTAGAGCGGAGGGTTTCCCCATGCACTCAGTACTGTTATTGCAATGAGAACAGGGCATTTTTATTGGTCTGCTGGTAGATTCA
ATTAATCATTTACTTTTAAGCACACTGGTCTGTGATTGTGAGGACATTTCCACAACCCTAATCATGATGCAACATTTCAACAAATGTGATTGGTTTCTTTGCCTGTCACTCATATCCCATCATGTAAAGTCCTAGTCCATTTATAACAGCCAATATTTTTATTGACAGAAGAAGATACTGAGTTCATCAAATTTACACAT
AATGTCCCCTAGCATTTTTCCCCCTTAAGTTGCACTTCACACTCCAATCCAATAGGTGGCATAATGCGCACCTGTAAATTGATTTGCCAACCGCCAGTCAGTCATACGAGAAGGGGGGAAAAACATTCCGAGGAGTCGCCTTTGGCTTTATATGTTTGCAAACGTCTGATTTTAGTTTCTCATACTTTCCCTTGAAACTA
AGCCAACAACCAATCACCATCCAATTACCCGGACTGCCTCTCTAAGTGGGTGGAGTCTAGATAGTGGGCGTGGGACTATCTGCGCGCCTCTGATTCGTTCACTGACAGCTGATGACGACACGCAGCGTGTTAGGTTTGTTTTGAAATGGGAAGTTTGCAGTTTACAGCGCTTTCTCTGCAGCCGAGTGTTCGCTACCGCT
AAGCTGGAGAGGATAAAAGGCTCCTCCGATCAACTTCTGCTCCGGTGTCTCCGGTGCTGTGTCGGGTAGGCTCGCGTCCTCCGCCCCACACTGGATTGACAGCAGCGTCAGGCAATAGTGCCGCGGATCACGTCTCATCTGGGCAAATTTAAACCAATTGCATTGCGATGTCGGGATTAAACAAGTGACAAGGAAGTCCT
GTGCGAGTGGCGTCTCTCGTTTCGTATCCACAAGATGGCTGAACGTGGGTCACATGACAACACGTAGGCTGAAAAGGGCCCGGATGTGAGCGAACGTGCTGACAGCAGCAGTTCCGTAGTGCATATTTACTACAGTGCACACAGACACTTCAAATAAATGCTATTTTAAAGATTTTAAAAGAGCTTGAATGGTTTATGGA
CACAGAGAGCTGGAACAGATCTTTTAATTTTAAGTTTCTTTGCAAATCCTGTTCTGTGGACATGTTTATATGTGTTATTATGGAGACATGTTAATACGCAGCTGTCAATCAATTCGGCTGGCAAAAAAATGCACTGCTGTCATGTTGCAGTGGGTCTCAAATTTGGGATTTGGATCTAATTTTAACAACAGGAAATTAAA
CAGGATAGTTGTATTCAATTCTATTCACTGTCCCCTGGTCCACACAGGTTCAGATGGTGGGCTGGTTTACAATGCACAAAGACATAGCTGTTGATTGGTTGCCAGTCAGTCCATTCACATGTAAATCAGACCTCATAAATGTCCCCCTTCTATCGGCCACTATCCACAGTATATGTAGTGCTTGTTAGCACAGACTTTTG
TCAAACTCCGCCCTCCGAGCGCTCCTATTGGGTAAATCCTGCGGATTTGTATGCGTAAAATACGGAAATGTGAGAGTCGCGCTGTGATTGGTCGAAACGCCCGTCAGTCTTTTTACATAAGTGTGTCATACAACTCACGTGGACACCCATGGCCAGTGACGGAGTGCGCTGCGTATGGACAAATCAGTAGTAAGAGAATG
TACAGCTAAATCGGTCAGTGTTGTTTTCATTCTCTCGTATCCAGACCTTTACGTTTTCACGACTATAGCTCCCTGTCATCGGAGTGATTGACAGCTGAAATTAACCAATTCAATCGCATTCTGTTCTAGCGCAGTGGGCCATTAAGAAGAGCTTGAAGGTGGGGCGAGCACTGCGGGCTTTGTTTACTGCAGCAAGTTGA
TGGTTTCTAAAAGTAAATCTGTCAGTGTTTTAATTTTCTCGTATCCAGACCTTTACGTTTTCTCGGCTGTAGCTCCCTGTCATTTGAACTGTGAGATTGACAGCTGATATTTACCAATCCATTCACATTCTGTTCTAGTGCTGTGGGCCAATAAGAAGAGCTTGAAGGCAGGGCGAGCACTGCAGGTTTTGTTTCCTGCT
AAATTCAAAAACAAAACTAATGTCATATGCTAATGAGGGAGAGGTTGTCACTGATGGGCGGGGCTTTCCCCCTCTGATGACACAAAAGGAGAATGTCAATCAAAGTGTTTCTGCAGACTGCTTCATCAAGTGTGATTATAAAAAATAATACTTTTTAAATCATGTGTGTGTAAGGCTGGGGAAGGCGGAAGGTAAGGTGG
TCCTGACGTTAAAGTAGTACCCAAATCCCAGTGATTTTTAGGCCCAATGCATTGTGACGTTGGAGTGTAGTTTCCCCCACCCAACAAATTGATTGACAGGCACCATGTCTCCATAATAACATGCACACACATCCACAGAACATTTTTGCAAATAAACTGTCTGCGATTTTTATACGTTTTATAAGTTAAAAACATTTTTA
CAGTGTGTTTTCATTCTCTCATCTTCAGCGCTTTACATTTTCGTGGCTGTTGCTCCCCGTCACCTGAAGGCAGAAAGCGTTGACTGAATGATTGACAGTGGATAAACCAATCCATTTGCATTCAGTTGTAGAGCAGTGGGTCAATCAGAAGAGCATGAAGCCGGGGCAAGCACTGAGGACTTGTTTACTGTAGACAGTTG
AGTGGCAGATTCAAAAACAAGACTAGCGTCCTATGCTAATGAGGGAGAGATTGTTACTAATGGGTGGGGCTTTCCCCTTCTGATGACACGTACAAAGGGAGAATGTCAATCATTTGTAGCTCCACCCTCTTTCGAGATTTAAAGCGGCAGTCACAAAAATGGCACAATTAGGACCAAAGCCTAAAAGGGTGAGTTTCAAA
CCAGTTTGTTGTGCACCGTTTTTATTAACCAAGTTTGTCGACGCTAATATAAGCACACAGATCACTCTGCCTATTCATGCCAGAGCCTCGTGCAAAAAGTGATTGACAGGTGGTACTTTGTGTGTAACTTCTCTTTATTTATTTTTTATTTGGTTATGGGTAAAGCAAAGACCTTGCGGGTCAGGTAGTTGAAACGGTAG
CTGTGGCCCCACCCTCAGCCTCCTCCCCTTTTCTCTGAGAAAGTATGTCAGTAGGACAGCGAGTCCACATGGGCTCACTGCCAAGTCTATTTGAGTGACGCTCAGAGCCAGCCAATCACAGCCGCATCTGCCTGAGGATCGACCAATCGGCTGGCAGTGCTGTCAGGGAGGTGGAACATCTGCATTATTAGACTGAGCAG
AAATCAATGTGTTTTTAAATTTTCTAAAGAGATGTGAAATTATGTGTGATGTCATTCCAGAAGCAGCTGTATGTGGGTTCGGAGGTGGGCGTGGTTCAGCTGTCAATCAGTGAATGTGGGCGGTACCAGACATGTCTGGACTGTGTTCTGGCCAGGGATCCGCACTGTGGCTGGGACCTCGATACTGAGCACTGTGCTAC
CACAGAAAACAAAACAAAAATATGATGAATATGCCAAGTTCAGCAGCTAATCGGCCGGAATCAGCTGAGGTGATGAGACAGCGACTAGCGAGACCTAGCTGTCACTCAAGTGGCCACGCCCTTAATTATGCAGACTTAATATAACTCAATATAAATGAAACGATGATGAGTTATAAAAAAAAATTCACCCCCCTCACAGT
CCAAATGTTCTGACGCCATTTCTATAGTTGAATGTGAAGCACAGATGAATATTCACAAGGTTAAATTCATGTTGACTTCAGTGCTTCCCACTGATGCGCCTGTCAATCATTCTCCATTCATCCACAATTAAAAATGCATGTCGCATTCATGACAACACGAAAAACTCTCTCCAACACGATTTGTTCCTGTTAATATAAAT
GAATTTATTTATAACTCATCAGTTTCCTTTATATAAGGCTATATTAAGTTTGCATAATTAAGGGCATGGCCATTTGAGTGACAGCTAGGTCTTGCTGGTTGCCGTCACGTCACCTCAGCTGACTCCGGCAGATTAGCCACTGATTTCGGCATATTTATCATATTTCTGTTGTTTTATGTGGCTTTACACAGTCAGTTGCC
CTTCTTGAAAGCATGTACTGTATGGCGAGGCTTGATTTATGTCCACTGGGTATTGGATTGCTGTGGTTTGCTTTTAGTGGATCTTATTTGATTGACAGGTCGTCCCGCCCTCACACCAGTAAACATGTCCTTCCTCGGATGATGTCAGTGAAGAGTTATTTTGATTGTCAGATTATCGGGAAAAAATTCAATTGATGTAG
ATTTCTCTGCATGAAAGACTTGTGAATGGCAGATTAACCTGCTGCTGCTTCTCCAATAAGGTAGGAAATGAAATATGACAGAAATGTGGATGATTGACAGGGCTCATAACTAAGCAACGTAGCGATCTGTTAACGAGGAAGTAGTATGTCCCAAAGCTAGCATATTCTTGTTACACATTCAAAAGTAAATATTTTTCCTT
CACACATAAAACAACACAAAAATACAATGTATATGCTGAGTTCAGCAGCTAATAAGCAGGAATCAGCTGAGGTGACGAGACAGCGAGCAACGAGACCTAGCTGTCACTCAAGTGGCCACGCCCTTAATTATGAAGACTTAATATAAGTTAATATGAACAAAACAAACGAGTTTTGAATAAATTCACCCCCCTCACAGTTG
ACGTTCTTACATCAATTCTATTCGGGAAAAAGAGCGAAGGGGTGAGTTTAGGACCCTGGGACTCATAAACCGAGTGGGCGGAGTCACAGATGATTGACAGGATATTCTGGAGGCACGGCAGGCGAGTAATCTCTGGCAAACTGACCACAGCCACACCGTCAGACTACCGACAGCGATTTTTAAAAACGAAAATCCGTCCC
TTCTGTATGTTTCAGGTGGTTACCGGCTGAAGTATGTTGCCCCAAACTCCTCAGAAGCACTAGATAAAAATGATTGACATCAAGAAGGGGACCAAAGGCCTGTCAGTCAGCGATTCCAGAGACCCTTCAGACTTTGTCCAAGCATCCTCGTCCAGAGAGGTTTGCTTTAAAAAGAAGCAATGCCAACTACACCGTTGCTA
AGCCCGATCTGCTTCAGACCGTGAGGGGTCTGGGTCCGGTTAGACGACATCCTCTCTGCAGTCTGACTCTCCTCCTGCCGTTCGATTGGTTCTTGTGCCTGTCACTCAAGAGCTACTCCTCCATAGGGTCCAGCGGAGAGAGAGGGAGAGGACGAGGAGGGTCGGACCCTCAGGGTACAGCAACACACAGGAAAGAAACC
GTGCACCAGAGGTGATCATTGTCAGTATTCTGTTTAGAGCTGTAATCGGGCCATAAAAACTAGGCTCGACAGAGCCCAAGCCTGACAGGTACATTTTGATTGACAGCTTTATAAAACCCGAACCCGTTTACAGCCCGACATTATTCAAATGTGCACAGGCACACAGCTCTTTTGCCTTTTTTCAAGAATGAGTTATTTAT
ATCCCAAATGTTCTGAAGCCATTCTACAGTTTAATGTAAAGCACAGATGAATATTCACGTAGTTAAATCAATGTTCACTTCAGTGCGTTCCTCTGCCGCGCCTGTCAATCATTCTTCATTCATTCACTAATCAAACTGCGTGTCGCATTCATGACAACATGAAAAACTTTCTCCAAGACTATTTGTTCCTCTTAGTTTAA
GGCTCTAATATTAGAGGCAGAGTGGGTTTAATTGGGGAGACTTTTCCTCCGCTAACAGAGGGAGGCTTGACTTCCTGCGCAGCTCCTCTCTGACTGACAGCTCAATGGGAGTCTGGGTAATTATGGCAGGCTAATTGGCTGCAGAGCATTCTGGGACTCTGTCATTACAGACGCAACAGGACAGATACAAACACACACGT
AAAAATAATCTGCTGCTGTTTCTCATGAACTGATTTTGCTGTGCTGTACTTGATTGGCAGCCGTTGACACGGGCTGCTGTGTTCATCCAATCAAACGTCACGTTCCACCCACATGTTTCAAGACATCTGTCAATCCCAGCTTTGTGTGCGTTCAGATCAGCTATTGTTGCAGTGCTTCTGACGGACGGCATTATCTCGCT
TCTTTCCATTACACAAAAATTGGGGAAAAAATATACAGGGGGTCTAACAATTCTGACTTCAACTGTAAGAGTCCACATAAAAAGGACTGTTTTGATTGACAGGTGATGTCATCGTCTGGACTTCACCCAGCCAGTGATGAAACAGCACTTCCTGTTCCAGAGCCGCTATCAGTGCCATCATGGACTGGCAGCGAGTCAGA
GGTGCTTCGAGTTTTCACTTTTCTTTTATAATTAATAAATAATCACATCCTAACTTTTCATGCACGAACCAGTTTTACGTCCTTGTTTACATATGTGGTCAGTGTCAGTCATCGGACGAGCGTAGCACGTGATCTGGTGACGTATAGGCATAACAAGTAGAATCATCTCATTAAGCTATCAAGCTTAGCCTAAATCGACT
ACACATATAAACGACTCATTCATGAAAAAAGGCAAAAGAGCTGTGTGCATGTGCACATTTGAATAATGTCAGGCTATAAATGGGTTCGGGCTTTATAAAGCTGTCAATCAAAATGTACCAATCAAAATGTCTGGCTCAGGCTGAATTCTGTTAGGCTCTTGCCCTATCGGGCCTAATTTTTATGGCCTGATTACAGCTCT
CAATCTGACGTGTTTGTTTACATTACTTTTTTTTTTTTTTTTTTTACCGCGCAACCAAACTGCACTATTACGTAGTCGCCTCTGATTGGATTAGCCCGCTATCCGTCAATTTTAGTAACCGCCCCATGAGATGGCAGCAGGTCAGGATTTTATCTACTGTAAATAATCGATGAGGAAAAGATCATCTATCTGTATAAAGT
AGATGACCACAGAGAAATGTAACATGTTTTAATTCCAGTTTCTTTGCAAAAAGTTGTTCTGTGGACATGGGTATACATGTTATTATGGAGACATGGCACCTGTCAGTCAATTCGGTGGGCGGGGAAACCGCACTCCTACATCATGTTGTGGTGGGTCTCAAAATCACTGAGATTTGGATCCTATTTTATGGTCAGTAATT
CAGCTCTGCGCTTCTTATTATGATGGTTATCAGAGCCTCTGTGTGTGTGTGTGTTTTGCATCCATAATATAAAAAAACCTTCTGTTTGATTGACACTCAGCTGTCTTTCTCTCCTTGAAATGGCTGTTTGCATCCCACAAGGTTACAGAAATAGCACAGAGAAGAGAGAGACTGAAAAGAAAAAAGCATGCCTTAGATAG
TGTAAAGCCACATAAAACAACACAAAAATACGATAAATATGCCGAGTTCAGTGGCTAATCTGCAGGTTTCAGCTGAGGTGACGAGACGGCAACCAACCCAGCTGTCACTCAAGTGGCCACTCCCTTAATTATGCAAACTTAATATAACTTAATATAAAGGAAACGGATGAGTTATAAAAAAATTCACCCCCCTCACAGTT
TGTGTGGGCTTTTTTGCATCTTAAATGTCTCTCATGAGTGCCGTTCGCACCTGTGCTGTTCTTGCGTAAACCCACCAGAGGCCGCTGTTGACTGACTAAATGATTGACTGGGCGACTGGCCAATCGACTGACCCATCCTCCTCCTTCCCTAAACCCAACTAATTTTAGCAATTGACCCGCCCACCCGCTTACTCTCCTAA
AAACATAAAACAAAGCAAAAATATAATGTATATGACGAGTTCAGCAGCTAATCAGCTGGAATCAGCTGAGGTGAAGTGACGGTGACCAGCGAGACCTAGCTGTCACTCAAGTGGCCACGCCCTTAATTATGCAGACTTATTATAACTTGATATATAGAAAACGGATGAGTTATAAAAAAATTCACCCCCCTCACAGTTGT
AGCTGATAAAAACACACCCATTCATTGTTTTTCAATTTAACAACATAAAAACAGTGGACCAATTGGAGCGGTTTTCAGACAGACCGCCCACCGAATTGACAGCTGCGCGCATTAACATGTCCCGGTAGTCACATGTATATGTCAACAAGACCAGACATACGCAAAGCAACCGGGAATAAAAGGTCTGTTGAGTTCGCTAG
AGCGAACAGAACAGACCTTTTATTCCTGGTTGCTTTGCGTATGTCTGCCTGGTCTTGTTGACGTATACACGCGACTACCGGATCATGTTAATGCGCGCAGCTGTCAATCAATTCGGTGGGCGGGGGGATCGCACACCTACGTAATGGTGCTATCGATTTGAAAACAGCTCCAATTGGCCGACCCTTTTTTTTGTAGTTAA
GAAGCTGACAGAGCTCAGTCCTCTCTTCCTGCGAGGAGGCAGGACTTCCTCCTGGACATCCACAGTCAGCTTGACTTGTTCATTCTGACACTCTGGCTCCTGTCAATCAAAGTTGACATCAAAACATCAAAACCTAGTACGTGCTCACTGTTTCTAGTTATTTATTGAACAAATGTCACACTTATTTTACTTAAGGGGAT
CAGCCAATGTTTGGACAAGCCATTGTTTACCATCCCTCATATTGATCCCCAAAGTGCCTGTGACCTTCTAACCTTACAGGCTGACCTCTGTGTGCTGATGGAAAAGGTGTTAATGAGGGTTGACGTGACAGATGGGGCATGCATCGAACTAGATCTTATCTAAGTGTCTGTTTAGTTAAGCAGAAACCCCTGTGCTTATG
TGTGTGGTTAAAATAGGATGCAAATCCCTCCCATTTTAAGGCCGACTGCAACGTGGCGCAAGACTAAGGTTTCCCGCCCACCGAATTGATTGACAGCTGCGTGTTAACGTGTCTCCAGTAACGTGTATAATCATATCAACAAGACAGGACGTGCTCAAAGGGATTAAAAGATCTGTTCAGCTCGCTGTGATCATCAATCA
ACACATGACAAGCTTCCTGGGAAAATGTAAATGACAGGATTTCCTCAAAATAACTGGACTGCGGGTTTAGTATAGTGAGACAAAGTAATTAATATCAGCTGTCAATCATTCAGTCAATGCCTTCTTCCTTCAGATGACAGGAGCTACAACCGCGAAAATGTGAAGCGCTGAAGATGAGAGAATGAAAATAACACCTACAG
AGTAGTCCAAATGGTGGAATGAAAAGAAATTGCCATTGATTTTGTTCATGCACAATTGACTGGAGGGTGTGTGTTTTTTTATTGGTGGATCTCATGTGAGTGACAGGTTGACTCCGCCCTCATGTCAGAAAAACACCAATCAGATGTCATTGAAGAGGAAGGACAAGTTATTTTGACCATGTGCACACTGCATTTAAATT
TCAGTATCTGTGTTTTTTTGTTTGTTTTCTCTCTCCCTCCTTCTCTACCTATCATTTTCTTTAGGTCCGCCCAGTTCATCTAGCTATTGGCTAAGCTAGATGCCAGTCATCATTACCATTTACGATGACATCATCAATGACCAATCACAAGCAGACTTCCACACTTAAAAAGGAAGCCGGTGCAGTCGAAAGCTAGCTTG
AAAAATTTAAATAAAATGTATTAAAGCCTCTCTCTTCATTGGCGGCTTTTGGGGCTAAAGGCTCTGCTGTTCACCCTTTATGATGCTAATGAGGGACTTTGGCCTGAGTGACCCAGACATCTGTCACTCACACACACACACTTGCATACCCGCTTGCGCACACACACACACACACACACACACACACACACACACACACA
CTAAAATTTAAAAATATAGCACGGGTGTTCCTTTAGTTGCTTTGACTCGTGCACTGAAAACGGCGGACGTGAAACAACAAACTGAGGATATGGTGATGCGCCTGTCAATCAATATTGGTGGGCACTCCTACGTCAAGTTGCGGTCTATCTAAAAACCGGTCCAATTGGTCCACCGTTTTTATGTTGTTAAATAGAAAAAA
AGTAAACAAAGCCAAGTCCTTAATGCTTGCCCCGCCTTCGCGCTCTTCTTATTGGCCCACCACTGCTCTAGCACTGAACGCGAATGATTGCTTAATATCAGCTGTCAATCACTACTCGCCTTCTGGCTTGGGATGAAAGAGAGAGCTACTACCGCGAAAAACTGTTGAGCGCTCAAGATGAGAATGAAGATAACACTGAC
AAATGGATTATGCCACTTTTTTTTGCAGATGACAGCAGCGTCTCCTCCTACATCATGAGCGCACTCTAGAATGATTCCACACGGCGACGAATGATTGACAGGGAGACCAAGGCTTGGTTAAAGGAGAAGAGGCGGGAACTGCGCTCTGGGAGGCGGATGGCAGGAGCTGTCAAGTTTGGTGGACGGCGCAAGTCGGTCAG
ACTTGCGTCCATCACGTAAAACACATCTGTGAAACACAATCTCTGACCATCTCCCTTCCCAAAAGCTAACGGAAACCGACTCAGAGAAATTGGGCTGAGCTGTCAGTCATGTCACGTGACGACCTAAACCACGCCCTTAAACGGAGAAAGACTTCAAGTAATTTAACTCTATTCAAATTCTAATAGTAGCTGTAGTGATA
CTTTTTATGTAATCATGTTGATTTGTTTGGATGAGCTCATCATCATCATCCTTTGATAAACAGGAGGCAGATTCCTGCATGTATGATTTCGCTTGTCAGTCAAAGCCCTCTGACCATTAACAATCACCTCTTTATCTGGAGTTTATCTGCAGTTTCAACTTTGTCCCGGAGCAGAGAACACACTGAGGAACACCACTGCA
AAGTTCTGGCTAATGTGGCTTTGAGCCTATAGTGGCTAGATGTGATATGGCAAATATGGGCAAGTATCTCTGCATACAACAGGTTCGGGCTTTTAAAAAGCTGTCAATCAAAATGTACTTGTCAGGCTCGGCCTCATTATCTGTTAAGTATTGATTCTACATTAACAGACATTAGTAAGCAGTCTATAAATACCGATACA
CTGCATATAATGGTTGTAGTGAGACCTGTTTCCATTTTTTTTTCTTAAAACATGCTGAATCGCTCTTCCCTGCCGCTGTATTGGTTCATACTAGCTGTCAATCACTCAAGGCTTTCCGCTGTCAGATGACAGGGAGCTTTTGTGACCGCAGGGAATGCAAACGACTGAAGAGTGAAAAGTACACCGGTTTGCAAACCCCA
CTGCATGTATATTCTTTCTGTCTCCATCTCTCTCTCTCTGTCTGTACCGGCCCTGTCATTTTCACAGGTCCCGCCTACTTCGGAGCACTATTGGCTGACAGGACTGCCAATCCTAATCAACTGTGTGACGACAACTTCTCTCTCAGCCAATCACGTTCGTTGCAGACCCCTTCAAATCGGAAGCGGCAACGGAGAGATCA
TTAGCTGGTTTCTAAAACTAAATCTGTCAGTGTTGTTTTCATTCTCTTGGATCCGGACGTTACGTGGCTGTAGCTCTCTATCATCAAGACTGAGTGATTGACAGTTGATTTTAACCAATCCATTCGCGTTCTGTTCTTGTGCAATGGGCCATTAAGAAAAGCTTGAAGGCGGGACAAGCATTGCGCCCTTTGTTTACTGC
GAAACATAAAACAAAACAAATATACGATGTATATGCCAGGTTCAGCATCTAATCAGCTGGAATCAGCTGAGGTGACGAGACAGCAAGCAGCAAGACTTGGCTGTCACTCAAGTGGCCACACCCTTAATTATGCAGACTTAAGCCTGGTTTATACTTCTGCGTCAAGTGACCGGCGTAACTCACGGCGCAGGCAACGCGCG
TAACGACATAAAAACGGTGGTCCAATTGGAGCGGTTTTCAAGTCGACCGCAACTTGATGTAGGAGTGCGATCCCCCCGCCCACCAATATTGATTGACAGCTGCGTGCATTAACATGTCTCCGTAGTAATGCATATAATTATGATAATAATATATATTATATGATCATCAATGATCATTAAACGTGAGCAAGAGTGAGTTT
CGCATAAAACAAAACAAAAATATCAGGTATATGCCGAGTTCAGCGGCTAATCAGCCGGAATCAGCTTAGGTGAAGTGACAGCGAGCAGTGAGACCTAGCTGTCACTCAAGTGGCCACGCCCATAATTTTGCAGACTTAATGAAACTTAATATAAACAAAACCAACGAGTTATAAAAAAAAAATTCACCCCCCTCACAATT
TGTCGAAACTCACTGTGAGCGATCAAAGATTTATCTTTATTTGGCAAGCTGAATGAATTCTGTACTGTACAGGAGACAGGAATGGATTTGATTGACAGTGGCCTGCAGCCAATCAGAGCGCAGAACACAATACGCTGTAAAACAAAATTGAATTGAATTGCAAAAAAACCCCCCACAAAACTGCGAGGGTACGAAAGGTG
CTCTCCCCTTTGCCGCTTCCGTTTTTAAAGGGCTCTGCAACGAACGTGATTGGCTGAGAGAGAAGTCGTCATCGCACAGTTGATTAGGATTGGCAGTCCTGTCAGCCAATAGTGCTCCAAAGTAGGCGGTACTTGAGAAAATGACAGGGCCGGTACAGAGGGGGAGAGAGAGAGAGAAAGAGATAGAAACAGAAAGAACA
TTTTTTGGGCGCTCCTGTTGAAGACTTGCTCGCTGGATGTTCTCACAGCTGCTCTGAGAGCCTCAGGGATTCCGGTCAATGACAGACGCCTGTGCGTGACTGACAGGTCGCTCGTCCAATCAGAGGCCGAGAGAGGAGGGACCTGCTGCTCCTCCGGGACGGTCCATTTGACTGCTGTTTTACTAGGAACTCATCATCAT
TTTTCTCTGTGGTCCGGGCTTAGCAACAGCTCCAGCAGACTCTGCATTGGCCAGAGCGGACTGAAGGAGGGTCTGCAGTTCGCCACATCTCCTGTCAGTCACTCCGAACGCGAACCAAGACGGTTTCCGACTACAGGAGAAAACAAGGGCACTGGGGTGGATGATTACCCGCCGTGAGGATGCTGACAGCCGCAGACCCT
AAAAGCATCCAAAATATATTTAATCAGTTTACAATCTTAATCAATAGCTGAGATTTGCCATAGTTAACGCCTATTTAAGACAGTCATGTTGATTGACAGGCATAACAGCCAATCAAAAACCAAGTTGAGCGTGAGGGCGGAGAAACACGCAGGTGCACCTGAGAAACAAGAGATGCTTTGCACATAACAAAGACCACCAA
TTAACAATATAAAAACGGTGGAGCAATTGGAGCGGTTTTCAGACCGACCACAACTTGACATAGGAGTGGGGTCGCCCCGCCCACTAAATTGATTGACAGCTGCGCACATTAAAGGGCCATGAAACCCCCTCGTTTCAGCAGAGTGTTTTCACACCTCTACTTTGGAAAAAATCAGAAAAGTGGGCGTGTCCAGCTCTGTT
AGGGTGTTTCTTTGGTGACATCGCTTTGACTCACATGCTGAAAATGGCGGACATGACACAACAAACTGAGGATATGGTAATGCGCGCCTGTCAATCAATATTGGTGGACGGGGGGACCGCACTCCTATGTCAAGTTGCGGTCAGTCTGAAAACCTCTCCACTTTGTCCATCGTTTTTATGTTGGTAAATTGAGAAAAAAA
CATAAAACAACACAGAAATATGATAAATATGCAGAGTTCAGTGGCTAATCTGCAGGATTCAGCTGAGGTGACGTGACGGCGACCAACGAGACCTAGCTGTCAATCAAGTGGCCACGCCCTTAATTATGCAAACTTAATATAACTTAATATAAAGGAAACGGATGAGTTATAAAAAAATTCACCCCCTCACAGTTGTCATG
ACCCTTCATGACAACTGTGAGAGGGTGAATTTTTTTATAACTCATTTACGTTAAGTTATATTAAGTCTGCATAATTAAGGGGGTGGCCACTTGACTGACAGCTAGGTCTCGCTGTCTTGTGACATCAGCTTATTCCAGCTAATTAGCAGCTGAACTCGGCATATCCAACGTATTTTTGTGTTGTTTTATGTGTCTTTACA
AACAGTCTACAAATATAACCAGCTTGTAGTTGTAAACATTTATTAATTCTATTTTTTCTATAATCACACTTGATAAAAACTGCCTGCAGAAACACTTTGATTGACATTCTCCCTTTGTACGTGTCCTCAGAGGGAGAAAACCCCGCCCACTAGTGGCAATCTCTCCCTCATTAGCGTAAACAGCCCGGAGTGAGAAGCAG
TCAGTGTTATTTTCATTCTCTCATCTTCAGCGCTTCACATTTTCGCGGTTGTAGCTCCTGTCATCTGAAGGCAGAAGGCATTGACTGAGTGATTGACGGCTGATGTTAACCAATCATTCGCGTTCCATTTTAGAGCAGTGGGCCAATAAGAAGAGCACAAAGGCGGGGCAAGCATTGCAGGCTTTCTTACTTTAGCAAGT
TCATGACAACTGTGAGGGGGGTGAATTTTTTTATAACTCATCCGTTTCCTTTATATTTAGTTATATTAAGTTTGCATAATTAAGGGAGTGGCCACTTGAGTGACAGCTAGATCTCGCTGGTCGCCGTCACGTCACCTCAGCTGAATCCTGCAGATTAGTCACTGAACTCGGCATATTTATTGTATTTCTGTGTTGTTTTA
GACAGACATACACAAGGCACCAGTGAGGAAGAGAGAATCAGGAAGCTGCAGACTAATTTATGCAAATCAGCAGCACTTGATTGAACGAGAGAGAGCTGTCAATCACAGTTCTGATTCAGTTATAATTCAGCATATCAGTACAAACTGTTTGTCCTGACCAAATACCATCTATAGGCACTCATAATGTATAATATAATCTT
AGGTCTTGGCCCCTTTATGTATCTTTAAAAAAGACACAATCGCAGCTGAGCGCCAATTAGTGGTAGCCAATCATGTTTGAGAATATTTTGACGAACAACTCTACTATCCAATGGCATTTCAAGTTGCAGATATTGAAGGCGGGACCTGCGCTTTCGTGGCCTCAGTGACAACAAAGTTTATTGATGACAACGAGGGACTC
ACCTTCTTGCTGTGAGGCGACAGCACTACCTACTGCGCCGCTGCCTCACCTGCTTCTCCATTAAGGTAGGAAATTAAATATGAAAGAAATGTGGATGATGTGTAGATGATTGACAGGGCTCGTAACTAAGCAACATAACGATCTGTTAACGAGGAAGTAGTATGACCCAAAAGCTTGTATACTCTTCTGTTACACACTCA
TGTCAACTTGCTGCAGTAAACAAAGCCAGTTCCGTAATGATTGCCCCGCCTTCACGCTCTTCTTATTGGCCCACCACTGCTCTAGCACTGAAATATCAGCTGTCAATCACTCAGCCAGTGCCTTCTGGCTTGGGATGACAGAGAGAGTTACTACCATGAAAAATTGTAAAGCGCTGAAGATGAGAATGAAGATAACACTG
CCATGAAAACTGTCCTGACGCGCAGAGGCCGGTGGCAGGAGAAAAACACTTAAGAGGTTTAATGACTGCAATCCTTCCCCCTTTAAGGATGATTGACAGCTCTTCTGCGCTAAACGCCACAGAGGGAGGCCTGCGCTAATGAAGCTCTACACAACGGCCTTTCAACACGCTTTTGTTTAAATGATAATAATGGCGGCCTA
TGGCTTTTTGCTGAAAAAAGGTTCGTGACCCCTGCCCTAGACGATCTTAATCCAGCATTTCTACGCTTCTGTCAATCATATTTTCAAGTTCAGGAGAGAAGAAAAGGCGGCTGCACGAGTCTTTTCATTGTTTCACACACGTTGCTCAGTGACATTGACAAATGATGTTGAATGAGTCACATACTGTATTTATAATTTAT
GCAGTTGACTGTGTAAAGTCACATAAAACAACACAGAAATACGATAAATATGCAGAGATCAGTGGCTAATCTGCAGGATTCAGCTGAGGTGACGTGACTGCGACCAACGAGACCTAGCTGTCAATCAAGTGACCACGCCCTTAATTATGCAAACTTAATATAACTTAATATAAAGGAAACGGATGAGTTATAAAAAAATT
AACCGCTTGATTTAGACGTGGCTTTTAATATCTTGCTGCAAGCAGACGATATGTAATAATAAATGAATCAATCAGGGTGGAATCATCGTATGAGAAGGATGTGTCAATCACTGTAGGAAGCCCCGCCCACTGCTGTTTGCGTCCAATCAGGACGCAGTGGTGTTCTTTACATGGCAGAAAGCAGGAGATGGCCGCACCTA
CCAAGACAGCACATCACACCGACCTTCACAATCAACACACTCTTAGAGGAACAGCCAAGCCCCGCCCACTCAGACTGGAAGAGTTTGATTGACATGTAAAGTCAACAGTGTGTTGACCAATGACAGCTCTGGCTGCTGCTGCTCTAAGCTTTGGAAAAATAGTGTCAGCTTGAAATGGAAGTTAATTGTCCTTTTTCCCC
TTTGTAGCCTACCTGACCCTCATGCTCTTTGTTTTACCCATAAACAAATCATACAGTAAATGAATAAAGGCAAGTTAAACACATAATTACCACCTGTCAATCACTTTTTCAATCAGGTGTGAATAGGCAGAGTGATCTGTGTTGTTATAATGGCGTCGGTAAAAAAGGTGCACAGCCAACAGTATCTGAGGTGTTCGCTA
CCCACACAGACAGCAGGTTGGGCGCCCTTCTGCTGGCCTCATAACTGAAAGCCACGCAGTGTTTGCTGATCTCACGCATCACGGACCTGTCAGTCAGCACGTCACCTTAAAGGGTTAAACTGAACGCACAGCACTACTATGGTCACCAGGGGCGCAACTGCACATTTACTGATGGGTATGCGGCTTCAACTTTTGCGCGC
TAAAACTAAATCTGTCAGTGTTGTCTTCATTCTCTCGGATCCAGACCTTTACATTTCGCAGCTGTAGATCCCTGTCATCGGAACTGAGTGATTGACAGCTCATATTAACCAATCCATTCACGTTCTGTTCTAGTGCAGTGGGCCATTAAGAAGAGCCTGCAGGCGGGACAAGCATTATGGGCTTTGTTTACTGCAGCAAG
ACATAAAAACAGTGGGGCAATTATAGCAGTTTACAGACCAACTGCAACTAAACGTAGGAGTGCGGTCCCCCCCGCCCATCGAATTGATTGACAGCTGCATACATGTTCCGGTAGTCACGTGTATAATCATGTCAACAAGACAGGACGTACGCGACCGGGAATTGAAGGTTTGTTCAGTTCGCTAGTATCATCAATCGTCA
GGTCAATATTATTAGCCCCCTGTTACGGCTCAGTATCAGTGCCTGTGTTTGTATTTTATTTTCTTTTTCCTTCCTTCTCTACCTATCATTTTCTTTAGGTCCGCCCAGCTCATTTACTTATTGGCTAGGCAAGATGCCAGTCATCATTACTGTTTGCGATGACATCATCATTGTCCAATCACAAGCAGACTTCCCCACTT
GTAGCGTCTCCAATCATAACACTAGTTCTCTGGCAAACAAAATGGCCGCCAGCCTTTTTCTGCAACTTTGATTGACACTCCTTCGAGCCAATAGCTGAAAGGAGAAGCGTCACCATCCAATGAACTCTCAAAAAATTTGAGATGGTCCCACCCTCTCTCATGACAAGCTCATGAATGATTATCATTACATTTACACAATT
AGTTAATGAACTCTCCCTCCCCCTTCAGCAACATCTCTTCTCTGATTGGTGTTTTACTCATATGAGTGCGGGATCAACCTGTCACTCAACCAATCAGCCAATAGCAAACCACAACCATCCGAATAAGTCTCTCTGGACAGAATCAAGCTTTACCCTACATCTGTCCTTGTCCGAGAAGCAGTTTCACTCAGATGTTTTTC
TTGTTGTTTTTTCTGTCTCTGCAACACAGAAAGCATTTGTCCCGCCCTTACGTTTCACGCAACTAGACAAGGTCGACTGTGATTGGCCAATTTTCATGTCAGTCAAATCACGCTTCAGAATCAATTCTTAAACTTCAGGAAATGATTTATAACAGCTAATGACTCAATGCACTAAAATAAACATTCTAAGCACAGCGTTG
TTACCCTTCATGACAACGGTGAGGGGGTCATTTTTTTTTAAAACTCATCGGTTTCGTTTATATTAAGTCTGTATAATTACGGGCGTGGCCACTTGAGGGACAGCTAGGTGTTGCTGCTCGCCGTCTCGTCACCTCAGCTGATTCCGGCTGATTAGCCGCTGAACTCGGCATATACATTATATTTCAGTTGCCTTTCGGAA
ATGAGTCAAACAAGCCAACCCCCACTTCTCTACGATGTTTTGATGCTGAGATACAGCTGCTGTTATATTGTTGCTAGGTTAGTCTGTTTTGTTGCTATGGAGTTGATTGACAGCTTAGACTGATGATGTATCAAAGGTTCTTGCCAGTATGAACAGTTAAAAACAACCCCCATGTCTCTATAACACTTCAGCATGACGAT
AATATGGGAAAAACCTGGTTCCTGCTCTGTGTAGACATGGCCCGGCTTTGCTTTTATCCATATGGGCGGCGGTGAGGCTTTTCAATAGGCCGAGGGAGCTGTCAATCATTCCTGCTGACCAGGTGAAGACAAATGATGATGTGATGTCATACAGGCTAATAAGCACGTCAGATCTACTGTATGACTGACAACACAGCAGG
TGTTCTGACTGTTGTTTTAATGTTTGTTGACATTGTTCACAGGGGTGAGAGGACGACTATCATTTCCCATCATGCACTCCTCCTCCCCCATGATGGAGGACCGACAGCTGAGAACATCAGATCAAACAGGCTTCACAAACACTAAAGACATCCACAAACCAGCAGCGATTTCTGGAGCTCACAACATTCAACACTTCCAT
GACACGACGCACTGTTGAAGAGCGATGGACTGAGAAAAAGTGCGAGATGGCACGATAGACCCACTGAGCGGACCAATAGCGATCGGGGAAAGTTTGATTGACGTATTCGGTGGCCAATCGAAGATCGTGTTAACACGAAAGCCAAGCCTCTCTTCCATGCACACCCTAGCCAGGTTTTAAAAGAATGGCAACAGGAAGCC
TTTTGACTACTGTGAGGGGGATGAACTTTTTATAACTCATCCGTTTTCTTTATATTAGGTTATATTAAGTCTGCATAATTAAGGGCGTGGCCACTTGAGTGACAGCTAGGTCTCGCTGATCGCTGTGACTTCACCTCAGCTGATTCCGGCTGATTAGCTGCTGAACTTATACATTGTTTTTGTTTTATGTGTCTTTACAC
TGTGATGTAATAGGGTGCATAAGCTCCGCCCCCACAAAGATCGACACCCACTACTGCTGCACTAACTGTTTAGCTCTGTTAATATGCAAAACTGTCAGCCAATCACAGCAGAGGGCCTTTACCTCTGAGTCTACAATTGGCCGCAACCACAGCTTTCTGGTGAGGAGGCTTAAAAACAGCACAGAAAATAGACAATTACT
CTTTTTATAGAGTGTTGTTAATCTTTAATCTCGCAGCAGCACTATGTAATGGCTGTGTAATGTTGATCTGGTGTGTGTTGAATAGGCTTTGATTAACATGCCTGTTTCTCGCCAGCAGTAGCCCGGCCCGCGCGGGAGAGGGCTCGTTTCACCGCACCCAAAAACAGATCCGCCCCGCTCAAGCCATCGATCCCGAGCCG
TTTTGTGCTTTTAAATATAAGCATCATTTGGCACAAAAGAAATCGCTTAGTGCACTTTTAATGCTGTGACATTGATGTTTGTAGCGACTGAAGCTCTGGGATTATGGAGGTCACAGACAGGGGGCGCAGTCGAGCTCAGATGGACAGAAGTGAACGTGTGATTGACGTATTGCTGTTCTTTCTGCTTGAGGAATCTTCAG
TAACAACATAAAAATGGTGGACCAATTGGAGCGGTTTTCAGATCGACCCCAACTTGACATAGGAGTGCAGTCCCCCCGCCCACCAATATTGATTGACAGCTGCGCGCATTAACATGTCTCCGCAGCAACACATATAATCATATCAACAAGACAGGACGAGCGCAAAGCAACCGGGAATGAAAAGGTCTGTCCAGTTTGTC
TTTTTTTTACATCTTGTAACAAGGGGCAGAATAGGTCCACTTTAAGAGATGTGCACTAGTGGGCGGGGCTTTCCCCCTCTGATGACACGTACAAATGGAGAATGTCAATCAAAGTGTTTCAGCAGACTGTTTATATCAAGTCTGATTATAAAAAATACAATTAATTAATTTTAACCATTAGAAATTGCTTATATTAACAT
GATCCTCGAATCTGAATAACTCATTTACATACTACAACAGTGCGCACAGCCATTGGACACTTACAAAAGCTGACTCTTCTCCCATTGGTGGCTGAGAGCTGTCCGTCATTCTCCAGCGACAGGCTTTGATGGACTGATGATGATGACATTTTCTAGAACTGGAGAGGGACAAACGTCTGCGAAATGACCGCTCTCCATCT
GGAATGCGTTCAGCAGAACAGCAGCTCCAGTCATAAACAATGGGGACTTTTATTCAACAAAATGGCCGCTGGGCTTTTGCACCTTTGGCAAGGCCTGATTGACACTCCTTTAAGCCAATAGCTATAACCATCACCATCCAATGAGCTCTAAAAAACTGGAGATGGTCCCGCCCTCTCTCTTGACTCTGTTGCAAGGACCT
AAACCCAGTTGTGTGTGAATATCTCCAGCCTCTGATGATCAACATGAATGAATTGTGTTTGTTTTAATCAGACTTGATGAGTGAAACACTTTGATTGACATGCTCCCTTTTATAAAAGGGGGAAAGCCCCGCCCACTAGTGCCCATCTCTCCCTCATTAGCATAACCAGCAGCCCTGAGTGAGAAGCAGCCGTCTGTACA
TTTTAAGTTGTTTTTTCTGTCTCTGCAACACAGAAAGCATTTGTCCCGCCTTTACGTTTCACGCAACTAGACAAGGTCGACTATGATTGGCCACTTTTTGTGTCAGTCAAATCACGCTTCAGAATCAATTCTTAAACTTCGGAAACTGATTTTCAGCAGCTTATGACACAATGCACTAAAATAAACATTCTAAGCACAGC
TGTCGACTTGCTGCAGTAAACAAAGCCAAGTCCGTAATGCTTGCCCCGCCTTCACGCTCTTCTTATTGGTCCACCACTGCTCTAGCACTGAAATATCAGCTGTCAATCACTCAGTCAATGCCTTCTGGCTTGGGATGACAGAGAGAGCTCCTACCGCGAAAATGTGAAGCGCTGAAGATGAGAATGAAGATAACACTGAC
CCCTTATGTTAAAATAGGATCCAAATCCCAATGGATTTCAGGCACACCGCAACGTGACGTGGGATTGAGGTTTTCCCCGCCCACAGAATTGATTGACAGGCGCCATGTTTCTATAATAACATGTATACACGTGTCCACAGAACTTTTTTTTCTCTCAAATGAACCGGGATTAAGACATTTGTTCCAACTCTCTGTGGTGT
TCAGCTGATAAACCTGTCGTGGTATATTCTGTGAATCTACGTGATCCCTCACTTATACTGTTTGGTTTGTTCTCGCCCACAGGATGATTGACAGTCTCGTTATCCAATAGCAGTGATGATTGCAACTGGCGGCCTGCTGAGGATCACTCGGCGACAGGATTCACTGCGATCCAAGAACCGAGCAGAAAACAAGAAAAAGA
ATACAGCTAATATTACCCTTCATGACAACTGTGAGGGGGTGAATTTTTTTATAACTCATCCGTTTCCTTTATATTAAGTTTGCATAATTAAGGGCGTGGCCACTTGAGTGACAGCTAGGTCTCGTTGGTCGCCGTCACGTCACCTCAGCTGAATCCGGCAGATTAGCCACTGAACTCGGCATATTTATCGCATTTCTGTG
ACAAAAAAACGGTGGACCAATTGGAGCGGTTTTCAGACCGACCACAACTTTACGTAGGAGAGCGGTCCCCCCGCCCACCAATGTTGATTGACAGCCTCGCGTCACGATCATATCCTCAGTTTCTTGTTGCACGTCTGCCATTTTCAGTCAAAGCGATATCACTAAAGGAACACCTGTGCTCTATTTTTAGATGAAGAGCT
GTGTGTGCAGTTTGGAGGTATTTGATTTAAATTTAGCCCAAAAAACATTTTACAATGTGGATTGCTGTAGCAAAGTAATAAGAAATAACTGTTAACTGACTTGACTGTCAATCAAAATCAGAAATGGAAACTAGACATTTAAAGCTTTCAAATGACATATAGTTTGTCACGATTGCTTTATGTTTACAATATTGTGATTT
TCAGTGATCCAGTGTGTGTAGATCTGCAGAGATCTCCGTCTGGAGTACTCCAGCGCAGGAATGTTAAGCTGCACAGGAAGAGTCTCTGCTGTGATTGACAGGTGAGCGGCGGCTCAATAGCGGCTCACACCTGTGTGTGGAGCTCAGACAGTGACCCGCGCACACACCTCCGGCCTGCAGGTGTGTGGCGCTTTGTTGAA
TTGCAGTTTTTTTTCGGTAAGATGTAAGCGGGTTTATCGCGTCATAATTCATCAAGGCGGTGTAGGCCGCGGCTGATCACCGAGCTCGAGTGACTGACAGACGGGTGCTGCTGTTCGCGAGTCCCGGTGACTTAACACGCCTCTTAACGACAGCACAGACGCGATGCGAACCCGATGTTCGCTGCTGTTCGTGTGGTTTG
CCTAGCGGACTGAACAGACCTTTAATTCCCGGTCGCTTTGCGCAAGTCTGGTCTTGTTGACATGATTATACATGTGACTACCGGGACATGTTAATGCAACAGCTGTCAATCAATTCGGTGGGCGGGGGACCGCACTCCTACAGTCGGTCTGAAAACCGCTCCGATTGGTCCTGTGTGTTGTTAAATTAAAAAAAAAAGGA
AAGTTGCATGTAATATGCACAAATTAAGTTGGAAAATGCAGATGGCACCTTTTCAAGGGGTTCAAACTGAAATATTTTGTTTCAATGACTGACATGCTCACTTTGGCTGCTGATATGCTAATAATGTAGAGCTTTCAGATACTAATGCATGAAAGCCATCACTGCAGCTTTAGTACCATTTCTAAATGTGTATGATAATA
CTTAATTAACAAATATTTTCATTTACTCGTGATTTAATCATTTTGCTCATGTGGCTTCAATTGAATATTAATGAGATGATGTCATTACGCTGTTGTTTTGCCGACAGCCAATCACTGCTCTGCTGATCATCTCAGATCTGAGGCCTGTTGCACAGATCCAGTTGTAAGTTTCGGGTTGACAAATCTAAAGACATGCAAAC
GAGTCTTGATTTCAGATCGGCTGGCAGAAGCACAGCTCCAAGCAGAAACGCTCCAGATACAGTCTGTTAGAAATACAAGCCTACTTATGACCTGTCACTCAAGTGGCCACGCCCTTAATTATGCAGAATTCTAAAGCTCAATATCTCTAATTCAGATTAGTTATAAGATAGTTCCCCCTCTCACAGTTGTCATGAAGGCT
AACACAGAAAGCCTTTGTCCCGCCCTTACGTTTCACGCAACTAGACAAGGTCGACTGTGATTGGCCACTTTTCATGTCAGTCAAATCACGCTTCTGAATCAATTCTTAAATTTCGGAAACTGATTTTCAGCAGCTTATGACACAATGCACTAAAATAAACACTCTAAGCACAGCGTTGTGATCGTACGCTTCACAAAACA
AAGCCACTGCATCGAGCTGTTAGCCAGAATGTATTGAACTGCAATGTCCGGCTACAGGAACGGAAATGATATGAGTCTTCTGGGCGGGCCAGACCCAGCTGTCAATCAAACCAGCATCAAATCAGAACGCCAGATATACCTGGCCTTTTCAACAGCCGCCCCAATTTACTTAGTAAATTTACTACAGAAAAGGCCTAAGA
CATAAAAAATAACAAAATAAGACGTCTATGCTGAGCTCAGCGGCTATTCAGCCGGAAATAGCTGAGATGAAGTAACAGCGACCAGCGAGACCTAGCTGTCACTCAAGTGGCCACGCCTTTAATTATGCAGACTTAATATAATCTAATATAAAGGAAACGGATGAGTTATAAAAAAAAATTCACCCCCCTCACAGTTGTCA
CATTTCTTACAGTGTAATTGTTCAAAAACACTCCAGTATTTACTGTAAATGACTATAGTATTTTTTCTTATGGCATGTTTAAAGTGACACATGACAAGCACCTGTCAATCATCTCTGATTCATTTGCTTCATCATATTTATCTATCTGTCTGAAATGGTAAATAAAGTGATTCGAACTTCACCCCAAAATAAAGAACAAA
TGTAGTCTTTACATCAGCTTGTCCTTTACTCAGCCTCCTCCTCCAATCAGTATGCTCCGCCTCACATTGGGAAGCCCCGCCCCTCAATTTAAGTGACAGGCTCCTGTAGATGTATTTGGGTGAGACGGGGCCAAAGGAACGCCTCCTTTGGGGCGGAGCCATCACTGCACTGACATCACTGCACAGCCAATCACATCATC
GTGTGTGTGCGCTGTTACCCTGTGCAGCGGGACGTTGAGTTTAGTGAATAATTGAGTCACTGCAGATCTCAGATCCTTCACAAAGTGCTCAACACCTGAGCTGTCAATCACACACTGGTCTTCGCCCTCTGGACCATCACAAGCTCCACCCACTCCATGTCTCTGTAGCCACGCCCACTCCTCTCTGAGACAGAATGAAC
CCAGACTCGTCAGCGCTACCAAGCCGACCAATCACAGAGCTTACGCTAGGCGTCTTTGTGACGTGTAGTTACATTTTTTGAGAGGTGCACGTCAGTGACGGTGACGGCCACGGCGAAGGGCTATGCGTCAGAGCCATAGCATACGCCGGCGTTTGACGCAGAAGTATAAATCAGCCTTAAGTCAAGAACCAAATGAAGCA
AGGACTAAATTCCTCTTCCAGAGCCGGTTTGCTAAATGCCAGACTGCAGTGTGCATGAGGAGCCAGCAGACGGCAGTAGAGGAGCACATGTGCTTCAGGTGTCAATCATCAGTGAGATCACACATCTTCAGCACATCTTACACACACACACACACACACTCACACACACAGTCTTGCATCCCCAACACCTAAATCTCTTC
GGTGCTGGTTATTGTGCTGAAATAGGTGCAGATCTTCATTTTTGTAAACAGTTTGTTTTTAGCAGTAATTTAATGCTGGGCGTGTCATCGTGATTGACAGCTGTGATTGACAGTTTCTCAAAGCAGCGCGTCTGAGCTTCGGCAGGAGACTGAAGTGTTATTATTCGATTTCTGTGTTATTTTACCATGACAAAATGAGT
TGTCTGTTATCTTCATTCTCATCTTCAGCGCTTTACAATGTTTCGCGGCAGTAGCTCTCTCTGTTATCCCAAGCCAGAAGGCACTGACTGAGTGATTGACAGCTGACATTAACCAATCATTCGCGTTCAGTGCTACAGCAGTGATGGGCCAATGAGAAGAGCACGAAGGCGGGGCAAGCATTACGGCTTTTACTGCAGCA
ATTAACTGAATACAATGATCCATCAGTTTACCAAATTTATTTTGTTATATTATGTGACAGGGTACATGAGGTAAGTGATGGTGATTGACGTCTGCAATGACCAATCAGTGCAGAGTACTCCCCTATTTATTGCTGGGGGCTGTAGCCTGTCAGGAGGCATGTTCTGAATTCCACTTCCTGTGTGGGTGTGTGCTGGCAAT
GCTAAGCGCTCCTGCTGAACGACGCAAGCTAACGCCTTTTATACGTGGTGGACCAGCTCCTGATTGGTGCTCTGAGTACATCATAATAGTGATTGACAGCCTTCTCGACCAATGGTTGCACACCTAGAACAGGACCAAATACACAACGGAAGAGAGAGCAGAACGCAAAACAAACACAAAACGCCACAGAAAATACGTGA
GTTCAGATCTTCATTTCTGTAAACAGTGTTTTTAGCCAGTGATTTAATGCTATATAAACAGGGCGTGTCATCATGATTGACAGTTGTGATTGACAGCTTCTCTGAGGGTATAGTCTGAGCTTCGGGAGGTGAAGTGTCAATGTTTGATTTCTGGGTTATTTTACCATGATAAACTCTACTGTCTGACCTACAGGATCTGG
GCTAAGTGCTCCTGCTGAATGACGCAAGCTAACGCCTTTTATACGTGGTGGACCAGCTCCTGATTGGTGTGCCTAGTGCGTCATAATAGTGATTGACAGCCTTCTCGACCAATGGTTGCACACCTAAAACAGGACCAAATACACAATGGAAGAGAGAGCAGAACTCAAAACAAACACAGAATACCACAAAACATACGTGA
TCTAGGTTCAGATCTTCATTTCTGTAAACAGTGTTTTTAGCCAGTTATTTAATGCTATATAAACAGGGCGTGTCATCATGATTGACAGTTGTGATTGACAGCTTTTCTGAGTGGACCGTCTGAGCTTCGGGAGGTGAAGTGTCAATGTTTGATTTCTGGGTTATTTTACCATGATAAACTCTACTGTCTGACCTACAGGA
GCCAAGCGCTCCTGCTGAACAGCACAAGTGAACGTCTTTTATACGTGGTGGACCAGCTCCTAATTGGTGCTCTGAGTGCATCATAATAGTGATTGACAGCCTTCTCGACCAATGGTTGCACACTTAAAACAGGACCAAATACACAACGGAAGAGAGAGCAGAACGCAAAACAAACACAGAATACCACAAAACATATGTGA
GAAATAGGTGCAGATCTTCATTTTTGTAAACAGTTTGTTTTTAGCAGTAATTTAATGCTGGGCGTGTCATCGTGATTGACAGCTGTGATTGACAGTTTCTCAAAGCAGCACGTCTGAGCTTCTGCAGGAGACTGAAGTGTTATTATTGGATTTCTGTGTTATTTTACCATGACAAAATGAGTTCAGCAGTAAACTACAGT
TTTTGTCATGGTAAAATAACACAGAAATCCAATAATAACACTTCAGTCTCCTGCCGAAGCTCAGAGGCGCTGCTTTGAGAAACTGTCAATCACAGCTGTCAATCACGATGACACGCCCAGCATTAAATTACTGCTAAAAACAAACTGTTTACAAAAATGAAGATCTGCACCTATTTCAGCACAATAACCAGTGCCTTAAT
CCACATAAAACATCACAAAAATAGAATGAATATGCCGAGTTCAGTGGCTAATCTGCCAGAGTCAGCTAAGGTGAAGTGACAGCGACCAGCGAGACCTAGCTGTCAATCAAGTGGCCACGCCTTTAATTATGCAAACTAAATATATTGTCACGAAGGGTAATGTTAGCTGTATGAACCAAAATGGTTCTTTGTAGCAGGCT
GAACTCATTTTGTCATGGTAAAATAACACAGAAATCGAATAATAACACTTCAGTCTCCTGCCGAAGCTCAGACGCGCTGCTTTGAGAAACTGTCAATCACAGCTGTCAATCACGATGACACGCCCAGCATTAAATTACTGCTAAAAACAAACTGTTTACACAAATGAAGATCTGCACCTATTTCAGCACAATAATCAGTG
GACAGTTTCTGAACATAATAAACACTCACACTGCATCAGCTCAAACCCACATTCACCGACACATTCACAACAATCATTTAGAGAAGGGCTGATTGACAGGCCTTTATACATCAGAGACAGCTTCCTGAAAAACCAATCAGTCAATCAATCAATCAATCAATCAATCAATCAATCAAAGCAAATATTTGACCCTGAAAGAC
TTTCACATTAAGTGTTTTACAATGTCCTGCACAAATTCTCGTGGGGGCGGGACTTAACATCGGTTTTTTCTGATTGGCTAGTGAGATTTTGATGGACAGCTGTTGCTCCTGGATGTAGAGATCAGTCCTGATAATAGGAAAGTGTTTACTGATTTATGCAGAGAAATGTTTCATGTGTTGCTTGCTTATTATTAGTGACA
TTATCAAGGACCTTCCACGATGATCTGTGACTGACAGGTTAACCAACCAATCACGTTTCGTTTAGATCTGCATCATGTTTAGGGGTGTGGAAATGTCCACATTATAGCGACCAGTGCTCCTCATTCAGTCATGAACCTTTTACAAAGTTTACAATGATGAAGCATCAACATCCTGAATGATCTGTCAGCAAAACACAGGA
CAGTTCATTCCACTTAACTTGCGCTTTCGTCTTGTTGTAGACCTGTCTTGTTTCTCAGCGTCCACAAGGGGGCGGAGCGTCAGCGTGTCGTCATCACGTCAGTCATATTTTGATTCTCTCGTTCAGTTTTGTTCTTAAACACGATGGACAAGAGCTTGGCTAATATTTAAATGCTGGGTTTTTTACATTTCAGACTACAG
ATCACCAATAACAACAACGCTCCCTCCCTCTCTCTCTCACACAGACGCTGATGAGCAGCAACATCCTGACCACCGTTCCCGTGGTGATGGGAGGCGGAGACAAGCTGCCAATCAAACAGCTGTCTTCAGGCCCCGCCCACAATATAGGCGGAGCCCGAGTGGGCGTGGAGCAGAGCCCGGTGGTGGGTCCAGGAGGAGTG
CGCCCACAACCAGTGGGAGGCGGTGCTGTCGAGAAAGGGGACAAGCCAGCTGTCGGAGCAGAAGCGAATCGAGGAGGAGATTGAGCGGAAGTGGGCGGAGTTTGAGCGTCTGCCACTCAAAGAGACGAGGTCACACCCAGCGATGCGGTCGTCCAATCAGGCGCTGGAGAGGGAGGTATTGCGTGAATAACTCTATCTGC
ATCCTCCTGAACACATCACCTGTGTGGGTTTGTGCTTTACTGTACTGAAGAGGGGACGGTGCAGATGGAGGAAGGGGAGGGGCCTAATCACGCAGACCTGTCAATCATTGTGAGCTGTGGTTGGCTCTCCTGCATGCTCCACATTTATCTGAAACACACCTGACTGGTGCGGCTGGCTGGTTCACTCGGTGTCGGAACAT
GAGCCTGTCGTTAGTCTGATCTACACGACATCAATAATAAACATCATATGGTAGACCGTGACACACACACACACACACAGGCACGAACGCTGATTGACAGGTGAAGTGTGTTCACTGACACCCCCCCACACACACACAGCTGTCAGATTATCCGCATTTCCACATTCATTCGCTCTATATTCATCTATTTTATTTAATAA
GTATTGATCAACACAAGCTCGTTTATTAATGATCGCAGGACGTGTGGAGTCTGTAGAGACTCTGCTTAGCGAGATATCCCGCCTTCACCCTCCGCTGATTGGCTGAAGTGTCGCGCTCGCGCGTCAGCTCGTGTTCTCATTGGCTGACGCGTGTCATTCATGGCGTCCTGCGCGTTGCTGTTTTTTTTTATATACAAACA
CAGTAGGGGCCCTTTAAATGTGTCCTGTAGAAGCTTCAGTGTAAACAGCTCTACAGCCGCGTCCCTTCTCTGATTGGTCTTCACTCATTTGAGGGCGGGGTCAACCTGTCACTCACATGACATAGCAAACCACAAGTGGCCAATCAGAAAAGAAGGCCCCGCCCACATGTGTTACTGACCAAAAGATACAACACACAACG
TCGGTTTCATTGGTCTGTGTGTGTGTGTGTGTCTCTCTCTCTCTCTCTCTGTGTTCTGGGCTCTTATGGCGCCTATGGACACTTGACTGCCACCTGTCACTCCGGAGATGAACAGCACAAACACTGCAGCAGCGCAACGGGACTGTTTATTTACAGTGAGTCTTTTGTTTCTAGATTTAGCAACTTGTCATGCTAGCCTA
GAAATATAGAGAACGGACAATGCTTTTTAATGGCCTCACCTGACCCTACCCCTCACCCTACCTATCACAGTGACACCACTCACTCCATCGAGTGCATTGTGTCTGTAAGAGAGGCGGGACTTGACATACCTGTCTATCATCCTCATGACGCAGCACAAAGCAGAGTTATGCAGAGAAGCGCCCGCAGCTATGGGGAATGG
TTCGTTCATAAGGTCTTTGCAACAGAGTCAAGAGAGAGGGCGGGACTATCTCCAGTTTTTTAGAGCTCATTGGATGGTGACGGTTATAGCTATTGGCTTAAAGGAGTGTCAATCAGGCCCTGCCAAAGGTGCAAAAGCCCAGCGGCCATTTTGTTGAATAAAAGTCCCCATTGTTTATGACTGGAGCTGCTGTTCTGCTG
TGTCAATCACCTCAGCACCTGTGTGAAGCGGTAGTGAGGGGGCGGAGTCAGTGTCTGAGCGTTTCTCCACCTCCACCAACCTCTTCCTGAGCTGCTCCACCTGTCAATCACAGCACATGGACACGCCCACTATGATATGGTCACTGAAGGATGTCAACAAACCATCCGAAACTCCTGTCCAGAAAACACACACGACTGAA
ACTAAATCTGTCCGCGTTATCTTCAATCTCATCTTCAGCGCTTTAGTTTTTCGCTGTAGTAGCTCTCTGTCATCCGAAGCCAGAAGGCGCTGACTGAGTGATTGACAGCTGATATTAACCAATCATTCGCGTTCAGTGCTAGAGCAGTGGGCCAATAAGAAGAGCGCGAAGCCGGAGCAAGCATTACGGACTTGGATTTA
AAATCTGTCAGTGTTATCTTCATTCTCATCTTCAGCGCTTTAGTTTTCTGCGCGCGGTAGTAGCTCTCCCTGTCATCCCATGCCAGAAGGCGCTGACTGAGTGATTGACAGCTGATATTAACCAATCATTCGCGTTCAGTGCTAGAGCAGTGGTGGGCCAATAAGAAGAGCGCGAAGGCGGGGCAAGCATTACGGATTTG
TGCAGAGTTCATTCATATGTTGTCAATAGAGGGCGGGACTATGTCGAGTTGGGTGCTCATTGGATAGTGACACTTCTCTTTTCAGTGATTGGCTCAATGGGGTGTCAATCAAAGATTGGCAGCCATTTTGTTGACCAAAAATGGCTAGTGTTTATGTGTAGAAGACATTGCTGCTCTCTGGTGACTGCTTGGATGATAAC
ATAAAACAACACAGAAATACGATAAATATGCCGAGTTCAGCGGCTAATCAGCCGGAATCAGCTGAGCTGACGTGACGGCGACCAGCGAGACCTAGCTGTCACTCAAGTGGCCACGCCCTTAATTATGCAAACTTAATATAACCTAATATAAACAAAAAAACATGAGTTATACAAATATTCACCCCCTCACAGTTGTCATG
TGCCAATGTTACTTTTTCTATGCCTGGTTAGTCTGTATTTTACTGCACTGGAGAGTGACAGGGGTCACAGGATATCATGTGATGATTGGTCGAATTGCCTGTCAATCAAACTGATTGCAATGAGTCAGTAACTTAGACTTCATGTTTTGGTTTGTTCTCTAACATGCACTGGGACTTACTAATCAGGAATTGTATGATAA
GGTAGCCAAGCGTTCCCGGAGACAGCGCAAGCGCACGCCGTTTATATTTGGCGGACCAGCTCCTGATTGGTGCACCGATTGCATCATGATGGTGATTGACAGCTTTTTCGACCAATGGTTGCACACCTAGAACCGGACAAGATACATAACAGAAGAGAGAGAAGAGAACACAAAACCGAAAACAAACAGCAAAACACCAC
AGCCAAGTCTTACCTGAACAACATCAGCATGTTGGCTCTGTTCAACCTTCTGCGCAGAAAATCCCTCTATTCACATCATTCCTGAAGCTCCTTGCTGAGAGCAACCTTCAGGTCAACCTCCATCCAACCTGTCAATCAAACATCACAACCAATCAGGACACGAGAGTACATTTTCCTACTATGCAAGTCAACAGGTAACA
ACACTGCGTCTGTAATAGATCAGTTTTTAACAAATAAAAAAACTTACAGGTTGTGGCTCACAGTCCACAGCTTCATCTATTATCAGGGCTCGAAATTGATTGGTTAATATCAGCTGTCAATCACTCAGCGCCTTCTGGCTTGGGATAAAAGAGAGCTACTACCGCGAAAAATTTATAAATTCTTTTTTATAAAATGCTGA
CCTTCTGCGCAGAAAATCCCCCTATTCACATCATTCCTGAAGCTCCAGATCAACCTTCAGGACAACCTCCATCGAACCTGTCAATCAAACATCACAGCCAATCAGGACACAAGAGTTCTTCTTCCTACTATGCAAGTCAACAGGTATTCCACTTTTTTCAAAATATCTTGTGTTCAGCAGAATAAAGAAACTCATAAAGG
AGTTTACTGCTGAACTCATTTTGTCATGGTAAAATAACACAGAAATCGAATAATAACACTTCAGTCTCCTGCCGAAGCTCAGACGCCGCGCTTTGAGAAACTGTAAATCACAGCTGTCAATCACGATGACACGCCCAGCATTAAATTACTGCTAAAAACAAACTGTTTACAAAAATGAAGATCTGCACCTATTTCAGCAC
CAACCTTCTGCGGAGAAAATCCCTTCGTTCACACCATTCCTGAAGCTCCTCCTCGCTGTGAGCAAAATCACAACTCACACCTTCAGGACAACCATCATCCAGCCTGTCAATCAAACATCACAGCCAATCAGTTTTTTAACTGAAAACAAGCATCTGTTTAAAACATCAATTATGTACCATACAGTACGCTAAAAACAAAG
GGCTGGGTTTAGGGAAGTAAGTGGGCGGGCGGGTCAATCAGTAAAATTGGTTGGGTTTAGGGAAAGAGGAGGGTGGGTCAGCCGATTGGCCGGTTGCCCAGTCAGTCATTCAGTCAGTTAGACAGACGGTCGGCCCACAGCGGCCTCTAGTGGGTTTACGTGAGAACAGCGGGCGCGACCGGCACTCACGAGAGACATTT
TTCTGCGCAGAAAATCCCTCTGTTCACTCCATTCCTGAAGCTCCTCCTCGTTGTAAGCAAAGTCACAACTCACACCATCAGGACAACCATTATCCAACCTGTCAATCAAAATGTAAGAGTTAATCAGGATATAGGAACAAACCAATTTTTATTTTTTTTTACTTTTGTCCCTACAGAAGTTTATCCTAAAAAATGTGAAT
CGCTCCGTCAGAAGCTACTTCCTTCTTCCCAGAAGGTTGACTGACAGAGAAACTAGCCATTGGCTGCATGAATTTTGATCTTATTGTTAGTGGCTCAGAGAGCTGTCAATCATCACTCGATCGCACCTGCCCTCTGCAGCACAGCTGCTACAGTTTAGGCTAACGCCGAGCGTGCGGCTCGTTTGCAAAAAGAAAGCTGA
CAACCAATCAGAAGCCGGTGCTCATTTGCATATTCAGTATTACTGACGTCATATTGGCTGGAATGTGTTGAGAGGGCGGAGTTTTGAAATGATTGATGGCTGAGGTCAGAGAAGGAGTTAAATAATAGCTGCTATACTCCTGAACATCGTCTCTTGTTGTCTTCAGGCATCCTAAATGACCCTTTAGCAGACAGATCTTG
AATGTCTCTCACGAGTGCCATTCGTGTCCGCGCTGTTCTCGCGTAAACCCACCAGAGGCCGCTGTCGACCAACTGTCCATCTGACTGAATGATTGACTGGGCGACCGGCCAATCGGCTGACCCACCCTCCTCCTTCCTTAAACCCAACCAATTTTACCGATTGACCCGCCCACCCACTTACTTCCCTAAACCCAGCCGAC
GGGTGGAGGAGGGTCTCCAAAACCGCACTGCAGCTTAACAGCATAGAATGATGCAGAGCATTTAAACTAATGAGAAGCAAGCTCATTGGCTGCTGAGGCAACAGCAACCAATCTCCTGCACAACGAAGTGATTCAGGAGCAGATTAGGTGACCTATCTCAGTAGGCTCACAGGGAATCTGCGCACGCAGGATTCCGCAAA
AAAATGCACTTCCTGTTTGTTTTCAGTTAAATTCTCAGATTAGGCCTGCCTGAGTTGGTGGGTGTGGCTAACTTATTTAACCACACCCCTCCAGCTGTCAGTCAACAAACAGAAAAGGTGAGCGGGAGGAGTCTGCTAGGTGGTAACTCTCCTCGAACCCTTTTACCCATCTTTCTGAATGACACGCCTACTTTACTACA
ACACAGATATAATGAAGTGCAGCCGTTCCTGGATGAAGATTTTCCGTGTCTGTCATTGCGTGTGATGGAGTTTGAGTGGCAGGTGGGCGGGGCTGCGGGCGGGCGGAGACTGACAGCTTCACTGGCCAATCAGCTTCTCCACAAAAGTATCCAACTGGTCTTCATCTTTGATGCCCACAAACTGGTCGATGACATCACCG
TTTATACTACCGCCCGGATGTCCAGCCTCCTGAACAACGCGCGCGCACATTGGCTGGCGAACACGTCCGTTTCAAATGTTGCAGTGTCGCTATTGGATGCTGGAGATGGCGCTCGGAGCGTTGATGTTGCGGAAAGTAATATTAAGAGGGAGGTTTGCACTTTTTAAAATGGGCAAGCATGGTACATGATAATATGAGAT
AATGACTGATAACTCCACCCACAGGACTGATAGCCCCAACCTAAAAAAGTGATGGCTCAGCTCTAAATGATTGATAGCCACACCCTAAATGACTGACAGCCCCGACCTAAACAACTGATTACCCTGCCCTAAAGGACTTATAGCCCCACCCTAAATGACTGATAGATCCACCCTAAAGGACTGATAGATCCACCCTAAAG
ATGAACAGCTCAATGCCAAGCCCACTTCTGTGTTAGACAGCTTAATATCATTCCCACTTCTGTGATGGACAGCTCAATGCCACGCCCACTTCTGTGATAGACAGGCCAATGTCCCGCCCACTTCTGTGATGGAGAGCCCAATGTTCTGCCCATAGCTGTGGCAAACAGCTCGATGCCAAGTCCTTTTATATGATGGACAG
CAGCTTAATTACCCACCCCTAGTTCTGATGGACAGCTCATTGTTCCGCCCACAGTTGTGACTGACACCTAAATGTCCCGCCCACAGTTGTAGATGACAGCTCAATGTCAGGCCCACAGTTATGACTGACACCTCAATGTCCCACCCACAGTTGTGACTGACAGCTCAATGTCCCGCCCACAATTGTGACTGACACCTAAA
CACCTAAATTTTCCGCCCACAGTTGCGACTGACACCTCAATATCCCGCTCGCAGTTCAGACTTACACCTCAATTTCCACCCACAGTTGATTGACACCTCAATGTCCCGCCCACAGTTGTAAAGGACAGCTCAACGTCCCCTGCACAGTTATGACAGACAGCTCAGTCCGGCCCACAGTTGTGACTGACACCTAAATGTTC
TCCTTATTTCCAAAGGAGAGACGCGCACGCGAGGCAGCTGCCTCATACTTTTCAGCCGCACCTAGTTGAGATGACGGAACTTCTGTGATCACAGCTGTCAATCAATATGTGCTTTAAGGACAACAGAGTGAATGTTTCGGAGTGGCCATCACAAAGCCCGGATCTCAATCCTATTGAAAATTTGTGGGCAGTGATGAAAA
CCATTATAATGAGCGAGGCGAACAAGAGCTCATAAATATTCATTTACATATCAATGCGCCCGTCGTAAATCACTCCGCTGAATGAAAAGCGCTTCTTATACTGACACTGACAATCATTGATGGGGTTAATTAGTTGTGGGAGAATTAAAAATGAATCTTACCGAGTCTACAGCAGTTTTGTCCTCCAGCAACGCCCAGTC
TTCCTGATGTTAAAATAGGATACAAACCCCTTTCATTTAGAGGCCGACTACAACATAGGGGTGCGGTTTCCCCGCCCACCGACTTGATTGACAGCCGCGTATTAACATGTCTCAGCAGTAACGTTTATAATCATATTACCAAGACAGGACATGCTCAAAGCAACTGGGATTAAAAGATCTGTTCAGCGCTCTGTGATCAT
ATTGGTTCCTGTTGTTTGTGAACCTTTTTTACCAACCAAGTTTGTTGACGCCATTATAACGACACAAATCACTTTGCTTATTCATGCGCAAAAAATGATTGACAGGTGGTAATTTGTGTGTACCTTACCTTTATTTATTTATAATTTGGTAAAACAAAGAGCATGCGAGTCAGGTAGTTGAAATGGTAGGCTAATTAATA
ACTAACGTGTTTCGAAACACTTGGTCACGTGACTAAAGAGATTTAAAGCATCGATCAGTTCAGAAGCGTTTCGAGACCTGGTGAATCTGCATTTGACTGACAGGGTCAGAAAAAAACTTATGTCTTGTATAGCCTAGTGGACTGTGCATGTACATGTTGTTATTATGCTTCAAATGGCTTTTGGGTTCGAATCCTGACTT
GGCCCTTTTAGACCAGCCCACGAAGCCCCGCCTAACAGCGCAACGCGCTTGCTGATTGGACAAAAGAGAGCAATCGCCGGCGTCTGATTGGAGGATCTGCCCGTCAGTCAGTTGATAGAGTACATGGGGTTTATGTGATGTCGTTTACTGCATAATCATCCATAGGCTTTTGGTGTTAAAAATATACGCGATTTCTTTAA
AAACTAATATAAAAGTCTCTGCAACTTCTGATTCACGCAGACTTTAATAGGCTGTGAGTGGTGATGTCATACCTGTGCGGGCGTGTCTGTCTCGTTAATAGGCTGTCCGTCAAACCGGAATCGAATTTGCCTCATTGTCAGTCCCTGGAAAACACACAAAGACACATAAAACCACATCAGTCCAGCCATGTCAGATCTAC
TTATGTAGGTCCGCCTTCACGAGAGCTGATGCCTGTCATTTCTGTAGGCCCGCCTTTTTGACAGCTGATTGGTCAGGAGACCGATCTATCATCATTTGGCGACGCAGCGCGGGAATGTAAAAAGCACGTCAGGAAGAGCGGGAGAGAGAGCGCTTTTTCCTTTGATTTCGTTTTTCGTGTATTTTTCTGACATGATTATG
AGTATGGGCACTAGAGCGTGTAACAGAAGAGTATGCAAACTTTGGGACATACTTATTAATAAACCGTTACGTTGCTTAATTACTCCCCCTGTCAATCATTTCAACACATCCCCATTTCTTTCATATTTAATTACCTTCTGTATTGTAGATTCAGCAGCAGGTTCTGTCATTCTCGAGTCTTTCATGCTGAGAAATCTTTT
TAGGGGCACTTGAGCGTTTAACAGAATAGCATGCAAACTTTGGGACATACTACTTATTAATAAACCGTTATGTTGCTTATTTACTCCTCCTGTCAATCATTTCGACACATTCCCATTTCTTTCATTTTTACTTACCTTCTATATTGTAGATTCAGCAGTAGGTTAATCTGCCATTCACGAGTCTTTCATGCTGAGAAATC
TCAACTTGCTGCAGTAAACAAAGCCAAGTCCGTAATGCTTGCCCCGCCTTTGCACTCTTCTTATTGGCCCACCACTGCTTTAGCACTGAAATATCAGCTGTCAATCACTGTCAATGCCTTCTGGCTCGGGATGACAGAGAGAGCTACTACCAAGAAAAACTGTAAAGCGCTGAAGATGAGAATGCAGATAACACTGACAG
GATAAATATGCCGAGTTCAGTGGCTAATCTGCAGGATTCAGCTGAGGTGACGTGACGGCGACCAGCGAGACCTAGCTGTCACTCAAGTGGCCACTCCCTTAATTATGCAAACTTAATATAACTTAATATAAAGGAAACGGATAAGTTATGAAAAAATTCACCCCCCTCACAGTTGTCATGAAGGGTAATATTACCTGTAT
TTATTGTGCTGAAATAGGTGCAGATCTTCATTTTTGTAAACAGTTTGTTTTTAGCAGTAATTTAATGCTGGGCGTGTCATCGTGATTGACAGCTGTGATTGACAGTTTCTCAAAGGGACCGTCTGAGCTTCGGCAGGAGACTGAAGTGTTATTATTCGATTTCTGTGTTATTTTACCATGACAAAATGAGTTCAGCAGTA
GCAGTAAACAAAGCGCGCAATGCTTGCCCCGCCTTCAAGCTCTTTTGATTGGTCCACTGTTCTAGCACTGAATGCGAACGGATTGGTTAATATCAGCTGTCAATCACTCAGTCTTCAGCACTGACAACACTGACAGATTTAGTTTTAGAAAACATACAAGTTACAAATGATGGCACATCTGATCAGTGATCATGTGCTGA
TGGAGTGTTTAAAACATATTTTATTAAGTTGGCAAACAGATTGAAGATTCTATAAAAGATTGTTGGTTGAGTTTTTTGTTTTGCAGGCAATGAAATATCAGCTGTCAATCACTCAGTCGATGCCTTCTGGCTTGGGATGACAGAGAGAGCTACTACCGCGAAAAACTAAAGCGCTGAAGATGAGAATGAAGATAACACTG
CGCATCTCCTTGACTGTCATTGGCTCTTTGTCTCGCCCTATCATCTTTTGTTCCGCTTTTTTTCTCTACTAGGTACCTCCTGATTGGATCCCGAGCCTGTCACTCCTCATTAGGGCGTTTCCTCGTGGACCAATAGACTTCGTTCCGCGGACTTTGAATTCGACCGGCACGCCTTGTTTTTCAGAGTGCTATGCGTGTTG
GTATCGAAAATTTTGGAATGATACCCAGCCCTAACTGTAACACATAAAGGCCTTTGTCCCGCCCTTAAGTTTCACGCAAAACTAGACAAGGTCAACTGTGATTGGTCACTTTTCATGTCAGTCTGTTTAGGTCTATTTTAACAGCAAGAATAGATCCGATGAATCCGAACAAAGACATTTTTTTTTCAGTTTTTTTTTCC
AAACAAATCCAAGTCCGTAATGCTTGCCCCGCCTTCACGCTCTTCTTATTGGCCCACCACTGCTCTAGCACTGAACGCAAATGATTGGTTAATATCAGCTGTCAATCACTCAGTCAGCGCCTTCTGGCATCGGATGACAGGGAGAGCTACTACCGCGCGCGGAAAACTAAAGCGCTGAAGATGAGAATGAAGATAACGCG
CAGAAATTTCAATAATGATTTACAGCAGCGGGAATGCAGAGAGCTGTAATCGGGCCATAAAAATTAGGCACGATGAATCCTGAGCCTGACAGGTACATTTTGATTGACAGCTTTATAAAAGCCCGAACCCGTTTACAGCCCGACATTATACAAATGTGCTCATGCACACAGCTCTATTGCCTTTTTTCAAGAATGAATCA
TCTTGTCCAACTTCGGAAACCCCCTCTCTGCTCTCCAGCCCCGCTGATCCTAGAGCGGTGAAACTATTCCGCCTGGGCCTGTGGGCGGAGAGTGACGTACGAGGAGCAAAAGTGACCATATATGGTGTGCTGCTTGACGTCAGCAGGAAAGGCCTAGTGCCTCTTGTGTGAAAGCGCAAATGCAGGAAGCGTTGACCAAT
CACCTCTCTGTTATGATTGACAGCTGAGGCCAGAGACCACACCCCATGTTATGATTGACAGCTGAGGCCAGAGACCACACCCCATGTTATGATTGACAGCTGAGGTCAAAGACCACACCTCTCTGTTATGATTGACAGCTGAGGCCAGAGAACACTCCCCTTTGTTATGATTGACAGCTGAGGCCGGAGACCAAGCCTCT
AGACAAACAGACACTGAAGTGTTTATACGTTTCGCGGGCTCTGAAGCTGAATTCCTTTCCTCTGACGCGGCCGCATCTACTTCCCGCCTAAAAGCGCTGCTGTCAATCAAAGCTCGTCTCTGGCGGGAGATTAACGGCGCTCCGGTTTGATGTTGTTGGGTTCGAGCGGAGCGGGTGTGCGGGTGTTTCGGCATGTGTCT
CCACATAAAACAACACAGAAATACGATAAATATGCCGAGTTCAGTGGCTAAAATGCAGGATTCAGCCGAGGTGACGTGACGGCAACCAACGAGACCTAGCTGTCAATCAAGTGGCCACGCCCTTAATTATGCAAACTTTATATAAAGAAAACGGATGAGTTATAAAAAAATTCACCCCCCTCACAGTTGTCATGAAGGGT
GGCACTGGTTATTGTGCTGAAATAGGTGCAGATCTTCATTTTTGTAAACAGTTTGTTTTTAGCAGTAATTTAATGCTGGGCGTGTCATCGTGATTGACAGCTGTGATTGACAGTTTCTCAAAGCAGCGCGTCTGAGCTTCGGCACAAGACTGAAGTGTTATTATTCGATTTCTGTGTTATTTTACCATGACAATATGAGT
GTGTATTTTTGTTGTTTTTGCACCTGTTCTGTTTATTATAATGTAAGTTTTTACTGGTTACTGAAAACCGAAGTGTGTTGCATAATCAGGTGATTGACAGGTCCGGACGGGAGGAGCAGGAAGTGAAGTAAGCAGGTGAGATATCGATCAGACACAAAAGGTGTGTTTAATCCAACAAATGTCTTGAATACATTGTTAAT
CAATCCAAGTCCGTAATGCTTGCCCCACCTTCGCGCTCTTCTTATTGGCCAACCACTGCTCTAGCACTGAACGCGAATGATTGGTTAATATCAGCTGTCAATCACTCAGCGCCTTCTGGCTTCAGATGACAGAGATCTACTACCGCGAAAAATTGTAAAGCTCTGAAGATGAGAATGAAGGTAACATAACACTTGAAAGA
TTCTTTATTTCTCTAGGCCTTGGAAAAAGTGGTAGCGCTACCGGTAGTCGTCAACAACAAACTCCTCCGCCTCAAAGCTCCGCCTATGCTGGTTGATTGACACCTCATTTGCATTTGATTTATCATTTGCGATGTCAGTTTGAGGATTTGATTCACCATTTGCGGAGTCGTTTAAGGATTTGATTCGCCATTTGCGGAGT
TCTCACTGGACGGCCAGCAGATCATGCATAAAAGTGGGCGGGGCATCAGTGATGTCATAAGGTCTTCCTCTTCAAGTCTCCGCCCTGCGCTTGATTGACATCTGCACAGAGAGAGAAACAGAGAGCGTGTTAGAGACTAGACTCGTATGTCTGATGATGATCATGATGATGGTAATGATGAAGATGAGGAAGGTCATGCA
ACTGTTGGCTGGTTCCTGTTGGTTGTGCACCTTTTTTTACCGACGCCATAATAACGACACAGATCACTGCCTATTCACAAGAAAAAAAGTGATTGACAGGTGGTAATTTTGTGTGTATCTTGCCTTTATTCATTTACTGTATGATTTGTTTATGGGTAAAACAAAGACCATGCAGGTCAGGTAGTTTAAACGGTAGGCTA
TTGTAGCCTACCCTTTCAACTACCTGACCAGCATGGTCTTTGTTCTACCCATAAACAAATCATAATTAAATAAAGATAAGCTGCACAGAAATTACCACCTGTCAATCACTTTTTCCGCGGGAGGTTGTTCGGTAAAAAAGGTGCAAAACCAACAATATCTGAGGTTTTCACTAAAATTAATAAGCACAAGTGTGAAAGTG
GTTTAATAATTCTGATTTCAACTGTATATTGGGCAGCATATTCCTGTTTATGTGAAACTAATTAGATGGTTTGCTATTGGTGGAACTCATGTGATTGACAGCTTGAACACATCAGTGTAGACCAATCAGAAACGAGGGAGAGCTGTATTCATATGATGAAGAGGCATGATGGTGCACCCATGGAGAAATGTGATGAATAT
TTTAAAATTTAACAACATATAAACGGTGGACCAATTGGAGCGGTTTTCAGATCAACCACAACTTTACGTAGGAGTGCGGTCCCCCCGCCCACCAATATTGATTGACAGCTGCGCGCATTAACATGTCGCCATAGTAATGCATAAAATCATATTGACAAGACAGGACGAGCGCAAAGCAACCGGGAACAAAAGGTCTATTT
AATAGAGCAAGGGTGTTCCTTTAGTGATATCACTTTGACTCTCGCGCTGAAAATGGCGGAAGTGAAACGAAAAAACTGAGGATATGGGAATGTGCCTGTCAATCAATATTGGTGGACGGGGGGACCGCACTCCTACGTCAAGTTGCGCTCCAATTGATCCACCGTTATTTATGTTGTTGAATTGAAAAGAAAAAGTGCTC
TCAACAACATAAAAACGGTGGACAAATTGGGGTGGTTTTGAGACCGACCGTAACTATATGTAGGAGTGCGGCCCCCCCGCTCACCAATATTGATTGACAGGCATGCATTATCACATCCTCAGTTTGTTGATTCATGTCCGCCATTTTCAGTAAGTGAGTCAAAGTGATGTCACTAAGGGTCTACTCACACTATGCTATCC
TTCTGTCTCTGCAACACAGAAAGCCTTTGTCCCACCCTTACATTTCACGCAACTAGACAAGGTCGACTGTGATTGGCTACTTTTCATGTCAGTCAAATCACGCTCCAGAATCCATTCTTAAACTTCGGAAACTGATTTTCAGCAGCTTATGACAAAATGCACTAAAATAAACACTCTAAGCACAGCGTTGTGGTCGTACG
TTGTTTTGCCCTTGAAGTAACGCGGTTTTATGAGATTTTGTCCTGAAGGTCTTTGGGAGGTATGAAAACAAACGTGAGAACAGTTTAGAGTTACAAATATTGAGCTGTCAATCACAGTTGGGTGTTTTTTTTTTTTCTAATAAGAAATACAAAAAGTAGAAAGTGAGAGAGAAAGACTTTAAATTTTGATTGCTAACAAC
AAATCTGTCAGTGTTATTTTCATTCTCATCTTCAGCACTTTACATTTTCACAGTTGTAGCTCTCACTGTGATCCCAAACCAGAAAGCATTGACTGAGTGATTGACAGCTGATATTAACCAATCCATTCGCGTTCAGTTCTAGAGCAGTGGGCCAATAAGAAGAGCACGAAAGCGGGGCAAGCATTACGGACTCGGCTTTG
TGTGTGTCTAATATAAAAATATACATTTATTCTATTTTTTTTTCCCTTTTAATTACCGATCATTTGATGCGCTTTGGTCCACTCTCTGTGAGCTCTACTGATGCTCCGATTGGCTGTCACTCAAAAAAGCCGCTCTTCATTTGCATTAGGTTGAAGGATTCTCAACTTTGTCATGTTGCTCGAGATGCCCACCTGGTCAC
CTACAGTAAACAAATCCTGCAATGCTTGCCCCGCCTTCAAGCTCTTCTGATTGGCGCACTACTTTATAGCTAAATGCGATTAAGTTGGTGAACATCAGCTGTCAATCATTCAGCCTTATGCCTACAGGTGATGGGAAGTTACAGCGCAAAAATGTAAATTGCTGAAGATGACGGAATGAAAAGCACAGACAGATATTGTT
CTAACCATAATAGTTTTAATATCTCATTTCTGACATGCACAGCTGGACTTATTGGGGAAATTGATTTTGGTGGTTCAGGCTTTCTATTGGTGGATCTTACATGATTGACAGGTCGATCCCGCCCTCATTGCAGTAAATACCAATCGGAGAAGAGATCATTCAGAAGGGTACAAGATGTTGTTTTAAAAACTCATAATTTT
TGCGCTCAAACACACCTGCTCACTGTCTGCAATCCACCCTTATGAGTCAGCATCTCCTCTCTGATGACGCTCGTACTTGAGTGAGGGTGGGGCTTGAGCTGTCAATCACATTAGATCGACCAATAGCAAACCACAATCATGCAATCAACTGGACAAGTTGCATCAACACTTGCGACCCTGGACCACAAAAACAAGTCTTA
TACAGTTAATATTGATCATTAGTTGGTTGGTTGATTGATGAACTGATTGATTGATGGGCTGATTGATTGATGGACTGATTGATGGACTGACAGACTGATGGAAAGTTGGATGAATTGACAGACTGATTTATTGATGCCTGATTGATTGATGGACTAATTGATTGGTTGATTGATGGATTGATTGATTGATTAATTGACTG
TTCACTGGATTGGGGTGAGGAAGAGTCTGGGGGTTTTATGAATTTTCATGACCGTCGAGCGGCACGGCTCATTTGGGGCGCCTGTGATTGACAGACGCAGCGCTAGAGCATATTGAGCTTGATTACGGCCAGGAAAACCTTTCAGCGGATGAATATTCAACGGCACCTGTCGGAACGCCGCTCAAACAATACCTGGACGC
AGAAACAATTAACACTTTTAATCCTTTGATGCGTAATAAAACATCGATGTGATCAGCATTGTCTGCTTGGTGAAGCGTACGATCACAACGCTGTGCTTAGAATGTTTATTTTAGTGCTTTGTGACATAAGCTGCTGAAAATCAGTTTCCGAAACTTAAGAATTGATTCAGAAGCGTGATTTGACTGACATGAAAAGTAGC
AGTTGTCATGTCATCTTGCTGCAGTAAACAAAGCCAAGTCCGTAATGCTTGCCCCGCCTTCGCGCTCTTCTTATTGGCCCCCCACTGCTCTAGCACTGAAATACCAGCTGTCAATCACTCAGTCAATGCCTTCTGGCTTAGGATGACAGAGAGAGCTACTACCGCGAAAAACTGTAAAGCACTGAAGATGAGAATGAAGA
ATGACAACTGTGAGGGGGGTGAAATTTTTTTATAACTCATGTGTTTTATTTATATCAAGTTACATTAAGTCTGCATAATTAAGGGCGTGGCCACTTGAGTGACAGCTACATCTCGCTGGTTGCCATCTTGTCACCTCAGCTGATTCTGGCTGATTAACAGCTGAACTTGGCATATACGTCATATTTTAGTTTTGTTTTAT
TAAAAACTCCAGCTGCCCCCAACCCCCCCTTAATGCCCCCCACTCTTGCTCTCCGTTACACCGTCGCCCCCTTTTTGCCCCTTCTACGGGCACTCGAGCTGTCAATCACACGAGCCACACCTCCCGCGCGCGCGCTTCCATCTGCTTCATTGATTATTTACGTCTTGCATCTATTTTTTATTCTTCTTTAGTAGCCTACG
ACATAAAACAACACAGAAATAGGATAAATATGCCGAGTTCAGTGGCTAATCTGCAGGATTCAGCTGAGGTGACGTGACGGCGACCATTGAGACCTAGCTGTCACTCAAGTGACCACGCCCTTAATTATGCAAACTTAATATAACTTAATATAAAGGAAACGGATGAGTTATAACAAAATTCACCCCCTCACAGTTGTCAT
TCTTTTAAAGCAAAGCCTGTGCAGGTGAAAGTGAACCAGTGTGTGTGTGTTGTATATGTGTGTGTGTTACGGGGGGAGGATGGAGTGATTGACAGCTCACACGCCAGCCATTATAGTGAGGTGCTGCCAGCAGCGTCGCCATGGCAACAGTCCAGGGGCCCGACAGAACAAAGAAGCGGGAGCCCACTGTGTGTGTGTGT
TTAGCAGATTTTATTTACTGCAGTTTGACTTGGTTTTGTTTTTTGTTTTGCTTTGTTTTTTACAGTGCATTGAGTTCTGCGTCCTGATTGGCTGTAGACCACTGTCAATCAATCTATTCCATGTCTCCTAATCAGTACACAATGCATTCAGCTTGCTAAATTAACATAAATCTTTATTCGCTAGCAATGTAACTTTCAAC
TCCACTGATTACTTAAATTAACAGGAACAAATAGTCTTGGAGAGTTTTTCGTGTTGTCATGAACGCAACACGCAGCTTGAATTGATTAAGAGTGATTGACAGGCGCAGTGGCGGGAAGTGCTGAAGTGAACATGAATTCAACCCCTTGAATATTCATCTGTACTTCACATTAAACTGTAGAATGGCTTCAGAACATCTGA
AAATAAGAGCACCGAAGTAATGTTCTGAAGTAAACATATTTCTTATTTTTCTTCCTAATTTGTTTCGTTTCATCATGTTGGAGATAGTTGGGTCTGTCAGTCATCAGAAGGCGGTGTTTATGCCATCATTGGTGAAACACTGCTCTCTGCAGAGCCACTTGCGCTCCAGCGATGGGGAGCTTGAGCTCCCGCTCCTCCTC
TGCTCGGGTTTAGGGAAGCGAGCAGGCGGGCAGGTCAATCTGTAAAATTGTTTGGGTTCAGGGAAGGAGGAGGGCGGGTCAGCCGATTGGCCGGTCGCGCAGTCAATCATCCTGTCAGTCGGACAGCGGCCTCTGGTGGGTTTACGCGAGAACAGCGCTGGCGCGAACTGATTCGTAAACAGAAACTGCATCCGTACGTA
CTACTATTGTTGCGTCAAACAAAGCGAGAAACTTTGCGCCTGTGATTGGACGAACGCTTCAAGCGTCCCAGTCACACCACTCTCTCATTGGTCGAACTCCCTGTCAATCAGATGTGCAGAAAAAATGCTTAAAATGTACAACTCCGGCTTTTGCTAGTCACAGAAAGAGCGTTAAAGGTAGAGAAGGAGAGAGGGGGACC
GAACGAAAGGTGTCGGTGCTTTACAGCTATTCAACTGAAACATATTAACATACACAACAAACAAACAAACAAAGAAAGAAAGCGTAAGCAACTGGAGGTGGGTGGAGCCTCTGGCAGGAGGGGGAGGAGCCGAGTGGATGATTGACAGGAAATATTCATCAGTCAGTGTATAAAACACTCCAGAAAACCATGTTGAATCA
GCCACATAAAACAAAACAAAAATATGATAAATATGCCGAAATCAGTGGGTAATCTGTCGGAGTCAGCTGAGGTGAAGTGATGGCGACAGCGAGACCTAGCTGTCAATCAAGTGGCCACGCCCTTAATTATGCAAACTTAGTATAACCTAATATAAAGTAAACTGATGAATTATAAAAAAAAATTCACCCCCCTCACAGTT
AAAAAGCCAGCAATGCTTGCGTCGCCTTTTTGCTCTTCTTATTGGCTCACTACTCTAGAACTGAACGCGAATAATTGGTTAATATCAGCTATCAATCACTCAGTCAATGCTTTCTGCCTTCAGATGACAGGAGTTACAACCGCGAAAATGTGAAGTGTTGAAGATGAGAGAATGAAAGAGAGAATGAGAGAATTGTTTTA
CTTTTTTAGCAACCAAGTTTGTTGACGCCATTACAACGACACAGATCACTCTGCCTAGTCATGCCAGAGTTCTGCGGAAAAAGTGATTGACAGGTGGTAAATTGTGGGTAACTTATCTTTATTTTTGACCTGGTTATGAATAGCCCCACACAGAATCTGCACGCAGATTTCCACAGATTTTTAGCCCATCATTAAATAAG
GGCGGCGACTCGACCCACCGCCGCGATTCACCAGAGAGAAAGGGAAGGGGGCATTAGCCAATCAAAACGCGCCAGTCGAGGAAGTTCTCTGATTGACGGGTGTGACAGCCAATTGGAGGCGCGCTAAAGAATGCGGTAATTCAACCGCAGCCAATGGAGTGATGGATATGGATGGTTTGACGGATTGAAGGTCGGTTGCG
GAATCGGCGTACATCTGAGAGGATAATAAAAAATTCACTCTATAACAAGAGTGTTTTCACACTTCTCTGTTTTACTCTGATGTTTGTTTGATTGACAGGGGAGCTTACCTGGCCCTCTGTGTTCACCTGTTGCTCCTGTCCATTCACATTCTCAGCCTGAGCTGGTTTTCCCTGAGAATCCGGCTATAAAAAAAAAGTAT
ATATAACACAGAAAACATGATTTAAATATGTTCCAGTTGGCGAGATAGTGACTAACAGTCATAGAAACAACTTTACTGAAGCCTCTACTTGACTGTTGGTCTCGCGTGTCCATCATGTTTGTAGTTTATTTACACTTTTCACACGCGTTTGTAGTTCTAATCGAATTCGCGTCCAATGCGCAATGTATTGTGGGCAATAT
AAGCATGTATGTCCTGTAAAAGGTTGTCATACTGCATCAAAAATGTTGCTGTACAAAACGAAACTGTTCGCTTTATGACATGCGCGGTGACGTTTTGACGCCTGTCACGCCTAGAAACAAACATACGCGTCGGTCACATGATCATAGCAGCCGCCCAGCTGGCCCAAGCAGGTCACGTGACGGCATTTGTTGTGTCCGCA
ACTGTGTAAAGCCTAAAAACAAAAATATGATGTGTATGCCAAGTTCAGCACCTAATCTGCCGGAGTTAGCTGAGGTGAAGTGACGGCAACCAGACCTAGCTGTCACTCAAGTGGCCACGCCCTCAATTATGCAAACTTAATATAACCTAATATAAAGAAAACGGTTGAGTTATAAAAAAAAAAATTCACCCTCTCACAGT
GCTCCTCTGAATCCTTATATCCAAGACTGTGTGACGTGAGCGGGGAGGGCGTGACCCGGCCTCTCAGCCAATAGATTCAAAGTATGCGCGTGATTGACAGCTGAGCTTGGAAAATAGGAGGAACGTTCTTGCGACTTTATCCGTCTGGCTTTACTCTGTTGTGGAAGCCATTTTGGGATTTTCCTAGTAGTAATTGTTAG
TTCTAACGGATTTTTTTTTCAATTTTCTGTCGTTAAAGTGCTTTAAAGGTTAAATGTTTGTTTGTTTTTTTACCTCAGCGCTCATTAATCTCAAAATGGCTGTCAATCAAAGCAAATAAGGCGGAGCGTTTCTGTAAACAGGAACCAAACGTGGATTTTTTCCCGCAACACTTCAGTTTTTAACGGTGAAACTAAAGTAA
TTCATGACAACTGTGAGGGTGGTGAATTTTTTTATAACTCATCCGTTTCCTTTATATTAAGTTATATTAAGTTTGCATAATTAAGGGCGTGGACACTTGAGTGACAGCTAGGTCTCGTTGGTCACCGTCACGTCCCTTCAGCTGAATCCTGCAGATTAGCCACTGAACTCTGCATATTTATCGTATTTCTGTGTTGTTTT
ATCACAGAGTTGGAACATTTATTTTAATACCAGTTTATGTGAAAAAAAAAGTTTTGTGGACAAGTGTATTCTTATTGTAATAGAAACATGGCGCCTGTCAATCAAGTCGGTGGGTGGGCAAACCGCACTCCTACATCACATGCGATGGGCCTAAAATCACTTAGATTTGAGTCCTATTTTAAGGTCAGGACACCTAAAAA
CACACAATGAAGCGGATGTTCGCTTATTACCAGATAATATAACTGACTATTCACGTTAATATTCACGTTAATATTGCTATAATCTGTGTGACTTGCAGCAACTGACAGATGTCAACACCGCACCGTACTTCTCCGGCGCATATTATTTACGTCATCGGTGTTTCCGCTTCGCGCGTCTTGTTTCATGTAGCTGTCATATA
GGGGTGGAGGAGGGTCTCCGAAAATGCGCCAGGCTTAACAGCGTAAAAGGACGCAGAGCATTTAAATGCATGAGGAGCAAGCTCATTGGCTGCTGAGGTGACAGCAATCAATCTCCTGCACCATGTAGTTAATGGCGCAGATTAGGTGAACCTATCAGCCTGATTCCAGTCGAGCTAAAAAAAATAAAAAAAAAGACAAT
GACCGCCGGTTGTAGTTTCATAAACACTTACCGTTAATTCACATACTTTTATTTGGTACGAGCAGCCCGTGTTCAGTAGGAAGTCCGAGAGTTCAGGGTGTCACGCGCGCCGTCAGCTGATGAGAAGGCGTGGCCAATGTACACGCGCATGGAGTCTGTTTTGAAAGCAGACAGAATGCGCGTTCTAAAAAAGAACGTGT
GAGAAAAGTACTTTCATTTGAATGTGTAACAGAAGAGAATGCAAGCTTTGGGACACACTACTTTCTCATTAACGGACAATTCTTTTGCTTAGTTGCGTGCCCTGTCAATCATCTTGTCAAATTATCCACATTTCTTTCATATTTAACTAGCTACCACACTGAAGAAGCAGCAGTAGGTTAATCTGTCATTCGCCAGTCTT
ATACCCTTCGTGGCAACTGTGAACTCATCCGTTTCCTTTATATTAGGTTATATGATGTCTGCATAGTTAAGGGCATGGCCACTTGAGTGACAGCTAGGTCTCAGCTGATTCCGGCTGATTAGCCGCTGAACTCGGCATATACATTGTATTTTTGTGTTTTATGTGGCTTTACACAGTCAGATGACTTTTGGAGTTATTTC
TTAGCAAAATAAAACGGTGAACCAATTGGATTGGTTTTCAGAGCTAGCGCAACTTGACGTAGGAGTGCGGTCCCCCCGCCCACCAATATTGATTGACAGGCGCGTCATCATATCCTCAGTTTGTTGATTCACGTCTGCCATTTTCAGCGCGAGTCAAAGCGAAATCGCTAAAGGAACACCCTTGCTCTATTTTCAGAAGT
CTGTAAGGGGGGTGAATTTTTTTATAACTCTTCATTTTCCTTTATATTAGGTTATATTAAGTTTGCATCATTAAGGGCGTGGCCACTTGATTGACAGCTTGGTCTCTCTGTCGCCCTCACTTCACCTCAGCTGACTCTAGCAGATTAGCCGCTGATTTCAGCATATTCATCATATTTTTGTTTTGTTTTATGTGGCTTTA
CTCTGGAAAACAAGGCGTGCCGGTCAAATTTAAAGTCCGCGGAATAAAGTTCAATTGGTCCACGAGGAAACGCCCTAATGAGGAGTGACAGGCTCGGGATCCAATCAGCAGGTACACCTGGGAGAAAGAAAATAGCGGAACAAAAGGTGATAGGGTGAGACAAAGAGCGAATGACAGAGAAGGTGAGGGGGAAGTGCGAA
TGGAGTATTTTGCATTTCTTTAATTTTGTTATTTAAGCAAAACTTACCAAATAAAGAGTGGTAGTGGAATGAAATCTTAAGGTGTCATAATTGCTTACCACGTGATTTCCAGTGATTGACAGGTGCCTGATTGATTTAAAAGCTCTAGTGACGCGTGCAGTTCCGTTTGATAGCAGATTTTTTTGTTTTACTCAGAAACG
TCCGCTCTAAATACATCTGCATTAGTATTTGCTAGTGTAACTAGTGTATTTTAAACCGGTTTTACTGCAAGAGTTAATTGACAGGTGAGATGGCAGTCATTAAAGGCATAGTTCACTCAAAGATAAAAATGAAAATATGAAAACACCTCATCATTAACTCTCCCATGTGGTTTTAAACCTATGAGTTTCTTCCTTCTGTT
TTTTAGACCGGTAATGTTCTGTTTTAAAACAATTTTAATCACGCAAAGCTTCCTGGCGTCTTTTTATATCACTGCGCCACGTCATCCAATGATGATTGACTGGTTTCCCGACCAATCAGCTGTCGCGAAGGCTAACCTAAAGGAAATGACAGGCTGGAAGAAAGAGAAAGAGAATGAGAGAGAACGAAGGCAAAAATCCC
GAGTGGTCTGACGCACGCTTTTATGACGGGTGGTCTTGGCTTATTGGATGTGACGTAAGAGTGACGTAACCGGGGAGGAAATGACTGACAGCTGAATGGACCAATGAACGGAACCTAAGAAAAATGAAAGCAGATATGGGAGAACAGAGTGAGAGAGAGAGGAAAAAAAACAGAGCAACAGAACACAAATACATAACACT
CTTTGATTCTTGTCTTAAGTGCAGTTCCTCTTGCATTTTCTTCTAGATCAAATTTATTACATTGGCAATAAAATGTCCCGAAAGATGGCTCTGGTCGATTAAGGCACTGGTTATTGTGCTGAAATAGGTGCAGATCTTCATTTTTGTAAACAGTTTGTTTTTAGCAGTAATTTAATGCTGGGCGTGTCATCGTGATTGAC
ACAGAGAGCTGAACAGATCTTTTAATCCCGCTTGGTTTGCGCACATCCTGTCTTGTTGATATGATTAGACGCGGTGCTACGGAGACATGTTAATACGTGGCTGTCAATCAACTTGGTGGGTGGGGAAAACCAAACTCCTATGTAACGTTGTGGTTAACCTCAAAATTGGAGGGATTTGAACCCTAATTTAACGTCAGGAA
CCCTCTCGTCTGAATCACGATGTCAACGCAGTTCAAGAGCGGACCTGCTTTCGGACTGTCCGCGGAGGTCAAGAGTAAGGTAGGCATCACTTTGATTGACAGCTGTCAAATATGCGCAGGTAGCACGTGCGGCTAATAAAATCAGACAGATTACTGTATCATTTATTCAAGAAAACATTACTTATGTAAATGGAATAGGT
GTTTGGCGGAGAGCCAAGCGCTCCTGGAGAACAGCGCAAGCACACAGCTTTTATACTGTGCGGACCAGCTCCTGATTGGCGTGCCGATTGAGTCATGATGGTGATTGACAGCCCCTCGACCAATGGTTGCACATCTAAAACAGGACAGTGCACACAACGGAAGAGAGAGAGAGAGAAGAGAACGCAAAACAGAAAACAAA
AAAACAAAACTAAATTAGGATGTATATGCTGGGTTCAACAGCTAATCAGCCGGAATCAGCTGAGGTGAGGTGACGTGATGTGACGGCGACCAGTGAGTGCTAGCTGTCACTCAAGTGGCCACGCCCTTAATTATGCACACTTAATAAAACCTAAAATAAAGGAAACGGATGAGTTAAAAAAAAAAAAAAAAATTCATCCC
CTGTGAGGGGGGTGAATTTTTTTTATAACTCATCCGTTTTCATTTATAAAGTTATATTAAGTCTGCATAATTAAGGGTGTGGCCACTTGAGTGACAGCTAGGTGCTCGCTGCCTCTTAACCTCAGCAGATTCCGGCTGATTAGCCGCTGAACTCGGCATATTCATCGGATTTTTGTTTTGTTTCATGTGGCTTTACACAG
AACTGTCTTCTTCCTCTTTCTTGCTTGTTGTGGGTTGACAATGGCTGCTCCACCTCGCGAGGAGTGTCCCTCGGTCACTGATTGGCCCGCATCAACGTCTGTCAAGCGATATAATCCCGCCCCTGCAACCTAAAGTCAGACAATCGTGAAGGGCGTTTTTTAACAGGACAATGGTCACATTTCTGTAACATTTTTACGAA
TTTGAAAGTGAATAGGATTCAATGAGTAAATGCATTAAAAAAACTCACTTGGTGTAGTACATGTAGATTCCTCCAATCAGGAGGATGACCAGAATGATTGGCAGGATGATAGCCAATGCAATGTTCTCACTCAGCATCTGATGGGAGGCGTCTAATGACTGAGAAACTGAAAGAGCAAAGTAAACAACATTCACATCATT
TGTTTTCTTTTATTTGTTGTTACAGTATTGTAAATTGAACGTCACTCTCCAAAAATTCAGACCATCCCGCACACAAACGGTGGGGTGTGGCCTGCGGCATGTCAGTCAAAGGTGGGAGGGGTTTCAAGGCTCTTGCACTCAGTTTAAAAATGAAACCGTATCCATTCGCCTACATCCACACTGCGATCAGTGCTGAACCA
GGCACAAACAAAAATCAGCACATTCTGAAATACTCATGTGGAGTTTATTCCTATCCTGCAATCAATCAATCAATCAATCAATCAATCAATCAATCAGTCAGTCAGTCAGTCAGTCAGTCAGTCAGTCAATTAATTCAGCAATTCCAGGACTTGGAATGGTAATACATGCACATGACTATGGAACACGTATATATTATATA
TTCCTAGCGCATTCCTAATCTATTTCCACGAGCGCCAATAATTTCGAGGCTCGTTTAATTGGCGTGAGCAACAGCCAATCGCCGTGCAGAGAGTTTGATTGGCAGATTTGCAGGCCAATGATGGAGAGAATTGTCGTCGACAATTCATGCCCACCCAGCGAGAGTGTTTTCAACCAATAGGATTTAGGTTATAACAGATT
CCTAATCGAACAAATCGACCCGGACCATCAAGCTCCTCCCCTAGACCCCTCCCCTCTGCTAACAGCCAGGCCCTTCCTCCCACTGATAGGAACAGCTCTCTGTCAGTCAGAGGAGGATTCTCTACACACCAATCACAGAGCAGCACACCAACACAGTCCCGGCCCTCAGAGCCGGGTCACTCCAGCCCTCCTTCCCCCCA
GTCCGTAATGCTTGCCCCGCCTTCGCGCTCTTTTTATTGGCCCACCACTGCTCTAGCACTGAACGCGAAAGATTGGTTAATATCAGCTGTCAATCACTCAGCGCCTTCTGGCTTCGGATGACAGAGAGAGCTACTACCGCGAAAAATTGTAAAGCGCTGAAGATGAGAATGAAGATAACACTGACAGATTTAGTGTTAGA
TGAGCTCACACTCTTTTTATTACAGGTAAAGTTTGGAGGTCTTACTTGGTTGTTTATGTCCCCAGCAATATGTACAAAGGCCGGTCGCGAAGATGATTGACAGCAAGAGAAGACCGCCCACCATAGACAGCAGTTCAATGGAGTCCATAACTGAGAAAACAAACAAACGACAACATCCCTTCAACTCCTTCTGGGTCTGT
CACCAAAACAAACACGGCCATAACCAAAGAAGAGCACGCCCCTTTTTGATACCTGTAGACACGCCTCTTACTGCTGATGTAATTGATTGATTGACAGACTGCATTAATCCATTCCAATGCTCTATTTTTTCGTTGTTTTTCTATGTACATTTACATTACATTACATTTACATTTAGTCATTTAGCAGACGCTTTTATCCA
AATGGGGAGAATCGAATTGTGAGATTCTGTTTGAGTCAAGTTTATAATTGTTATGTCCCGCCCCTTTTTCACTCAAGAAGTGCTCTCATTGGTTCATTCGGCTGTCAATCATTAATGCAATATATAGTTTGAGCTCTCCTCGTCGCTTGATTCTCTCCATTCTCCGTCAGTTGATGATAGAATGCACTTTTTCTAATTAA
TTGTGACTCTGATTCAGTGTAGATCCCCTCCTGAATCCTGATGCACAACTGACTCCTGCATCAGAATGAAACCCATGACAGTGATGTGTCACCTGCTGCTGAGTGACAGCTAAACTGATGATAAGAAATGTAAACATTAAATAAAGCAATCAATCACAGAGCCTTTAAATTTTAAAACCGTGCACTAATGCTTACTGGGT
GTTTTCCTCTGCTGTCACACACGCCCACCACAGCTCAAAAACAAATCCACTGATTGGTCTGTGCGTTGCGCGTTGCTGGCTGCGTAAAATGATTGACGGGGATATAGTCCAATCAACGGTGGAATGTGTAGGGGGCGTTTTTTCAAAGAAGCCAATTATAACGTACGTTTACCCTGCGTCATTTTATTCATCGTGACAAA
GAAAACGAGACGTCAATTCAGCTGACCAATCAGCATCCGAGCCCAGACCATTTATAGTCTTACAGCCAATAGAATTCCACTTCGGCCAGATTGATTTGTGAGACAGCCAGTCGCCTAATCATATGTGCAGCTCTGTCCTGAATGCGCATATGTCATAGGTGAACTCTGTCCAAGCCTTTCTGGGCGTGGTCGGACGAGGC
CAGCCACATAAAACAAAACAAAAATGATGTATTTGCAGAGTTCAGTAGCTAATCAGCTGGAATCAGCTGAGGTGAAGTAATTGCAACCAGCAAGGACTAGCTGTCACTCAAGTGGCCACGCCCTCAATTATGCAGACTTAAAGGTGCAGTAGGTGATTGTCTTCACAAACATTTTTTGTTGTGCTGGTTGAAAGTCTCTT
ATAGGATCTTAATCCCTCCTATGAGGGATAGGCCCACATTGAGGCCCACCGCAATGTGATGTAGGAGTGTGTTTTTCTCCACCCTCCGAATTGATTGACAGGCGCCATTTTCTAAAAATAACTTGTATACACATGTCCACAGAGCATTGTTTTGCAAAGAAACTGAGATTAAAACATGTTACAACTCTGTGTGAGTTTTT
ATCATGACAACTGTGAGGGGGTGATTTTTTTTTTATTACTCGTCCATTTCATTTATATTAAGTCTGCATAATTGAGGGCGTGGCCACTTGATTGACAGCTTGTCCTTGCTAGTTGCAGTCACTTCACCTCAGCTGATTCCGGCTGATTAGCTGCTGAACTCGGCAAATACATAAATCAATGTTTTGTATTATGTGGCTTT
TTTAGTAAGTCCCGCCTTCTTAGATTAAACTCCATTGGTTGAGAATCTTAAGTGGGCGTGGTTTATTTTACAGCTCGCGTGGCTACAGGTCTACACAGCTGTCAATCAGAAGCCTTGAAGGATGGACTTGAAGGCTGAACTCCTTTCTGACGTTAAGGCTTCCCCATCCAGGCGAGAGTAGCGACAGTATCCAGAGGCAG
GCAGAATTTGCAGTTGAGCTTTTTGTCGTTGTGCAGAGAAAAAGAAATTAATAGAAAAAGAGGGCGTATGTATGGGTGTGGCCAATGAAGGACTGGAGATTGATTGACAAGTGATGTTCACTAAACTCCGCCTGTTAAAAGCAGCTGCATATAAGTTGAAGTCAGGAAATGAAAGCTGTTACACACAATTTTTGGGAAAA
AAATCTGTCAGTGTTATTTCCATTCTCTCTTCTTCAGCACTTCACATTTTCATGGTTGTAGCTTCTGACAACTGAAGGCAGAAGGCATTGACTGAGTGATTGACGGCTGATATTAACCAATCATTCGCATTCAGTTCTGGACCAGTGAGCCAATATGAAGCGCACAAAGGCGGGGCAAGCATGGCAGACTTTTTTTTACT
ACGCGACTTTTCTCATTGTTTATTATCAGGCGGAAAGTCAAAAGGCAACGACCTTGTATGAGGGATGCTGGAGCGTATTATTAACACTGAAGGGAAGCCCTGACGGATGGATGAGCACTGACGGGAGCAGTTTCTGACGTTCACAAAAGGCAAAGGATGATTGACTTGTGCGCAGGCACGATACGTGGCGCGCGCCCGCT
GTGGTCTCGCAGTTTCGCGGATAATTTTTCAAGCAATTTGACATGCTTTTTTTTTTTAAAGTGCATAGTGTTCTGCGTTCTGATTGGCTGTAGATCACTGTCAATCAATCTCCTAAGTGCCGAGACTCCTGTACAGTACAGAATGCATTCAGCTTGCCAAATTTACATGAATCTTTGATCACTAGCAGTGTGACGCTGAA
TAGTGTGTGAGTAAAAGCAGGTTCTAATGGTAAAATGTATTAAATAGTTTTTTTTTAATCATACTTGATAAAAACAGTCTGCAGAAACACTTTGATTGACATTCTACTTTTTTACTCATCATCAGAGGAGGAAAGCCCCGCCCATTAGTGACAATCTCTCCCTCATTAGCATGAGTCTTGTTTTTGAATCTACTGCTATG
GTCTGCTCCTTCATTTACAACAGATCAGGGAGGAGGAGACGGGTCCAATAGGACACGCCCAATTAAATGACGCACTTGGAACTGTCTTGCTGACGGACAGCCAAATTGTCCAATAGACGAGGGGAATCTGCAGCGAGTCCCCGCCCACTGTCAGATCATCCTCCTGGTGATTGATTCCAGCAGATGTGAGGCTTGCGCCG
TAAAAATTTCTTTAACTGTGGGGAGTTTAGTATGTGAGACTGTTCTAAACTCATGGATGTACTGATTGATATTGTCTTTGTCCTTTGATTGACAGCATGCCACTGGCGCGCAGTTTGTCGGTCACCTCCTTGTCTGGCCTAGATGACTGGGATGAAGAGTTTGACCGGGAGGATGCAGTCCTGTTTGAGATTGCATGGGA
AATTGTTTTTGTGCATTCTACAAATTGTCTTTTACTCCTATGTTCGCCAATTGAAGTTTTGAGAAACATTTAACTGCTTTGTTTTTTTTTCTATTCTTGACTGACAATTGAACGAACCAATAGAATTTGAGGACTGTCTGCAAGGGAGCATTTCATTGGCTCGTTCTTCTGAATGAACACGCCTCTTCGCTAAAGCCAGG
GCGGCCTCGAGCTGGCGCGCGCTTAGTCCCGCCTCTTCTGCGCCATTCGAGCTCAGCGATTGGACAGAATTCTAAACTCGCTCGCGACTGCGTCAGAGACATGTCAATCAAAGCGGAACCGCAAACGTGCAGCCCATTTTCGCACAGACCACCGTAGCTCGCGTGTTTGCAGTGTCAGAAAAGTTGGAAAAGCTCGTTTT
TTAAACTGATAAAACTTATACAAATCACAGAGAATTGTAACAGATAATTCAGTCCCAGTTTCTTTGCAAAAAATTGACAGTTATTATAGAAACATGGTGCCTGTCAATCAATTCAGTGGGTGGGGAAAACTGCATTTCTACTTGACAATGTGGTGGGCCTCACAATCACTAGGATTTGGGTCCTATTTTAACATCAGGAA
CTGACGTTAAAATAGAATCCAAATCCCTCCCGTTTTGAGGCAGATCTCAATGTGACGTAGGAGTGTAGTTTTCCTGCCCACCGAATTGATTGACAGCCGCGTAATAACATGTCTCCGTAGACAGGACGTGCGCAAAGCAACTGGGATTAAAAAATCTGTTAAGATCTCTGTGATTATCAATCATCACCAAATGCGATCAA
TACGATCACAGCGCTGTGCTTAGAATATTTATTGTAGTGCATTGTGTCATAAGCTGCTGAAAATCAGTTTCCGAAGTTTAAGAATTGATTCTGAAGCGTGATTTGACTGACATGAAAACTGGCCAATCACAGTCGACCTTGTCAAGTTTTGCGTGAAACGTAAGGGCGGGACAAATGTTTTCTGAGTTGCAGAGACAGAA
AATAAACACACCTAGTCCTTTTTTTTCAAATTTAACAACATAAAAACGGTGGACCAATTGGAGCGGTTTTCAGACCGACCGCAACTTGACGTAGGAGTGCTGTCCCCCGCCCACCAATATTGATTGACAGCTGCGGGCATTAACATGTCTCTGTAGTAATGCAAATAATTATATCAACAAGACAGGACGAGCGCAAAGCA
GGATTAGGCCACTATAACCTGTGTGGGCAGTTATCCTGACTAAGTATGTAGAAGCTGATCAGGAAAGCAATAGATGCACCGTCCACTTAGAATAATGATTGACGGCTTTAAATCTCAGGTGTCAGTCACAAATGTGTCATGCTTGTATTAAATAACGGCTGAAAAATAAACCTGCATTAGTGAGGCTTCTGTCTGTAATC
ATTTAACAACATAAAAACGGTGGATCAATTAGAGCGGTTTTCAGACTGACCGCAACTTTACATAGGAGTGCGATCCCCCCGGCCACCAAATTGATTGACAGCTGCATGCATTAACATGTTCCGGTAGTCACGTGTATATGTCAGCAAGACCAGGCAGACATACGCAAAGCAACCGGGAATAAGAGGTCTGTGAACTTTGT
TCTCGTAGGAGGAGGTGCAGAGAGATCAGAAGTGAAAGATGTCGGACTTACTTGATGAGGAAGTCAATAATAATGTGGCCTGAGGAGGCTTGATTGACAGGTCAGCGAGATGAGTCATCACTTAAGAGCGCGCTTACATTGAAGACAAGACACTGCAGATGAATAGAAGGAAAACATTTGCTAAAAAGCCATCATCCTGC
GTTGGTTGGTTGCTGTTGGTTGAGCAACTTTTTTACTAACCAAGTTTGTCGACGCATTTATAACGACACAGATCACTCTGCCTATTTACGCCTGTTCACGAGTCCCGCGGACGAAGTGATTGACAGGTGGTAATTATGTGTGTAACTTATCTTTATTCATTTACTGTATGATTTGTTTATGGGTTAAACAAAGACCATGT
TTAAACTATCTGAAGCCATTCTATAGCTTAATGTGAAGCACAGATGAATATTCAAGTGCTTAAATTCATGTTTAATTCAGCTCTTCCTGCCGCTGCGCCTGTCAATCATTCTCCATTCATTCACAATGCAAACTGCGTGTCTCGTTTATGACAACACGAAAAATGTTCTCCAAGACTATTTGTTCCTGTTAATATAAGTA
AAAAGAGAAGTAAAGAGAGAGCAAGACCATATATGGATATATGGGAGGGGCCTCATTGCTAACACCAGCCCACTATGCAGATGAACACTTGATTGACAGGACACGACCGCTAAGGAAGTGAAAGACGGATAATTTAGCTTTGCTTCACGAGATATTTATCGTTAAACAGATATTAATCAGGTTTTAATTCTATAATTTAT
GGTGTATAAATGGTCTAAAAGAGTATAAAAAAGTATAAATGAAACGTTTTCTGAGGTAAATTTGCACATTTAGGGTGAAATGGCGTGCTGTGTGTTGGCATGTCAATCAAAGTTCCTCTCACAGTTCATTGGTCCCACTGTGTTTTGTTAGTCACGTTGCTAGGATACACCAGACAGGACTGCAACCTCACGTATAGATG
CAAACAAAGATGGTTGTGTTGACCCCACTGACAGCTTGGCGCTCTCGTTCTGACAGGGTTCAGAAAGGCGGCTGTGATGATGTCATCTGAATGCACCCTCAGCCTGCCAATCACTAAAGCACTCGTGTGTTTCACTGCAGATGGAGAGAGAATGCCAATGAGAACTTCTATAGCTCAGCCTTACCATTATATTACTATGT
GTTCAGATTAATATTGTAATACTGCAGTGTGATAAAGACATGGGGGTTGTTTTTAACTGTTCATACTGGCAAGAAGCTTTGATAAATCATCAGTCTAAGCTGTCAATCAACTCCATAGCAACAAAACAGACTAACCTAGCAACGATATAACAGAAGCTATATCTCATCATCAGAACATCGTAGAGAAGCGAGGGTTGGCT
TCAATTTAACAACATAAAAACGGTGGACCAGTTGGAGCGGTTTTCAGACCGACCACATTTTGAAATAGGAGTGCGGTCCCCCTGCCCACCGAATTGATTGACAGCTACTTATTAACAGGTCTCTGTAGTAACGCGTATAATCATATCAACAAGACGTGAGATCTTCTTCCTTTATGTCTGTTTTCTCGGTCAGTCGAGGG
ACAACAATACGAACGTCGAATGCGTACACGTGATTGGTCAGTGCCGAGCAAGGGGCGGGCTTTACATTTGACGTCCCTTATTCCAATTCGCTAACTTAGCCGTCAAACAAAGAGGGGGTCGATTTAATACACTTACGTTGAGCCCGTCATAAAGGCGCTTTGACGTCACGCGTTACCTAGTACCACAAAAAAGACAGGCT
CAGTACTGTACCCTGAGGAATACACATGGCCACCTGAGAGTACTATAGACACTTAGCTGTTGCTGGGCAGAGAATCACCACCCCTCTGTCTGATTGGCTGTCACCTGGAGCTCCACCCCACTGAAAACTTATGAATCGGGACACAAGAGTACATGCTAGTGACACGATGAAGGATCTTGTCAGTCTGTGTTATTTACTAT
GCGGGACTCTGTTCAGCAGACTGTTCGTGGGCTCCTGTGCTGCCCGCTTGGGAGCCTAAACTGGACTCCTCAACACCACAGCCAACCGCCGACACGTCACTCAACACTCCCTCACTGCCCTGAGAGCTGCTGCTGGCCAATAGAGCGTCTGGTCCCGCCTCCAGATCCTGAGGAATCTCCTCCCCCGCAGGATAATCTGT
AACGCTGCGCAGGGGTGTGTAGGTATATACAGCACGAATACAACCGGCCTCTGAGTGAGCTGAGAGAGGATCATGTGAGCTCTACTGGTGTTCCTATTGGCTGTCACTCAAGATAGTCGCTCTTCATTTGCATAAAGTTGAAGGATTCTCAACTTTTTTGCGTTGCTCGACACCCAAACCTGATCGCCAACGGTCACTCT
ACCGCCGGCTGGACGTCAGCTCTTGGCTCCGGCATCTGAACAACAGCGGCCAGGTGCTGGAGGAGTACAAGCTTAGAAAGGTTAGAATGACGGACGGCTGTCAATCAAATCAACATTACTTGTCCTATTTGCTCTTCTTAACTGTGTTGTCATTATAGCTTTTGCAGTCAAAATATAATAGTCAAAACGTACAGTTTGAG
AGCATAAAATTGTTAAGTATTTCGTCTTTATTATTTTAATCTATGTTGCATAAAACTACAATGAAAGAAACAACTCGAGCGCCGATGTAAACTGACAGCCAATCAGAATCCGCCCTGCTTTAAAGAGCGCGAAAATTTAAAAAGCGACGGTTGACGGACGCAGCGGTTGCTGGTTTGTGGACGCTAATCGTATTTAATGC
TCCCTCGACGTAACCTGACAGTTGACCTTTATAAAACTTTTTTCTTTAAGTCCCACCCTTTACCTCTCACTCTTTGTTTTGATTGGGCAGAGTCACTTAAGCGCTGTCTATGATTGGAGGATTCAGACGTCGTGCACTCAGCCCTACCAACCACCTCTGAGAAAAACGTCTAGCATTAAAAACAATGGCGTCGCATTTCA
AGCAAATGTTTATTCTGGTGTGAACCATGCCTCAAAAAGACAAACTAAAGTCAACCATTATGACTATTAGAATGTCTCTGGATTTTTTCTGATTGACAGGGGAAGTTTTGAAGATGCTGGAAGAGGAGAAGGTGTCCTTGAGGGATGTTCAGCCGGCACCTTTAGACACTATGTGCGTTCTGCATCTCTTCACAGTCTAA
GTTTTTAGGTACGTTTAAACCTTTTCAGAGACTTTTCGTTCTTCAACCTGATTTTCCTCCTCTAGGAAATGTCCATTTAAATCAAGTCTCCGCAGTTCAGCTGTCACTCACACACGCAGATCAATAAATGACACACCTTCCTCCTTTAATTGGAAGAGCAGAGGAAAGTTCATTTGCACTCCTGGTATAGTTCATGGCTT
CGCTCCGATTGGTCTAAACACAATAATTATAACGCCGCGTCTTCCTATTGGTGGATGGAGGAAGCCGATGCGCCATTCTCCGCCTGGTTCGTCTGAAGCCTGTCAGTCATCTCAGAGGGGTCTCAGATCCGTGCCAACGGGGTCTTTAGGTACTGATCTGAAATCAGGCTTGCTGTTTCCTTGAATTTTGCTAGCAGATG
CAGAGAGTTGAACAGATCTTTTAATCATAGTTGCTTTGCGTACATTATATCTCATTGATATGATTATATGCATTGCTACAAAGACATGTTAATATGCCGCTGTCAATCAATTCGGTAGGTGGGGAAACCGCACTTGTACATCATGTTGTGGTCGGCCTCAAAATGGGAGGGGTTTAAATCTATTTTGACATCAGGGAATT
AGGGACTAAGCCGAAGAGAAAATGAATGAATAAAACTGTGAGAATAGAAAAAAAACTCTCTAATGGCCAATCAATCAATTTTACAGGACAGCCGAGAGGTGGCGACATTTCCTGGTAAATAACAATTCTAGGCGGGGAGAGTGACGTCATGCAGAACAGCCATGTGCATCCGGTTCGCGTGTCCATCATGGCTGCTCCTG
GTACAGAAAACTGACAGAAGTGCACAATGAGGCTCTTATCAGTGACACTTACTGTTTTGTTGATGGTAAATAGAAATGTTTGTTTTGGTTTTGATTGACAGGTGCAGCAAGGAAGCCCCTCCTCCATCAGTTCAGTAAACACAGACCACTCCCACACCTCCACCTCCCACAAGCCAGCCTCAATACACACTCAGCACCGA
TCACGTAAAACAAAACAAAAATAAGATGCATATGATAAGTTCAGCAGCTAATTAGCCAGAATCAGCTGAGGTGAAGTGACGATGATCAGCCAGACCTAGCTGTCACTCAAGTGGCCACGGCCTTAATCATGCAGACCTTATATAACTTAATATAAATGAAGCAGATGACTTATAAAAAATTCACCCGCCTTGCAGTTGTC
GTGTGAATGAGTGTTGTTTTTCATGTGCTCTCAGAGGAACAGGATGGCATATTGTAAAGCAGCAGGTGTCAGTCGATGTGAGACTGTGTTTGCTCCTGCTGCGTCAATCACCTAGCAGGGGGAATCTAATTGGCCGAGAGCCAAGATGGGCGGGGCAGCCTGCCAAAATACATTCAACCTGCCGCAGTCTTGCATACAAA
ATCGAGAGCATGCCTACCGATGGTTTGAAATACTTTTTATCACAGTTAAAAAAAAATGTTCTGTGGACATGTGTATGTTATTATAAAAACATGGCGCCTGTCAATCAAATTGGTGGGCAGGAAAAACTACACACAAACGTCACAATGCAGTGGGCCTCAAAACTGGGATTTGTGTCCTATTTTAATGTCAGAAAACTTAA
GTAACTTTAGGTGGTTTCTAAAACTAAATCTGCAAGTGTTGTTTTTATTCTCTTGTATCCAGACCTGTAGATCCCTGTCATTGCAACTAAGTGATTGACAGCTGATAATAACCAATCCATTCGCGTTTTGTTCTAGCGCAGTGGGCCAATAAGAAGAGCTTGAATGCGGGGCAGGCATTGACGGATTTGTTGACATGTCA
GGCTGCTTTTTTCATGAAACTACAGTGGTTTTATTTCAGCACATTGAGGAATGTGGCTACTCCCTCTACACCCTCTCTTAGACCCGTCAGTCAAACCCTCTGGCTCCTCCCCTGTCTGTCAGAGAGCAGTGATCTGCTGCCTCCACTGGTGATTTATATGCATTGCAGTGCTATCATTCAAGCATTCAAGACACCTGCTG
CTTGGTATCGTCATACTTCAGCTGGTATGGTATCGTGGCCTGAATTGATAATATCGTGACAACCATACTGTAAGCTAATTCAAGATGATTGACAGGTGCTCTGACCTTTGCTTTAGAGCTTTTCTTTTTTGAAGCCGGGCTGCTGATTCCGCCGGCCTTTTTGAAGCTGCCCATCTTCTGTTCTGACAGTATTCTCTGCT
GCAGCTGTCTTTTGATTGGGGAAAAAATAGTATGGGTGGGACTTAATTTATCCTGAGGTAATTGATTTGAGGTTTGGCTATTGGTCAGTGTCATGTGACTGGCAGGCAGATCCCGCCCTCCTGACATTAAACATGTTATCAGAGAAGAAATGTTGTAGGAAGAGGAAGTTATTTTGATTAAATATAACATGAATTAAAAA
GTTGAAACGCACACTGCTAGCGATCAAAGATCTTTGCTAATTTGGCAAGCTGAACGCATTCTGTACTATATAGGAGACATGGAGAAAATTGATTGACAGTGGTCAACAGCCAATCAGGACGCAGAACACAATGCAATGCAAAAAAAATAATGAACAAAACTCAGAAGTGAACCGCGCTATAGCGTGGGACCACTGTAAAC
AGAGAGCTGAACAGATCTTTTAATCCCAGTTGCTTTGCGCACTTCCTATCTTGTTGAAATGATTATACGCATTACGACGAAGACATGTTAATATGGCGGCTGTCAATCAATTCAGTGGGTGAGGAAACTACACTCCTACATCACAATGCGGTCAGCCTCAAAATGGAAAGGATTTGGATCCTATTTTAACGTCAGGAAAT
TTGTAGCCTACCATTTCAACTACCTGACCTGCATGATCTTTGTTTTTACCCATAACCAAATCATAAATAAATAAAGATAAGGTACACACAAATTACAGCCTGTCAATCACTTTTTCCGTGGGACTCTGGCATGAATAGGCAGAGTGATCTGTTATAATGGTGTCGACAAATTTGGTTGGCAAAAAGATGCACAACCAGCA
TAAATTTCCAGACATTAAAATAGAATCCAAATGCCTCCCATTTTTAAGGCTGACCGCAACTTGACATAGGAGTGTGGTTTCCCCACCCATCGAATTGATTGACAGCTGCATATTAACATGTCTCCATAGTATGCGTATAATCATATCAACAAGACAGGACGTGCTCAAAGAAACCGGGAATAAAAGATCTGTTAAGCTCT
GTTACTTTTGCTCTCTCCCTGTCATTCGCTCTTGCCCTACACCTTTTGTTACACTTTTTTCACCTTCACAGGTATCTGCTGATTGGATCCCGAGCCTGTCACTCTTCAATAGGGCGTTTCCTCGTGGACCAATCTGGCCTCATCCTCTGGACTTGACCGGCACACCTTGCTGTTCAGTGCTGTGTGTGTGGGTTTGTGTT
ACCTGAGGAGATTTCTCTGCATGAAAGACCTGTGAATGGCAGATTAACCCGCTGCTGCTTCTCCAATAACATAGGAAATTAAATATGAAAGAAATGTGGATGACTGACAGGGCTCACAACCAAGCAACACAACGATCTGTTAATGAGGAAGTCGGATGTCCTGAAGCTTGCATACTTTTCTGTTACACACTCAAAAGCAT
AATCTGCACCGCGACTCTTAGTAACTATCTGCTGATTGGCTGGACAAAACGAACGCCACGAATTTTCCCCGCGTTGATTGGCTTACAGTGTGATTGACAGTGAGCACGACCAATGGCGAGTAAAAACAAAGTGACCTGATAGTGCGAGACCGTATTAACTATTTATGGTCCGACGCCTTTATTGTCACCTACATTCATTG
TGAGTTTTAAATATTTAAAAAGTGAAAGAAATATTACACTGACGCTGATAAAATAATAAATATTAGCCTTACTTCAAAGTATTTATAAGACATGACAGCTGTCAGTCACAGTCTTTGTTATTAAAGCCGCATTGTGACATAACAGTGGCCCATCGTGCTGAAAAACACCATATAAAATACATTAATTCTGCACGTTTTCT
TTACTGACATTAAAATAGGGTCCAAATCCCTCCCATTCTGAGGCCCACCACAACGTGATGTAGAAGTTTGGTTTCCCCGCCCATCGAATTGATTGACAGCCACATATTAACATGCCTTCACAGTTATACATATAATCATATCCACAAGACAGGACGCGTGCAAAGCAACTGGGGTAAAAAGATCTGTTCAGCGCTCTGTG
TTAAAACATATAAATGACTCATTCTTGAAAAAAAGGCAAAAGTGCCTGTGCACATTTGAATAATGTTGGGCTATAAACGGGTTAGGGCTTTATAAAGCTGTCAATCAAAATGTACCAGTCAGGCTCGGGCCAAATTCTGTCGGACCCGGGCCCCATCGGGGCAAATTTTTATGGCCCAATTACAGCTCTATGCTGATGAT
CCTCACCAATGCTGGCAGCCAATCAGAGTCCTTTCTAAGTGATGACGTAGATGTTGACAGTCAATCAGAGAGTTCTCCCTCTCACTATTACCGCCAGCTGCATGCTGACAGCCAATCAGAGTTCTCTTAGCAAGCACTCAGCAGTCTCTCGATAACATTGGCTGTGGGCTGAATGTTGGTTTGGTGTTTCATGGGAAGAT
TGATAAAAGCATGTAAAATGTTTCAGCGCTGCAGTGTTTTTAGAGCTTCTTTATGGCTGGAAATTCGTAACATTTGTTTTTGCTTTGTTTTGATTGACAGCTTTTATGACCACACAGACTCACTCTGACATTCCGTCACCAGATATCACACAAGGGAACGATTCGAAGAGGAAAAATATACAAGATCCAGCCTGAGACGG
AAGATTCTAATAATCCTAATATGCTTAACTTAACACTTAAGTACTTTAAGTGATGTATCTAAACGTATCTTAACAGATCGTTGTGTTTAGTTATGTACCCTGTCAATCATCTCGAAATATCATCCACATTTCTTTCATATTTAATGACTTGCCTTATTGCAGAAGCAGCAGCAGGGTAATCTCCCATTCATGAGCCTTTC
GATCACAGAGAGCTGAACAGATCTTTTAATCCCAGTTGCTGTGCAGACATCCTGTATTTTTTATTTGATAATATGTGTTACTACGGAGACATGTTAATATGCGGCTGCCAATCAATTCGGTGGGCGGAGAAACCGCATTCCAGTGTCACATTGTGGTTGGCCTCAAAATGGGAGGGGTTTGAATCCTATTTTAACGTCAA
GCAACCCATCTCTGGGAAAAGCTTTGTTATTATCATATGTAGCTAATATTGTCAAGAGTTCACACTTAGCTAATGATTGATAATAAAGCTTGATTGGCGTGCTGTCCCGGGAGAGAGCCCTGAGCGAGATCCTCAAGCCCTGGGCTCTCTCTCCTGTATGTACACTGTAAAAAAAATCTGTAAAATAACAGTTAAATGAC
CTAAAACAAAATCTCTCAGTGTTATTTTTATTGTCTCTTATCCAGACCTTTATGCTTTCGTGGCTGTAGCTCCCGGTCATCTGAATTGAGTGATTGACAGCTGATATTAACCAATCCATTCGTGTTGTGTTTTAGAGCAGGAGGCCAATCAGAAGAGCTTAAAGACGGGGCAAGCATTGTGGGATTTGTTTACTGCAGCA
ATTTATTGGTGCCCTCTGGTGTTTAGAAATGTAATGACTAGCAAAGTTATTAGCTTGTTCTCATAATTCATGCTCTTACTGTTGGTTTTTGACGGAACCAGCTGACAGGGCTTCTTCAGGGTGTATTGACTGACGGTACAGTCATCAGAAATGGCAAATATGAACAGCTGAAGCATCTTGAGGGCTTTTCTCTTTAACCT
TACAATAATATTCTAAAATGTATGATATTTGTTAAAAAAAATTGTTGTAGAAAAATGTACTGTGGACACGTGTACATGTTATTATAGAAACATGGTGCCTGTCAATCAATTTGGTGGGCGGGGAAAACCGCACTCCTACTTTACATTGCAGTGGGCCTCAAAATCACTGGGATTTGGTTCCTATTGTAACGTCAGGAAAT
GCCACATAAAACAACAAAGAAATATGATAAATATGCCGAGATCAGTGGCTAATCTGCAGGATTCAGCTGAGGTGACGTGACGGTGGCCAGCGAGACCTAGCTGTCACTCAAGTGGCCACGCCCTTAATTATGCAAACTTAATATAACAAAATGTTAATATAAAAGAAATAGATGAGTTATAAAAAATTCACCCCCCTCAC
TCGAAGTCTCTGCTGATGTAGATGGAGGCTACGCGCGTCTGCTTGGACCACATCAACTTGTCTGGTAGCGCACGGTTTGACGCGCTTGGAGGTTGACGGGCAGGTTGTGGCCACGCCTTCGCGCGATTCCTATTAGCTGATGTTCGCGAGATGGATGAGGCTTGAAACGCACTTCGGTTGCCTTGGTAACCGTTTGGCTC
CACAGAGAGCTGAACAGATCTTTTATTCCCAGTTTTGCTTTTGTGCACGTCCTGTCTTTTTGATTTGATTATACTCGTTACTACGGAGACATGTTATTACAATGCTGTCAATCAATTTGGTGGGTGGGGAAACCGCACTCATGTGTAATGTTGTTGTGAGCCTAAAAACGGGGTGGATTTGTATCCTATTTTACAGTCAG
GTGGTTTCTAAAAAAATATATATATATGTCAGCGTTGTTTTCATTCTCGTACCCAGACCTTTACATTTTCGCGGCTGTAGCTCCCTGTCATCTGAAGTGAGTGATTGACAGGTGATGTTAACCAATCCATTTGCGTTCTGTTCTAGAGCAGTGGGCCAATCAGAAGAGCTTGAATGCAGGGCAAGCATTGCAGGCTTATT
TCACTGCTCCAGTCTTCTCGTCCACATGTGCTTGGCACTGGTCACCCTGACGTCACGCCTCATGTTCCTCCTCCCAGCTCTTTGATTGGTTCCCTCGGTCCGTCACTCATTTCCAGGTGCTTGACTGACACGTTCACAGCACACCCACTTTTTGCTTTTCCGAGGTTAAAGCATAGCAAACCGTTGCCCAAAGTGGACAA
TCGTTGTGTGCCATGCTGTTATTCAGTAGACTTTTCCACATCTTCAAACATGACATGGCACAAAGCAAAACCTGATTGGTTGGCTAACCTGTCAGTCATATATCATAATGGGTGGTTCTTGACCATTAAAAGTGGCCAAAGTTCCATAGAAGGGTATAAACGGAGGTTAGAGCCAGCTCTGAATGGGCTGGTCAGCTCTA
AGAGAGAGCTGAACAGATCTTATAATCCCAGTTGTTTTGCGCACGTCCTGTCTTGTTGATGTGATTACACGTGTTACTGTGGAGACATGTTAATACATGTCAATCAATTTGGTGGGCGAGAAAACTGCCCTTCTATGTCACGTTGCAATGGGCCTCAAAGTGGTAGGGATTTGGGTTCTATTTTAACTTTAAGAATTTTA
TCATAATCAACACTGACACAGAATCTCACTCAAAGCACAATTCATGGACACTATTCGTCGATCGGTGATGCGGAGGCGGAGCCTGAGATGATTGACAGCCCAGCTGGCTTGATCCGTGACGGTGGAGAATGAAGTGTCTGTGTCTGGAGGTTTTCTAGATATGGCTTGTAGGTCCCTTCACATGTCTTTTGGCTCCAGTT
AGAGAGTGCGCCAGGCTCTTTCAGGCTCTATGAATAGCTGCACATTGTCCTGCCTGATCTTCAGAAAGAACTGTCACTCCGCCTCTGCATCAGCTTCAGCTGTCAATCATGTTCTGGCAGGACTAAAACTGCAGGTTCACAACACCAACAGCTCGTCATCTGCAAACCTGCACCGCTAAACTCACTCACAGAATTAACTG
AGTGTGGTGCGCCTGCGCGCATCTCCTCCATCCATGCTCGCAGCTAAGCAAAACCGGGCCGACTTGACAGAACAGTTCAGAGCGATACAGATTGGGCGAGTGACAGGACAAGCGCACTGGCGTATGATTGGCTTTCACTGAATGAACCATATTTCACTGGCGTCTTTGCGCAGATCTTTTCTTCTTATAAAAGCAGATGC
GTAAAATCTGTCACCTTGTCATTTATAAGCTTCGGAAGTACGTCCTCGCTTGTGATTGGACAGAACGTCACGTTTGCATCCTCTGGTTGGCTACAAGGCATGTCAGTAAATAAGACAAACCCAATCATGTGCGCTGTCAGGAAGGCGGTTTGGGTGTGATTGGTTGAAAGGATTTAAGGACTCTTACCGGGAATCGCATC
CCGTGTACACTCAAAGTAAGTTCATTTTAAGTCTGCATTGGATGGTGATTTGATCTGGGAAGATGTGGGCAGGAAAGGAGGGGTATGTCTTAAGTAGAAGTGTCAATCATTTTGTTTCTCTGACGACAAAAAGAGGCATTAGAACTGTCTTATGCTAAGACCTTATCGCAATGTGTAGGTTAGTTAATACATTAGCATAT
GCCTTTCACGCAGGGTTTGACATATTCTAGCTGTTATCAGATTGATGGGCTGGTTTGATTGAAGTGGCTTTGTCATGCAAATGTCAAGCGCGTGATGGATGGTCGCCGTGCGCTGACAAACTTCTGGAGGTCCCCTCACCATTGGCGCCGTGACGTCTCACGTGACCAGCAGCTGAGGTAAAGATGTGTTATAGGGAAGC
ATAAAATATGTGTCTGCATGTTTGTGTAAGGTTTAGAGTTTGATGACTCATGCCTGGAGAATTGGGCGGAGCTCGAGTCTTCCAAAGATTTGATTGGCAGCTGAATCATACCTCTTTTTTCCCCTCCTTTTGCTGTGTCACTCCTTTATTTGCTCCTCTGTCCCTCCCTTCTTCATCCTCAAAGTGCTGGTATAAAATGC
TCTGCAAAAAAGACCAGCAATAGGCAACTTCATCTCCAGTATGGCAAGAAATTAATTTGAAAAGAAATTGTGGAGGATGTGACAAAATGATTAACAGGGCATTTAACTAAGCAACATAATGGTCTGTTACTGATATAGTAGTTATAGTAGTGGTCGTAATGTAGTCCTAGAGATTACACTTTGTTTACAAAGTCTTCACT
AGAATATATATCTTTAATGTCAAATAACTTCCACGTGGAAGCACTAAATAAACAAGATGCCATTTTTACGATGCTCATACGTTGTAAAACTGACAAGCAGCTGACAGATTGGCCAATGTAAACTCATAAGCAGATATGTATGTCTGAACGTGCCCAGACTGACCTACTAACTCACTTTTTAGTAATTGCTAAGTTTAAAA
AAACAGTTGACATGTCAACTTGCTGCAGTAAACAAAGCTCGCAATGGTTGCCCCGCCTTTAAACTCTTCTTATTGGCACACTGAATGGATTGGTTAATATCAGCCGTCAATCACTCAGTTCTGATGAAAGGGCGCTACAGCAGCGAAAACGTAAAGAGCTTTAAGAGAGAAAGAAAACAACACTGACAGATAAAGTTTTA
GGAAAAATATATACTATTGAGTGTGTAACAGAAGAATTTGCAAGCTTTGGGACATAATATTTCCTCATTAACAGATCATTGCGTTGCTTATTTATGAGCCCTGTCAATCATCCATATTTCTGTCATATTTAATTTCCGACCTTATTGAAGAAGCAGCAGCAGGTTAATCTTCCATTCACAAGTCTTTCATGCAGAGAAAT
GAGAGTAGCGGGTGTTAATAGATTTCAGACCGTTCGCAGCTGCTCGCAAAAAGCGCTTCAAAGTGCTCAATTGCCTGATGAAAGAGCGTCACGTCATCTGTCACGGGTCTCTTCGTGGGACAGAGACACGCGACGTCGCCAAAATCAGCCCTCCGCGAGGTCATGATGACTGCACGCACACTTCCTCAAAGACTTCACCA
GCACAGCAAGGGGTTGCTGCCTATATAGAAGACTGAGTGAATACACTGGGCGTGATTGGCTAGCAGCTGTTTAGCATATTCTCTCTAATTGGCCAAAGAGCTGACATTGATGGATTGTCATTTTACTGATTGGTTCCTAGTAGAAATGACGTTCACAAATGCAGGGCAGGGCTAAACCTGTGGGGGTGTGGCTAATTTAA
CCGGCTGCCTGGGGTCACATTTAACCTGGAAGTGCTTTGATTGGGCCGGGGGTCACTTCACGGGCCCCCAAATTGCCTGCACCCATCCGTCACTGTCAGGCCATTATTAGTGCTATTATCATCAAAGTCACAGTCTGAATTATAGTGCATGCAAACGGTTCGCCTATTGGACTTAAAGGCGACTTGAGCCGGGATGACAG
GGGGGTTGAGAGAGAGAGAGAGGGGTGGTGGGGGGTGTTCGGTTAATGGCTGCCACTGAGGTTTCTTTTCATGTCGCTTGGGCCCGTCAGCTTTGATTGATGGCTCAGACAATGATTGGACGGACCCTTAGCTCCTGCTCACCAACCATGGGCATTATGGGGGAAAAAGAGAGAAAATGAAAGAGCGAGAGGGAGAGAGA
GCTTTTTAAACACCTCTTGTACTGCTATTAGAGAAAAAAAGAAGCCGAAGAAGAAGAAGTTCTGCACTATTTATCCCGTCAGACTATCAATCACTGTCGCTCTTGCTGCCCCGTCTTGGGCGCAAAGACAGCGCTGCGCGGCCAGCCATTTGTCAAAGCGGCCCCGGAGGCTACGCATGGCTGTGTCCGGGGAGGACGGC
GAAATGACATAACTTCATTCTCTCAATAGATTGACAGTAATTTCATTTTCAATTTGTTGTGGTTCAAGGCAGTAATGATGACTGACGGGCCCTACTGCCACCTGGCGGACAAATACAAGACTGCAGAGATTGAACTGCAAGAGATGGAGCTGTAATTTGAGAAACTGGCCACCAGCTGGCGCGCACACACAACATAGGCA
TTTTAACATTAAAATAGGATCCAAATCACTCCCATTTTGTGGCCCACCGCAACGTGACAGGAGTGTGGTTTCCTCGCCCACCGAATTGATTGACAGCCCCATATTAACATGTCTCCGTAGTAACACATAAAATCATATCCACAAAACAGGACAAGTTTTTACTGTAGTATTTCTCAAAAACGTTACATGAGATCTGCTTC
CGCATTTAACTTTAATACCAGTTGCTTTGCACACATCCTGTTTTGTTGATATGATTATACATGTTACTATGGAGACATGTAATTAATACGCAGCTGTCAATCAAAACAGTGGGCAGGCAAACCACAGTTCTATGTCACATTGCGGTGGGCTTCAAAATTGGAGGGATTTGGATCCTATTTTAACGTCAGCAAATAAAAAA
AACATATAAATGACTCATTCTTGAAAAAAAGGCAAAAGAGCTGTGTGCCTGTGCACATTTGAATAATGTCGGGCTGTAAACAGGTTCGGCTTTATAAAGCTGTCAATCAAAATGTACTTGTCAGGCTCGGGCCCTATCGGGCCTAATTTTTATGGCCTGATTACAGCTCTAGTAAGGACATGCGTCCACCACATCATTTT
TCCACTCCTCACTGAAGATGTAACTGTAAGCATGATCGCAGGGAAGGTGACAGTGTCACGCCCCATTGAAGACTCTGAGCTTTGATTGGTGTACTGGGAGAGACTGCTGAGCTCTGATTGGACAGCTCTGCTATGACAGCTATTAGGCGACTCTGAATGATGGAGGACCCTTCTTATTTATTTTTTCTTGAGAAATTCAA
TACTCCAACTGCTGATATTGCCCACAGTACATTGTGTGTTGGACGTGAATTCGATTAGAACTACAAACGCGAAAAGTGTAAATAAACTACAAACATAATTGACATGCGATGATTGACAGGGCTCAGCAACACAACGATCTGTTAACGAGGAAGTAGTGTCCCAAAGTTTGCGTACTCTTACGCCCCATTCACACGGGGCT
ACCACTGTCAATCACGATGACCCATCCCGTTTTTATAGCTTTAAAATACTGGTTAAAAACATACTCTTTACAAAAATGAAGATCTGCACCTATATCAGTGTGATAACCAATGCCTCTATTGACCAAAACCAAATTTCGGGAAATTGTATTGCAAGTGTGATATATTTTTATTTGGGCTTAACTCTCATTCATTAACACTG
CAGTGATCACGCTAATTGCGTCATCAGATTTGACGCTCCTATTAGTTCTTGGTATGACATTTGTTGTAGCTAAAGTCACAATGCAGGAAAGTGTCTGCAATGGCCTTTAAGTGGCTGTCAGTGAACATGTCAAACCAGTGATCACAAATTTTAGACTAGGATTCTGAAAGAATCCATAAGTATTTCAACCTAACTGTGGC
CCACGTATGTTTGGTGGTGTTTTGTGTTTGTTTGTTTCCTGTTTTGCTTTCCCGTAGTGTATTCTTTTCTGCCCAGGTGTGCGACCATTGGCCGAGAGGGCCGTCAATCATCGTTATGACACCACTCGGCGCACCAATCAGGAGCTGGTCCACAGAGTTTAAAAAGTAGGAGCACCTGATACAGCACTAAACTCCTCACT
ACAGAGCGTTGCTCTCCTCACCTGATCCTGCCTCGACACTCAGCATTGTGGACGGCAGCGCAGAGTCTTCCTCGCGCCCGCCGTGAAGGAATGATTGACAGGTAGCGCGGCGGTGAGTACGGCGTCTCCTGTGACGTCAGGCGGTTTGGACAGAATGAATGATTGACAGCGCGTTTTTACCGGCGGTCAGTGGTAGCATG
CTCCCGGTAATCTCGCGTCTCTCTCAGTCCTCAAATAGGCATCGTCGCGCACCCTTCTCACCCCTCCCCACCGTGTCTCTCCTCAGACACGTCGCGCGCGCACCCTGTCAATCACCACCAAACCACCACCTCTCCTGACAGCTGAGCGGGACGCTGCAAAATAAACCCTGACACTCTGACCAATGTAAGGAGATTTTACT
AGATACGATTAAATTTAGATTGACGCTTCATTTGTGCAATCAAGTATAGGAAGGCGGGCTCAACGCCTGACCGCTGCAGTAATGATTGGCGCCTTTACCTGTCAATCAAACGCTTTCTACAAATGGTTGTACAGAAAGGCGGAATGGGAAGCTTTGTTGGAAGTTGCACGTCTCAATGTATCCTAATAACGTTTTGACCC
AATTACCATTAACGGAATTATGATGAACTCATTGATAGCGACCTTGAGTTTATGTAAAAGTATGTGCACGTTTTTGTTACCTACATCCTTGGGCTTGTCACTCAACTGAAACACCTCCCTATTCTTTGCGCTGCTAGATTTGAAGCATAGATATATACATCTATATAGGCTGTCTATGGATTTGAAGACAAGTCTTTATT
CTCGCCACAGAAAACTCATCAGCATTAACAAAATATACACAGGAAGGCGGAACAAGGAATTCAATCTGCGTCATGATTGGAACTCCCTGTTGAGTGACAGGCCTGACCTCCTGTTTCAGCGAATCAGCCGAAAGCTTTACCCGAGTGCTGATGACTTTCCACATTACCTCTCTTTGTTTGAGAAGGAACTGGGACTGAAG
AGAAGAACATGACGGCCTATCAGGTGTTCTGTAAAGAGTACAGGGTCAATATCAACGCAGAGCAGCCTGGATTAGGTGAGAGAGAACCCATGTGCACTGCTGTCAATCATCTTGTGCTGTTTGGTGACTGGTTGAATCTTGTTCAGTTTTCGGGGAGCTGAGTAAGAAACTCGCAGAGGTGTGGAAACAGCTGCCGGAAA
TGTCCTAACAATAAAATAGGATCCAAATCTATCCAATTTAGAGGCCCACCGCAGTGCATCGTAGGAGTGCGAGTTCCCCACCCACCGACTTGATTGACAGACGCATATTAACATATCTCCATAGTTATGCGTATAATCATATCAACCAGACAGGACATGCGCAAAGCAACTAGGATTAAAAGATTTGTTCAGCTCACTGT
TAATATTACCCTTCATGACAACTGTGAGGGGGGTGAATTTTTTTATAACTCATCTGTTTCCTTTATATTAAGTTAAATTAATTTTGCATAATTAAGGGAGTGGCCACTTGAGTGACAGCTAGGTCTCACTGGTCGCCGTCACGTCACCTCAGCTGAATCCTGCAGATTAGCCACTGAACTCGGCATATTTATCGTATTTC
TGCACCTTTTTTTACCGACGCCATAATAACGACAGAGATCACTGCCTATTCACAAGAAGAAAAGTGATTGACAGGTGGTAATTATGTGTGTAACTTGCCTTTATTCATTTACTGTATGATTTGTTTATGGGTAAAACAAAGACCATACAGGTCAGGTAGTTTAAACTGTAGGCTACAAATAGTTAATTTGTTATTAATTA
TTTAATGATATAAAAACGGTGGACCAATTGGAGCAGTTTTGAAACCGACTACGACTTGAAGTAGGAGTGCGGTCCCCCCGCCCAATGAATTGATTGACAGCTGGGTATTAACATGTAGTTACATAGTAATGCGTATAATCATACCAACAGGACAGGATGTGCGCAAAGCAACCAGAAAAAAAGGTCTGTTTAGTTTGTTT
TAAAACAAAATCTGTCAGTGTTATTTTCATTCTCTCGTATCCAGACATTTACATTTATGTGGTTGTAGCTCCCTGTCATCTGAACCAAGTGATTGACAGCTGATATTAACCAATCCATTCACATTCAGTTCAAGAGCAGTAGGTCAATCAGAAGCACTGCAGGCTTTGTTTACTGCAGCAAGTTGACATTTCAACTGTTT
ACACGTGCGCTTGATGCAGAAGTATAAATCTGCCTTAAGGCCCACCGCAATGTGACATAGAAGTGCGATTTTCCCCACCCACTGATTGATTGACAGGCGCCATGACTCCATTATAACATGTATACACGTCCACAGAACATTTCTTTCAATGAAACTGTGTAACTTTGTAATAAAAGTAAAATCGCTATGTAATTCTTAAC
AAATTAAGTAGAGTTCAATGAAATGGTACAGTCATAACAACAAGCCCTTGAGTTACAGTAGATGAGAGCTTCATGCATGAACTGTGTCCTGATTGACAGGGAGCCGTTTGTTGCTTCAGAATATTCATTCAGAGATTTTTGCTACACTACATAATGTGGAGTCTGCATACACAGAAGAAATTTACTGGGGAAGTGAGAAA
AGCGCATGTCTGACATCAGCTCACCCTCAGGTTCTGTCTGATCAGACCAAACATCTGCTCTGCCGCAGATGCTGATTGGCTGAGAGTGAACCAGACGCCCTGTCAATCAAGCTGATGAGTACACAGAGAGTGGGCAGCCAGCGGAAAATGAGCCACAAAGTCAATAGAGGGCCGGTCAATGGTGACACTTTGGCTGTTTA
AAAACAGAGATACAGAGTTGGAACAAATATTTTAATCCTAGTTTCTTTGCAAAAAATGTTCTGTGGACATGTGTTATTATAGAAACATGGCGCCTGTCAATCAATTCGTTGGGTGTGGAAAACCCCACTCCTATGTCACGTTGTGGTGGGCCTCAAAATTACTGGGATTTGGGTTCTATTTTAACATCAGCAGATTTTTA
TCATGACAACTGTGAGGGGGGTGATTTCTTTATAACTCATCCGTTTCCTTTATATTAGGTTAAATTAAGTCTGCATAATTAAGGGTGTGGCCACTTGAGTGACAGCTAGGTCCTGTGGCCGCCGTCACTTCACCAGCTGACTCCAGCAGATTAGCTGCTGAACTCGGCATATACTTCGTATTTTTGTTTTGTGTTGTTTT
AGATTCAGATCTTTGTTCTTGTAAACAGTATGTTTTTAGCCAGTAATTTAATGCTATAAAAACAGGGCGTGTCATCGAGATTGACAGTTGTGATTGACAGCTTCAGCAGCCAGTCAGAGCTTCGGGTGGAGATTGAAGTATCAATGTTCATTTTCAGTTTGATCAGCAGTAAACTACTTTCTGACCTACGGGATCTGACG
CAATCACAGAGTTGGAAAAGATATTTTAATCCCAGTTTATTTGCAAAAATAAAAAATAAAAATCTGTGGGCATGTGTTTACATGTTAGTATAGAAACTAGCGCCTGTCAATCAATTCAGTTGGTGGAGAAAACCGCACTCTTATGTCACATTGTGGTGGGCCTCTAAAACACTAATTTAGATCCTGTTTTAATGTCAGGA
GCCGGAAATAAAATAAATGAATTACCACCTTTCACGACGAAAATGCCCAATCATAATAAACTGCCTCACATACGTATTTGCTTATTGGCTGTCTCGTTGATTGACATACTCACCAGCCACACGATGTTACTGTTTCTACGTCACTGTGTTGCCATGTCCTCTTTAAATAGTGTTTTTATCACTTTAAGCCAAGCATTTCT
AGCCTACCGTTTAAACTACCTGACCTGCATGGTCTTTGTTTTACCCATAAACAAATCATACAGTAAATGAATAAAGGCAAGTTACACACATAATTACCGCCTGTCAATCACTTTTTCTGCGGGACTCGTGAATAGGCAGTGATCTGTGTCATTATAATGGCGTCGGTTAAAAAGAGGCACAACCAACAGGAACCAGCCAA
ATTTAATCCATAATAGTAGTATATAGTTACAGCCATTTTGGGCGTCGCAGGCTGAAAATTTTGGGAACCCCTGATCTAGGAGATATTCATGCGCATAAAGTAGGACTGTCAATCAAATGACAATTAATTGATGACATGAATACAAAATGACAATGTGACATGACAAATCTACTTTGCAATTAATGTTATATAACTGGAAC
CCGCTCATCCCGGGCCAGACAGGGAAATGAGTTGCCATGGACACCTGGCGAAATGTCTGCCACGAACGCCATTTGATTGACGACACAACTGTCAGCGCTGGTCAAATGCTTGCGTTTGGCTGTCACCGGCTATTGACTGTCAGAGGGGCTCTTGGAATGCTTGAAATATGAAAAATATTCCACTTATACATGGTGTGAGG
TTTCAAGAGAGAAAAATCTCGCTCTTTATTCATCTTGAGTCCCAAGCCCCCTTTTTATACTAAAGGATTGGCGCATTCAACAGGAGGGGGGCTCGTGTGTGATTGGCAGGCCGCTGTTTTTTCATCATTTCCATACCCTTTGTGAAGAAGGTTATCTTAGCAATTTTGAGAAGAGAAAAAAAGTCAGGTTTTGAGTTGAT
AACAACATAAAAACGGTGGACCAATTGGAGCGGTTTTTAGAGCGACCGCAACTTGACGTAGGAGTGCGGTTCCCCCGCCCACCAATACTGATTGACAGGCACGCGTCACCTAATCCTCAGTTTGTCGCTCCACGTCCGCCATTTTCAGTGCGAGTCAAAGCGATATCCCTAAAGGAACACCCTTGCTCTATTTTTAGATG
AGAGCTCTTTTATTTTGTAACATGTTTGTCTTGTTCTTTTTTCTAGTCATCGAGGAGAAAGGGGTGAAGATGAAGCTTACTGTGATTGACACCCCTGGATTTGGAGACCAAATCAACAATGAGAACTGGTGAGAGCAATATTTAAAGACATATCAGTAGTATTGATATTATCTGCAGATACAGCCAAGAGACCACTTTTT
GTTGAACAGATATTTTAATCCTGTTTATTTGCCAAAAAAAAAAAAAAAAAAAACAGTTCTGTGGACGTGTATATATGGTATTATAGAAACATTGCCGCCTGTCAATCAATCGGTGGGCGCACACCTACATTACGTTGTGGTCAGCCTCAAAATCACTGGGATTTGGGTCCTATTTTAATGTCAGGAAATTAAAAAAGAGA
ACTAAACTTAAAACATGAACAGAATGCGTTGGCATACACTACTGTAATCTCTTAGCTGTCTACTCTGATGCTTATGTATGCACATTCTGTCACTATTTAAACTGCCCTGTCAATCATTTTGAAAAACGTTTTTAACATCTACATTAAATCTAATGTAATTTCTTACTGGATTAAAAAGAAATGAAGTAGCATGTTGTTTT
GTGCACGGTTAGGCAGAGGTTATGTAATGCAAGAACTGAGAATGACATTTCCTTGTCACAGAGCAGCAAGCTGGAATTTTGGCTCAATTTGATTGACGCTTTTTCGTCGTAAAGGATCTTTTGTGAAAATCAACGTCGCTCTTTTTTAGTCCCTGCGGCACGCGATTTTGATGTCAGAAGAGGTAAGGCAACTCCTCAGT
TACCCACGAATCGCAGATTAACCTGCTGCTGCAGCTTCAGTATGGTAGGAAATTAAATATAAAAAGAAAAGTTGATGATGTGTTGAGATGATTGACAGGGCACGTAACTAAGGATCATAACGGTCTGTAAATGAGGAAGTAGTATGTCCCAAAGCTTGCCCACTCAGTACAAAAGAGTAGTGCATTATTATATTCAAGCC
ACACTTGTACTTAGTAATTTTAGTAAAAACCTCAAGTACTGTTGGTTGTGCACCTTTTTTACCGACCAACCTCCCACAGGAAAAAATGATTGACAGGTGGTAATTTGTGTGCAACTTATCTTTATTTATTTAGGATTTGTTTATGGGTAAAACAAAGACTATGCGGATCAGGTGATGTTTCAAATTAGACATTGTACGAT
TTTAGAAATACATGTGTCCACATTGCTTGTGTGGTGTGCTGCAAGTGCTAATCCATCTTGATGTGTCTTGGGCAACAGTGAAAGGCCGCCTACACACCTGTCAATCAAACACTATGCTATAACAAAGCTTTAAACAAATCAAATTGCAAATGAAGTTAGATAAACACTGGCTGTTTTCATTTTGAATTAATTACATTGGT
ATTAAATACATTAACTATCAAGATATTTGTAAAGTGTTTTCGATTAATCTACGTGGTACTAATGTGATACTTATGAGCACGCCCAATCAGCAGAGCTGTCACTCAAAACCACTGGGGGCGTGGCATTTCTCTCCACTACTTCTCTGGCGTTCTGCTGCAGTTTGACTGGTTTTATCCCATTCAGAGGCTGTTTATATGAA
CAGATAAGAAAACATGTAGGGATGTGAGAATTGAGATTGTTTGGGAATGATTGGATCATTGTTGTTTGCTATTGCTGTGATTGACAGGTTTACCCTGGCCTTGTGCAGGTAAACTGGTCATCAGACAAGAGATGTTCTGCTTTGATATATAATTCATAATAAACATTACATTAGGAATTATAATTTATGACTTCATAAAA
ATATTGTATGACTCGTCAGTGAAAATCCTTTTAACTTTAACCTCTTGAGTAGATCAGTCTTTCAGTTTACTGTCTGTTGGCTCTTTTACACTCGTGTGACTGACAGCTGATCTCCCAACTTCTTTGATCCCAGATATCTCATTAAGGATCTAGAGCAGACATCACTACTGTATTATGTTTCTGGTGTGTCGAAGAAGAAA
TTCTGACATTACAAATAGGATCTAAATCCCTCCCGTTTTGAGGCCCACCGCAACATGAGGTAGGATTGCGGTTTCCCCACCCACCGATTTGATTGACAGCCACGTATTAACATGTCTCTGTCTGTAGTAATGCGTATAATCATATCAACAAGACAGGACGTGCAGAAAGCAACTGGGATTAAAAGATCTGTTCAGTTCAC
GAGTAAAGAAAACTACAGGTAAATCTTTTGTTTATAATGGAGGAGACTTAGGTTTCGGTTTCTTTTCTCCATTTCAGTTGCTCCGCCTGTAACCAAGAATTCTGCGTCAATCAAATCCCAACTTGCTTCTCTCACGAAAAATAGTTCCACGTTGAATGTTATCAGTCGCCATCAGCCAAAGACAATATAAAGGCGCATTG
AAGCAAAACATATTTTAAGGTTTTGAAGGAGATGTAGTGCATCAATATGGCAAGAAATGAAATATGAAAGAAATGTGGATGATGTGTTGAGATGATTGACACGGCAAGTATCTAAGCAAATCAACAGCCCATTAACGGTGAAGAAGTATGTCCCAAAGCTTGCATATTCTTCTGTCTCACACTTACAGTTATGAGGCAAC
CCTCCCCACACTGTGCTTGCATTAATTAAAGATTGCTCTTAAATATAAAATTCTTCAAAGCTCCGCCTTATATTAGAGGTCTGCCTTTGGTTGCTGTAGCTGTCAATCATTAACAGATGCGCGTCATGTGTTTTAATGCTTGCATATGCGCATGATGGCAATATCACTTAGGATAAAAAACATAGCATTATGAAAACATA
ATGATCACAGCGAGCTGAACAGATCTTGTAATCCCAGTTGGTTTGCACATGTCCTGTCTTGTTGATATGATTATATGCGTTACTATGGAGACATGTTGATAAACGGCTGTCAATCAATTCGTAGGCGGGAAACCACACTTCTACATAACGTTGTGGTCGGCCTTATAATGGGAGGGATTTGGATCCTATTTAAAAGTCAG
CTACCCAATCAAAATTGTGCAACCGAACTATGCGGAAAGCCCACAATAAAACAAACAAACAGGAAAGTTGGAGACATGGAGACATGTTAATACGCGTCTGTCAATCAATTCGGTGGGCGGAGAAAACGCACTCCTATTTCACGTTGCGGTGGGCCTCAAAATGGGAGGGACTAGGATTCCATTTTAACGTCAGGAAACTT
ATGGTTTGCTTCTATTATACAGAAAATTAGACTTCTTCCATGAGGAATGTCAGATAGACAGCTGATTATTTTGTTGGCAGTTTGATTGATTTTGGCTTTGGCTGACAGGCACACCCATCAACAACTAGAGCACTTTACTGGCAATTAATCACTGCGCTGTGGCAGGAAACCCTTCTAGATGGGAAAGGAGGAGGGACCAT
TCTCCAAGTTAACTGGTTTGACCAGCCTCGTCATTCAGTGACTTGGATGACCTGAACGTGTTGCCCAATGGGCGACGGTCATGGTATTTAAAGTGTCAGTCAATTGTAAAGATACGCCAGTGACTAAATCATCAGACATGTCAGTCATCAGCCTGAGCTATCGCTAACTAGCTCCAGTTGTGGAAAAGAATATCTGCTAC
ATTTCCTGATATTAAAATAGTATCCAAATCCAAGTGATTTTGAGGCCCATGGCAACATGACGTATGAGTGTGGTTTTCCCCTCCTACCGAATTGATTGACAGGCACCATGTTTTTTATAATAATATGTATACACGTCCACAGAATTTTGTTTTCGCAAATAAAAATAACAAAGAATTGTGACATTTCAATCCCAGTTTCT
GCGCAAAACCCCAGCAAGATCTTTTTTTTCTTCCTCCATTTTCTTGCTCTAGGAGTAAATGTGCCTGATGTTCCTCACTTAAAGACAGAAAGTTCACACTGCCTGTCACTCAAGATGAACTCATCTGTTAGTGAATGATGACTGAACTTTGTAATGAGTGCATGTTTGTGAATATGAGGATTTTTTGGATAAAAAAATGT
ATTATTCGTCAACGAACATTTTTTACAGACGAAAACTAAATAAAAACTAAATAAAAAGTCAGATACGATGACGAAGACGATGACGAAATTTAACTGACACTTTAGTCAACGAATAAAAACGAGAGGAAAATGTTGGGGCGGGACGAATGGAGAAGAGATCCAATAAGAACTACCCTTTTGTGGGGAAACCCAATCAGAGC
ACTGTGAAGGGGGTTAATTTTTTTTATAACTCATCCATTTTGTTTATATTAAATTATATTAAGTCTGCAAAATGAAAGCCATGGCAATTTGAGTGACAGCTAGGTCTCGCTGGTCGCCGTCCATTCACCTCAGCTTATTCCAGCTGATTAGCCGCTGAGCTCGGCATATACATACTATTTTTGTTTTGTTTATGTGGCCT
CAGAGAGCTGAACAGATCTATTAATCCTGGTTGCTTTGTGCACGTCCTGTCTTGTTGATATGATTATACGCTTTACTATGGAGACATGTTAATATGCAGCTGTCAATCAATTCGGTGGGCAGGAAAACTGCACTCCTATTTCACATTGCGGTCGGCCTCAAATTTACTGGGATTTGGATCCTAATTTAACGTCACGAAAT
GTGAATTTTTTAATAACTCATTTGTTTCATTGATATTAGGTTTCATTAAGTCTGCATAATTAAGGGTGTGGCCACTTGAGTGACAGACAGGTCTATACTTCACCATAGCTGATTTCGGCTGATTAGCTGCTGAACTCGGCATTTTCATACTATTTTTGTTTTGTTTTATGTGGCTTTACACAGTCAATTGCTTTTTGGAA
ACACAAAAGAATGTTCGCTTCTCAGATCAGTCTCCTAGTGGCTGCAAATGGCACAGCAGTTCTCACTTTCCCTTGAGCAGGGCTTGTGCTGAGAAGTGACTGTCAGCCTGGCAAGCATAACATCAACTCAGTGACAAGGCAGACAACGCAAACTGTGAAAAACACTCAAGGTAGCCGTCTCGCTAAGTCACACATTTCCG
ATTTCCCCAGAAAAGAACATGACTGACAAGTCTGAAAGTTTAGTGATCTAGAGCTCGAGCTGACACCGTCACCGCAGCTAAGCTGAAGGTTGATTGATGGCCTGTGCGTGGATGACACTGATAAACTAGGCCAAAGCCGTCAGCATACGGAGAGGTCCATTTGCAACTCGGGCATAGCTGCTGCAATAGACGTCTACCGT
ATTTCCTGACGTTAAGATAGGATCCAAATCCCTCCCATTTTGAGGCCCACTGCAATGTGGTGTAGGAGTGCGGTTTCCCCACCCATCGAATTGATTGACAGCCGTGTATTAACTTGTCTCCACTTGTCTTATCAACAAGACAGGACTGCGCAAAGCAACTGAGATTAAAAGATCTGTTCAGCTCTCTGTGATCATCAATC
TTCCTCTACTATACCTGGGTTAGTCTAGCGGTTCTGTTTGTCAGAGTAAGCGGCACGCAGTAACGGGCACAGAATATCAGAGCTATGACTCGCCAAATCGCATGTCAATCAAACTGCCTGCGAAGGGTTAAATATAGTTGTTTTCGCACCTGTGCTTTTAAATGAAAATGAGCTGGTTCTCCCCGCCCACTCAAAGTAGG
CGGTGAATAAATTATTTATAAATAGTTAACTACCTGACCCACATGGTCTTTGTTTCACCCATAACCAAATCAGAAATAAGTTACACACAAATTACCACCTGTCAATCACTTTTTCTGCAGGACTCTGGCATGAATAGGCGGAGTGATCTGTGTTGTTATAATAGCGTCGACATACATGGCTGGTAAAAAAGGTGCACAAC
TTGTGCAATTTAGGATTCGAACTCAAGATATTTGCAGCACACTTATTTTATGCAAACGCACGGTCCACTAGGTTACATGAAATAGAGTTTTCCCTACCCTGTCAATCAAACGCAGATTTGCCAGGTCTCGAAATGCTACTTAAATGTCTGATGCTTTGAAACGCTTTTGTCACGTGACCTGGGTGCTTTGAATCATTTTA
TGTAATCAAGTAGGCTAATGTAAATTGTAGAGGTCATTAGCCATCAGGAATAAGTCCAGCAAAATCAGGCAAGGCATTACATAGTTTGACTGACAGGATGAGATCTGATTGCGTCCTTCAGAAAGGGCCATCAATAAGGTTTGTGTCAAGATCTTGTTTCCTTCGGGTATGCATGCGGATTAGCTTGGGTAATCTGAGGA
TGTATGTTCTTGCTCTTTTTCTCCCTGACCTGTCACTTTCACATTTAGGAACCACCAACATTCGAAACACTACTGGCCGAGAAGACTGCCAATCAATCACCCTGTGATGATGCATATTCTCTCTGCCAATCATGATCAGAGCAGAGATCATTAAACCGGAAGCAGCAACGGGAAGAGATCAGCTGCTGTTGTTTGACATT
CATACTCAAAGTCCAATTTAAATAAAAAATATTTTAACTTAAGAATCTGAACAATTTACAAAATACTGCAATACTAATGCATCCACTGCTCTGAGTGACAGCCTGAACTACTGACCTCTATATTAGCAACACAGAAACAACTCATTTGGATGAAGACTTAAAAATAGATATATCCACTTCATAAATCTTCTCGAGAAGTT
CATTCCTGATGTTAAAATAGGACCCAAATCCCTCTGATTTTGAGGCCCACCACAACGTGACATAGGAGTACAGTTTCCCCGCCCACTGAATTGATTGACAGCTGTGTAATAACATGTCTTCATAGTAGCATGCATAATCATATCAACAACACAAGACGTGAACAAAGCAACCGGGATTAAAAGATATGTTTAGCTCTCTG
GCAAACAGAAGTGATTATACTTGGTAAGACAGGCTGTATCTGCAGCAGTGTGTGTGCGTGTGTGTGTGCGTTGTGTGTGTGTGAGGGGGTTGGAGTTGTCGGTTGATTGATTGTTAAGGGGGGCGAGAGGTTCCGCACGCTCACTTTGTGATGAATAGGCTGTCAGATGCCCTCCAACTACCCAAACAAGGCCGTGGTAA
TTTTTTTTAAATTCCTCATGTTAAAATAGGATCCAAATCCCATTTTGAGGCCAACTGCAACGTGAAGAAGTATTATCTCCCTGCCCACCGAATTGATTGACAGCCGCGTATTAACATGTCTCCCTAGTAACATGTATAGTCATAGCAACAAGACAGAATGTGCGCAAAGCAGCTGAGATAAGAATATCTGTTGAACTTGC
AAGCTGAACAGATCTTTTTAATCCTAGTTGCTTTGTGCGCGTCCTGTCTTGTTAATATTGTTATATGCATTACTGTGGAAACATGTAAATAGACGGCTGTCAATCAATTCAGAGGGTGGGGAAACCGCACTCTTACATCACGTTGTGGTGGGTCTCAAAATGGGAGGGATTTGGAGCCTATTTTAACATCGGAAAATTTA
ACTCTTTTTTGAGGAGGCCAAAATACGTATAAAACATTATAAACGTAGGACTATTGGTCCTGCGGTCAGTGTTGCTGTGCCCGTATGATGGACACCTGTCACTCAAACCCTGAGCTAAACAAAGTCGTCAAGCTGAGTGGAAATTTGCCACTGGCATCAGCCTATCCTTTCACTCAAGCAACACATTTCCTAAAAAAAAA
CGTTATCTTCATTCTCATCTTCAGCGCTTTAGTTTTTCGCGCGCGGTAGTAGCTCTCCCTGTCATCCAAAGCCAGAAGGCGCTGACTGAGTGATTGACAGCTGATATTAACCAATCATTTGCGTTCAGTGCTAGAGCAGTGGTGGGCCAATAAGAAGAGCGCGAAGGCGGGGCAAGCATTACGGACTTGGATTTGTTAAC
GAAAGTTTGTTAACTGCATTTGGAGAGAAAAAGACAAGTTGTCTGCGGTAGATGTGCGGTTTCTCTCTGAGATTAATGCGGTATTTTGTCTCGCTGTCAGTCACTCTCTCCACGCGCATTATTAGCCGGTGAACACTGCGTCTCGAGCTCTCGGCATGCGCAGTCGCTTCCGAAGCACTTTGTTGCGCTTGTTAAAACTT
AGCTGAACAGATCTTTTAATCCCAGTTGCTTTGCGCACATCCTGTCTTGTTGATATGATTATACGTGATACTACGAAGACATGTTAATACGCAGCTGTCAATCAATTCGGTGGCCGGGAAACCGCATTTTGAGGTTACGTTGCGGTGGGTCTCAAAATGGGAGGGATTTGGATCCCATTTTAACCTCAGGAAATAAAAAA
TATTAATAATGAAAAAAGGAAACACGTTGAAATCTCATCTCTATTGTCTAGAATGCCTACTGACTGTCAGCTGACTCTTTTACCACTTCCTCGTTCAGCTCGCTGTTTGATTGGCTGGTTTCAGTTCCACTGACGTATCATGTTGCGAGCGTATAAAAGATGAACGCGCTCCTTCATTTCACTCACAGCTTCAGGAAGAT
AACAGTAGTGCTGCGCGCTGGTGGACAAAGCAGCGTTAAAGGGGGAAAAACAAGGCCGCGTGATGCGGCTGATGGCCTGTGACGCACTGAGCGACAGGCCTTCTTTAGCCAGATTAGGACAGATCGTGTTTGTAGTGACACAAATTACGAGTTTGAACTCTCATTATAAACTTACAAGGTATCTGCATTCCGTTGAAAAG
TTTCTTTGTCTTGGTTATAGTACAAGTCTTCACACTTTTAGCTTGCTTCTTTCCTGGATCAGTGCATGAAAGGGCTTAAGATCTGATTGATTGATTGACTGGTGAGATAAGTGCTTTTGGGGATTTGAGTGGGTGTATTTGTGTGCATCTTAATGAGTCAAAGTGAGGAGTTTAGAGTATTAGTGACATCGGAAATCTTA
ATTCCCACATACTTGCACTTTGATACTTTCAACAGTGCCGATCTTGTTTTCAAGCCAATTAGAATAGTTATCAATTTTAATTGATGTATAAGCGGACAAATCAAGTAGCGAATGACAGAGACAAAAGTGTAACTAGCCAATTAAATGAAGAGAAACAAGCAGGAGGCGGGACTTGTGTGGAGGAAGCGCAAGAGCGAGCT
GGTTTGACTGGTCGTTGGACTGTGTAAAGGCACGCGCGTGACCCCTCCAATCGATTCCAGAGTGTTTGCCATTAGCCGCTGTTGTCACTCATCATCGGCTCTATCTTCCCCAGTATCACAGAGAGCACTAGAGAGCGTCCATTCCTCACTCACTCGGTAGTGCCTCTGTGCTGTAACAAGGCGGCAGTGCGCACGAGACT
CCACTGTTGTCTCTAAAGTTATCATGGCGGTTTCCCTCTCTCTCACCTCCAGCCTAAAGTGCATGGCCGTTGGTTGGTGGTATGGCTGCCAGCACTTGGCCCTGTCACTCATTTGCCCAAGGCCCCCGCCCCCGTCTCATTTTACCCCCGAGTTTGTCTGTCTGTCTGTCTCTGCACCATTAGTGAGGTCCGTGCTGCAG
CTTAACTTGAAGAGTACGCGTTGGCACTGTTCTTTAAAAGTGCACGTAAAAGTAGGCGGAGAAGCCACGTTACGTGCGCTCAGATATGCTTTATTGACACGAAAAAAGGCCAATCAGAAAGAGAGTTTGGGCGGGGCTAAGAAAATGTCAAGATTCTACTGGCTACGAAACGCCACGTTGACACGAGAACGCGCATCAGA
GTGTCTTTAAGATTTCATTGTGGTAATGTGAAAGTGCCTTTAAACAATACATAAAGACACTGTCCATTATGCACTGACCCATATTGGGTGATTGACAGGTATGGTTCTCCAATCGGAGAGCTAAGTGGAGAAGGGAGGAAAAGCTGAGAAACCAGAGGAGATCAGGGAGCAGCAGTTCCTGTTCTCAGACACATACTCCC
AAAGCGATGGCTGGATCGACTGGACGTCAGTACGTCAGTCGACACTGACGTACTGCGCGTTGTGAGTCGGGTGCGCGCACGTCGCTGTCACTCAGTTGGTTGTAGGAAATGCGGACACGGCGAGATGTAGGGCCGTGTTTATCTTTTCCAGTGATGCGGCCCAAGTCATATTTTATGGAGGTTCCTTGACATTTTTAAAA
CATATCTGTTTTAATCATTGTACATGCGTGCAGTGTACATTTATTTGCAACATAATAACAGCAATCAATCACAGCCGCCTTGCCATGTCACGGTATCGTGGCAGGTAAGATAACGAGGTACACGTCGTCTTTCGTTGACTTCTCGTGTATTCCAGACGACCTAATGTTACAGTGCCCTTAAATCTGTCCAGATATGTGCG
CGACTGTTTGGCGGATCGCTATTGGTTGCATTTCTCCCTCCTGAATCTCGATTGGCCAGAACGTTGTGGCTGCACGTTTCTAATTGGCTGTCATTTTAGACTCTACCCGACAGGCGGGCCGTTCACATACTATGCGAGGTTGTGATTGGTTCTTCGCCAGACCGGGAACACGGCCGCACCGAATGATAGGTCTGAACTCT
TTTGCAATAGCATTCACAAGTTCACCCTTTAATCAACCCATAAAATCGTCCTGCCCATGAGAACGTTTCCTTTTGAATGACGTCAGACATTTTCCTGTCAGCTGATGCGGTGGGCGTGTTTACGTCGCTGATGTAAACAGAAAGGACCATTTTGATCAGACAAATCTAGGAGGCACAGTAACTCATCAAAGCTTTTGTTT
GAGTCATCACACACGGTCTCCCACTGGCTATTAGAGTTCTTTACCTCCACTGTCCCAAAGCAGACATCTAAACCATTGACCAGTCTGATGTTCTCAGCTCCTGTCAATCAAGCAAAGAGAAGCTAATTTTAAAATCACGAAATACATAAATGCCAGTACTCATGACTCTCAAATAAAGCAACCTCAAAAATGATCACTGT
TTTCCCGGTGGCCTGATGGTCAATCTGGCCTGCCGTCGTGCCGTTTGATTACCTCACCTCGACATGCCATAGGCTGCTTGCTGCTTGATGGACACCTCAAAGCACGAATCAGGTGAGCGCGATGACCATAAGGTCCAATCATTTCAGCGACGTACTGCCTGATTAGCTATTTGCATAGAACTTATGATACCAGCTACAAC
AAACTGTAGTCCGTAATGCTTGCCCCGCCTTCGCGCTCTTCTTATTGGCCCACCACTGCTCTAGCACTGAACGCGAATGATTGGTTAATATCAGCTGTCAATCACTCAGCGCCTTCTGGCTTTGGATGACAGAGAGCTACTACCGCGAAAAATTGTAAAGCGCTGAAGATGAGAATGAAGATCACATACCACTGACAGAT
ACTAAGATTTATATTAGGGATATACCAGCTGTCTAGGTAGTCAGCTCACTGGGTCTGAGACAACCAACATGAACACATGCAGGAAAATACCCTCACTCATCAGCTGACGTGTATGTGAGAGCCTCAGTGACCCCCCTAAACACTGAGCAGTCGGGGGAGGAACTCCGAACGAAATTGTCCGCATAATGTTAGATCAGAGA
GCTTCTGGCAAATATCTCCATGAAAAACAAAAGCGCTCTTCGACAGGGTAACTGGTCTCCACGCACTTTCCAGGCTGTCCCGCACCGCAATTCTTGACGAGTGTCAGCAGCTGCGCGAAAAACTCCGCCCCCGTCAACCCCCACTGCACTGCGCCGCGCTCCCATTGGCTGCTGATAAACCTAATCTCAGTCTTATCAAT
CGAACTCTCATCTCCTCCACCAGCTGTGGGAAAAGCCATTAGAACGACACAGATCACTCTGCCTATTCATGCCAGAGTCCCAGGGGAAAAAAGTGATTGACAGGAGGTCATTTGTTTGTAACTTTATTTATTTATGGTTTGGTTATGAGTAAAGCAAAGAACATGTGGGTCAGGTAGTGAAAACATGAACAACGTCGCCC
AGTAAAAGCCTCTTTTTCAAAAATAAGATCCAAATCCCTCCCATTTTGAGGCTGACTGTGACGTAAGAGTGCGGTGTCCCCGCCCACCGATTTGATTGACAGCTGTATATTACCATGTCTCTGTAGTAACACATATAATAAAAATTAATAATAGATATCCATATAGCAGTTGATATTAAAGTGTATCCTATCACATTTGC
CAGGTGCTGCAGGCGGGCAGGAATCCTGCACAATGGACTGAGCGAAGCAGGCGGAGCCAGAGGAGGAGGGTATGGAGGGGGCGGGGGGATCATGACTGACAGGTGTCAATAAAGAGAAGCAGCATGACATGGAGAAATAGTCTGTACAGACTGGAGACATCTTCCAGCCAGTAAGAATGTGAAACTCTGAAGACCAAATA
TGAGCATTTGTGCAAGTCGGGATTCAAACTCAGGACATTTTCAGCACACTTACTTTGTGCACTACTAGAATACATGAGATAGAGGGTTTTCCTGACCCTGTCAATCAAGCACCAGGTTTGCCAGATCTTGAATTCACACTTTAGTCACATGACATAGGTGCTTCAAATCATTTTAGTCATGTGACCAGCTGTTTCGAATC
AAACCCTCATAATGAATTTCCCCGGCAGCATGGCTGTGAGCTGTAATGATGGCTTTGCTCATGGTGTCACATTTAGCAGTAATAAGACTGACTGCAGTGTCAGTCAAAGCCCATTGTTTTCCACCCTCTTCCTCAACTATGACCTCAATCACTGGTTTAGTATCTCTCTCGCGCTCTCCCCCTCTCTCCCTCCCTGCTGT
ATAAGTAATATATAGAAGAGACAAATCGCTGGTAAAACCGGCATCATGCAACTGAGTCATGTTCAATAGCCCATGAAAAGCAAATGATCTGTGGTGGTGATTGATGGGTTGACAGTGTTTGGAGAAGCCGTGTTTTGGTATTGTGGTGTAGAACAGGTTTTGTTGAGTGACTGTAAAGTAATGGAGGCTTTTGTGTGCTG
CCGGAAGTGCATGGGGCAGTAACGGGCGAGTGAGCGGAAAGAGGTGGGCTATTAATAGAGCAGAGGAAGTACTGTACTACCTTCACACATCCGCACATCTGGCTGACACACAGCAGACAGACAGCCGGGGGGCGGGGTGCTGCTGAACGCCTGTGTGGCCCATCGATTGTTCTGCTAATGGAATGAGCCGCTCCCCCTCC
AAGGGTGTTCCTTTAGTGATATCGCTTAGACTCACACGCTGAAAATGGCGGACGTGAAACAAGAAACTAAGGATATGGTGATGCGCCTGTCAATTAATATTGGTTGAAAATTGAAAAAAAAAGGACTGTGTGTGTGTATATCACCCCCAATTTGACGGTCTATACACTATACTTACACACATGTCTGTCCAAACAGCTTA
CTGATGTTAAAACAGGATCCAAATCTCTCCTATTTTGAGGCCCACCGCAACATGATGTAGGAGTGTGGTTTCCCCGCCCACTAAATTGATTGACAGCCCCGCATTAACATGTCTCCGTAGTAATGCATATAATCATATCAACAGGACAGAACGTGCGCAAAGCAACTGCGATTGAAAGATCTCTTCAGTTCTCTGTGATC
GCCACATAAAACAAAACAAAAATATGATCAATATGCCGAGTTTAATGGCTAATCTGCCAGAGTCAGCTGACGTGACGGCAACCAGCGAGACCTAGCTGTCACTCAAGTAGCCACGCCCTTAATTATGCAAACTTAATATAGCCTAATATAAAGAAAATGCAAGAGTTCTAAAAAAATTCACCCCCTTACAGTTGTCATGA
GTGAAAGAGTGATTTGCAGTTGCTTGACAGACTATTTATCTTCAGGACATTTCCACACCCACAAACATTGCATGACACAAAATGTGATTGGTTAGTTCACTTGTCAGTCAAATAACATAGGCATTCCTTGACCATTAAAGTGGCTAAAGTTCTCAGAGCTACAGTCGTCAATCTGAGGTCTGGCTATGCGAGACTAACTG
TGGACTCTGTAAAGCCACATAAAACAAAAAAAAAAATACGATGTATATGCCGAGTTTAGTGGTTAATCAGCCGGAATCAGTTAAGGTGACATATCTAGCTGTCACTCAAGGGGCCACGCCCTTAATTATGCAGACTTATTATAACTTAATATAAACAAATCGATTGCATTATATATAAAAAAATAATTACACAGTTGTCA
GTGACAAGAGTCATGTATAATGTCAACTGTGACATCTAACTGCAACTAAATGGAGTCCACAATGTACAGTAGGTTTGGGAGGAGCCTATTAATTCAGGAGTGTCAATCATTATCTCATGAATATACTGAATGAGTAACAGCCATCTGCTTGTTACGTCATGACGTATGGAATACTGTTTCTGGGTCCAAACTGCTGCTCA
CAGCTTGCTGCAGTAAACAAATCCAAGTCCGTAATGCTTGCTCCGCCTTCACGCTCTTCTCATTGGCCCACCACTGCTCTAGCACTGAACGCGAATGATTGGTTAATATCAGCTGTCAATCACTCAGTGCATTCTGGCTTCGAATGACAGAGAGCTACTACCGCGAAAAACTAAAGCACTGAAGATTAGAATGGTTAACA
ACAGAGCACCACAAATGAGTCCTTTCATTTCAGAGCGGCTTTATCAAGGGCCACCACATGTGTCTGACCACACCAGCCCCCCCAAAAACCACACACCTGTCAGTCATTAGACACTTTACCCTGATAGGGCCATTTGTCTTTATGTCTATGGCAGGCCAGTTCTCTATTGGCTGAAGCCTGGCGAAGGCCAGGTCAAAGTT
TACTGACATTGAAAAATTACCTGTAGGCTTTTATCTGGAAACAATGAACAATCACACCCAGACAATAGGCTATTTGTAGTCGTAAATCAAAGTGTCAGATGGGCACTGTTATACTAGTGCTTTTAGCAATTAAGTGCTTCCCTTGTATCTTTGACCACTTGTTTAGGTAATTACCACTTGCATAATTAGTTATGATTTGT
TATAACTGGCAGAAGGTTGGGTCAGCTCTATAAGATCAAATCCAAATGAATGTAAAGTCTTCAACAGGTAATAGTGAGTGTAGGCATGTGATTGACAGGACTGAACAAAGCACAAAACACTCTATGCGCAGTAGAAAATAAGGTCTATCGAAAACTTAGTTCGACATTAAATTACGTCAAACAAAACAGCGACATAAGCC
ACAGACTTAACTATTATGATTCTTCGGTTAGTACAATTTATGGACAAAACAACTCATTTTATCTGTCTGAAACAACACATCTTCTACTGCTTCACTCAGAGAAGCTGTCAATCATTGCTGTCAATTAAGATGTCACTCCTCACATTTATAGCAGATAGCTAATTAAAACGTATTAACAAACATTCATGACTATTCATTTA
GATCACAGAGAGCTGAACAGATCTTTTAATCCCAGCTGTAAGTCCTGTCTTGTGGATATGATTATATGTGTTACTATGGAGACATGTAAATAAGCAGCTTTCAATCAATTCGGTGGGCGGGGGAAACTGTACTCCCACATTATGTTGCGGTGGGCCTCAAAATGGGAGGGAATTGGATCCTATTTTAAAATCAGAAATTT
GCACACAAAAACTCCTCGCCTATGCAATTGGGACAAGACCTAATCTCAAATTCAGCCCGTTTAGTATCTCCCTTTGGAGGTGCTGTAGTGTTTGATTGATGTGTGGCGTGTACAGTATATGTGTATTTCCATGTCCTGATTATTGATAGCCTATATTGTTTCGAGTTTTAGAAATTATTGGTAGGCTATGTATTATATAA
CATTTCCTGGCGTTGAAATAGGATCCAAATACCAGTGATTTTGAGGACCACCGCAACATGACGTAGGAGTGTGGTTTTTCCCGCCCAACCAAATTGATTGACAGGCACCATGTTTCTATAATAAAATGAATACACATGTCCACAGAACTTTTTTTTTTTTGGAAGTAAACTGGGATTAAATTATTTGTTCCAACTCTCTT
AAGGAAAAATATATACTTTTGAGTGTGTAAGAGAAGAGTATACAAGCTTTGGGACATACTACTTCCTCAGTTACAGATCATTGTGTTGCTTAGTTATGAGCCCTGTCAATCATCCACATCTCTGTCATATTTAATTTCCTACCTTACTGGAGACGCAGGAGCAGGATAATCTCCCATTCATGAGTTTTTAATGCAGAGAA
TTTTGTCCCCTTCTTTCTGTGACAGAGCGGCCCCCCTATGCCCCTGCCCCCACCCCGGCCCCCACAACAGTAAGTATCCAGTACATGCCAATCATCCATATGGCCCCTCCCTCCCCCTCATCACCCAAACCCAAATAGGTTCCTTAGAGATGAGAGGATTGTGGGGAAGTCACAGAATCATGTGGGGTGGCTTTTTTTTA
GTTATTTGTAGCTCAGGTAGTTTTAACTACCTGACCCGCATGGACTTTGTTTTACCCATAAACAAATCGTAGAGTAAATGAATAAAGATAAGTTACACACATAATTACCACCTGTCAATCACTTTTTCCGTGGGATGCGTGAATAGGCGTGAATAGGCAGAGTGACCTGTGTCACTATAATGGCATCTGTAAAAAAAGGT
AGATTTGGGAATGACAACCACATTTAAATGCATGAGTGAATCCCTTAATTTACCATTCGTTGTGTGTATGAAACATGACTCACTGCTGGAATCGTGTTGATTGACATGCTGGTTGCCATAGAAACGCTCTGGGGTCTTGCGTGTTTTGTATTTGCTATTTTTGACCAGAGTAATAATAACTTGTCCGATTTGGCAATTTG
AACAAATAATTATTTGTGGCCAACCGTTTCAATTACCTGACCTGGATGGTCTTTGTTTTACCCATAACCAAATCATAAGTTACACACAAATTTTCACCTGTCAATCACTTCATCTGCAGGATGAAAAGGCAGAAGATCAGTGTAATTATAATGGTGTCGTCAAACGTGGTTGGTAAAAAAGGTGCACAACCAACAGGAAC
AAAGACTTGTGAAAGGGAGATTATCCTGCTGCTACTTCTTCAAATAAGGTAGGAAATTAAATATGACAGAGATGTGGATGATTGACAGGGCTCATAACTAAGCAACACGATGTGTAAACAAGGAAGTAGTATGTCCCAAAGCTTGTGTACTCTTCTGTTACACACTCAAAAGTATATATTTCTCCTTCAAAAAAAAAAGT
AACATAAAACAACACAAAAATACGATGTGTATGCCAAGTTCAGCAGCTAATCAGCCAGAATCAGCTGAGGTGACGTGACTCCAACCAGCGAGATCTAGCTGTCACTCAAGTAGCCACGCCCTTAATTATGCAGACTTATTATAACTTAATACAAACTAAACGGATGAGTTCTAAAAAAATTCACCCCCCTCACAGTTGTC
ACAGAGAGCTGAACAGATCTTTTAATCCCAGTTACTTTGCACATGTCTTGTCTTGTTGATATGATTATACGCGTTACTAGGGAGATGTGTTAATTCATGGCTGTCAATCAAATTGGTGGGTGGGGAAACCGCACTCTTACATCACGTTGTGGTGAGCCTCAAAATGGGAGAGATTTGGATCCTAATTAAAGAGATTTATT
CACGCTGTCCTTTATAATTTAATGTCACGCTACGGCACTGCAGATCTGCTGAGCGTACAGTAAGATGAATGAGGCCACTTCCTGTCGCGCATTTCAAAGGCCTGTCACTTAAAGCTAATGAATTGACCAATACCTGCATGGAAATGGGGCGACCACTCTGCCTTTAAAAGGTCCTTTCCACCTCATCTTTCCCACACTTG
TTGTTTGTTTGTTTGTTTGTTTTTTATTGTGGGGGTAGTTCGATTACACAATTTTGATTGGGAAGAGCGAAAGTGTGCTCTCTCAATTGGCTAGAAAGGCTGTCACTCACAGCCGGTGTTCTGTCAATTTGTCCTACCTCGTCAGATTGTCCTACCTTTCATTCAAAAAAAAGTAGGTAGCACATTTTGATGACGCAATA
TGACTGTAAAGCCACATAAAACAAAGCAAAAATTCAGCGGTTCAGTGACTAATCAGCAGGAATCAGCTGAGGTGAAGTGCTGCGACCAGCAAGACCTAGCTGTCACTCAAGTGGCCACGCCCTTAATTATGCAGACTTAATAAAACTTTATTTCAATGAAACGGTTGAGAATTTCACCCCCTCACAGTTGTCATGAAGGA
GGCATTCTCACCTTTTTATGTGATGCTCGAGGCTTATTTTATGATCTTGTAGGCTTCCTCGGTTGTTGAAACAGCAGGTAGTGTGACTCTGTCTACCTCCTACTGTTGGTAACTGCTCTTCTTAGCAGGCTGCTATATCAGTAAGAGTGAAGTCACTGTCTGTTTGAGTGACAGTTGTTTTAGCTGTTGTTCTTTTGACT
ATCCATTCGTGCCTCCAACCACAATAGTTCCCTCAGCAGTACAGCACAAAGCACTTCAGGTAGATATGCAATGATTTAGCCTATCCAGTGCCATACAGGCCTGTCACTCATACGCGCTTTAACTGCCTTTGTGTATTTTTATAATTTTTAACACTTTGATAGATGTTTTTTTAAGGTATTACTAGGAATAATTTTAAGTT
ACAGGATCCAAATCCCTCCCATTTTGAGGCCCGTCACAACGTGATGTAGGAGTGCAGTTTCCCCGCCCACCAAATTGATTGACAGCTGCGTATTAACATGTCTCCGTAGTAACATGTATAATCATATTCACAAGAGAAGACGTGCGCAAAGTAACTGGCATGATCATAAATCATCATCAAATATGATCAAGTTTAAAACA
TAAAAACATTCTAAACTTATAAAACAATATTCTAATTCCAGTTTATTTGCAAAAAATGTTCTGTGGACACGTATGTTCATTTTATGATAGAAACATGGTGCCTGTCAATCAATTTGGTGGGCGGGGAAACTGCACACCTACGTTACGTTGATTAAAAAAAATTAGCTCACTCCAATATGACTGTGGACACACTTTACCTA
AGTGTGGCACGAGGATGGTACAAGAAACAGAGGACGTTACAAAACACCTCTGATCTTCCTCTCATCTCTGCCTGATCATGGAGGAGGGCTGCCTGTCACAATGATGGATGGCAGTGCACTGCATTTGGAAGTGGATGGGCCTGGTATCCCAGAGGAGACAGCCAGGTATGTGCACACTCAACCATGCTCACATTCCTATT
GTTTTCAAGCTCCACACGAGGTCTCGAAGACTTCACATCAAAAGAGTGCAAAATTGAAACGGATGAAAATGTTATGCAACCGGAATGAGGAGCGGTGGAGCTCCTGTCAATCAAAAACAAGATACCATATGATCACTGGGAATCATTTACCGTGGGAGAGACTGTCCCTAGCACTTAATGAATTACTTTGTGGCAGAAAT
ACGCAGGGGTGTGTGGGTCTACAGCACAGAGAATACAACTGGCCTCTGATCAGGATCTCTGAGAGAAGATCACGTGAACTCTACTGGTGCTCCAATTGGCTGTCACTCAAGAAAGTCGCTCTTCATTTGCATAACGTCAAAGGAATCTCAACTTTGGCGCCGTTGAAATGAAAGGTCGCTTGTCACTTTACTGAGTCGCT
AATTTCCTGATGTTAAAATAGGATCCATATGCCTCCCATTGTAAGCCCCCAACAACGTGACATAGGAATGTGGTTTCCCCACCCATAGAATTGATTGACAGCTGCATATTAACATGTCTCAGTAGTAACGCGTATAATCATATCAAGATGAAGACAGGATGTGCGTAAAGCAACTGGAATTAAAATCCTGGGATCCGTTC
GGGTAAAGATCACTCGTGATCAGGGTTTGAACTCAGAGAGATGTTTCTTCTGAATGACTGCTGCTGAATGATTGCTGAGGCAGAGCACTAATGAGCCTGTCACATTGATTACACTGATGGATTACCACAGAGAGAGACTGAGAGCTGGTGTTGTTGAGGGACTTGTCATTTTTGAATTCCTTTTGCTAGAGATATTGTTA
GTGAAGTCCTTAATTGCATAATACCACACGTAAGTGTCTCTGCATATCGAAAGTGTCTGTGGATGTCAGAACTCCTCTTCACTCTGTTTGATTGACAGCTCCATTGAGTCATATACGGCATGTTGACAGCCGCCATTAAAGCGTCCCGTGTCAGGTTATGTTTTACAAGGCTTAAGCGGTAACTCAAGCGGCTGCCTGTG
AGGAATCTGAAGGAATAGCCTGAAATGAGATGTGGAGGTACCCGTGGGCTGGTACTAATGCTGTTCGGCTGCAGCAGCACCAGCGGTGAGTGGCAGTCGGGGGTATTTCACGATAATTCCGAAAAAACACGAATAGATGCTTCGTGCTTTTCCGGAAGTCTTGTGAGGCGCCGTCTGCTGGTTTCTCTGTCACTTTATAC
TAGTATGGAAGTTTGCGGTTTCGGACACAGTCCTAGTGATTTTGAGACTAACCACAATGTGACGTAGGAGTGTGGTTTTCCCCGCCCACCAAATTGATTGACATGCACCATGTCTCCTTAACATGTACACACATGTCCACAGAACACTTTGTGCAAATAAACTGCGATTAAAATATTTACAAAACATATACAAAAATAGT
TCTAAAACTAAATTCGTCAGTGTTGTTTTCATTCTCTCATATCCAGACCTTTACATTTTCGCAGCTGTAGCATCCTGTCATCGGAACAGAGTGATTGACAGCTGATATTAACCAATACATTTGCGTTCTGATCTAGCACAGTGGGCCAATAAGAAGAGCTTGAAGGTAGGCATTGCAGGCTTTGTTTACTGCAGCAAGTT
TTTCCTGATGGTAAAATAAGATCCAAATCCTTCCTATATTGAGGTCCACCGCAACGTGACATAGGAGTGTGGTTTCCCCACCCACAAAATTGATTGACAGCCACGTATGAACAAGTCTTCTTAGTAATGAGTATAATTATATCAACAAGACATATCAACAAAGCAACTGGGATTAAAAGATCTCTTCAGCTCTCTGTGAA
GAACTGAACAGACCTTTTATTCCCGATTGCTTTGCGCATGTCTGGTCTTGTTGGTATGATTATACACATGACTACCGCGACATGTTACTACACGAAGCTGTCAATCAATTCGGTGGGCGGGGTGACCACACTCCTACGTCAAGTTGCGGTCGGTCTGAAAACCGCTCCAAGTGGTCCACCGTTTTTATGTTGTTAAATAA
CATCTGATGGTTTGTTAGCACAGTTTGTATTTGTCAGCACTCTTCAAATTCATGTGAAAGTCAGTTACTGAGCGTCACAGAAGGTGTTTGATTGACAGGAGAGTGTTCTTAAATGTGAACACATTCATATTATAGCCATTAAAGAGAAGAATAGCTAACAGCAAGTAAACCTGAGAATGAATCTGCCCGGTGACGTGCTA
GTACCGTAGTGTTTATTATAAATAACCTGTTCTGTGTCTTCATAGTGTTTAATGAAAAATGATCTCTCCGCTCTCTGTCTACTGACATGAGGAGAACCTGTCAATCACATGACATCACAACAATAGCAAGGATCAACCGTCCAATCAAAGCCTGATGAACAAAGTCAAGCCCCGCCTTACATTTTGTCTAGTTTGAGAGG
AAGGTAAATATTAAATTGCCATTGCTGTATGTTGTAGGTGTGTGCTGTCAACGACAATCAGGGAGGGGGAAGGGCAGTGAATCAGCTATGTCAGTGGCACCAATCAATCCACAATAATGTATTCCCGTGGGGGCACCCCTGGTGAAGACCATAGTGCCAAACATACTTTAACACATAGCTTGTTGTTGTATATGAGCATT
AATTGCAACTAATACAATATTAATATATTCAAATTACATTTGCTAATTAGCATATGTAGGGCTAAAGCAAGGTAATGGGCCCATTAATAGTTTTGAGTGACACTTTGACTTGTCTGTTTCCGTGTCTTCTCTTTTCTTGTCCAATCACAGTTGTGCATGGTGGAGTTTGGCTTTCCGTCCTTTCCGAACCAGGCAGTTGC
ATAAGATGACAAAATAGCTTCAATTGTTTAACCAGTCTCACCATTGACGGTAGTCGGCATCACAGTTGCACCAGTACTTTGAGTCGGTGCAAGTTTGATTGACAGCACAGCCACATTTTCCACTTTCAGGGAAAGCTCCTCCCCAATACTCATGACTCTCATTATGTCGGCCAATCCAGTATGTGTAAGGCCTTCCATCT
GTGGCGTCTGTCTAATGTCAAGCTGACTCAGGGCTTGACTCAAACCCATTTCTGAAGTAGCATCAACACCTTAAGGCCTAAAACGACCCTTGCAGACAGGAAGTGTCAATCACACCGAGTTAGGACCTGAGTGCATGACGTGAACCTTGAAGCATAGGGGAATAACTATGCAATAGCCTATTAAATGATTGATTCTAACT
TCCTTTCTTTAATATGAGCTCTGAGATTGGAAAGAGGAAGCCAGACCTGAGGAATGCTTTAAAGAATTCGGATGTCCCATTGAACCCTAGCCCGTCACGCTGTCAATCATTTGTGCAGATGCCAACAGCCAAACTATTTTCTTAATCCATTCCTCTATCTAGTTCATCATGGGTGGTTGAGCAACCATTTTGAAAAACAG
ATACGGTTGGAGATATTCAAAGATCATGAAAAGCTCAGACGCAAGGCTATCGTGTCTGAGGTCAATGTAGAGGCAGCTTACTTTAGGGCTGATTGACAGGCTTCAAAATACAGCATTAGAAAGATGGTTGAGTTTGTGCATATTTTACCCAAATTTGGCTTGAGCATTTTCTTTTCAGATGTATTTTAGGTGTGTTTGCA
CTCACTCTGGTTCCCGCACTGTCCGAGCTGCAGGGTGATGATTTCTCGAGGCATCCCGTCCTGCTGTTATTTCAGCTGTACGATCAGTAAATGTGAGAGACGTTCTGCTGTCAGTCAACCACTATGCGTGTTCCCGCTCCAACAGCAACGGCCTATCGGACGCCCACTGCGCATGCGCAAACTCCGGCAACTTTACAAAT
ATGCAATATTGTAGTTTGGCACATAAATTTAATTAGCATATTCGGATGGAAACATAGCCATTGACAGTGAACTAGCATCACAATCCATTTGATTGACACATTACAGTGGCCACCTGGTGTATGACACCTGCTAGATATGATAAATAAAATGTGTCATTGTTAAAGGAATAGTCCACCTTAAAAATTCTGTTAAACACAAA
TCTCCTGCGTTCCGACTTGTTCCTCTGTTGACCGAAACGCCCAGTGAAGTAAGCGGATGAGTGACTGACCAATAGCAGTGCGACATTGTTGATTGATGGGCTGATTGTCCAATAGGCTAAGCGTGTTCCACTACGAACGCTTTGGATTTGGAATAAAGCGTTTGTAATCATAACTTGTGTTTGTTGTTTGTTGTTTGTAG
TAGTCGCCAATAATTTAGGAGACATGGACACTTTTTTTCTCTTCTCCAGCAGATGGAGCCACTTCACCTGTGCTCTACGCGTCAACAATACACGTCACTCGCCTACGTCACTCACGTCGTACGTGTTTGAACGTGGCGGCGCGAAGAAAACTGGAGATTTATACTTTACATCGGTGCTTTTCTCTTTATACACATCTAAC
AACCCCTCACTACTCATTCTCTCATCTTCAGCTCTTCACATTTTTGAGCTTGTAGCTCCTGTCATCTAAAGGCAGAAGGCATTGACTGAGTGATTGACGGCTGATATTAACCAATCATTCCCGTTCAGTTAGAGCAGTGGGCCAATAAGAAGAGCACAAAGGCGGGGCAAGCATTGCAGGCTTTTTACTTCAGCAAGTTC
ATGATCCATTTCCTTTGTTTCCTTTTGCAAACCAGCTATTCTGCTGTTAGCATAAAGCTGTGTAGAGCTGCAGTTATATCATGCAACATAATGATTGACAGGTCACTGAACCAATGACAGCGAACAGAGTGCAGTAAATCAACAACATCTCCGATAGATGAAAAAAACAACACCATTTGTCGAAAGAATCATGCAGCCAT
GACCGGAGAGGCAGAAGTGAAGCCGTCCAGACAACGAGAAAGGACAAGAGGAGGCACGCAAGAGGCAGGGGGAGGAGCAAAGATGCTTTGATTGACAGAGGAAAGAGGAGGGACATGGACGCAATTTGAAGAACTTGTTTTTCTGGGAATGGATATTTTAAGCGAAGGGAAAAAACAAAGGAGAAGAAGATGAAGGATGC
GGAAATAATTCCAAAAGGCATTTCACTGTGTAAAGTTACATAAAACAAAACAAAAATATTATGTACATGCCGAGTTCACTGGGTGACGTGACGGCGAGCAGCGAGACCTAGCTGTCACTCAAGTGGTTATGCCCTTAATTATGCAGACTAAATCAAACTCTATATAAACGAAACGGATGAATTATAAAAAATCACTTTCA
TATTCAATTAGTAAACATACCAGGTCAGTGTTTGTGGACTGAGAGTTGGCACCACACACATGAGCTCATCACACACCAGACTGAGTGAGTGAGTGAGTGAACAGCCAATCGTGCAGGGTTTAATGTGCATAGTGTCCAATAGAAGGGCAGCAGCTTTGAGTGGGTGGGGTTTTAGGGATGGAGGACTAAATAAAGCAGAA
AAAACAACGAAAATCATAATCATGTCAGAAAAATACACGAAAAACGAGATCAAAGGAAAAAGCGCTCTCTCTCCCGCTCTTCCTGAATTGCTTTTCACATTCCCGCGCTGCGTCGTCAAATGATGATAGATCGGTCTCCTGACCAATCAGCTGTCAAAAAGGCGGGCCTACAGAAATGACAGGCATCAGCTCTCGTGAAG
TTTTAAGTAGTTTTTTTCTGTCTCTGCAACACAGAAAGCCTTTGTCCCGCCCTTACGTTTCACGCAACTAGACAAGGTCGACTGTGATTGGCCACTTTTCATGTCAGTCAAATCACGCTTCAGAATCAATTCTTAAACTTCGGAAACTGATTTTCAGCAGCTTATGACACAGTGCACTAAAATAAACACTCTAAGCACAG
TGCACGAAATTTTGAGTAGGCTGTTTATACACCTCATACAAATGCCAAAGATCCTATGAAACCTGGCTATACCGAACCGTCCTCATGCATGATTGACGGCGCCTGGCCCAATCGTGTTCGAGAACCGTCTGTCAATAAAGGCAGTGAACCAATAGCGTTGGACCAGGAGGCGGGCCGACATGCTGTACGCGTGCCTCAGC
CAGTCGTGCCCATGTTTGGACGTTTCACGTTTATTAGGTCAGGTAAGGTTGAAGCAGTAAGTGCATGTGACCTCAGGTGAGGGCAGCTGTTTGAGTGGCAGGTCGCTGAGTGGTTTCGCCAGCAGCTTTTTCCCCAGAATGGACTGAAGCTGTTGCGCCATGATGGCCTGCTGCTCCACTGAACAGTGATTCTCCAGAGA
AACCATATCTGATCTTGACCAGGTGGGCATGTTGAGTGATGCAACAAAGTTGAGAACCCTTCAACTCTATGTTAATGAAGAGCGACTTTCTTGAGTGACAGCCAATAGGAGCACCAGTAGAGCTCACATGATCGTCTCTCAGCTTGTTCAGAGGCCGGTAGTATTCTCTGTGCTGTAGACCTACCAATAGCATCTGGATG
CACAGAAAACCCATGATCAGACAGTGCTGTACACATGATTCTGCCATTAAACTATACAGTAATGAATAAGAGAATGGCGTGTGCAGTGATTGATTGACAGGCTGTGCTGCTGAATCCTGAGCTCGCGGCGGCGTTGACAACAACAACAATGTGCGATTAATGTTACACTACGAACATTCCAGTCGTATATCTGATATTAA
TTATTTGTAGCTTACCGTTTTAACGACCTTACCTGCATGGTCTTTGTTTTACCCATAAACAAATCATACAGTAAATGAATAAAGATAAGTTACACACATAATTGCCACCTGTCAATCACTTTTTCCGCGGGACTCATGAATGGGCAGAGTGATCTGTGTCGTTACGATGGCGTCGGTAAAAAAAGGTGCACAACCAACAG
CCCATTTTGAAGCCCACGACTGCTATGTGACGTAGGAGTGTGGTTTCCCTGCCCACCGATTTGATTGACAGACGCATATTAAAATGTCTCCATAGTAACATGTATATTCATATCAACAAGATAGGACATGCGCAAAGCAACTGGAATTCGCTGTGATCATCAATCATCATCAAATCTGATCAAGAATGTTTATCACTAAA
GCAACAGTTACATTCAGGAGGTAAACACAAATTTCATTTCCTGATTCACGCTTTTATACGAAGCTGATATTAACAGGTGGAGTTTAATGAAATTTGTCACATGTCAATCATTCTCCAGTCCTCCCATGGCCGCACCCATACATACTTCCTCTTTTTCTACTAATTCTCTGCACAACGTAAAAGCACAAAACTGCTCAAGT
AAAATTCTGCAATCGTTGCGAATGACTTGGTGTGGTAAAAGGGATGGAGTGAAGGAGCTAATGGAGGCAAGGCGGGATTAACCACCCAGGGGATGATTGACAGGTCGATGGTGCTGCTTGCATTCCCCCGTCTGTGAACTCACAGATATTGGAGTGGCTTTAGTTGACGCAGCACAACTGTTGGATGATCACCAAACTGT
GGCTGAGTGATTTTGCAGTCAAATACAAAACTATGAATAATGTTCTTTGCTGGGCACCATTCCCCACATCTTCACACCTGCCACAGCCCATGCTGTTTTATGTGAGCTACAGCTCCTGCCTGGCTGTCAATCACAAGAGTTTGTGCGCTGCATTCTCTGTGTGCGATGAAAGCAGAAACTGATGAATAAATAAAAACTGC
GGTTGGGTTTAGGGAAGTAAGTGGGTGGGCAGGTCAATCAGTAAAATTGGTTGGGTTTAGGGAAAGAGGAGGGTGGGTCAGTCGATTGGCCGGTCGCCCAGTCAATCATTCAGTCATTCAGTCAGTCAGACGGATGGTCGGCTGATAGCGGCTTCTAGTGGGTTTGCGTGAGAATTTGCGCCCATGAGAGACATTCTAGA
TAATCATCACAGAGAGCTGAACATCTTTTAATCCTGATTGCTTTGCACACATCTTGTCTTGTTGATAGCATTATACACGTTACTATGGAGACATGTTAATATGCAGCTGTCAATCAATTTGGTGGGCGGGAAAACCACACGTCTATGTCACGTGGGCCTTAAAATGGGAGGGATTCGGATCCTATTTTAACGTAAGGAAA
TCTCCCCTGACCTTTCTGAATGGAGGCCATTCCTCCTCTCCGGCTTGTGTCAGGCTGTCGTTGTGCTCGCAGTCTGTCTGAAAGATGGAGGCCGTGCTCAGTTTGTATAAAGGTTTGAGTGACACTCCTGACGCATCCCAGAAACGCACTGTTCCGTCCTCATGACTTAAAAAAATAAACAGAACATATATGAACATCAA
ACGACTTCCAACCAAATAATCCTTATTTTATCTAGAAGCCAATGTGATTACACTTACATGAGTCTCTTTGCTCAAAAAGTTCAGACCGTTTTGATTGACAGCCAGTACACAGGGGGTGTCGACAGCACTGTTGCTGCTGCTCAGTATGTAGAAGAATGATGAGCCAAACATAGGAAAAGCACTCACGAGTCCTGACACAG
AGCTATTAGGTAAACAAGTTCTATTGTACTAGAAAGCAAATGCCTGCCTTTGTGAGCAAACAAACCGCTTCACTCCTATTACATGCTAATGGCTGACAGGCAGTGGCTGTAGAGAAGCTTTAAAGATCTGCTCTGGCCATCAGGTTTTCACTGGTTCTCTTTAAAGTTCTCTAGTCTTTGTGATGACAGTAATTGCTCAG
CAGAAAAAACTGTAACGTGTTTGGGAACAAGGGCGAGTAAATGAGGAGTAAAGTCTCATTCTTGGGTGACGGATCAGTGTGCACTCTTGACTGATTGACACGTGAGCCACTCATTGTCAACATGACGTCACACTTTGACAGTCTGTCAGAAAAGCTACACGTCTAGTAGTTTCTAACGGTTAGTTATCTGAAAGCTCGTT
GTGGCGTGAGAGTGTGAGAACAGTGTCAGATGCATGAGTGTTGGCAGCCCTGCTGTAACAGACACTCATAGTAATGTGCATCCTGTCCACGTAAACTGGCCTGTCAATCATCTTGTCCCAGTTAACAACCTCCACATTTCATTTCCTGCTGTATTGGGGAGAACGAAAAAAGTAGCAAACTTATCTGCCAGCCTTTGCTC
ATCACCAAAGCAAATATTACTACAAAATGTCACGAATCATATTAAAAGACAATTGATATATTTACACACACACACAAAACTGCTCAGCTGTCAATCAAATGATGCAACTGACTGCAGCTGCCAGAGCACAGCACGCCTTTTACAGGTTATGAAACAACTTTGAGAAGTGCTTTTAAAGCACAAGTATATAACTTTAGGTT
TATTTTATTATATATTTATAAATGTTATTATTGTGTCTTTACTGCTCATCAATAGTAAATAGGAGGAGTCTATAATGATTGACAGGTCTTGACAGTTCAGAAGCAGGTGCTGCTCCTGCCTTGTATTTGCATGTTGACATGCTATATCTTAGTTAAACAACATGAGTCACTGTGATAATACGGACCGCACGACAGCTTGG
AGAAACGTTTAAAATTTATAAAACTCATTATTGAGGTGCAGACGATCACAAAGGGTTAAACGGATCTTTTAATCCCAGTTGCTTTGTGCACGTACTCTCCTGTCAATCAATTTGGTGGGCGGGGAAAACCGGACTCCTACTTCACGTTGTGGTGAGCCTTTAAATGGGAGGGATTTGGATCCTGTTTTAGTCAAGAAATA
TTCACACAATCATGATGTGTACTCCTCTTTTCCTCATGCATTTACATCTACTATGATCAGTCTGGCCAGACGGCCGCTGTCTTGTCACTCACAGACAGTCTAACAAAAGGCGAGCAAACTCATGAATAAAAAAGAGAGCCATGAATATATGTGACGGTGTAAAGTGGGCTGGGACACGTCGGCTGGAATGCCAGTATCCC
TGAAGGAAGGGGAGCTTGAAACAGTTCAACCTCCTTGTTCCATAATTGGTTTTATAGAGCTGGCGACGAGCCAAAGTGTTTACATGGAGTTGATTGACACCTCCATCGACCAATCACACGCTACGCCGTGGAACGTGTCGGGTGAGATTCGCGGAGGCGGAGCTTGTTAAACAATGCTTGTTTCATTGCAGAAGAGTTTA
TAGTGGGCAGAAGGTAAATATAGTTGCCATGGGTAATTTAGGAGTTTAGTGGCGAGCCAAGCACTTCTGTTCTACTGAATGCCTTTTAAAAGTGGAGAATCAGCTCCTGATTGGTGCGCCAAGTGCATCAAAATGGTGATTGATGGCCTTCTTGACCAATAGTTGCACACCTAGGACAGGACAGGGTACACAACAGAAGA
TCAATAATTCATAACGAATTAATTATTTGAAGCCTACCATTTCAACTACCTGACCCGCATGGACTCATCATAATAGATAAGTTGCACACAAATTACCGCCTGTCAATCACTTTTTCTGCAGGAGGTTGGTCGGTAAAAAAGGTGCACAACCAACAGTATCTGAGGTTTTCACTAAAATGACTAAGTACAAGTGTGAAAGT
ATGGGAAGACGCGTTGTTGACATAATTAATCAATGGAGATGTTGACGTGGCTCACTTCTGCCATCTCTTGGTCATAACAAGGAAAGAAAGACAGGATTTGATTGGCAGCTAAATTAGTCAAGGGCCTCTGAAACTGAAAGGACAAATATGTTATAGCGAAAAACACTGTGTTTTCTAGTAGCCTAGAAGTGTTGTTTTAA
TTAACAACATAAAATTGGTGGACCAATTGCAGCGGTTTTCTGACTGAGCGCAACTTGACGTAGGAATGCGGTCCCCCCGCCCAACGAATTGATTGACAGCTCCGTATTAACATGTCACGTATATAATCATGTCAACAAGACCAGACGTGCGCAAAGCAACCAGGAATAAAAGGTCTGTTCAGTTCGCTCATCAGTCATCA
CTCCGTCGCGGCTGCATACATTTTGAGAACGATACAATAACATTTCAAAACATAAACGAGAATCAAAATATTCGCGTCCGTCAGCTGAGATGCACTGACAGCAAATCATGTGATGGCAATTGGTTCCGGTTTTATGTTTCAGTCGGTCACAAAATAGTGTAACATACGGGAGGCTGCTTTACCACTTTCTGTGAGTTATT
ACAACAATGCGGGAGGTGAATTTTTTTATAACTCATCTGTTTAGTTTATATTTAGTTATATTAGGTCTGCATAATTAAGGGCGTGGCCACTTGAGTGACAGCTAGGTCTCGCTGCTCGCTGTCTCGTCACCTTAGCTGATTCCAGCTGATTAGTTGCTGAACTCGGCATGTACATTGTGTTTTTGTTTTCTTTTATGTAG
ATAAAGCAGTTTAAATCAGAAAAAAGTTTATTTCTCTGGGGTGAAGTGAAACTCTTTCATCCTATAAAAGCACATCCTGTTCACTGAGCTATCAAAGGAGCTGTCAATCAACAGGTTTCCCCTGGGCATTCAATATGAATTGGACAAAGCTGCAAATGTGCAATACGCCCCGTTTCTGCAGTGACCTACACAAAAGCCTT
CTTATAAAAATCACAGAGAGTTGAAACAAATATTTAAATCCCAGTTTCTTTGCAATTTTTTTTGTAGATGTGTATACATGTTATTAGAGAAAGATGGCGCCTGTCAATCAATTCCGTGGGTGGGGAAAACTGCACTCCTACGTGATGTTACAGTGGGCCTCAAAATCACTGGGATTTGGATCCTATTTTAACGTCAGGAA
TGCGGCCTTGAAGTTTCACAGATTATTTAGTGCAATTTGACATGCTTGTTTTTTTTTTTTACTGCGCATTGTGTTCTGCGTCCTGATTGGCTGTAGACCACTGTCAATCAATCTTCTGTACAGATCTCCTGTGTCTCCTGTACAGTACGGAAAGCGTTCATCTTGCCAAATTTACATAAATCTTTGATCGCTAGCAGTGT
AAGTGCCATAAAGTTTCATGAGTTTGCTTTGCTGTGGGACTCTCACTATCAGTGACGCTCGAGCGTTACAGCATGTTAGCTCCACCCACAGCGCTTTGACTGACAGTTTGCTACTATGAGGCTCAGGTGAAATGATCCTGCCAGTCTTGTGAGTTGTTGCGACAGTTCAGCTGTTTGAAGCACAGGCGCCTTCAAGTACT
CAAAAATCTGTCAGTGTGTTTTTAATTCTTTCATCTTCAGTGACTTCAGTGACTAACTGTTGCTCCCCGGTACCTGAAGGCAGAAAGCATTGACTAAGTGATTGACAGCAGATATTAACCAATCTGTTCACGTTCACCTACGCCAATCAGAAGAGCTTGAAGGCGGGGCAAGCATTGTGGGATTTATTTATTGTATAAAG
TCTGAACAGCTTCTCTCAGTTTGCTAATGTTTTCTTAGGTGCCGTTTACTCGAACGTGATGTAGGAGTGGGATTTCCCCGCCCACCAATTTGATTGACAGCCGCATATTAACATGTCTTCCGAGTAACATGTATAATCAACTCCACAAGATAAAAGCCCGCAAAGCAACCGGGATTAAAAGATCTGTTCAGCTCTCTGTA
TGTTACCTCCTGGTGATCCTTGACCCCAGTTTCTCTAATCCCTAACCTACTTAATCTAGCTTGATTTTAATTTATTTTCTTAACCTGATGGACATATGACTGACAGAGAGATACTGTGAGAAACACTTTTCTTAAGATGTTGATTTCTTGTCTTCACTTACTTCCATTTGAATGTAAATTTAGTTTCTGAAAGCTTCTTT
TTTAACACATCTGCTGTGTGCATGTCCGTACAGCTCGCAAACAGGTCTCCTTTCTTCAGACCTGAAAGAAATGTCCCACCCTCTGATAGATAGCCTTCATTTAAATCAAAATAGGCTCCCGCCGCACGAGAGAAAGGAGAAGCACCACTCCAGCACAGCCCCTAAAAGACGCCTTCTCTCCCAGAAGAAAGAGCTCCCTT
TATTTAATGCTGGGTGTTAGTAGTTGTCTTGTCAAATAAGCCACTCATGTCATTGTCCATTTTTAAGAATAAAATTACCACCCAATCCCATTCACATGTCAATCAAGTTGTAGTTTGTGAATGTGAGACCTGAACAAACAAAAGCATAACTGCCTCCTTAGTTTGATCTTTGCTGTTATTGTTTGCTAAACTTTAACCTC
CAATGAGCCTTACATCTAAAAATAGAGCAAGGGTGTTCCTTTGGTGACATCGATTTGACTCGCGCTGAAACAACAAACTGAGAATATGGTGATGCGCGCCTGTCAATCAATATTGGTGGGCGGGGGGACCACACTCCTATTCTTTCTAAAAACTTCTCCAATTGGTCCACCGTTTTTATGTTGTTAAATTGAAAAAAAAA
TAGTATTACCCTTCATGACAACTGTGAGGGGGGTGAATTTTTTTATAACTCATCCATTTCCTTTATATTAAGTTATATTAAGTTTGCATAATTAAGGGCGTGGTCACTTGATTGACAGCTAGGTCTCGCTGGTCGCCGTCACGTCACCTCAGCTGAATCCTGCAGATTAGCCACTGAACTCGGCGTATTTATCGTATTTC
CCAGACAACTCTCCCACTCAAAGGGAAAAAATTAAACTGAACTAAAAGCAATGCATTTTTATTTATTTATGGCCCTCTCTTCATGGCCCTCGGGGCGTGGTCAAAGCATAGCGGCCGGATCGTCTGTCAATCAAACGGCCAACTTGGGCGAGTTGTAAGTGTCCACGGGCCTTTACGTGTCCCCCAGGCCCGCCTTGCAC
TGACAACTGTTAAGGGGGTGAGTTTTGTAATAAATCATCAGTTTCCTTTATATTAGGTTGTATTAAATCTGCATAATAAAGGGCGTGGCCACTTGAGTGACAGCTAGGTCTTGCTGGTGGCCGTCACTTTACCTCAGCTGATTTTGGCTGATTAGCCGCTAAACTCGGCATATACGTACATCGTATTTTTGTGTTGTTTT
TTTGGTTGGAGTTGTTATATTTTAGGATGTGGGGCCCACAGTGGTTCCCCTCAGGCATCCCACTAAAACAGCTGTTAACTGTGATATTGAAAGCCTGTCAATCAATGTGCTGCAACCTAGCACTGGGGGCTTGAGTTAAAACACTTTTTCTAGCTATTGACCAATTTTTACCCATGTGGACTATGGGCATGGACAATCCC
GACAAAACCAGAGTGAACATTTCAGCAAAACAATGAACCAAAACACTGCTAAGGAGACAGGTTTCAGAGAAAGACAATCAAGCTGTAGAATGGCCCATCAGTCAATCACTTGACTTGAATCACACCTGAACAATGCATATGACTGTATTCTCCACATGAGAGGCATCTTTAAGCTGCCTTCTCCAAAAAAAAAAAAAAAA
AACACTTTGTATTGCCGCTGTGTAGGAAATGTGCTATATAAATAAACTTGCCTTGCCTATATTAAGTCTGCATAATTAAGGGCATGGCCACTTGAGTGACAGCTAGGTCTCGCTGATTCTGTATGTTTAGCCGCTGAACTCGGCATATACATTGTATTTTTGTTTTGTTTAATGTTGCAATATTTCTTACCATTGTCAGA
TGAAGGAAAAGTATATACTTTTGTGTGTGTAACGGAAGAGTATGCAAGCTTTGGGACATACAACTTCTTAGTTAACAATCAATATGTTGCTTAGTTACGTCCCCTGTCAATCATCCACACTTCATCCATATTTCTGTCATTTAATTTCCTACCTTACTGGAGAAGCAGCAGCAGGTCAATCTGCCATTCGGGAGTCTTTC
AAACCGATCCTGTACACCTTCGCTTTGGGATTTTCATCACCATCCGCCAGGTCATCTGTTTCCGTCTGTTTCCATCGAGCTGAGTGACGTCCGTCAGACCTGTCTGTCAATAGTTCAACGAGGAAGTGTCGTCGCGGGCCGACTCTACCTATGGCTAACTTGCATGTCGTTTTCTGATACTTGCATAGAGTAAAATATAT
ACTTGCTGCAGTAAACAGCCAGCAATGCCTGCCCTGCCTTCAAGCTCTTCTGAGTGGCCTACTGTTCTTGAACTGAACGTGAATGGATTGGTTAAGATCAGCTGTCAATCACCCAGTCCATGCCTGTTTTCAAATGACAGGGAGCTACAGCTGCGAAAATGTAAAGGTCTGGGTAAGGGAGATTGAAAATAACACTGACA
AAAACCTCTAAAGTCATCATGAAATGGATGCTGTGCTTTTCTTCCCTGTTGTGCTGTATATTAGAGTCAGCTTCTTTAATAAAAAAAGGAAGAGTGATTTACTTCTGGTGGAGCTGATGTGATTGGCAGGTGACTGTTCAACTCTTGTACCTGTAAGCATGCCATCAGACAAGAGATTCTTCTTTTAAATAGGAAGGGAT
GCATTTGTACAGAAAGAGTACATGCTTACTGTTAAGTATGCAAATTTTGGGACATACTAAATTCTCATTAATGGACTGTTATGTTGCTTAGTTACATTCCCTGTCAATCATCTCAACATATCATCCACATTCCTTTCATATTTAATTACCTTCCATATTGGAGATGCGGTAGTAGGTTAATCTGCCATTCACAAGTCTTT
CCAAAGTCTTTGATAAGGTCACTCAGTTTTAACAGCATTTGTGCGGTTGCGTTTGCACAATGACTGTATTTGGAAACATTAAAAACCAGCATCATGAGCTGTCAATCAATGACAGATCATTTTACAGCAGGCTACGTCTACACTAATCCAGACACATTTGAAAACACATTTTTCCCTTTTCTCTATGTTTTGCTCTTTCA
TGAGGGAAGTCCGCTGTGATTGGCTGGCGCCGCCGCCACCGCGGCCAGTTGGGAAGACGGGGACCGGCCTTTCGTTTATCTAGCGATAGCCGCGACCCGGACCGCTGTCACTCATCTAACAATGATGTCATTAAAGGTAAATTGGCCTCTATTTCAGCGGGATGATAATGCTAATTGAGTGGCAAAACATAATACCGAGA
AAACAAAGCCAAGTCCGTAATGCTTGCCCCGCCTTCGCGCTCTTCCTATTGGCCCACCACTGCTTTAGCACTGAACGCGAATGATTGGTTAATATCAGCTGTCAATCACTCAGCGCCTTCTGGCTTGGGATGACAGAGAGAGCTACTACCGCGAAAAACTGTAAAGCGCTGAAGATGAGAATGAAGATAACACTGACAGA
TAACAAAAGATATACTATGTGTTTTTGATTGTGAGACGTACTTTGGAGGAAGCTGTCAGCGATTCTTCCTATTGTAAAGTCATGCATTGTCAAAGTCCCTGTCGCCAATCCATCTTGCAGTGTAAACAAAGCAGCGACAAAACGCTAGCCCAGATAATCATGCAGTGTGAACACATCTGTGACACGATTACTTTGAAAAT
AGAATGAATGAATTAATTAATCTACAAACTAGATACTACATAATCAACCTCGCACTTTGTCTGAGAAACCCGGAAGAGTGGTTGTCGTCACTGTCAGTGTGACGTCACTGACTTTTAATACATCCCAAAGAAGGCACTACTACAATTTCAGCAACAGAGGGCGACATAGAGCAACAAATCTGTGCCGTAATCCTACAGGT
AAATAAGAAAGAATGTTGGATATAAGACTTGGGTTCGTCAATCAGCAATTGTTTGAATTGTTGAATGGTTGTGGCTTGCTATTGGTGGATCTCATTTGAGTGACAGTTTGTCCCACTCCCTCACACCTGTAAAAGCCAAATATATCATTAGCACCTATACATAAACTGTCATCCATGTTGGAACAGTCAGTGCTGCTACA
ACAGTTTGTGTGGCAAAAATCATGATTAAAATGAATTCATTTTAGTTTTTTTATAATCACCATTTATAAAAATAGTCACTTTGATTGACATTCTCTCTTTGTATGTGTCATCAGAGGCAGAAGCTCTGCCCATTAGTGACCATCACTGCCTCATTAGCTTGACATTAGTCTTGTTTTTGAATCTGCCACTATGCTGACAC
GTTCAGACTGATATTGTCATGCTGCAGTGTGATAGAGACATGGGGGTTGTTTTTAACTGTTCATACTGGCAAGAAGCTTTGATACATCATCAGTCTAAGCTGTCAATCAACTCCATAGCAACAAAACAGACTAACCTAGCAACGATATAACAGCAGCTATATCTCAGCATCAGAACATCGTAGAGAGGCGGGGGTTGGCT
GATCACATTTCCCCATAAGCTCCTTATGCTACCTCCAACCTCACAGCTTCAGCATTTAATTGTTTTCTATTATCTGCTGAGGAAAGTCCCCATGGGCTCTGTGTGCTGTCAGTCTATGGAATAGTTTGGCTGATTGATTCTTTGACACCAGCAGAGCGACACATTTGCACTTTTCTTTCATGCTAATAGTGTGTTTTAAG
ATGATTGATGATCCTAGTGAACTGAACAGACCTTTTAGGCCCGGTTGCATTGCGCTCGTCTTCTCTTGTTGACATGATTATACACGTGACTACCAGGACATGATAAGCAGCTGTCAATCAGTTCAGTGGGCAGGGGGACCGCACTCCTAAGTCAAGTTGTGGTCAGTCTGAAAACTGCTCCAATTGTTCCATCGTTTTTA
AAGAGCTGAACAAATCTTTTAATCCCAGTTGCTTTGTGCACATCCTGTCTTGTTGATATGATTATATGCATTACTATGGAGACATGTTAATACGCAGGTGTCAATCAATTCAGTGGGCGGGGAAACCACACTCCTATTTCACGTTGCGGTCGGCCTCAAAATGGGAGGGATCTGGATCCTTATTTTACAACAGAAAATTT
GCAGAGTCCACATGGGCCTCAGTGGACACTCCCTCTGAATGGGCCTTACAGGAAGCTACAAGCAGCAAAAAAAGAAATCTTTCACTGCTGGATGATTGACAGCATAACAATACCCAAACCCTGTGGGGACCCCGGAGAGCAAGAGATACAGAGAAACAGACAGAGGAATAAGAAAGGAGAACAGGAGGAGACAAGGGTCT
GAGCTGAAAGAGTCGTGGATGGATTTAGTGCTGGGGAAACTACTGGTGAGATCGGGATTGTTAGTCAGTAATGGGCAAGGAGGTCTGCTGTTAAGGCCAGTGGGCTGCCAATCAAATCAGCAGCCAATCACAACACACTCAGTTATGCCACAGGGTGAAAATCATCTCAGGTGGAGCTTGTTATGCAGCTCATTATGTGC
AAGACTTGTGAATGGAAGATTAACCTGCTGCTGCTTCTCCAATAAGGTAGGACATTAAATAAAACACAAATATGGATCATGTGTGGATGATTGACAGGGGGCATAACTAAGCAACACAACGGTCTGTTAAAGAGGAATTCAAGAGTTCACACTAAGCTGATGATTCATCAAAGCTTGTTTGGCATACTGTCCCAGGAGAG
ACTTTCACACTTGTATTCAGTAATTTTAGTGAAACCTCAGATACTGTTGCTTGTGCACCTTTTCTACCGGCCAACCTCCCGCAGAAAAAGTGATTGACAGGTGGTAATTTGTGTGCAACTTTATTTATTTATAATTTTTTTATGGGTAAAACAAAGACCATGCGGGTCAGGTAGTTGAAACGGTAGGCTACAAATAAGTA
AGCCTTACATCCAAAAACCGAGCAAGGGTGTTTCTTTGGTGACATTGCTTTGACTCACTCTGAAAATGGCAGACATGAAACAACAAACTAGGATATGGTAATGCACGCATGTCAATCAATATTGGTGGGTGGGGGGACCGCACTCCTTTGGCTTTGTATAGTTTTATAGCCACTATGTAACGTTGTATCTGTAATCCAGG
CCATCACACAACACACCCAGTCATTTTTTTTTTTTTTTCAATTTAACAACATAAAAACAGTGGACCCATTGGAGGTCCCCCACCAACTAATGTTGATTGACAGGTGCACATTACCATATCCTCAGTTTTTTGTTTCACGTCTGCCATTTTCAGTGTGTGAGTCAAAGCAATGTCACCAAAGAAACATCCTTGCTCTATTT
TTAAATTCCTGACACTAAAATAGAATTCAAATCCCTCCTATTTTGAGGCCCACCACAACGTGATGTAGGAGTGTGGTTTCCCTGCCCACTGATTTGATTGACACCTGCGTATTAACATGTTTTCGTGGTAACGTGTATAACCTAATCACAAGACAGGAGGTGCGCAAAGCAACTGGGATTAAAAGATCTGTTCAGCTCTC
CTCTTTCTCCTTGTCTGTCATTCGCTGTTTGTCTCACCCCATCACCTTTTGATCTTCTATTTCTTCCTTCTCAGGCATTTGCTGATTAGATCCCGAGCCTGTCACTCCTCATAAGGGTGTTTTCTCGTTCACCAATAAGGCTTTGTCCCTCAGACTTTAAATTTGACCGGCATGCCTTGTTTGATCAGTGCTGTGTTTGT
TCTGCCCATGGACGGTCAAAGTAGAGCCCGATGTCACATGGCTGCTCAGTCAGGAAAAGAAACATCTTACTTTTAGAGCGTGACATCTCACAGGAGCGTGACAGCTCGTCAATCACTTGGGAGAAAAACATGACAGTCTGCTAAGTGTTTTATGGGCTGATCAGATCATAAGATGATCAGCCCGGCACAAAAAGTACGTT
GGGCTTTACTTAATTTGTTTAAATACATGTTGGGCGGAACCATATCGAGTTTCAAAACCGCATTGGATGAAGACACTTCTCCTTCAGCTATTGGCTCGATGGGGTGTCAATCAAAGATCGGAGGCCAAGTTTGTTTACCAGTATTACTAGTGTTTGTGTGAAAGACACTGCGGCACACCAGCGAATAGTTTGGATGATAA
TTCTAAAACAAAATCTATCAGTGTTATTTTCATTCTACTCTTCAGCGCTTTACAGTTTTTCGCGGTAGTAGCTCTTCCTGTCATCCCAAGCCAGAAGCATTGACTGAGTGATTGACAGCTGATATTAACCAATCCTTTGGCGTTCAGTTTTAGAGCAGTGGGCAAATAAGAATAGCGTAAAGGCGGGGCAAGCATTGCAG
AGAAGAGTGTAGGAAACTGGATGTGTACAAAGGCAAACTGTATCATGGACTGATGCGCACACACACACTCGCACACACGCAAAAAGATGATTGACAGTCAGTGTAAATGAGCAGATGAGTGTGAAACTGGAGTGACACCCACATATCTGAAAGCCAGGCAGACAGAGGGATGACTATCGGCAAGAGTGTCACGTATTTTC
CTTCGTCTCCCGCCAGAGTATTCAGACAGAAGCAGTCAGGAAAAGCCGATTGGCTGGCGCGCTGATTGGTCAAAAGGCAAAAAGGCCCGGATTATACGAACGCTGATTGGACGACAGTGACAGCTGTTAAATGGACGGCTCCCTCGCTCCTCCTCTGTTCAGTTTCACTAGCTTCATCATCCTTCAAATGAGTTTGAATT
TCCTGACATTACAATAGGATCCAAATCTCTCCCATTTTGAGGCCGACAGCAACGTGAGGTAGAAATGCGGTTTCCCCACCCAATGAATTGATTGACAGCTACGAATTAACATTTCTCTGCAGTAATGCTGTCGCTTCACAGCAAGAAGGTCGCTGGGTTGCTGGTTCGCTGTGTGTGTGGATGTTTCCCAGAGATGGGTT
GGAAAAGTACATACTTTGAGTGTGCAACAGAAGAGTATGCAAGCTTTGGGACATACTACTTCCTCTTTAATAGATTGTTGACTTTCTTAGTTATGCCCCCTGTCAATCATCCACAAACAATCCACATTTCTGTCGTATTAAATTTCCTACCTTATTGGAGAAGCAGTAGCAGGTTAATCTCCCATTCATGGGTCTTTCAT
GAGATCAGACCTCATATGGTTCTGAGGAGCAGATCACCGGCACACTAAACACAAGCGCAGCAGCACATACAGTACATTCTCTGATTGATAGCCTCTGCTCAGCTGCTGACAAGTGAAGGAGGCTACACATGGGTATGTGGGCAAAAATAGCCCTGCCATGGTCCACTTTAGCTTTGACGCAGCTGCTTCAGATAAATAAA
AGTATATCAAATAGGATAGAATTCCCAGCAATTCTGAGACCCACCACACCATGATGTAGCAATGCAGTTTCCCTCTCCAGTCAATATTGATTGACAGGCGCGTATTACAACATCTCATTATTAACACATATAAACATGTACACAAGACAGGATTTGCAAAGAAACTGGGATTAAAAGAGATGTTACAACTCTATGTGATA
GCCCTCGTGTTTACCATGTTCAGATGTTGGATAGTTGCTGACTTACATTTTTGGTGGGTTCTCATGTAAACCCACAACGACCATCCATCCGACTGGCTGAATGATTGACTGGGCAACCGGCCAATCGGCCGACCCATTTTCCTCCTCCTTCCCTAAACCAAAGCAGTTTTACAAATTGACCCGCCTGCCCGCTTACTTCC
CAACATAAAAACTGTGGACCAATTGTAGTGGTTTTCAGATCGACCGCAATTTTACGTAGGAGTGCTCTCCCCCGGCCCACCTACTGTATAATGATTGACAGCTGCGCGCATTACATGTCATTACATGTCTAATGCATAAAATCTTATCGACATGACAGGACGAGCACAAAGCAACCGGGAATAAAAGGTCTTTTCAGTTT
ATAAAACAAAACAAAATGCAATGAATAGGTCCAATTCAGCAGCTAATCAGCCGGATTCAGCTGAGATGACAAGACAGCGAGCAGCGAGACCTAGCTGTCACTCAAGTGGACACACCCTTAATTATGTAGACTTAATAAAACTCAATAAAAACGAAACAGATGAGTTATAAAACAATCACCCCCTCACAGATGTCATAAAG
GAGTGCTGAACAGATCTTTTAATCCCAGTTAATTTGCGCACATATTGTCTTGTGGGTATGATTATGCACGTTACTATGGAGATAAGTTAATATGCGGCTGTCAATCAAATCAGTGTGCAGGGAAACTGCACTCCAACATCACGTTGCGGTGGGCCTCAAAATGGGAGGGAATTGGGTCCTATTTTAACATCAGGAAATTT
AAAGCCTGCAGTGCCTATACCCCACCTTAAAGCTCTTCTGATTGACCCACTGCTCTTGAACTGAACGCGAATTAATTGGTTAATATCAGCTGTCAATTACTCAGTTCAGATGACAGGGAGCCGCTAAAATGTAAAGGTCTTGATATGAGAGAATGAAAATAACACTGACACATTTTGTTTTAGAAACCACCTAAAGTTAC
TTGCATCTGTCAAAGAGGAGGCTGAGCATACGCAGGAGCTTGTCCCACTGTAATTGAATGTGAAAGCTCAGGCAGGCTTCCCTTTGGTCTCTGATTGACAGTTTAAATCTGTGCTGTTCTTAATGGGGGCTTGAGCAGACGTGTGAGCAGAGCTTCCTGACACAGGTGAAAGACAGCACTCCATTCTCTCATCTGTCTCT
CACTACCTGTCTCTATGACAGTATGCTAGGCTTTGTAAACAGCCGAAAATAACAAGAGGAGCAGTCTCTGAAAGTAGCCTATCCGAAACAGCCTCTGGCTGTCAATCAGTTTGCATGGTTGGCAAGAATTTGTAGGACTTTGAGAAAAGTATGTGATTCAGAGTCTGCCTTCTGTGCTCATAGGGTCACAACCTTTTGAG
ATTTCCTGATGTTAAAATAGGATCCAAATCCCTCACATTTTGAGGCCAACCACAACGTGACTTAGGTGCAGTTTTCCCCGCCCACTTAATTGATTGACAGATGCGTATTTACATGTCTCAGTAGTAACACGTATAATCATATCAACAAAATAGGATGTGTGCAAAGCAACTGGATTTAAAAGATCTGTTCAGCTCTAAGT
TGATGAATCATGCAGTGTGTTTAAAATACATCAATATAGTGTTTCTCAACCACACTCCAGAAGGATCATCAACACTGAATGTTTTGGATGTCTCTTTTGTCTGTCACTCACACCCATTACAGGTCTTTTAGTCTCTGCTAATGAGCTGATGATATGAATCAGGAGGTTTGGTTAATTTTGGTTAATTGATCCAAAAGACA
TGATGATCACAGAGAGCTGAACAGATCTTTTAATTCCAGTTGCACATCCTGTCTTGTGGATATGATTATATGCGTTATTACAGAGACCTATTAATACGCGGCTGTCAATCAATTCGGTTGCCGGAGAAACAGCACTCCTTACTCACTTTGCGGTGGGCTTCAAAATGGGAACGATTTGGATCCTATTTTACCATCAGGAA
AAGCCAAGCGTAAGATCAAGCAGTGGGAGGAGGCCTGGCACCAAGTCAAACAGGTCAGATCTGCTCGCTTTTTACAGACCTCATAAGATGAGTGACGCTTAAAAACAAAGGCTTTTATTCGGGAGCCATTTACGGTCCTCTGAGAGATTCAAGTCAACTTTTGTTATTGAAAATAGTGGCTGACACCTCAACGCCTCAGG
CAGTAAAAGCCAAGTCTGTAATGCTTGCCCCGCCTTCGCGCTCTTCTTATTGGTCCACCATTGCTCTAGCACTGAGCGCGAATGATTGGTTAATATCAGCTGTCAATCACTGCCTTCTTTCTTGGGATGACTACTAACGCGAAAAACTAAAGCGCTTAAGATGAGAACGAAGATAACACTGGCAAATTTTGTTTTAGAAA
ATTTACTTTTGAGTTTTTAACAGAAGAGTATGCAGGCTTTGGGACATACTACTTCTTTGTTAACAGGTCACTATGTTGCTTAGTTACTTTCCCTGTCAATCATCACGACACATCGTCCACATTTTTTTTTTTTCATATTTAATTACCTACACCTTATTAGAGAATCAAGCAGCTGGATAATCTGCCATTCACAAGTCTTT
AGGCACTCACAAATGCTGGGCAAGATACAATTTCATTCTTTTCACCCTGAAACCTAAGTGTATGAAATGGAAACGTTTGTGTGGACAGATCACCATCAGCTGTCAATCATTGGTGCAGCCACTGGCTGAATGGATAACTCGATAATGTGAAGACTCAAGAATTAGGATCAAATCTTTTCTGATATTGAACCACAGTCTGC
TTACCCTTTATGACAATTGTGAGGGGGTGAATTTTTTTATAACTCATCCATTTTGTTTTTATTCAGTTATGTCTGTATAATTAAGGTTGTGGCTACTTGAGTGACAGCTAGGTCTTGGTGCTCGCTGTCTCGTCACCTTAGCTGATCTGGCTAATTAGCCATTGAGCTCGGCATATACATTGTATTTTTGTTTTGCTCCC
GCTGTCGTGTTAAAATAGAGCACTCGCCACATTTGCAGAAATTAGTAATTGCGCAATACCTCCAATCCCGCGCCGCCATTCAGACTGTATTTAGAGGAGTGACAGGTGAGAGGCGAGTCGACTGGCTGTCGGAGAGCGAAACCGAAACGTGTATGTAGATCATCAAAAAGGCAGGAAATATGTCCGCGGTTTAATTACTC
TCCTAAAAATGCGGTCCTGAGAGTGCAGCCACTCCAGTTGTGCAGGATTACCCTTCTCACGCAACTAGACAAGGTCGACTGTGATTGGCTACTTTTCATGTCAGTCAAATCACGCTTCAGAATCAATTCTTAAACTTCGGATACTGATTTTCAGCAGCTTATGACACAATGCACTAAAATAAACATTCTAAGCACAGCGT
CATGACAACTGTGAGGGGTGGCCTTTTTTTATAACTCATCAGTTTAGTTTTTATTCAGTCATATTAAGTCTGCATAATAAAGGCGTGGCCACTTGAGTGACAGCTAGGTCTTACTGCTCGCTGTCTTGTCACCGATTCCAGCCGATTAGCTGCTGAACTCAGCAAATACATCATATTGTTTTGTCTTGTTTTATGTGGCT
TAGTTCATAACAAATTAATTAATTGTAGCCTACCATTTTCACCTCTTTGCTTTACCCATAACCAAATAATAAAAGTTACACACATTACCACCTCCCCTGTCAATCACTTTTTTTTCCGTGGGACTCTAGCATGAATAGGCACAGTAATCTGTTATAATGGTTTTTCCCACAGCTAGTGGAAGGGACTTCATTTGGAGTTC
CTGATGTGTGAACAGATCTTTTCATCCCAGTTACTTTGCACACATCCTGTCTTGTGAATATGATTATACACGTTACTACAGAGACATGTTAATATGCAGCTGTCAATCAATTAAGTGGGCGGGAAAACCTCACTCCTACGTCACGTTGCGGTGGGCCTTAAAATGGGAGGGCTTAGGATCCTATTTTAACATCCGGAAAT
AGGCCTTGTGATCTTATAGCGTGCGCGCCCGGGCTAGTCAGCATACAAATATTGTTGAACATTGGTTTTAAATAACGCCGCCTTTTTCTTTGACTGACATGCCTTTAAATTGCGATTGATGAGCTCGTGCGTTTAGGCGGTTGTGTTGTGTTGTGTATAGTTGTGATGTGCTTGTCCTTGAATTGTGTATACGCGCCTGG
CTGTCAGTCCACAGGTCCATAACATTTTAACAGCCTGGCTGATTTGACTGCAAGGATCAAAGCAATCCAATCCATAAAACATTTTGACCTTTTGATTGACACTTCATTGAGCCAATAGCTGAAAAGAGAAGTGTCACCATCCAAGAACTGTCAGAACATGAGATGGTCCCGCCCTCTCTTACGATAGTTATGAACAGACT
AAGACTAATGTCCTTTGCTAGTAAAGGAGAGATTTGCACTAATGGATGGGGCTTTCTACTACCTGATGACAAAGGTTGAATGTCAATCAAAGTGTTTCTGCAGTGTTTTTTATCAAGTGTAATGGACCCTGTTCACAAGACTGTTATAAAGCATTTAACGGTCATTAGCATCTTAAATCCTTTAAGTTTTTTAAAATGTA
TTCAATTTAACAACATAAAATCAGTGGACCAATTAGAGCGGTTTTCAGACCGACTGCAACTTTACATAAGAGTGCGGTCCCCCTTCCCACTGAATTGATTGACAGCTGCACGTGTATATATGTCAGCAAGACCAGACATACGCAAAGCAACCGGGAATAAAAGGTCTGTTCTGTTTGCTAGGATCAGCAATCATCATCAA
TTTTTCAATTAAACAACATAAAAACGGTGGACCAGTTGGAACAGTTTTCAGACTGACCACAACTTGACGAAGGAGTGCGGTCACCAAATTGATTGACAGCTGCATAACATGTCCCGGTAGTCACGTGTATTATCATATCAATATGAGAAGACAAGCGAAAAGCATTCGGGAATAAAAGGTCTGTTCAGTTTGCTAGGATC
CCCGCATCCTTCCTGTGTCAAGATCTGCTCTAAACCTCCGCTCCGAGCAATCATTCGGCCGGCCCCGCCCCTTCAATCACAACCACGCCCATTTTATTGCTTAGACGGGCCCCCTGCACACGTTACGTTTAAAGAGACAGTGCATTATTGCGTTTGGTGCTGTTCACTGTTGTTCTGTCACTTTAAATGTGTAGTTTACC
AGACTCGTGAATGGAAGATTAACATGCTGTGGCTTGTCCAATAAGATAGGAAATTAAATAGAAAAGAAATGTGGATTATGTGTGGATGATTGACAGGGCTCATAACTCAGCAACATAACGATCTGTTAAAAAGGAAGTAGTATGTCCCAAAGCTTGCATACTCTTCTGTTACACACTCAAAAGTATATATTTTTCCTTCA
GCAAATGACTGAAGTTTCAGGAAAAATGCTTGACATCGCTTTGACTCACACACTAAAATGGCAGACATGAAACAACAAACTGAGGATATGGTATTGTGCGCCTGTCAATCAATATCGGTGGGTGGGGGGACAACACTCCTACATCAAGTTGCGGTCTTTTTTACTGGCTTGACTTACTGAAATAAATAGTTAAAGGTCAC
GTACACTTTTTTTAAGATCTCAAATTTCTCTTGCAAGGGCCATTCGCACCTGCTCTTCTCATGTAAATCCACCAGAGGTCACTGTCGACTGACTGACACTGACTGACACACCAATCGATACCCCCACCCTAAACCCAACAGATAATGTTTTAAAAGCACCGATTGACCAGCGCCCACCCACTAATGAATCTCTTTCTAAA
TTTCTCATGGTTACATATGTTGTGATCAAGTAAGTACATTTGATTAACTTTGCAACAACATCCGTATTTTCCTATTCTTTTCTTATTGAAATTAAATTGACGTCCAAGCCGTCCAATAGCACTCTTCCGCCGTTGGAGGCCGAAAGCCGATCAAAACGCAGAACACACCAGGAAGCGCTCCCTTGGACCAATCAGATATC
GGTTTAAAACCAGTTGCAGTAATGCTTGCACTGCGTTCGCGCTCTTCTTATTGGCCCACTGCTCTAGATCTGAACGCGAATGGATTGGTTAATATCAGCTGTCAATCACTCTGTCAGTGCCTTCTGGCTTGGGATGACGGAGAGAGCAACTACCGTGAAAAATTGTAAAGCGCTGAAGAAGAGAATGAAAAAAGTTAAAG
TCTGTCAGTGTAATCTTCATTCTCATTTTCAGTGCTTTAGTTTTTCGCGGTACTTGCTCTCTCTGTCATCCCAAGTCAGAAGGCACTGACTGAGTGATTGACAGCTGATATTTCAGTTCTATTGCAGTGGGCCAATAAGAAGAGCGCGAAGGCGGGGCAAGCATTACGGACTTGGCTTTGTCTACTGCAGCAAGTTGACA
ATTTTTTTTTCACCTAAATATCTTATATTCTATTCATCTAGTCATCTGATATCTATTATATCTTTCAGATAAAATATAACCAACACTACATTATGGCTGCTGTCAATCAACCCACAATGCACCAGTGCACCCGCGAGGCACAGTGTATTCCCCTTTCATTCATGTCAAGCACTTCCTGTCTGGGAATGTTGAAGGTCAAA
TGCTTTTTTTTTTTTCAATTTAACAACATGAAAACGGTGAACCTATTGGAGCGGTTTTTATATTGACGCAACTTGACGCCCACCAAAATTGATTGACAGGCACACGTCACCTAATCCTCAGTTTGTCATTTCACGCCTGCCATTTTCAGCGTGTAAGTCAAAGCAATGTCACAAAAAAAACACCCTTGCTCTATTTTTAG
TAGTTTACTGCTGACCTCATTTTGTCATGGTAAAATAACACAGAAATCGATTAATAACACTTCAGCCTCCTGCCGAAGCTCAGACGCGCTGCTTTGAGAAACTGTCAATCACAGCTGTCAATCACGATGACACGCCCAGCATTAAATTACTGCTAAAAACAAACTGTTTACAAAAATGAAGATCTGCACCTATTTCAGCA
AGGAAAAATATAAACGCTTGAGTGTGTGACAAAAGTATGCAAGCTTTGGGACATACTAGTTCCTCATTATAGATCGTTATGTTGCTTAGTTATGAGCCCTGTCAATCATCCACACATCATTCACATTTCTTCCATATTAAATTAATTACAGGTTAATCTCCCATTCACCAGTCTTTCATGCCGAAAAATCTCCTCAGGTC
AGCCGCATAAAACAACACAAAAATATGATGAATATGCCGAGTTCAGTGGCTAATCTGCCAGAGTCAGCTAAGGTGAAGTGACTGCGACCAGCGAGACCTAGCTGTCACTCAAGTGGCCATGCCCTTAATTATGCAAACTTAATATAGCCTAATATAAGGGAAACAGATAAGTTATTAAAAAAAATTCACCCCCTTCACAG
TTGTAACTTTAGATGTCATGGTTTCTAAAACAGAAAATATGTCAGTGTAATTTTCATTCTCATCTTCAGCGCTTTACGTTGACTGAGTGATTGACAGCTGATATTAACCAATCCATTCGCGTTCATTTCTAGAGCAGTAGGCCAATAAGAAGAGCGCGAAGACGGGGAAAGCATTACGAACTTGGCTTTGTTTACTTCAG
ATATACTTTTGAGTATGTAACAGAAGAGTATGCAAACTTTAAGACATACTACTTCCTCATTAACAGATCATTGCTTAGCTATGTCACCTGTCAATCATCTCGACACTTCATCCACATTTCTTTCATATTTTATTACCTACCTTACTGGAGAAGCAGCAGCAGGATAATCTGCCATTCACAGGACTTTCATGCAGAGAAAT
TTTACAACAAAAAAAAACGGTGGACCAATTAGAGGGGTTTTCAGACCGACCGCAACTTTACGTAGGAGTGCGGTCCCCCCGCCCACCAATAATGATTGACAGCCACACGTCACAATCATATCCTCAGTTTCTTGTTGCATGTCTGCCATTTTTGGCGTGGGTTTCTGTCGGGGCACACGCGGCAGAGCTTCTGGTCTGCG
AGTTAAATCTCATTCACACTACAAGTGACTCGCAGCGACAAAGCAACAAGCGTTAAGAATCCTTCATCTTTATGCAAATGAAGAGCAACTTTCGTGAGTGGCAGCCATTAGGAGCACCAGTAAAGCTCACGTGATGCTCTCTCAGGCCTGTTGTATTCGTGCTGTATAAACCTACACAGACTTATTGTGTGAACATTTAA
AAATACAACGACAGTGCAAAAGTGCAAATACAACGACAGTGCAAAATACAGACAGTACAAATACATATTCCTTCACTACTGAGACACGTTAATAGGCAGCTGTCAATCATTTTAGTGTGTAGGGAAAACTGCACTCATACGTCAAGTTGTGGTCGTCGGCCTCAAAACGGTCAGGATAACGTCAAGATATTTAAAAAAAA
AGGCACTGGTTATTGTGCTGAAATAGGTGCAAATCTTCATTTTTGTAAACAGTTTGTTTTTAGCAGTAATTTAATGCTGGGCGTGTCATCGTGATTGACAGCTGTGATTGACAGTTTCTCAAAGCAGCGCGTCTGAGCTTCGGCAGGAGACTGAAGTAGACTGAAATGTTATTATTCGATTACTGTGTTATTTTACCATG
CACTTTTATTTTTGTGTTTTGATGGAAATATGTTGCACTTTCCAACGCTTGAAGAGTTTTATTCATCCTGAGTGATTGGGAAGGCTGTGATTGACAGCCATCAGGATCAGTGAAGCTGGTTGAGGACAAGTTTCAGTCCGCCCCGAGCGGGTCCAGTTTGCGCACACACGATCTGTTGATGCTGATGTGTTCGTTTTCAG
TTCCTGATATTAAAGTAGGATTCAAATCTCTCCCATTTTGAGGCCGACCGTAACTTGATGTAAGAATGCGATTTCCCCGCCCACCGAATTGATTGACAGCCGTGTATTAACATGTCTCCGTAGTAACAAGTGTAATCATATCAACAAGATACACAAAGCAACTGAGTTTAAAAGATCTGTTCAGCTCTCTGTGATCATCA
TGTGTTGAGCCCAGTGAGCCTTACATCTAAAAACAGAACAAGGGTGTTCCTTTAGTGATATCGCTTAGACTCGCATGACAAACGACAAACTAAGGATATGGTGACGCGCCTGTCAATCAATATTGGTGGGCAGGGGGGATCGCACTCCTACGTCATGTTGCAGTCCCTCTGAATTCAATTGGTACACCGTTTTTATGTTG
AAATACATTCAGCATAAGCTGTTAGTTCAACACCAGAACTTGCATGACGAGCAGTTTTTGCGTTGTTTGGTTTCTGGCATCACCGTCATCGTAGCTCTGTGATTGACAGTTGATGCATGACTGACAGGTTTCCAGGCCTAGCTTGATTTGTTGTTTTTTTACTATTAATTGAGCAATTTTGGGCACTTTACAATGTTTAT
TGTCATTGTTATTTTCATTCTCATCTTCAGCGCTTTACAGTTTTTCGCGGTAGTAGCTCTCTCTGTCATCCCAAGCCAGAAGGCACTGAGTGATTGACAGCTGATATTAACCAATCATTCGCGTTCAGTGCTGGAGCAGTGGTGGGCCAATAAGAAGAGCGCGAAGGCGGGGCAAGCATTACGGACTTGGATTTGTTTAC
CTAAAACTAAATGTGTCAGTGTTGTTTTCATTCGCTCGTATCCAGACCTTTACATTTTCGTGGCTGTAGTTCCCCGTCATCTGAACTGAGTGATTGACAGCGGATATTATTCAATCCATTCGCATTGTTCTAGCGAAGTGGGCCAATAAGAAGAGCTTGAAGGTGGGACAAGCATTGCGGGCTTTGTTAACTGCAGCAAG
AATTATTTAAAACACTCGCAATGCCTGCCCCATGTTTAAGCTCTTCTGACTGGCCCACTGCTCTAGAACTGAGCGCGCATGGATTGGTTAATATCAGCTGTCAATCACTCAGTCATTGCCTTCCTTCATATGACAGGGAGCTACAACCGTAAAAATGTAAAGCGCTGAAGAGAGAATGAAAATAACACTGACAGATTTTG
ACAGCGCCTTCCTACCTGCTGCTTAACTTCACATGCTTAAGTCCCACCCTGTTAACTCTGCGCTGCCACCTGATTGGTCGCCCGGCGGGATGATTGACAGGAGTATGGAGTACCTGGAAATCAGTCGCTTGCGGAGCGCGTCAGCCAGAACGATGTGGACTCTGAAGCGGGGTCGAAAACAGTGAAACCATCTCCAGGAA
CTTCTCACCCCTCCCCACCGTGTCTCTCCTCAGACACGTCGCGCGCGCGCACCCTGTCAATCACCACCAAACCACCATCTCTCCTGACAGCTGAGCGGGACGCTACAAAATAAACCCTGACACTCTGACCAATGTAAGGAGAGTTTACTCGCACGTGACTTGTTTTAGCTCTTTTAGTCCGATTAGAAACTTTGCAGTGT
CCTCTGAAAAAAAGAGAAGAAAAAGAGTTCGAAGCAACCCTAGGCCTCTGTTAGGCTCCGTCCCTCCCGAGTCAATTGTTCCTGAAGCCTGGTGTCAACCCTGCACCATCAATCACCCTCCTTCAGAGGGGGGGAGACAGGGTGGGGACACGCCCCTCAGGACAGGGGGGTGGTAGTTCTCATGCCCTCCCCGCCTCGCA
CTCTGCCCACACATTGCAGATTAAAACCCAGTTAAATCTCTAATATGTAAGGAAATTAATTATAAAAGGATTTGGAGAATGTGACAAGATGATTGACAGGGCGTGTAACTAAGCAACATAACGGTCCATTAATGTCGATTTCATGCTCTTCTGTTACACAATCAAAAAGTAGTTCTTCACAAAAAATACCTACTTTTAGG
AAATCAACCCTCTGATGATTATGGAGGTTATGTTTAAACCCATATGTAACAAAAATGGATCATTTGTTTATATTAAGTTATATTAAATCTGCATATTTAAGTGCGGGGCCACTTGAGTGACAGCTAGGTCTCGCTACTTGCCGCCATGTCATTCCAACTAATTAGCAGCTGATCTTTTACTTTGTTTTATGTGTTTTATG
AAGGCTTGTGAATGGGAGATTAACCTGCTGCTGCTTCTCCAATAAGGAAAGTAATTAAATTTAAAGGCAATGTGGATGACGTGTGGATGATTGACAGGGCTCATAACTAAACAACACAACGATTTGTTAACGAGGAAGTAGTATGTCCCAAAGCTTGCATACTCTTCTGTTACACACTCAAAAGCATACATTTTTCCTTC
AAAATGTATGTGTGTACTTTTGAGTGTGTAACATGAGCAGGCAAACTTAGGGACACACTTCATCATTAATGGAGCGTTCTGCTGATTAGTTATGTACCCTGTCAATCATCTTGTCACATCCTCTACATTACTTCTATAATTAATTTCCTACCGCACTGGAGATGAAGCAGCATGTTAATCTGCCATTGACAGGTCTTTCA
AAAATAGAGCAAGGGTGTTTCTTTGGTGACATTGCTTTAACTCAAATGCTGAAAATGGCAAACATAAAACAACAAACTGAGGATGTGGTAATGCACGCCTGTCAATCAATATTGGTGGACGGGGGTACCGGACTCCTACGTCACGCTGCAGTTGGTCTCAAAAACCGCTCCAATTGGTCAACCGTTTTTATGTTGTTAAA
TGGTAAAATAACATAGAAATCGAATAATAACACTTCAGTCTCCTGCCGAAGCTCAGACGGTCTGCTTTGAGAAACTGTCAATCACAGCTGTCAATCACGAGGACACGCCCAGCATTAAATTAAGTCTCAAGTCTCATTCAATAACACGGAGGAGGCGGGCTTTATGACTTGTACTGCAGCCAGCCCCCAGGAGGCGATCT
TAAAAACCTTTCCATTTATTTTATATTAGGCCTTAAAATTCTGCAAAATTAAGACCATGGCTACTTGAGTGACAGGTATCTTCTGCTGACCAAGTCACCTTGGCTAATTCCAGCTGCAGAACTAGGTATCTCTGTCTTGTTGGTGCTTTTATTTGAAATTACTTTCTACAGTCCATTGCACCTTTTGGGGATTATTATTA
TAACAACATAAAAACGGTGGACCAATTAGAGCGGTTTTCAGACCGATCGTAACTTGATGTAGAAGTGCGGTCCCCCCGCCCACCGATTTGATTGACAGCTGCGTATTAACATGTCCTGGTAGTCAAGTGTAAAATCATATCAAGACAGGACGTGCGCAAAGCAACCGAGAATAAAACATCTGTCCAGTTTGCTAGGATCA
AGGTACAGAAATTTCGAAATTGCGACCATTTTGCCTTTGCGCTCTTCTTATTGGCCCACCACTGCTCAAGCACTGAACGCGAATGATTGGTTAATGTCAGCTGTCAATCACTCAGCCAGCGCCTTCTTGCTTGGGATGACAGAGAGAGCTACTACCGCGAAAAACTAAAGCGCTAAAGATGAGAATGAAAATGACACTGG
TATTACCCTTCATGACAACTGTAAGGGGGGTGAATTTTTTTATAACTCATCCGTTTCCTTTATATTAAGTTATATTAAGTTTGCATAATTAAGGGCGTGGTCACTTGAGTGACAGCTAGGTCTCGCTGGTCGCCGTCACATCACCTCAGCTGAATCCTGCAGATTAGCCACTGAACTCGGCATATTTATCGTATTTCTGT
AGTCTCTTTTTTTGTAATTTCTTAACATTAAAATACAGTAGGATCCAGATTTTTAGGCCCATTGGAAAGTGACGTAGGAGTGTTGTTCTCCTTGATTGACAGGTACATATTAACATGTCTCCATAGTTACGTGTAAAAACATGTCCACAGAACATGATTTGTAGATAAACTGGCATTAAAAGATCTGTTCCAGCTCTCTG
GTCGTTAAAAAATCTCAAGATGTCCTTTGAAAAAGAGTAGGGGTTTACCACTGCATCCTGGCCAAATTTGGTCACTGGCCTCTGTCCATCATGGCCTGCCAATCATCCCCATATCATAATTGGTTTCATCAATCTGTCTCCTCTTCACCAATCATCTGGTATGTAGTGTGCAGTCTGGCGCAATATGGCTGCAGTCGCGT
CTAAAACTAAATCTGTCAGTGTTGTTTTTATTCTCTCGGATCCAGACCTTTACATTTGTGTGACTGTAGCACCCTGTCATCGGAACTGAGTGATTGACAGCAGATATAAACCAATGCATTTGCGTTCTGCTTTAGCGCAGTGGGCCAATAAGAAGAGCTTGAAGGCGGGGCAACCATTGAAGCCTTTTTTGTACTGAATC
CTAGCACCTTTCTTTTACTCTTGCGTAGCTAGACCTTGGCTGAAGGTCTAGTAACTTTGGCTGCTTTGTATATCAAGGATCACACACACAGCTATTTGACTGACAGGTTAACCAACCAATCATGTTTTGTTTTGTGTTTAGGGGTGTGGAAATGTGTGGAAAAGCATGACACGCAAGCAGTTCATCTTTTACACAAGCAT
CACAGCAATGTAATGAGATGGTTCTGTTAAAGACACCAAAGGAATAGTTCACCCCAAAAATTATTTCTGACTGGTATCAGAGAATCTTATGATACACTATCTGTCAAAAAATTTGATTGATGACAGCCCCGCCCCTTAAGGCGGGACTTACGAATTTTCCCACTCCTTTCATATAAACTTTATAATTCCAGTAACTAGAT
CCACCACTGCTCTAGCACTGAACGCAAATGATTGGTTGATATCAGCTGTCAATCACTCAGTCAGTGCCTTCTGGCTTGGGATGACAGGGAGAGCTACTACCATTACTACTACTACAATAGCTATTACTATTGCTATTAACATGACGTATGCATATAATAAGGTACAGTATATGTCAAAAGCATCAGTACAATATCAGACA
CAAGTGGAGCTGGGGTGGAGGAGGGATGCGAAAACATGCAAACTACACTAAGGTATTTAAATATTGAGAAGCAAGCTCATTGGCTGCTGAGGCGACGGCAATCAATCAAATCCAACAATGCACAGTAGTTTGAAGCAGCTTGGATAATACCTATCCTATCCTAGCCTATGCCACCAGTACATTTTTTAAACAGAGCTTCA
ACTGCACCGACTTTATCTGGTAAAAGACTCTGCGCTCGACACTCATGCATTACATGCCGAAGTTTGAGAAATATGCACTTTTTAATGTTTGCTCTGACAGCTGTCAATCATCTCTTTATTGGATTGTGGCATGCGTATTGTCAGTAATTCATCTTTTACTCTCATAGAAAATTGAGGTGCATGTATTAATAAATTAGCAT
TGAAAGACTCTCGAATAGGAGATTAAACTGCTGCTGTTTCTCCAATAAGGTAGGAAATGAAATACGACAGAAATGTGTACGATGTGTGGATGATTGACAGGGCTCAGCAACCCAACGATCTGTTAATGAGGAAGTCCCAAAGCTTGCATTCTCTTCTGTTACACACTCAAAAGCATATGTTATTCCTTCACAAGAAAGTA
ATAATTCCAGAAATCTCCAGATCTCCAGAAATATTTATAGGGGTAAATTTTCAGAATGAGCCTATTTTGCAAGGACCACCCATGATGCAATTTGACTGACAGGTTAACCAACCAATCAAGTTTTGTTTTTTGCTGTTTCGCGTATAGGAGTGTAGAAATGTCCACAGAATAATAGTTTTCAAAGCGCATTGACGCATTAA
TAAATGTAACACACTTACACGCCTCTTGTTATTAAACCTTCAAAATTGAAGAAACTTTGCCTCCAGAGATTGAGATCGCTGAATCAATTTTGATTGACGTCTCGAGGGCGAATCCCTGAACTGTGAATCATTTAATTTGAACCAATTGTTTGACTCAAAAGATTCATAATATCCAGCGACGCGAGTCCAGTGAGCCACAG
GCACTGGTTATTGTGCTGAAATAGGTGCAGATCTTCATTTTTGTAAACAGTTTGTTTTTGGCAGTAATTTAATGCTGGGCGTGTCATCGTGATTGACAGCTGTGATTGACAGTTTCTCAAAGGAGACCGTCTGAGCTTCGGCAGGAGACTGAAATGTTATTATTCGATTTCTGTGTTATTTTACCATGACAAAATGAGTT
ACTCTTCATGACAACTGTGAGGGGGGTGAATTTTTTTTATAACTCATCCGTTTCCTTTATATTAAGTTATATTAAGTTTGCATAATTAAGGGAGTGGCCACTTGAGTGACAGCTAGGTCTCGTTGGTCGCCGTTACCTCACCTCAGATCCTGCAGATTAGCCACTGAACTTGGCATATTTATCGTATTTCTGTGTTGTTT
CAATTCAATATAAAAACGGTGGACCAATTGGAGCGGTTTTGAGACTGACCGCAACTTGACGTAGGAGTGCGGTCGCCCCGCCCACCAATATTGATTGACAGGCATGAATTACCATATCCTCAGTTTGTTGTGGCATGTCCGCCATTTTCAGCGTGTGAGTCAAAGCGATGTCACCTAAGGAACACCCTTGCTCTATGTTT
CATAAAACAACACAGAAATACGATGAATATGCAGAGTTCAGTGGCTAACCTGCTGGATTCAGCTTGGGTGACGTGACGGCGACCAACGAGACCTAGCTGTCACTCAAGTGGCCACGCCCTTAATTATGCAAACTTAATATAACTTAATATAAAGGAAACGGATGAGTTATAAAAAAATTCACCCCCTCACAGTTGTCATG
AGTAAACAAATCCAAGTCCGTAATGCTTGACCCGGCTTCGCGCTCTTCTTATTGGCCCACTGCTCTAGCACTGAACGCGAATGATTGGTTAATATCAGCTGTCAATCACTCAGTCAGCGCCTTCTGGCTTCAGATGACAAAGAGAGCTACTACCGCGGAAAACTAAAGCGCTAAAGATGAGATTGAAGATAACACGGACA
ATTGTGCTGAAATAGGTGCAGATCTTTGTAAACATTCATTTTTGATCATTTTTGTAAACAGTTTGTTTTTAGCAGTAATTTAATGCTGGGCGTGTCATCGTGATTGACAGCTGTGATTGACAGTTTCTCAAAGCAGCGCGTCTGAGCTTCGGCAGGAGACTGAAGTGTTATTATTCGATTTCCGTGTTATTTTACCATGA
TATACACTTATAAGTATAAGTGTAAAACACTTATTAAACAATTTTAAAGTGTTCATAAAGGGCCTTTCTAACAGAAGCATACTAAACTAAAGTTTAGGGCCTGTCACTCCAAATGAATAGTCCCCCTCCCCCCTTCTCTTGAGCTTTATTTGAACTTATAAAATGAAAAATGAAACTAGACTTCAGTAAAAGTAAAACTT
TAAACAAAGCCAAGTCTGTAATGCTTGCCCCGCCTTCGCGCTCTTCTTATTGGTCCACCACTGCTCTAGCACTGAACGCGAATGATTGGTTAATATCAGCTGTCAATCACTCAGTCAGTGCCTTCTGGTTTCGGATGACAGAGAGAGCTACTACCGCGAAAAATTGTAAAGCGCTGAAGATGAGAATGAAGATAACACTG
CAACTGTGAGGGGGGTGAATTTTTTTATAACTCATCCGTTTTCTTTATATTAAGTTATATTAAGTTTGCATAATTAAGGGAGTGGCCACTTGAGTGACAGCTAGGTCTCGTTGGTCGCCGTCACGTCACCTCAGCTGAATCCGGCAGGTTAGCCACTGAACTCGGCATATTCATCGTATTTCTGTGTTGTTTTATGTGGC
TTAATACAGCTAACATTACCCTTCATGACAACTGTGAGGGGGTGAATTTTTTTATAACTCATCCGTTTCCTTTATATTAAGTTATATTAAGTTTGCATAATTAAGGGGCGTGGCCACATGAGTGACAGCTAGGTCTCGTTGGTCGCCGTCACGTCACCTCAGCTGAATCCGGCAGATTAGCCACTGAACTCGGCATATTC
GATAGATGGTGTGCGAGCCTGATTCAAACAAGCCAACCCCCGCCTCTCTACGATGTTCTGATGCTGAGATATAGCTGCTATTATATCATTGCTAGGTTAGTCTGTTTTGTTGCTATGGAGTTGATTGACAGCTTAGACTGATGATGTATCAAAGCTTCTTGCCAGTATGAACAGTTAAAAACAACCCCCATGTCTCTATC
TGCTGCAGTAAGCAAAGCACAATGCTTGCCCACCTTCGCGCTCTTCCTATTGGCCCAATGCTCTAGAACTGAATGCGAATGGATTGGTTAATATCAGCTGTCAATCACTCAGCCATTGCCTTCTGCCTTGGGATGACAGGGAGAGCTACAAACGTGAAAATGTAAAGTGCTGAAGATGAGAATGAAGATAACAATGACAG
GTTAGATCGCCCCCTGGGGGCTGGCTGCAGTACAAGTCATAAAGCCCGCCTCCTCCGTGTTAATGAAGGAGACTTGAGGCCAAATAAAAAAAATTATTACACTTGCAATAAAATGTCCCGAAAGATAGTTCTGGTCAATTAAGGCACTGGTTATTGTGCTGAAATAGGTGCAGATCTTCATTTTTGTAAACAGTTTGTTT
CGCCTTGAAACCGTAGATCCAGTTATTTCTTTTTTTCAGATAGCCCAATGCGGACTGGCGAGCAGCCAATCAGAGTCTTGTTTACACTCCGTGAGTGACAATGCGATGGCAACGGGCCAACCAATCAAATCCTTTTCTAAAGGGAGCCTTTTTTAAAGCATGTTCGTGAACTAAGGACATAACACATGCTATAAACTAGT
AGGGGCCGTGTCATGTTGTGTTTGTCAGTTCGCAGCGCTGTGGGGTCTCCCTCACAGGGAAAACACACACACACTCCACTGCGCCCTCTGTCCCCTTGCCTGTCAATCACACACAAACAAACACCAGCATATACACACTCTTATTCGTGACTGCACATATACACACACTAGTATCAACAAAAGCTGATGCACAGCACAGC
GCTGATTATAGCAAGCACAAACAGCCTATAGTGCTGTTTCTGAAGGAGAAATGTATTGGTTCAACCCAACTTTAACCGCCTCCGGTGTTTTTTTGATTGACAGGTTGGTGGGGGCGGGGCTAAGTCCACTAGCAGAGGAGCGCGGAGACTCTCAGAAAAAGAGGAAAAAACTGTCCAATCGAGGCTTTAGCCGTCTAAGC
ACTTAAGTAACTTATAATAATAACAAAGAAATAAAGCGTTATTCTCCCTGTACACGTCAATGGTTTTCTCGTGACTGCCTCGTGCTGGATGATTGATTGACAGGAGGAGGCGGGGTCACAGTGGACCTTCGTTTATTTTTAAAAAATGTCATATTTTATTATTATTGTAATTTTATCAGCATTATTTTGTTCTAGAAATA
GAACAGAACAGAGCTTTTATTCCCGGTTGCTTTGCGTATGTCTGTCTGGTCTTGTTGACATATACACGCGACTACCTGAACATGTTAATGCGCGCAGCTGTCAATCAATTCGGTGGGCGGAGGGATCGCACACCTACGTAATGGTGCGATCGATTTGAAAACAGCTCCAATTGGCCGACCCTTTTTTTTGTAGTTAAATT
CTGCATGGTCTTTGATTTACCCATAAACAAATCATACAGTAAATGAATAAAGGCAAGATACACACATAATTACCACCTGTCAATCACTTTTTCTGCGGGAACACTTTTTCATGCAAACATTTGTTTGTAGAGCAAGTAGTTTGACCGTTTTCTGCTATTTAGTATTCATAGTCATTTCTCCCATAGGCGACTGAATTTGA
TTTGATGTTAAGACTGTATTCCGCTACGAAGCCTTCATTTTGTTACGTTCTCTGCCCCATGCTGCATTATGAAAGGGCGTGTGCCTGGGTGATTGACGTGACGGAGCGGCCAATCAGGGTTGAGCACGCCGGTGACGACAAGCTTCATTCATGGCGACAGTGTCCAATCATAAATCGATTGGCGTGTAACTTTTAACACG
GTAAATCCACTTAAAACAAAACAAAAATACGATTTATATGCAGAGTTCAGCAGCTAATCAGCCGGAATCAGCTGAGATAAAGTGACGGCGACTAGCGAGACCTAGCTGTCACTCAAGTGGCCACGCCCTTAATTATGCAGGCTTAATATAACTTAATATAAACATAACGAATGATTATAAAAAAAGTCACCCCCCTCACA
TGAACACAGCATGGGGAGTGGGGGGTGAATTTTGTTTATAACTCAACTCTTTCCTTTATATTAGGTTTTATTAAGTCTGCATAATTAAGGGCGTGGCCACTTGAGTGACAGCTAGTTCTTGCTGGTCGCCGTCAATTCACATAAGCTGATTCCGACTGATTAGCTGCTGAACTCTGTATCCCCTTTATATTGCGATATAT
CAATTTAACAACGTAAAAACAGTCGACCAATTTTGAGACCAACCTCAACTTGACGTAGAAGTGTGGTCCCCCCGCACACCAATATTGATTGACAGGCCCGCATTACCACATCCTCAGGTTTTTGTTTAACGTCCAACTTTTCCGGCATTGCTCCCTATGCTCCAAACACCCTTGCTCTATTTTTAGATGTAAGTCTCATT
ACATGGCTTTCTTATTTAGCACACCTGATTCAGATAACCAGCTGGCTGTAACGACTCCATGCACGAGCTGGGTTCTGATTGACAGCTCTCTTCACACACCGTGTGTATCCCTTCTTCGTTGCACTGAGCACGAGAAACCTTTATATCACCTCAGAATGTTAAGTGAATTGCAGATTTCTTCAACGGCAATGCATGCAGCG
TAGTCACCATAAACCCAACGTGATGTGTGCATTGTGCGCATGCGCGTGCTTTTGGTGTTTTACGGTTACGCGCTCAGGTGAAGCGCAGCAGGTGATTGACAGCTGCAGAACGTCAGAAACTCCGGCAGGATGACGCGGGGCACGCGCAGCTGATGAACAGAGCACACCGATGACCACAGACTGAGGTAAAACATGTCATT
AAAACAACACAGAAATACGATAAATATGCCGAGTTCAGTGGCTAATCTGCAGGATTCAGCTGAGGTGACGTGACGGCGACCAATGAGACCAAGCTGTCACTCAAGTGGCCACGCCCTTAATTATGCAAACTTAATATAACTTAATATAAAGGAAACGGATGAGTTATAAAACAATTCACCCCCCTCACAGTTGTCATGAA
GACTTTAAATCATTTACAAGTACTATAAGCTCTAAAAAACCTAAACAGTTTGTGGGAGGGACCTGCACTTTTTTTTAGCCAATCAGAAACGGTCGTTGTCTGTCAGTCACTTGCTGTATTTGTCATTCTGACACGGGATTGGCTGGCTTTTGTTTGCAGGTGTAGAGTGGGCGGTGTCGGAGTGTTAATATTTATTCATT
ACCTGCTCTTCTAATCAGCTCCATGTAAATCAGCAGCTTCTCTGAGCTCTTTTCATCTGTCAGACTTCATCTTCATCAGCTTCTGTCGATCTGTCGCCTGTCAATCATTCAGCGCTGCTTCCTGATGATGCGCTGCTGATGCCTGATGATGTCACCGAGCGTCTCTTCAGTCTCTTATAGCTGCTCTCTGATCAGTCTCC
CAGTGTGTGAATATAACCAGCTTCTGATGCTAAAATTGGATTAATTATATTTTTTATAATCGCACTTGATTTAAGCGTCTGCAGAAAAACTTTGATTGACATTCTACCTTTGTACGTGTCATCGGAAGGGGAAAGCCCCGCCCATTAGTGATGATCTCTTCCTCATTAGCATAGGACTCTAGCCTTATTTCTGAATCTAT
AATACTACCGTAAAACCTTAAAAGTGCACATTTCTGCCTAAAATAAATAAATCAGTCAATAAAACTGAACACTGGATCCTAAAACACATTCAGCAACTCTGTCAATCAAACACCAAGCTCCGCCCACTTATTAGTTCTAATGCCACAGCGTAGAGGCCAATAGGAAAGCAGGAATCCAATAGAAGCTTGTGGAACGCTGC
TGTAAATATACGCAGCTTCTAATGGTAAAAAATGTATTAATTTTATTGTTTATAATCAGACTGGATGAAAACAGTCTGCAGACACACTTTGATTGACATTCTCCCTTTGTATGATGTCATCAGAGGGGGAAAGCCCCGCCCACTAGCGACCATCTCTCCCTCATTAGCAATTTGTCGCTCTGCAATACACACACACATAC
CCATGGCGAAGGATGTGATTATGAATATTTAGTAGTTAAGACGACGCTGATTGGCGGAAAGGCGGAGACGTTTAGCGAATGAATAACGGCGAAATATGTCACTCATGAATATTAATGAGGTCACGTGACAAACGTTGGAACGTTTCAAAGCGACGCCGGTAGAAAGAAATGAATATTCACGAGGCGAGGCTTCGCCATAG
TACAGGCTAGCACTCCTTTGCAATTAATGTGGGACCAAGGTGCAGTGGTGGCTTGGCCATTGGGAGTCATGGATATATACCAGACATTGACTGAGTGATTGACAGCTGATATTTCAGTGCTAGAGCAGTAGTGTTGCCAATAGGAAGAGCGCGAAGGCGGGGCAAGCATTTAGGACTTGGCTTTGTTTACTGCAGCAAGT
CCATTAAACATTATAAACCTTCACTATTAAAACAGAAACATTCATTATAAACCACAAAGCCACTTTCAGACCACAAAACCTTTCTCTGTTGCTGAGTGAATGACTTGCAGGCAGCCAATCAGTATTCGCGACGCCACTCATAGCAGCCAATCAGCATTCGCTGAGCCACACACAGGCTAATATCCCGCCTCGGCGCTCAG
CTACCATTAAACATGATAAACCTTCACTATTAAACCAGAAACATTCATTATAAACCACAAAGCCACTTTCAGACCACAAAACCTCTCTCTGTTGCCGAGTGAATGACATACAGGCAGCCAATCAGCATTCGCTGAGCAACAAACAGCAGCCAATCAGCATTCGCTGAGCCACACACAGACTAATAATATCCCGCCTCGGC
GCATAGATACTACTATCTGAAAAGTAAACGTTAATTCCAATCCACAAAGCCACTTTCAGACCACAAAACCTTCCTCTTTATCCCACAGTGATTGAAACAGAGACAGCCAATCAGCAACCGCTGAGCGACATACAAGCAGCCAATCAGCAATAGCTGAGCAACACGCAACCAGCCAATCAGCATTCGCTGAGCCACACACG
TAAACTCGTGATCGCGGCCGGTTTAACGATCTTGCTGGTCCAGGGGCTGGTGGTATGGAGCCTGCGGAGTCTTGAGGAGGGAGAGGCCGAGGTGGGTGATGTTTTATGCGGGTGAATCTGTTCCGCCGTTTGATCTGAGGGTTTAGAATAGCATGCTAAGCTAACCCACAGCCGTCAGTCACTCAGTCTCATTAGTTGGA
ATGTGTTGTCCCGCTGCCCGACTCACCCATTTTCTACCCGCCGCCCTCGTTTCCACCTAACGAGCGGGGGGAAAACAAAACTGAGGATATGGTGACACGCACCTGTCAATCAATATCGGTGGTGGGGGGACCGCACTCCTACGTAAAGTTGCGGTTGATCTTAAAACCGCTCCAATTGGTCCACTGTTTTTATGTTGTTA
GGACAGTGCTGCTGATGAGCTTGTCAGCTGTGTTGTTTAATGGGCCATTGAGCATGTGAGCACACAACACATTTCTGTGTCAATGGTTTGATGGTGATGTGCCTGCAGACACTGACATAGGCTCTGTTGTTATACAACAGTAGTTTAAGGACTGTCAGCCTGATCAATAGAGGTGGAGATCGTTTCTGCAGGTTGTGTCA
GTAATATAAACTCTTTTTTTAACATCTCCTAGTGTTAAAATTGAATTTGAGACCCACTGCAATGTGACGTAGCAGTACTGTTTTCCTCACCAATATTGATTGACAGGCATATATTAACATGTCTCAGTATTAAAGTACAAATTAAATCAAAACTAATCATATGATTTTGTTAGCTCACGTTGCTAGTTTTGTGGTAAACA
ATGCAAGCAGGCTTCTCTAGCTCCGCCCATGCCCCGCCTCTTTGCCAATTTTCGGTTACCTGGGAGTGATGTGTGGTTGGCTGAAGTGACAAGAGACCTGTCACTCAAGTGGCCACGCCCTTAATTATGCAGAATTTTAAGGCTTACTGTAAATAAATCAGATGAGTTATAATTGTGTTGTTCAAGCTACTTGGAAAATG
ACAGTCTCATCCGCTCTCACGTGCATGTCGTCTCTGCCTCTGAATCCATTGCTAAGCAACCAAAGACGCCGCAGCTCACAACAAAGGTATTTCAGTTGACCGACAGAATCTTTAGCCAATGAGAATGGAGAACGAGAGCGACGCGCAGCGCTTAAACCAATCAGCGTCTTGGGTAGGCGGGGAGAGCCAAAACGCAAGAG
TGTACTATTTCTGTGAAGAAAACGTACATACTTTTGAGTGTGTAACAGAAGAGTATGCGAGATTTGGGACATACTACTTCCTTGTTGCTTGGTTACACGTTATGCCAATCATCTTGTCACATTTCTTTCATGTTTTATATCCTGTCAGCAGTGATTCTCAAACTTTTGTCATTAAGTACCACCTCAGAAACAAACTGTCT
TTCCTGACATTAAAATAGGATCCAAATCCCAGCGATTCTGAACCAGAGCAACATAAGATAGCAATGCGGTTTTCCCCGCCCACTGATATTGATTGACAGGCGAGTTGTTCAGTGGAGACTCGCTCTCATGAATCAGTCAGTCGTTCACAGGAGACTCGGTCTCATGAATCAGTGAGTCGTTCACTAGAGACTCGCTCTCA
CTGCAGATTTTAAAGCAGGACCAAAGTCCTATGCTAATGAGGGGGAGATGGTCACTAGTGGGTGGGGCTTTCCCCCTCTGATGACATCATACAAAGGGAGGATGTCAATCAAAGTGTTTCTGCAGGCTGTGATTTTATTATTATTATTTTTTAACATGATTTATAAAATGAAGATTAATATAAACAGAATATATAATTAT
CGGGAGGTACGTATTTTTGCAGTTTGCGCCCGCGTCGTTCTCGCGTAAACCCACTAGAGGCCGCTGTCGGACGACCGTCCGTCTGACTGAGTGAATGATTGACTAGGCGACCAGCCAATCGACTGACCCACTCTCCTCCTCCTTCCCTAAACCCAACCAATTTTATTGGCCCACCCTCCCACTTACTTCCCTAAACCCAA
AACCCTATAATTGCATTTCTAAGCAGGTTTGGCTTAAATGTGAGACAAAATAATATAATAAATATCGCTAATGTAAATAAGACTATTTTAACCGAGCTGTCAATCACTATTTCCCAGCAAACATTGCATCAGACTGCCATTGGTCTTCAACATGAGCCACTGTTTACTTACTTTCCCCGTTTAAATTATAATCAGTAAAG
GTTTTTAAGTTGTTTTTTTCTGTCTCTGCAACACAAAATGCCTTTGTCCCACCCTTACATTTCACGCAACTAGACAAGGTCGACTGTGATTGGCTACTTTTCATGTCAGTCAAATCACGCTCCAGAATCCATTCTTAAACTTCGGAAACTGATTTTCAGCAGCTTATGACAAAATACACTAAAATAAACACTCTAAGCAC
CGAAACATAGTTTCCATGCCAAAAAGAGCCTGTTCATGAAATTTAGAGAGTTTTATAGGGAGTTTGTATGGTAGGCAACCTTTTTTCTATGTGAGTGATCTGTCAGATTCTGACGTCACCGCCGCCCTCGTGTGACGTCACTAAACATGGCGCTCGTGCGGAAAGGTGATGATGATGGACCTCTATGTTTACTGCGCTTT
ACCCTATATGACACCTGTGAGGGGGGGTGAATATTTATAACTTATCAGTTGCATTTATATTAAGACTTAATATTTTGCATAATTAAGAGCATGGCCGCTTGAGTGACAGGTCACCTCAGCTGATTTTCACATGTTGAACTCAGCATATATACACATATATTGTATTTATGCTTTATTTTTAAGTGACTCCGCATTTTTCA
CAAACTTCTGACTCTCTCCGTATGTGTGTGTGCGCGCGCGTGTGTGTTTTGCGTGAGGGGCGGGGAAGATAAGGTGAGCCGGTTGACGTCACTCACGCACCGCTCTGACAGGTGCACTCGGGCAGAAAAGAGGAGGAATGCTGACATCTGCTGTTCATTGTGGTTAAACTTAGAATTTACTCACATTTTTAATTGAATTT
TCTCACCCAATTAACAAAACAATCAGCGCAATCAGCCTGACAGTATTGGCCAGACTTTCATTGAGACAAAAGGCACAGCTTAGCATTTGCATTACTTTGGGAGCCTGTCCGATGGTCAGGATTTGCATATAAACAATAGGCTGATGTCTCGTACTCTTGGCCTTTCAGACTTGATCTTTCTTGGAATGTCATGAGGTAAA
ATGAATAATATAATTGGGTAAGACTTTGTGAATGTAATGGTTAAGACTAGAGCAATTTGCTGGCGTTTGCCTTGCTTTAATGCACTCCTGCTTAGAGAAACTGTCAATCACAACTGTCAATCACGATGACACGCCCCGTTTCCATAGCATTAAAATACTGGCTAAAAACATACTGTTTACAAAATATGAAGATCTGAATC
GTCTCCCCATTCTTATGAATAGAGCGCTTGGACCCGGAAGCCGCTTCGCGTGACGTCACACTTAACAAGCGGATTGGCCCACTGCTCTAGCACTGACATATCAGCTGTCAATCACTCAGTCAATGCCTTCTTGCTTGGGATGACAGGGAGAGCTACTACCGTGAAAAACTGTAAAGCGCTGAAGATGAGAATGAAGATAA
ATGAAATGCAGTTTCAGTTATGAGGTATTAATTACAGTTTAGTTATTTAGTATTAGTTTCATGAGAGAAATCTGCATGGGTAATACACACCTGTCAATCAATATAATCACCCTAACCTTAACCCTAACTGTCATTCAAGTGGCTACGCCCTTAATTATGCATACTTTTAAGGCTTAATATGAACTAAATGGATGATTTCT
CTGGAGTGTAATAAAGTGATTTGAAACACCAGGTCATGTGACTGAAGCGATTCAAGGCATTGGTATTTTCAGGAGCATTTCGAGACCTGGCAAATCTGTGTTTGATTGACAGGGTCAGAGAAAAACCTAGTGGACTGTGCGTTTGCACAGAGTAACTGTGCTGCTAATATCATGAGTTCGAATCTCGACAAATGCGGCAA
GTCGTATATTGGTGGAATTTTTGCGTCCCGTTCTCTCTCTCTTTTTCTATCTCCCTCTCTTTCTCTCTCCCCGTCTCTACCTGTCATATCCTTTAGGTCCGCCTTCGCGGAATCTGATTGGTCAGGAGACCAGTCACTCATTATTGGGTGACGTGGCGCTGTCACATATAAGGACGCCAGGGAGAGCGGATGACAGCGCG
GCGAACAGAACAGACCTTTTATTCCCGGTTGCTTTGCGTATGTCTGTCTGGTCTTGTTGACATATACACGCGACTACTGGAACATGTTAATTGCGCGCAGCTGTCAATCAATTCGGTGGGCGGGGGGATCGCACACCTATGTAATGGTGCGATCGATTTGAAAACAGCTCCAATTGGCCGACCCTTTTTTTTTGTAGTTA
AATTGATGTGAGGTAGCATCTGGGACTGGTATCATGAGGACTTTCCACACCCACAAACATGACGCGGCACAAAATGAAACATGACTGGTTGGTTAACATGTCAGTCATATAACATAGTGGGCGGGGCTTAACCATTTAAAGAGGCCAAAGTTTCCAGACCTTCAGTCTGAGGTCAGCTAAATTTTGGCTTAACCCCCAAT
ATTTGTAGCCTACCGTTTTACTACGTGACCCGCACGGTGTTTGTTTTACCCATTACCGAATCAAAATTGAATAAGGATAAGTTACACAGATAATTACCACCTGTCAATCACTTTTTCCGCGGGACTCTTGAATAGGCGTGAATAGGCAGAGTGATCTGTGTCGTTATAATGGCCTTGACAAACTTGGTTGGTAAAAAAGG
GTCAGGATTGGTGAAGCCGACAGACTCTGGATCGTCATTGGCTGAATATTCTGTGGAGAGGCGGAGACACTCGGAATTGACTGAGGCGAGCTCTGCTGAGTGACAGCTGCAAGAACCAATCAGAGAAGAGGAAAAAGAAACTTCAAAATGAATTATTAAACATGGATAAATGAAATCACTGAGTATTTTTTGTTGCATAA
GTTCGCGTCCATACTGCTGCTCAAGGCAAAGTTGACTTAGGAGTTTTGCTTGGCACATTAGCATGCTAACGCCGAGAGCCAGGCGAATGTTTGATTGACGCGCCCGACGACCAATCAGAGCTCGTGTTTTAACTTGACGCTTCATAACATGGCGGGCGCGCTGTCAAGCGGCATTCTCCAACACTGGCTATCTTTCTAAA
TCCGCTGAAAAACTAGCAGCTGAGGCACAGCGCGCTTAAACCCCGCCCCTGACTCGCTCTGATTGGTTTACACACGCGGAACTTTTAATCGATTGATCAATATCGCTGTCAATCACATGAAAAGTCTGATTTCCTTCCTTATTTTGTTGATATAAGCGTTACTTCTACATGATCGGATTTCTTTTGTACACAAATATAAC
GGTTTAACCCCAGTAGTGTGTGTCAGCAGTGTGTGAGTATCTCCAACCTCTAATGGTCAACAGTGATTAATTGTGTTTGTTCTAATCAGACTTTGATTGACGTTCTCCCTCTGTACGTGTCATCAGAGGACGAAAGCCCCGCCCACTAACCTATCTCTACCTCATTAAGGACTTTAGTGCTGTTTTGGTGACTGTTGCTT
ATGCTGTGGTGACACAAGCAGGAAAATGCTTTATTGCTGTTATTATTATGGCGATATCATCAATATACAGCACTGAATATAAAAGAACAGTTTGATTGACAGCTGCAGCAGCCAATCAGCTCGCAGATACAGAGTATATCAGAAATGCTCCATCACTCAATATACAGCACTGAATATAAAAGACTCCAGATTGATTGACA
AAGAGTCTCAACCAGCATGTTTCAGAACACAATCACCTACTGCACCTTTAATCTTCAGACCATAAATGTTTTCCTCTTTTGTCGGGAGACTGATTGACATACAGGCAGCCAATCGGCTTTCACTGGATGCCTACAAGCAGCCAATCTGCTTTCGCTGAGGGCCTATAAGCAGCCAATCAGCTTTCTCTGATCAGCGTCCG
CAATCAGGGATTGCACAGAAACAATGTTATATTCCTCTGAAGAGACTGAAGAAGAATTAATCTTCTGAACACAAATGTTCCCCTCTGCTGTCGAGACTGATTGACAAACAAGTAGCCAATCAGCTTTCGCTGAGCGCTTACAGGCAGCCAATCAGCTTTCGCTGAGCTCCTACGGGCAGCCAATCAGCTTTCTCTGGTGA
CCTCTGAAGAGACTGAAGAACACAAATACCTCTGTTTTTTTTTTTTTTGTCGAGACTGATTGACAACCAGGCAGCCAATCAGCTTTCGCAGAGCGCCTACAGACAGCTAATCAGCTTTCTCTGAGCGCCTACATGCAGTCAATCGGCTTTCGCTGAGCACATACAGGCAGCCAATCAGATTTCGTTGATCAGCGTAAAGG
CCTATGGCAGTGAGTGCTTTCTCTCCTTTCAGAGAATTAGTTTACACACACACACACATTGTGCTTCTGCAAAGCCACGCCCCCTGTCAGTCACCTCAGATTGTGATTGACAGTTCTGTATGATCTGACCAGGTGCTGCACACAGGCTGTTCTGATTAGCTGTGAGTTTTGATTCATTCAGGTGTATTAATGTGAAAGTG
ATGAATGCAAAGTCCTGTTTAGCAATGAACAAAAGCAAACAAGAAATACAAATAATTCATCTGCTGTCTACAAATCATTCCCTTTCGCCAGAGACTGATTGACATAAAGGCAGCCAATCAGTTGTCGCTGAGGGTCTGCAGGCAGCCAATCGGCTTTCTCTAATCAGGCAGGCAAATCTCCCGCCCACGGCTCTCAGTGT
GTGAGCTAGTATAAAGAGGAGTTTAGCCATTAACTTTTGAATTCATTACAATACAAACACCTGAGGCGATTTCTCTGATTGATGAGTGGAGATGATTGACAGGACACGTGACTAAGCAGCAGAACGGGCCGTTAATGAGTAAGACTGACCCAATGCTTTTATAATCTTCTGCTATATACTCAAAATATGCACTTTTTATT
GTACAATTAATGGATATTTATTATAAATAATGTAGATAATTCTCATTATCTTCCAGCTGCAACTGTACACCACCCCTAAATACAAGCCCCGCCCCCAGCTGTCAATCAAGTGCAAGAGACCACCCCGAAAACAGCAAAACCCCGCCCCCATCTGCCAGTGCACACTTCAATATAGCATCATTTGTGTGACTGTGCAATAA
ACTGCAGTGACAGAAACACAACACGTCTTTAAACATTTCCTGATGTTAAATTCAGGCCCACTGCAGCATCGTGAAGCAGGCGTGCAGTTTCTGATTGACAGCCACACATTAACATGTCTCCATATTAATGAGTATAAACACAGGACAGGATTGGCACAGACACTGGGATTAAAAGATCTGCTCAACTGGTAACCACTGAG
ACAGCAGCAGTGTGTGAGGATCTCCAGCAGCCTCTGATGCTCAACAGCACTGAACTGGGTTTGTTCTAATCAGACTTGATGCAGAAACACTGTGATTGACATTCCCCTGCTGTACGTGTCATCAAGCCCCGCCCACTAGTGCCCATCTCATTAGCATGTCCAGCAGGCCTGAGTGAGAAGCAGCCGTCTGTCCATTCGCC
TCTACCTCCCGGTCCTCAAATAGGCATCGTCACGCACTCTTCTCACCCCTTCCCACCGCATCTCTTCTCAGACACGTCGCGCGCACCCTGTCAATCAAAATAAACCCTGACACTCTGACCAATGTGAGGAGAGTTTACTCGCACGTGACTTGTTTTAGCTCTTTTGGTCCGATTAGAAACTTTGGAGTGTGAAAGTGAAC
AATCATTAGTGTGATTAATTAGTCATTTCTCAGTGCTTTATTTTTTGCAGTGCATGTTGGCAGCTGATTTGGCTCCGCCCACTGACTGGATGAGTGACAGGTAAAGCAACCAATCAAAGTTTGTTTTATTATGATTTGACAGGAACGGGAGCATCTAATTATGTTTTTAATATTTGCATCCTAAAATGGCTTTCCTTAAA
CACTGACTTATATAACATCCTGAAAGTTGTGTGCACCTGCTTTGAAGACATTTTGACTGCGTAACAGGAGCGTAACAGTGTCCTGTTGCATAGTTCCGTGTCCTGTCAATCATCTCAACACACCATTCACATTTCTGTCATGTTTAAAGTCATCGTGAACTCAAAATAAAGGGATATAAATGTTAGTTTTAAGGATATAT
GACACGAGCGTTTATTCTCAGCAGAGAGATGTCACCTCTCACTGCGCATGCGCTCATTTTGCTCTTGATTCATGTGTTTTGACTGAGCTGTCATAATAGCTGTCAATCAAATCAGCTCGAGCGCGTCACCGCGTCAAAGCGCGTGCTCTGGTTAGTTTAGTTAGCGGTGTGTTATTGTACATGATCATTACCCAGCTTGA
ACACACACACTACTGACGGAGGAGTGGATGGGGAGAGGATAGATAAATGTATGGATGGATAAATGGACTGACGGCATGATGGCGAGCAGCAGACCCAGCTGTCACTCAAATGACCACACCCATAATTATGCAGACTTTTAAGGCTTAATACTTATGAATTGGCTGAGTTATCACTACAAAATTCACCCTCTCATAATTGT
CGGTAACGCAACATCTGTGTGTGTCTGTCAGGATGATCCTGAAGAGTGACGGAAGCATCCCTCCGCCTCCAGGAGGCCCCGCCCCTCAGGCGCCAGCAGCTGTCAATCAAGTGGACACCAAGAGCCGAGTGGCCAGCTGGTCAGCCTGGACCAATGAGCAGCAGGACAGTGAGTGGAGCATCGGAGATGAAGCGTGGGGT
CTGAACAAAGTTAATTTCCCACTTTCAAACATTTATTGATTCTTGAAAGTGGCTTGGTGTTTACTTCTGCTCAGCTCAATATGCTAATGAGAGGCTGTCTGTCAATCATCAGAGGGCGGTCTGTATGCCATCATTGGTTGATCGTGAGAAAACAATTTGCATTAATTTTTTAGGCTGGCCTCTGATTATTGACCACACTA
AGGACAGGTTTTCCTCCAGCAGCATCAGTAGTGACCTGAACACTATTCTGAAGAAGAACAGCTCAGAGACCCTCTGACCACTGCGCAGGACGCCTGTCTGTCAATCACTACACTGAGGAGGAGGAGCTACAGCACTAAGGAGGAGGAGCTACACCAGCTGATCAACTACTGCGCTCTAACACCAAGAGTTAAGTGTCCAG
TGCGCATCAGTGCCTGATCTAGCAACAACATCTCCAGTGTTGCCAAGCAACAGCAGCACGGCCTCCAGGGTGACGTCACAGAGTGCTCAGCTTTGAGCTGCTGTCAATCAAACAGTCATAAAGAGAATACACTATAATAACTGCAATAATCACACACACACACACACACACACACATCTGACATGTCCGTCCAGATCTGT
GGAGGTCTGAGCCCGCGTCCGTCTGACCCGTGTTTCCATAGACACCGATATGCCAAACATCCGAGACAACCCGGAAACAGAACCGCACTTTGATTGACAGCTGCGGGCGGCACAGCGCATCCCAACAAAAGAGGAAGAAGCGATCCGCTGATCCACTGATCGATTGACGCCGTGTGGAAGTGAGTGCGCGTGCTGGCGGG
TGTCAGCGCGGAAGAGGCGGGGCTAACCTGGCTCAGGCAGAGGGCGGGAGCGGGCTCGGCCAATCGCAGAGAAGCTCAGGGGGAACCTCTGATTGACAGCCGGTCCCGACAGTCAGGAACCAGAAATCCGAGGATGCGTTTGAGTGAAGCGACTGCTCCTCCAATCACCGTCGCGGAGGTCCCGGCCGCTGTCCAATCAG
GGGCTGAAGGAAGTTGTCAGGAGGACAGAAGTCACATTCTGCTCCTAATAAGGACGTAAACACCTCCACTTCCTCTTATCCTTGATCATGAGTGACAGGTGTCACACCTTTCCAGACATCAGAGATCTGACAGCTGCAGCACATCAGCACACACACACACACACACACACACACACACACACACACACACACACACACAC
CCTCCCCCTTCTCAGCCCTGCCCACCCAGTGTGAAGCTCCGCCCCTCACAGTTAAGGTGAGCTCATCTGTTCAGCCCCTCCACCTCATCACAGCTGACCTGTCAATCACACTTCAAAGACTTCAGAAGATCAGAATTGTAGTTTCATATTTAAATTAGCCTCGTCAAAAGATTAATTGCAACCAAAATAAGTTTGTGTAT
GGAGCAAAATGGCTGTCGGATTGGGGCTCAGTTTTTGTTTTTATTTTTACCACAGATGAAGTGTATGGGAACAGCTTCATCCCCTCCATGATTGACAGCTGCAATTGCTCAGATTCAAGTGACATTGAGCTCAATGATGATTGGGTAGGAAAGAAATCACCAAAGATCTCCAGAGGGAGCAAGTCTCCCAAACTTCCCAG
AGTGAATTGAACAGACCTTTCATTCCTGGTTGCTTTGCGCACGTCTTGTCTTGTTGATATGATAAAACGCGATACTATGGAGTCATGTTAATACGCAGCTGTCAATCAATTCGGTGGGCGGGGAAACCACTCCTACATCAAGTTGCGGTCAGCCTCAAAATGTGAGGGATTTGGATCCTATTTTAACATCTGGAAATTAA
ATAATAATAATTATTATACATTTATATAACCTACATTTATTAATTTATTTTAATTAAATTTTAACGAGACCAATCATTTCCATGATTGACATTCTGGATGGCTAATGAAGACGGCTCCAGCAAGTCCCGCCTTTCGGAAGAGGCTTGACGTCAGGAGTCTCCGCCCTGCTGCTTCCTCTTTCACAGTGGCCGTCGGCGTG
GGTGGTTTCCATATCTCAATCTGTCAGTGTTGTTTTCATTCTCTCGTATCCAGAGCTTTACGTTTTCGCAGCCGTAGCTCCCTGTCATCTGAACTGAGTGATTGACAGCTGATATTAACCAATCCATTCGCGTTCTGTCCTAGCGCAGTGGGCCAATAAGAAGAGCTTGGAGGCGGGGCAAGCATTGCAGGCTTTGTTTG
AATTGAAAAACAAAAACAGTTTGGACTGAATATTTTAATTTCATCCAGCCAATAGGCTTTAGTTTGCATCACAACAGTGAATCCTGATTGGTTACTGACACTGTCAGTCAGAGCAGTGGGAGGAGCTTATCGTTTGACTGAATTAAGCTGATGTCATCGACACTTCAGAGGAAAATCAGCTTGAAATCTCGACTTTAATC
CGCCCACATAAATAGCTATTCTCCTTCACATCCTCACAGTCAGACAGAGGCGACGGGATCTGGCCGGAGCTGCTGTCCAATGAAAACGAGGCAGCCTGAATGGCAGTGGAGCGAGCCAATGAGTACAAAGAGGCGGGACTAACGATTCTGCCGTCCAATGAGGCTGAGGCTGTGGATGTGAGGACAGAGGTGTAAAGTGC
TTTTTTTAATTTCCTGATGTTAAAATATGATCCAAATCCCTCCCATTTTGAGGCGCGCAGGAGTGTGGTTTCCCCACCCACCAAATTGATTGACAGACGCATATTAACATGTCTCCACAGTAACGTGCATAATCATATCAACAAGACAGGACTCGCGCAAAGCAATCGGGATTAAAAGATCTGATCATCAATCATCATCA
ACAGAGCTCAACACCAACAGTCAATCATCAAGCAGCCAATTACAGAACTCAAACCATCTGTCAATCATCAAGCAGCCAATCACAAAGCTCAAAACTAGCTGTCAATCATCAACCAGCCAATCACAGAGCTCAAACCAGCAGGCAATCATCAAGCAGCCAATTACAGAGTCTAAAACAAGCTGTCAATCATCATCTGGCCA
CACACGTCAAGAAACATGCGTCAATGTCTGATGATATCATAGCAGAGATGGGCGGGCTCTGCTGTCTTCAGCTCATCTGATTGGCCGTCTGTGATGATTGGCGGCTCACTCAGCAGAAAGTCGTCATGGCCGAGGCTGGAGCTCTGCTCGGAGTTCACAAAATTCGGAATGTTGAAGCTGGACATGAAGTGCTCATCTTC
TAAAATCCCGTCAGAGTGCCGGTAAATCCGCCGGGAGGCACGCGCACAGGTGTGGAGGAGTCGCGGGGACGCACATCTGATCAGACCCGCGCGCAGCCGCTGCCAATCACAGCACTGCAAAACTCGCACATGCACTGGCGCCTCTGATGATCCTGCTGACAAATCACACACACGCACACGCGCACACACGTTAAAAAGTG
ATCTGTCAGTGTTATGGTCATCCGCTCATCTTCAGCGCTTCACATTTTCATGGTTGTAGCTCCTGTCATCTGCAGGCGGAATGCTTTGAGTGATTGACAGCTGATATTAACCAATCATTCGCGCTCAGTTCTAGAGCAGTGAGCCAATAAGAAGAGCACAAAGGCGGGGCAAGCACTCCAGGTTTTTTACTTCAGCAAGT
ACACTCGCTCACAGAATCTGCGCTGTAGTCTGAACTCTAAAGTCCATGTTTTTTGTTAGTGGTGTTAGACAGGCGTTCCCATTGGTCCGTAGGCATGAGTGACAGGTCCATCAGCCAATGACTGACTCTTATAAACTAGAGGGGAAATTAAGCACCTCCCCTAAAATAAAATAAAAAAATGGAGGAGAACAAACAAAAGG
TGTTGATAGATCTACCCTAAAGGACAGATAGCCCTGCTCCAAAACGATTGATGGATCCATGGTAAATGACCAATAGCCTCACCCCTAAATGATTGACAGACCCGCCCTAAATGACTGTTGGCCCCGCCCCAAAGGCATTTCATGTTTCCCCCACAGTCCAAACACATGTGCTATAGGGGAATTGATTGACTAAATTGGCC
TACTCTGACACACTTCTGATCTCTTCCTGCCAAAGCAATAAAGCTCCACCTGGGTCTCTAAATGATCAGCCAATCACAGTTTAGAGTGTGTGACTGACACCCAGGGTGGCCAATCAAATTTCAGGTCAGCATCAGAATGAACACAATTAAGAAATGAAAGCAAACTTTCAGGCGTAAACCCACAGTAAAGTAACCTGAAT
AGGGTAAGATAAATACAGTGGTCCCTCGCCATTTCGCTTTTTTTTTGTGTGTGCAATTTTACATGTTTTTAACAGCGCATTCTGTTCTCTGTCCTAACTGGCTGTACACCCCTGTCAATCATTCTCCTATATTCTGCATCTCCTATACAGTACAGAATGTATTCAGCCTACCAAATTTATATGAATCTTCCATTGCTATA
CCCAGCCATCTTCACACTGCACAAACACATGCTGGAACTCTGTGTTCTCATGTTCAGACTGACACTGGTTGAAGAGAAAGGGTAAACATGTCAATCAAAATGCATTATGGGAGCAAGCAGTTTCCGTGTAAAACCTTCTGTTTCATTAAATTTGCAACAGAAAAAAAGTTTTGTGTAATACTTTTAACAATACTTAGACC
AACGCAGCATCAGTCATTGCTATCAATCAAGCACTACCTACTTCCCAGACGTTTGACTGACAGAGAATTTATCCAATGGCTGCGTGATTTTCCTCTTACTGCACACTTTTTGCTGTTACTGGCTCATAAAACTGTCAATCATCACTCAATGCACCTGCCCCTTGCATTGAGTGCAGGCAGAGCGGCTCATTAGCAAAAAG
TTAAACATGCAGAAACAACAAGATATGACGGCAGTTAGAGAGTGTGTGGTGAAGCCCACAGTGAAAACCTCGTGTTAAACAACCAACATGATTGACAGCCACACTTCCTGTTCACCACAGCTGCTGCTTCCCTCACAACATAACACTACTTATTCTCAAAGGCATATTGTTAAAGGCACAGCACACACAAAAATGCCAAT
CTTAATTTTCAGAATGATATTTCATAACTTCATGAAAGTACTGTTTTATAATTCATTTTTCGTCAGGGAACAGCTAATTAACTTACCTGTGAGAACGCGTCAGTCAATTCAGTCTGACGTGTACGCGCAGTCTTTTGGCGCCACCGTGAGTGCGCGTGCTTTATAAAAAAAATAATTAAAAATAAATTTCTTGAATATAA
TCTGTTCACTCATACAATCTAAACATTGACTGTGCAATATCACCATCCTCTGAACTGTAGTAACTCTTCCAGGTTTGAGGCAGAGATGATTGACAGCCGTCAACAAAATGTGTTTTGATGTTCAGTTTACTTCACTTACTTTTATTGATGTCTAAGTTAATTGGGAGAAGAAACAAAAATGGGAACTTTATTGACTTTTA
CAGCATGGCCTTAATCATCATGGACTGGATCCACAATGCGTTATCTTCAGAAGAACACACTGGTGGCCATTAGTGGGCGTGTCCTGACTGTGATTGACAGGCAGGTGGGCGGAGCCAAGCCGCTTGCGCTGCTACTGAGATCTAGAAGAAGCTGCTCTATTATCAGCGCAGAGCAAAGACAAACATCCCATTCTGAGAGA
CAGAGCATCTACACGTGTCCCAGCAAGCATCCTTTTGTGTTTAAAAGAAGTCTAATAGACAGACATCCTGGCTAAAACAAAGCCAAATTTGGGCTGTCAGTCAAAATCTAATAGACGTCCAAGAATAGCCCAAAGCTAGACTAGTCATAGCAATAAATAATCACACATGAAGTCTATCTAATCTATTTATTTGGTGATTA
TTTTTATGGTATTTTGTTGTTTGTTAATTGTTTTGCGCTCTTCTCTCTCTCTCTCTCTCTCTCTCTCTCTCTCTCTCTCTCTCTCGCTGTGGTCCTATCCTGTTTCAGGTGTGCTACCATTGGTCGAGTGAGCTGTCAATCACCTTCGTCACTCAATCGGCGCACCACTAAGGATTGGGTCCGCGCAGTACAAAACCCGT
CTCCCTGCAGACACGTGGCACATGCGTGTATGCATGCATGCGTATGTGTGTTTGTATGTGCATGCACCAGTGGCTTGCACATGGGTCCCAAAAAAGCCGGCCATCAATCAAAGTCCCTCCCTTTCCTGCTCTTTTGTGTTTTGGTTGTGATCTTAATTGGCCTGTCAGTTGCTTTCATTAGTAGGCACAGCCATCAACAC
CTGCAGTGTTTTGGCTTTATTGATGACGTCTTTGGCGGTTCTCCTGACGCCGCTGCTGGAGTGCTGGTTCATGTAGTTAGCGATCACCTCCCACCTGTCAATCACAGAGAAGGTCACACAGGTGTTAGAGAAGGTCACACAGGGGTCATGATCAACATAGCGCAGTCACACACACGCGCACTCACCTGGCGTTTGTTCCA
AGGTTAATCGCTGTCTGGAAAACACCTCAGGGCTTCCGTAGTTCAAGGTATTCTATGTAAACATGAGCCACGCTCTCTGCAAAGCCTCTAATCATGCTGTCAGTCACCTAAAGGCCTCAGAAATCATGCAAGTCAGGTAACAGTAGCTAATAAGGGCTAATAGATGTATATGATGATAATGATAACGCATGATGATGATT
AAAGCGCAGTCAGACTGGTGTGCTTCCTGTGTGTGTGAAACTCACGGCAGCAGGACTTCCTGTATGTTGTTCCAGACGGCCTTTCCAGTCATAATGATTGACAGCTGAGTGGTCAGTTCAGTCAGACAGCCACCAGGATCACACTGAACACAACAGCGTTTTAATGTCATGCCACATTTCTACACTAATTGCATAACAAA
TTTGATAAAATACACAACTTTATTACGTAGCAAACGTTATTCGCGCAATAGGAAATAGTGTTACGTTTTATATCTTCCCACGGAGAGATTTGATTGACGGACGCGCAGAAAGATGCGTTTTTGTGCTGTTCAAACAGTTATTAAATGTACATATCTCAGTTTTAAATCAACACCAACTTTTTACTAGCTAGTTTACTGAC
CAGCAGTGTGTGAATATAGCCAGCTTCTAATGGTAAAAATGTATTAATTTTATTTGTCTATAATCACACTTGATGTTCTGCTGAAACACTTTGATTGACATTCTCCCTTTGTACGTGTCATCAGAGGGAAAAAGCCCCGCCCACTAGTGACCATCTCGCATTTATTAGCATAGGACATTAGTCTTGTTTTTGAATTTGCC
GATAGCCCCGCCCTACATCATTGATAGCTCCACACTTATTGTCCTGTCTCTAAATGGCTGATAGTCCTGTTCTGAATGATTGATAGCCCTGCCTTCAGTGACTGATAACTCCACCCCACATTACTGCTATCTCCACCCTAAATGACTGATAGTCCCGCCCTTTTTTAATAATAGCCCTGCCCTAAATGACTGATCGCTCC
GGGGTTATCAGTCATTTAAGGAGGGCATATCAATCCTTTAGGGCGAGACAATCAGTCATTTAGGGCGGGACTATCAGTTCTTTAGGGCAAGTGCTGTCAGTCATTTGGGGGGCTGTTAGTAATTAAGGGCATGATTGTGAGTCATTTAGGGCGTGGCCTTTCAGTCATTTAAGGAGGAGCTATCATCCTTCGGGAAACAG
TGCCAGCACAGTGGCAGATTCAAAACAAGACTAATGTCCTATGCTAATGAGGGAGAGATGGTCACTAGTGGGCGGGGCTTTCCCACTCTGATGACATGTACAAAGGGGGAGTGTCAATCAAAGTGTTTCTGCAGACTGTTTTCATCAAGTGTGATTATAAACAATACAATTAATAATTATTTACCATTAGAAGCTGCTTA
TCCATTGAATAAAGGTCCATTGACGCAGAGAAACAGGAGTCTTCTGGGGCGATTCTAATTAATGCCACAAGTGGTTCCGGCCTGCAGAAACACTTTGATTGACATTCTCCCTTTGTACGTGTCATCAGAGGGTGAAAGCCCCGCCCACTAGTGATCATCTCTCCCTCATTAGCATAGGATGTTAGTCTTGTTTTTGAATC
CACAATGCAGTCTGCAAAATGAGGCTTAGCAAAGATTACAGTGAACAGAGATCAAAGCGCCGATAACACAAAGCTCATGGCTTCTGATTGGTCGACACATCTGTCAATCACACACACACTATACACACTAATCAAATACAGCAGTGAATAATCAGCCGCCGCTTAATCAGATGGAGCTGCTCTGAGGTCAGGCAAGTTGA
TGATTGATTAATCAAAATTTGAAACGTGTGATATGAATGCAATATAAATGTATAAACATATCTGTTTGACAGCAAATGCATGGTTGTCCTCTGTGAGTGGCGTGCATAGTAACCAATAGCATGAGCGCAGCTTCAATCTACCCAATCAATACTGTTCAAACCAACCATAGGTCACACCCACTGTTACAGTCTATGCCTGT
CGCGACTGTTTATCTGCGATCGTTGAGTTCTGTCTGCTTGCGCTCGAAGGATCGACGTTCTACTAAGGCTGCAGGTCTGGGATCGGCTTTAGCGATGGAACAGGAATTCGAATGTGATTGAAGAAAACGTTCAGGCTGATCGCAGGTCAGTTGAGTGGTGATGGTTATGCAGCGGCCGTTAGGCGGAGTCTGGAGAGACC
AGGGGTTTAAACACAGTTGTGTGGTAAAAATAGCCAGCATCTAAGGGTAAAAAGTAAATAATCAAGCTTGAAAAAGTCTGCAGAAACACTTTGATTGACATTCTGCCTTTGTACGTGTCATCAGAGATGGAAAGCCTCGCCCATCGGTGATGATCTCTCCCTCATTAGCATAAACTGCACTGAGTGAGAAGCAGCCGTCC
CAACGCTGTGCTTAGAATGTTTACTTTAGTGCACTGTGTCATAAGCTGCTATAAATCAGTTTCCGAAGTTTAAGAATTGATTCTGAAGCGTGATTTGACTGACATAAAAAAGTAGCCAATCACAGTCGACCTTGTCTAGTTGCGTGAAACGTAAGGGCGGGACGAATGCTTTCTGTGTTGCAGAGACAGAAAAAACAACT
CTGACTTATTATAAAATATGCAAATATTCCACTCTGCCCAAACCTGTAGAATATCTGTGAGGCGTGCTGGGGGCGGAGCTTATCAGTCTTTGATTGACAGGAGGGGCAGTAATGACCTGGAAGGAAGAATGACGTGCCATTTTCTCCCGTCGTTCAGTGCCGGAGTTGCTGATTTGACCTCTCAAATCATCTGAATCTTA
CCCTTACCTTGCTACACTGATCATGACATCTATGTCAGTCATTTATTCCCTAAGGCGTGAGTCACTGAGTCCAAAGTCCCGTGATTGACATTTCATCTTCATTTGACTGACAGGTGCAGTTCAGGTGATGTACAAAACAAAAACCATCAAATCCCCTGTGTAAAGCACCCCATATTAGATGTAAATCTGCCCACTTTTCT
AACAACGCGACAAGCACGTGCACGCCAGTGGAAACTTCCGAGACTGAGTGGGCGGGACTAATTTGCGAGCTGCGATGCTATTGGCTGACGATCTGATTGATGGCTCACCTGCAGGGCTTAAATACCACACGCATGCAAGCGGCGTCCGTGTATACGTGGACAAGAGGTAAGATGCTGTCGTATTTTAAGTATATTTTAAG
TAGCTCTCCTCAGAAATATTCTCCTTTGTTTACTTTTTGCAAACGAGCCGCTCTGCCTGCACTCAATGCAAGGGGCAGGTGCATTGAGTGATGATTGACAGTTTTAGGAGCCAGTAACAGCCAGTAACAGCAAAAAGTGTGCAGTAAGATGAAAATCACGCAGCCATTGGCTAAATTCTCTGTTAGTCAAACTTCGGGGA
TATGAACAAGAAAAAATATAATAAAGTTCAGCTTTTTATATGACATGTACTCTCTCTTTATGTCTACATGTGAGTTTGACATGCTGGTTCAATTGCCAGCTGTCAATCAAAAAGAAATCGAGGGATGAGCTTATGAGACTAAATTTTACACGCGATCCCAGCAAGTCATTGTGCATTTCTGAAATACCTGCTCAGGTATT
CATTTTTGTACGACTGAACTCGAACTGAGCCGAATTATCCACTAAACTTAAACAAGTTTTCCCGTGAGATCAGGCTAGGTCTGCTATTGGTCGATCACATGTGATTGACAGGTTGATCTCACCCCTGACACCAGCAAATACCAATCAGAGAACAGAAGTGACCTTGTTAACGTAAGTGGAAGTTATTTTTGATTAAAATG
CAGCTCAAAACTGTAACATCGGATGGCTGCTATCACATTCAGGGTGTTTATGCAAATGAGGGAGAGATGGTCACTAATGGGCGGTGCTTTCTCACCTCTGATGACATGTACAAAGGAAGAATGTCAATCAAAGTGTGTCTGCAGACTGTTCAAGTGTAATCATAAAAAATGATAATGTATAGAGATCTACATAATGATCT
TAGAAGAGGCACATATCAGACAGAACGAACCATCTCTTCTTCCACATCTTCATCCCAGTGCTGTCCTGAAAAACACCAGCAGCACAAGAACTGTCAATCAAATCAGCCAGCCAATCACAAGTACAGAAAGCCCTCCCCCAAACAATGCACTCAAGGGTTTTTGGAGTGTTTGTATCAATATGTTAGTGTGGAGTTTGCAT
GTTACGACTCGACCGTAATTATGCTTTTGTGTCAACTTTTTTCCACCGTCGGACCACATTCACACTTGATAATTAAAACCCGACGAACTCCTCCAGTTCAGGGTGTCAATCACCGTCTTTTTGATTGCTCGCTAATGGACTTCATTTGCATGTTGTGAGCAGGACGAATATTTAAATAATGAATTAGCCACCAAATATGT
GCCTGTGTTGTTTTGATTGTGCGCCCTCTCTCTCTCTCGATCACGCTCTGTCAATTCTCAAAGGATGGCCCATTCAATTTTCCCATTGGACCATGGAGGTGTCAATCAAAGTTAATCTCTGTGACATCACCACCTTCGCTGCCAATCAGGAACGAAGCTCACAGTTTAAAGGGACGCGAGCATGGACGTTTACTCTCTTG
TCATTCACTGCTGATAATAACGCATGTGAGACTCGTTTTAATAAGGGAGTTTACGATTTATGATTCAGTGCATGGGGTCAGATGATCAACCAAGTGACAGCTGTCAATCAAACCGATCGTGGGCGCGCAAAGCAACCGAACGCAAGTTGTCAGAAATCGTGCTGCATGCAACGCAACGCACGAAACGCAACGCGAACGCA
ACACTCTTTAACGCCAGGCTTTTAGACGCATCCGTGCCTCCGTGCATCTGCATAAAAAACGCGCTGTAAACACGCATGCATTCATATCAGCGCACGTCACTAGTGATTGACAGCTGTCGTGCACTACACGAGAACGCGCATATGTTGGTGCGCCACGAGACGAGTGTGTATAAGTTTACATATTGTGTGTATTTGTGTAT
TTTAGACGCATCCGTGCCTCCGTGCATCTGCATAAACAACGCGCTGTAAACACGCATGCATTCATATCAGCGCACGTCACTAGTGATTGACAGCTGTCATGCACTACACTACTTTACACGAGAACGCGCGAATGTTAGTGCGCCACGAGACGAGTGTGTATAAGTTTACATATTGTGTGTGCGTGTGTGTGTATTTGTGT
CGTTGACGTCTCCAGCATCTCAGAAAAGTCAGGAGAAACTTCTGAACGGCCGCGGCCCTGTGACTCATCGCTCGGTTACTCCTCCATCCATGATTGACAGGCAGCCCAGCCCATCACGGTCGCCTCTGGAGAAAAGGCCCGCCCCCTCCCCACTGGATAAAAGACCTGCGAGTTCTACATCTCCTTCCCTATTGGACCGC
TGATTAATTGTAGCCTACAGTTTCAACTACCTGTCCCGCAAGGTCTTTGTTATTTACCTATAAACAAATCATAAATAAATAAAGATAAGTTACACACAAATTATCACCTGTCAATCATTTTTTCTGAGGGACTCTGGCATGAATAGGCAGAGTGATCTGTGTCGTTATGATGTCCTCCACAAACTTGGTTGGTAAATAAG
ATAATAATAATTTGCATAAATAATAGGCATAAATAACAATAACAATGCAACATCACTGCTTATTTGCCCAGAACCCGCCCACTTAAAACCTGATTGACGTGTCCGCTGGCAAATCACAGCACATTATTCTAATTAAAGGTAAACAGGAATGATGTTGTTGTTGTGTACATTTTCTGTATGTAAAAGGCACAGATGCTGGC
ATCGATCAGGCACTTCCTTTGTCCAAGAAGTTTGACCGACAGAGAATTTAGCCAATGGCTGCGTGATTTTCATCTTACTGCACACTGTTACTGGCTCATAAAACAGTCAATCATCACTCAATGCACCTGCCCCCTGCAAGGAGTGCAGGCACAGCTGCTAAAAACTCAAGCTAACGGCAGAGCGGCTCATTAGCAAAAAG
TCTCCCTCGGCTTCTGTACAAGATGACGAACATATGAATGGCTCCACAGTGTTTAGTATAAACACCACACTTGGGATGAGCGCGCTGTCAGAAATGTCAGAGCTGTCAATCATTTAGTCTGTCTGAACTCCGCGGGGACGCAAGCGTTACTGGAGCTTCATCTGGTTAATTACGATCAGCGCGTTTGGGGTTTTACGCCG
TTTCTATTTAACAACATAAAAACGGTGGACCAATTGGAGCGGTTTTCAGAGCGACCGCAACTTTGCGTAGGAGTGCGGTCCCTCCGCCCACCAATATTGATTGACAGGCGCATCACCATATCCTCAGTTTGTTGTTTCACGTCTGCCATTTTCAGTGTGTGAGTCAAAGCAATTTCACTAAAGGAACACCCTTGCTCTAT
CTCTTGCACATCTTACCTCTTGTCCGTGTCTTCAGGCAAGACGCTAGCCTGCGTGTGGCATTTATTCCCTTGCAGGTGTCCCCATTAATCACATGTCAGCCAATAGCATTTCAGCTTGCAAATTATGCCCGCCCTACACTAGAAACAAGCTGCACTGATTAGTTAGCGGAAATTTCCACTGTCGTGGCCGAGCTTGTCAC
TTAACGTCTTAAAAACATGCTATTTGCCTGAAAGACTCGCAACTCGCTGTTTCATCTCCAATACACGAAATGTGGAGGATGTGACAAGATGATTGACAGGAAATATTATGATAAAGCTTGCCCACTCTTCTGTTACACACGCGAAAGTATGCCCTTTTCAATTTACAAAAATAGTACAACCCTTTGGGGCATATGAAATG
CGGCTCAACTTATATCTCTCATTTGTACACAACCCAAAAAATGTCCTTTTAAGAGCTACAGCAGCATCTCCAGTCAGATGATTGACAGCTATTCTAATGTTCCTCTTTTCCTCTCTTGTCTTGTTTGGCCGTACTCTAGTTGTAAACCATGTGTGAGCTTGTATAAAGCCTGTGTAGTGCGCCAACAAGTCTATGGCATG
ACAGGAGCCAATCAGCGATCGCTATAAGGTGAATAAAGCCCGCCTTCTAGTACAGGAGCCAATCAGCGATCGCTATATGGTGAATAAAGCCCGCCTTCAAGTACAGGTGCCAATCAGCGATCGCTATAGAGTGATAATTCTCCGGGGGAGGGGCTCGGACCTGACATGAGTTTCTGCAGATTTTGGGTGATACGAACATT
CACAAAGGTAAATCAGCACTGTTTAAGAACACGCTCAAATGTTAGTAGGAAATAGACTTTTTTTAAATTTAGGAGTCCTGCGGAAAAAGTGATTGACAGGTGGTAATTTAAATAACTTATCTTAATTTATTAATGATTTGGTTATGGGTAAAACAAAGACCATGTGGGTCAGGCAGTTGAAACGGTAGGCTACAAATAAT
ACTTACAACGGCGCAAATATTTACATATTCAGACAAGTTTGTACTGTAAACAGAGGGCTTTTAGCCAATTGTTTTCATCTTTGGATTTTGATTGACATGCTACATACGACAGACAGATTTCATATATTACCACACATATCCTCAGTAGCATGGGGCAAACAGGCAAATAATTAAAAATAATGAAAACCTTAAAAGAAATA
TTCAAGAACTGATCGACTTCATGGGGCTCCAGTTTAATCTGTGGACTGTTGCTGTCCTCCTTCACCTGAGGGAGACTCAGGGATTGGGCGGAATCACAGCTGTCAATCACAGGCTCAGGGGCAGAGCCTGCAGGGGTCACTGTGAGGGTCAGAGCAGGCAGCGGGACACAGAGTAGAGGCTCCATCTTTATTCCTTTATC
ACTGTCAGCATAGTGGCAGATTCAAAAACAAGACTGACGTTATATGCTAATGAGGGAGTGATCATGACTAATGGGCGGAGCTTTTCATCTCTGATGACACGTAGAAAGTATGAATGTCAATCAAAGTGTTTCTGCAGACTGTTTTAATCAAGTGAGATTATAAAAAATAAATATAATACATTTTTACTAATAGAAGCTTT
TGTGGCAGCCAATCAGGTGAGCCTTTAGGTTTAAAGCTCACGTTAATAAACAAAGACGGACAACGCGGCTGACCAATAAGAGATGGCTATTTTGTGATTGACGGGGAATTCCACCAATCAATATCGACCCCGCATAATCGCTTAACAAACCGTACGAAGCCAAGAGTACCAAACTGCACCGCCGCCCTCAGCTCATGTTT
GAGAGAGGCTGGGCAACATCCCCAAATACAGAATCTCTGTGGGTGTTTCTTCCACCTCTTCCTCCCCCTGGCCAATTAAAAGAGTTGCTTCTGATTGACAGCTTAATGGAACAGTAAGAAATGCATAAAAAGTATGACGTGTCTAAGGCACTTACCATAGTCATGGGGCACTGCTGGAGCTCGTCCTCTCTCTTGATCTG
TGCCTCGACATCGAATTGTTATGCCTCATTCACACTAGCAGCGACTTTGTAGAGCTGAGAGAGGATCATGTGAGCTCTACTGGTGCTCCTATTGGCTGTCACTCAAGAAAGTTGCTTTTCTTTTGCATAAAGTTGAAGGATTCTCAACTTTGTTGCATCGCTCGGCACACCCACCAGGTCACCAATGATCACTGTCGCTC
AGCTGATGACTAGAGAGCTACAAATGTTCAAGTCATGACTTTAATTGTATTGCAACACACTGCAGTTTGTCTGAGAGCAATTATCCCGCTGAATGACAGCTGTCAATCAATCAATATGCTCTAACAAAACCTGGGATTTCTTAACCCAGTGCTTGGTCAAATAGTAGCTAACCCAACAATTGTTTTAAAAAAGGAAATTT
TAAGTGAAATTCAAAGAAAAAAAGTAGGGCGGGACTTGATTTTGTGTGCTGATTGGATGGTTGGATGACTGTGAGATGCTATTGGTGGATTTGATGTGAGTGACAGGTTGATTTTGCTCTTTAAATAATGTAATTGAGGAAGGGGAGGGAGTTTCATAATACAAATATATACAGTTGAGGGCCAAATTATTAGCCGCCCT
CCGCCTCTTTAGTCCTGTTTACTGAGTTGATTGGAGCAGAGAGTGAGTCAGAGAGAAGCTTGTGATTGGCTCCACGCCATGCTGCTCAAAGCCATGCGCCTCCACCCTCATGCTCCACATCTACAGAACAACACAACATTTACCATTGTAACGCCCCAGCTAGGGGTGGGTACCTGCGCTTGCCAGTTCGCCCCTCCTGC
AAGTGTATGTGTATATATTAATGTGCCATTGTAATCTTTAATTAAAATGACGTCTGTTTACTAGTTTGAGGACTGGACTTAAACCTGTCAATCACATGGCATCAATCAATAGCGGACCAGTCATCTCCAGATGTGCTCAAACTATTTTATTTTATTGGTTAAGCAGATATTTCACTTGAATATGAGTCACAATAGAAAAG
TGACAACTGTGAGGGGTGCATTTTTTTATAACTCATCCATTTCTTTCATATTAGGTTATCCTAAATCTGCATAATTAGGGGCGTGGCCACATGAGTGACAGCTAAGTCTTGCTGGTCGTGATCACTTTACCTCAAATGATTCCGGCTGATTAGCCGCTGAACTCGACATATACATCGTAGTTTTGTGTTGTTTTTGGTGG
TAATCCTATAATATATCCTAAATCCTATAATCTAGATGTGTATGCTTCAGATATCCCACAACAGCTCCTCTGCAAATGTGTGTCTCCTCAGTGATTGACAGCTAATATAAATCCGCCTCCAGCAATAAACTGACCGTCTGTCTGGAACTCGCAAACACGGACACGCGGAGTGATACAAACTGTGAACAGTCTCAATGTTG
AATCCTATAATATATCCTAAATCCTATAATCTAGCTGTGTATGCTTCAGATATCCTACAACAGCTCCTCTGCAAATGTGTGTCTCCTCAGTGATTGACAGCTAATATAAATCCGCCTCCAGCAATAAACTGACCGTCTGTCTGGAACTCGCAAACACGCACACGCGGAGTGATACAAACTGTGAACAGTCTCAATGCTGT
GTTATTCTATTACACCTGTATAGTTGCATTGTTTTGTTTGTTTGACAATGTGTGACAGTGACAGGGGCACAGAATAAGCGTATTTTGATTTGCTGGATCGCCTGTCAATCAAACGGGCAATATGCTCAGCCATTTTGTTCGAATGAGGAAACATCAATTCTCCAAAATTTCTTGCAAAGCTTGCGATTTAATTTCATATT
TCAATAGTGTTAGTGAGCTTTACCTGTCCTGAGCACAGAGAAGAAATAAAGCCAGATCAGACATATGATTGGTGCAGCCAGTGCTTGATTGACAGCTCCCAGGTGAACCTGGCGATCAAGGCGGGCAGGCAGGTAAGCGAAATACAAGTTGTGTTTGTCCACCAGGTGTTTCAGCAGCAGATACAGCAGACCTGCATAAA
GGCAAAAATAGATTATCTGGAGAGAAAGGGAGAGAGAGAGAGAAGAGCAAGATGAAGAGAGTCTTTGAGCCTTTACAGTGAATCCCCAGTGATTGACAGGGCGGCTTTATCCATCCAATATCATCCAGCTCACGTTCTCATTCCCCTCTCCGTGGCCCCGCGCGACACCATCTGACGCCCGAATTAACCCTGCGCTGCCG
TAAAAAAAAAAATGTTTTATTAGTGCTAAGAAAAAACATCACTACACTGAATTAAGACTTTGCCGCCATTTTGATTGGCAGGTGTCATATAACACTCGGCGGCATTTGGGCAATTTCTCTCTCTTCTGTTTGCAAAACATTAGCATTAGCGTAAGGGAGAGAAAGACGTGCGAGATCAGGTCGCCGCGGTACAGATGTTT
GTGTATCATAGAGACGCTGAGGAATCAAGAGAGACCTTTCCTCCTCCTCGTCTTTGGCTGTCTGTCTCTCACCTGCGCATCAGTCGGGTTTGATTGACAGCTTGGCAGAGATCAGTGTCTGGCTGATGTGAGGGTGGCAGACCTGGAAACGCAGAGAGAGGCTTTATCAGCTGCACTGAGAGAGAGAGAGAGAGAGAGAG
AATATCGCTTACTGACACCATGCTTATTTGCAAAATAATATTCTGTGGACCTGTGTATACATAATATTATAGAAACATGGCACCTGTCAATCAATTTGGTGGACGGGGAAAACTGCACTGCTTCATCACGCTGCGGCCTCAAAATCACTGGGCTTTGGCTCCTATTTTAACATCAGCAAATTTTTAAAAAAGAGACTTCT
GATAGTATATTGAATTTAATTTTGTCATGAAATAGCCATGAAAGCCGATATGGCAGTAAGCAGACTAAAGTATGGGATGATGTGTTTGTGTGATTGACAGGCAGATTGACCCTGCGGCTGAATTCAATCATCAAGTTATTATCCAGAGGTCTCTCATTAGCCAGTGTGAGAATCAGATCCATCTCTTTACGCAGAGTTTT
TAACACAATGGTCTGTTCAACAGAGAAGTTTTTTCGAGAAGTGATCGGCATAACACAGTCTTTCAACATGCTGGTGTTTCACCAAAACACTGTTGTGGAGAGTCTGAAGGTCCACCTGTCAGTCAAGAACAGCAACGCCCACCAGCCTCTTCTGGAGTAAGTTTTCAATCCGTTTTTTTACTGTAAACCAGCCTATAAAT
TACTTAACAAGCGGATTACTCAGCCCACATATATCTGTGGAGTTTTAATGCCACCAGTGAGACGCCCTGTCTTCTGGGAGAGACAGTTTGATTGACATGCTGATTGAGGATGACCACCGACCGCAAACACACCACTAATGACACTCGCCTAACCCTTAATTATACACTAGTGCTCTTTTTGACAGCCACAGCGCCAAAGT
AATATTAGATTTATTTATTTAGTTTTATCATAATAACCTCCCCCTCCTTTAATAACACATCTTCAATTATGAAGTGCTAACTGGTGTGAGGGTGGGATAACCTGTCAATCAAATTAAATCAACCAATAGCAAACCACAAATCCATTTCAGTCTATTCCTAATAGAGTATAACAGTCGGAATAAGTTAAGTAAAGACCAGC
CAAACAGCATCAGAGCTGCTGCGGCTGAAGTACTTTAACCGTCTTTCTCCTCAGTACTTTCACTGGTCAAAGAGAATGCAAATGACATGTCAGTCAAATCACCTCAGAGGCAACGGCTGCGTTTGGAGCCTGTTTAAAAGGCCAGACACATAACTATGGTTTACAACACTGTATGAGTAGGCAGAGAGAGAGAGACAAAA
GTGAGCGACTTTCGGCGACCTCCATCTACACGAGTGACAGCAATGACCGACATGACAAAGTTGAGAATGCTTCAACTTTATGCAAATGAAGTTCGACTTGAGTGACAGCCAATAGGAGTACCAGTAGAGCTCACGTGATCCGTGCTGTATATTCCTACACAGACCTGCGTTTGCAGCAGGCCGCCACCCAGAGCGACAGT
CATGAGAAATGCATGCTTAAAAATAACAGATTTCTCTGACACAGCAGCGCTTTCAGTGTTCTCTATAATTACCAGCGGTGCAATCAGCAGTGTCGTTCATTCCCTGTGATTGACAGCGGCTGACGGCTCGATTGCAGGAAATGTACAGCCACAAACTTCATAACTAAATGGAAGTGACATCCGTGCGGTTGAGTGGCTCT
ATAAGCTTGTTAGAGCTGAAGAACATGCTGGCTTGATCACCTACATTTCTGGATAACCACAGGGAACACAATATCAGCATTCTGATTGGTTTGATTGGCACCTGTCAATCAAACTTTTGCTTAATGGTCTGTTATAGCATTCTTTGAAATGAAATATCTGCATCTGTTAACTGTAAGTTAACAACCAAAAACTGCACAAG
ATCCTAGCAAACTGAACAGAACTTTTCCTGGTTGCTTTGCGCACGTCCTGTCTTGTTGATATGATTATACGCGTTACTACAGAGACATGTTAATACGCAGCTGTCAATCAATTCAGTGGGCGGGGAGACAGCACTTCTACTTCAAGTTGTGGTCGGTCTGAAAATCTCTCCAGTTGGTCCATTGTTTTTATGTTGTTAAA
AAAGAGCCGCAAATGGCTTTTAATGTGTCACTTCGTCTCCAGTATGGTGGAATATTAATCAGAAAAGAAATGTGGAGGATGTGACAAGATGATTGACAGGGCATGTTACTAAGCAACAGAGCGATTCGTTATGACAAAGTAGTTCGTCCCAAAGCGCCTATACTCTCCTGTTGCACACTGAAATGTATGTACTTTAACTC
GTCTCTTCGGAGGGAGTTTGAAACTTTGGCTCCAGATAAAGATGACTGTATTAGCCTCTCATTTCATGCTGTATTGTGCCATTCGCCCTTTGATTGACAGCTGTGGGCATCATCTCTTATTTCTAAAGCCCATCTAAAGCTGGATTTCCATCAGCCTTCAAAGTATCGAATGTGAAAAGAGTCATGTTAAATGCTAAATT
CAGCGGTCATTAATATCGGAACAGCCCCCGAGTCTCCAGAGATCAACCAATAGCGGCGGGGCGGAGACACATTTCCCCACCTGATTGGCTGAACTGCCACGCCTGTCAGAATAAAAGCGTTGGAGAAGTAATGAGGGGCTGAAGAAACGGGTATCTGTTGGTATTATAAGTGATTGCGTCGTGTTTTTGGGTTGTTGCTT
GGAGAAGTGTATATACTTTTGAGTGTGTAACAGAAGAGTATGCGAGCTTTGAGACGCACTACTGCCTCATTAACTGATCACTTTAATGCTTAGTTATGTCTCCTGTCAATCATCTCAACACATCCTTCATATTTATTTTATATTTGATTATCTAGCTTATTGGAGAAGCAGCAGCAGGATGATCTGTCATTTGCAAGTCT
ATGCCTGTGTGTCAGCATAGTGGCAGATTCAAAAACTAGATTAACGTCATATGCTAATTAGGGAGAGATCCTCACTAATGGGCGGGGCTTTCCCCCTGAATGTCAATCAAAGTGTTTCTGAATTAGAAGCTGGTTATACTCACAGACTTTTTCCACACAGCTGTGTTTAAACCCCTTATAAAAGGGATTTTTGCATAATA
AACATTCAACAAAAGAAAAATACGATGAATATGCTGAGTTCAGCAGCTAATCAGCTGGAATCACCTGAGGTGATGAGACAGCGAGCAGCAAGACTTAGCTGTCACTCAAGTGGCCACGCCCTTAATTATGCAAACCTAATATAAACGAAACAGAAGAGTGATAATCAAAATTCACCCCCCTCACAGTTGCCATGAAGGGT
CCCACACCCACCCTTTTGCTTAGATCTCTATCTGGATTCTTTCTATATCTACCCAACTCAAACTCTCCAGATGAAGGCTGAAAAGTTGGTTGACAGCTGCCAAAACTGTCTAGATAGTGGTAGCATCTTAAATCTCAGTGGAACTGATGGAGTTGGTTTTGAACATAATAAAGACACAAATAAGGTGTTAAAACTTATGT
GTCTCTGTTTTGTGCAGGAGAAGCGGCGCGGCGAGAGGGCAGAGCAGCAGAGAATCCGTGCAGAGAAAGAGAAGGAGAGACAGGCCCGTCTGGCCGTGAGTGACACTTCCTTCAGCCAATAGCAAGCAGACATTCTTGTGGGCTAGAAGAGAAATGACAGGTCAATCAAGTAAAACTTCTTTCATCACTTCTCCACAGGA
TGAGAAGCGGCCCATATATCCTTATGAGAAAACTGAAATAATCGAAAGGCGCAGTTCTCCATCCGCTCCACGAGGCGGCATCAGCGAGCTGCGCTGTCAGATTGACGTATTGACAGAATTTGATTACATTCATGCTGTTTTACCGGCGTAAAGTTGAGCTCCAGCAGATGACAGCTTAGTAACAGCCTCATAATGTCAGT
CCTTTTTTGAAACTCGCACCGCTAGCAATCAAGATGTATGTTAAATTGCAAGCTGAACGCATTCTGTACTGTGAGGAGACACAGAGGAGATTGATTGACAGGGGTCTACAGCCAATCAGGACGCAAAACATAATGCGCTGTGTAAATAAAAAAAAAAGGCAAAGTGCACTAAAAATTCACAAAACTGCGAAAGGTGAACC
GATAATGCAGAGTCACAGATAAAGCAGAGCCACTTGTGTTTCTGACAGCACTGATATAAGCTGTGTTTGTCTATTAAACACTGTTACAGAGAAGACTCGCTGTCAGTCAAACAGAAGCAGCCATTGAACTGCGAGTGGGTGTGGTCTTAGTCAATTTTGTGATCGAGCAAGGCTTCAGTCATTCATTCACTTCATTTGCA
CAACTAAAACTCTAATACTTCTTACTCAGGGCTGTTTATGCTAATGAGATATCATCACTAATGGGCGGGGCTTTCCCCTTCTGATGACACACTCAGAGAATGTCAATCAAAAAGTTTCTGCAGACTGTTATTATGAAGTATATGATGATAAAACAGAATTATTTCATTTTTTTACCATTAGAGGCTGGCTATATTCACAC
GCCATTAACAATAAAGACAATTTAAACAGCATCTATCATCTTTAAACTAACCTGAGTCGGAGACCAGAAAACTTCTCCACGGCCACCTCTTGATTGACAGGTAGACGTGGCGTGGGCTGCCGCACAGTGGGAGGAGTCTTGATAAGGGGAGGTGACTTTAACATGCTGTTCACTTTAGCACCGTCTCTCATCGGCTGAGG
CTGTTGTCGTGGCAAAGGCACCCTGGAGATCGGGCACACAGTTTTGTCCTTCAACTCGCAGTCTCCCTCGTCTCATATCATAGCAACCAATGATTGACAGCCCGTCTGCCATCTCCAGGGTGATGCCACAGGCCTGTAATTAGATCGTCAACCAGAGCATGTTCATGATCCGCCTGCGCATGTATATGACAGAACTATGT
AACTAAAACTTATAATCATGCAACTGATTATTGGTTGCACATAAAGTGAACCCACCTGAGAAAGAATATGTAGGAGTTGTTTTCCATCACCGTGTGTGACTGACAGCTGAAGTATCCGAGTCCCGTGAGGTTGAGGCGTGAACCCGCGGGCACCTCCAGCATGCTGCCCCACGCCTGGTCGCATAGCAACTCCACCTCCG
AAATATATCCAGCCTCTAATAGTAAAAATGAATTAAATATGTTTTAAATAATCACACTTGATAAAAACAGTCTGTCAAAACACTTTGATTGACATTCCCCCTTTGTACATGTCATCAGAGGGGGAAAGCCCCGCCCATTAGTGATCTCTCTCTAATTAGCATAAACAGCCTTGAGCGAGAAGCAGCCGGCCGAGTTTTTA
GTGCGTCTTTTTTACCGACGCCATTATAACGACACAGATCACTGCCTATTCACGAGTCCCGCAGAAAAAAAGTGATTGACAGGTGGCAATTATGTGTGTATCTTGCCTTTATTCATTTACTGTATGATTTGTTTATGGGTAAAACAAAGACCATGCAGGTCAGGTAGTTTAAAGGGTAGGCTACAAATAATTAATTGGTC
TTCTCCATGAGAGACGCTGTCAAGGGGGAAAAGCAGACAGATGTGATTGGATAAAGTCACTAAAACTGACAAGCTGAGCTATGAACCATCAATCATGCTGTCAGTGTTCAAGCAGTCAGGCAGCATTGCTGTGTGTCCAACACCACTGAAAACTGAAAGACACGAGCTGCACGTGCACTAAAACAATTATTCATTGGGTT
GTTAACCGCTGTTGCACAACGCCGCAAAAGTTTTGTGGAGATTCTTCTGTGCCGTCGAATACAACTGCACCTAAGTTCTTACTCTTATTGGCCGCCGGGATTTGACTGACAGAAATGTTGCCCCGCCCTAACCGCAGGGTTGCCACAGGCAGTGAAAGCGATGCTGCCAGCATTGAAATATTTTCTTCTACTCGTTCTGG
GTCCTCCCCCCAAAAGTTTAAAATGATCAAGAAAAGCTAAGTGTGTATTTATTAGTGAGCATGTGTGTGTGTGAGCGGGAGAGAAAAAATGATTGACAGGCCAGTCATGGCAGTGTGCCGGCTCAGTCTGAGGTTGTCCATATTTTCGACAGGAAATGGCTCTCGCGGTATCACACTCTTGAATCTTGCTCGTTAAAATA
CGACGGCCGGTTATTGACCCCTGAATGACAGTGTCAGGGCGTCTGTCCCAAGGGGACGTCTGGTGACAGGAATGTGCTTAAGACTGTCTGAGGACGTCCTGCGCGTGACATTGATTGACGAGTCCCTGTTCTGCGCTTCAGCAGCACCTCTGATTTCTTTTATCACTCGCTCTGTTTATTTTCTTTCTCTCGTCTAGTTA
TAGGGGAAGGGCGAGTGCTTCTGGATTAGGGTTGAGGATCAGGGTCGTGGGGTTTGACTGACAGGGGATGAGTGTGACATAGTGGTACATAAACGGAGTATTTTTCTTTCACTTTTTTTCGAGAGACAGATGTGCGTAAAGATGTAGGGCTGATAATAATGGCTCGGAGGGGGGAAAATTCCTGGTGGTTCTTGTCAAGT
GAGCTCAAATGAATCTGAAATGATTTTTATCTGGATCTGGCCGAGATTTCCTTGCGAAAATACTTCATGTAATGTGTTGAAGCTGAAAAATGATTGGCAGCTGCTGACGTTTGGTGCAGCTTTTAAATAAGCCATCTGCAGTGTGTCAATTAAAAAGAATTCTCCTGCTTTTGAAAAGCACCAGTGTCCAAATTGTGGGC
GCCAAATCCTTCATTCTCCTTGAAATTATCACCATTATCTCCTGCGCTCTCTCTCTCTATCTATCGTCCTATTCAGCATGGGAAAGATAGAGATGCTGCTGTCAATCATGCTCCCGCAAGGAGTGTTTCATGCACACCAGACTTCAGGGTGATAACTCACTGTCAAGGGAATTGATTTCGGGATCTCTCAGGACGGAGGG
ACATGGGTTCGAATCCTACTATTGTGAAGTGTATTGTACTATAATTTATACTTAAACTGAAGTAAAAGCAAGAATTACTCTCTAAACAATCATGTGTCAATCATTGCTGCCATTGTGGCCTAGAGGATAAGTGTTCGTTCTTCACAACTTCATATTTATGGGTTCGAATCCCACTATTGCAAACATTTAAATGTACCTGC
AACCTTCAGACCGAACTGAATTTGAGACAGTGTGAGCAGCGGAGAAAATAAAAAGATATGTCAGCGATAAGAGCAGAAAGGAGGCAGAGCTTCTGCTTGAGTGACAGGTGATATAATGCAGCGAGATGAACCTGAACACGACTTACACAGTGGAAAGACTTCAAGATGGGAAGTCAGATAATGTCTTCACCCAGACACAG
TTGTGAAGTCTTATGCTTTTAATGTAGTGCAGAGAATTTGTAGAAAAAGAGGATGTATGTATGGGTGCGACCAACGGAGGACTGAATAATGATTGACATGCGACGAATTCTACTAAACTCCACCTGTTAGTATCAGCTGCGTATAAAAGCCAGTCAGGAAATGAATATTGAGCACCTCCTGAATGTAATTCTTGCATTGC
GAAGCAGCAAAAAAGAGACTGAAGTGTCCTGTGAAGGGAGGGTCAGAGATGAAGGGTGGGCACATTTTGGCAGCCAATCAGAGCATCGGCAGCTCTGTGACGAGTCCGCAGACACCAGGCAGACAATGGCCTAGTAATGGGTCGACACCTCCATCTCTCACTCCATTTATCCATCTCCACCCCCATCCCTTCTTCTCTCA
CATTATTTGACATTATTTATAAGACTTTTCTTTTTTTAATTTAAAAACTTTTATTTTGAAGTGCACGCTCGCTCCCGCGGCTGTCGCAGTGCACGGCATTGATGACGTGCAGCCGCTGTCACAGAGCTCCAGTCCGACGTTTAGGGAAGAAGCAAAAACTCGCTTCGACGGAGCGGAAAATACCACGGTAAATATATTCA
[truncated: 2,278,938 more chars]
