# Supplementary material for: TALE factors use two distinct functional modes to control an essential zebrafish gene expression program
Source: eLife. 2018 Jun 18;7:e36144. doi: 10.7554/eLife.36144 (PMC6023610; doi:10.7554/eLife.36144)
Supplement: Figure 3—source data 1. [file elife-36144-fig3-data1.zip › allMPADsZv9_nearDEG.txt]

TGAAAACATGACAGACACTGTTTGGACAGGGGCCGCTGTCATTGGCTGATTCAGCAGTGGGCGGGGCTACATGTGAGTTTGATCAGTGACTGACAGGAGCTTCTGTGGTGGACTGCGATGGAGTCGCTTGTATATCGTCTGCTGTTCTTCATGCTAATCACTCATCATGTGTCGTCTGGAGATCAGCGTACAGGTGAGAC
GAATTGCAGATAAGCAGAGGGAGGTTATGGCCTTTGATTAAAGTTTATGAGGGTAAATTATTGTTTTATCTTTTTTGATCTTGGTGTGATCAACCTGTCACTCACATGAGATCCACCAATAGCAAACAACAACTATTCAAATATTCCTCATGGAGAAAACCAAACCACACCCACATTTGTTAGTTATTCAGAATCTTATA
GCGTGGGCTGTGAGTGCTGCAGTGAGTGTGTTGCTCCTCCTCTGAGCTGCTGCTGTAGGTATAAAGTCAAGCTGCTATCAGCGAGTCTGTCAGACTGTCTCACTCATACCACATTACAGGTACGCAGTGAGAGGGCACGAACTCTTCTTAATACCTTCCCGGCAAAAAACAAATCCAACTCCAAAGCAAAATGGTAAGTA
AAGTACGTCATATCATAATGTCGTTCAATATTTTTAAACTAATGATTTTTTATTGTTTTTATAAATTATTTTATGAAGCCGCCGGAGGCCGACTGACTGAATGATTGACTGGGCGATCGGCCAATCAGCTGACCCACCCTCCTCCTCCCTCCCTAAACCCAACCAGTTTAACCCATTGACCTCAAAAAGAAAAGCCCTCA
GGGCACGCTGCTGGTCACGGGACTCGCGCAGCCACGGTTTAGTCATTTCATTGGCGGACGACTAAACTATTCGTCGTTTGTATGGACGACAAAAATGCCCGTCAAAAATAGACAACCCTGATTGGTTGAGCGGCCGTTTCCTTCGCGTCCGTTTTATCTTAAGTCCCTCCCCACTGACATTGGAGCCGTCGACGAGGAAG
TCCTGACATTAAAATAGGATCTAAATCCAAGTGATTTTGAGGCCCACCGCAATGTGACGGAGGAGTGGGGTTTTTCTTGCCCGTCGAATTGATTGACAGGCACCATGTTTTCATAATAACATGTAAACACATGTCCACAGAACATTTTTTGCAAATAAACTAAGATTTCAACAATCTAATAATATATCATATGTCAGGCT
TGATAGCCAATCGGCGTCGTCTTTATCTGAGCGCGACTCAGGGCGATTGTGACGGCAGAGGTGCAGTGCTCGGATAGGTAGACGTCTGTTGATTGACAGTCTCGCTCGGACTCGGTAGTAGATTCAGTGTGCTGTGGCTTTGGCGCTGTCCACACGAGAGCAGGTTCTGAAACGCGCCGTGCGCTCGTGCAGTGTTTGCG
TGCGGTCGGTATAGCCTAACCTGGAGGAGCCGTGGCTCGAGCGCTGGATGTTCAGGAGGAGAGAGTCTCTCCAGCGCACCGTGGCTGTGATTGGACGACTGCACTGACAGCTACGCTTCTGATTGGCTATGAACAAACGCCCGTCCCTCTTTCACTCCAGCTACAGGACCATTCATAAACTAAACAATTCCAACACTCAC
AATCCATAAATAGGATTATCTCGTTCACAATGACACATTTAAGCGCTGAATCTGTCATAGAAACCGTATAGTCGAAATGTCAAAAAGCGCTGAAACGCGCTGTCAATCAGGGCGCATTGATTGCGGGCTTTGGGTTTAATCTGTCATCAATCTTAATTTATGCCAGCATGACAATGTTGAAGGGTCGCTCTGGGGAATTT
CGCTCTTCAACCCTCACTCAAAGTTAACCCGCTTGCAGGCTGCTAATGAGAGAGGACTGCTTCAGATAATGGTGTGATCCCCTCATTAACGGCGGATAGGAGGGGGTGACTGACACCGTCAGAGCGCGACGAAACAAACTACACCCCTGCCGCGATCCGCACAGCTGCCTGTACAAGCGAACTCGGGCTCGGGTAAATGA
CTTTTTTGGCTAATTGCAAATAGCGCATCTAGTTGGAATAAGCTATTCAGAGTTTACGCCCATTGATGCCTGATTGATAGAGACAACACCAGTAAAGAGCTGTCAATCATTACAGTCACAGTGGCGCACCTTGTATGGCGCCCAGCATAATCTTTTGACGCGATTAATCATAAACTCGGTTCGAATCCACCATCAGCTGA
TCTTGCATCTGACCCTTCTTTACATGGATCCTCGCTCTCTCCGGGGTGATGAAGACAGCCATCCCGACACACCACGAGCGATGCCCTTGAATGACAGCTGTCAAAGTTTCTGCTGCTCGTCTTGGAGTTGAGGATATTGTCAATGGTGAACTTCAAAGAAGCGGGTCGACATGACGCGTCCTCCTTGCTCATATTCTCCG
CTCATCATGGCCGTATACGAATATTAAAAGACTTAGATTAGATTAGCATATATGACCTAGTTCAGTTAAGTTCTGCATCCAACCTGTCACTCATTTGCTTCTGAAAACAGAGACTGATGGCGCTGCAATATAGGCTAAAGGCCTAGTCTAGTAATCCAATCAAGATATTATGTCTGTATCTTATTTCAGCCCCAAAATTT
AATAGCTGAGCAAATATTCCAGTATCTAGGCAGAGTCTCCTGATTGGCCACAGACTTGATGATGATGATGATGATGATGACATCATAATCCATCTAAGCTGACAAACCATCAACTCTGCATTGCAAATAAGGCTTCTATTGAAATCTTAAAGAGGATGATGTCCGTTATGCTAATGACATTGTTTAAAGACAGAGTTAGG
AGGAAATTTTTAACGCTCCCAGTGACTTATATTCAGACACAATGAACCTGAATTTTCCGGTTCATTTTGGATAATGGTTCTTGAGTGACAGCGAGAGCAGATATGCATTGTGGTGAAACAAGACCTTGTGACCCAGGGGTCATATGCAATAACACACAGGAAGCAGTGAGAATAAGGACTGACCAATGCAAAGCCCATCA
TTAGACTATCGTTTAGCATCAAAATGCACTCCAAGTGTAGTTAGACCCCGTCGCTGTCACTCTCGCTCTAATCACTCTTTTCAATACTGTGGGAATCCTCGTGTCGCCTATACGACAGCTGCACTTCAGCCCTGAACGTGTGTGAGAAAAATAAAAGTTGTATTCATCGATTTTCTGGCACCTGGTTGGGAAAAAAGGTC
TTGCGTCATTTCCCTGAGGGTTTGGTTCTGACAGACCCCCAAAACAGCCAGTTCAGACTTGCATGCAAATCCTGCAGAACCGGCAGACCCTTGATTGACTGCTGCCTCCACCACTCAGAGCGCGGCGCGTGAGCTCGGGGGCGGGGCTTTCTTTCTGAGGGGGGACGTGAGCTGAGTGATGAGAGAGTTCACGAGGGTAA
TTGGGAATGCAGAAGCCGGAAAGAATTTAAGGTAACACTCCCTCTTCCGGCCACCTCATCTGAACTCTGCTGTCAGTTCAAATGTGTCACTTTCTGCCAGTCACTCAAATAATCAATCGCCTCACTTTAAAATAGACCGAGGTTAAACACTAAAAAGACAATCGCCAAAATGGTGTTGCAGACGATGATTGTTCGGGTCG
CAACACGCGCGTAACTATGCAAAATGGTGGAGCGTTTGTTACTCGCGGAATCAGCCGAACACAGCCGAGACTTGCCGAACTGATGAGCGACAGACGCGCTTTGCGCGGTCTGGGTGACAGACCCGTGAAAACAAGTTCATCATCCACAAAAATAGCAATAAGAACAAGGATGGAAACGTCATTGTTTAACATTATTGTAA
AAGCAAGAGAAAGAGCATTGACAGTTTTGTTCTCCTCCTTTTAAACCATGGGAGGAGATTGATGCAATTTTCTGGCTATTGAGAGACAGTAGTAGAGCTGGGTTGTGGTTTATTGTGTTCTGGCTGTCACTCCATTCAGTCACGAGAGTCGTGTGAATGCCCCCCTCCCCCAAGCCCCCAGGACAATCGAAACATCATTT
GACAAACGCTCTTCCTATTCAAAAAGAAAAGACTTTCTACGTGCCTGCCTGTCGTGCTGCCACGACCAGCAACCGTGCTGGCTACACTGAAAACTGACAGGAGCGACAACCAATGAAATCACAGAATTTTGACTCGTTTCCAATGAGAGCAAAGAATGCACAGACATCAAATACCCGGATGAAAAAGTTCCCACAGAACT
AGAAACGGACACATTCGGTGGCTCGTGAAGGCAGCTCGAGTCTTACCTCTGTGAACGCTGATGATGGCCAGAGTTACAATCCAGAGGCAGGTCATGCTGAAGCCCATCTCCACCTCTGTCACTCAGAAAACACACCGTCAATTCATCTTCTTTACGCCGGACTCTGAAACCCCGCGAACCGGTGCTGATAATGTCGCGCG
CCGTGTACACTCAAAGTAAGTTCATTTTAAGTCTGCATTGGATGGTGATTTGATCTGGGAAGATGTGGGCAGGAAAGGAGGGGTATGTCTTAAGTAGAAGTGTCAATCATTTTGTTTCTCTGACGACAAAAAGAGGCATTAGAACTGTCTTATGCTAAGACCTTATCGCAATGTGTAGGTTAGTTAATACATTAGCATAT
GCCTTTCACGCAGGGTTTGACATATTCTAGCTGTTATCAGATTGATGGGCTGGTTTGATTGAAGTGGCTTTGTCATGCAAATGTCAAGCGCGTGATGGATGGTCGCCGTGCGCTGACAAACTTCTGGAGGTCCCCTCACCATTGGCGCCGTGACGTCTCACGTGACCAGCAGCTGAGGTAAAGATGTGTTATAGGGAAGC
TCCACTCCTCACTGAAGATGTAACTGTAAGCATGATCGCAGGGAAGGTGACAGTGTCACGCCCCATTGAAGACTCTGAGCTTTGATTGGTGTACTGGGAGAGACTGCTGAGCTCTGATTGGACAGCTCTGCTATGACAGCTATTAGGCGACTCTGAATGATGGAGGACCCTTCTTATTTATTTTTTCTTGAGAAATTCAA
TTATTTGTAGCTTACCGTTTTAACGACCTTACCTGCATGGTCTTTGTTTTACCCATAAACAAATCATACAGTAAATGAATAAAGATAAGTTACACACATAATTGCCACCTGTCAATCACTTTTTCCGCGGGACTCATGAATGGGCAGAGTGATCTGTGTCGTTACGATGGCGTCGGTAAAAAAAGGTGCACAACCAACAG
CAACGCTGTGCTTAGAATGTTTACTTTAGTGCACTGTGTCATAAGCTGCTATAAATCAGTTTCCGAAGTTTAAGAATTGATTCTGAAGCGTGATTTGACTGACATAAAAAAGTAGCCAATCACAGTCGACCTTGTCTAGTTGCGTGAAACGTAAGGGCGGGACGAATGCTTTCTGTGTTGCAGAGACAGAAAAAACAACT
CGCTGTCATGTTACTGTACGCCTGTCAGGGGCTCTGGAGATCCTGCGAAGCTATTGGATAAACGAGAGAGGAAGCGAGCTTCTGGTTGGATGTGTTTGCTGTCAATCCAAGAGGCAGTGCCTGCTGAGGACCAATGGGCGCGCCGCATTCTTAAGCGTGAATATGTGACTGTTGTAATGCGACTCCGCAAGATAATGGTG
TCCTTCAGAAAGTGCCCAGTATATTTACTGGATTTTGAATACTACTACATAGGCTTTTTACGTGGTGTAAATGGTGATGGAGGTATTGCGTCATATGAGTGACAGGAATATTTTTAATCTCTTCGGGTTTATTTATTGATTCGCTCAGAGCTTCTGTTACATCAATACTTCAGCAGGTGGCGACAATGCTTGATTATACT
ACTACTGACTCGCTCAGTAAAAGGCGTGTTCCTTCAGTAATCTCAACCAATGATATTCATCCTCCACATCCAACACTCGAAGGCTATTGGCTCCTGCTAGAATCAATCATCACGACAGAACGCAAGCCACTCACTTTGAACAGCGACAAGCAAAGAAAGACGTTCACATCAAAAGATTCATTCAAAACACCGATTCGTAC
GACTCGTGAATGGGAGATTAACCTGCTGCTGCTGCTTCTCTAATAAGGTAGGAGATTAAATCTGACAGAAATGTGGATGATGTGTGGATGATTGACAGGGCTCATAACTAAGCAACAACGATCTGTTAACATGGAAGTTGTAGGCTTCCCAAAGCTTGCATACTCTTCAATTTCTCAGTTACACACTCAAAAGTACATAT
TATAGTTTAACACGGGCTTCTTGGTCAAATTGTGATTGCTGCATTCGGCCATCAGTCAGAATATGTCCCGCCCTCCGCGTATTCTGATTGGACAGTGCAGACGTCAGTCAGTAGTAGTAACCGCCTTTAGGTGTTGGATAACGTTAAATGGGGCGGAACTTGACGTGTTATTCCTGCCCTTGCTGAAATGTAATTGGACT
TACAACCAGTGTACATCTGGTGCTGAAGGAAGGCACACTAAGTTCCTGCCACATCGACACCGCCTTCATCTGAAGCTCACAACACCATTGGTTGCCCTGCCTGTCAATCACACGCTGCCTAGGTGATTCCTGGTAGAGCATTCAAAGCGTCGCTCTCCAGCAGCGCGTCCAATCAGCGGCGAGGTTCAAGATGACACCTT
AACTAACTAATAGCAGTAACTCGACTGGGGTTGTTGGCGTGTCTGGCACGCGTTCTGCGCTTCTCGGGAACGCTTTGGGTTTCAGGAACTGCCACTCATGTAGCGGTGGGTGTAACCGCGGGCGGAGCGCTCAAGGGTACACATGAGGGTGGAACAGAACACGGTGTTACTAATCAGAGTGTGAGCAAACATGTTGCTTA
AAATTATATTCACCTTTAAACTATTAGATTATTATTAGATATTCTGGCCTCCGGTATAACTTCACGGAAGAACTAGCACAGGACAGCCGTGTGATTGACAGCTACAACATCCAATGGGAATGCAGAATGGGGTCATTAACATTCCAAGACGTTGACTGACAGCCAATCGAATTGAAAGGGAGGTGGACCGTCGTTGGCTG
TTTTACATCGAGCCAATAGGAACATGCTGTCAAACACCGTCATCTGATAGGCTCGTTGTAAGCGGAGCTTCCCAATTGGCTGCCTGGGGTTTGCTGCGCGGATCTTAGAGTTGAAAGGCTGGGAGAGACTCTCATCACACCGCAGTGACAGATCAGGTTGTCTAAATGTCGCTCACTGATGTATAGGTAAAAGTGGTCTA
AGCCCTTCAGAATTATTATCATCTGACATGTAATAAGAGAACAGAGAAAAGTCCATATAATTGGGATGACTTCAAATGGTCAGGGCTGGAAGTGTACACTTTAGCTGTCAGTCAAATACAATAAATGCAAAAAAGTAGCCAACATAGAAGATTAATTGAAGGCAGATTCTGTGTTTAGCTTGTGGCAGAAAAATAGCGAA
CCTGCAGTAAACAAAGCCTGCAATGCTTGCCCCGCCTTCAAGCTCTTCTTATTGGCCCACTTCGCTAGAACAGGACGCCAATGGATTGGTTTATATCAGCTGTCAATCACTCAGTTCTGATAACACGGAGCTACAGCCGCGAAAATGTAAAGGTCTGGATCTGAGAGAATGAAAACAACAACGGCAGATTTAGTTTTAGA
GCGTTTGTCTGCAAATAGCACAAAACTGACCGCTGACACATTGATTTAATATGAAGCACAAACCACTTGAATGAGACCGGCAGGCCGCGCAGTTGCACCTGTCAGTCAAACAGGACGCATAGTATGCATACTACACACAGAGACAACTACAAACTGTATTTTAAAAAGCAAACTACATTTAAAGAGAGATAAGATTCATA
TTTGTGAGAGGGGTCTGGATGCAGACCTGATGCAATCTAAGCTGCATCCAATGCTTTTTAATGCGCTCACCTAACCCCACCCCTAACCCTACCTGTCACAGTGACGTCACTCACTCCATTGAGTGCATTGTGTCTGACACTGCATCGCTGAGTGATGCAATCTCAGCTTGCATCATGAAGGCTGCATCCAGATACTATTG
GGAAAATTCATGGACAGTGAAGCTATCAACTGTGTGATGTTACAATGTTACTTATTGAGGAATCCAGGAAGTGCACTGACAGGAAGCGTTTGACTGACAGGCACACGGACGAATGAGTTTTGAGGATTCACAACGCTCGTCCAATCATATTTAGGTAGGCGTTTACTTGCGACTAGTTGTAAACGTATTTTGCAAGACCG
TTATCTTGATTTATTTATTTAAATTCAAAAGCAACCAATTGGAATAGCCGGAAGGGGGGTCTGGGGGTCTGAGTGCCTGAAGCGAGTTCTCTAGACCTGTCAATCTTGCCAGTACTATCCAATCAACGAAAGCCTTACACCCGACTTCCTCGCATTTGGGGAAAAGACGTGGACGATGTACGCAGCACAGGGTAAACACT
AGAGAGTGAATGCTGCTGATGCTTTTGAAAAGACTATAATTAGCCAGGGCACATCTGGATTTTCCTTTTATGGCCGTTTAGAAGCTGCTTTGTGATTGACATGTCTGGTAGTTTTGCGTAGAGTTGATGGTGGGGGCAAGACAATTGAGGATATTTAATGCGTTTTTTGAAAGTTCTCGTTTCTGTTCATAATCTTAATT
TTCTCCTCTCGCGTGCGTTTTCTTTTTTCCCAGTCATTTTTCTGCAAGCCCCGCCCCTGACCTTCTCACTGTTTATTATGGTTACTACGGCTTTATGAGTGATATCTCGACTATCCAATCACAGGCTTCTTTTGGGTGTCAAGAGGTGGGGTTTTGTCGAAATACGGCTGTGCGGGTGGGGAAGGAATATCGCGGCTGGA
TTTTTATTATTATAAAAACACCGGCTTTGCTGTGTGAAGTGGACAGAGAGGTTAGGCTAAGATGAAGTGTTTAAAGATCATCCGGCTGACAGAAATGACAGGTGACGTTAGTTGGAACTCGTGCCGAAGTGAGTGACGTCAGCCAAGACGACTGATTGATCTCTGCAAGCTGCAGATTTGTGGTGTCAAAATCAAAGACG
TTTTCACTATTCAATCGTTTGCATTCGCCACGGTAACTAAAGCTCCCTGTCATCTGACAGCGGAAAGTCTTGAGTGATTGACAGCTGATATGAACTGATATAGCGACATGAAAGAGCGATTCAGCACGTTTTTAGAAGGAAAAAAAAACAACAACAGGTCGCACTACAACCACTTTATGCAGTCGCACAAATGCTCGCAA
AGATCAGCGACGACTTCCTCAATATGATCGTGCACACGCGCGACGTGCTGAAGGAGACGCTGGACATCTCACTGGGGCTGAAGGACAAGCACGAGCTGCTGTCACTCATCATCCGCAGTCACGGGACCCGCCTGAGCCGCCTGAAGAACGACTATATGAAGGTGTAGACAACTGCCTTTAGTATGAAGCCCGATAATCTC
CAAACAAACACAACACAGAGAACAGCCCGCCCACTAAGCAACACCGTGAAATGTTATTGGACAGGACAACAGCTGCTAGCAAACGATTGGTTCAAAACGGGGTCAATAACGTAGAAAATGTCACAATTACTTCCTGGATGAATCACAGCACTAAAAGGAAACCAGTAACTGTAAGGTTTCTTCGGGAAGTCCACATATTC
GTACATCCATCCTCCTGCCTGTCGTAAGTCGCCGAATGATGACGCGATATATTTTGACTGTGTTGTGATCGTTTATTTGGCGCTGAGCGCAACCGCTGTCAGTCAGTCGAGCTCTTCCAAAGGGCGGTTTATTTATCTGATAAAGTCGCTTTCTCTCGCAGTGAATGGACTGGCCACCAAAATGCGTTGCTAATGAATGT
TTGTCCAAGGGAGGTGGCCTTCCTGTTGGCAACACAGCGAGTCTAACAGCTCATTGGCTTACGGCTTCCTCTTTAAGGCTTGGATTGGCTGAGGCAGCATTCACTCAAGCCAAGCCCCGCCTAAACCAGCTGAGATTCCCAACTCCTGACAGGCCTGTTAGTGCTCGTTTCCTTTCTAGCAATAAACGATCTCAGAACAA
GCATCTCCTTATGAGTTTAATCCCAAATGCTCAAGTCACTATTATGAATGAAAATAAAAAACAATAAATGCGGCTCGAAGTCTTCCGTATCTGTCTGTCAGACTGAGTGAGCGGTGGAGGCGGGAGCGAGCCGAGCGAGGCGGTGGCTCGCACTCCGTTTTGCCCTATTATGGTCACGAGCGTGACAGCGCGCGCTACCC
ATCACAAATATCCCAGTTTACGGAGTTATTTCTCACTTTCTCTGCTGCCCGAGCTGCTGCTGTCCTGTCCCGGCCGAAAATATATGGACTGTTGCCACTGACAGATCGTGCAGCCAATAGGCGGAGACCACAATCCGGAAGAGTCAGTTCTGATTGGATGTTGGACTCAAGGGGAGGACTTAAATAAGCATCGGTTTTGT
CACACAGACACAAGCAGACGGACCGTCTGTGAGGCAAGACGAGCCATGTCATGAGCCGCAGACTGACATCATGCTCACACTCAGGCCGTCCTCCAATCACCTGTCACCTGCATGCTGCGCCACACCCCTCGACTCCAAGCTGAGACACACGTTCCCTATCCCGCAGCGAACTGTCTTCTGCCAGCACTGAGCTACACTCT
TAATTGTTTCTTTCATTATTCAGCGGTTCCTCCGCGTACCACTAGGAGGAAGCCCGCGTACCACTAATGGTACGCGTACCACAGTTTGAGAACCACTGTCATATATCATTAGGAAAAACAGCAATCTGTTAAAGTTTTGAAGCAAAAAAAAGAAACTTTAGCCCACTATCATTTACTAGACAGAAAACAAACTGGCCAGC
GAAAGCGCCTCCCTCCACAATATAAACTCATTCTGATTGGTCGAAATCGCTGCATACTCGAAACCTCAGCAAGCGACACGGACAACCATTGGACAAAACCAACGTCAATTTTTTTTATGAACGCCTTCATGATCAGCAAGGCTAGTTTGATCCTTCAGAAAGCGTATGCTTTTTAAAAAAAGTTAATGTATTGAGATAAA
TCTCTCTCGGCTGTGAATGCGGTGCGTCACAATCAGCTTAGCTGCAGTCAGTCTGAAAACAGAGCCATTCCAGAACATGCCCATGTTTGCGTACGTCACTCACGAGCCACGCCCACTAATGCCCGACCGCGCTATCTTCAGAAGCGCGAGAACTACAGTCAGTGTACTGATTGCTGTCTTTTACAGTATATGAGTGCTAT
AGGTGATGACCCGCCCCTTTTTGACATTCCATCATTTGCGATTGGACGAGTTGCCAAAACAAAATAAATGTTTGTTCAGGGACTGGTAATTAGAACTGTCAATCACGCCGTCATGCTAGAGATTTAAACCCCGCCCGTTTACACACCTCTTTGTGAACGGATTGAAATGGACTACTAGCGTACTGCATAGTGTATATTGT
CTGTCCTCAAGCGATTGGCAGAACATACAACAGTTGGAGGACACAGTGGGGAATAGAGTTTAGAAATGGCACTGCGGGTATTGGACAGATTTCGGTGACTGGCAGTTAAGAGAACGAAGCGATTGGCTGTCTTTCAGCGCAGAGGCTCAGCGGGGTTCCGCCCCCTCACTCTCTTCATCACTGTTCACTCCAGAAAGTTG
ATTCTTAGTCGTTTCTCTGTTTCCTGTCGGTATGAAGGAGGTGCACCTTGTGCTCAGGGAGAGGAACAATACAGCCTTGTCCCAGGTTCCTCTGACCCCCTGCGCTGCCTGTCAGTCTGTGATTGTCATGCAAGGCCCTCTCTAGAAACAAAAGGCCTAGATGGGCTTTGTGGCCCACCAGGACCCCAGCATTGTTATTG
GAGTGACTAAACTAAGCCGTTATGCTGTCCACTACGAGCACGCATCCATGAGTAATACAGTAATATGCCGAGACAAAAACCAGAACAACAGTATTCGGTTTGACTGACAGCTCAATTAAGTTGACGTCCGCTTGATTAGAATCTCTCCCAAACACATATTTACTTGATTCTGGTGTGTCATATCACAACGGCCTGATCGT
TGTCAGTCCTTTAATGCGAGCTCTGAAATAACCAGCTGCGAGCAACAGCTCCAAAATCTCTGCAAGCTTGACATTCTGCTCCTCATCCTCACGGGTCTCCACCTGTCAATCACTCAGTATGTGACTCAGCAAATTAAAACACAGACATTTTATTGTTCGTCTTTTACTATCACTTGTCTCTGAAAAAAACGGAAAGTTAA
GTTATTAAATATATTGCTGTGTCACGGAAACTCTGCTTGAGCATTGAGCGCAAAAGGGGGGCGGAGTCTGTTTTCGCTAATATATTAGAAGCCTGTCAGCCTGTGGTAAACACGGTGCTCGGCTGCATCCTTGCGAGCGGCTCTGGCCATTTCGGGAATTATATGTTTTTATTCACATAGTTGTTCTAGAAAGGTTATTT
CATGCGTTTATTTAGCAATGCTTTATTTTTCCGATTTCAGTACATGCAAGATATTTCATCATATTCTGAGATGAAATCTGACCACAAAGCCTTAAAGACAGCTGTCAGTCATCTTCTAACACTCATCATCATCACCAGCTCATCTTGACTGCAGCCCGCCGGACTTTCGGCTGAACAAAAGACATGCATATTAAGGCCGA
GAATAATTGCGAATTTAAAATGAAAAACACCTTTAATTAGATTTAGAAGCTTTTTTCAGAAGCGTTCAAAATGTCCCACAGGTGAACGTCGAGCCTCTGGTGTCAATCAAAGAATGTGGGCGGGGCTCCAGGTGGCTACAACAGAGTTGACAATAAAGGTGTTCTGCAAGTTGACATAAGTTTGGGAGAAGACTGTCAGG
TCAACTCTCACCCTGAGATCCAGGAACAATACGACGATTCCTATTGGTCTGCGCGTGCGCCAACTGACAAAAAGAACGAAAGCCATTGGCGGACGCGCCCTGTCAATCTCAGCGGGTCAACCTTCTCGTTGCTAAGGCGAAACTGGTGATGATGCTGCTGCTGGTGATACTGCACCCACCGTAGAGAGAGTCTGCAAACC
CTGTATGAATAATGTCCTGCCTTTTGTAATGAGAGCGAGCGGGGAAAAAACACGCCGGAGTGTTCGCCCGCTCCGCGCTCTGACATTGAAAATGAATGACAGCTTACCTGAATGCCAATCTTCATCAGACTGACACCAGGCTGACAACACAGCCTATACTCCCCTACACAAGCCGTGACGTCTGCCATTTCAGACCCCTC
GGCCCTGCTGTTCATAGTGTTCAGTGATGAGTCAGTCCTCGCTGGTTTCAGGCTGTGAGAGTCTGTGCTCTGCTGCCGGCTGGTGCGGTGATTGACAGGAGTTTAACCAATTGCAGCGTAGTTTAGCTTTCTCTTCCACCAATAGCAATGCACGTCTGGAACGGAACCCAATGGGACCGCCTTTCTCATTTTATATTACA
AATGACCCTATTCCACACCTCTCATGAGCCCGCCCCCTGAGCGTGTTGTCCCATCGCATTGGTTCATCCTCTGATAAGCGAACAGCCGTTTGGCCGAATGCCTGTCATTCAAACACAATACGGAAAAATACAAGGAAGTAAAACGGTGCTTCGTGATAGCAAAAGAATAGACATGCTTTGAAAGAACCGCTCAGAAATTC
TGTATAAGGTGACGATGTGATTTTGCTTATTAAATTACATGTTTTCTCAGTGGGTGGGCCAGTAAACGTAGCTTCGCTGGGATTGGGTGATTCATCCTTCGCTCTGCAGAGGCTTCATACTCCCACCTCCTGGCGCGCAGGTGTGTTCATTTACAAACACTGATAAACACGTGTAACAGCGTGTGCAGTTCTAGACGTTT
AGAAAGAGAGAGAGCATTGTCATAATGAAATGTGTGATTTAAAAAAAAATAGATAAAGGTCGTTGCCATTGTTCTGAAGACTTATGGGTTTGATTGACAGCCTGCAAATTCTCTTCGTTCAGTTGTAAAGGAGATCAAAAGAAGGCTCTTCTCTTTGCCCAAGGCCACTTGCAATTTATTTAGGAGTTCTGCGCTTGTGT
TTTAGGATTTTGAAAGGCAAGTAAATAATAAAAAAATGTTCAGCGCAGACCTCCGACCGGCAGATGGCGCAAAGAGCGGCGCTCGCATAGAGTGACACGCTGTCAGCTGCGTCTCTGAGCACACGCGCAAGCAATGACGTGGATTTTCATCCATTGCGATGCGAAATCTGTGAACTCACTGTATTCAGTTACACGTACAG
AAATCCACCGTGAGTGTAGCATTGAAATATTTTGTTTCGCTTTTCTATTGGTCTTCTCGGTGTCGTTGTAGGGTTGTCATGGCAGCCCTGCCAATCACTGTCAAGCGTGCCAATCATTAGCCAGTACGTAGAGGCTTTCACCACTTCGGCTGCACGCACGGGGGGTTATCGGGAACTCCAATCTCAACAGCTCCCTCCCT
TGTCAAAACGTCTTAAAAATGTTTATGAGTGAATAACATTTGCCCAGTAAGCCCAGTGCACGACGCATTATCCCATGCCCAAATAAAAAATTTATGACTGACAGCTGTAACCTGTAGCCTAGTCTGCCCTTGGTCTTTCAATGGCTGTGATGGTTATCATTCGCCGACATGAATAGATAAATACCCCCCAAAACATCCAA
CAAAAATAGAGCAAGGGTGTTGCTTTGGTGACATTTCTTTGACTCACACACTGAAAATGGCAGACGTGAAACAACAAACTGAGGATGTGGTAATGCACGCCTGTCAATCAATATTGGTGTATGGGGGACCGCACTTCTACGTCAAGTTGCTGTCGGTCTCAAAACCGCTCTAATTGGTTCACCATTTTTATGTTGTTAAA
CCCTGCAGCCGCACCAGTAAGGAGCTGTCATATGATCAGCTCAGTTTTCGTTTGATTGTCATACTGTATACAAAACTCCTGAAGAGATTAGCCTCCTGTCACTCAAGCACACAGTCAGTGGGAGGCTCAGTTAAACCATTTATTGCTTACCTCAAAGTCAGAGTGGCAGCAGGTGCTAATGGCTACCTAGAAAGACTGCT
GATCGGCAGCTTGAGGGTGAGAGATCCTGTTGGTGGCACTGCTGTCACTACAAGGGAACTGTCAATAATTTTCACGTTGCCAAGGCAAGGTGACTGACAGGTATTACACGCAGCCCCTCCCGCCCCATCACCACACTATACCTGCACCACCTCATCACCACTATCACAAAACATAGCTCAAATGCGCATAGGACATTTGC
TTACAACCAAGATTTTGTTCTAGGACTGATCCTGTGGGTTACTATGGCACTATATCACACAAATCAGAAAAAAGAAAGTCATATAGGCTTGATTGACAGTTACCTTGGCAACGTGGTCATCAAACAACTAGCAAGAGAAAACACAGTGATTGTATATTATATACAGAGATACTGTTTATGGAAAACACTGTTATAACGAA
CATGTCGAACAGCAGCCTCTTCTGCATTTTGATTGGCTGATTCTATCGTACGGGGCGGGGCGAACAAACTGGGATTCCGCCTCGGCTCACAAAACAACCTATCACTCAAATCCAATGTCTTGCAACTGCAACTACACACACGCACGCACACACACACACACACACACACTGAGTCAACGAAAGCAACCTGCCTACTACTT
GGTTGCCTTTAAAATAGGATCCAAATCCCTCCCATTTTGAGGCCTGCTACAACATGACGTAGGATTGCGGTTTCCCCGCCCACCGAATTGATTGACAGCCACCAATTAATATGTCTCCTTAGTAACGCGTACAATCATATCAACAAGACAGGATGTGTGCAAAGCAACTGGGATTAAAAGATCTGTTCAGCTCTCTGTGA
GGCGAGTGTTGTCATGCTGTAAACAGTCACAAAGACATCTGGTCACTCCCTCCTTGCGCGCGCGAGAGCGGATAAACCGGAGCGCTCAGTGATTGACGGTGGGAGTGAAACTGCTCAGCTGAGGTTGAGCAGGAGACGCGAGGAAACCCTACTGCACACGGACCGTCCACTGGTACGGATGCGGGTTTTTTTACTTTATG
AGTAACGGTGAAAAAAAAGGAGGACGCCGCAGGGCGTCTGATTGGCTAGTACGCACAGCTTTAAAGCCCGCCTACTAGACACTGTGATTGGCTATTATCGCTGTCTGTTATAGATTTGGTGTAAGGGGTATCTGCATGGTCTCAGTTTAAAGGGGAGCTATATTTGTTGCATAAAACTTAAGTACATTATGCAAGTGTGT
GAACTCTGATAACCGTGGGTGTGAATGAAAACAACGCAGCTCATTGAAGCAAACGCATCCCGCCCTATTCTGCTTTACTATTGGCTAAAAGTCACGTCAGTCTCACGTACGCGCGCTCTCATTGGTCGCCCCAGCGCGTTTTTTGATGACGTAGCCGCTTGACCTTCTTGTACTACAATACGATTGGACAGTCCGCGAGT
ACAGTGTTATGAAACATGCTGGATGAAGAGTAAAACCCCGCTTGCCTCTTGTATTCTGCGCAGCTCCTGTGAAACAGAGACGTCGGCGGATGATTCTTGACAGATGTCAGTCATCTTTATCTCCAGCTCGTGAAGCCTGCTCTCCATCTGATGCGTTTTAAAAGCCATGAGAAAACACACCGCTATTGAGCTCAGCGATA
AAAGGCTTCTTCCCCCACTCGACACGAAGGTTCAGAAGAAGCGCGTTAGGGGGGAGGATTTCTGTGACGTTTACAAGACGCGTTTGATTGGCTTATAAAATGATAGGCGTTCAAAGTTATCCAATTAAATTCGCCGTTACTGAAACTCTTTTATCTTCCAGCCAGTAATATAAAACCAACCGCTTGTCGGCGCAATAAGG
CAGCAGCAGCAGTATGGAGGTCGCTTTGGTGGAGGAGGAAGAGGAAGGGGGCGTGGAGGTTTGTACCATCTCTCCCTCTATCCTGTTTGGCTGTCTCGTCTGCCAGTCAAACTTTTGACGGTGTAAATCACTAGATAACCGCTTGTCAAAAATTAATCTGAATAGCCAAGCTCCCATAGTCACAATTTGTGATATTTGTA
TCCTGGACGCTCTGACGTCATGTATTTTCGCGCGACACTTTTTAATACACGCGCTGATTGCCGTAAACTTCTGTAGATGACAGACAGCCGCCGCGCGCGCCCTGTTGCGCACGCACTTCAATTCAAGGCGAATTTATGTCCATGTATTCTTCAGGTAGCAAATAACACGCATGGTGAAATTGCGAACAGCACCTAAATAT
GAATGACTTGGGGAAAAAACTGGTCGACTTTGTGAAAAAGCTTAAACAGCACTGGTTAAAAAGTCTTCTTCGTGAGGTGTAAATTTGGAAGTGATTGGCAGCGATGAAGAGTGTGGCGGAAAGGTCTGTGTTTCAGTCTGTGCTCTCAGCACTGCAGCAGACTCATTTAGATAACAGCCATCTCACCCTCTGCCCCATCA
GTGAAAAGTGATAATGCTTTGAAGTGCAATTAAGGCAGAACAATTTCACCGTCGACCTCGAGGTCTTTTCACAGCGAATTGTCAAAGCTTGGGAGATCCCTGTCACTCAAAGTTGGCGACAGGTATAAATGCCTTGCTTATTCAAGCAGTCAGTCACTTGTCGTCTGTCTCTTGTGCGTATCCATCTCAGTGTTTGTGCT
TAATTGCTGTAAATTCAAGCTAAATCCGTATTTACCTCTGCCGTTTTTCCTTTTTCACTTCCGGACCGCTTTTGTTTAGAAGCAAGCTCTGAAACCCAGCGTGTCACTCATTTACCTGGCGGGCGCGCGCAGGTGCAGCAGGATGGTCACGCCCTCCCTCTCTGTGCGTGCATGATTACAGCCAGTTGTTTAATACTGAC
AACTCCCAAACTCCGTGAAAGTTTGTTTACTAGTTCTGAAAGAACAAAAATATTGCTCGTTTCGCTTTCAAACGGGCGCCCGTGATTGGCTGTACACGCCTGTCAATCATACACGGGGGCGGTGTCAGCTGACATATGATAGTGAGTTCCAGTAAGCGCACTTGGAGTTTTTAGTACACAGACATTCAACAAGAAGCGAC
CATAAACACTAGTAATTTTGGTCAACAAAAGGGCCGCCGATCTTTGATTGACACCACATTGAGCTAATAGCTGAAAAGAGAAGTGTCACCATCCAATGAGCTTCCAACTTGACACGGTCCCGCCCTCTCTTAACAACTTATGAATAAACTCGGCTACAAAGCTCTCGTGAATGAATTGGACCAGATTATGCTTGTCATTT
ATACAGTGACATATGGGGTCTTCATTTCCACAGCCCCCATCCCCCTCACTCATAAGGAACACCCCATGAGACAAATTTACCATCAATCAATCAATCCCAGGACCATAAGAGCAGGATATTGTCGGGTCTGCTGCCGACAGGAAATGAAGAGCAGGATCTGATTACAGCCTCAGTGGGGGCTGTTACTTTTTAGCACCAAC
CGACGTTTGGGGCATATATTTGCTTTCAAATCATTGTGCTCATGAATATTAATTACGTACGCAGACGTCCGTTCATCTGATTCGCTGACGGTCAGTGAGCGACAGTTAGCCGGCGAATGAAAAATCTTTATAAACGCTGGGCGTGGTTCATGAATATTAATTAGGATGTGTGATTGGCTGAGAACGGAACTTAAAATTCA
CATTACTGATACTGAGGATTGATACAACTCATCAAGCAAGAACATTTGAGCTTGTTTACCATATTTGAAGTGTGCTAATCAGTGTTTACATGCTAATGACAGGCAATCACATTAAGCAGTTGTGTCTCTATGTCTGAATTAAAACAATTTGACTTGTATGGGTTGTTTACATCGTCTTTACAAAGATTTTGAAGTGTGAA
TTTATAAACACCACTTTATCGCATTCCACAAAACAAAGATCTAAATTGTTTCGAGCTCCACGGGCTTAGCGCCAAATCGAGCCTGAACAAATAGTTTGACTGACGTCCTTTGACGACACCAAACACGTGATCGGCATTCTTTAACCAGGTTAAAGACTAGCGAAATGGAACAGAGAAGGGATGCATTTAGCTCAAAAAAC
GAAATCTAAAGCACTCTGTCATTTGTTTTTACCTCTGTAAAAATGGGTGGTGTGGGAAGGGGTGGGCCAAATGGGGGCACATCCTCCCTAGCAGTGACAGACACCTGTCAATCAGAAAAAAAAGCTTTGAAGCAGTGGGTGCTGATAACGTATTATTTAACAATTTTCTAATCATTTTTTAACATGTTTTATTTTACTTG
AGAGGTGCTGCAGGACACGGAGTTCTTTTGAGGGAAGAAGGCAGTGTTTGTTAAGACTCTCGAGCGTCCAATCAGCTGAAAGCTGCCTCAAAAAAGCGCGTCCATCATCCTTTCTCAGCCAATAAGCGTGGTCGAGAGGCGGAGCTCAGGTGCGCGCCTCTGCGTCCACTTGGCAAAGAGCCTGGGAGACGCCTGTGGCA
ATTGCCTGAGAATGTGGCGATTGTGACATTTATTTGATGGTAAATGGCCGCGTTCCCTTGTGCCCTGTCCTGCTGGCCTCTCCGGCGGACTGAAGGCAGAGCCGCTGGCTGTCCATCACGGCTCACACAGGCAAACAGATGCAGAGCTCCACGTCTTGGCTGGCATTTGCATCGATGAATGACTTGTCCAGTGGGTTTGT
CGTCTGCTGTAAACGTCCCCTCTAAAAATCACTGAACTTTTATCGGCCCTTGTAGCAACTATATTTAGGAGTTGTCATAAATCCAGATGGATTGATTGACAGCTCCGACTGTCCCGAAACCCCGCCCCCTTTTCTCAACTGACCGTTCAGGAGCAACTCAAGTTTGGGAACAAAACTTCAAACATTTCGCTGAATTATAA
TAGTTGTGTATTTATTTTCTTATTTATTCATTTTTAGGCGGGGCAGAGGCGTCAGTGCACAGTTGTCAACAAGCTGAACGTCTGTCAGTCAGGTAACTGTCAATCATCTTTGGTTTACTTCATTTTACTCGTCCCTTCGCCTTTGTGGTAAAAGTCTTGTTTTTGAGAGGAAATTCAGTGTGCTGTGAATTCACAGAACG
GATCTCCCGGTAATCTCGCGTCTCTCTCCCAGTCCTCAAATAGACCCTTCTCACCCCTCCCCACCGTGTCTCTCCTCAGACACGTCACGCGCGCGCACCCTGTCAATCACCACCAAACCACCACCTCTCCTGACAGCTGAGCGGGACGCTGCAAAATAAACCCTGACACTCTGACCAATGTAAGGAGAGTTTACTCGCAC
CGCGCTCCGACACCGTCCAGCATCTCCGCGATCCGCGCACTCTCTCCGGTGTTCACGGAGACCTCTCGCGCTTATGTAAAGGAGCGACACAGATACAGGACATCCAGCTGTCAATCAGCGCGCAGCTTCATCACCTTGCTTTTCCTCAGCAACAGATTGCTCCGGGGCGGCGGTGTGTCCGGGGCGCGTCGCGGCGCGCG
CACCAGCTCTCCCATCAGAAAAGTATCTACTTTTGAGTGTGTAAGAAATGAGTATGCAGGCTTTGGGACATTGTACTTCCTCGTTAACAGATCGTTATGTTGCTTATACGTGCCCTGTCAATTATCTCGACACATCATCCAAATTTCTTTCATATTTAATATCCTACTACCATATTGGAGAAGCAGCAGCAGGATAATCT
TCAATGAATGATTTAACGGAACCCCGTAGTCCAGCTCAATATTACGAGTTATGAATTTATGAATGAATGTTGAGACAGAGTTGTCCATCATCCTTCTGACTGACAGCTCTGAGGCGGTAAAGTATCATCAGCTCTAACAAACTTACCGGCATCATGATTGCAAGACGGCGAAATCAAACAGAACGACCAATATATAAACA
ACATTGGCCCTGACGGTTCAGGCTGCTCCTGTCGCCGAGTGTAACAGATGATGGCGTTGCTGAGGCGGATTCTCTGGGGACCGAGGGTGTGATTGACAGCGCGTTCAGCCAATCAGGTGGCGCAGACGACGCCTGCGTGCGTGCGCAAATTTTTGCCTCCTCGATGGTCCTTTCTTGCTCCTACTATGCAGCGTGGGCTC
ATATATAAAAATCCACGCAGCAGGACAATAAGGACACGCTAAAAAGTGTGCAGCAGTGTTTCAAATAATCTGACGCACGCCACGTTGCGCGTGATTGACAGCGAAACACTACACACATTTTTGCGGCATTAGTGAAGCACTATGCAAAAAATTTTGCGTTTAGTCAAAATCCTCTGTAGGCCAATTTTAAAAGCAGTTTC
CCATACACGTTTACAGCGAATAATTAAAGCAGAGAATTGTTGAATGTTTCTGAAAACCTGTTCCCGATGTAACTTCCTGCTTGGAAAACTTGCCACGACAAATGACCAATCAGAGTGCAAATATATTTGCGCTTAGCTCTGCTATTGGACAATTTTGCTTTCAGTCAGCCTCACTGAGAAAAATTATATTCTGAAAAAAA
TGCTGTAAAACCACCAAATATATCAACCGAGCTTACCTTGGTCTTTAATGATGCCAGAAAATGAGCAGCTGATCGGGACGCTCCGCATGATGGGCTGTCATGTGTTTTGATGCCGCTGCAGTGAATCTGTCACCAGTCATGAGATAAGAGCACAACACTGCGATCAAAATCTCCTAAATTCTCAAGTACATCAGCTAAAT
TGCCATCAAAAACGACAAGTGACAGTCAAGAATGACCAATGACATGCAGGTTTATCTTATAACCAGCCAATAGGAATCGTGTTTGCGGAAGATTGACACCCAGAAATGATGACGTGTGACAGAGGACACAACGCTAAACGGTCGCCCTGTTACCATATCAGAATGTATAATGGATTTTATTTGACACACATTTTCAGGAA
TGTTTGGCTCTTCAGTGTAACACTCTATTAGACCCCTATTCCCGAATGGAAATGATGTGTCAGGGACCCCGTTGATGAAAAGAAATGGCTGTCCTCACCTGCCTGTCTGCATTCCTACAGCCACCGTCGCCCCAGAGGGGTGAAATCCAGCCGACTGAGCTGAGTCCTGAACGTGAGATGAGAAACATATAGATAAGCTC
TAAAACTAAATCTGCCAGTGTTGTTTTCATTCTCTTGTATCCAGACCTTTACATTTTCGGGGCTGGAGCTCCCTGTCATCGGAACTGAGTGATTGACAGCTGATTTGAACCAATGAATTTGCGTTTTGTTCTAGCGCAGTGGACCAATAAGAAGAGCTTGAAGGCGGGGCAAGCATTGCAGGCTTTTTTGTACTTCTTAT
TTGACAAAAGCTGTTAAACATTATTTTAATGTTGAGGCAATTGTGGGTAATTACCCTGCATGATCTTTCAGATTGCCTGTGATTGATCACCAGTCATGTGTTGGCAGAATAGGGCTGTGCGATATTGAAAAAACAAAATAAAACTATTGCAATATTTCGTTGGTCTGCCTTGTATATTGTGATATAAATACAATTTCACC
CTCTTGAGGGCAGGTCTGGGATCAGTTTTGATGCTCTGCTACAATGGAGCCGAACACTGTTCAGTTTGTTACCGCTGATCCCATGTCAGCTCCGTAGCCCGGAACGATTTTTTTCGACCACGCCCCAAGATGTCACGTGATCAATAACAAACAGGAAGCAGAAGCTGTCATATGGCAGTAACATGACAGGAGAGATCTTC
TTTGATGACTGATGATCACAGTGAGCCGAACATATCTTTTAATCCCTGTTATTTTGCACACGACCTTTCTTGTTGATATGATATGTTAATATACAGCTGTCAATCAATTGGGTGGGTGGGGAAATCGCACTCCTACATCACGTTTCAGTGGGCCTCAAAATGGGAAGGATTTGTATTTTATTTTATCGCCAGGAAATAAA
CTTTGACAGGGGTCAAGGTCTATGTCTACATCTTCACATGTGTCAGTATAGGTCTGGGTAGAAGACCTATGGTGTAAATGGGCTTCTACGCCTGTCATCCCCTTAATAGACTTGTCAAGCAATGGCACAGCCCAAGGAGCAAAGCTAGTGGCATGTTGTGCAACGACCATATGGGAAGGTGTCATGAAGTCATTGAGGAC
AAATTAAAAAAATCCCATCAAATTTCACTATCATCGATATGTAATGTTGTTTTACACCGTTGTCTGTCTCTGCCTAGTTTAGCAACTTCAGTTGGAAAGTGATTGACAAACAGGCTTGGCGCATGCGCGTTACAAATCGGCTTCTTCCAACGTCTGCACTTTTTCTCCTCAAAGATCTGACAAAAAAAGATATCTATATT
AGATAGATAGTTTACATTTTAGTTATTTTTTTTTTCTGGTAGCCTAAGGCACGCGGACAGTCCTGCTTTTGATGGTCGTAAACCACCATCAGTCAATCATTTAATGGCTTCTTCTGTCATCAGTGATGTGTTCAGGCCAGGGTGGTATAAGCTCATCAGGGCTTAAACTCATCACGGTGGGGGTCTACATCAGTAATCCG
ATTTGAACCTTTATCTTTAAGAATGCACGCATGCATTTAGTTCTTTTCAGAGTCCGTTCTGGACGGGTTCTGTGTTGTGGATCATTTCCGGGGATTGGCAGGCTGGGCTGCCCGGTACACTCTGTTCGCTGTCGGTATCGCTGCTCTTTTTAAGCCCGTTAGACCCGGGTTCCCCGGCGCTGTGCGTTTTTACGTGTTTA
ATACGTGAATTTTTCCCCGTAACTTACTATGTTACGCAGGTGAATGCTGTATAAATCAGTAAATGATGCACATCCATACTCACCTTGTTTATTTTCAGACAGCTGTCTCTCAAATTCATCAAAATCAGACATCCTGGTGTTTTGATCAAACTTCAGCTAACACGCCGTTTTCCTTAGATAGCTTTATTCCCGTCACACGC
TCCGCTCCAGTCGTCCCGGTCAGATATTCAAAGCTTTCGGTAGTCGTGGGTCCCGTGGCTAACTATTCGGACACACACAATGCCAATCAAACGATAAGCCTCGCCTTTTGAGTGACGTTGGTGTGGGTAGGACCAATCAGAACGCGCGCTGGGTTTACGCCTCGCCCTCTCGTGGCAGATTAATACTTTTTAACAATGGA
TTTTTCAGCCAGTAAATGTTATTTAATGTTACAGAAGTGTTTGATAAGTACACAGAAAGGCAATTATGGTAATGGTTAGTGGCGCTCATCAATCATGCTGGATGGCGCTGTCTGTGCGGTGAGTCTGATGTGTGATTGGCTGCTGGCGGCAGGGGAACTGAACACGTCCTCATTAATGTGCGCGAGACCCCGCGGGCTCT
CGTGTCTTTACGTACATAGCGTGACTCACAGTGTAAGCTATGAGCAATTTTCCATTGCTTTAACCAATCAGATTGAAATATGAGGCTTTTCCGTTGACAAACGTGAAAACGCACCAATCAGCGTTAAGAGGCGGGTCTTGTTAAATAAACCCCAGTCGCTCCATTTGCTAAAGATTTTTCGCGGAATGAGTTATCAATAC
CTGTGTTTCACGCGGCTTCTCGACATTATGGAAGTAAGTGTTTGTGTCGCGGTGCATGAAAAACAGCTGCGTGTTTGCGTTAGCATCGAGGCTAATGCTGTCACTCAATGTTTTTAGTCGGTGTGTGCGCGTGTCTGTCACTGTTAAGTCTAGAGCTGTCGCTTTGTTGGTGATAACTGAATAAAACTGCGACTGCTTTG
TCGCCCCGGTCGCTGATTCCACACCGGCGTCATTCTGTTCCGTTTCTCGCCGTTCCATCGGGATTTGTGCAGAAATGATCAATGCATGAGTTTGATTGACTGCCCATACTGTCCTACAGAGCTGTCCAGAGGGTTTACAAAATAATGAAAGGGTCAAGCATGATCAAATCAACGCTCACCTCAAAATAAAAGAAAAACCT
CAGGGCTGGGGTTGATTGACAGCTTCCTAAGCCAATGAAATGCTCGGGCTTGTTGTCGAATGTGATATACAGTAATTCCATTGGCCGGAGGAGCTGTCAATCAAACGCGCAGCGCCATTGAGTTTCATTGTGCTGCCGCTGCGCCATCACCAGCCAGCCGCTAGTAGCAGTGAATGATATCCCGTTGAAAACGCTGTTTA
CCAACGGGCTTCCCTGAGGAACTTGTCTCCGTTTGAATAATTAAGCCCACTTACAGTTCTCTAACGGATGACCGTTTGTAGCCTTTACTTTCACACCTTATCAATCACTTGCGTGTCAAGCCTTTATACAATCCGCCCACCCCCGACTCCTGGTTGCATCATTTGAAATGCAAAGCACGGCCTCACCAAGCCAGAGTCTT
CACCAGCTCTCTGGGTGAATAAAACAGCCGTCTCTCACTCAAATACCTCGGCATTTGGGGGGCGGGGCTTAGCGCATTCGGCGTGTCACTTATCTTGACTGACAGAGAGCACACCCACCTTTGGCGCGCGAAAGGCTTTCGTGTAAAAACACGGGCGAATCAGCTTAAAGCGAAGGCGGATCCTTAATTTTAGTCTAAAA
CATTCTTGGAAGGCCTGACGCAATCCTCTCAGTACGTCCTGTGCCTGCCTCGCCCCTTGAAACGCTTCTTTCACGTTGCATCAGCCGAACAGACTTTAAGCGACAGATCTGCTGACCAATGAGAGTGCGCGTGTCCTGTGACCGACAGCTGACCGCCCTATCAAATTGAACAACAGGGCGAGATTTTTCCTTGTTCGTGA
CTCTCTCTCGCTCGCTCGCTCATTCCAGAGCGACAGAACGCGAGTGCCCGAGGCGCGTGCAGGGGCGGGGGCGCGGGCTCGGGCTGACTGACGGGACTTTGACAGACAGACTGTGAAAGGAGAGGCGAGGGAGGAGGGATGACCTTAGGCAGAACTTCAAGGGGAAAGCTGGCACTTTAAGACTTGAAACATTTCACTTA
GTCATCGGCCCCCGGTGGCGGCAGCCCCAGACCCGCCCCGGGCAGCAGTCTTTGCTCGGGGTGCATGCCGTACTGAGAGCCGTGGCTCATGATTGACAGGTCATGCCTGCGGTACGCGTCCAGGCAGCCCAGTTCCCTTCGCTGCTCGTCCAGGCACGAAGACTTGAGCGCCCGGGCGTTGTGAAGGTTGATGAAGTCCG
ATATACACGGGCAGAGATTGTTCGAGAAGCCGCCGGATCTCCTGAACCCTCTCGAAGCTTCTTAACGCTTTTCCAATAGAAGAAGAGGGAGGGACCTGGCTGTCAATCAAACACTACAACGGCTGAAGGGGCGGTGCTAAGACTGAGGTGCATGAATTTTCTAGATCGCTCTCAAATTCTGACTGAAAAGTTGAGGTCGT
TTTAAATTAGTGATATAATTAACCCTTTAACTTATGGTTTTAATTATCTACAGTGTCATGCTTTAAATTAGCATTCAAACTTTGATGTTGATTGACAGGTTACCCAGACCAGAGAGCGAGCAGCTTCTAAAGAGCGCGTTACGCAGTCCAAGATTGTCGATTTGGAAGCTCAACTGAGCAGAACATCAACTGAGCTGAAC
ATAAAAGTGTTGGGTGTTGCAAACTTTCAAATGAAGCAAGGCATCAGGCTGGCGGCGCATTTAAACCTGCCTCTAGACCGCCTGTCCTGCTGCGATACTATTGGTTGCAATGTGGGTTGCCGGAGGTGATGTATCTCTGACAGAATAAAAAGGGGATTTTCAAATTGTCGCCCTCTACTGTGGAGGACTGAACACCATTT
AGAGAGGAATTTACTTGTTTGATTATATTATTACTGAACGCCGTCTGTCAGTGGCGTCATTTAGAAACGTGAGGCGCATGCGCACTCGCAGGATAAACTGCTGTCAATCATCGGCTTTGACGCTGTCAGTTTCTTGAGGCGATGATAAACGACAATAAACAGCGCTATTGTTTGCAGTAAATCCAAAAACCCTTCGTGTA
TATTTTTTCACGGCATGGATTAAAATACGCCCATTGAAACACTGCTCGCGCAGGCTATTGGTCACAAAAACGTCGTAGCGAACGCTGATTGGGCGAGGTGTACGTTAATCATTATTATGACGCACATCACTTCCCTTTGCTGTGCAGTTCGGTGTCACGTGCAGTAGACACTGTACACTGGATGCGATTAATAATAATAA
TTATACTGTACAGGTTCTTTCCGCGTGGGATGTTTTCTTTCATGGTTGTCTCGTCTGTGTCTTTGTATCAGTGCTTTTACTGTCATGTCTGTGTGTAATCATGCACTTCCTGTGAACACTGTCGGCCATTCATCATCCAAACACACACTTACTCACTCACACACACACACACACACACACAGACACAGACATGCGCGCGC
TCCTGATGTTAAAATTTAATCCAAATCCCTCCTATTTTGAGGGCCACCTGCAACATGACGTTGGAGTAGGGTTTCTCCGCCCACTGAATTGATTGACAGCCATATATTACAATGTCTCTCTATTAACCATATAATATCAACAAGACAGGAGGTGTGCAAAGCAACTGGGATTAAAAGAGCTGTTCAGCTCGCTGTAATCA
TTGAACTGTAAGATAATGTTTCCTGAGTATTTGGAACGGTTCAGGTTGTACGAACACTAAATATGTGATTCATTAACCTGCAGCTTTTTCCAGTGACACCTCATGTGTCACTCACATTGCGCAACACCTTTACGTTGGAACAAAAAAACACACCCACCCAGTTTATAGGGTTAGGCTTTTGTTCGTTCAGCTCGCTAAAA
AGCAAATGTCTCTCGTAGAACTGTTTTCTGTCAGCGTGTCTCATCCAGCGTAAACTGGCGCTACGTAGAAATGAGTAAAGTGCGTGCGCGTAACCCAAACCACACCTGAATGACAGCGTGTGACGTCACGTCCTAATCACGAATCACCTGTCAGCTACACAATGGTTGTGACATATCAGTTGTGGCATTAAAAGTGCACT
TGTGAAGAGAGCAAACGCCTGCCCAGCTTGGGTAATTGGGTAGGAGGAGTCCTCCCTCTCTCCAATGCCACTGATTTCTATTCACCAACAAAGACCTGTCACTCTCTCTTCAAACCGATGGTGATGGGCAACACGAGCTTGGAAAGCACTTGGTATAGACCTTTTACTTCCTTTTTAACTGGTGTTTTGCCACTTTGATT
TCTCCGCTGTTATAGCCTGCGCGCGCGTGACGTCAGAAGGGGCTGGCGACCAGTCAGATTTGTAGAATTAGCATAATGATGGTTGTTTGTGTGCTGTCAGCTGACGGGATGAAGAAAGCGAGAGTGGTATTTCGTGTATTGACTGATTGGATGTGCGCGCCTAACGAGGAGCCGTTTGTCTGTACTGTTGAAAAAAGTCA
AAACTGTTTCAATGAGCTGTTGTTTTACTCGAGCAGAAAACGGGGGTCGTCCTCACCTGAATCACGTGACGGTGCGTGGAGGTGGGCGTGTCCTCGACTGTCACTCACCTGAGTGACCGTGAACAGCAGTGGTCGAGCAGCGCGGTCACGGAAGCGGACACGCGGATCAGGTGCACAGTCTGAAGGTGTTCATGGCTTCC
AACGTGTGAAAGACTTTAACTGTGTGCGTGTGTGCATGCTGCAGAATAACATCCCCAGGCTCTCGGCGTCTGATCTGGTTTAAGTCCAGACTGTTTGAGTGACAGGTGACAATATCCAGATCCCTTCTGATGTGTGTGGATGTACAGACAAGCATTTACTTGGATACACACTCCACTAGGCATGCAATACATGTTTTCAA
TTCTGAAGGAGTTGGTGAAATCTCTGAATCCACGCCTCGCCTTCTGCTACCGGTGTCATAGTGACGCTTCGCCATGGCAACGTGCGCGCGCCTGTCCGTCACCACTTGTTGAGCGCGAATAATATATAGGCATATTAGGCCTAATATTTGACAGACAACACGGGCGGAATATCTATATTTTAATAGTTTAATAGTATTAT
CAATAAAACTTATGCAAAACAGATCAGAGCTGGCAATGTACCGATAAACATTTAATTTCTGACTAGAGAGTGCATTTGTTTGTCTTAAAAGGCTGACTGACAGACAAGTGAACAGACCAATCACATCCCCCATGTTTTCAGCTGGGTCACAGACACTGACCTCGGTGAGAAATGTATTGGATAGCAAACACAGAAAAAGA
CAGGTCAAATAAGTCGTTCAAACTTGCTTGCTTTGGTAAATTAACGCTCACTCGGATGAGGGAGATGTCCGGCTATTGGCCAAGAGTTAGAGGGCACGTCATCCCCATCCATCACCGATCGAATGTTTCTACAAGGCATGTCCCTGTCTAGATCGGTGCCTCCGTCCTTTTGCGCGCTATGTGTGGCGTCTGTGGATGGA
CGGAACCGCCGCTGCGTTTCTCTGACTCCCTCCGTTCGCAGGCGCTGCGCAGAGCAGACACACCGAGACCGGGAACAGCGGCGAGAGATGCTGTCAGTCCTGCGCGTCATCTCCGCCGCCCCGCCCACTTCACCCGCGCCGAGATAACGGAGAGCTGGGGCACTGGTTCAGAGGTTAGAACCGGTAAGAACTCACATTTC
ACGACACTGTTCACTGCCGTAATTGGGTGTCTTTAATCACAGGGAACAGTCATGAGCATCAGTGTCATTGTCATTGTCATTAGTTTGCATTGTTCTAGATCGGCTGTCCATCACATCGAGACAATTAGATGCGGACAGCAAGATGCCCTTATGAAGTCCAACGAGAACGCCGTTCTCACTTTATTATTATTAAACATCAC
GCGGAGGAAGTCTGTCTGTCTCGCAATCTGGGGGGCGTTCCTGCGTTCCTACGGGTCCCGCCTTTGGGGTGACCGCTGATTGGTGATGTTGTCTGAATGATGTCTTGTCTGTCCAATAGCGCGTCGGTTGTCGGTCGCCACTGCCAACTATAGCTATGGCAACCGTGAAGGCTGGAGGAGGAAGTCTGTCTAGAGATCAG
GGTTTAAAACGTTTTATTTGATAGTTTTAAATGTAAAACACTAAATAAAGAAGTGCAGCCTCCACGGGTTCTGTGATTGTTTGGTCTCTTTGATTGACAGCAGGGGTCGGGCATTTAAATCCCCCAGTTTTACTTAAAAGGGCATGTGGTTCCGCCTCCTTAAAGGGGCAGGTACTGTTTGACGTGTAGCGAGCTGCTGA
ATCACATAAACACTTGAAACTAAAGAGGAAAACTTGACCACAACTCTTCTGTAGACAGTCGAGGACGCTCCTGTTCCCATGGATATGCTCTGCCAGTTGGCTGTCAATCAAAAATTGGTCACGCCTACAGGAATGCGCAACCAACCAGTGATCACGTTAAACATTATGTTCGATGACAAAGCGAATAAATTTACAAAATA
