# Supplementary material for: TALE factors use two distinct functional modes to control an essential zebrafish gene expression program
Source: eLife. 2018 Jun 18;7:e36144. doi: 10.7554/eLife.36144 (PMC6023610; doi:10.7554/eLife.36144)
Supplement: Figure 3—source data 1. [file elife-36144-fig3-data1.zip › Class1_MPADsZv9.txt]

CATCGCGTTCAACTAGACCCCGCCTACTTCTATTTTACCCGCGTTTCGCAGCCAACAGGATGATCAGCTGCTGAATCATTTGTGCGTCACGATGACTGACACACGAGCGCACCAAACACGCCAATCATTTAATTTCATTCACCAGCGCTAGCCAATCAGGCTGGCTAAGCCAGCGCGTCACTAGCCAATCACGTCCTTCC
GACATGCTATGCGCTACTGGCATTCGCACTGTTGGTTCAGCACGTTGGCGCATGTTTGTTATTTTGCCGAGGGTTTGAGTGACAGGCAGCCAGCTTTCACCCCTTACTAGGGATGTGCCTCCTTTTTCATTTACGCGGCACAAGGTGGAAAAACAAAACCGTCCCGATCGCTCGAGTGCGTCGTTTTCCGGCTTGCCTCC
AGTCTTTTTTCTTTTCTACTTCAAATCCTTTAACTCTCATAGCCGTTTCAGGAACTCTTCCTCTAATAGTAGCACTTGGTTTAATCTGTCGGCCTTTTTGAAGGCTGTCCGATACTGCTGATGCCACTTAATGGGGCAATTCACACTTGTAGCGACAGAAAAGCATTTCTCTTTTGTTATGTTAAAGTTATAGTTCTGAA
CCTGTTCGTACTGAGTGTACTTGAGGCTCAAGTATTTGGTGTGGCAGCGCACATAAACAGGGGCGGTGTCTTCATTCGTTGTCGCTCTATGACAGATGACTGACTGTTCACGCGACCAATAAACATTTAAGCTGTTTAGGCCAGTACACGCCCCCAAAAATATGTAGCCAAGGAGAATCGAGTATAACTCTAGAGGGAGA
TCAAACAAGCAAGAGAGAGAGAGTAATCACTAATCACTCAACATTCAGCTTTTGCCCTCACTGGGACACCTTTGTTAGCACTGTGACACTGATTTCTCCTCCTGTCCATCATCGCTGGCCCACTAAACTGAACCTCAGGGGGAGGGCGGCTTTAATTCCTCTGCTTTATCTGGCCGTTTTGCATCATTTTACCAATTAAT
CCGCTTTTCTAATAAACGCCCCAACAACCAGGCAAAGCGATTGGTCGAGTGTAGGATTTCGAACGCGCCGCGAATTCTATTGGACGATTAGTGCTGTCAGTCAAAATGCAGACAGCCCAGTGGAATAACAATGCTTCCGCCATCAAATTAGCTCTAAAATCCAAACATCCACATTAATAAAACTTAAAATACTCACTCGA
AATAGTCATCTCAAGCAAAGTGGACGACTCCTATTGTCCTGCAATTACATTGGTATTGTAACTGAATGTGATACTCAAGCTTTGTGAGTAAATTTGATTGATAGCTAAACAAAATACAGGTGTGGACAGTTTACCTTGGAGTTTAACAAGGTGAAACACATAACAAAAATCACCTCCAGTGTAAACAAAGTAAGCTCATT
TTATGCATGTCAGCCAATAGAGAGGAGCAGATGCTGTGCCAATAGGTGAGCAGAATATCGGCCAATAGGCTGTGTGAATTCGGGGGTGGGGCTGTCAGGCCACCTCGACCACACAAAAGAACAATGAATGTTAAAACCCAACCCACCAAACAATACACATCTCCCATGTGTGTGTGTGTCAGTGAATGAATGAAAGAGGA
TTGGAGCTCCGGCACTGGGTCGCCGCCATTCTGTCCGTCCACCTTCCCCCCGGCTCTAACCGTGACGTCACTGTACGTCATCCAAATGACGGTTCCGATTGATTGACAAGTGTCAGAACGGGCATGGGGCGGGCCTTAGAGATGTAAACAACATTTCCCCCAATCCGGAAATCTCATTTATTCAGAATATCTGATGGATA
CAATAACATGGGGCAGTGTTTTCAACTTCAGACAGCTCAGAGTACGTCACATGAGTTGCGTGAGCCTTATGCATATTAATGACGTACCCTGTCATTCGTCCAGTAGGACCGTGAACTCTTCGACAGTGGACGAATGAGCGAAGCCTGTGGCTCATGAATATTGATTTTGTAACGTGACTGGTCACACACTGGCCCGACGC
TTTCCTGTGAATTTCTCTCTTTGAAGTCGTTGATTGGATACAAATGTTTTTAAGGCCCGCCTTTCATACTTTTCTGTCGTCTTATTGGACACAGAAACCATCAATCAATTACCAGATTTTAGTTTACGTGCAGTCTGCATTAATTTTTGTTGAGAGTCTGTACGACTCAGAATTGAACCGTTCATATCGAGCGTCATCAC
TACACTTTTACAAGCATTGCAAGATAAGCACGAAGCTTTTGCTCTTCTCACCTTTATCTTTTCATGGAGTGTAATCCTCTGTTCCCATGATTGATAGCTGTCAGTTTTCTCCCCCTCCTATTCCATATGCATGAGAATTTGATAGAGGCAGTGTTTTAAACTCTGTTCGCCCCCCTGCTGTGTTCTGTGCTGGATTGGGG
TAAATTTTATCTTATTTTTACATATTCTTATTTTAGTTTTTAGTTACGAGAACGACAGAGAGACCTTTGTTTTTGCGGCAGACATCTATGGGCGGTGCCAGTCAGTGTGATGTTACGACTGGATAGCTTCAATGCAACGTCACGTCAATGTTCACCAATTAAAATGAATAACTGATGCAGAAGAGCAGAAGTTCACCGCC
TGATGTAATGTTCTTTATTCTGTGTCTTGACCGACTTCTCCCTGCCTCCATAGGCCAGAGGAGGCTGAGTTTAGGGAAAGTATCGACGTTTATGCTTGTCAATCAGCAAGGAGCCGTGGGGAGTGAAACTGGAGGGAAGGTCGACGATCGGGGAAGATTTCCACTTCCAAAGGCACTTCTGTGCTAATGCGACCATAATG
AGTTCAAGCCAGTTCTGTGAAATGTGTGGCCACTAAAAGACTCATGCTGGAAAACACTCGCAGCTTCTGACTGAAAGGCCAGTGGGGGGATGGACAGCTGCTGACATGTATGTGAATAACTAGGGCAGTAGGTGGAAATCCTTTGAAGAAAGGAAACTTTTAATTTAAAATTAATGTAAATACATACATACATACATACA
TCATGTTGAAATCTAAAAAAAAATTAAAAATCAGTCAGATGTTGAAATACCGATGATGACCGACAGGACGCGCCCGCGACGTGTTTGTTTGAAAGGCCCACATGAGCACTCTGACGTAGGCTTGAAATCTAGCCAGGTAACGGTGTCGGTGCAAACAGGAAAATTACCTCTTTTACTCGACTTATTTGGAGATAGATTAG
TGCTGAAATAGGTGCAGATCTTTATTTTTGTAAACAGTTTGTTTTTAGCAGTAATTTAATGCTGGGCGTGTCATCATGATTGACAGCTGTGATTGACAGTTTCTCAAAGCGCGGCGTCTGAGCTTCGGCAGGAGACTGAAGTAGACTGAAATGTTATTATTCGATTTCTGTGTTATTTTACGATGACAAAATGAGTTCAG
GTTTAGATGTTTTGATCGGCGTGCATCAGTAGCCAACAAGAGTTCGGTTTTGTTGGTCACGTGCATTATTATTTGCTTCTTATCACCGCCTTCCCCTGGACTGACAACAACATTAGCCAATAAGAGTGAAAGCGGTGGCGTCGCATGTGTTTGTGATTGGACGCTTAACCTCAGATGGGCGGTCCTTGCTTCGTGGTGTT
TACTGAACGTCGGCACTGGAGAATCGTGTGCTTAGGCCTTAAGTTTACAGCGCTTCCCGGATATAAAAACCGAGCTCATCCATTGGATGTGTATGACGCCAATCATGGCTGTGAAGCAGTACGTGCGTGTGGTTGGGTAACAAAAAGAGCGCGTCGACGTGGTGGGCGGTTCAAGCAACTGTCGCCAATATTCATACTCA
CCGCGTAAAATTCGGACTGCAGAAACGCCCTCTTCAGCAGCTGATTGGTCGGAGGGGGCAGCGCGGATTGCTATTTCGCGTGTGATTGGCTTACAGCGCTGTATGTCAGGGTAAACCCCACCCAGCGCGTCTTTTTGCCCTTGGTCTCATGTGCAAGGCGGGTTTTGCATCACAGCGTGAGCGTGAGGTGGGCTGGACCG
GAGGTGCGCAGACGCGGGAAGACAAGCGAGACAAACGCATGGGAGGGACAAAAGGCTCGCAGGTTTGAAGGAACTCTCCTATAGGAGATCTCAGTGAGTGGCTGCTCCACTGACCAATCAGAGAGCAGCGTGAGGCGGGGCTTGCACAATTGACCCAATGAGTGATGATAAAAGGCCACGTTTTTATGACGGGCTGACCA
CGAATTTAGGAACCCTACTACGAGAAAGGCTTGTTCATGAATATTAATTATGCAACGTTCCGTTCTCCCAGGGCTGTCAGCGGATTGGCTTAAAAAACAGACGTAGGTAAGTAGGCGGTAGTCTGCAGAGATGTAAACCAATCACGATGAGCTCGTGTGTGTAAATTATAATACGTGACAGGACGCTAAATAAAGGTTGC
CAACACGCGCGTAACTATGCAAAATGGTGGAGCGTTTGTTACTCGCGGAATCAGCCGAACACAGCCGAGACTTGCCGAACTGATGAGCGACAGACGCGCTTTGCGCGGTCTGGGTGACAGACCCGTGAAAACAAGTTCATCATCCACAAAAATAGCAATAAGAACAAGGATGGAAACGTCATTGTTTAACATTATTGTAA
ACTCAGTTTACACAGCTCGTCTGTGGTGTATATGCAAAGGGTGTGGGTAATGGTGATCTACATTATGCAGCACAGTTGAACGACTGCACGTGATTGACGCCACATTGACAAGTTTGTTAGTATAAAGAATGTGATAAAATTGAAATGAGCACTTGATTGAGTGGGCACTGATGTGTCTCGGTGGGCTTTTGTTTGAGGCC
CAAGTTTTAGTGATGGTCGTGCAAAAGAAACAGGAGCGACATGGTTACATTCAGTCCTGAATGGAGTGATTGTAGAGAACACGTTTCCTTTGAGGGATGTCAGGAGGGGGTGGGGCAGAATGTGGGCTGGTGTTAAGGAATGCCACAATGTGCTTAGCCCTTTGTTCTCATCACTTTGAGCATTCTTCTATGACTCAGCC
TTGGGTTCAAGCTCAGTTCACTCTTCAACTTCATTTCTCATGGTGGAAACGGAGAAAAGTTTTCGCAAACTTTTTCTGACCGCCTTTCCAGATTGACAGCCCTTCTCTCCAACCCCGTTGTCCAAGAACACGTAAGCTCCCGCCCACACTTGCTCCTCCGGGGTCGAACGACCAATCAAAAAGCGACAATCCCCCCTCCG
ACGATTGAATAAGTCATCAGGCACTGCTCGACGATTGGGTGACATTTCCCCTTCTCCCCGCCCTTAGCAGTTTTGACTGAACGCCATTGGTCAAACGCTCAGTCACTCAAAAGGGGGACGGGTTGCTATGGGCCTCGGCGTTTGAAGGCATAGGGATTTGATTTTGCAGGGCATCAGTACCAGAACTGAGGCTGGAATTT
ACATGCAAACTCCCCACAGAAAGGCCAACTGACCTGGCCGAGACTCGAACCAGTGACCTTCATGCTGTAAGGCGACAGTGCTAACCACTGAGCCACCGTGTCAATCTAAAAACAAGTATTAGACGGATACATGTCATGCAACTGGACATTGATGAAACTGCTGGAAATTTCACGCCGACCATTCAAATGAGAATCTGCTT
AGGTCGAACGCGCTGCCCCGATCTCATCTGCTGTACGCTGATTGGTCGGTTGGCAGAGGGGCTGTCAAAAGACAAACGTCTCATTGGTGGAACGAGTTGTCTATCAATCCGGTGTGCGGAATTACAGGGCGGGAGACATTAATGGGTATCGGTCGTACAGGTAGTTAGGTTGAGGATGCGCTAAATGCGGCCTACTTGTT
ATTGCACAAAATGTGATGAAGAATCTAATCGTGAAGGTGACAGACATTTGTTTACATCTGTCCAGTAACAGAAACTTCAGATCAAACTTCAAAGCAGCTGTGGCGCGCGACACATCAATCAATCAAATCCTCCCACCGACGCAAAGCAACCGCTCTGCGACTTCACTGTTTGTTTCAGCAAAAGCACATGCCATTCAAGC
ATGTTTATAATCGTTCAACGATGCACAAACACGAAACTAGGAACAGATATGGAACATTTCCGCGCTATTTTTCTTCAGCTGAACAATAAAAACATTGACAGCCAATCAAAACCCGCCAGTTTGAGCTTTCAGCGGAAGATCACACACACACCACCAGCGCGCAATGATTATAAAAGAAATGTTCTCGTCGGTTGGGTGGC
GTGCGAGTGGCGTCTCTCGTTTCGTATCCACAAGATGGCTGAACGTGGGTCACATGACAACACGTAGGCTGAAAAGGGCCCGGATGTGAGCGAACGTGCTGACAGCAGCAGTTCCGTAGTGCATATTTACTACAGTGCACACAGACACTTCAAATAAATGCTATTTTAAAGATTTTAAAAGAGCTTGAATGGTTTATGGA
CAGGATAGTTGTATTCAATTCTATTCACTGTCCCCTGGTCCACACAGGTTCAGATGGTGGGCTGGTTTACAATGCACAAAGACATAGCTGTTGATTGGTTGCCAGTCAGTCCATTCACATGTAAATCAGACCTCATAAATGTCCCCCTTCTATCGGCCACTATCCACAGTATATGTAGTGCTTGTTAGCACAGACTTTTG
GACACGACGCACTGTTGAAGAGCGATGGACTGAGAAAAAGTGCGAGATGGCACGATAGACCCACTGAGCGGACCAATAGCGATCGGGGAAAGTTTGATTGACGTATTCGGTGGCCAATCGAAGATCGTGTTAACACGAAAGCCAAGCCTCTCTTCCATGCACACCCTAGCCAGGTTTTAAAAGAATGGCAACAGGAAGCC
GTATTGATCAACACAAGCTCGTTTATTAATGATCGCAGGACGTGTGGAGTCTGTAGAGACTCTGCTTAGCGAGATATCCCGCCTTCACCCTCCGCTGATTGGCTGAAGTGTCGCGCTCGCGCGTCAGCTCGTGTTCTCATTGGCTGACGCGTGTCATTCATGGCGTCCTGCGCGTTGCTGTTTTTTTTTATATACAAACA
TTTATACTACCGCCCGGATGTCCAGCCTCCTGAACAACGCGCGCGCACATTGGCTGGCGAACACGTCCGTTTCAAATGTTGCAGTGTCGCTATTGGATGCTGGAGATGGCGCTCGGAGCGTTGATGTTGCGGAAAGTAATATTAAGAGGGAGGTTTGCACTTTTTAAAATGGGCAAGCATGGTACATGATAATATGAGAT
CCATTATAATGAGCGAGGCGAACAAGAGCTCATAAATATTCATTTACATATCAATGCGCCCGTCGTAAATCACTCCGCTGAATGAAAAGCGCTTCTTATACTGACACTGACAATCATTGATGGGGTTAATTAGTTGTGGGAGAATTAAAAATGAATCTTACCGAGTCTACAGCAGTTTTGTCCTCCAGCAACGCCCAGTC
TTCCTAGCGCATTCCTAATCTATTTCCACGAGCGCCAATAATTTCGAGGCTCGTTTAATTGGCGTGAGCAACAGCCAATCGCCGTGCAGAGAGTTTGATTGGCAGATTTGCAGGCCAATGATGGAGAGAATTGTCGTCGACAATTCATGCCCACCCAGCGAGAGTGTTTTCAACCAATAGGATTTAGGTTATAACAGATT
AAACAAACTAAACAGACCTTTTTTTCTGGTTGCTTTGCGCACATCCTGTCCTGTTGGTATGATTATACGCATTACTATGTAACTACATGTTAATACCCAGCTGTCAATCAATTCATTGGGCGGGGGGACCGCACTCCTACTTCAAGTCGTAGTCGGTTTCAAAACTGCTCCAATTGGTCCACCGTTTTTATATCATTAAA
TTTCTTTGTCTTGGTTATAGTACAAGTCTTCACACTTTTAGCTTGCTTCTTTCCTGGATCAGTGCATGAAAGGGCTTAAGATCTGATTGATTGATTGACTGGTGAGATAAGTGCTTTTGGGGATTTGAGTGGGTGTATTTGTGTGCATCTTAATGAGTCAAAGTGAGGAGTTTAGAGTATTAGTGACATCGGAAATCTTA
GGTTTGACTGGTCGTTGGACTGTGTAAAGGCACGCGCGTGACCCCTCCAATCGATTCCAGAGTGTTTGCCATTAGCCGCTGTTGTCACTCATCATCGGCTCTATCTTCCCCAGTATCACAGAGAGCACTAGAGAGCGTCCATTCCTCACTCACTCGGTAGTGCCTCTGTGCTGTAACAAGGCGGCAGTGCGCACGAGACT
ACTAAGATTTATATTAGGGATATACCAGCTGTCTAGGTAGTCAGCTCACTGGGTCTGAGACAACCAACATGAACACATGCAGGAAAATACCCTCACTCATCAGCTGACGTGTATGTGAGAGCCTCAGTGACCCCCCTAAACACTGAGCAGTCGGGGGAGGAACTCCGAACGAAATTGTCCGCATAATGTTAGATCAGAGA
GCTTCTGGCAAATATCTCCATGAAAAACAAAAGCGCTCTTCGACAGGGTAACTGGTCTCCACGCACTTTCCAGGCTGTCCCGCACCGCAATTCTTGACGAGTGTCAGCAGCTGCGCGAAAAACTCCGCCCCCGTCAACCCCCACTGCACTGCGCCGCGCTCCCATTGGCTGCTGATAAACCTAATCTCAGTCTTATCAAT
TTTTGTCCCCTTCTTTCTGTGACAGAGCGGCCCCCCTATGCCCCTGCCCCCACCCCGGCCCCCACAACAGTAAGTATCCAGTACATGCCAATCATCCATATGGCCCCTCCCTCCCCCTCATCACCCAAACCCAAATAGGTTCCTTAGAGATGAGAGGATTGTGGGGAAGTCACAGAATCATGTGGGGTGGCTTTTTTTTA
TGACTGTAAAGCCACATAAAACAAAGCAAAAATTCAGCGGTTCAGTGACTAATCAGCAGGAATCAGCTGAGGTGAAGTGCTGCGACCAGCAAGACCTAGCTGTCACTCAAGTGGCCACGCCCTTAATTATGCAGACTTAATAAAACTTTATTTCAATGAAACGGTTGAGAATTTCACCCCCTCACAGTTGTCATGAAGGA
TCTCCTGCGTTCCGACTTGTTCCTCTGTTGACCGAAACGCCCAGTGAAGTAAGCGGATGAGTGACTGACCAATAGCAGTGCGACATTGTTGATTGATGGGCTGATTGTCCAATAGGCTAAGCGTGTTCCACTACGAACGCTTTGGATTTGGAATAAAGCGTTTGTAATCATAACTTGTGTTTGTTGTTTGTTGTTTGTAG
TGCACGAAATTTTGAGTAGGCTGTTTATACACCTCATACAAATGCCAAAGATCCTATGAAACCTGGCTATACCGAACCGTCCTCATGCATGATTGACGGCGCCTGGCCCAATCGTGTTCGAGAACCGTCTGTCAATAAAGGCAGTGAACCAATAGCGTTGGACCAGGAGGCGGGCCGACATGCTGTACGCGTGCCTCAGC
TGAAGGAAGGGGAGCTTGAAACAGTTCAACCTCCTTGTTCCATAATTGGTTTTATAGAGCTGGCGACGAGCCAAAGTGTTTACATGGAGTTGATTGACACCTCCATCGACCAATCACACGCTACGCCGTGGAACGTGTCGGGTGAGATTCGCGGAGGCGGAGCTTGTTAAACAATGCTTGTTTCATTGCAGAAGAGTTTA
GACAAAACCAGAGTGAACATTTCAGCAAAACAATGAACCAAAACACTGCTAAGGAGACAGGTTTCAGAGAAAGACAATCAAGCTGTAGAATGGCCCATCAGTCAATCACTTGACTTGAATCACACCTGAACAATGCATATGACTGTATTCTCCACATGAGAGGCATCTTTAAGCTGCCTTCTCCAAAAAAAAAAAAAAAA
AAGCCAAGCGTAAGATCAAGCAGTGGGAGGAGGCCTGGCACCAAGTCAAACAGGTCAGATCTGCTCGCTTTTTACAGACCTCATAAGATGAGTGACGCTTAAAAACAAAGGCTTTTATTCGGGAGCCATTTACGGTCCTCTGAGAGATTCAAGTCAACTTTTGTTATTGAAAATAGTGGCTGACACCTCAACGCCTCAGG
CGCCTTGAAACCGTAGATCCAGTTATTTCTTTTTTTCAGATAGCCCAATGCGGACTGGCGAGCAGCCAATCAGAGTCTTGTTTACACTCCGTGAGTGACAATGCGATGGCAACGGGCCAACCAATCAAATCCTTTTCTAAAGGGAGCCTTTTTTAAAGCATGTTCGTGAACTAAGGACATAACACATGCTATAAACTAGT
ATAATAATAATTATTATACATTTATATAACCTACATTTATTAATTTATTTTAATTAAATTTTAACGAGACCAATCATTTCCATGATTGACATTCTGGATGGCTAATGAAGACGGCTCCAGCAAGTCCCGCCTTTCGGAAGAGGCTTGACGTCAGGAGTCTCCGCCCTGCTGCTTCCTCTTTCACAGTGGCCGTCGGCGTG
TAGCTCTCCTCAGAAATATTCTCCTTTGTTTACTTTTTGCAAACGAGCCGCTCTGCCTGCACTCAATGCAAGGGGCAGGTGCATTGAGTGATGATTGACAGTTTTAGGAGCCAGTAACAGCCAGTAACAGCAAAAAGTGTGCAGTAAGATGAAAATCACGCAGCCATTGGCTAAATTCTCTGTTAGTCAAACTTCGGGGA
AGGGTGTTATTTTCAGTGTCGATATCGTTCATTTTGTTACGCTTTCAAAATGGCGATTTTCTCCGCTCGCCCCCTCCCTGGCCTTCCTGAGTAGAACGAATGACATTGCCCTTGACCAATAATACGCTCATTGTCCTGTTTTCTCGACGCTTATTGGCTGGTGATGACATCATCTGAATTCCACAAGTGGGCGGGCTCTG
AGAGGCCGCGAAAGGAAGCGGCACAATATTAGTATCAGTCGATCATCCAATCAGAATCGCGCGGAAAATGCGTATCTGTGCGCTGATTGGTCAATGCACGTGTCTGTCACGGTCAGTGCGTATTTGTACAGTCGCACTTAGAAAGGATACAGCTGCGGTCAATATAGCATCATTCTGTGACGCTATAAAACAATAAATAA
TCTCCCGGCGGAACTTGTCTCTGCGTCTGCGGTCGTACTCGTCATCACTGTCGCCCATTGTGTTTCAGTGAAGGCCGAGTTTCAGGAAAGCTTTGCTGTGATTGACACGAGAGTAGAAACAAAAGAGCTCAGTACTGATAGACAGTAATTGAGGCAACGTTGGTTTAATATTCGCACATTCTGACTTTCTCCTTAATAAA
ATCCATGAAAAGTGACAAACAACTAAAAGGAGATGTTCATAAAAGCAATTCAACGCGTCAACAATGGGTCACCAGATACAAAAGGTGCAAATTGATTGTTGTCAGCGGGATCTTTAGAGAAAACAACAAAGAAACTGTGCGACCAACGTGGATACAAAACAAAGGCTCGTGCTTTTGTGACAAAACCAGGAAGCGCAGAG
GCCTCCTGACCCGTTCAGCGGCATCAGCGCGCCGCATGAATGGTCAATCACTCTAAAAACGTCACTTACTAAGGTCCTCTCTTGATTGGGCGTTTGATGTGTCAATCAAATATTCGCTTCTCTAATTGGACAGCGAGCTGTCTGTTATACGAGTAAACGCCAAATCCTTGCTCTCTTTGGCTCAGTTGGAGTGCCTGTCA
CAAAATGAGCAGTTATATTATTAATCATTGTTTTAAAATGTACATTTACAATTCTAAATATAGAGGTGAAATGTTTTCTGTAAATTTCAGGCAGATGTCACTCAAAATCCCGCTTTAATGTTATCCGTACAAACATCACACGCTAATGGGGGATGGTAGAAAAAGAAATATCTCGAAATCTTATTGGCCCCTCCGAGATT
CGATGGTCCTCTGGTCTCAGCCCATGAGATGTAAGTACTTCCATAGCATCTAGTTAAAGTGAATGAGTCAGTCATATTCAATAAGGCCAGTCTGTCACACCCGCAGGAGACAGGCTTTGTTGACCTGATGCTAATGTGTCAGTTATCAGACAATGGCAATTTACGGTCTTTTGTGCGAGGACTAATCTCTGTTAATAGCT
TTGGTATGTCGACCGTTAGGTGGTAGCATCATCACGCAGCAGCAGCAGCAGCAAACAGCGCGAGAGTCTCTTGCGCGACCCGGTACTAATGCTCTGAGTGACGTCTATACTTCCTCTTTGCTCCTGCGCCGCGAGGGCAACCATGGTGCGTAATATTGTCCTGTGGAGTTTCATCCTAAATCTGTTTTAATCTTAAATAT
GTCGTACAGCCCAACCTGCTACCTTCTCTAACTGTTCATTGGCTGGAGTGGGGGTTTCCGGCTTAAAGATTCCTTCTTCCTATTAGTCGATTTCGTGTCAATAAAATGACGTTTGAATATTGGAGTCTTTTATTGGTTGCTGTCGTTTTGAAACCAGTCGCTTAGGCCTTCTACGCCGTTTTACGTAGGAAATGACGAAA
CTCCGCTGGATTTACACCTCAGGATTTCGCGCGTAAAAGCAGAGCGGAGGTAAGATTCTGCCTCTTCTGTCGCGAGCCCAGACGCGCGCTGATTGGACGAGCAGAACATCAGTCTTAGCGCGGCGCCGCCCCCACCCTCCCATTCAACCACTGGCTCTAATGTAGCCCTGTGTTTACTACAGAATTAGTGCATAGCGGAC
TATTAAAGGTATTTGTTTTGAAACCAAAGGCTTTGTGCGTGCCGGCTGGGGGCGTTACGGCAAGAGAAAATATAGCGAGATCTGATTGGTGGGTTGCTGTGTCAACTAAAGGCGGCAGCCAATCAAACCTCAGTTGCTACTTAGAGCCCTGGATAATCAGCGGAGAAGGTTACTGATTGGCTGACGCTTGTCCGTTGATG
GGAATAATGTTATCGAAATTAATGTTATTCGCGAGAGAAACGCGCGCGGGCGGGTGGATATTGACTCATTCATTGGGTCATTGAATACTTTGATTGACACACGAGAAGCAAAAGGTGCAGAAAGTTTCCTATTGGTCGCCGCTTGTCTCTCGGTCTCCCCTGATCTCCAGCGCAGCGCATTTCAAGCAGCTCCGCCGTGC
TTTTATTAATGATTTCTGGCTTATCTACTGGCTTTGGTTGTGATCACCGAAATAAATGCAGTTCCCCTAAACATTAGTAGTAACCATAGCAACTGCTATGAGTGACAGTTGCTGAAGCCCTAATTTCTCTGTAGTGAATGCACCTTCAACAGCTGCTACACACCGCCTAGTTACCGCAACTTAAGTTTAACTAGTTACCT
CACTCAGTAACCCAAAAAAGAAAACACGGCGACGTGTTACAAGAGCTGTAAGGTTTATTTTTATTTTTTTAATGCTAATTCTCTGATGATTGACATGTGATGGTCTCAGCAGCAGCAGCTCCTGCACGTCAGCAGTGGCCTACCGCTGTTTAAGATGTTTGCGCTTGTAGGCTTGAGGAACGAGAAATCCGCCTTATCTG
AGAGCATCAAGCTGGATTTCTGAAAACGTGTTAAAAATGAGGTAAAATGAGCAAAACCATTGACCAAATAATGGGAAAGACTGTTAATATGATTGACAGTTTGACTAGCATATTTGACGGCTTTTGTCAAAACCTCTGGTTAAACACAGTTTGGGGATCAGTCATTTATTTAGTCAGTAAGTTAGTTATCTTTTTGTTCA
AAACCGAATCAATCTTTTTCGTGAACAATTCGAGTTCTGGGATGAATGAAAATCCCCGCCGCTAGAAACCAGAACAAACGCGCCTTTAGTTTGAGTGACATCTCTGAGAGCCAATCACATTCATGCATTAAAGGCACCGCCTTTTCCTGGAAGTGAGACAAGTGGACAAGGCCACGCTCGATCAGCAGCTGACGGGTGAC
ATTCGCGCGGTGAAATATGTGCTCTGCTTGTCTGGCAGTGTCAGTATTTACTATCTCACACACAATGGGAGCGGGGCGGCCAGAGCCAAAATGGCCGCGATGTCAATCATTTTCTCCCAGAATGCACTTCAATAAAACAGTAAACACAAAAATATCAAATTTTACAGTGCCAAGTCCATTACGATTTTCCGCTTTATCTG
AATATTTGTTTGTGTAACACTGAAAAACACCGGTGGCTTTCGTATCGCCAGCTCAGCACTATATTCAGCTTAGCAGAGGCACGGTAAACAAGTAGGGAGCTGTCAATCAAGGGCAGACTCGAGCAAGAGAAGACCGGCCTAAACCGGAGCCCGCTGCTTCGCTGTGCCGGCGCGCTCATTACGTATTCAGTGTGCGGTAA
AAGGTTGCCATGGAAACTCATTTGCATGATCTGATGATTTTCATACTGGAAGTTTAGCTCAGGAGAGGCTTGATTTCCATATTATGGGGGGAGTGAGTGGCACTGCAACCACAGGCTCATAGAGCTCCATTTGAAATTCAAATCAAGAGAGATTACCTGCCATTGACGACCTTTGAACCCCCAACTAACCCTCCACGCTC
GTAATCAGCTCATTTACTCATTAGATAATGATGTTGACAAACAGGCGTTTACCTGCAGCTCTGCTCCTCCACACAACTCCAGCGTCTTCTGAATGACAGGCTCCAGGCTCCGCCTTCAACTGCGCGGGCCAATCAAAACCCCGCATCTGCGTGTCATCACTCATTCAAAACTCCCCATTCAAACGCTTTGATTCGTTTTT
ACAACAAATTAAGTGTGAATGACCACTTAAACAAGTACTTCAACACAGATTGACCATAATAGAGAATCACACACTGACACTGTCAGCACCATCACACACTCGCTGACATGCACATCAAGGCTCCAACGCTGCCGAAAGGCTCCTTAGAGCAGAGATTCATTTAGAAGCATGAAAACAGCTAGACAAGTGATGGGCAGACA
CAAATTTGCGTCACGTAAACGGAAGACCCGCCTTTCTTCTAGGACGCGATTGGCTGCGCGATTCGACCTCCTGGACGTGGAGTGGTCACAGCTGCACGTCTGTCAAATCCACGGCACTACTGTTTCCTGTTTGTTGTGCGCTTCGCGTATGCGGAGAGTCTTTGGAAATCTTGCAGGAATTGTTCACGTATGGCAGGAAG
AGATATGCAGGTCATTTAACACGCAGCCTCGACCCCCATCCACACACATATACACACAGAGCAGTGAATGTGCTACTACAAAGGATGCAAATGACAGACAGGAGGATTTCATATCAGTTCTCAGATCAGCCCATCTAATCCTCTCAAAGACCCTGTGACACCATTCACACTGTCAGAGTCAGATTTCTAAGAAGACAGAG
TCAGCTTGACGCGACTGAAATTTTCTCAATGGGATCGCCTGCTTTTCCAAGAGCATCAGCTTAACACTGTAGCTCACGCTCATTGGCTAGTTCGTCACGTCATTCAAGTGATTGACCAATCGCTTCCCATACATTGCCTATGCGATCATGAGGCTGCAGCCAGCCAATCAGAGCAAGTCCCTCTCCTGTTTTTATGAATG
TGTGTCCTCGTCAATCAGACACACCGAGTGTTTGCGTTCGCCAGCTGCTTGCAATCAATCGTGGTGAGTGCGGTTTTGCTCTGGCTGTTGATTGACAGCTCATGTAGGGCAACCAGGGTAGGAAGCAAGCCATATCAAAAATCAAAGCAACTATTTTATTGGCTGTTGTTTTGTAAGTGAAGTTCTAGTATTTGAGGCAA
AGTGCCGCGAAAACCCGCCCACTGCAATGTTTTAGCCAATCAGAGATGCCGTCTGGTAAAATCGAAGTTTTTTATTGGATAGACTTATTTTGATAGACGTGAGATTAAGATTGGTAGAGGAGACAAATTGCCGCCAAGAATGTTTTGGTTCTGGGGAGAGGATCGGTCACGGTGCAGTAGCACGGGTTACAGCCTGAATA
GCTACACACACAGTGAAGATCTGACACGTAAACAACTGTCATATAATACAGTATTATACCCACAGTTAAATTCTCCGGCTAAATTCTCTGTCAGTCAAATGACTGAACTTCTGTGACTGATCGATAGCAATGACTAAGAGACAGCATGTGCAGAAGGTCAAAACACTCAGCTTTTAGTAGATTTTATTAACTACCTAGTT
ACCATAATACAGGGTTTCCTCCACATAGGTGCAGGGGTACAGGACAAGGCGGACTTTCGGCCTCAGCTCGCGCCCTCTGAAACGCTATAGGGCAGAAATGTGTCAATCGACAGATGCCCAAACGCCGTTGGATCATCGTGGAGCTCGTGTTGTCGTAGACGGAAAAGAGGCAGAACCTTGTTTTTTTCGAGGCGCCTCAC
ACAAACACAATAAAGTCATTCAACTGTAAGCAGTATTTACATATTCCAAAGCCATCACAGTTCATTTGCACCTTTCTCCCACATCCTCCCGATGGACAACGCCTGACAGCCTGATTGCTTTCCCATTCATATTCATGTAGCTTTTTTTTTTTCAAGCTTAACACATTACAATAAGTCAGGAGATGAGCAGTGTCAAAACA
TGTTTTGATCTGTTTTGCAAAGAAGCCAACAAACGAAGGCAGAGCGCATTATTCTCACCTGACGCCGCCATGTTGGAGAGTGTTCTGGCGGAAAAGTCCCGGATGAAGGCGTCAGGGGTTTGTCACGGGGGCGGACAGACAGGCATCTCACACACACGAGAACATGACCGAGAAGTTGTTAGAGGATGTGAAAGCTGCTA
ATGCGGCGGCACGCTTTGAATATTACCCGCCTACTATTATATGATAGGTGTGTTCTGAAATACGTCACAATGAAGCTCCGTTTGATTGGAGCAGGCTCACGTCTGTCAAACCTATGTTCAAATTACCGGAACTGCAACCTCTGCCATCAAGATCACTGCTGAGCACGTGGCGACAGCTGAAACAAATGCCGAACACGCCT
TTATGCGCATGGGACAGAAGTTAGCGAGCGGTTACTCCTGACGAGTCTTAGCATGCCTGGGCCGATGGGACATCTGTTAGCACAGCTCAATCACTCCCTGTCGCCTCAAACACACGGGCCGCATTTGTTTAAAACGCTCATCCATCTTTCTTTGAGCGATGGTGATTACAGCTCAACTGACTGCTGGAGATCATGAAACC
CGCTAATGGGTTTTATAATTTTTCCTTCATAGTGTGTCCCATACGAGCCAATCATCGAGAAAAGATGTGACGTTTACAATATGATTGGTCCGGCTTAGAGTGACGCACCGGCGTCTTGATGCCTTGTAGTTTTCCACTCACTGACAATGATCTGATCGCTGATTGGCTTAAATCCTGCTCTCACTGCATATCAGCCAATC
AACCTGCCTGCGCTCCTCATGTTAATTTCTCCCTCCTGCAATTATCACCATATAAGGTTACACAGAGAGACCAAACTGCTCCACTATTGATATGTTGCAGCTGTCCGTCAATTTGCTAACACAAAGGACAGCAATTACAGGTTTTCATATGCAAAAAAAAGCAAAAAAAGGAAAAACATCAGACAAGAGCAGATTCTGAA
TCATTGTTGTCTCACTAGGAAACAGTGTGGCTTATCAAACGCAGCCTGGTAATTGCATATTAATCATCCCAGAGCAACATCAATCTGATCTTGGTGACACTGCAGCTCCAGATCATGTAAAAAGTGTGACCTAAAGCAAATGCAAATCTTGAGGGTGTGCCCCGTTAGTCATGCAAAAGGATGTTTTGTGTTGTGATAGG
ATGAAAAACACCTTCAATAACATCATTTGTGTCTTTATGCAAATGACCCGGTGTGTTACTCCTGCTGATTGGTCCTCCAGCACTGATCTGCTGTCAGCTGAAGTTCATGCGTGTGTGTGTGTGTGTGTTTTTGTGTGTGTGTGTGTGTGTGTGTGTGTGTGTGTGTGTGTGTGTGTGTGTGTGTGTGTGTGTGTGTGTGT
GTTGTATAATATACATTTTTTAAAGGCTTTTGGGTGAGCTGTCGGTTTATTTATGTAATTCAAACAAAAAAAAATACAATCCGAGCCACATGGCCTGAAGATTGACGCGTTTACTGTGACGTTGCGTTTTAGCTCCGCCTTGAGTATTTCAACTAGGTCGTCTAAGTGACTGTAAAGCCTCTTGTACAAAACCCGAACCC
GATTGAAAAAGGTCCATTGCCAAAAACTTGTATATTACTATTATATTTAAAGCATTTTGGGTGAACTGTCCTTTTAAATGCAATTATTTAAAAAGATTGACACGCCTAATGTGGCGTTGTAGCTCCGCCTTACGGGTTTCAACTAGGTCGTCTAAGCGACTGTAAAAGTTCTACGGTGTTGCGCTAATGTACATTTCTGA
AGATTATAAGAACTCTCGTGTACAGACCAGAGAAGCTTTATAGTCGCTTAGACGACCTAGTTGAAGCCCTCAAGGTGGAGCTACAACGCCACAATAGGCGTGTCAATCTCCAGGCCTCGTGGCTCGGATTGTAGTTTACTTTTTGAATTTCTAATTTAAAGAAACAGTTCACCCAAAAAACTTAAATAATTTTGCTATAT
AGCTTCAGAATGTACAGTCTAGCGATATTGGATAAGCTTTACAGGCACTTAGACGACCTAGTTGAAACACTCAAGGCGGAGTTACCAACGTCACAATAGGCGTGTCAATCTCCAGGCCCCGTGGCTTGGATTGTAGTTCGCTTTTTGAATAATGTATTTAAAGACACAGTTCACCCAAGAATCTTAAAAAATATTATATA
GTTACAACAAAGCATGACAGTTCATGGTGCTTCCAGAATACACAATGCAGCTGAAGCCCTACAGGAACATCCTGAGGAACTCAGCGCTTTTGTTTTGAGTGACACCTATCAGCTTCTGTGGGCCGTTCACACCTGGTTTTAAGATGCGTTTATGTTGAGCTGATCTACAAGTGGACAAAGGAGATGCATTAGCATTCACA
TCTTTCGTGAGTGCAGCTTGCACCCTCGCTGTTCTCGTGTAAACCCACCAGAGGCCGCTGTCGAACGGTCGTCTGTCTGACTGACTGAATGATTGACTGGGCGATTGACCAATCGACTTACCCACCCTCCTCCTTCCCTAAACCCAACCAACAATTTGCAAAAGCCGTCCAGAAAATGAAAAGCCCTCGTCAAATTTTTA
GCTCGTGCAGGCGGAAAGGAAGCGGAAAGGCGGAGAAAACGGGGAAAATGACACAGCCGGTGATGTCACACGCGAGGAGCGAACCGAAAGGCTGAAAAGCACGTCAATCACTACGACGAGGGCGGGGTCTGTGCTCTTTCTTACGATTGATATTATATTTTATGAATAAAGTATACATTATTTTTTAAAATATATTACGA
GATTCAAACATGCCCGGCGGATCACTAAACGCCACAACCAAACACCGAATGGATGCGTGTCAGCGGACAGCCAATCATTGACTGGCTAGCAAAGAAAAGTGGAATGTTAGAAGCTCTGCTATTGGGCTTGGGGCTGTCTGTAACTCGAGATGGGCGTGGACGCCACGTTGCAAGATGACACGCAGAAGCGCCTTGGATGC
TATTTTATAACTCAACAGATGCAAATCAATGCACGTAAATCAATAACAAATATTATGATTTGAAATAAGTGTTTATTATTTTGCGCTTAGCAATAACTGACAAGCGTTCCATCGAATGGCGAAGGAGAACTTGTACGTAAACACGCCCCAAAATGGCAAAAGCCAATGAGAGCGACGCACAGAGGCGGAACCACAGCAGG
GCCGGCTTGGCGACCAATGAGAGGTAAGTAAATTGCTCCGACGGAAACACGACAAACCTTAAATGATCCAATGAATGTTCCCCAAACACAGATTGACACGACTATCGACCAATCGGATATTTCTAAATTGACGTCAAAGCTCCTTTGTCGATCTCAGCGGACGCCATCTTATCCAGCGGGTGACAGAAGAAGGTTGCGTG
GTGGACATCACTAATGTAAGGATTGCATTTCAGACGTTGATTTACACACATATTTTATTTAACAAGCAGCTATCTTTATTGCTCTCATGTCGCCTGACTAGGCTGTCACTCAGTGTTTTTTGGCCCCTTGGTTTGATGTCAAACCAGTAAGTGTTCAGCATCTGATTTGTAACTCCACTAACACCAGGAGTGTGCTCAAA
CATGTTCAGACGACATTATTACAAAGGACTGTAGACTGGCGGAAACGCGCAAATACTTAAACCGTGACGATGTTCAAAGTCCATTGATTGGACGTCTTCCCGTTCAGTCAGCCTGTAGTCCCGCCCAGTAACAACTCTCATTGGTTAGTTAACGATTGGCACCGCCCTATCATAAGCGCCTATTCATAGACGTCACGAAA
TACGCGCACAGTAATCGATGGGGACATTGTGTGTATCTGCATTGTAATCGGTAAGTTTAATCACTTAAACGCCTGTCTGTATAACGCAGAACGTGATTGATGGCTGAAATTTGCATCAAGGCAAATAAATGCTCGCGCTTGGTGGTTTGTTTTCGCCTTTTACGAGGCAGTCTGAACGAATATAAATATATATATGTATA
CTATGATCCCTAGCCTACTTGCAGTTACAACTTCAATCGTTCTCGGATGAATAAATGACGTTACAGACAGAGCTACATGTGAAACCGGAGATGAGGGATGATTGATAAGCGCCGCCTCTCTTTTCATCCAATCGAACTCTAGTATTTCCCGAGCCAGTGACCAATCAGAGAACGCAGAGCGGTATTTGAATCACCAGCAG
AACATGATGCCTCAGTGGGTGGGAGTTGGGTGTGGGATTGTCGTCACCAGCGACCAATTAGAAACGCGCAACGGAATGTGAAAACACTCACAACTGAGCTGACGGCCAATCAGCGGCCGATTACAAACTGGGTGGGGTTACAGGAACAGTTAGGTTGATCCTGCGAATCTGTTTTAGGGTGACATCTATGCGATAAAATC
CTGACCAATCAGAGCGCGGGCGAGCGTCTGATTGGCTTAGAGCGACACGGGTTGTCAGTTCGAGACCTAAGTTGTCAATCAAGCCCACGAGGGGTAGAGCGCTGACAAATGCCTGTGCCTCTCAGCCTCCCGCCTGCGAATAGTGCTTGGAATGGCTGCTTAATTAGCTTCGAATGGCTTTTCCTTCCAGCTCAAACAAT
TTTACTCTCACTGCAGTGTGTCCACACAAACTTTGAGTGCACTGACAGCTTTCCTCCTTTCCAGTCAGGGTGAATTAGCATCACAACTGTCCCTAAGTGCAATCCCACACGTTAGCGCATCAGCTTGAACCAGCAGGTCTGGCACTGAATAAACACAGCTGAAGTGCTTCACCAGCACTTCACACACATACACACCTCAC
TCTATGAATAACGAGTGTCTGCTTGAAGTTTGATTAGTTTTGGCACTTTTTCCAATAAGATTTAAAGAGGAACTTCTATGCTTTGAACTATGACCTGTCACTCATAATATGCCAACAGAATAGGAAAACAAACCAATTCATTTGTGATGATTAAAATCAAGTCTGGGCTCTATGTCTTGTTTGAGAAGCTCTTTTATTAA
AAAGATGGTTTTGGTGTATATAGCTAATTTTCCTCTTCATGACAACTGTTAGGGGTTTTGTTTATATTAAGTTTTGTTAAGTCTGCATAATTAGGGGCGTGGTCACTTGAGTGACAACTAGGTCTTGCTGCTCGCTGTCTTGTCACCTCAGCTGATTCCGGCTGATTAGCTGCTGAACTCAGCATATACATCTTATTTTT
TAAACATTCTTCACACAAAATGTAAACGCCTTTTCTCAAAACATGCATATTCAAGTGCAATCCTTGAATTACACATCAATCATGCTATATTGCCCACTGGCTGATTGGAATGTGAACCGCAGGGAGGCAATTAATACATTATGCATGGAGGAAATGTAAATGAAGGAGAGCTCGCCTGGCCATTCTCACCTTAATCTCTC
TCACTGCATCTTTGTATTAAATTAGTGTTATTAAAGGATGTGTTTTAAACCGAAAACAATATCAAGCTCAATAGGGAGGAAAGCGCTTTGATTGACACAATGCGCGGCAACGTAATAGACGAGCAATGGGCGGGGCATTAGTTAAACGCCAGAGGATTGGCCCTCTTTCATTGGCGATGTCTTGACTTTCCCAATGAAAT
AGGAAAACTGACTCTTTTATTCTGTAATGATGAGAACGCAACAGCACCAGCGAGTGCTGAAAGAGGAAACGGTGGGCGGAGCCTGCGGTGATTGACAGGCAGAGGGATTGACCTCACCATCATGCGATATGAAGTAACCGGAGGTTAATAACGGCGACACACGCGTCAGACACGGGAGAAAACTCGAAGATTCAAGCTTA
GACATCCTCGCAGCGAACAGTAGCCAATCACAACTGGCAAAAGATTTCTGGTCACTATATACTTTTTAAATATGGCAGAGCGCGGGTTTTCTGACTGACGTAGCTGCTGTCCAATGAGACGCGGTGGTTTTTAGTGTGTAGGCGGGGTTTGTGAGGGTCTCTTTCTGCAGCTTTAACGTCTCCCGCGCATAATGTTTACA
TGCAGCTGGGTGCTTAGAGGAAACTGGCTGAAAGCAGTACGAGCCGGTGCAAACTGGCTCAAACCGGCTTGGACTAGATCTAGCTGTGGCTTTGTGGGGGAATTGATGGTCTGTCAGGGAAATGAGGTTGGGGGGTTGTAGCGTGTGATGAATGGGGGAGGGCTCCATCCAATCACTCAATGTGTTTTCAAATTAAATTA
GAAGCGCGACGCTCATTCCCACAGGCAACTGATTGAACGACTATGTTACGTAACGAACGCGACGCGCACCAGGGGCCTCGCGTTCGTCTGTCGCTCATAAAATATGGCGTCGTAGGAAGTCTGTTGTTGTCCGAAAGAAAGTGGCAACATACGGATATGCAAATAACCACGCGTTTAGTGGCAAAACCTACCGGTTGATC
GAAACGTATTGGTTGAACAGGCATGTAAACACGTTTCCCCCTAAACCAAACCCCTAAATGAGCGACGCGTCAATGTCCGCGTCTTATTGGCTCAACCAACCGTCAATCATTATATGTTTGTCGTTTGATTCGATAGCTCTACAGCTTGTGCCCCACCCAGCGATGCCCTCAACAAAGCTCTATCAGTTCCAACAGCAGTG
AACCGCATACGCCATCTTGTCAAGACTAAAACATGACCCGCCCGTCGACTTTGATTGGTTTGAATCTCTGAGAAACGACAGCGCTATTGGCTGATCCGTCTGTCAATCTAAAGCACTAGTACAGCGCCCAGTCTCGCTGTACACCATTTTAGCTTCAAAAGCCAAATGTTTACTATAGCCACTTTATAAAACACAGAGGT
GCATATTCTTACCTTTCAAATTTTCCGCCATCGTCTCACGCCGCCAAAACTATGGAACTAAAGGCTGCTCGGTGGTTGGATGCGCCCCGTCTGAGTGACGGGTTGAGCAACCAATAGTGGCAGAGTATTTAAATCGGGAAGAGTTTATGCAAAATGCCACATTCGTTAAATGTGTGAACTTTGAGGAAAAATAGATCTTA
GAAATAAATAACATGTATCACGCCATAACGGTTCCGCCCCAAAAGTATTTAATGAAATCTGATTGGCTAAGGAATTTGGCGCTGGGGGTTGATGGACGTGTTATGTCGAAATAAGGCGGGACAAACGGGTGAAATAAGGATTTTACTGCACCGTTCTATTACAGTGTGAACTTTCCTGATCATATTTCACAGCGTAGAGA
GTTCAGAGCATCTTTACATACACGTTGGCCACCAACTAATTCGTCAGCCGCATTGCTCCGCCCTTGTGTTTACCTCCGCGCACGGATACCTTCAGGTGACAGCTGCTAGCGACCGGGACTTCTTCTTTAAATAGACTCACTGCGACTACTGATTGGACAAACTCCACGTATAGAGAGTCGGGACGAATTGTAAAGGGGCG
AGAAAAGACCGGATGAAGGCCGCTAAACTATATAATAACTAGAGGGGGATGTCATGAAGGCGCAGTGGACCAATAAGAGAAACGATGCTTTGAGTGACACATAGATGAACCAATCAAATGTCCCGTTTTTGAGACTTTGCCACAGACATTCGGGAAATGTGATATAGGCTTGTTTGAAACCGCATGTTAGCGAACTGCTG
TCTGTCACATCTCTCCACCCATTCCCCAATCTAATTGGTCGACGAACTTGCGATAAGTCAACGTCAGCTTTTTCGCCGACGCCCATTGGACACTTTTGCTATCATTCACATAAAAATAATTGTAGGGCTGACCGGGACTGGTTAAACAAATAATTAGCACCGCCTGCAAATCAAGACCCTATTTAACCTTCCAGACATAC
ATGAATATTGAGGAATAAATAATAAACATTTGCTCTTGACAGCTAAATTGTCAAGTGGGTCCGCCTTCTTTTTTCTAAACCAATCAGAATCGCTAGTCTCACGTCAATCTAACTGCGTATTCGGAATTGCTCGAATATGACTGGCTGAATTGTCTTTGGGGCGGGATTATTAAGAATGATGCAATTTGTCTCATTCAGAG
GAAAGCGCCTCCCTCCACAATATAAACTCATTCTGATTGGTCGAAATCGCTGCATACTCGAAACCTCAGCAAGCGACACGGACAACCATTGGACAAAACCAACGTCAATTTTTTTTATGAACGCCTTCATGATCAGCAAGGCTAGTTTGATCCTTCAGAAAGCGTATGCTTTTTAAAAAAAGTTAATGTATTGAGATAAA
GCAATATCCATGCTGAAACAATACACTGTGCACAAACCCTATATTTTATAATGCACAGAAGTGATACACACACACACACACACACACACAGTGGATCCTGCCAATCACCCAGTGTGTGGTCTGTAAGCATTCAGGACCCCCCTGATGAAGCCAATGAGCCTCCCTGTGGCCGCTGTGTTAAAGTGTTAATCACATCTCTG
GAAACTCTTACGGTGAGCCGCGTTTTCTCTGCCCGCTGATCGAGTCATTCGGGCCGGGTTTCGGTGCGGGTGATGGCGCTGAATCGGCGGATGATTGATTGCGTCATTGACGGGTGCTTCAATAGGATTAATCGTTTGTCTTTTGTGTTGATTAGGATGTTAATTAGCTTTAAACAGCAAAGGGAAATGAGACTGAATGG
AGCAAACCCTGCTCTCCATCACACTGTACATCTTCACCTACAAAACTTGTGTAAGGGACAAGGAAACATAGGAAGCAACCCGGTCAAAATGACAGACATCCCGCCCATCCAATCACAAGCTGAGCTTGCCGAGCGACCCTCCAATGAGAGTATAGACGAAGGGCGGGACTTCCTGCTGGTGACGCAGTTGGCGAAGTGGA
TACGGTTTTCCTTGCCGATGGGCGGGGCGAAGGCGACTATTCAACCAATCGAATGCGCGTGTCCGCGGAACACATGGTGTAATTTGCCAATCTGTCAGCGCGCTCGTGCTCTGCAGACACGGATGACGCGCGGAAGTGGAAAGTGGGCGCGCGCGTGGGAAGACTGACTGTAAAAGCGGCCAATAGGTGTGACCGAGGAA
TATTTTGCATGTGTGAGAAAGGGGACGAAAGCGAATGGGGGAGGGACGCATAGAGGGTAGAATATGTAAATTCAGACATTAATGGTTTTGTCTGTGACTGACACTTGGGGAAAGACTTTGTATAAGTACTGACGGCAGCTTGGGAAGCACTATTTTGTATGCAGAAAAGAGTGGTGATTAATGAAATAACAGCCTTTTTC
TACATTTCTCACATCTCACACTTTTCTTTCGTTCAGGCACCTCCAGTCTCTCACACAATTTACACATATGGGGGCCAAAGGTTTGCATGTGATTGACAGGAGAGCTACATTTGCTTCACGCAGAGCTAAGACGGGCTGCTGCCTAAGCTTTATGCATTGTAGTTGCATACTGTATTTGTGTCAAACTTCACAACAGCAAG
GTCTGGGCAACCCTATCCTGCATCCCGTGACAATTCTGCGCACGCAAACCCTCTGCACAATTAAAACACTTACGTCAGTGAGTGTCATCGATGACGGACGGACGACTCAACGAATCAGAGGCCGTGAAAAACAGCCTCGGCCAATGACATTGTAGGACGGGTCTTCGAGAGGGCTGGTCTTCGAGACGGGAAAAGAGTTC
GGGTTTGTTATTTACCCTCCCCCTTGAAAGTTTATATGAAAAAAAGGATCCCAAGACAAGGCCGATCACGTGGCCTCCTTCGAAAGCAGCGATTGGTCAAAACCACAGAGAAGGCGTTGCAACGACGGCGGCGTGGGTTCGCTTGAGTGACACAATTATAACAAGTTTGAGCTGGCGACTAGGGGGAAGTTTCAGATATT
ATTGCTGAAAGCGTAGGCCTAGTTGTTAATGTGAGTTTGCAAACGAAAAAGCATTATCGACTAAAGCTACCTGGTTCAAAGGGCATTGGTGTATGTGATTGGCTGTCACAGCTGTGAGGTGCCTCACGTGATCCAAGTACACCTTAAGGCTTAAGTAGTATCCCTCATTTCTAGAACACATGAAGAGTGTTTTACAAACG
TTCACCCTTGTGTTAGAGATGACCCGTGGGGGTGGTGGTGGTGAATCTCCTATTTCAATAAAGTTAAAGAGTGGATAGTGTAGTTTGACAACTACTTGTCGGCTACGAGGTGAGAAATACAGGATTTGAAACCCCCAGCCTCTTTAAGTAAAAGGGTGGCGCATTACCATAGAAACAGACAGATCTGGCCTCAAACTCCC
GTGTGTGTGTGTGTTTGTTTGTTTGTGTGTTTGTGTGTGTGTGTCGAGGCCTGTCGCGCGCACACCTTCGCTGCGCCCTGCGAGACGTCAAAGTGATTGGCAGTTTCCATGGCAACCGCGGGAACGCGCCTGCGTCACGAGGTCATCCGGGAACTCGGCCGTTGATGGACAGTCGTCATGGAAACCTTCTCGCTCGGCTT
CTGACGTGTGTGAGACCTGACCTGAGATCAGCAGAAAGTGTTCAGTTCATCAGAGCTGATCCTGGAGCAGCGCAGTGTGTTCAGTACAGCGCTGTGCTCAGATCTGACGTCAGCGAGACTGTGCTGAGATCAGCGCTAGTGTCCGTCAGTCTGATGCTGTAAACAAACGCCGAGGCTCCGTGAATCGGGCGTTATTCATG
TCAGACTCCCCCATTCACACCTGTAAACCCTCCCATAGTCATGCATGCGCGCACACCCACTAATGCAAACGAGTCCCCATTCATATTCCGTCAGTCAAACCGGTTTGAAGCGAATCGACTCAGTTCAGTATCACAGAGAAGCGATTAGCGACTTTTGATGCTTCTAATGCGGGACTTTACTAAAGATGTTTATTTCTCAT
CTCGAACACGCTGCGTAGACTTGACCTCAAATGCTCACGCCAGCCGGTCTTCAAGGTTTTATCCCTCCTACTTCACTCCAAACTCAAGCGTCACTCGGGCGCGCCCCCGTCCGTCTTCCATTAAGCCAATAAGAAAGGACGCCAGGGCCCTACAACGGCAAGGAGGAGACAAAGAAGGCCCAGCTTATATATACTGCGTT
TACTGATTTGACGTTTTCTTGTGTGTCTTTTGGTTCAGATGAATCACAGAGAGTCGTTCATCCCCCAACTCTTGACCAAATCACCATTTAGCAGCTGACTAATGATGGACAGCAGGGGGTTTTGGTAAGTAAAAGTAGAAGGGAGATTTGTTCTCTCTGTTGAGATCTAGAACAATAGAGATCCTTCAGCACCAGGACAC
TTAAATCAGACGCAGATCTGATGTTTTGCAATGCGACTGCCTTGTGAACAGTTTTGTAGGATTTCATGAGAATTTTACATAATCTTTGATTGACATGCGTCATCATTCTGTGCTGCAAACATCGTCTACTGCAGCATAGTAGAATGGCACACAGGGCTATTACTTTACCACAGAAAGTTAGTTGTTCATTTTGATAGAAT
CGAACACGCCTGTTTTCCACGCCCATTTCCGTTTTCCGAGTCCCCATTGGATGTCTCTGATGTGAGTGATGCGCCGTTCATTCTGATAGGGTGAAAGAGCTGTTTGTCATCTTTAATTTCCATCCCACATCAGCCAGCAAGTTCACATAACCCTCCTCAAGTCAACCCGTGGTAAAGGTCCTCTACAACTAAAAGGTTAA
GTTACTGCTGTTTTCCTGCTCTTGGTCTCATTAAAACGTCTCAGACTTGTTTTGCTGTTCATAATTAGATTACCGTGTAACCTTTATTAGCCTGTCAGTCACAGGCGTGTTGCGTGTTTGTGTTGCATAATAGCGGCGAGTGTTGCTCACGTTGAGCTGAGCTGCTGCTGCTGCTGCTTGTGGAGTTGTGATTGTAGTTG
ACAGAATGTGACTGGACGGACGCGAAAAACGTCATCATGATCTAATTAATATGCATGAGGCGAGACTTCACCATAGTGCGAATCGCGAACTCGCTGTCACAGGCCTGTGATGAATTGAATAGGGAAGAAGAAGGAGGAGGAGGAGAATCCAATCCGGTTTGAGCAGGTTTTTGTTTCGGACGAGCGTTAACGTCTTCCTA
AGATGTGCTGTCCACTGTTCTGGCGAGGCTCTGAATGTAACTGCGCGCGCTTTCGCCGGGATTTTGTTAAACTGACCCACTGTTGCCTTCGTCATTTCCGCTGACGTTTGACTCCTCCTGGAACGCAGACAGAACTGCGGACACTGACCAAAAGAGGGCGCAATTTGGTCAGAAGGTATGAGTTATTCACAACATTTATG
TAAACTATTTCTTGGTTTATTTGTATATTAAATATGAATATAAGGATAGCAAGAAACTGATGACAACCTTACAAATTTGTCCGTTTCTCCTGACTGACAGGCGGTGCTGCAGCGCAGCAGCAGTCAGGTCTTAAACCGGAATGTAGCAGATTTCAAAATACAAACCCTCTTCAAGAAAATGGCGGAAGTCGTAGAGCTGC
ATAAAGACATTAAGTCTGTTAATTTTTATTTGCTGACATTAATAATAGGATCCAAACCCTCCCATTTTGAAGCCCACCACAACCTGACATAGAAGTGCGGTTTCCCCGCCCACAGAATGTCAGATTGATTGACAGCCGCCTATTAACATGCCTCCATAGTAATGCATATAATCATATCAACAACACAGGACATTCGCAAA
TTTCTTTTTATCCAGACGTTCCTTCGTCCCACGTTGGATACATCAGAAGTGATAAAGATTCCCTCGTTCTGCTTTACAATTGGCTCTTGGGGCATGATTGACGGCCAGGCTCTGGCTCTCATTGGCTGCTTTGGAGCGCTCAGGCGCTGCGATTTTGGACTTGCCTGGGCCCAGCTGTCAGTCAACTCGCCTTAGCCCCG
GCTCTGATTCTTCCCCCAGATTGTCCAAACAAACCGAAGCAGACTGCCGGGCGCCAGCGCCGTGACGTCACCCATTCATTCGAGCCTTGACGCCTGTCAGCCTGGCGCCGAGCGGGCGGTCCCTATAGCAACAACAAACAACAGGCTGGCATCCCTCCACTCTCCCCCATTCACCTGCGCGCTGCGGAATCCTGAGAACA
AAGTTTGTACAAACTTGTGAGTGTGTGCAATAGAATAGCAGACAAGCTTTCACATTCTGCTGTGTTATAGATAGACTGTTCTGTTGCTTGGTTACACAGCCTGTCAATCACATCCTCCACATTTCTTTTATGATTCATTTCCTACTGTACAACATTCCCTACTCAACAAGTCTTTCATGCAGAGAAATCTCCTCTTTTTC
CTTCTCAATTAAATGGGTACAGACAGGTTGGACTTACTTTTAATTGTTTAAATAACAACTCAGAAATTTTGGTCCAGTCTTAAGTTTATGTTAGCTTAACAACAGTGTCAATCATGTGCTTGACATGTTAATCAGATGATGCTGTAGCCCTTCTACCTCAATGTCTTGTGTTCAGATGCTCTACTGCAGTGGTTCTCAAA
TTTATGGCTCGATTAGCGTAAACGATCCTAATCCCGTAATTGTCGTGTATTTCTTGTTATTCCAATGATGGCATGTGGTGACAGGAACGACACCCTACTGAATGTGAATGGACTGTTGACCTGCAGGACCCTCGTATATCCCTAACTGTGATCTTTTGCTAACTTGCATACATATATTACCAAAAACAAATCTGGAAAAA
GTTTGTAGAATAGTCTTTCACGAGTGCGTTCACACCTACAGTGCAGTCTGAATGGGAGTGAATCATGAATGTTTGAGGTGGTGGAAATGACACCACACACTGACAGCTGTTCAGGAAGTGCTGCTAATCAGGTGATCATGGATCTCGGTTGTTAACTTGATGGCTTCATGATCACTCACCACAGCGAGTGTATAGTGCTG
TGATAGTTCATAATCCAGCTAATCCCAATCTAAACGGGTTATTTCAATTGTACAGGCAGGCAGACTCTTAATATGCAAAGTGTTTAATTGTTCCTGCCATTAGAGGTCAACTGCCTCATTGACACAGGCGTTAACACTTGGACATCAGCCTAAAGTGGCATGATGGTGTCAATCAGATGTTGCAGAAATGCTGTTTGCTG
TGTGCAGTAGCTGATTCTTTTGTGATGCTAAAGCCCAAATGTGCCAATCCGATTTACATGTAGGAAAAGTGTGAGCTGTTACTGTACCTGCTTATTGTGTTGACTGATGGCCACTTCAAGTGATCTTCCTCAAGTGTTAAACCTAATGCATGCAGGTAAAGTGGAAAGCACTTGTCTGATCTGTGAACCGGGCATGCCTT
GCGTGTTCGTTCAAACCCCGCCCGCTTGGTCAGATTTGCCCAGAGAGCGACGCCATTGGCCGGTTTGAACAGTTGTTTGATTTGTCATTGGTTTTCGAGGCTGTCTGTCAAACGTCGTGTCTCCAAAGCGTTTACCCTCCCCCTCGTTTGCGGATAGGTTGAACAGCATGGCTCAGAAACAAAAAGAGGCCCTTACGATA
GTTGGCTTGTAGCGCGCGGCTCCCATTGGCTTCCGCGCGTGCCATTTCCGTTAAAGTCCCGCCGCCTTTTGAGAATTCTGGAACGCGATTGGCTGGCGCGCACGCTTGTCTCTGTTCAAAGGCTCGTAGGCCGCAGAGGCGCTTCTGATTGGCTATCTCTCCATAGTTCTTGCTGGTTATGTCATTGAGCAGAAAACACT
CCGCTGCTCGGGACAAAACAGACTCGTGTGAAAAACTCGCGCATTTGCATCTGACTCTGACGATGCATTTGCGTAGGATGTCATAAGGTATTAGTGTAGCTATTGTTATTCAAATAAGCGAGGGATTGCAGCTTTGGAAATTCAAGTGTGATTGATGGACTAATGTGCGGTTTGGGGAGGAGAGGGAAGAAAAAGGTGGG
GTCCATCATGACGAGGATTACAGTTTCAAAAAGATTATCCTGTGAATCTGAGATTATACACCGTGTTTAGTTCGACGAATTATATAGAAAAAGATTGACACATTAAATATCCTATTGGCTCTTCAGATCTCATGTTTGAAGGCTCGTCATGAGACGAGAATAACCAATCAGACACGCGCTTAATGTCTACCCCCACCCCT
TCTGCCCAGGCCGGGATACACCCACTAATCCTTTTCATTGGATACAAAGTTTTTTGTCCGTCTGCTGGCCAATTAAAGCATTATGATTGGTGGTTTTAGTTGTCAATCAAAAAGAAAGCTGTCCCGGCCACTCTAGCGGACACTACCAAACGTAGCCGAAGCGGGTAGAAACATCCGCTTCATTCTATAACATAATAAAC
TCTCAAACAAGTTCGATCACAAGATAAAGCGTCAACCTATAACTGAGCCTTGTGGGCTAGTTCCGTTTTACTTTTCCTTACATTAGTTTCGACCGTCCTGTCAGTCAACCAGAACCACAGTATATTTTACTTCCTGTTGGAGGTGGAGCTACGTCTGTAGCGTGCTCTCCAATTGGTCGGATTTAAACAGAAGGAGAACC
CATGTCTACTTAACCCCATCAGGACATAACCAATCACCAAAGCTCTTTGCCATTGACAGGCTTTCCTAATACTCACAGAGGAGATGGGAGTTCAGGCTGACAGGCCTGTCACATTAGTTAAGTGGAGCAAAGCTTTGACTGACAGCAATACCCACCCATTCATTTAGACGTAATGGAGTAATAACTCAAGAATTGGTTGC
GAGTATTCAATAACAACTAACTGATATATTTTAAATAAAATGTATTCTTTATTGTTTTAAATCTTCTATTGTGTCCAATTAACCAGTCTGCCTGCCAATCAATGTAACTGTGGCCAGCATCACCAACATGTTCAAAACTAGGAAAACCAAGCAGTTTATTTTAGGAGCTGATGATTGCATGGCATTCATATGCTATTATT
AGGGGTCTATTCATATTAATAAAGGGATATCTCCAGTTGTCAAATGGTATGAAATAGTTCTACATGAGCTATTGTGTAGACTGATTGGGGCATATCAATCAAAGGGGTGTAAACTCATTAATCAAACCAGTTGACACCTATGACAGAAGTCAAAATCTTTTCTGATTGTCACAAAATGCTGACATTTGGAGGCAGATTAA
CTGACAATAACTGGGTATCTGCACACCCCTTGGCCTATACGCTGGTGACAAACGCCCCGTTCCGGTAGTTTGAATGTGGCTGGAAGATGGAGGGAAAGTGTCAATCAGAAACGCTTCATTGATCACGGACAATGCCGTTCGCGGGACTGGTCTGTTTCGAGAGCAATCAGTCACTCCGCATTAATTATCCCCGCGTCCCA
AGCTTCTTTTTTTCCTATTTAAAGGAGACACTTGGGCGGTTACAAGAGTGCGCGTGTTAGATAAAGGACGAGAGGCTTGTCTGGGAAGAACTAGCCAAGCCCTTGTCAATCAAAGGCCTCCATTTTGAAGCGCCCTGGCTTTTTTTTTTAACAAAAGGCTACAATTAGTGTTTAATCTGCCACTTAAGGTGAACAGAAAG
TTAAGTTAAAGTTCACTTGAATGTGTTGAGACATTATGAAGGAATTGTTTGGAACTCAGCATTTTTACAGTGTACACACTCGCACTGATTGCCTGTCAGGGGTGGATCTAGTGATTTGGGGGTCCTAAGCAATTCTAGCCATGGGGTCCTTCATTTACAGTTCAGTGAAGTAAACTAGAATCCTCTAGAGCTCCAAAGTA
GCGCTGACTCTCTACTCAAGCCCACAGCTGAGGGGAGTCGCGGCTGCTCCTCTCCGCCACTCGGTCTCTCCGGTTAACGGAAATATAAACTCACTAATCCTGAAACAGATTTAATCCATACCTGAGCTGTCGATCAAACGGCTGATGCGCCGCCGGAAACACGTCACTTCTCGCGGTGATTTGTTGTTTCGTGTGCTCGT
CCCTGTGTGTGTGTGTCTCTCTCTATGTGTGTGTGAGATGAACCTCTCCACAGAGGCCGTTTTTGAGGCTACTCCAGGTCAACATTAATGTGATCTGACAGGCCATCTACAGAGTGCTTAACTCAATGAAGAACGATGCATTGTCATGCAGGAAACGCTCATCGAAGATACTTCCTCCCCCAGCTGGATGTCATTTAATC
CCAATGAGCAGCGTCGTTACATCTGATTCCTCCAATGAGAAACGCTTCCTCTTTTTTCAACATTGTTCTCAGTGAGAACGTAGGCGGTGCAAAGAATGACAGACAAATCTGACGTCCAATGACATCGAAGAAAACAACACCACCACTGTAGACTCGTCCAATGACGATTCTGTTTACTTGAATCGGGTGGGACAAAAATG
TCCTGATATTAAAATAGGATCCAAATCCCTCCCATTTTGAGGCCCACAGCAACATGACGTAGGAGTGAGGTTTCCCCACCTATCAAATTGATTGACAGCCACATATTAACATGTCTTCGTAGTAATGTGTATAATCATATCAACAAGTCAGGACGTGCACAAAGCAACCAGGATTAAAAGATCTGTTCAGCTCTCTGTAA
TCAAAATCCTTTCATTTTTAATTTTACCTTCATGGGTGCACTTTCCTTAATCGTCAGTGCATCATCCTGACACGCATTCGCTCAGGAGAGCCGAGAAGCCACTGTCACGGCGTTGATTAATGTGTGTATTTGTCGCCCTCCTTGTTTTCTCTTAATTACCCACAAATTAGAGGATAAAACAAAACCGCAGAGATAGCGCC
CTGTGGCGATCCCTGATTAATAAAGGGACCAAGCCGAAGAAAATGAATGAATAATGTGAGTATACGCGTATCCGCAGCTGTGGGCGGGATCTAAATGATTGACGGGATTCCGTCTAATAAGCGTTCGCTAGTGTGAGCCAATGACCGAGGAACTGGTGTTGCTCGGACCAATGAAACAGCAGCTGGTATTCCGTTTGAAT
AAAGGCTTCTTCCCCCACTCGACACGAAGGTTCAGAAGAAGCGCGTTAGGGGGGAGGATTTCTGTGACGTTTACAAGACGCGTTTGATTGGCTTATAAAATGATAGGCGTTCAAAGTTATCCAATTAAATTCGCCGTTACTGAAACTCTTTTATCTTCCAGCCAGTAATATAAAACCAACCGCTTGTCGGCGCAATAAGG
CAGCAGCAGCAGTATGGAGGTCGCTTTGGTGGAGGAGGAAGAGGAAGGGGGCGTGGAGGTTTGTACCATCTCTCCCTCTATCCTGTTTGGCTGTCTCGTCTGCCAGTCAAACTTTTGACGGTGTAAATCACTAGATAACCGCTTGTCAAAAATTAATCTGAATAGCCAAGCTCCCATAGTCACAATTTGTGATATTTGTA
TTTCAGTCGACCTTGTTGTACTGTCGACATTTATCAGCGATACCGGCTTAGATCTTCTTCATGCTTTGCTCTCAGTTCTCAACGCTGATTGGTCCAAACAGACGTCTATCACGCGTAGCCACTCCCCTCATCCCATTCAGTCCCTTTGCTGTAATGTTCCTCTGTGTTTACTACTGTATTTAGTGAATCGAACTGCGCAC
CGCATTTAAGATCACAGCCAATCACAAGGCTGCGTCCCGCCCCGTGACCCTCTCTTATTGGGTGTACGCTTTAATGTTGCAGCCTCATAGGTTGGCAAGCATGTCAGTCAAATTTTGTCCCAACCTTCTGAAGGCAATCGGATTATGGCGCACACATGAGACGAACAGATAATCCTACACGTATAATATGCTGTTCAGTG
CTTGGTTTGTTTATGTTAGCCCTTATCAGTGCGTGTCTTCCGTCCTGTTACCGGCTGTTGTTACGCGCTAATAGGAGACGGGCTCCGTGATGACGCCATCTGTCAATCAAAAATACCGCGGCGCCCGAAATCACCTCAGTCACTCCCCTCGCTCCGAACTGCTTTCTTTTTTGTGTAATTGTTGATGTATTGTCATTTGT
CTGCGCTGTCTCTATTGTTTTCCAGTGTTCAGGCAGTTGTTGGTCGCCATCTTGTAACTATTTTTTTCTCTTTTTTTTCCTGTTTTATCCACGCGCTGTGAGTGACATTTCAGTCAGGCAATCACAAACTCTCACTGCTAACTCCGAGCACTCGAGCCTTCTTCAGCAGATGTGATACTGTTATTTGAAGTCACACGTTAT
AAATTCACTACAAAATCACCTAAAAATGCTTAGGACTACTCATTCTTTAACGGGACTGTGATTTAAATGCTGTTAATCAGTTGTTTTGTGTCAGCACTGTGTATGCAGAGTATGTGATAATGGCCATGAATATTGACCAGGTGACACAAAAGAAGACACAAATGACCCATCGAGGAGAACATTCAGTTTTACCGTAAATG
AGAGCATATTAGTGAGTAGCCTATTGATGGAGAGTAATCACCTCGTTAGAGCTGATTGTGATGCAGGGCAGATCGCACATAGGGGACTCTGAATGCTGCAGCTGCCATTCATACAAGCGAGGATTGTCTATGCAAATAAGCACAAAGAGATAAGTAAGCCACTGTCGCGCTCCTAAAGCTGGTCGTCTTGTGTTGTAATG
CATCTCCAGGAAATGTGATTTGATTGGCTACTTCGCCGGACGGTTCCCATTCAAAAAGGCAGGTCGGCGGCCCTCAACCTTCCCATTGGTTCGCGATGCTGTCAGTCAATCGGGTAGGAACTGAATGGGCGGGACTCTCGGCTGAGCTGTGGGTCCGCTGCGGCGTCCAGAAAATAGATAAACAATATGCTAACCTATGA
TCCCTCCAACATGCGCAAACACAATGGCAGGAAAAGCAGATCCCACACCGAGCGGTGAAGATCCCTCACACATCAATCACGGCCTCTTGTCGTGCGTCCGTCACTGGGGCTGACAGGAATGCAGCCCCTCGCTCTGCCCCAATCTGCACCTGAAGAGCTGCTGGCCAAACCCCGGTGCCTTCTGTCGCATGTCAAAACCC
TTAAAGTGCATCCAGAAACACTGGTGCACAGGCAGCCCTACACTTGCGATGGAGGAGTGTGAGGTGCTGTCTGATTGGTCGGCTTTAGCTCATTGTTATGCTGTCAATCCAAATCACATGGCCGAGGCTCTATTAACAGCTGAGCTTAGCGCACAACTTTGCAGAGTTCCGTGGCAGAGCAGAACGAGACACACGG
AGAAAATCAGAACACGTGATAACGAGAAACGAAAGAAGCCGGTATCGCGCAAAATGCTCGACATCTTCCGGTAGGCGATTTCCGCAAAAAATGACTGACAGGAACAGCAAAACTGCTTAAATTGACGTAAAGACTGTAAAAGTAACAAACGCATAACATTTAATGTATATGACAACCGTGAAACGATTATAAAACGGCT
CTCTCTACAACTGAAAGGAAATCTGTCTGCTTGGTAGCAGTGCTTGATTTGACTCTGTTAAGGCCTCCTGTGTCTTGTAAATGTTGCTGTCGTTAAGGCACGCCACTCATATGCACTTACACATTTCCATTTCAAAGGAGAGTTCTTCACCACAAGCTCAAGCTTTTGCCCCCCTTATTTTTCATATACTCAAACACATT
CACATTTTACTTAACTCTAATGTTCTTGCATATTTAAATGACTTGGGTAAACTAGCATTACATTGTTTATACATTAGCTCAGTCTATCCCTGTCAATCACCATTCACTTTCATTCTTGCATGTGTGTTTATAGAGGAATATTAAATGGTAACTTAACGTTACAAGGTGTTATGTTTATAAGAAAGTTATACATATCTGGA
GGTTTATTAATTACGCTTTCCGCAGTTTCTACAAGTCCTCCTATGTCTATTTTTAATTTGTGAATCATTTCAGACAGCTGTTGGTTGCAAACATGATTGACACGTCGCTTTGAAAACAATAGTTTGTATGATCACATCATAACTACATTTTACATTTATATTTTTAAAACTCAGGTGACACATAAATCCATTTAGACATT
TCACGCGTATCAAAATGAAATGGACGAAAACTACAGAAAATGGGACAGACGTGGCTGACGCCCTTCAGGCAAGAACCGCGAATATTACAGGCGGAAAGCACTGTCAATCACTACTGTAGTCCAATGAAAACAGGAAACATCTACGGTGAGGTCTACGATTGGCCACTGCAGCCTTCATTCTAAACACCGTTCTCTTCGAA
TCCCCTTTCTATATTCTTTTCATTATAGCACTAACCTGATGCAGGCTACGCTCCGCCCCTTCTGAGCGGCGATTGGCTGAAACGTCCTGGCAACCACATTTCAAACCAAAGCAAAGTACCTGTTTGGATAGGTTGAGGTGCCAATCACAGATTTACTTGTATATTCTTTAGGCGCCACTCTTAATAATTTTTGTGTAGGT
CACCTCCTTCCTATCTAAAAAGAAAAAAAGAGCGATCAATTATCCGAATCCCTCTGATGAAATTGGAACCATTAGCAATATCCACAAGGGCAGTGAAAGATGGCCTGTCATTTAGGCTTTAGCTAATGGCTTTGTAATGGTTCCCTCTCACGACTTTTGTACAGCAGGCTGGAATGGCTCGGATGAGTCCCTGGATATGT
AAATCCCGAAACCCAACAAGCGTGCTTTCATATGACCTTAATCCATTACCGTGCACCACATGCCTTTGCAAATGACCTGTAAACGTCCCAAGAATGATGTCAATCAACTTGTAATGGGCTCTGCAGCTGCGGAGGCCCGACCTTGCAAATGGGAAACCATTACATGACATAAAACCTCAGCTCATGGAGTCCAGCGGTCT
TCCAATCTTTAAAAGTTACACACCCCGTCAGATAATAAAGGCCGTTTGTAAGCGGAGCGCGAGTATTTTCCCGCATTCCTCCGCGCGGGGGTGTCTGTCAGTCAGTTCAGTTCGCGTCCATGCCGGTCATGGCGACGGTGCGTTCATGTCCATGAGGCGGGAAGCGCGAGACCCACACGCGGTTTGAAGTGATTCCAGGC
TGTTCTGTATGACAGTTCTACTTGACTGACACAACCTTTACTGCTCCCCTCCTACGAATCGTCATCTGAGCATCCGGGTACTAGGCTGCTTGATTGACAGTTGCCATAGCAACAGGCCAGGCTGTCGCCATTTTGTCAGTTGCTTTTTTAATCTTTCAAATGTTTTCGCTTCCCGCCGGAATAATGCAGTCACGCGCTCC
CGTTTACACAACACCATAACACACCTGAACGCCTAACATACGTTTATAAAGCGGGTGTTTAGTTCGTATAAAGAGCAACAGGCCTCTGTTTGATTGACTGGCCGGCTAAAAATGGCTTCTGGCCCACAGTCAGTTGATCTCTTACCAGACAGAATAGATTGGAGTGGCAGTCCTCCAGGCTCGCCCCGTTGGGTACAAAA
CAGTGCAATTGATCTGTCATGCCGAGGGACACCGGTGCAGCTGAATTTACACCAACTAAACTGAGTTCTCTTTATTCCTTACTAAATGGATGTGTGCAATGTCACTCAAGACCCCTCCTGACTTCTGAGAACCTTTTCAAATCCCATTCATCCTTTTGTTTCTAATATGATGGATGTGCAAAAGACGCCGGGCCAGAATC
GGGATTTGAGATATTTATGACGGTGCAGTTCTCTCTGGTCCCTCTGAAACACACAGGGACAGAAAGAAGGGAAGAAGTGGACAGAGGGAATGAGTGACAGTGTAAGTGGGGGGAGGAGAGATTGAATATTTAGTTGTTTGAATGGTCAATGATGAGTCTAAACTGTGCGGGACAAAGAGGAGTGGTGGGCCACTCTTAAT
ATTTCTGCCATGAAACTCTATGCGTGGTCAGGCATATGATAGGTCACCTAATCTGCTCCTGCATCATTAACTATATGGTGCAGGAGATTGATTGCTGTCACTTCAGCAGCCAATCAGCTTGCTCCTCATCAGTTTAAATTCTCGGTATAATTTTTTATGCAGTCAAGCTGCGGCGCTTTTCAAAGACCCTCCTCTACCCC
GCTAGATCGGCACTCTGAGCGCTGATTGGTGCGGAGTAGCTGAAGCCACGCCTGATTGGTCGATAGAGCCTGTTTATAGGCGGGGAACATGTTGATAGACAGATGTCACTAAAATCCATGGGAAGTCCCGAGAAACTGGTCTGACAATTAATGCAAGTAAAGCGTCAGTGTAAACAAGAGTGAGAACAGCACAGTACACT
GTTTGTCTGGCCTCTGTTCCTTGCTCTGTGTTAGTAGCCCCGCCCCATGGGGGTTCGCGTGCGGCTCGAGCCAGGCGGTGATTGGACAGAAAACTGTCTGTCAAACTCAGGCAGTCGAGATGGAGACTGGTGTTTCGGATGCTAGAGTGCTTGTTTACAGTTTTGGCAATTTAATCATCAATAAATATCATACGACCATT
TTGCGAGATATTCGCAGCAGCTGCATTGCTAGCTGTTAGCTAGCTAGCTCGCTTCATATTCAGTCGGCGTGTCGGAGCTGCTGGAAAATGTCAGACTTTGACGAGTTTGAGAGACAGCTGACCGAAAACAAACAAGGTGAGATATTAAGGTATAAACTGGGATGAGAATGAGGGACTGCTCAAGCGTAATAGTGGCGGTT
AGTCCCCCTTTGATGAATCCGTGTCCCTGTGAGAATTTAAAGCCCCATAAATTTCCCAAGCAGACAGAACAAGACACTTATCCTCTCTAGTGCTCCCTATGTCAGTCAAGACGCACGGACCTGCCCTTTTCGTTGACGCCCGAGAGCAACGACCAATCGGAGGTATGAGATGCAGAAGAACACGCCTACCGTCCGTTCTA
CTGGTCATGAAACATCATGCACACCAAAATCACAATGAATGTTTTTTGGGTGATGATCATGATCACAAGCTGGCCAATCGGCGTTCGCGTGGGAAATGAGTGGCAGTTCAAGTGAGCAATCGCGTGCGAGCAAAAACCGGGAGCACCGCCTACCATAACGGGTAGTGCTTTACATGACTACAACGCATAACACTATCGTT
TGTTGGCTTTTAGAGAATCATCGCCCTTTATCACTGAGCACACTTAACCCTTGTGAATGTACAATGTGATGCCGCTCAAAACAATAGATCCCTTTGGAGCTATTCACACACTGTCTGCAAATCAATCTTGGCTGTTCAAAGTGAGGTGTTTTTGTGTTCAGTATGCTGATTTTTCCCTCATTGGCCATCAATAAAGAAGA
CTGATATAGATGCAGGTCTTCATTTTTGTAAAGAGTATATTTTTAGCCAGTAATTTAATGCTATAAAAAAGGAGTGTGTCATCGTGACTGACAGTTGTGATTGACAGATTTTCAAAGCAGACTGTTGGAGCTTCAGGAGGAGGTTCAAGTGTTATTATTCAATTTCTGTGTTATTTTACCATCATAAAATGAGTTGTTCA
CACGGCGTGCAGTGTTAAAAAGAGTTTGACGTAGTCGTATAATTTCGGCTTTTTTCGTAAACTTTCTCGTTCGGTCCGAGCAAAGGAAGCCTCAACTTAGCTGTCAATCAAGTTAGCAAAGCTAGCAAACAGAGTCAAGTGATCCGGCTGCAGGGAAAATGGCAGCCGGCTGGATGAGTTGAGTTAAAGCGCTTATCTGC
GTCCAGTACATTAAAGATGGACGGTAGACTCCGCCCACCGTTACCCGCTGCAGCTCCCGCCTCCCGTCTTTTCCCGTTCTTATGATTCGTTAAAAATGCCTGTCAGTCAATTCTCAAGTTGCGATCATTTCCGTCTGAGAGCTAACCCCATTGGACAAAATAAAAGGTGAAAGGTTATATTTACGGAAGGAGACCGTTTT
TCTCTTACCCAAGAGTGATGTAATAATTGCCCCGGAGCAGGACGCCATCATCTGCTGGAAGGGTGTAATGTCCCCCGGGGGACCTGGAGAACTTTCCTGACAGCTCATCTCAAAGCCTGCGATCGAGAGGGAAAAAAACAGATGAATCTGCATTCACAAACTTCATTAACCTCAGTCTTCAATGAGTGACAGCCAAAACT
AATAATTTTGCCCTCATAAGCAATGTTTATGCTAATGAGGAAGAGATGGTCACTAATGGGCGGGGCTTTCCCCCTCTGATGACTCGTACAAAGGGAGACTGTCAATCAAAGTGTTTCTGCAGACAGTTCTCATACAGCGTGATTGCAAAAAAATAGCTGGCTAATAACAATTCGAGGCTGGCGATATTCACACACTGTAA
AAGAAAACAGCCTTTATCCTAAACTGACTGATGAATTGATCATTTCTCAGCTTCATTGATCACAGCAAAGCTTTCTGTGACACCCTGCATTGATTTACATGTCAATCAGGCAGTTCATTCCGGTGTGGCGACCCCTCATTAATAAAGGGGAATGTGAATGAATGAATGTAATTGAGGAGTCTGATCACTTCAGCTTCACA
AGTCCAGTGTTTGCGTCTGTCCGACCGCTTTATTTCCTGTCTTCAAACAACGGCAGTTCGGACAATGTTCAAATTTCGCCCTGCATACGTCACTCAAGCGTTTCACGCACTCTGATTGGATGGGGATTGTCACGTGCTCAGACAGACCCGCCCCCTGGACAGTGTGCGATGCATGATTGATGGTGTAACAGATGCGAAAC
TATCTCCAGCCTCTAACAGTAAACATTAGTTAATTGTATTTGTTCTAATCAGACTTGATAAAAACAGCCAGCAGAAACACTTCGATTGACATGCTGCCTTTGTACATGTCATCAGAGGGGAAAGCCCCGCCCACTAGTGAGCAACTCCCTCATTTGCATTAAAAAAGGCAGCCCTGAGTAAGAAGCAGCCGTCTGTCCAT
CACCATCCACTAAGCCTACATTTCCTTTACTTAACACTGGATTTACCGAAAAATTAGACTTTGGAGAACGACAAACAGACTGTTATGATTGTTATTGACGCCTGTCAATCAAATTGTGACGGTTGAGCTAAATATAGTGGAGCTGTTATGGCGATTTAAACAGTTCCCCGGGTTAGTTCCGCAACAATATGTGAGGCGAC
CTAATCACCTAAAACACACACTCCAGACAGCTGCAACATTTGCACATCAATAAGGAAGGTGTTAAGGTATCGAAGACCAGGGCGCACATCTGGCCACGCACATCAATCAGACAGAGTGACCTAATTCATCACCTAATCGCTGATCAAATAATGATGAGTAAAATCAAATCCTGATTAAATCGCCAAGTTGTCATGCAGCA
AGGAATTACAGGTCCATTCTGCACGCAGTTTGCCTTCTTTTTCTCCAAACGGGCGGAGCGGTCGCGTGGGCGCTAGAAAGAGTATAGATTGATTGACGTGCTCGCCGTCCAATGGTGTGTGAGCGAGGACGTGCTTAGCAACGCAACGGCCATTAGCAGGCCGCCATGGGCGTGACGTTAATCCAAACTTTTCGCGGCGC
TGACGTCACGGGGCTGGCGCCAGAGAGTCTGCGAGAGCGTGAGCTCGCGGCGCTGCTCTGTAGTGCTGCTTTGCTTGGTGCCAATTCATCACCTGTCAGGGATCAGTCAGGGTGTCATGCGAAATGTACACAGCTGTGAGAACAAAAAGGGCGAGGGAGAAAATGGAAAAAGCCAGTTGCGGCAGATGCGGACGAGTTCA
ATACTCACATCCTCTGGTCCTTCAGACTGATCATTCTTTTCATGGTCGCATATTTTTTCTGTTTCTTCTGTTTTCCCTAAGTACACAAACACAAGCTGTCACTCAAGCAACGAATGAAGAAAATATTGTGCAAATCACTTCATGACGAACACTGGAATAAACGCTTTGCTTTACCATGACGGCTGAATTTGTTCGAGATT
TGAAGTCAGCATGGAGAAGTTACACGCTGCAGACAGACTAGCCTGAATAAGTGCCTTCTATTGGCTGAGCTTAAAGAAGGACTTGCTTGTGATTGGTTGACAGGGTTGCCTGTTATAGTCCGTGCAAATAGGGGTTTCCTTATTGGGTAACCGGCATATTCTTGGGAGGAGGGACTTATTTAACCGGCTTTCTGTGAAAA
AAATGCACAAGAAGACCATTCCAATATATAAAGCCGATGTGGTTCACAATGTGGAAAATTACTAACAACGAAGTCCTGACAAATACAAATCAAGTTCCTGTGTGACGTCAAGCAGTCAGTCAGGAGGAGCCCGAGCTCAATATTTCTCCGCCACAGCGAGCTGCAATCGTGCCTGACCGGTTATCTTCTCAATCCTCTCA
TTGTGCTTATACGATCCTTTCTCTTACTCCCTTTCATTTTGCGACACCCGCGCGCTCGCAGACGGGCGCCCGTCTCAAAGCAGCGCTCCTGGGCGTGAGTGACAGGTGCTGCTGGGTTATGGTTTTTCATGATGCTGGATCGGAGCCGTGGGGAAGTGCTGTTTAATGCCAGGTTATCTCTCTGCTCCGTAACGCGAAGC
TGTTTAAAGCAATAGTAAAAGATTATAAGTAGTTGCAAGATTTAAGTAGTTTAAACTGTTGCCAAGGTATTCTTGGAGGTTACTTGATTGACAAGGAATTAGGGGGCTGCAGTTGCTAAAGTGTTGAAAGTATTTGGTAGGCACTTTATAGGGTATTGTTAGGGTAATTGTGGGTAATGTGTTGCAAGTCAGTATGTGTT
GTAATGAAACAGAGCTTCTGTTTATGAGGGGAACATTCATATTCATTAGCAGTCAGTCATTAGCATACGATGCCTGTGACGAAGCCTGATGCATGTTTTATGAGCACGGTTAATGGTACATTGACAGCGCAATAAAAACCAGGGAAAGTGCGTGTGTGAGAGAGAGCCGCTTCCCTAGGAAAGCCACAGGGCGCTGGGCG
CTATCGAGAGCCCTGCGAGGCTCAACGCTCTCCCCTTCCCAAGGTTCATCCGCCATCTAAAGCTCCTTCCCAGCACTGAGAGCTTAGCCTTTGATTGACGTTCTCTCCATTTACCCAGAGCTCAGGTGATGCACGAAGACCCACCCCTTTTATTTTCAATAAAAACTAGTTGTTTCATTGACAAGTTATCGGCTTAAGTA
TTCTGAGACGGATTTCGGGTCCGGTTCCGATCTGAGAGAGTATTGTTTGAAGATGTTTTTTCTGTTCTTCTTTACTGAATCCGTAACTGTTGATTGACAGCCGTGATGCGCTTTCATAAACACATGTAGCAAATGAAGCGAAATAAATTAGGCGTTACGTTGAGTGGCAGCCGTCAAAAGAATGAATGAACTAGTGAGTG
CATAAACTGACCTTTAGTAGCCACGCTTCCAAACACTTCTTGTATTTGTGATTGGAGGGGTGTTGCTTTGACAAAAGGTAGAGTAGATGTAATAGACAACTCAGTCCACCAATCAAAATATCGAAGTCTGTGTCGTAGTTTTTTATTAACCAATAGCTGCATTTGGAGGGCGGGGTTTAATCTTGCGACGCTGCTTGCTA
CTCACACCTGTCTCTGTAAAACTGTATTAAAAAAAGAAAGTGACCCCAGGCCGCATGTGTTATACAATCAGAACGCTAGCCAATAAGAAGCGCGATCGGTATGTCAATCACTCTCCTCTGTTTCGTTTGATAGCATCTAGTTGGCCGACGTGTGTGGGGGGCGGGGCTTTGATCAAAGGATGAAGCGATTTGAGATTGGA
GGGCTTTTCTTTTTCTGCACGGCTTTCGTAAACCGTCGCTTGGGTTTAGGGAAGAAGGAGGAGGAGGAGGGTGGCCGGGTCGGCTGATTGGCCGACCGCCCAGTCAATCATTCAGTCATTCAGCCAGTCGGACAGATGGTCACTCGACAGCAGCCTCCGGCGGCTTTTTATGCGAGAACAGCGAGAGCGTGAACGGCGCA
GTTTTGTTGCATAGACAAGCGGTTTTTGCTTGATAATCTAGCTTAAATCCGAAAAATCATGCTCAGGGAAGTGCATGGGCGTGGCCTGTTTGACTGACAGCTAGATTGGCCTGTAGAATACGCGTAGGCGTGTACGTATGGCGTTACAGCAGCCAATGGAGCCGTCGATGGGTTTATAAAAAGTCGGGCGGAGCCTCAGC
TGTTCAAATCTTTAGTGGAAATTGAGGGTCTTGTTAGGACACAGACAGCAGCGCTCAGCAAGAAACAGAAGACAGCCGAGATTTGTAGCTGTGATATGATTGACTGACAATGGCTGACTGTTGTGCTTGAATACTAACAAAGCCCAGCATGAGATGTCTTTGTTGGCATGTTTGTATGAGAGAAAGGAATACGAATAATA
ATACGTGAATTTTTCCCCGTAACTTACTATGTTACGCAGGTGAATGCTGTATAAATCAGTAAATGATGCACATCCATACTCACCTTGTTTATTTTCAGACAGCTGTCTCTCAAATTCATCAAAATCAGACATCCTGGTGTTTTGATCAAACTTCAGCTAACACGCCGTTTTCCTTAGATAGCTTTATTCCCGTCACACGC
CTAAACTCTTTTTTTTTCGGCTCACTTCCGGATTACCCCACCCTGTCCCCAACGGTTTAAAGGCTGACAATGAGGCGTAACTGATCCCGGATCAGCGGCGGCGCGCAGTCAAGTCCCAGCCGTGCGGGTTCACGGATGATCTCCGGTCAGCAGTTTTTGCACCTGAATAGCCACCCCTTGTTTTACACGTGTCCTGGGCC
CTCGAATCAAAAGAAAACGCGAGTGCGCGCAACCACGGCGGCGATCTCGTCCATCAAATATCTCAGTAGCTTTGAGTGATTGGGAGAACACTCCCAGACCCTCCGCTGAGCGACAGTGCGGTGCTCTCTACAAACACTGCCCATCCGAGCGACGCGATAAAGGGCTGCCTCTCTGCAACACGGTCGCTCATTTTCGTATA
TCGTTTTACTTTTTGTTGTTGTACTGTACTAGTGCAGCATCTCGTTGTCACGTTGGCTTACAAAAATGTGACGCAATTACAAATTTGTTGATTGACAAGGGAAATGAAAGTGATTACAACAGAAGTCTTGGGCCACGTGGTAGCTGTACTTCTTGAGAAGACTGATTCAGTTAAAACCCCTGTACTGGTAAAAGTTTAAA
CTGACTATAATACAATTATTTTCGTCTGCTCAATAGTGGCCACCAGGGGATTTGATTTGCCATCTGTCGAAGTCTCCCTCTCATTTAGCAGCTCGCCCTGAGCTGACAGCGGCTCCTCTGATTGGCTGAAGTCCGAGCTAAACCACGCCCATTATCTTTAACCACTTGTCCTCGTGTACGCGGTGGGCTAAATAGAACGG
CGGAACCGATAGCAGTTGCCGGTGTAGTTTCCACGGCAGTGCGGGATGCTCTTTGTCTCGCGCCGGCGTGCACGTTCGCGCCAACTCTGACAGACAGAGCCGAGAACGCGCCACCAATGAGCGGAGAGCAGAAGAAGAGCGGCTTTTTCTGCCGGGGAGAAGAATCACGCGCCAAAACCGCTATACCGCCCTCTGTTGGC
TCACAGAGAGCTGAACAGATCTTTTTATCCCAGTTGCTTTGTGCATGTCCTGTATTGTTGATATGAATATATGCGTTACTACAAAGACATGTTAATACGCGGCTGTCAATCAATTTGGTGGTCGGGGAAACTGCACTCCTAAGTCACATTGCGATGGGCCTCAAAATGGGAGGGGTCCTATTTTAAATAAAGAGACGTAT
TGGAAAATAACAAGCGCTCCTCGCTGAACAAACAACTCAAAATGGCCGATGCGCGTCACGCAGCTGTGCACATGTGACAGAGGAGGAGCGCGCGCTGCTGTCAGCTAGATTTATGTAGGGGAGTGTTGGTGAGACACGTTTTATTTAGACGCATGCGTTTTTGTGTTTGTGCACAACCTAATCTTTATATAATACTCCGT
GTGAAAGCCTTGCTTATGAATATTAATCAGGTTACGTGACTGGCTTAGCGTCTGGCCCGGGAGGATCCTAATTTGATTAATATTCATGAGATTAGCTTGTCGCTCAGAGCAGGGGGCGTGGTCAAATGTACTAGTGAAGAAATTATGTTTATCTTAGATTCATTAGCAAATTCCTTTAGCTGAAGTACACTCCTTTGAAC
ACACCTTCCGTCCACACTATACCCTGGAGTTTTTGTGCCCTGAAAACACAGCACACTGAAATGATTGACAGCCGCGTATTAACATGTCTCCATAGTAATGCATATAATCATATCCACAAGAAAGGACGTGCGCAAAACAACTGGGGTTAAACAATCTATTTATCTATCTCTTTGTGATCAGCAGCACCTTAAGAATGAGT
TGGACGACCCGTCGAAAATCTACTGCGCGCGTATTTCCAGCCAATCGCGTCAGGCTATAAAGACCGATTATGTTGATAAGCGTGATCTGTTTGAGTGACAGGCACGTTCTCCAATCACGCGTTGACAAATAGCGATCATCCAATCGAAACGCGAAGTAGGCGGGATCTCAAAAAGGGGGTTGGGTGCGAGGTATCATGGA
CATCTGCAATATTAGTAAATCTACTGTATGACACTCAGCCAGATGATGGGCGAAACAAAGTGGTGACGTCAGCCTGACGAGGCGGGGAGATTTTCAGTCAATTGTGTGTGATTTGCGGGTCGATCAGGAAGCGGGGGGTTGCAGCCGGCCGCTCGGTCCTCCTCCCGCATATAAATTCTCCAACCAAAGCGTTTTTCTTC
TGTCAGCGCGGAAGAGGCGGGGCTAACCTGGCTCAGGCAGAGGGCGGGAGCGGGCTCGGCCAATCGCAGAGAAGCTCAGGGGGAACCTCTGATTGACAGCCGGTCCCGACAGTCAGGAACCAGAAATCCGAGGATGCGTTTGAGTGAAGCGACTGCTCCTCCAATCACCGTCGCGGAGGTCCCGGCCGCTGTCCAATCAG
ACTCTAACTTACTCCCGCTGTCAAACTACGTGTGTGTCTCTCTCTCTCTCTCTGTTTTGGGGTCAGTCAGAAGACGCTTATGGACACGTGACTGCCATCTGTCACTCCGGAGATGAACAGCACAAGCCCTGCAGCAGCGCGACGGCACTCTTCATTTACAGAAAGTCATTTTGGTGCTAGATTTAGCAACTTTTCATGCA
TTTATCAACTTAAAAACGGTGGACCAATTGGAGCGTTTTTTAGATTGACAGCAACTTAACGTAGGAGTTCGGTCCCCCCGCCCACCAACATTGATTGACAGGCGCACATTACCATATCCACAGTTTGTTGTTTCACGTCTGCTACTTTCAGCGTATGAGTCAAAGCGATGCCACCAAAGGAATACCCTGCTCTGTTTTTA
GAGTGACATGTGGCGCAGGCTCTGACACCCGTGGCGTGATCAGCACTTCTGGCCGTTTTTGACACCATCCCCCTTTAGACTCATTCATTTCAGCTGTCAGGACTGCAGCTCAACTCCAGCCCCAGCGAGCTGCCCATATTGGCAGTATTAGCTCGTTCACTGCGTGCTGTTAATCACTGCAGTGCACGCGCGTTGTAAAT
GCGTTCCCGAATGAAGAATCCAGACCCGGGATAGCGGAGCCCCGCCCACCCGCACCGGAAACGCTGGGGATATGTGTGTGACGCCATTGTTTGATTGACACCGGGAGGCGGCGAGCACTGACCTCATCAGGAGCTCATATGCACTGAAAACAGCCGAAGCGTCCTCTCGTTGACCAGACCCAAACACTCGGTTCAACAGG
AAAAACGTATATTCACCATGAAAAAAAAATTCCCCAATCAGCAAGTAAAACGTGCCAAATAACGCCAAATATCCAGTATGATTGATAGCGAAATTTGACAAATAACAGAGAATCCAGCGAGGCGTGGGCCAATCAGAACAGTCGTCAGGGGACGGGGCGGTGCTAGTTTGTAGCCGAGTTAAGATTGGAAGTCACGAGGT
TGAAATCCTCGCGCGCCTTCAAACACTACGTGTATTTCTCGTGCGCTCGTTGCTTTTGGCTCCAAAAGTGCACAGTCTGTCTGTCAACTGAAATGCAAATCGCCCTGCTGCGTGTATCTGTCTCGATACGTTATCTTCATGTGGGGGTGGGTAGCGTGACCTACGGCTATCCAACTCCACGAAAATCCGTTTATGTGTAA
TTTTCAGATTCCTCAAAAACAAGATGTGCATTGTTGAAGTTGGGGCCCAGGGTTGAATCACAGACGCTTTTGTTCGGGGCTCCCCGTTCCTGCGAGGGCCTGCTGTCGATCAAGATGCAAGCGTCCGCCCCCATCGGCCCTTGCTTTCACTGCTGCAGCTGCTCCTCAGTCTCGCTGCCTGCAATCTGTGCTGGAGAGGC
AACATATAAGAAACATGTCTTCTTCTTCCTCACTGTGCTCGCAGTGTTATCTTTGGGTGTGGAGATATGAGCAGTATTCCCTCACAGCTATTGACACAAACGCACACATCAGTGATGGATGGCCGCTATTATAAGGCAAAGCCCTTGCTACCCTCAGTCCTGGCACAGAGGCAGGGATTAATCTTGCCCATTACATTTGG
TTAAGTCGGCTGAAGGCGTTGTGTCTTTAATTCCGCCCTCTTGGCTTTGATTGGACAACGTAGGTTGTTTTCGCAACGCGATTGGCTCCTGGTCACGTCACTCACGTTAACAGCCTGTTATTTACCACAAGAGGGCTAGGAAGCAGTGGGTATTCTGCTCGGGAGCTGGAACAGCTGATATGAACGGGTAGCATAACCCA
AATATATATTTGTATTTATTATTGTCTCTTTTACAGGTTACAGCCGTTCCGAAACATGCTTTTACCCTCCTATTGTTAACTTACTTGTAATTCATCTTGACTGACAGGTACTTCTGCTGAACACAACCACACTCTTGTTTTGTGGTTTGAATATAATACAAACTTGTCAACTACTATTAAAACAATTAAAAATTAGCTTC
TTTAAATTAGTGATATAATTAACCCTTTAACTTATGGTTTTAATTATCTACAGTGTCATGCTTTAAATTAGCATTCAAACTTTGATGTTGATTGACAGGTTACCCAGACCAGAGAGCGAGCAGCTTCTAAAGAGCGCGTTACGCAGTCCAAGATTGTCGATTTGGAAGCTCAACTGAGCAGAACATCAACTGAGCTGAAC
CAGTTGCTCCATCCCAGGATGATCCAAACAGACTAAACTCAGATTGCGCGTCTCAGTATCAGCCTGTGTGGAAATGTGCGCAGTCCTTGTGTGGCGGCCATCAATCAGAATGGGCCAATAATTCACCACCTCCAACTCTTCCCAATCTCAGCTCTGATCCTGGCCCACACAGGTTTTGCTAATCAATCGGAGTTGGAGGC
CATAGCAGTGATGGTTAGCTTTTAGTATCTGATAAGCAGGTCTTTTGGCCCATTGACTTCTACAACCTGTTCGATGGGCTTTTGATGGCTCTCTTGACACCCTGCTGACGAGCGTGTCCAGCTCCAGAGCCTATGGCCGCCTTCCTCACCATTCACAACCTCAATGGCCTTTAATGGCTCTCAGGCTCCTCTCAACCACA
CACATCTGTAGGCTGACGTGGGTCCAAGCCTTTGAGAGTGGGCTTTCGCTAGGCTTTCTACGTCCCATTGATCCTTGAATAGTCATGCCTGTCAGGCAGCCATATCAACCATTATCATTCTAATTTTACTGCCTTTCTTGGTCCCTAATCTAATTTGCAATGATGCCTGAGCATTTCGCGAGGCCACAGCACTTTCTTCA
ATAAAAGTGTTGGGTGTTGCAAACTTTCAAATGAAGCAAGGCATCAGGCTGGCGGCGCATTTAAACCTGCCTCTAGACCGCCTGTCCTGCTGCGATACTATTGGTTGCAATGTGGGTTGCCGGAGGTGATGTATCTCTGACAGAATAAAAAGGGGATTTTCAAATTGTCGCCCTCTACTGTGGAGGACTGAACACCATTT
TACTTCGTTCCATTTGTGTATTGTCCCGCCCCTGTTCAAAATATGCGAAGAACATTGGGCGCGAGAGTTGAGGACTGGAAGACGATTGGCTGCGGCGGACGCTACTCGAGCGAAAGCACGCAACGTCAAGGTTGGTTGATACGAGGGCTTTAAGATTTAACGCCAGGAAACATTTTTAAGTCAAGACGATTGGACGCGGG
GCCCTCTCCTCCTGATAAGATTAGGACCCGCCTACTCACAACTACCGACACTTGCAATTGGCTCCCTCATCGTGCGCTTGTTGGCAATTGGCTCAGTTCTGTGTCGATCATAGGAAATCCCTGGAAACACTTTTGCGATTGGCTTCTATTATGTCAATATACTTTATTATGAGGATGCAACTTTGGCGCCACCAGGGGCG
TGTAAAAGGAGCAGAAACGCACAAAAGCAATTCCAGGATCAATAGCTGAAGGGATTTTTCCATTACGTGGATAACAGACACACACGCCACTCAACGTCATCCCGATGCTTAAATTTGCATAAAAGCACTCAAAAAACAAGATTAAAACGGCTATTTTTGATTATTAGCATTCATTTTAAAAACAGGACATAAGATGACAG
CTTTCCGAACGCTCGGCGAACAGGCAGATGCCTAGGCTTTGAGTTACAGCCGCGTGTGCATAAACCCGCCCCGCCTCTCCACAGCTGATGCCCGCGCCCTGTCAATCTCTATCCCGGCAGAGAGAGAGGACGGGGGGAAACCGAACCAGAGCGGGTCCGCGGGGGGAAGAGGCGCATGAAAACATCCATGGGTGGCTGTG
ACACACGTGGGTCTGAGAGCAATGGCGCTGAGAGTGTGTGTGTATACATAGATATATGTCTGTAGTGCTGCTCTGAGAGCAGTTGGAGAGATGAGCGCTGTTTTGGAGCGCGCAGAACTACTGATCCCAGAGCGGCGCTGCGTCACACTGTTTACTTCCGCTCGAGGCTCGGCAGATCTCGGCTCTGTTCATTTTTAGCG
AACTCACCGTAATTATCGCGTATTTCTGGCCGTGTGTGTGTGTTTGATTCCTGGCACGGGTCTGCTCCGAAATGGCGCAGCGCGGAAACGCGGACGTACTGACGTGTATTACGTCATGATGGACGCAGAGTAGGCGGGGCTTCAGTTTATGCACATTTATTAGTGCGAGAGAAAACCTGAAACGACGAATAAATGATCAT
GCATTCATCCTGATGTGCTGCTCGTCCGTGGAGAGAGCTGATGGCGTGCTGATGAATGGCTGAGGAGAGAGAGGGCGTCGCTCCCGAACGGACTCGCTGACATCCTGCATTAACCAATCAATAACCAGACACACGGGACCGAGCGGGGGGAGTCCTGCTCGCCCAATCATTTGCATGCGCCCGACTGCTATAAAGGAGAC
TTTGCAGCTAGACATTGCTTTACAATACCCTTGATGGGTGAACATTAGTCAGTGGGGGAGTGTCTTTTGTCTCTTCAGGTATGAATTATTCATGACCACTGTCACTCATACGCATACAGCTGAGATGACCCAACATATACTTTACAAAATGTAAATCATTGTAATGTTTTCTTTTAATGAGAGAACAAAATAGTTTTTAC
ACATGGGAATACAAATTTACAATGTATAAAGCAAAATGGTCATTACCTCAGACCCGGTGTGCTTCTACCGGCTCGGATTTTATTTATTTTGATTGACGCCCCTTGGATGCAACTCAGCGCCGCAGACACCCTTAAAATCTGTCCTCCCTTTCAACACAAACATCGAAATTTAGTTATCCAAATATTTAGCGACACCAGGC
GCTAATTCTATTAGCAATAAATGCATATTTTCTCTAATCAGCAATGATTCTGCAAATACATTGGCTTTGGTAATACTTGTCAATGGCTCATCAAAGAGGATCAGTGTGATTGACTGAATTACCATAACAGTGATAGTGCTCATCAATTATGCAACTTTTTAGCATTCTAAACTATGTGGCAGACCAAGGAACCCTGCAGG
GGTGAGCTGGGAACGCAGCAGCTGGAGTGAGTGAGTCTCTACCGGTACACAAACAACACTCGTTGCCGTGGGCGTGTACCGGCACTCTGTGATTGACGCACTTCCACTCCACCCTCCTCCCGCCGCCTCCAAAGAGGTTCCGCGGATCCCACAGGCCTCCATTCATACAAGGTAAACTGGTACAACACAATGCTGCCCTG
CGATGGAAGAAAAGTAAGCGGCATTTATACAAGAGCTGCGAGAGATGGAGAGATAAACCCGCACGCTAGTAGCCAATAAAAAGGCGACAGAAAGTGACAGGCAGGTAGCATGGCCAATGGCCATGCGTATTTTCGCACGAGACCCGCCCCTTTCGTGACGAACGCTGTGTGTTCAGTGAGGCTGACTGAAGGGGCTAGAG
GTGAGGAAAGGCGGTTGGTTACTGCAGGCGGTTTCCGCCAATTCCATTTTTCGTCAGCGGAAGTCCCTCCCTCCAAGGACCGCTGATTGAAGGAACCGTCTGTCACTCTTTGCACAATGTGTACGCCGTTAAACACTGTAATTTAATAAAATTTTATCAAGATTCGCGCTGACCTGATTATGAAACAAGTGTTAGAAATG
GAACTATTTTTAAAGGCGGAGCTGCATTGCGCGGTCGCGATTCGTCGTTTCCAAATGTGGCAAGCGCAGCGTAAGTTCAGTCGAGGTTTGATTGATGGACTGTAGGCGGAAACTATATGTTGTAAACTTTGTACGGTGGTCGTAAAGGGCTAGTTTTGCAGGTTTATTTCTGTCGTTTACGAGACCCTCAAATCCTGACT
TTCACGATGCACAAACGCTACTCAGTAATCCGTCGTTTAAAAACAGTTATTACTTCCTGCCTCCTGTGGTTTCGACAGCCAATTGAAAATCAGAAACTAGCTGACGTTTGACGGACGTCATATCCCACCAATCGCTGATCAGAATTCCGCTGTGAGACCAAATCCAGCCAATTGCTGACGAGGATGCCGGTGCTGAGATG
ATACACTGCGCGCCAAGGGCGGGATATTTGCCTGTTTGTGGCTCAGCGAATGCTGATTGGCTACTGTTTGCTGCTCAGCGAATGCTGATTGGCTTCCTGCATGTCAATCACTATCGACAAAAGAACGGTTTTGTGGTCTGAAAGTGGCTTTGTGGCTTAGAATTACTGTTTATGTTGTAAAAATTAAGTTTTATAATGTT
GATGGTGGCCATGGATTACTACTCAAAGGCTCTGATTACACGGGTGAGTAATAGAAACTTTAAACCCAATGCACTCGCGAGGCCCTGTGATTGACAGTGGGATGAGCCAATCAGACGCTGGCACTCTCCGGCGGCCAATCAGCGCGCAGCTGAAGCAGTAAGTGGGTTACTGCTGGTTTAAAGAGATCATGTTACAGGCC
CAACAATATGTGAACTCACCTAAAGCTGAACACTAGCCTGTTAGCTGTGACTCACTGCTGTTTACTCCTCCCTTCGACACTGCGCATGAATCCACTGAGCGACAGAAACAGTGGCCAATACGAAATCGCGATTTAGAACGGGGCAGCCAATGAGGAGGGACTGCCTGGAGACACCCCTCCTTTCTGACCAATCACTGGGC
TGAGAAACAGGAGACACTCCTTTAGTGAAAACCCAACCAGCCCTGAGCAAAAATAGTGCAGTCATTGTGACTTCCTGTGCTTGAACTGCAGCCTATTTATGAGTGACATGTGAAGCAGACCAAATACTCACACTAAAAACGAGAAATGCCATGCTGTTTTTGTGTCAGTCAGCAAAATGAACTACATTTGGATTGTATAT
GGTCCCGGCGCCCAAGAAGAAGCCCGCGCAGCTGTACGCGGCTCTGTTCGACTTTGTAGCCCGCAGTGAGGAAGAGCTGTCGGTGAAGGAAGGGGACAAACTGTCAGTCATAGAAAAGAGGGGAGATTATGTGTTCGCCAAGAAGCTGACGGGGTCCCTGGAGTCCGGACTGATCCCTGCCAATTATGTGGCCCTCTTGA
TGTACTGGTTAACAGTTATAAGAGCTACAGTTTGTGGCTAACAAACTAGCTCGCGCACTTAGCCAGTTAGCCAAGATCCCGGCGTGATTGACGCGTCAACTAGTCGAGACAAATCTGGGGCTGCCGCTATTCGGAATGAGATGAATAACTAAGGGGAAAATAAAGTAAAACAACTAAAATAAAACAAAAACAAAAGCCCG
TAAATTAATAACCGCAAAAAATACTGTCAAAGAAAGCACACTGTAAACGCACGGAAATGCAAGACGAATATACAGGCTAAAATCGATTATTGGGGGTTGCTGACAGGTGTTGCACGCGTTTCTTTTACGGTCGCAGAGAAATGACGCAATCGAGCGGTATAAAACAGCGCGTCTCCCTCATGACGTTCTCTTGGAGTCGT
AGCAAGAAGGGATGATTAAAGACTGATTAAAACACAACAGATCCATTAGCATACAGAGACAGCGAATTTCAACCAGACAGAGAGTTCACACCTCACTGAAAGCACTGACAGTTCACACCCTGTTCACGAGCTGTACGCAGCCTGATTCTACTAAAAACAAGTCTAATTACAGTCTTTCTCCTGCTTTAGTTTAGATTAGA
ACACACAGACACACACACACACACACACACACACACACACACACACAGTTTAGCTGCCTATTTTCATGTCATTGTTATCAATCAGTCAGTCAGCCTGTCTGTCTGCAGCTCGTTGTTAATCAAGCACGCACACTGTGACTGATGCTTCAGACACACTGAGATTTAAAAAAGGTCTGAAGCCAGGAGCAGCGTGTTGTCTT
AAAGACCACTTTTTGTGTTTCATAAAAAAGATTCTTCAGCTTTCTGAATAAAATATTTTAGAATTTTTTAAGCACTAGCCTCTTCTATGGATTGACTTGAGTGTCATCCAATCAGATGTCTTTAAAGCGCCAAACAAAAGCATTAGCGGGAAGCCTGAACCAATCATCGTTCCCGGTGGGAGGGGACTGAATTCATCCAA
GATTGGGGAAATGGATTGGAAATCTTCTTTCTTCCTGTTCTCCTAAGTCCTCCATTAAGTTTAGGGACATCAATCTCCCCTGGTGTAAGACATCGGCGGCTGACAGTGAGACGGGTGGGGGTGACGGTGATCTTCTTTTGAGAAAAAGCTATAAATTCTTTCGCACCCTCAAAGCACTTGCCGTTCTCACATTGCCTTAT
CCACATCTCCTCCCCCTTTCCCTCGACTCTGCATTTCTCATCAATGAAGCCTCATTTGAATAATGCGCGAGCACTTTGGACCGGAGCCAATCAGCTGTCAGAAGAGCATGATAAATCGCAATGCATTATTGATAATAATAATTACTTTGACATGCGCATTTCTACTCGAGGGGCTAATTTCCCCCAACCTGGAGAATTTC
AGGGGCGGTGACTGCGAGCACATGCCTTCATTTAAAGCTCCGCCATTGGTTGTTCGAGGGGCCTTAACGTATATCGCGCTTTCTGATTGGCAGACGCGGCTGTCCGTCAGGCTTGGTCTGTGGTGGAATATATAAGCGCGCTGGTCTGCTGTGCCACAGGGCGAGATGGAGCACTGCGAGTTCAAGCGCTCATGAACATT
AATGAGACAAAAATAAAAATGCTGCAAGTTGGGGACATGTGTTACTCCACTAGGAACAATGTAATGCCCGAATTCTCCTTAAGAATGACTGATTGCATGTCATGTCCATATCAATAGAATGGAATTAGCGAAACGTAATTGTTTCTGCATCGCTGCATTGTTTCAACCAGTCCGTCGGCTAATAGAAACCATCAACAAGT
TGTAGAGTAGGACGCACTGAGTATAAAAGACAGTCGTGCGGACACGCCCACTACGAGCAACTGGCCAATCGAGAGGCTGCGGGGGCGGGCCACGGAGTCCTGTCAATCACTTTTGCTGAAGGTATACAGTTGCAGAATGCTGTTTCTGAGGGGGAAAACAAATTAGATCAAAGATACACGTTTATGCCTGAAGCTAGCAG
ATCACCGCGGAGCGCGTTTTTCATTTGTCGGAGACGCAACACATTGTCGGGTACCTGGGACAGGCTGCGCGTCTCATTCACTGTGTTTGATGTGGAAACTGGGTGACAGCTATCTTTGACAGCTGCGTGACTCAACGCGGTTAGATCCTCCCCCTCCGAGGGCAAGAAGGAAAAATCTGACATCAGACGTACAATAAGAG
GAGCGAGGGAGTGTTGCCTGTGTTTACACTGATTGAAAACAAAAGGCTTCTCACCTGCTCTTAAAGTCGTACACAACTGAACAATGGAGGTGATTGACAGCTCCTCGAGAAGGAGAGTGCTTGGCTCTAGAATGTGAGTGTGCATATGTGTGAATGTGTAACAGTGCAGCAGAGTTACACACACACACACACACACACAG
TCAGCTTACACTATTTGTTACTGGTATAAGATGTAAACACAATCGATTTTAAATGCTTTAAAATACCATGACCGATGTTTTGGCACAGGTTGACAGTTTCGTGTAAGCATGTACCTGCTGAATGACAGCGTTGTCCGGTTCTGTCAGCCTCGTCAGGACGCGTTCGAGCTCTTCGGACATGATTTCCACCGTGTAACGCT
TCTTCATGTATGGAGAGCTGTCATTGGTGTGCTATTGAGATATTTCAATGCGCTAGCCGCTTAGCCTTTACAACAGCGACGGTGATTGGATGAAAACGGCGTCAGTCACGGCTCACAGACCACCTTTAGATTGCGCCGGATAATAACTTCTGTGCAATGTTGCCAAATCCGCACAATAGTACAAACTTGGATTTGCATGT
CTGGTTTAGTCGCAAATAAAATGACAGTGGGAACTGAGCAAGGCCGGAGACACCTTCATCAATTAATGCCCCCAAAGTCGAAGCTGATTGGACGTTACTGACAGGTGATGCAATAAAAATGGATATTCCACCCCTGGCCACCCCCACCCCCACCACCAAGCAAATTAACATATTGTTGTAATCCCACCTCTCTTAGAGCA
AATGAATCATTTAGCTGTGATGTTTTTAAAGCCCACCTAATATCCCCAGATAAATCCCGCCTTCACACAGCCGCCCAATGATTTAATGACCGGGGGACTCTCTGTCAATCATCCTTTTCCCCGCATCTGATAGGCTGAGTGTGACAAACGGTGGCGCGTTAAATTCTTATTCCAAAATGCTGATTGGTGCGAACTACCCG
TGTGTAAATCGCTCACTCAGTAGTGTGCGCGCTGTAGTGCTCATCATCACACTGTATTGATCATCTCTGTGCTGTTGACTGACTGACAGCGGTTTAGAGTGACCCCTGACACCACCACCACCATCAGCAGAGTGTGTGTGAGCAGTGTTTATGATCAGCTGTGAGTCAGGAAGTGTGTGTGTGTGTGTGTGTGTGTGTGT
ACATGACCTGCGTTCTGCTGTGTGCACCAATGAGAGGCGTTCTGATTGGCTTTCTGGAAGCAGGAGCGCTTCCAGATTTCAGCAAGGAGCGTTGTGATTGGCTGTCATTCTCTGCCATCGTGTGTCTTTGCTCAAGATCTAATCGTAAATTTTAATACAGCTTTAAAAGTGTTATCAGAGCCGCTCCTTGATGGTTTTAT
CCGCTCAAAACGGTTTAAATAGTTTTAAATTCTGCTTTGACGAATAATAAGCTACGAACGGTCGCTTCAGTGAATCCTTGAGTGTGATTGGACAGTACTGCTGTCCGTCAAGACAGATTTACCCAATCAGGTTTGAGGAAAAAGCAAGTTGTGTACTTATTGGAGGAAACGCATGTCTGTCATTGATTCAAACCGTCCAA
ACACGAGCAGCGAGACTGCATGCCCCGCCCTTCCTCGCCACGCACAGCCAATCACATCGCACGGGGTTTTGTCGCGCGATTCTGATTGGTTGAAATTGCCGTCACTTAACATTGAAGCAGGAAGTAAATGTGTTGGTCAATGAAGGAATGTGGTGTGGAAAAACGCGGGGAGGGAATCGCGCTAAAAGCACAGCACGACT
GGGGCTAACTTGGGCTTTGCGCACAGGCTCCGCCCATATGTTCGCTGATTGGCTCTTTGCTTGGCAGACGCCATTAGGATGTCTTTTTATTGAACGTTCAAATCTGTCATTCAAACAACATATTAGCATTATTCGGGGGGTTGAGCCAAAACCCGCCAGTGTTTTACACACACAGACACACACAAGAGCGAACGGCTGGT
GCAAAGTCCCCGGTTCCCAGTGCCGCTTTCAGGATTGCCTTAACCGGCTGGTTTCTTTGCAACGCCCTAGCAACAATAAGACGTCACGATGATTGACACGCCACTGGTCCAATCAGCGACGAGTGCATGAACCACATAGTACTGAATGGAGACTCCAGTTTGCCTCAAGAAAAGTATTTTAAATGGTAAACCAACAGAGC
AGAAAGTTTGTTAGTCCGTAGGTCGATCAATCGGACTTTTTTTCGCCCGAGCGACTTTTCTAGCGATAGTAGAGGAGGCACGAGGAGGGGAATGACTGACTGACAGCGGAAACTGATCGACGTCATCAACAGGGATTGCGCGGCGCTGTGGAGCGCTCGTCTGGCTGGCAACACACCATAAAGCTAAATGCTTAGTTGTT
CCCTTTCTTTATTTCACACACACTGGAATGGGGGAAGGGGGACTCGTGTGTTGATGGAAATCCTCCTCCCTCTGTCTTTCAGTCTGTTTCTCTGTCTCTCCATCTCCTACTTCCTGTCGCCTGGTCACGTTTGCATGTGAATGAGCCGCCGGGTGTGATGGTTATATGCCGAGTCATTAGGATCACTGTCTCAAGCATCC
CTGTGTGAATGAAGGCCAGGGTGACCCAGCACAATGGGACAGTCGTAGATCACACAATAATGGGACAACCTGTGGAAAGGTTAGGGGGTTGGTGTTCTTCAACATGTCACTCAGCCATTGTAGATTCCATAGTAGGGAGTTTAGCTACTATCAGCTTGAACTTGTTCTTTTAGGATAGTATGTGTTTACTGTAAACTGGC
AATAGGGCACGCAAATCTAAACGCCTTGAAAAAGTCATAGCGCTACCGGTAGTTGTCAACAAACTTTTCCGCCTTAAAGCTCCGCCTAGGCTAGTTGATTGACACCTCATTTGCATTTATCATTTGCCATGTCATTATTTTGAGGATTTGATTCACCATTTGCGAAGTCGTTTTAAGGATTTGATTCACCATTTGCAGAG
AGTGGGGCTTTACCTTTGGTTTTGCATTTCAATAGTAGACTGAGGGGCTGTTAACACTGCAGGACAAAAGCACAGACCCTCAACCTCCCGTGAGAGACAAGCCGACACATTCCTCAAGCAGCAGGCGTCTTAACTTGACTGTCTTATCACTGCCTATGGAGCAGCTGTAGTAAAGGTATTCTGAAGTTTGAGTTCTTATA
GACTCAAGAATACATTCTAGCGCTACAATCGAGAAGCTTTACAGTCACTCAGACGACCTAGTTGAAACAGTCAAGGCGGAGCTACATCGCAACGTCACACTAGGCGTGTCAATCTTGAACTGTTTTAAATTATACTGAATGCAGATGGATGATGGAACACTAATAGCTGTTTTCTGAAGCTTTTTGTTACACTAAAGGTC
TTTTTAATCTTACATTAAGAAAACGTGCATGTTTTTCTGCCTTTATACTTTTCTTTCTTTTCACAACAATAAACAGAATGTCAATCAAAATCTGGAGCGGGATTTTTTTTTTTTTTAGAAAACAAATCATCTAGAGCTGCTACAGAGCAGCCAATTAAATTACTCTAATGACGCCCCGCCCAGTAAACGTAACGCTTCAG
TTCCAATAGTATCTGGATGCAGCCTTTATGATGCAAGCTGAGACTGCATCACTCAACGATGCAATGTCAGACTCAATGCACTCGATGGAGTGACGTCAATGTGACAGTAGGGTTAGGGATGGGGTTAGGTGAGCACATTAAAAAGCATTAGATGCACTTTAAAATGAGTTAATTTGAGTTGTTTGTCTCCTTTCAGTATG
GCATACTATTGAAAATAATCAATAATCAGGCCGTATGGCTGTCAATCAAAATCTGGAGCGGGTAATTTTTTTGTTAGCAAACAAACCTGGCCGTGCTCATGATATAACAAGGGTTTGTTTGGTGATGATGGCCACCACAGTTTCCGTTACTACAGAGCAGCCAATCAAATTACTTCAATGACACCCCGCCCAGTGAACGT
TTCATCCGCTCGGTGTGTGTGTGTGTGTGTGTGTGTGTGTGTGTACTCATGAATATGAAAACATGGTGCAAAGAGAGAGTTCCCACAGATGTTGATTGACATGTAAAGCAGCAACACTATGTTCTAGTTTCAGCAAGTCAAACTACACACAACCACACCTACACACACACACACACACACACACGTACAGATGCTATGGA
TGGGTGGCCAAATGCTTGCCATTCAGGTAAAGTAAAAAAAAAAAAGAAGGCTGAATCACTGAGGGCTGAAGGTGACAGATTCATTTGCATGACTATGAGATGATTCAATGATGCTTCGCATCAGACAAGCACACAACATCCAATTACATTCTCAGTCAATCTGCCGTTAAAAAGGTAATGAAAGATTTTGACTCACAAGA
CGTTTATCATTCATTCCAGACCAAGCGAAGAATGCCAAATCTCAAGAATGCACGTAAGGGGGCGGGAACGCCAAAGGACGCTGTCTATTGGCCGCGGCCCTCCGTCACTCACAGCATGTGCGTCATTTCCGTTGTCAGGTGGTGCTGCTATGGAAAGATGTGATCAGTTGTCCTAAGAAGGCTTTTCCCTCAAAACCCCT
TGGTGCCATTTGTGTGTGAATGGACTTCCATTGTCCGTCGCATCAACCGTTCACACCTGCTGCTAATCTTTGCTCATGCAAATGCGTACCGACCTGATGGGTTGTCATTCATGCCGGGACAGAGCTGTTAATGGCACCTGACTGTTTCGAGGTGTCTGGGAGGGGTTTACTTTTGCTAAATCTCCTTCCCCCACCTGTTA
