# Supplementary material for: TALE factors use two distinct functional modes to control an essential zebrafish gene expression program
Source: eLife. 2018 Jun 18;7:e36144. doi: 10.7554/eLife.36144 (PMC6023610; doi:10.7554/eLife.36144)
Supplement: Figure 3—source data 1. [file elife-36144-fig3-data1.zip › Class2_MPADsZv9.txt]

TACTGAGAACTGCATCTCTGCTGTGGCCAAAGTCATGAAGTACCGGCCCGAGTGTGTGAACGTCACCGAAATCCTCCCTCACTGGCTCTCCTGGCTGCCACTCAACGAGGACAAAGAGGAAGCAGTTCACACCTTTAATTATCTCTGTGACCTCATCGAAAGGTGCGCATTTGTTTTATTTGTTTAAACGTTACAAGAGG
GTTGTCAACGACCAGGGCAGCGATTTCCTCATCCATGGCTGTAGGGAAAAAAAGCGAAACTGTTAAAATATGAATGGGTAGTGTCTTTTATAGGCGGTGATGACTGATGGATTTGTGACGTCTGGCCAGTAGGCGGCGCAAAGGCGCAGGGTTGAAACCAAGAGATTTGAGACAAAGGAAGTGGCCAGGCAGCCTCACTA
TACTTGTGTACAACTGTTGGCCAAGGCTGGTGCTCACAACGTTTAAGACAAAAGCACGAATGTTCAGCAACAGCATAGAAGCTAAATATTTGATTGACAGGCCATATCTCATTTCAGTTTTGAGATAATGCAGAGATCAGAGTCCAACAAACAAGTTTAACTACACAATCCATACAAACACACGCCGTGCTTCCTAAATA
CACGTGAATGGCAGATTAACCTGCTGCTGCTGCTTCTCCAATATGGAAGGTATTAAATATGAAAGAAATGTGGATGATGTGTCGAGATGATTGACAGGCACGTATCCCATCAACTTAACGGTCCATTAATGAGGAAGTAGCATGTCTCAAAGTTTGCATACTCTTCTGTTACACACTCATGTACTTTTTCTTCACACAAA
GGGCACGCTGCTGGTCACGGGACTCGCGCAGCCACGGTTTAGTCATTTCATTGGCGGACGACTAAACTATTCGTCGTTTGTATGGACGACAAAAATGCCCGTCAAAAATAGACAACCCTGATTGGTTGAGCGGCCGTTTCCTTCGCGTCCGTTTTATCTTAAGTCCCTCCCCACTGACATTGGAGCCGTCGACGAGGAAG
AATGTGTTCTAGAGCTAAAAAGAGAGCCTTTGCTTCCGCTGTAATAATTGAGCTATGATCTGGCATGCAAATGCCAAGTGATTGACACATTACTATTGCTGCAACATGACTGAAACATGACTGTCCTTTTTTGATCCACCTATATTGGTTTACGAGTAGGATACAAATGTCTTATGTCAGCAACTGCTTGTTGACATGTA
AAAAAAAGCGCAAGGGTGTTCCTTCTGTGGCATCGCCTCGACTCACACGCAGAAAATGGCGGAAACGACAAACTCGGGATATGTTAATACACGCAGCTGTCCATCAATTCGGTGGGCGGGGGGACCGCACTCCTACGTGAAGTTGCAGTCGGTCTGAAACAGCTCCTGTTTTGTTGTTAAATTGAAAAAAAAGGACTGAG
CATAAACCAACACAAAAATAGGATGTATTTGCCAAGTTAAGCGGCTAATCAGCCGGAATCAGCTGAGGTGAAGAGATAGCGAGCAGCAAGACTTAGCTGTCACTCAAGTGGCCACGCCCTTAATTATGCAGATTTAATATAACCTAATGAAAACGAAACGGATGAGTTATAAAAACTAAATTCATCCCACTCACAGTTGT
ATACTGTGCGTTGTCGGCGGGCTGCGCGGACTCGACTGTGCTCGACTACTCTGGTCTGCTTTGTGGAGCTGTGAAATCGCGCTGATGGTCTGTCACATTATTTCTCACTGACACCGTCTGAGCGCAGGAGCACCACGCCAAAAGATCAGCTCAAAAACACTTCATAACACACAGCTCCACTCAGCTCCGGGTGAGTTCCG
CTAAATTTCAAATAATAAACCTCTTACTATCCAAGCATACTTGCCCTTTACCATGTTTCTGCGCACGCGCGTCCATCCTGATGCGCGCGATGCTTGACAGGCACCAGCGGCGCGTTCCCGACAGTAGAGAGGGCGCGCCCGTAGACGTTGCTGCTCAGGCTTCAAGATGGCGGAAGCCCTGACAAATCAAGAGGCGGTAA
ATGTATATCATTGTATATCAAAGATTCTTCAAAGAGAAAAAAAGTAGGGCGGGGCTTGTCATTTGCTAATATCTGTGATCTTTGCTAATTAATGTGAGTGACAGGTGCTGGAGGGGAGGAAGTATTGTGCCGCACTTCACACGTCGACAGAGATGAGACTTTGCTTTATTCTAATTGGAGATTACAAGTGCATGAATATA
TTTTGCTGTAGTTTGTGACAAAAAAAATATTGAATGTTGCTCTTTATCCATGATTGAACTTGCAAGCATTTGATAGACCTGTCAATCATGCCTTATCACTAAAGGTAAGCAGGCCGTATGCACGTGCACGATACACTTGTTTAAATGTGTTATAATATTATGTAGGCACAATTGTAAAACAAACAGTCTGTTTTAAAACT
CTTATTTGAATAAAACATTTTTAAAACTATTTAATGAATGGTTTTACTTTTGTGATTCGTGCAGAGAAGTCTTCAAGGTCACGGTTTTCATCAGCAACCTGTCATTCAACTTTCGGTTGTAGTGTCTCCCCCTCTGCGGGACAAATTTCATTCTCTGACATCGCAGCACATTCTGATTGGTCGTGAGAGCAAACACCCCC
GGGGGGTGGGCTTTCTCTTTGTAGTGAATGCAAGGCCACCTCAGAAGAAAAACACAGCTTTGCTTCTAATACATTTACTTTAGTTCTCCTAGCAAAGGAGCTGTCAGTCAAACAGCCTCTGACCAGGTGGTTTGTGTGTGTGTGTGTTTTAAGTCATCTGCAGATCTGTAACCTAAAAATAATTACACTGAGAGATTTGT
TGTAACAAGTAATCGTGTTAAAAATGAGACCTTAATCATCGTGTGCCACAAACACAAGCTGACTCCATTTGCCGCCTTTTTTTTTACTTCCGTATGCAGCTGTCAGTCAGATCTGTGTTTTGGTTTTTAAGCATTTATGAACGTGGTAACTTAAAGGAAAATAAAATCGGCATACAGTGCAAGCTAAATCATTTTATTTT
CAATCAAATGTTCAGGGTGAGGCTACGTTTGGACTACCGTTTGACTGGTGGAGTCCTCATCCAATCACAAAAGAAACACTTCACGGTTACCTCACAATTGACGGGGCATTCCACCAATCAGGGTGTTTCAATGGGCGGTCCTTACCCTTACGGTAACATTCGTGGTCTCTGTTGTACGCGCTGGTTTAGACAAGCAGTAT
GTAACTTGAATGTCTTCAAGCATGTAGTATTTTATATAATGACTTGTCTTTTGGTGAATTTGGTGTTTTTTTGGCTTGATTGTTTGATTGATTGACAGGTGTCATTCACACTCAATGAGGAGCTGACCACAATAGAGACTATTGGAGAGAAGACCTCTATGGTACGAGCCCCTAGAGAGCATCCTTTCACTTTGCAGACA
TAGGCCTATATTTTGCTGCTGGACATTGCTTTACAATGCACTTGATGGTTGAGTGGAGGATTATCTTTTGTCTCTCAAGGTGTGAATTATTCATGACCACTGTCACTCATGCATAGAGCTGAGATGACCCAAAACAAACTTAACAAATTGTAAATCATTGTAATGTTATCTTTGAATGAGAGAAAACATTACACAACAAC
CTCGGCTCAATACTACATCTTCACTTATGCTAATCTTAACAATAGCATCCCCAATGCCCTGGCGGTGATGGTCCGCATGTGTGATAAGCGTACTGACAGACATTATCATCACATGCTTTTCCTCCAGGGCTTTCCATTTCAGCTTAAAGTGATATTACACCTTTTGCGACACATCTCAGTGCCTGTCTTTGAAATGCATT
ACAGTTGTGTCTTAGAGCTGTAATTGGGCCATAAAAATTAGGCTCGACAGGGCCCAAGCCCAACAGAATTCGGCGTGAGCCCGACAGGGACATTTTGATTGACAGCTTTTTAAAAGGCCAAACCCGTTTACAGCCTGACATTATTCAAATGTGCACAGGCACACAGCTCGTTTGCCTTTTTTTCAAGAATGAGTCATTTA
CTGCCCGAGGGCATTTAATGACCACGTCACCGCACACACACTCTCCGTCAACACAAAAATAAAGCCAGCTGCCAATCAAGTACAGTCGTCTGCCAGACAGACAGGACTCTCGGCCAATGAGCTAGTCTGTTTGAGGAAGGGAGGCGGGAGGGGGGTTTGATTACAGATGCCGTGTCTACTAATGGTGGCGCGTGCATTCA
AGTCCCGCCCCCCCAGCAGCTTTAACTTCGATGATGTAACCCCTGTCCAAATTTAGAATGTTGTTGATGGCTCAGAAGTTTTTCCTCTGGCCGAGAGAGCTGTCTATCACCCGACGTCACGACTATCCTGTTATTATTGTAAACAGTCTACCCGTTCTTTTACTGTCGTCCTCCACCTCACGAAATTCTCCCCCGGTCCT
CGAATACCCGAGCTACGAACTCAGGAAAAAAAGTAGCAAGGGCCTGCATGATCATCAGCAAGGTTGGATTGTGTCATTCGCTATTGGTGGATGATGTGAGTGACAGCTAGTCCCCATGAAATATAGCCTAAGTAACACATTAAAAGTTATATTTCTGATTAATGATAGATAAACAAATGAATAAAAATCAATTAATCAAC
CATGAAAGACTCATGAATGGGCGATTATCCTGCTGCTGCTTCTCCAATAAGGTAGGGAAATAAGACAGCAATGTGGATGCTGTGTGGATGATTGACAGGGCTCATAACAACACAACGATCTGTTAACGAGGAAGTGGCATGTCTCAAAGCTTGCAAACTCTACTGTTACACACTCAAAACAAAAGTAGGCCTATTTTTCC
GACGCAGGAGATACAAAAACTCTGCTCAGCCGTGTGTCCATCGCCGGTGCAGCCGCCCCGCAGAGCACACTCACCCCCATACCTGCGAAGAGTGAGTGACAGCCGCAGACACACACTGATGCTGGGGCATCACTTTTATTAAACCCACTGAATGATTAAATGCACTAGAACAGAGTCATCAACAGTAGTTATTTCTAGAA
AGGAAGTCCCACCTACGTGGTGATAACCCGAATGTACTGTAGCCATTGGTTTACACGCATATCAATCGATTCTACCACTAAGTCGATTGGCTTACAGAGACGTCAATCTAAATACCCTGTCATCCTATTGGCTGATGCTTTCTCTTTCGGTGTAACGTTTAAATCCCGCCTCTCGGTGTTTACATCCGGGTCGAGAAGAT
CGCTTTCTGTCCATTTGGTGGAAGAAATGTATAAAATTCCCCTTCACTTTCCTCAGGAGCGTCAGTCAATGTATATGTGCGTGCGCGCGCGTGCGTGAGGTGTCAATCAAAGCGGCGGCTTCCCTTTCATCTCTGTAGTCAGTCAGAGATCAGGGGGAGGAGTACAGCACTACACTCTCTCCAGCCCAACATTACTCTCA
ACAAATGAACTATTGTGGTAATTAACCGATTTACTTTATAAGATTAAGTGGTGGAACAGAATTTTGACTTTATATTTTGATTGGCTCATCGAACGGTCACTCACTAGTCTCATCCAATCAAGGAAAAGGGGCGAGATCTAGTTGCCTGGTAGCAACAGTCACAAACAGCGTTAAAGCGAGTGTTGTGAATGCAAGTAGTT
TCTGCCGCCAACTTTAAACAAAAGAAAAGATCAAACAGTCCGCGGCGTTTAGTCCGTCAGGAGCGCTTAACAGGGCATGACATGTAAATGGCCAATTAGTGTGTGAAGCCCTTGATTAGTCGAGTGTGAAAAAAGAGATCATCAATGGAAAGACATTAGTCATATTCGGACTGATCACTCTTGCGACATGCGTTTGATGT
AATAGCTGAGCAAATATTCCAGTATCTAGGCAGAGTCTCCTGATTGGCCACAGACTTGATGATGATGATGATGATGATGACATCATAATCCATCTAAGCTGACAAACCATCAACTCTGCATTGCAAATAAGGCTTCTATTGAAATCTTAAAGAGGATGATGTCCGTTATGCTAATGACATTGTTTAAAGACAGAGTTAGG
GAAATGAAACGTGTTCAACTTTTACTCGCTTCAATCTGAAGCACACTGCGACTCTCTGTTGCTCGGGTTTGATGAACTCCTATGAGTGACGTAACAAACCTGTCAGTCACACGGTTGCTTTTACAACACTAGCGCTTTGGTGTACTGTTTAACACTATATAAATGACCACGTCTGTAAAGCGAAACATACCTGAATAAAA
CCATTCAATAAATAAATCCAATCAACCAACAAACCATTCAACCAATCAACAAACCAACAAACGAGCCAACCAACCAATCAATCAATCCATCAACCAACCAGTCAATCAAACTTCCAACCAAACAACCGACTAATCAACCAATCAACCTACCAACAACCAATCAATCAATTAATCAACCACTCAATCAATCCATCAACCAA
GGTGTGGGCGTAGTTTAAAGGCCTGCACTGACGGCTCGCGGAAGGGAACCGCGTGTTCGCTCCGGCAGGAAGCCCCGCGCGCTTGGCCACGCCCTCCTCCTGTCAATCATCCCGCGGAGCCTTTGACATTCAGATGAAGCCCTTTATTATTATTCCTATAAGCGACAATACGGCGATTCAGACTATTCTTAGGGAGGGTG
TTTGGCCAATGACGAGGTCGAGCGCACGGCTCCGCATTTCTCACCACCTTCAGCCCATTGGATGCTTGGCATCTTCCGTTCTTCGTGATTGGACTTCGCGCTTGTCTTTCACCTTGATAGGATAAGCTATTCAAACTGCAAAGATGAAGCATTACGAGGTAAGATATTATACTGATATTTTTAGAGTACTCTAAATTGTA
GCGCAAGCGCAGAAATGACTTCCGCATTAAGGTGGGAGCTGCAAGATGATTGGACAAGAGAAAACGCGGACACGTGTTTGCTTGGAATGAGTAGCTGTCAGTCAGCGAGCGCCGCTGTGATTGGACGGCAAACAATCACATGGTAAGCCAGACACTTTCTAGCTGTGGTTAAATGCATAATACAATAGTACGAAAAACAG
CCGCAGCCGTCGGTGATGACGTGTATGCGCTCACGCGTCCCGGAAGTGAAGGTGTAGCTGGAAAGAGTTTGGAAACAAACTGGCGATCAAATGAGCTCATGTCCATCGTTTGACGGACAGATCGCATTTTGACAGATCGGTGATTGACAAGCAGTGTGATGAGGAGGATGATGATGATGAATCTGTTCGGTTTTATGCTT
AGTCAAACACACACACACACACACACACTTCTGTTTTAGAAGAAAGGACAAAAAATTGTGTTTTTGGCTGTCACCGCTCAGTCATTGGGTCATTCATGTGTCAATCATTTAACCACACCCGTGAGGGCGGAGCTAGAGTGGTCTGATAGAGCCTGAGCGCCGCTCGTTCACATCAGGTTCACACACACAGATCACTGCAG
ATTGGGATTAAAGGGGATGGATATTTCCAAATGTGTGATCTCCCAGCTGCGCTGGAAAGTCGCCTTGTTGTAGACTTTTATTTTGTCGCGCGCATTGCCTGACAGTTGCGTCACTTTGACGTAAGCTATGTTACATCACAGTGTTCCCGGCACGCCGACAGTCACACGCAGCAGTTGAACCGGCGAAAAGAGAGCAGCTT
GTCTTTATTTATAGAGGTGTAGATTCCGGATGTGATTTAGTAATGTTCTTCCTGATGAATGTAGGCAGGCTCGTTCATGTGATTGATGGCCCTTCCAGCCTGTCAGAGATAGAGGGTCTGCAGTGGATAGATGGGGCCCGTGATGAATAGCTGATCATGACCATCATGGACATTCACAACTCTTCTAGCCTGGGATCCTG
GACAAAACCCGTGCGCTTTAATGGACAAATATCACACTTCTTTATGATTTATAGTGCATCATGTTGCTATGTAGCAGTCTATGTGAGCGGAAAGCTTTGACTGGCGTTAGGAAGACCCAATAGCGTCAAAAGAAAGCGCCAAGACGCTCGTCCTTCCACCAATCAGCGCTTACAGGAGGCGGATCTTTTGCTCCCTTTGC
TCAAGCCTTAGTGTGTCGCGATTGTCTCCTGTACAAGGTGGGGCTTCAATTGCCATATTGACCGTTAATCTTTTTCCCTATTCAAAACATTATGAGTGGCGTGTCTTGTGTATTCTATAGTCTTTGTTTCAGCACATAGACAGATCAGTTGATTGACGAGGGTTTGAAACGCTCCAGTGTGTTTGTTTGCATTTGGTTAA
TCTGACAAGTCATAGCCGACCAAATTTTACCCTATGTTCCTTTTTGAATGTCCATTTCCTCTCATCACTGACTACAACCGAGATGGATTGTTATGAGTGACAGGTGTCAAGCTCCTATTGAATGATAAAGATCGTTGCATTACTCGCATTCTGCAGCTGCAGACGTGCTTCAGCTGAAGACAAAGGCAGTCACGTAACCA
GGCGACGTCACGGCGGCGCTCAGGGACGTCACTTTGATGTTAGCGATCGCTCTTCAGGTCTGCCTATCTCCAAACCGAGGAGAACAAATAGTGTTCAGAAGACTGGGGTCAGTCTGACTGACTGAAAGCGATTCATTCCAACAGGCCTTTAATCTTTCAGACGAGCTCGTCAAGATAGTGCTTTGAATTTGACAAGGCAT
GCGTTGTGTTTTGTCGTGTATAAATGTATTATATAATCGTAATTATTTATAGTCCACGAGAGTAGAAAACGGACTCCCCGTTTTCTATTGGTCAGCCCAGACGTCAATCATCCACTAAAGTGGGCGGGTTCACAGGAAAATGGCGACGTTATCTGTCGGAGAGCCTCAAGAGATGGAAGGTGAGCGAACTTGTCTATATT
TTATTTTTATTTTTTTAATAGAATCCAAATCCCTCCCATTTTGAGGCCCACCGCAACGTGATGTAGGAGTGCGGTTTTCCCGCTCACCAATTTGATTGACAGCCGTGTATTAATGTGTCTCTGTATTAATGCGTATAATCATATCAACTAGACAGGATGTGCGCAAAGTATTTGGGATTTAAAGATCTGTTCAGCTCGCT
GTGCGTCTCGAGCCGAATCCGGACATGTGTGTGTGTGTCCTTTTCTAGCACTGACATCAAATCTGCCGTTAATGTGATCCCTGTCTCCGTTTGACTGACAGGCCGAGCTGTCCCGGAGGAATGGGGGAAAGCGTCACATCGACAAAGTGATTTAAGGGAGGCAAAACAGATTCTTGTCATTATATGGTGTCCAGATGAAG
GGGATAACATACATCCAGGCAGTTGTTTTCACAGAAAACAGCCTTAGCCCCCGTTCACAGGATGTTGGTGTTAACGATTCTCATTTACTTTGAATAGAGTGACAGCAAGTGTTGCCTAACTGAATTGCATGTCCATTGAATTGCGTTGCATTTGCTAGTCATGGCTATCGTTGAACTTAGTATTCAATAATTGTGCTGGT
GTTTTTAAGTTGTTTTTTCTGTCTCTGCAACACAGAAAACCTTTGTCCCGCCCTTACGTTTCACGCAACTAGACAAGGTCGACTGTGATTGGCCACTTTTCATGTCAGTCAAATCACGCTTCAGAATCAATTCTTAAACTTCGGAAACTGATTTTCAGCAGCTTATGACACAATGCACTAAAATAAACACTCTAAGCACA
AATTTCCTGACATTAAAATAGGATACAAATCCCTCCCTTTTTTAGGCCCACCGCATTGTGACGTAGGAGTGTGGTTTCCCCACCCACTGAATTGATTGACAGCCATGTATTAAAATGTCTCCGTAGTAACGCCAAAACCAGTAGCGCAAAGCAACTCTGTGGGATCAGCTGCACCTCAACTGCAAGTTTAAAACTTAAAA
TTGCTTCAAAAACTTTGTCAAACTCCCTTCAGAAGAGTAAAACTTTTGACAATGCATTTTTTTTGTTTTCTTTTTGCAAACCAGCCGCTCAGCCGTTAGCTTGAACTGTTAGCGTAAAGCAGTCGCATACAGTATGCGTCACGTAATGATTGACAGGGCACTGAACCAGTAACCATGCACAGAGGGCAATAAAACAACAA
CTTTAATTTTCATATCAGTCTGAGTATAACATGTTTGTTTTTGTCAGGTGAAAAGAACAGTCAGCCACTAGTTCTGATTGGTTTTCATTCATATTGTAGCTGTCAATCATTTCCACAGCAGCACCATTTTGCTCGTCCATTACATTATTTTCTTTTTCTTTTTGGCCTGTCCTTTTTAAAATTATTTTTAAGAAGTAATC
TTATCGGCATTGTCATTGTAATAGCCCCACAACAGGCCCGAGATGGGCGACTGGGCCAGAGTTATCGCCCCGCTCCTGCAGGGGAAGAATACACATCAAGCTGCCAATCACCCAGCCCGAAAATTGCTCTGAGATTTGAGTCCCCAGACAGCCAGCAGACTGCTAAAGCTCCCTCCCTCCCGCACTCGCTGCTATTACGC
GCTTTTTGATTGAATTTTTTTAACGTTACGTTAGCTTCTTGCCAAAAGGAAAGTGTCGAACCCAGTGCTATTCTAAGTTCTTATTGGCGCAATGGAATGCCAGTCATTTTAGAATGCTCTGATTGGTCTAAACGAAGCACTACCTACCTAAATAATCCAATAACTTCCGCTGACGATTTTTGAATGTAGAGCGGTTAATG
AACAAAATGTAAAAAGTTTTCTGAAAAGACTGTATAGATGTGCTAGTCTGGGCGCAGTCACTGACACTTGTTTGGCGAGGTGAGTTGTTTTGGATTGACAGGCTTTCCTCTGACTCTCGGCTGCTGCCTGCTGACTGACCGCAGCGTCACGTAAAGACACGCAGGCGTCCAGATGATGAGACTCACCGGCCACACTCACC
GCAGGGGACGCGGTTTTTGTGGAGCTAGATCCGTGTGGAGTCGAAGGCGTCTGTGATTCAGAAGCAGAAGCGCTGACTGAGACGGACAGCAGAGACGGTATTTACGAGCCAATCAGAAGCCGCAAAACAGAGGCCGCGATTGGTCGGTTGGTAGAATGACGTCGGTTGCCCCGCCTCATCATGCTCCTTTCACATGATCA
TCAGCATGACTCTGCAACTCCTCTATTCAGCAGAACGCCACTGAGACCTAATACACAGGCTGAATGACAAACCGAAAGCAAAGACCTCGAGTGCTGTCAGTTGATCTCATTTGTCATTTAAATGCACCTATCAGGTAATCCATCTGTGTCATTCATGGTCTGGAAAGTTTGACATCTTTGCCAAAAAGGGAATGAAATGT
CTTCGACTGTATTGTATCAGGAAGGCCTTCACTGCAGTGTGAGTCAGTGTCACTGGTAGAGGTGGAGTTTCCCTTGTCTGTGTCTGTCGGTCACGTCTGTGGTAAATAATCGCCCATCACTCAACTGTGTGTGTGTGTGTGTGTGTGTGTGTGTGTGTGTGTGTGGTGGAGGGGGGTTGGCAGCGTGAGGGAGTTTAATT
ATATATTTAGACAACACACTTAATTAGAAAGGGAAAACTCAGCATAATGTTTAACTCATAAAGCATTATCGACCATCACGTACCCTGGCTTTCCCTTGGCCTGTCCATCACTCTTCTCCTTGCCTTTCATTGGCTGAAAGAAAGACCTGTAGGCGAGAAATAGCGAGACCACGTTAGGACTAAGTTAAGCTAAGTTTACT
AAGCTAGCTTTCGACTGCACCGGCTTCCTTTTAAAGTGGGGAAGTCTTCTTGTGATTGGCCAATGATGATGTCATCGCAAACGGTAATGATGACTGGCATCTTGCTTAGCCAATAGGTAGATGAGCTGGGCGGACCTAAAGAAAATGATAGGTAGAGAAGGAGGAAGAGAGAAAAAAATACAAACAAACACAGGCACAGA
AAATACTGAAAATAACATAAACATGAGTCTCCATAGAAACTACGCCTTTTCCTCGATAGCTTAAGCTCCGCCTCTTGCAGTTTTCTATTGGATAAATTCCCTGTCAGTTACAAAATTGTATTTTTTCATTGGCTCTTCTCCTACCGTCATCTTATTTCGATTTCTATACGCGCCAAACATTGAAGGCCTCGCTATACTTT
AATGTCCCCTAGCATTTTTCCCCCTTAAGTTGCACTTCACACTCCAATCCAATAGGTGGCATAATGCGCACCTGTAAATTGATTTGCCAACCGCCAGTCAGTCATACGAGAAGGGGGGAAAAACATTCCGAGGAGTCGCCTTTGGCTTTATATGTTTGCAAACGTCTGATTTTAGTTTCTCATACTTTCCCTTGAAACTA
ACGTTCTTACATCAATTCTATTCGGGAAAAAGAGCGAAGGGGTGAGTTTAGGACCCTGGGACTCATAAACCGAGTGGGCGGAGTCACAGATGATTGACAGGATATTCTGGAGGCACGGCAGGCGAGTAATCTCTGGCAAACTGACCACAGCCACACCGTCAGACTACCGACAGCGATTTTTAAAAACGAAAATCCGTCCC
CATAAGCACAGGGGTTTCTGCTTAACTAAACAGACACTTAGATAAGATCTAGTTCGATGCATGCCCCATCTGTCACGTCAACCCTCATTAACACCTTTTCCATCAGCACACAGAGGTCAGCCTGTAAGGTTAGAAGGTCACAGGCACTTTGGGGATCAATATGAGGGATGGTAAACAATGGCTTGTCCAAACATTGGCTG
AAAAATTTAAATAAAATGTATTAAAGCCTCTCTCTTCATTGGCGGCTTTTGGGGCTAAAGGCTCTGCTGTTCACCCTTTATGATGCTAATGAGGGACTTTGGCCTGAGTGACCCAGACATCTGTCACTCACACACACACACTTGCATACCCGCTTGCGCACACACACACACACACACACACACACACACACACACACACA
TTGCAGTTTTTTTTCGGTAAGATGTAAGCGGGTTTATCGCGTCATAATTCATCAAGGCGGTGTAGGCCGCGGCTGATCACCGAGCTCGAGTGACTGACAGACGGGTGCTGCTGTTCGCGAGTCCCGGTGACTTAACACGCCTCTTAACGACAGCACAGACGCGATGCGAACCCGATGTTCGCTGCTGTTCGTGTGGTTTG
CGCTCCGTCAGAAGCTACTTCCTTCTTCCCAGAAGGTTGACTGACAGAGAAACTAGCCATTGGCTGCATGAATTTTGATCTTATTGTTAGTGGCTCAGAGAGCTGTCAATCATCACTCGATCGCACCTGCCCTCTGCAGCACAGCTGCTACAGTTTAGGCTAACGCCGAGCGTGCGGCTCGTTTGCAAAAAGAAAGCTGA
TTAAAGAAATCGCGTATATTTTTAACACCAAAAGCCTATGGATGATTATGCAGTAAACGACATCACATAAACCCCATGTACTCTATCAACTGACTGACGGGCAGATCCTCCAATCAGACGCCGGCGATTGCTCTCTTTTGTCCAATCAGCAAGCGCGTTGCGCTGTTAGGCGGGGCTTCGTGGGCTGGTCTAAAAGGGCC
GTGTATTTTTGTTGTTTTTGCACCTGTTCTGTTTATTATAATGTAAGTTTTTACTGGTTACTGAAAACCGAAGTGTGTTGCATAATCAGGTGATTGACAGGTCCGGACGGGAGGAGCAGGAAGTGAAGTAAGCAGGTGAGATATCGATCAGACACAAAAGGTGTGTTTAATCCAACAAATGTCTTGAATACATTGTTAAT
ATTGGTCAACGCTTCCTGCATTTGCGCTTTCACACAAGAGGCACTAGGCCTTTCCTGCTGACGTCAAGCAGCACACCATATATGGTCACTTTTGCTCCTCGTACGTCACTCTCCGCCCACAGGCCCAGGCGGAATAGTTTCACCGCTCTAGGATCAGCGGGGCTGGAGAGCAGAGAGGGGGTTTCCGAAGTTGGACAAGA
TAAAAACTCCAGCTGCCCCCAACCCCCCCTTAATGCCCCCCACTCTTGCTCTCCGTTACACCGTCGCCCCCTTTTTGCCCCTTCTACGGGCACTCGAGCTGTCAATCACACGAGCCACACCTCCCGCGCGCGCGCTTCCATCTGCTTCATTGATTATTTACGTCTTGCATCTATTTTTTATTCTTCTTTAGTAGCCTACG
CTACTATTGTTGCGTCAAACAAAGCGAGAAACTTTGCGCCTGTGATTGGACGAACGCTTCAAGCGTCCCAGTCACACCACTCTCTCATTGGTCGAACTCCCTGTCAATCAGATGTGCAGAAAAAATGCTTAAAATGTACAACTCCGGCTTTTGCTAGTCACAGAAAGAGCGTTAAAGGTAGAGAAGGAGAGAGGGGGACC
CGCAACCGACCTTCAATCCGTCAAACCATCCATATCCATCACTCCATTGGCTGCGGTTGAATTACCGCATTCTTTAGCGCGCCTCCAATTGGCTGTCACACCCGTCAATCAGAGAACTTCCTCGACTGGCGCGTTTTGATTGGCTAATGCCCCCTTCCCTTTCTCTCTGGTGAATCGCGGCGGTGGGTCGAGTCGCCGCC
ATATTGCCCACAATACATTGCGCATTGGACGCGAATTCGATTAGAACTACAAACGCGTGTGAAAAGTGTAAATAAACTACAAACATGATGGACACGCGAGACCAACAGTCAAGTAGAGGCTTCAGTAAAGTTGTTTCTATGACTGTTAGTCACTATCTCGCCAACTGGAACATATTTAAATCATGTTTTCTGTGTTATAT
CTAACAATTACTACTAGGAAAATCCCAAAATGGCTTCCACAACAGAGTAAAGCCAGACGGATAAAGTCGCAAGAACGTTCCTCCTATTTTCCAAGCTCAGCTGTCAATCACGCGCATACTTTGAATCTATTGGCTGAGAGGCCGGGTCACGCCCTCCCCGCTCACGTCACACAGTCTTGGATATAAGGATTCAGAGGAGC
TGAGCTCACACTCTTTTTATTACAGGTAAAGTTTGGAGGTCTTACTTGGTTGTTTATGTCCCCAGCAATATGTACAAAGGCCGGTCGCGAAGATGATTGACAGCAAGAGAAGACCGCCCACCATAGACAGCAGTTCAATGGAGTCCATAACTGAGAAAACAAACAAACGACAACATCCCTTCAACTCCTTCTGGGTCTGT
AATGGGGAGAATCGAATTGTGAGATTCTGTTTGAGTCAAGTTTATAATTGTTATGTCCCGCCCCTTTTTCACTCAAGAAGTGCTCTCATTGGTTCATTCGGCTGTCAATCATTAATGCAATATATAGTTTGAGCTCTCCTCGTCGCTTGATTCTCTCCATTCTCCGTCAGTTGATGATAGAATGCACTTTTTCTAATTAA
TTGTGACTCTGATTCAGTGTAGATCCCCTCCTGAATCCTGATGCACAACTGACTCCTGCATCAGAATGAAACCCATGACAGTGATGTGTCACCTGCTGCTGAGTGACAGCTAAACTGATGATAAGAAATGTAAACATTAAATAAAGCAATCAATCACAGAGCCTTTAAATTTTAAAACCGTGCACTAATGCTTACTGGGT
GTTTTCCTCTGCTGTCACACACGCCCACCACAGCTCAAAAACAAATCCACTGATTGGTCTGTGCGTTGCGCGTTGCTGGCTGCGTAAAATGATTGACGGGGATATAGTCCAATCAACGGTGGAATGTGTAGGGGGCGTTTTTTCAAAGAAGCCAATTATAACGTACGTTTACCCTGCGTCATTTTATTCATCGTGACAAA
GAAAACGAGACGTCAATTCAGCTGACCAATCAGCATCCGAGCCCAGACCATTTATAGTCTTACAGCCAATAGAATTCCACTTCGGCCAGATTGATTTGTGAGACAGCCAGTCGCCTAATCATATGTGCAGCTCTGTCCTGAATGCGCATATGTCATAGGTGAACTCTGTCCAAGCCTTTCTGGGCGTGGTCGGACGAGGC
GCAGAATTTGCAGTTGAGCTTTTTGTCGTTGTGCAGAGAAAAAGAAATTAATAGAAAAAGAGGGCGTATGTATGGGTGTGGCCAATGAAGGACTGGAGATTGATTGACAAGTGATGTTCACTAAACTCCGCCTGTTAAAAGCAGCTGCATATAAGTTGAAGTCAGGAAATGAAAGCTGTTACACACAATTTTTGGGAAAA
TAGTGTGTGAGTAAAAGCAGGTTCTAATGGTAAAATGTATTAAATAGTTTTTTTTTAATCATACTTGATAAAAACAGTCTGCAGAAACACTTTGATTGACATTCTACTTTTTTACTCATCATCAGAGGAGGAAAGCCCCGCCCATTAGTGACAATCTCTCCCTCATTAGCATGAGTCTTGTTTTTGAATCTACTGCTATG
AATTGTTTTTGTGCATTCTACAAATTGTCTTTTACTCCTATGTTCGCCAATTGAAGTTTTGAGAAACATTTAACTGCTTTGTTTTTTTTTCTATTCTTGACTGACAATTGAACGAACCAATAGAATTTGAGGACTGTCTGCAAGGGAGCATTTCATTGGCTCGTTCTTCTGAATGAACACGCCTCTTCGCTAAAGCCAGG
GCGGCCTCGAGCTGGCGCGCGCTTAGTCCCGCCTCTTCTGCGCCATTCGAGCTCAGCGATTGGACAGAATTCTAAACTCGCTCGCGACTGCGTCAGAGACATGTCAATCAAAGCGGAACCGCAAACGTGCAGCCCATTTTCGCACAGACCACCGTAGCTCGCGTGTTTGCAGTGTCAGAAAAGTTGGAAAAGCTCGTTTT
ACAACAATACGAACGTCGAATGCGTACACGTGATTGGTCAGTGCCGAGCAAGGGGCGGGCTTTACATTTGACGTCCCTTATTCCAATTCGCTAACTTAGCCGTCAAACAAAGAGGGGGTCGATTTAATACACTTACGTTGAGCCCGTCATAAAGGCGCTTTGACGTCACGCGTTACCTAGTACCACAAAAAAGACAGGCT
TCCCTCGACGTAACCTGACAGTTGACCTTTATAAAACTTTTTTCTTTAAGTCCCACCCTTTACCTCTCACTCTTTGTTTTGATTGGGCAGAGTCACTTAAGCGCTGTCTATGATTGGAGGATTCAGACGTCGTGCACTCAGCCCTACCAACCACCTCTGAGAAAAACGTCTAGCATTAAAAACAATGGCGTCGCATTTCA
AGCAAATGTTTATTCTGGTGTGAACCATGCCTCAAAAAGACAAACTAAAGTCAACCATTATGACTATTAGAATGTCTCTGGATTTTTTCTGATTGACAGGGGAAGTTTTGAAGATGCTGGAAGAGGAGAAGGTGTCCTTGAGGGATGTTCAGCCGGCACCTTTAGACACTATGTGCGTTCTGCATCTCTTCACAGTCTAA
AGGGACTAAGCCGAAGAGAAAATGAATGAATAAAACTGTGAGAATAGAAAAAAAACTCTCTAATGGCCAATCAATCAATTTTACAGGACAGCCGAGAGGTGGCGACATTTCCTGGTAAATAACAATTCTAGGCGGGGAGAGTGACGTCATGCAGAACAGCCATGTGCATCCGGTTCGCGTGTCCATCATGGCTGCTCCTG
TACAATAATATTCTAAAATGTATGATATTTGTTAAAAAAAATTGTTGTAGAAAAATGTACTGTGGACACGTGTACATGTTATTATAGAAACATGGTGCCTGTCAATCAATTTGGTGGGCGGGGAAAACCGCACTCCTACTTTACATTGCAGTGGGCCTCAAAATCACTGGGATTTGGTTCCTATTGTAACGTCAGGAAAT
GCACAGCAAGGGGTTGCTGCCTATATAGAAGACTGAGTGAATACACTGGGCGTGATTGGCTAGCAGCTGTTTAGCATATTCTCTCTAATTGGCCAAAGAGCTGACATTGATGGATTGTCATTTTACTGATTGGTTCCTAGTAGAAATGACGTTCACAAATGCAGGGCAGGGCTAAACCTGTGGGGGTGTGGCTAATTTAA
GCTTTTTAAACACCTCTTGTACTGCTATTAGAGAAAAAAAGAAGCCGAAGAAGAAGAAGTTCTGCACTATTTATCCCGTCAGACTATCAATCACTGTCGCTCTTGCTGCCCCGTCTTGGGCGCAAAGACAGCGCTGCGCGGCCAGCCATTTGTCAAAGCGGCCCCGGAGGCTACGCATGGCTGTGTCCGGGGAGGACGGC
TCCACTCCTCACTGAAGATGTAACTGTAAGCATGATCGCAGGGAAGGTGACAGTGTCACGCCCCATTGAAGACTCTGAGCTTTGATTGGTGTACTGGGAGAGACTGCTGAGCTCTGATTGGACAGCTCTGCTATGACAGCTATTAGGCGACTCTGAATGATGGAGGACCCTTCTTATTTATTTTTTCTTGAGAAATTCAA
GCCGGAAATAAAATAAATGAATTACCACCTTTCACGACGAAAATGCCCAATCATAATAAACTGCCTCACATACGTATTTGCTTATTGGCTGTCTCGTTGATTGACATACTCACCAGCCACACGATGTTACTGTTTCTACGTCACTGTGTTGCCATGTCCTCTTTAAATAGTGTTTTTATCACTTTAAGCCAAGCATTTCT
AACAACATAAAAACGGTGGACCAATTGGAGCGGTTTTTAGAGCGACCGCAACTTGACGTAGGAGTGCGGTTCCCCCGCCCACCAATACTGATTGACAGGCACGCGTCACCTAATCCTCAGTTTGTCGCTCCACGTCCGCCATTTTCAGTGCGAGTCAAAGCGATATCCCTAAAGGAACACCCTTGCTCTATTTTTAGATG
TCTCCAAGTTAACTGGTTTGACCAGCCTCGTCATTCAGTGACTTGGATGACCTGAACGTGTTGCCCAATGGGCGACGGTCATGGTATTTAAAGTGTCAGTCAATTGTAAAGATACGCCAGTGACTAAATCATCAGACATGTCAGTCATCAGCCTGAGCTATCGCTAACTAGCTCCAGTTGTGGAAAAGAATATCTGCTAC
CATACTCAAAGTCCAATTTAAATAAAAAATATTTTAACTTAAGAATCTGAACAATTTACAAAATACTGCAATACTAATGCATCCACTGCTCTGAGTGACAGCCTGAACTACTGACCTCTATATTAGCAACACAGAAACAACTCATTTGGATGAAGACTTAAAAATAGATATATCCACTTCATAAATCTTCTCGAGAAGTT
GCAAACAGAAGTGATTATACTTGGTAAGACAGGCTGTATCTGCAGCAGTGTGTGTGCGTGTGTGTGTGCGTTGTGTGTGTGTGAGGGGGTTGGAGTTGTCGGTTGATTGATTGTTAAGGGGGGCGAGAGGTTCCGCACGCTCACTTTGTGATGAATAGGCTGTCAGATGCCCTCCAACTACCCAAACAAGGCCGTGGTAA
TATTAATAATGAAAAAAGGAAACACGTTGAAATCTCATCTCTATTGTCTAGAATGCCTACTGACTGTCAGCTGACTCTTTTACCACTTCCTCGTTCAGCTCGCTGTTTGATTGGCTGGTTTCAGTTCCACTGACGTATCATGTTGCGAGCGTATAAAAGATGAACGCGCTCCTTCATTTCACTCACAGCTTCAGGAAGAT
ATTCCCACATACTTGCACTTTGATACTTTCAACAGTGCCGATCTTGTTTTCAAGCCAATTAGAATAGTTATCAATTTTAATTGATGTATAAGCGGACAAATCAAGTAGCGAATGACAGAGACAAAAGTGTAACTAGCCAATTAAATGAAGAGAAACAAGCAGGAGGCGGGACTTGTGTGGAGGAAGCGCAAGAGCGAGCT
CATATCTGTTTTAATCATTGTACATGCGTGCAGTGTACATTTATTTGCAACATAATAACAGCAATCAATCACAGCCGCCTTGCCATGTCACGGTATCGTGGCAGGTAAGATAACGAGGTACACGTCGTCTTTCGTTGACTTCTCGTGTATTCCAGACGACCTAATGTTACAGTGCCCTTAAATCTGTCCAGATATGTGCG
CGACTGTTTGGCGGATCGCTATTGGTTGCATTTCTCCCTCCTGAATCTCGATTGGCCAGAACGTTGTGGCTGCACGTTTCTAATTGGCTGTCATTTTAGACTCTACCCGACAGGCGGGCCGTTCACATACTATGCGAGGTTGTGATTGGTTCTTCGCCAGACCGGGAACACGGCCGCACCGAATGATAGGTCTGAACTCT
TTTGCAATAGCATTCACAAGTTCACCCTTTAATCAACCCATAAAATCGTCCTGCCCATGAGAACGTTTCCTTTTGAATGACGTCAGACATTTTCCTGTCAGCTGATGCGGTGGGCGTGTTTACGTCGCTGATGTAAACAGAAAGGACCATTTTGATCAGACAAATCTAGGAGGCACAGTAACTCATCAAAGCTTTTGTTT
GTGAAGTCCTTAATTGCATAATACCACACGTAAGTGTCTCTGCATATCGAAAGTGTCTGTGGATGTCAGAACTCCTCTTCACTCTGTTTGATTGACAGCTCCATTGAGTCATATACGGCATGTTGACAGCCGCCATTAAAGCGTCCCGTGTCAGGTTATGTTTTACAAGGCTTAAGCGGTAACTCAAGCGGCTGCCTGTG
CTCACTCTGGTTCCCGCACTGTCCGAGCTGCAGGGTGATGATTTCTCGAGGCATCCCGTCCTGCTGTTATTTCAGCTGTACGATCAGTAAATGTGAGAGACGTTCTGCTGTCAGTCAACCACTATGCGTGTTCCCGCTCCAACAGCAACGGCCTATCGGACGCCCACTGCGCATGCGCAAACTCCGGCAACTTTACAAAT
ATGCAATATTGTAGTTTGGCACATAAATTTAATTAGCATATTCGGATGGAAACATAGCCATTGACAGTGAACTAGCATCACAATCCATTTGATTGACACATTACAGTGGCCACCTGGTGTATGACACCTGCTAGATATGATAAATAAAATGTGTCATTGTTAAAGGAATAGTCCACCTTAAAAATTCTGTTAAACACAAA
TAGTCGCCAATAATTTAGGAGACATGGACACTTTTTTTCTCTTCTCCAGCAGATGGAGCCACTTCACCTGTGCTCTACGCGTCAACAATACACGTCACTCGCCTACGTCACTCACGTCGTACGTGTTTGAACGTGGCGGCGCGAAGAAAACTGGAGATTTATACTTTACATCGGTGCTTTTCTCTTTATACACATCTAAC
CACAGAAAACCCATGATCAGACAGTGCTGTACACATGATTCTGCCATTAAACTATACAGTAATGAATAAGAGAATGGCGTGTGCAGTGATTGATTGACAGGCTGTGCTGCTGAATCCTGAGCTCGCGGCGGCGTTGACAACAACAACAATGTGCGATTAATGTTACACTACGAACATTCCAGTCGTATATCTGATATTAA
CCCATTTTGAAGCCCACGACTGCTATGTGACGTAGGAGTGTGGTTTCCCTGCCCACCGATTTGATTGACAGACGCATATTAAAATGTCTCCATAGTAACATGTATATTCATATCAACAAGATAGGACATGCGCAAAGCAACTGGAATTCGCTGTGATCATCAATCATCATCAAATCTGATCAAGAATGTTTATCACTAAA
AGCTATTAGGTAAACAAGTTCTATTGTACTAGAAAGCAAATGCCTGCCTTTGTGAGCAAACAAACCGCTTCACTCCTATTACATGCTAATGGCTGACAGGCAGTGGCTGTAGAGAAGCTTTAAAGATCTGCTCTGGCCATCAGGTTTTCACTGGTTCTCTTTAAAGTTCTCTAGTCTTTGTGATGACAGTAATTGCTCAG
TTCACACAATCATGATGTGTACTCCTCTTTTCCTCATGCATTTACATCTACTATGATCAGTCTGGCCAGACGGCCGCTGTCTTGTCACTCACAGACAGTCTAACAAAAGGCGAGCAAACTCATGAATAAAAAAGAGAGCCATGAATATATGTGACGGTGTAAAGTGGGCTGGGACACGTCGGCTGGAATGCCAGTATCCC
ATGGGAAGACGCGTTGTTGACATAATTAATCAATGGAGATGTTGACGTGGCTCACTTCTGCCATCTCTTGGTCATAACAAGGAAAGAAAGACAGGATTTGATTGGCAGCTAAATTAGTCAAGGGCCTCTGAAACTGAAAGGACAAATATGTTATAGCGAAAAACACTGTGTTTTCTAGTAGCCTAGAAGTGTTGTTTTAA
TGTTACCTCCTGGTGATCCTTGACCCCAGTTTCTCTAATCCCTAACCTACTTAATCTAGCTTGATTTTAATTTATTTTCTTAACCTGATGGACATATGACTGACAGAGAGATACTGTGAGAAACACTTTTCTTAAGATGTTGATTTCTTGTCTTCACTTACTTCCATTTGAATGTAAATTTAGTTTCTGAAAGCTTCTTT
TTTAACACATCTGCTGTGTGCATGTCCGTACAGCTCGCAAACAGGTCTCCTTTCTTCAGACCTGAAAGAAATGTCCCACCCTCTGATAGATAGCCTTCATTTAAATCAAAATAGGCTCCCGCCGCACGAGAGAAAGGAGAAGCACCACTCCAGCACAGCCCCTAAAAGACGCCTTCTCTCCCAGAAGAAAGAGCTCCCTT
ATATATTTTACTCTATGCAAGTATCAGAAAACGACATGCAAGTTAGCCATAGGTAGAGTCGGCCCGCGACGACACTTCCTCGTTGAACTATTGACAGACAGGTCTGACGGACGTCACTCAGCTCGATGGAAACAGACGGAAACAGATGACCTGGCGGATGGTGATGAAAATCCCAAAGCGAAGGTGTACAGGATCGGTTT
ATAAAACAAAACAAAATGCAATGAATAGGTCCAATTCAGCAGCTAATCAGCCGGATTCAGCTGAGATGACAAGACAGCGAGCAGCGAGACCTAGCTGTCACTCAAGTGGACACACCCTTAATTATGTAGACTTAATAAAACTCAATAAAAACGAAACAGATGAGTTATAAAACAATCACCCCCTCACAGATGTCATAAAG
TTTCTCATGGTTACATATGTTGTGATCAAGTAAGTACATTTGATTAACTTTGCAACAACATCCGTATTTTCCTATTCTTTTCTTATTGAAATTAAATTGACGTCCAAGCCGTCCAATAGCACTCTTCCGCCGTTGGAGGCCGAAAGCCGATCAAAACGCAGAACACACCAGGAAGCGCTCCCTTGGACCAATCAGATATC
AAATACATTCAGCATAAGCTGTTAGTTCAACACCAGAACTTGCATGACGAGCAGTTTTTGCGTTGTTTGGTTTCTGGCATCACCGTCATCGTAGCTCTGTGATTGACAGTTGATGCATGACTGACAGGTTTCCAGGCCTAGCTTGATTTGTTGTTTTTTTACTATTAATTGAGCAATTTTGGGCACTTTACAATGTTTAT
ACAGCGCCTTCCTACCTGCTGCTTAACTTCACATGCTTAAGTCCCACCCTGTTAACTCTGCGCTGCCACCTGATTGGTCGCCCGGCGGGATGATTGACAGGAGTATGGAGTACCTGGAAATCAGTCGCTTGCGGAGCGCGTCAGCCAGAACGATGTGGACTCTGAAGCGGGGTCGAAAACAGTGAAACCATCTCCAGGAA
TTTGATGTTAAGACTGTATTCCGCTACGAAGCCTTCATTTTGTTACGTTCTCTGCCCCATGCTGCATTATGAAAGGGCGTGTGCCTGGGTGATTGACGTGACGGAGCGGCCAATCAGGGTTGAGCACGCCGGTGACGACAAGCTTCATTCATGGCGACAGTGTCCAATCATAAATCGATTGGCGTGTAACTTTTAACACG
CCATGGCGAAGGATGTGATTATGAATATTTAGTAGTTAAGACGACGCTGATTGGCGGAAAGGCGGAGACGTTTAGCGAATGAATAACGGCGAAATATGTCACTCATGAATATTAATGAGGTCACGTGACAAACGTTGGAACGTTTCAAAGCGACGCCGGTAGAAAGAAATGAATATTCACGAGGCGAGGCTTCGCCATAG
CCATTAAACATTATAAACCTTCACTATTAAAACAGAAACATTCATTATAAACCACAAAGCCACTTTCAGACCACAAAACCTTTCTCTGTTGCTGAGTGAATGACTTGCAGGCAGCCAATCAGTATTCGCGACGCCACTCATAGCAGCCAATCAGCATTCGCTGAGCCACACACAGGCTAATATCCCGCCTCGGCGCTCAG
CTTTACTGATTATAATTTAAACGGGGAAAGTAAGTAAACAGTGGCTCATGTTGAAGACCAATGGCAGTCTGATGCAATGTTTGCTGGGAAATAGTGATTGACAGCTCGGTTAAAATAGTCTTATTTACATTAGCGATATTTATTATATTATTTTGTCTCACATTTAAGCCAAACCTGCTTAGAAATGCAATTATAGGGTT
CGAAACATAGTTTCCATGCCAAAAAGAGCCTGTTCATGAAATTTAGAGAGTTTTATAGGGAGTTTGTATGGTAGGCAACCTTTTTTCTATGTGAGTGATCTGTCAGATTCTGACGTCACCGCCGCCCTCGTGTGACGTCACTAAACATGGCGCTCGTGCGGAAAGGTGATGATGATGGACCTCTATGTTTACTGCGCTTT
GTTCGCGTCCATACTGCTGCTCAAGGCAAAGTTGACTTAGGAGTTTTGCTTGGCACATTAGCATGCTAACGCCGAGAGCCAGGCGAATGTTTGATTGACGCGCCCGACGACCAATCAGAGCTCGTGTTTTAACTTGACGCTTCATAACATGGCGGGCGCGCTGTCAAGCGGCATTCTCCAACACTGGCTATCTTTCTAAA
AACGCAGCATCAGTCATTGCTATCAATCAAGCACTACCTACTTCCCAGACGTTTGACTGACAGAGAATTTATCCAATGGCTGCGTGATTTTCCTCTTACTGCACACTTTTTGCTGTTACTGGCTCATAAAACTGTCAATCATCACTCAATGCACCTGCCCCTTGCATTGAGTGCAGGCAGAGCGGCTCATTAGCAAAAAG
CGCGACTGTTTATCTGCGATCGTTGAGTTCTGTCTGCTTGCGCTCGAAGGATCGACGTTCTACTAAGGCTGCAGGTCTGGGATCGGCTTTAGCGATGGAACAGGNNNNNNNNNNNNNNNNNNNNNNNNNNNNNNNNNNNNNNNNNNNNNNNNNNNNNNNNNNNNNNNNNNNNNNNNNNNNNNNNNNNNNNNNNNNNNNNNNNNNGAATTCGAATGTGATTGAAGAAAACGTTCAGGCTGATCGCAGGTCAGTTGAGTGGTGATGGTTATGCAGCGGCCGTTAGGCGGAGTCTGGAGAGACC
TGTGGCAGCCAATCAGGTGAGCCTTTAGGTTTAAAGCTCACGTTAATAAACAAAGACGGACAACGCGGCTGACCAATAAGAGATGGCTATTTTGTGATTGACGGGGAATTCCACCAATCAATATCGACCCCGCATAATCGCTTAACAAACCGTACGAAGCCAAGAGTACCAAACTGCACCGCCGCCCTCAGCTCATGTTT
GCAGGTACATTTAAATGTTTGCAATAGTGGGATTCGAACCCATAAATATGAAGGTGTGAAGAACGAATACATATCCTCTAGGCCACAATGGCAGCAATGATTGCCACATGATTGTTTAGAGAGTAATTCTTGCTTTTACTTCAGTTTAAGTATAAATTATAGTACAATATACTTCACAATAGTGGGATTCGAACCCATGT
GAAGCAGCAAAAAAGAGACTGAAGTGTCCTGTGAAGGGAGGGTCAGAGATGAAGGGTGGGCACATTTTGGCAGCCAATCAGAGCATCGGCAGCTCTGTGACGAGTCCGCAGACACCAGGCAGACAATGGCCTAGTAATGGGTCGACACCTCCATCTCTCACTCCATTTATCCATCTCCACCCCCATCCCTTCTTCTCTCA
CATTATTTGACATTATTTATAAGACTTTTCTTTTTTTAATTTAAAAACTTTTATTTTGAAGTGCACGCTCGCTCCCGCGGCTGTCGCAGTGCACGGCATTGATGACGTGCAGCCGCTGTCACAGAGCTCCAGTCCGACGTTTAGGGAAGAAGCAAAAACTCGCTTCGACGGAGCGGAAAATACCACGGTAAATATATTCA
AACATGTTTTTTTTCTAACAGACAGACAGACAGACAGACAGACAGACAGACAGACAGACAGACAGACAGACAGACAGACAGACAGACAGACAGACAGACAGACTGATTGATTGTTTGATTGATTGATTGATTGATTGATTGATTGATTGATTGATTGATTGATTGATTGATTGATTGATTGAATCCAGTTGACAGTGAAC
ATCACCCAGTATGCAACGCCCTCTTGTGTCGCTCATCGGTTTCTAAATCAGGCGTTTCCGATGCCGTCATTTCAGTTGCGCGCTGATTGGCTAACAGCACTGCCTGTCTTAAAATCCACCCTCTCATTTGCATACGCACACCGGCTTCCGGTTGAGTTCATCGGAAGCATGGCTGCCATCGGAGTGCACTTTGGATACAC
GTGTATGTTTTTATGAAGGTTTTTAAGAGATTCGAGTCTGATGAACCAAAATCCCCATGCAGGTGATCAGGGGCGGAACACTCGCCCTCGGTGATTGACAGAAATATCCACCAATCGCATCTCAAACGCGCAAACTCACAAGCCCTGCCTTTTCCAGCCACACCCACAGTGGGTGACGTGACAGCGCACTTCTTTCATTT
CAAAGAAACACGTTTAGTCATGCGATGATGACAAGTTGTGGTTTTGTTGGGTGTGTCAAAGAGCATGTGTGTGTTTACGCGATGATGAACTATTTGACGGATTGGCCAATCTGGCCAATGAGAGTGGCGAACTGGAACGCTTCTCAATCTGGATTGGTTGCTTTTTCTTAATAGGTGGGACATACGTTACCAATACATTA
GTCTGTCTGTCTGTCTGTCTGTCTGTCTGTCTGTCTGTCTGTCTGTCTGTCTGTCTGTCTGTCTGTCTGTCAATCAATCTGTCAGTCCATCAACAATACCACCCCTAGATCCGCCCAATGCCCGGAGAAAACCACACTGGGAGAACATGCTAACTAAAATACAGAAATGCCAACTCAAAAACACAACAAAAAACAAAAGT
GCTGATAGCTTGCAGCTCTTTGGGGCACACAGATAAAAATGTCTGCTTTGATTGAGGGAAAAGAGTTTTCCTCTCCAGACTCATTCCTTCTCTGACTGGAGCTGGTAAAGTGGGCTGGCTGACAGCTCCTATAAAAGCAGCCGTAATGTTGTGCTAATGACTGATCCATGAAGCCGCTTTTGTGCCGGTCCGCCAGTCCA
ATGTCTCGTTATGTTTATGTCTCCAGCAGTAGGAACTAGCCGTATGATTGGCCACTCTGTTACTACCCGGAAACTGCAAGTAGGTGGGATTAAAGAGTTGAGTGACAGTATTTTTTCCTAGTTAAAGCTAGTGTATAATTTGTGCTCAGTTATTTAGATTTAAGCTATTCGCTTAGGTTTATTTCTTGAAAAATGAAAAA
GCAGAGAAAGCCCTCCCACAGCCCCGCGTCGCCTGAGACATGTGATGCACGTCAGGATAACGCCCATCGACATGTCTGACGATTCTCATTGGCCGGGAGGAGATGTCAATCACATTGGACACACCCTCTGTGTAACCTTCGCGCGTATTAACATAATTTATAAGCGTGTACCTTAAAGTGGCTAAGTATAAAATAACTTG
TCTCACTTTCTGTCTGAGTGTAGTAAAATGTTTACGCATGCGCCGACGGCCATCCACCATTTTCTGAATTTCTTCAATCAACCTCATTTGCATACGCCGCTGACGTTTGACTGCGTCTGCATTCTATTGCCCATATAAGGAAGAGAAAATTACGCGGGAAACGTGGGCGGGTCCGGTTGCTAGGGGCAGCAGCCAGTGCT
CATAGGGGGGATAACTGAGTATAGAACACAGCCAGGAACTATGTAATTAAGATAGGAAATTAAAAATGAAAGAAATGTGGATGATGTCTCGAGATGATTGACAGGGGACGTAAATAAGCAACATTATGATCTGTTAAGGAAGAAGTAGTATGTCCCAAAGCTTGCATACTCTTCTGTTACACACTCAAGTATTTCCTTTA
AAGTCAGGTATTTGGAGACGAGGTCAACAGTCCAAGTCCGTTAATCAGGGTTAATCTTTGGTTAATCCACATCTATTATCTTCCTTACCACCCGCGTGACTGACAGCGACATCAGCCAATCAGACAATAGCATAATCCCACTGACATGTTTGGATCCTAGTGAGCAGATTTACACCTCAACAGTCAACATCAGCTTCTCT
CAGTCAGTATCACCGAAAGTGTTGCTGTCCGAAGTGTGATTGTTTATTTTTAACCCTGACGTGGCAGAGCATTTAAATAGAATGAAACACGTCACGCTGTCACTCAAAGTTTTGCTTGTGCCCGAAACTCACCTCCTCTGTAGCCGTGGGGCTGTAATACACGAGAATGACCGTCGTTATTACGTTAATAACCAGTCCGA
TTGAACTAGGTATTGCAGTTCAAAACATCGGAGAGTCTTTTTTTTTTTTTTTTACATTGCTTTTCTTCTGATGATTGTTGCCAGATTGACAGCACCAACAGGAGCAAGCATGCCTGACGATCAAGCCTTACGCCCCATTCACATGTGGCGTCAGCACCAACGATTCCCATTAATTTTGAATGGGTGACGTCAAGCATTGA
AAAATGAAAGTTAATTTTTATTTCCCCCCTTTCAAACATTTGTTCATTCTTGAATGTAGTTTCCTGTTTACTTTTCCTCAGGTCAACGTGGTAATGAGAGGGTGTCAATCATTAGAAGGCGGTGTTTACGCCATCATTGGTTAATCATTAGAAAAAAATTGCATTCTTTAATTTTTTTGTTTATTTTATTTATTTATTTT
TTATCACATTTTGTACGTTTCCAATGCATATAAACAAAAATAATGTCGAATAAGCAAAACATCTCCTGGAATGACGTTATAAACACGCGACGCTTGATGTCAGTCACGTGAGGCGGGGTGTGAAGGAAAACAGCAGTGTACATTTATCTGCACTGTCTAAAATGGTAAATATAATTCTTACCTTTAAAATATTTGTTTAA
GTATATCTTGAGGTGAGTATTAATAACCGACGGCGTCGCTGCCTTCACTGTATGGATATGATGTCATATAAATGAATGGAGCTGTCAGTCACCTAACCCTCATTTTCTGTGTTACAAAAAGCAAAAATAAAATCGGTTTGGAACAACATGAAAGCTAGCAAAGCATCACAACATTTTACTTCTTAACTTCTTTACAATTA
CCCACCCTCCTGTAATGAGTGTCACACGTTCTCAATTTAAAACCAATCTAGTGGAGCAGTCAGGCAGCAGAACACACACACATGCACACACACACACACATTCTGCAAATGTCAGCCCATGCATCACCCATTAACCAGCTGTGAATACCAGCAATGAACAAGACGAATGGAGTCTGAAGTTGCTGACTTTTAAGGAGAAG
TTTTCTGAATGTCATCGTTTCGAAAGTCGAGTGTTTCTTGCTTTTGCACAAATTAATTTACGTACCAAAACATTTAAAGGCATTCGGGACAACTCGCGAGTGACAGCGCGGTCAGCCAATCAACGCTCAGCGTCTGTGTTCTCGGCCAATCGGCGCGCATCATTCATGTTTACGAACAGCCCATGAGCATCAATCCTTCT
CGAGTGCGTGGCCCACATACACTGTTTCTATTGTAGGGCCTGTAACTACAGTTATTGTGAGGCCTGTTGGACCTCTAACAGCTTAATGGCTGTCATAGCTGTCAGTCAATTGGCCCCTGTGTAGGCGGGGTCAATCCCAAGAGCCCACAAATGGAAATGGCCATTTGGAGTACAATCACTTCTGTTGGTGTCTACTTCAG
GCACGAAGAGTTTATTTACACCTCAATTTCTCTTCGCAAACTCAGAGAGCCGCCATGTTGGTACCGCCCACCGCACATAAACGCAGTAGTGATTGGTTAAAGGGACTCATGAGTGGCTGCTGAACAGCCAATCACCAGTGGAAATCTCTACATCTTCTTTCGTTTTTAAAGGAGTTGTTGATATTTTCTGCAAGAGAATT
ATTTTCAGCCTTCACAAAGCACATAAATACTATTATTTTCTTAATAAAGTCCATGTTAGCCATTTAGCAATGAAGCTAGAGTCACTGGGCAGACAGAAGCCCTGTCAATCACGCGAATCCGCGTCTGTTCTGAAATGAATTTGATGCGTAAATGAAGCAGGTTTCAACGCAAGTAAACTCAAATGTTCACACAGCTAGTT
CGCCGAGGCTGAGCGCACACCACACACGCGTCTGTCGGGGCTTTAAATCCTTGCGGCTCGTCCTGGGATTGGTGGAACCGAGAACGTCATAATGATGATGGACAGAATAATAAACCAATAAGAAACCTAAGGGTTGAGCAAACGGAGAGGAGGGTGAAAAACAAGACAGAAAAAAAAACATAAATTATAACAATACATAT
ATGTCAACTTGCTGCAGTAAACAAAGCCAAGTCCGTAATCCTTGCCCCGCCTTCGCACTCTTCTTATTGGCCCACTGCTCTAGCACTGAAATATCAGCTGTCAATCACTCAGTTTAACGGACATCGCAAACGGGCCTAAACTGAGTAAACTAATATCGCTACTCATGAAAAGACCGGTATTGCTATTAACATGACATATG
TCAAATCAAAATGCAATCAAACCAAATAAACTCACCAGTGATCTCCAGCACCCCGTCTTTGGTTTTAACGTTCAGCTCCTCGGGGGAAAAGTGATTGACATCTAGGCTGATCTTCCAAGAGTCTCCGGTCTGCTTGACCTCCGACATCCCAGAGCTCAGCTGTCTAGAAAGGGCTCGTCCGTAACTCGGGGTCATCATAG
CACACACACACACACAACCAGAATAAGCAAAACCTTTAACCCCAGCCAAAACTCAAGCAGATCAATCAAGCCCAACACAGCTGTCAATCAAATCCCAGAGCTGTCAATCAAAGCAGCAGGGGTCTGGAGATAATGAGTGAAAAGAAGATGATCAATCCAGCGCATGCAGGAAAGTGAAACTGCAATGAGCCGAAGAAAAG
TATCTTCCCCTTAGATCTCTGAAAACTGAAGGAAAGAAACGCGAGCGTTCTTTTTCTACCGTCGTGGTGCGCGGTGATTGGCTGCCGTACCGCTGACGTATGTGGACGTCAGTCTTTCCTTGGGTTAAAGTAGCTGATGTAAGTTTCATGTTTATGCCGTGGGCTTTCATGCTCATCACATTATTCACATTAAATTTATT
CAAAGCCGTCGCCCATGAAATTATTCTGTCCCTTTAAAAACAATACTTCCGGGATTTGCTGAAAAATAACTAGGGGGCGGAACGTTCGAACAGCTGAAGGGCTGTCATTTAAGCGATTGGTCGCTTTCCCTATCAAGAACCAATAACAATTGCCTATTTAGGCTATATTTGAATATATTTGAATAACAGTAATATATTAC
ATTTCAGTCACGTCGTCCACACTGAACTTCATACCTGTTTTACACTCCTAATAGGCGGGGCTACGTTGAATGTGTATGGTGATTGGTGAGCTTTGACGCCACTCAGTGCTCATTTCTCCAATCCGGTTTGTTGGGGGCGTGGATAAGAAAACAAGGCGTGCCTTCCGGCGAGTCTCGGACAAGTTGAGTGAGGCAGAGGC
TACCTGGAATTGAAAGTAATATGTGCGGTTTTTCTATAAATAAAGCATGTTCTGTGTATGAGGCATCAACTCTGAATGTTGCTCTGATGTTTGATTGACAGATGTGACGGAGCGCGCGTGCACGGGCTGTGGCGGGAGGATTCAGGACGCTTTTCATGTGAAGGTTCTTCAAGACGCCTGGCACAACTCATGCTTTCAGT
ATCGATGATTGGCTCCTTCACCATATTGACCATTACACTTTTTCCCAATCAAAAAGATAACATTTAACAGATCGTTGTGTTGCTTAGTTATGATCCCTGTCAATCATCCACACATTATCCACATTTCCATTATATTTAATTTCCTACCTTACTGGAGAAACAGCAGCAGGTTAATATTTCATGCAGAGAAATCTCATCAG
TTTTCATACATTTCCTAACATCCAAATCCCTCCCATTTTGAGACTGACCGTAATGTGATGTAGGAGTGCGGTTTCCCGGCCCACTGAATTGATTGACAGCCACGTATTAACATTTCTCCTTAATAACGCATAAAATCATATCAACAAGACAAGACATGCGCAAAGCAACTGGGATTATATAAATCAACAAATATAATCAA
AAAAACATCTCAAAACGAGAGAGAGCCTTGCTAAAACTGTAAACGGAAGCATCATTTACGGCCTGGGTGTGTTGCGTGGATGTGTCTGCTAAGCTGTCACTCATCCAGCCCACGGAATTGTATCCAATCGAAGCCGCGCAATCGACCCGCGTCGCAGTTTATGGGTGTGTCTAACGAAGTGGGCGGGGACATCAGGGCAC
TATAGTTTAACACGGGCTTCTTGGTCAAATTGTGATTGCTGCATTCGGCCATCAGTCAGAATATGTCCCGCCCTCCGCGTATTCTGATTGGACAGTGCAGACGTCAGTCAGTAGTAGTAACCGCCTTTAGGTGTTGGATAACGTTAAATGGGGCGGAACTTGACGTGTTATTCCTGCCCTTGCTGAAATGTAATTGGACT
ATGGTCCAGACGACCCCCACTTTTGCCATTCAAGGTAAATAAATAAATAGAATTTGAGAAAGAAACCATTTACGCCCCCTGAAAGGCTGTAGGTTTGAGTGAGTGACAGACAATTGAAAAGACAAATTGTTACATTGTCTTTGGCCGTGGATAGTAGGAGAGTTGCTGCGAAAAGGCAATTATAGGCTGATGTGAACTGT
AGATGTCTGGGAACGATACTATCTCTCAAGTAAGTAGAAAAACTACACAGTTTAAGGTGAGTGACACACGGTGATCTCATTGGCTCACTGAACTGTCATTTCAACCGTTCTGTCTTTCTATTGGTGGACGAGAAGATTTCGGTTATAAAAGTAGGCGGGTATAGAAACATGTGGATTCAGAAGCAAGTAGCTTTGGAATC
TATTCAGGATTCTTTTATTATTATTATTCACCTAAAATCATTATATAATTCCTGCTTTTGGGTGATGCAAGCATATTATTGTTCCACAGTGTTTCCTGTCAGCTGATTGGCTCATGAGCTTTTTAAATACTTTATGGGACCTATTTGGAGGACTCAAGTTGTTGATTGCTCGGGAAACTGGATTCTTGAATCTAGGCTAA
AAACTTAGTATTTATTCAAAAATCCAACTGCTGTGCATGTGTATGCACTGTATCAGACCTTTAGAACCCTGGGCGCTTTGAATAGCCAAGTGGGCTAGTTGATTGACAGGTAGGACAGCCAGTAACGTTTCATTTTGTTCCTGTTTAGTGAAATAGAATTGCCCCTGTAGTGTGCAAACAGTTGATGGTTGATTTATAAT
TCAATGGGGAATGAGACAGGCGTGACGACTAGACAAGCTGGAGTGTGATTGGTAACTGAATGCGTCGGTCAATCGCATCATTAACCCCTCCCACTCCAAAGGCATTTCCTGTCGAACACGAGATTTCGCCCGCCCAAGTACCGGCATTCTCGTTGCATCAGCTGTCACTCAGACCGCCAATTCAAACCGGATAACCTTTG
TAAATTAGTTTTTCAAGTTTACTTTGAGAACGCGATGAACAGAATGTAACGACTTTGCAAGTTCCATATAAAATCTGGCCTGCGATTGGCTGATCATCTTGTCAATCATCACCACTCTGTGTGACGTAGAAAGACTTCCTCTTCGCGTCTTCCATCGACTGTTGTTCTTAAAATGGCGCCGTTGGACCTGGATAAGTATG
GAACATTCCAGTTTGGTAAAGTCAGTTTGGAATTTGAATAGCACAGAAGAACCGCCTCTCTGTGATTGGACAAGATCAAAACCTCTGAGAGGAATCCGCTTGTCACTCAACGGCATTCTGGGCCTCTGATTGGCCGCTGGCGAAGTGGGCGTAAAGTTCTCCGCCATATATATACTATGGCAGCAAGCGCAGGCTAATGA
ATCATTTCAGCATAACTCAGCCGTGGTGATTATGAGCAATTCAAATTAGTTTCAAATAGTTTTAAGTTGCCCAAACAGCAATCCATCATCCTGTCAAACGCCACGCCCCCTCGTCGTTCATTGGCTGCGGGGGCTGCACCTATGGCACGTCACCAGAGGAGTGACTTTAAAATTTTTCTCCCTGCTCGTTCATGTGTAAT
CATGAAGCTAACCAGGTTAGCAGAGACCAGTCCCTCAACAAACCACTCAAACACACCACATCCGTGAAACCGTTCACAAAACCTCGTCATGATCGATCGGCTGACAGTCATATCAACAGTGATTATAGCGGATCGTTTCATGGTTTAATGTTTGTTTCAGCCCTACACTGTCATTAGCCAACAAGTGCTGCATCTTTAGC
CAGGGAATTTATTGTCTATAAATTATAGGGAATAGTAGTGTCTTTATCTCATGCATTGTGCATGATGTACTGTTATTGTTGTAGCCATATGATTGACAGCCACAATCATTTTATGTACAACACCAACCCTAAACTTAAAGATGTCATAGAATGTAAATCTGAATATACCTACTGTAGGCATAGCTGAATCATTTAGATTT
TTTACCGGATTTAAAAAATAAATAAAAATCTGCCTCACAGAAGCCACGAAAGTACATACATCGTTGGATCCGCCCCCTATCAGAGTGAAATGATTGACAGTCACAGCCTCCAATTAACGCAAGCGGATCGTAACCGTGACACCAGGGAGTATTTTTAACGCAATTATTATAAACATTCTGTTTTGTTGTTGTTGTTTGTA
AAATTATATTCACCTTTAAACTATTAGATTATTATTAGATATTCTGGCCTCCGGTATAACTTCACGGAAGAACTAGCACAGGACAGCCGTGTGATTGACAGCTACAACATCCAATGGGAATGCAGAATGGGGTCATTAACATTCCAAGACGTTGACTGACAGCCAATCGAATTGAAAGGGAGGTGGACCGTCGTTGGCTG
GTTACCAAACTATTTGAGAATACAGAATTCCTATTGGCCCAGATTGGCCTAGTATTACTGTGGGAGGAGCTAGACCTTCACAGTAAACAGTTGATTGATTAGCAGTCTGTTTGGTATGTGTGGACAGCATTAGCTTGAAAATGATGCACATTTGCTTTTCTCTTCTTCTAAGAGTTGCTGTGTGATTGAATTTGTGAGTT
TATAATTTTGCTGTTTGAAAAGCATCGAGAGCTCATGTGCGTTTCTTTGCATGTGTGTGCGTGTGTGTGTCATTTGATGTTTTTGTTTGATTGGCAGTGCTGTCCTGCTTTTAACACTCACTCTGCTCTGATTCTCAACATATGCCACAATTACACTACCAGTCCTCTGTTCTAACGCTTTAAAGATGTGGGACTTCACA
GCATCTCACCTATAGTAGAAACAACCAATCCCTGCGCGCATCCATGCGCCATGAACTTCTTTTGGTAACGGAAGTTTTTAGTGTCAAGAATTGATTGACACGAACCTGGACCAATCAGAAAGGCGTACGTCACAGATTCCCTTAAGACCACAGCCAAAGAAAAACAAGGGAGGAGGGGCTTTGTGAGGTCCATGAGTAGA
TAGTGTTATGTTATCTTCATTCTCATCTTCAGCGCTTTACAATTTTTAGCGGTAGTAGCTCTCTGTCATCAGAAGCCAGAAGGCCCTAAGTGATTGACAGCTAATATTAACCAATCATTCGCGTTCAGTGCTAGAGGAGTGGTGGGCCAATAAGAAGAGCGTGAAGGCGGGGCAAGCATTACGGACTTGGATTTGTTTAC
AACATAAAAATGGTGGACCAATTGGAGCAGTTTTGAGACCGACTGCAACTTGACTTAGGACTATAGGAGTGTGGTTTCCCCACCCACTGAATTGATTGACTGCTGCATATTAACATGTCTCAGTAGTAATGCGTATAATCATATCAGGACATGCGCAAAGCAACTGGGATTAAAAGATCTGCTCAGTTCGCTAGGATCAT
TGCCGTCATTGATGCAAAACTACATTTCCCACAATGCTCTCTGAGATGTTATTAGCCATATGGTTGGTCCTCGATTCCTCGACTTCCCGCCGCTAAGCGTGACTGACTGTTGTAGACCACTGCTCAACCTTACATGTAAGTCACGTTCAATTCATGTTAAACTTGTTTTAGAAATGCACTCTTTAAACGAGTGCACAGCC
TCGTTTACATCAAACACTCGTGCATCGCAAACTATCAGAGCTCTGTTACAGCGAGGAATGTGTTATTTAGGAAGATGTTCTGGATAAAACACGGCGTGTGTCATTCAACATCAGCCATTTTCTCGCAAAGCACCATGGGAGATGAAAAATGTCGTTTTATTTATTTTTACAATTAACTCGGATTTAATTTTAAAATAATA
TTTAATCCCAGTTGTTTTTCACACGTCCCGTCTTGTTGATATGATTATACACGTTATTTTGGAAACATGTTAATACGCAGCCGCCATAGTTAAGCTGTCAATCAATTTAGTGGGCGGGGGAAAACTGCACTTCTACATCACGTTGCAGTGGGCCTCAAAATGGGAGCCCCCAATATGACTGTACACACACAGTACCTACA
CGCGTTCAGTGTAATCAAATGACTGGTAGATTGTGGGTTAACGGGCCGAGTTCTCCAGACGGGGCGTGGCCTTCGACTGCGAGAGATTTGATTGGCTGCCAGTCACAGTTACATGGACTCGGGTTTAGTTCAGTTTACGTGACGCACGAGTAGAGGCGTGTCATTGGCGAAATCAGCTGTAGAAACAAAAACACACCAAC
CACGTATATACATTAGAGCGCTTTCTTACCTTTTACATCACGTTGCATCATCTTTCCGCGCCACAAGTGACATGCTCTGCTTGATGATTGGTTTATACTCACGTCAATCAATGCGAGGCACCAATCACGGACAACACCCAAATTGCATCATATCGTTGCATCAGGCTTCCCCTTAGCATCCGGTAAACGTGTGTGCCATT
TTTCTATTCTAAAGTTACGGTTCGAAGAAAAATTAAACAAAAGTCAAACAAATCATACAGTAAATGAATAAAGATAAGTTACACACATAATTGCCACCTGTCAATCACTTTTTCTGTGGGACTCGTGAATAGGCAGTAATCTGTGTCCTTATAATGGCGTCGGTAAAAAAGGTCAACAACAGAGCGCCCGGAGGAAACAC
AATTATTCCAAAAATGCAGTTGTGCTCGTTTTGTTTACATGCTGTATATCGGTTGATGGGTGGGTGTTGTAGTTGGATCGGTCTCTAGTTTGCTGGGAGTGACAGCAAAACAAATGGCTCTCTTTCTCTGTGACTCCATGTGTGAAGTAGGTTGCAGAAAACATCTGTTTTTAGCACAAACTAGCTGGGTTCAGTAAACT
GATAAGAACTTTTTAAATATTTGATAAAAAATTTGTGTGGTGATGGAAATGACAGGGTGTTGTGGAAATGCCAGTCAAAATGGTCCGCACATGCGCAGAACGATCCTTCTGATCGATTTTTTTTTTTCGTCTTTTCGGCAGTAAGTAGTTTGAGTGGCGCCCAATTTCAAAAAAGTCTACTAGCTTGACAGCTAATTTAT
ACTGTTATGCAGGGAACTAAAACCAGCTGGCTTTCTTTTCCCCATCGAACATACATTCACGAGCACACTAGGCGTGACCAACTCTCTAAATTTATGATTGACGTTATTGTCGACGAATCAAATCTTACCATTGCAAAGCTATAGCCAATAGAATCATAGATAGGCGGGGAGAAACGTGTGTTGATTCCGTTAACGTCATT
AGAATCCCAGTCACACAGGGACCACCTGACAATCAGAGAGCCGGAAAACGAAGGGTTAAATGACGTCACACCGCATCACATGTTGACGCCGCCAGATCCAATGTATGCCGCTCGCAGTCACTCATACCAGTGGCTGTGGAAAAAAAATACTGGAATGGCGACCGAAAGTACGGGCCGAGCTAGAGATCGATAAATTCTCA
TGTGAAAGTGACGAGGACATAAAGTTCATATTCATACGTTTCACGAACCAATAGAAAAGTGACATACTTTCGCTCACCGGGACGAAGCAACGATGGACACTTTGGACGACCAATCAGAGCAGAGAGCTCGCCAGGTGTCAACCAATTGCAAACATCAGAAACTAAAATCGCCTCCTTCATTCGCTTGCTCAGGTGATGAC
TTAATACACACAAAAACACATTCATTGGGAATTCATAGCCATAGGAACTCCGCGGTTTACACCAGACCTTTTGATCCGAGTCTATGCTAACGAATCTGTCAGTCGCTGTGATTCAGAGGCTAGTGGATGAGTTAGCATGACAAACAACAGCTACAAATGGAGCCATTTACATATGAAACAGACGCTCTGACCGTTAGCAT
ATGGCTGTATTTGACAAATGCATCGAGGAACACTGTAGCCCTTAACTACATTTCCCAACATGCACTTCTTGCATAATTAGGCCCGCCTCCTTTTTTGAGTGACAGGTTGTTTGTTTCACTGTTACCAGCTGCTGGCCCATTCCAATCCTTGTCGGAGTGGAAACACGGGGGCCGACAGTCCTCTTTTTTTCTCCCTTCCC
GAATAATGTTGCTCTCTTTTCGAACCGAATAAAATGTCTGCGAATAACTGTGTTTTTAAAGGGAAGTGTAGGTCGCTGTTCCTGTCAGTCTGCCTCATTGTCCTTGCTGCGCCGTGACTCATTGGCTTTCCGTCGCTGCTGAGGTCGTGATGACCCAAAAGCCCCGCCTCCTATGTTCGCTGATTGGCTGATCATAACCG
GCTGCATGGCTCAACGAATGCCGATTGGCTGCCTGTATGAGGCTCAGTGAATGTCGATTGGCTGCCTGCATGTAGCTCGGTGATGTTCGATTGGCTGCCTGTATTTCAATCATTCTTGGCAAAAGAGAGATTTATGGTCAGAGTGTGTAGCATACTCAAAACAATCATGTAAAATACCAGCAAAGTATTAAAACACATAA
GATTACGTTTTTGACGTTGCTTTGACACGTTGTTTTCATGTGAACACCAGAAAAGCTGCTTATCTGTAATGTGATTGGCTAAAGCGGACCGCAGACAGACAGCAGCTTCAGCCAATCAGCTGCAGAATACGAGACCGCGCAGACTGCGGGGCGGAGGAAGTGGGCAACCTCGGTCACCCTCCATCTTCGATACAACCGTA
AGCACTGTACCAATGTGGCGGCGCTATTGACGCATGCTTAGGGTCCCTATGCGATATCAAGTGTATATATCTATGGCCGCCTGTCAGTGCTCTGAGGCGGGGGAGGGGCCGACGGCATCACCCGCTGCTCGTTGAGAAAAGTAGGGACGGTAAAGTATGGACAAGTGACAGTCCATAAAAATCTCAATTAACACAGAAAA
CGTTGCGTAGCGATGACATACTCGATTCTGATTGGATGGCTCGAGGGAGACGCCCACTGTTGTGGAGAGCACACTATATATTTGGGTTGCAACTGTGCCAGTCAGTCAAAACTACATCTTCCAGTGACAGACTCAGGCAGCAAGCCCGACATTTTTCATATCCCATGACAAATTATCAGGTTCAAATGTATTCAGTTAAA
AAATAAGAATGCAGATTGGCAAGTCTGGTGAGGTGTTTGGAGGTTTAAACAAACTGATAATGAGCGTACAGCGCCCTCTAGTGGCGTCAGCACGCAGTGGCCGTCCGTCAGCGTGCCCGCGCACGTCATTCGCAGGCACAGTTCTTTTTCTCAGCGCGTTTTCTTTATATATTTTATCCATTTCGTTGTTTATTTTAACA
TGCGCTTACTCGGTTGAACTTACTAATGAGCTGCAGAATCTCGCTGTGAGAAACGGGGCTTTCGGAGCATTATATATTCGGAGTGCCTGCTGATAAGCAGCTGAGGCAGCCAATGAGACGCGCGTATTGTGTAACCCCTTGTTTTATTGTCCAATCGTGGAGTGTAATGGGCGGAATTAGACTAGATTCTACTTTATAGG
CTCTCTATTAGAAAATGAAAATACAAATTTCTGCACAAATTGTTCATGAGGCGTCAGTTGACGTCGAGCCTTGTTCAACACGTGTACGACACGTCATCAGTACGCGACCGCAACTTCAGAATGCTGACATGGCCGCGTCCATCGAGCTGAGACTCACTTTATGGATCTGTCTTGTGTTTATTTTGTGTTTCCACTCGGTC
ACGCACACCAGAGCGTCTGAGTTCATCACTGACCCCTCTGATGTGCTGATATCTTCTCCTTTGAGAGTTTGATGTTGACGTGACGTCAGAATGATTGACAGCTCGTCAGCAGTGATGTTCATGCATTAATGCTGACTCTGTGAATGAGGATGACTCCTTCATACATCCCACAGTGCCTTAGAAACACTTCTAACCTCTAG
GTCCGCTGCTGCAGCCGCGGTCATCGAGCCCCACCGTCGCCCTCTGCTGACACCCGATTGGCTGCTGAGCTGACACGGCGACCTCTTATTTGTCCGCCGCCCTGTCAATCAAGCGTCAGCCCGCCCACACATCGGCGAACGGGACCCAGAGAATAATGATCGCAGGAGAGCTGTTAAACTCGCGACAGCCACATCTGATG
GTATTCAAGCTCATCATCCCGACTCATTGTTTAGTGTGTGTGGTGTGCTGTCAGATAAATATGAGACTGTCAGACGTTTACAGGCGTCAACGGCTTGAGAATGAGTGAACCGCTGAAAACTGAAAAGTGCAATTCACACCAGAAGCTCAGAACAATACAGTCAATTTAAATAATCCTTCACAAGTCTGAGGTCAGTAAGA
TCGGGTTTAGGGAAGTAAGCGGGTGGGCGGGTCAATCGGTAAAATTGGTTGGGTTCAGGGAAGGAGAAGGGGGGTGGGTCAGCCGATTGGCCGGTCGCCCAGTCAATCATTCAGCCAATTAGACAGACGGTCAGAACAGCAGGGCGCGAACGGTACTCACAAGAGACATTGTAGATGCAAAAAAGCACACACAGCAGCCT
AGCAACAGGTTTACTCACTATTTAAAAGTAATGTCAACTAATCACTTTTTTATTTAATTTTTTTCACTGTGAATTAACAATTAAATGATTGACAGCCAATTGGAGGACAACCGGATTTGTCCGGATTTGTCAAAGTGCCAGATGACGAAAATGTAGCGCACATTAAATCACACCATTATAATTGTGCAAAGTTGTGGATT
CTGTGGTTTGTTATTGTAAGTTACCTGAACAATAGCAAGTGTAGCTTATTAGCATTTGACTTCAGGGTCAGGAATCAGTCCAGTGTAAACAATTAATCAATAGACGCTTGATTGACAGCAAACAATCACAATTAAATTAATGTTACACTATAAAGATAATGTAAATTATTTTTTTTAGATTGCTGTAGCATTAACTAGAC
CTGCCTTTAATATTAATGGCGTCCGTGTGTTGATATAGGGGGGGTCACGTGGTTTAATGTGTAAGCGGACACCGACAGGAAACGCGCGATTGATTGACAGTAGCAGCAGCCAGTGAATGACAGCGTTGCAAACACGCCCCGCCCCTGTTCTCTGAATGCGCTGACAAGATGCATGTTGCCTAAAATTATACATGTGTTCA
TGACTGCATGTGCTCTCTACCATGATTAGAGTTTCAAACTCCTCCTCTCTTCTACCGGGGCGGGACCTCACGGGTCCGGATCCGCCCTGATGTCCCGATGACAGCACGGACAAGATGGCGGCCAGCTGGGAAGTGAAGTGAGGATGTCAACATCATTTCTTCAGTTTAAACAAGTCGGGATTTTCACCAGCCATCCCTTC
AAACACTGAATATAAGCGTGAAGTGAATCTGCTCCGCTGAAAAGTCCACTCCGGGTCACAGCTCTATCCAGCGGAAACGCGGGGGTTGGGTTTCCACGTCTCTGTCCATCAAAACCTTTAAACCCACCCGGGCTCCAGGAGAAAGAAAAAACACGCTAAAATTCAATAAAGTAGCTTGTATGGGCATTTTATCGCTTCTA
GTTGTTTTGCCACACCTAATGTTTTTGCTATTTCTCTGATGTTTTTTTTTTTTTTTTTTTTCAGCCTAATGATAGCTTGCTTGACTGATAGTGACAGCTCTCTGGATCTCATCTTGAGAGCTGACAGTAACAGATTCCAAATGCAAATAGCACACTTGAAATTAAGTCTGAGCCTTTTGTCTGCTCATTGTAATGGATAA
AGCTTTTCAACGCTTGCCTTTAATACAATCTGGTAGGTGTTTATTTGTTGATATTTTGTTATCACGTCACTCATTGGCCCATTTCACAGCTACCTGACGTAGGTTTGCGGTGTTCAACCTTACCCCCGGTGTGACCTCCTTCGCCCTGTACTGGCTCTTGGAGAACACATCAATCAGATCGGTTAATTCCTCGCTCCTAC
TAACTTTGTTGCTTAATCAAAATGTCAACACCTCATGGTCAAACAAGTTACCCACAGTCCTTTGCGATGATGAGGACTGTTTATACAGCTGCCTGTCAGCAGGCACAAAGACAAGCGCCACTCTCTGTCAGTCCATTATTATTTAAATTACCCGATAAATTACACGCAGTGAAAATGTAGTCCGCATTGTGTAAAAATGT
TTCACACTAGGGCAGGATTTCAACAGTCCAGTCCATAGAGAGGCTGAATGTATAAAGGCTGTGTATGCGCAGATAGCAAGGCAGTTCCCGCAGCTCCTCCAGCAGTCACTCATTGCCAGCAGAAGACGGGCTATGCTGGACACGACGCATGCGTAGACACGCGCTGCCTGCATGACTTACCAGCTCTCTACCACCCTCTG
CAGGATACAACTAAATGTGTTGTTTTACATGATTTAAGTTACTCGATTGAGTAAAGCTTTCAGGTAAACCAATGAGAAGTGAGAGAGAATGAATGACACAGTTAACAGCCAATAGATGCCCTGCCTTTACAGTTGGCATGTGGCTAATCTTACTCTCAATCTTCTTGAATGTGGCTTTAACAAGGTTTTAAAACATCATA
AGTTGACATGTTAAATTGCTGCAGGAAACAAAGCCTGCAATGCCTGCCCCGCCTTCTGATTGGCCCATGTCTTGAACGCGAATGGATTTGTTAATATCAGCTGTCAATCACTTAGTCAATGCCTTTCCACCAATGACAGTGAGCTACAGCTGAGAAAATTTAAAGGTCTGGGTACGAGAGAATGAAAACAACACTGACAG
TTAGGGGGGTGAATTTTTTTTATAACTCATCCATTTTGTTTATATTAAGTTATATTAAGTCTGCATAATTAAGGGAGAGGCCACTTGAGTGACAGCTGGGTCTCGCTGGTCGCTGTCACTTCACCTCAGCTCATTCCGGCTGATTAGCCGCAGAACTCAGCATATATATTGTTTTATTTTATGTGGCTTTACAGTCAGTT
CCTTGACATGAAAAGGGAGAAATGAAAAGGGAAAAGACAACGCTCCAGTTCCATGTTTTCTTTAGCACCTTAAAAACAATACGTCAGTTGATTGACGTTGGCTTTATCCAATCATCGCTCGCAAAGCGTCAAGTCTGTGTTCGTTCGACCCAATCAGCCAATAAGAAGACTTTAAGACGCCATATGGAATTTCAATCGGC
ACAGCAAGCTGAACAGATCTTTTAATACCAGTTGCTTTGCACACGCCCTGTCTTGTTGATATGATTATACGAGTTACTATGGAGACATGTTAATACTTGGCTGTCAATCAATTCGGTGAGCAGGGAAACCACACTCCTATGTCACGTTGCAGTCCGCCTTAATGGGAGGGGCTTGGATCCTATTTAAAGCCAGGAAATTA
GTAAATAAAGACTTTTCTATATACGGAGGCTGTAATAAAGATCCACTAGCTTACTCTCCGCCTAAGGGTTAACGCTATTGGTACCGCATTTGATTGACAGCTGGATGAGCCAATAGGTGGCGTGTGACATTACCCTATTTTCGGGAATGCACTCGACGCTTGACAGGAAAGGTTAGTTGATCACGAAGACTTAACCACGG
TTAGATCAGAGGAACTTGTAGATGTGTGACTAGTCCGGGAGCAAGAGGGGGTGGACTATCAGCCTGGATGTCTTTGAAGGGGCCCAGTGGCCGTGAGCTGATGGATGGACTGTCGTTAACTGGATGGGTCATTTGGAATGGCTCTTTCTCAATGGGCTATTTCATCGGATATCATCCCAACCAGACACTATGAAAAGCCC
ATAATTGGCTGCTATCATATGTCAAAGTGCTATTCTAAGGCAAATGAAACAGCTCAGGCTTTACAAAGAGACTCCAGCTGAGAGCTTAAGACTGTCAGTCTCTCAATCAGTGCACTTTAAGAGCTCTATTGTCATTCCAATGACACAAAAACTGTTTAGATAGCCCTTTGGCAACACGAGTCAACAAGTTAAATAAAAAC
TTCTCCTCTCGCGTGCGTTTTCTTTTTTCCCAGTCATTTTTCTGCAAGCCCCGCCCCTGACCTTCTCACTGTTTATTATGGTTACTACGGCTTTATGAGTGATATCTCGACTATCCAATCACAGGCTTCTTTTGGGTGTCAAGAGGTGGGGTTTTGTCGAAATACGGCTGTGCGGGTGGGGAAGGAATATCGCGGCTGGA
TTTTCCAAAACATGTTTTTTGCTCATAAAATCATACCTTTGCTGTAGTTGTTAATTAGTGTAACATTGCCAAGCTGGTCTGATCCTCTTTTTGAGTGACAGTAGAAAATCCCACTGTGGTCAAAACCTGTAAATCCAGTAGCCACCACTTCTTTTGTCTGTGGCCTCTGAAGATTGAAACTAGGGGTATCTGCACGAAGA
GCTGTCGGATCTGCATAGACCAAGTGCTGTTGCTTAAGGCAGAGTATGGAGACCTCCTGCCAGCTCAACCTGCATGACAAAGGCAGGACTGATCTGTCAGGGGCCGCCTGTCAGGAGAGCTCACCTCCTGGGGCTCATAAGAGAGGCACGGGCCTGAGGTGGACACACCCTGAGACCCAAAACTGCAGGCCGTCCTGCTC
ACAACATCCCATGTCTTATTTTTCTCAATTGTAAAGCAGCTCTCTATCTTAAGGGTGAGCATTTCGTTGTCGCGACATTAGGCGAGATCTTCTTGACATGACAGCATGACAATTACCTTATTCATACAGCCAAACCCAGCCGGATAGCCTAGCCAATTAGCATCGTAATTCAAAGCAAAAACACACGCGTGGTTTACGGA
TACCCTTAAAGACCTTTCTTGGAACGTGACAATGGCTATGTTTTTAAGCTTAAAATGAGATGGCAATTAAATAAACGAGACCGGACACCCGCTGAGTGACAGCCTGCTTCAGGTATGTGGAAGGCAAGGTCTTAATAAGATCATGACACACACTGACACTCACTTAATTACCTGTTTGTTCCTCACCCCGCACACACACA
CTACTTGAACGCCTGAACGCTTGCACAACTGTGAACTGTGAACTGCTCGCGTCACAACTAATACGAGACACGCGGAAGCGCGTTCGATTGGACAATTTGCCTGTCAGTCATAACAGACGTGTTCTGATTGGCCCACATGTATCCAACCGTGAGCACATTCCAGTGAGCGAAGGCACTGAGCCAAATGAATCACGCCAAGA
GAAACTATTTATGGGAACCCACAGCGTAGATCCTTGTTCCAACACAACATTTCAAATGTAACACACACGAAGAATAGGGGCGGGTTTACAGTGATCAGACCGACAGTTGCAGTGTCCAATGGTCATGCAGAGTTTCCACAAGTTGACCAATCGTTACAAAGAACCACTGAAAAACGTTTTGCGGACGGTACTTCCTCAAA
AGAGTTGTCAATGGGTCCCGGGTAGAGATTGTGCTCTCCAACATTGTACAAATCCCAGCTGTCAAAGCCAACATATTTCTTCCACTGTTTGAACCACCGGCTGTCAATCAAATACCTAAACAAATGAAACAATAGCTGGAGATCAGTGAAGAGTCAGAGGGAACAGACAATTAATGTGTTTCTCCTAAATTATGAGCGCA
ACCCCGACTCGTTCAGCAAAAGAGGCGAGTTCGTACAGTGGAACTAACCAATTGGATGCTGGTTCGCAGCTGACACTCGAATACTATTGGCTGGAACAACAGTCAATCTTAACAGGGAAAACGAGTCAGTAGGAAAAGAATCATTTTCAAGATTTATTTACGATTCACGAGTAAACGACGTAATTATACCAATACAAATT
CATGGATATGGGAAGCGAGAAGACTCCGCCCCCTGGAATGCGCTCCGTATATGGTACGGGTGGGCGTGCACCGAGACGCGTGGGCGCTTTGATTGACGGCCCCCACACCTGTTCAATGAGTTTCGGATGTTTGCCCATGTTCATTTGCACAATAGTAATTTTAGACGATTGGGTACGGTATCAGTTCAAAGAGAGTGCTT
AACTGAACTTTTTAAGTCCCGCCTCCTCAGTATGGCTCTAGTTTCTCATTGGTAATTTCCCCTGAAACACTCCCACCTTATTGGCTGTTTAATGTGTCTGTTTGCGTTCCTGCACAGCAGATGAACTTCGCTGAAGCCGATTTTTAACAACGGTGCTGCTCGATGAGCGATATTGGAAACTGATCAACCCTGGCATGGCA
ATGTACTCGCGCAAATGAATCAAATTCGCACAAACAAAACAACAAACGCTACGTGTGACAGGCCCGATGACGTCACGGGCATCAGTCACAAGCGTCCATCAGGAAAGAGTGTGTGTGTGTGTGTGTGTGAGTGTGTGTGTGTTTGCAGCAGTGACAGAACCTCAGCTTTTCAGACCAAGCGACCAACCTACCCAGCAGCA
CAAGTGCTGCTGTTCGTGCTGATCAAGGACGAGGACAAGGCCTGTACGGCCGCCGGAATCTACGTCATAGGCCGGCGCACAGACTTATTGGCCGGCAAACACGTCAATCATTATAGTTGTGTTGGATTTTAACCAATCACCGAGCACAAATTTAAAACCTCAATTTCTTATTTTGAGGCAGATATATTTTGAAGAAAGAA
AGTTAGCGGTGTGCTATTAGCGGTTAGCCTGGATAGCGAAGCTGGCCTAGCATTAAAGCGATAATCAATGAAGCTGCAGTGCTAACGCGCTACTCGCTGACAGTTTGACTGATTTGCTGACATCCAGCTGATGTGGGATTGTGAAAAATAAATCTCGCTTAAGAAAATCAATCACACCACAACGTACATAATTACAAATA
TTAAGTACAGTAGCTCAATCCCAGCGTCTTTTCTCCTCTGTGGCACAAAATGGGCGTGGCTTATGAGAAGTCTCCGCCCCCCGCCGTGTTGATTGACGCCCAGCAGTGGCCCCTCCTTAAACTTTTTTTTTCCCTCCTTCGTTTTCCACTGAAGTGCGTGAATTTCATACCAAACCCATACTTCGCATTCCACCTTTACT
TCTGTCATTAAATGGCGAAAACATCACAACTTTTTCGTTCAGGATTAATTGGCCCTCAGAACAGACGGACGGATTTGTGATTGGTCCATCGCTCTGACAGCGACCAATCAACTCCAGCTTGTTTGCTCTGACGTCACCTCCACCCAGATTTTTAACGCCCACAAGCGGCTCGTGTGAATATAGTGTTGAGAGTCCAAAGC
GCCCCCCGCGCTCAGCGCGGATGCTCATTGGATGTCTCTAAGCAGAAGAATGTCCACCGCCCAGCCTCATTGGACCAGGCGGCCGACCATCTCCTGTCAGTTCCTCGTGATTTGCGTTAGGTTGCGCCTCAAGATCCTTCCCCCGGAGTTCGGTTGGAGTCTCTCTATAAATGTCCCCGGGAGTTTCCGAAATCCACACT
CACAGTAAATCTTCGGAACTGATGAATGGTCCTGCGTAGTGCGTCGCTCTTCAGTCAGTGCTGCTGCTGCTGTTCTCAGATCAGTTCCTCCGCTGCGGCTCCTTCAGGGAAACCCGCATCATCTCTGATCCCCGATCAGCGACTCGTGATGGGCGTGTCCTGCGCGCGGTCCCGCCCCCTGCCTGCGTCACCACAGCTGC
GTTCATTAATGTTTGCAGTTTGCGACGGAACCACGAGCCGGAAGTCCCGTCTTTCACAACTTCCTTTTAACAATAGCGATCCGTGATTGGCTGACGCGCCGTCCGTCATCACGCTCTCTGTCATGCGTCAGCGCGAGCCGTGTGGACGAGCACGTGAAAACTCGAGCGAGCAGTGTGTGTTTACTACTCCACATCAGATG
GCACTGAAATAAGCCCCGCCCCGCTCTGCATATCCTCCAATCTCATTGGCTACATTTCAGCAAGCTGGTGAAACACGCGGTAGCGATTGGTGGATGAAGACGTCCATCGTGTTTCTTTAACTCAAATCCTCGCTTGATTGGTTAAGGCAGGATTTGTTTAGAATCCTCCCACAGAGCTGTAATCGCTTTACAAAAGCCTT
ATACAGTCAGGTAGCCATGAACATCTCCAAGGCTTCAAACCGCAACGCCCAATCAGATTCGAGCTGTCAAATACGTCACGCCTACATCATAATGCTGTAAAAGCAGTACGCCGCTTGGCATATTTATTTTTTTGCGACAATTGTGGCTGAATAAAGGCAAACAGCAGTACATGTGGTTCATTTCCGCGGAGATTATGAAA
TACAAGCCAAGCTGCATCGCATTGCTAAAATATCACCTTTAAGACCCGACAATCCTCGGACATTCTGTTATTTGTGTGTGCGCAAAAGCAGCGTCAATCATCCGAGGAAAAGAAATGTGAGGCTAAAAACAAAGGCCTGTGGTTTTAAACAGTGTAGATGTATTCTCCATGGGGTGATGGTGTGGTTTGAGTGGTGTGGC
TGTTAAGGAAAATACTTTTTAGTGTGTAACACAGAGTATGCAAGCTTTAGGGCATGCTAGCTCCCCATTAACAGATCGTTATGTTGCTTAGTTATAAGCCCTGTCAATCCACACATCATCCACGTTTCTTTTATATTTATTTCCTACCTTTTTGGAGAAGCAGCAGCAGGTCAATCTCCCATTCACGAGCCTTTCATGCA
TTTATGACGATGATGTGGGTGAATTTTTTTTTATAACTCATCAGTTTCGTTTTTATTCAGTTATATTAAGTCTGCATAATTAAGGACGTGGCCACTTGAGTGACAGCTTGGTCTCACTGGTCGCCGTCATGTCATTCTGCCTGAGTAGCCGCTGAACTCTGCATTTTTGTGTCGCTTTATGTGGCTTTACACAGTCAATT
ATATATCACACAGCCCCATGAGCAAACGTGTTATTAGACGGGGGTTTCACATCTGGTAGGCCAACAGCGTGGCAGAGTTCAGACATCTGGTTGTTGTGACTGAGTGACATTTCTGTGAACCAATCAAACGCCTCGGAACTTATGAGAAGTAAAGCCATGGAAGTGTATTTATGGATTCAAAGAGGAAACGATGAGGTAAT
CACACACACACACACACACACACACACACACACACACACACGCTCTCTCTCTCTTTCATAGCCTGAACTACAGAAGCCCGATGAGTGACAGAGCTTCACAGTAGCAGTGAGGGCTGCTCTGGAGAGGAGGGGTGCTGGGATCTGTCTGTCTGTCTGTCTGCTGTACGCTACACTAATGAGATTATTCAACTCGTAAAGCT
TTTTCACTATTCAATCGTTTGCATTCGCCACGGTAACTAAAGCTCCCTGTCATCTGACAGCGGAAAGTCTTGAGTGATTGACAGCTGATATGAACTGATATAGCGACATGAAAGAGCGATTCAGCACGTTTTTAGAAGGAAAAAAAAACAACAACAGGTCGCACTACAACCACTTTATGCAGTCGCACAAATGCTCGCAA
AGGACAAACCCGGCGAACCAGGAGCCGCGAGCACCGAGTCCGCATCGACCAGCCCCCGACAGCTCCACCAATCAGATCTTCCAGCTGTTAGTGAGTGGCAGTATGGTAGACCAATCAAAGCCTCAAACTCTGCGCTGGGCGGGGCGTATAGTGGAGAGGGGTGGGGATTTCGGGGTCATTCACAGTCTTGCTGCTCCACT
TTTCCCCTCAATTACACAGCCCTAGAAGCAAAAGAGCACAAAAAGATCTATAACATGTATAGAGAAAAAGACTGACTTTAAATGACAGGCTGATTGACAGGCCAGTTTATGATGAATAGACACATTTATGTGTATGTTAAAGACACAATTATGACACGTGATCTAATATGTGACTGCTCTTCTGCAACACACTACAAAAA
GTGTCATTGCCCGGCTGCTTCATGAAGGCGTCCACATCTTCCTACAGAACACACAATGTGTTTCACATCTGGTTAATTAAGGCTTATAATTAACAAAGCGGTTTTTGAGAGCCAGTTATTCACATGTTCTCTGTCACTCAAAGCTCACATTCAAGACATGAGCAAGCAATCCCTGCACCCTTATAAGGAGAAGAACAAGG
CCTACACGGCACCTCATAAATTTGCCGTCAAATAAATAAACAAAAACTCCTCCCCCTGAAGACATCCATTCATTGGTCGGCCTTTCTTGTCAATCAGCATCGCGACAACAGGAAAGGAGTTTGTGTCTTCTAGGGGATTGGTGGAAAGGATTGTGTCCCCGCCTACTCATCCAATCACAGCGCTGCTCAAGGGGAACCAA
AACCATATCTCTGATTGGTGGTCCCCTGGGCAAAGTGGGCGGATATCATGACCCGCCTGATGACGGTAGAAGATTCTCCGCTCGTGATTGGCTACTCGCTCTGCCTGTCAAACGCCCAGGCCAAAGCCCAGTTGCTTGCTGTCTGAAGCGGCAGCAGCGAGCGGAGTGGGGCGAGTGAGGCTTCCGTCTCAGGGCTGCGG
TAAATAGCATGGCTTTTGTGTGTGTGGAGCAGTTGTTCATCAGCCCACTACAGAGCAAGCCATGCAAAGCAAACTTAGCATGTATTGATTGACACACATTCATAGCGCTACAAAGCTGTGAAAGAGGCATTTTATGTAGGTGTCGTCAGCCCTTCTGCGCATTTAAATTAGCCTTGGGTAAATTAAAGCTCACTATCACT
GGGCAACTTGGAGAGAGTGCGGTTTGTCCCCGAGTCCTCCCTGACAGACCCAGTGAATGGGGCCTCTATTCTCTCCCTTCTTATGTAAATGCGGGCTTCAGTCTCCTAGCCATCCGTCACTGCACAGAAAGACCCTGGCAGGCCCTTTACGAGCCTCCTGCTCGCATAATCCCCGAGCCCACAATCATGCGCCCAGCAGG
TTTATTGCATCCACATTGAGGCTGATCTCTACTGCAGTTACAGGGCTATCGAGGTGTGCCTGGCACACTTTACCCCCAGTGAGGGCTCTGTCTCTGACTTGTCCCGTCAGTCAAGGTGTCCCTCAGTCATTGTGGAAGTTGGGCAGGCTGAATCACGTGGCTATCGCAGTGCCAGACCTGGAGAAAGCCACAGCCCTGTA
CTGAATAAGTTGAGAGATTTACCGTAGTAATCCTCATTAGTTATTTCGCTGCTGAAATCTGAGTGACGGTGCTCGTGCACTTCTCCTGCTTTGATTGACAGCACGTCAACAGCGCTCGCGCCCTGCACGCGAAGCGATGGCGCTTTCTAGAAAATCCACAAGTACCAGCGACTACATCCCACATTCACAGCAAACCCTCA
ATACAGTCTGTGTCCCCACTGTGTATGTTTTGCTCCAGCAGTATAAGTAGAGTGTGATGGGAGGGGCTTTAATATGTGGGTGTGTCCTGAATTTTTGAGTGACAGACAGACAGTCAGTGTGAGAGAGGGAGGGGCAGAGAGTGAGGGGCGGTCTCTACCTCGTGAGCTGCTGCAGTGTGTGGGGAGTGTGTCAGTGTGTC
ATATATTGAGGCAGGTTGTCGTTCAAACATGTAAAGAGTAAATCCTGCCTAACGTCTTACTAAGTAGGCTTAGTGAAGTGTGATTGGTGGCTTGAAATGCCACTCAAGCGGCTGCTCAGCGCTCATAACTGGATAAACAACTGGATATCCAGAATAAACTAATAATTGCCGATAATGTATTACCTGCTCTCTTTATAAAG
AGATTTTTCTGCATGAAGGGTCTGCGAATGGCATATTAATGTGCTGCATCTCCAATATGGTAGGAAATTAAATATGAAAGAACTGTGAATGATGTGTCAAAATGATTGACAGCACATAACTAAGCAACAGAGGGGTTTGTTAATGCGCACGTACCGTAGTATATCCCATGTATGTATGTACTTTTGTGATACACTCTCAA
AAAGCTATATTTTACATTGTTTAGTATTCTTGACAGATCTCAAGCTGTAATGCATAAAAACGCCTCAAACAGAGATGTGCAGCCTGATTGGTTCTCGGACATGTCAATCAAAGAGTGCATTTCGTCATTTTTCCAACCCTCTGGTTTGATTGGCTGCAAGAGTAGATTTCCCTACATGGTCACAAGATTTCGCAATACTC
CGTCTAGCATAGACAAATTAAAGGAATTAATCACAAATTTGTATTAATAATAAAAAGGCGAATTTATCGCCAGAAGATGGCAGCAGATCACTGCAAAATACCAGTGTCAGTCAACAACAGCAGGAAAAGTCTCGCGAGGAAGGACGCGGTGTGGGTGTAAAGATGGCGGCCTCCTTGGTCAGATTTGTCCGCAGCGGATT
CCTATGCAGATCAACTGCTTGCGCATTAATTAACACTTAGTCTTGTATCTTCATTCCTGTTGCACTTAAATGACTGCCTACTCTCCACAAAATGAATGGATTTGATTGATCACTGTCCTCTATGCAAATATAACCCACTTCTCTGATGATGCTAATGGCCATGCAGTGAAATCTTCTGTTCTCTCTTCACTCTCATGTTA
CACTTTACAAAGAATTCAGAAAACGTCCAATCGCTCTCTGTTTATTTAAATAATGTGCCCATTTCGCCAATAGAATGAACAGAACATTTAATTGACAGACTAAATAGCCAATAGAAAAGTCCATATTATTTTACACGACACACATAGTAGGTGTGGTCATGTTCAACGGAAATGTAAAGACTGCTGAGAGGCGTGGCTTA
CAAACAAACACAACACAGAGAACAGCCCGCCCACTAAGCAACACCGTGAAATGTTATTGGACAGGACAACAGCTGCTAGCAAACGATTGGTTCAAAACGGGGTCAATAACGTAGAAAATGTCACAATTACTTCCTGGATGAATCACAGCACTAAAAGGAAACCAGTAACTGTAAGGTTTCTTCGGGAAGTCCACATATTC
TCTTCCTCTGTTTTACACTGGGTGGGAACCAGACAAGGGTTAGGCAGGGATGTGGTGGATAGATGTTGTGAAGATTTAACAGGACAGAGGTGATTGACAGCTAAATATCCCAGCCTCCTTTTTCACTGACTGGTTGGATTAGCTGCTGGATTAGTTCTTCACACAATCTTTGTTAAATAAACTTCCTTAATGGCTATCTT
TTTTGGGAAACGCACCCCAGATCTTTTAATCTCAGTTGCTTTGCGCACGTCCTGTTGATATGATTATATGCATTACTACAGAGACATGTTAATACACGGCTGTCAATCAAATTGGGGGGCGGGAAAACCGCACTCCTACATCATGTTGTGGTCGGCCTCAAAATGGGAGGGACTTGAATCCTATTTCATGTCAGGAAATT
CACCTATGAAGTGGCACCGACGGATCCACAATGCAGTTCGTTAACGCCTGACATCACCCATTCAAAGTGAATGGGAAGCGTTGACACTGACGCCCTGTGTGAATGGGGCGTCAGAGGATCTGTCTATGAGCAGATATGAGCAATCAGCTGATAGATCTGGCTTTCAAGTGTTTTCATGACTATTTACTGTGCAAGTAAAG
CACAGATACTGGTAACATATGTTTTAGTCCCAGTATCTTTGCAAAAAATGTTCTGTGGATATGTGTATACATGTTATTATAGAAACATGGCGCCTGTCAGTCAATTCGGTGGGCGGGGAAAACTGCACTTCCACGTCACATTGCGGTGGCCCTCAATTCCTGGGATTTGGATCTTATTTTAACGTCAGTAAATAAATTTA
TTTGGATGCCGGTAGGAAGGAAAACATTTCATTTGGAATTTTTTTTCTGCAGTCACATCATGTGGATTTGCACTTCAGAGAGGCCGCCGGTGTTTGAGCTGTCAATCAGCTTTGACTGATGAGCACTTCTGCTCGATTCCGGCTGATAAACAACTTCTTTTGCTCAGGAGCACGCACGTCCCACCGGAGCTTCTCTGCTT
TGGTGGGGAAAGCCGGCGCAAGCTTTTGCTCCAAAACTGCCATTAGGGGAACTGGCAAAGGGTCATAAATCCTCATCAAAAGCCCAATGTCCGACCTGTCAGTCAGCTCTTATTGTGGAAGGAATTTAATTAGAGCTGGACCCTCTGCGAGTTTAAATGGATGAGCTGATTTGCACGTCAAACTATAGCGATGACAGCAT
ATCAGGAAGTCCTGCTGAATGCTTTCTACCGGTAAACACACAACTGCTCGGTGATCAAAGCTGCACAGTCCAGAAGACATCAAAAAGCAAGTGCTGATCGCTGACAGGTTAAGGTCAGTGAACGATAGCTATACCTTCGTGGTGAGCATGAACCCACCACAGCTTAAAAACCTTATGTAGCCATAGAGTGGCTAGTGCGG
GCCGCAGGCAGAACGCTCATTCCGCGTTCACTTCCGTGTTGGGAGTTCTGCGGGGCACGTGATGATGCTTTTACGCGCTTTAATTGGTTGCTTTTGCTGTTTCTCAAAGAACGTGCTAAGATGATGAAGGTCATTACTTAGTGTGTAATTAGCTGCAAAGCTACTGTAGTAGATACTATCATCACCATCACATTAAAGTA
TGACGCCCGGTGATTGATAAGAGTTTTGTCCAATGAGATACTGCAAAGCAGTCTGTGTAGTAAAATATCGAACGCTTATTGGCTGCAGCGTTTGACTGACAGGTCATCTATCCTATCGCAAGCTTTTTCAAAGTTCCTCGTTCAGTGTTGTTTACGTCGTCCTGATGCTTATCGCTTATTTTCCACCTTCTGTAGTCGAG
AAAGTTTGGGGAATAATCAAACAAATCTAAGTATCTGTTTTTGTACAGACTTCCCCAATTGTGTCATCTGTCAGACCCCTTGTCTGCACAGTGACCCACATATTGGCCATGTGCAATTCCCTCATCCATTTGCATATGAAACAAACCCATCATTCATTTCCAAAGAAAGAGAGAGTGAGCAGCTAACCGCCCCATCAGAG
TTGTCAGTACATGTAAGACATATAGGCAACAAGTTCACTATTGGAACAGTTGAACAGCATTATACAGGCTAAAATGATGCTGAGAGCTCTTTAGACTGACAGCGCCATCTAGTGAGAAAACAACCGCCGACAGAATATTTGCATAATGCAAATTACTCACTGACTCTCACAGAAATGTGAACACAAATTTAACACACTGT
GTGCGAAAGAGAGACGGGGTCAGAATCACCTTGGATACTCACCCATTATGCTGGAGCTCATGAAAGGTGTTGGGGACAATCCTTCATGGGACACTAATCGACTGTCACTCAAGTGATCAGCATAATGAGAGTCTGCAAACCCCTGGGGGAAAGAGATCACAGCATTAAACACATTATTAGCCGGACCTGCTAATTGAGTG
GGTCTTTCACTTTTACACGTGTTTAGTAATGTCAGTGAAAACCTGAGATACTGTTGGTTTTGCACCTTTTTTACTAACCAACCTCCTGCGGAAAAAGTGATTGACAGGTGGTATTTTGTGTGTACCTTATCTTTATTTGTTTATGATTTAGTTATGGGTAAAACAAAGACCATGCGGTATCACTTTTTTAGCACAACAGT
AGAGAGCTGAACAGATCTTTTAATCCTGGCTTGCTTTGCGCACGTCCTGTCTTGTTGATATGACTATACGCATTACTACAGAGACATGTCAATAAGTAGCTGTCAATCACTTCTTTGGGTGGGCTAACCGCACTCTTACATCACGTTGTGGTCGGCCTAAAAATGGGAAGGATTTGAATCCTATTTTAACATCAGGAATT
TCTGTGAATATAACCAGGTTCTAATGGTAAACATTTATTAATTATATTGTTTTATAATCGCACTTTATAAAAATAGTCTGAAGAAACACTTTGATTGACAGTCATCCTTTGTGCGTGTCATCAGAGAGGGAAAGCCCCGCCCATTAGTGACGATCACTCTTTCATAAGCATAGCACGTTAGTCTTGTTTGAATCTGCCAC
ATTTACTCTAATTAGCAACAATAAACACATACTTAATCCTGCCAATCAGAAACTTGACGGGGGACTTGAATAAGTCAATAATGATTTAATCACCATTTGAAAAACACATCTAAAATTACCCATCAATCAACAAGTTGATTACACCAGCAATAGGAGAAAAAGGAAATATTTCAACAATACCTTATTCAAACCTTTGAGTA
ATTTTTGGAGTAGTGACTGGTGGAGGTGTTTTTCGTTCACCTGATCGTCTACCTAAATATCATAAACATCACGTCACCGAAGACATGTGATTTGCCCACCCGAGTGACGGGGGTTTCCCTTCATTCACCGGCAATCATGTGACGTGGAGCGTCATGAATGAAGTCACATCCAACACGGAAGTGAATGCTAAGTGAGAAGT
AAGAAGGACGGAGACTCTCTCTCACACATACACTCATATCCCTTTTCTCTCTTACTATATTCAACCTCATCCACCAGAATGCTGGCTGTTGCACTGATCAGAGCTGTCAATCAATGAAAAAAAAACAACAACATTCATTTCAGTTTTGCTGTCTCGGTTTAAGCTTATAGCTTATACTCCAAAAGATGAATGCAATCTGT
CTTATTTATTTGTCAGCAATAATGGGAACACACAGGTCTAAGGTCAAACATTTGCGTTTAGAAATCAAAGAGGTCACAGAGAACACATGTCACTCAATACTGATCAAAGATCAGCAGGAATGTGTTAATGAGCCTTTAACAGCAGGCTGACCTTGAGTGGTGGAAGCCACTTCCTTCCCACAAACAAACACGCATCCCCA
CGACTCACACACTTCTCATTTCTCATTTGAGTTGTAACATAACTATCAGATTCGATCAAAGCATTAGAGGGCGTGGTTTGAAATTTTTATTGAGAACCCAGTATACCAATCACCGCACAGACAAGAACCTGCTGCACTTCTCACAAGCCAATGAGCTGCGAGGAAGGAGGGGCTTCAGCGCTCTCGTCTGTCTGCTGTGC
AAACATCACCAGACGGCGGCTACGTGATTTCCCAATGAGTCACGTAAGTCACGTAAGTCCCGCCTCCGTCTTCTGACGTAATGGTTGCATATATAAACAACAGCCGTCACTCAGAAAAACAATTCTATTTACGGCACAGAAGAATGCAATACGTGAAACCCAAACCGAGCGCGAGATGTTTCTAAACAAAGCGAACATGG
AATACAAATAAATATATATACATTAATACATTTTTTTTTTGTAATCACACTTTATTGAAACAATCTGCAGAAACACTTTGATTGACATTCTCACTTTGTATGTCATCAAGGAGGAAAGCCACGCCCACTAGTTACCACCTCTTCCTGAATATTAGCATATGACCCAAGTCTTGTTTTTAAATCTGCCACAATGCATCAGG
ACACAGGCGGGAGTGTGTGAATATCTCCAGCCTCTATTGGTGGACATGAGTTACTTGTGTTTGCTATAATCAGACTTGATGAATGAAGCACTGTGATTGACATTCTCCCTTTGTACGTGTCATCAGAGGGGAAAGCCCCGCCCACTAGTCTACCTCATTAGCATCTCTAGTGAGAAGCAGCCGTCTGTCCATTAGCCATT
CGCGTCGTCCGTCCGCGGTGTTCTGGCGCGCGCGTCGTGACTGCTGCGTTACCTTTAAATGGAAAGGCTTTATGCGCGGCGCTGATTGGCCCGTCGAGCTGTCAATCACTCGCGGGAGGCGGAACCCTCGGGCCGCTGCTGCTTCAGACGCGCGTCCAGGCGAAACGGAGCCTCGAACTGACGGCAGAAATGGACAGAAA
GCAGCTTTAGGAGTCCAGCACAGACACTCCGCTCCTGCTCATGATGAAGAACACACACACACACACACACACACACACACACAGAGCTCTGATTGGCAGCCAGCCTCACGAATGGGCTTCCAGCTGCTGTAGCTCCTCCCTCAGGGCCTGGGCCCGCCCCAGTTTGTCCAGCTGCTCCTGGCTGGGCTTCAGCTCTCCGG
TGACGTGTCAATCACACCAAGCCCCGCCCATCAGAACTTAAAAGCAGCATAAAGCCAACGCGATACAGCACCTGATTGGCTCACACAGCCCTCACTGACGTGTCAATCAAAACCAAGCCTCGCCCTTCAGAATTTAAATCCAGCAGCAGGGAGCCTTCGCTTCTAATTGGCACGCTGCCCAAGCCGTTGCTAGGAGCGAA
GGGGTTTCCGTGTTTCGTCTCTGGCGCCAAATTTTCTTGTTGTATACTTAGGGAACAGCCTTTGCAGAAATAACCAATAGAATGGCGACTTGAAGTGACAGGTGCTCATATCAGCCAATGGCATGGGTTAGGGCTGGGAATCTTCTGTCCAATCAAATACATAGCTGAGCGCTTGTAAAGCTGTAACATAATAAAAGTTT
GCCTCCATTTTTTTAAGCGCCCTCTTTGCCTTGTTTTGATAAAGTAGCCCCGCCTCCACAGCGCTCGAACTTGATATGAAACTATCGATTGGTTTACGTCCCATCAATCATTACACGTTGCTAAGCAACAATAAAGCGAGGACCGCTATCAGGTATTCTCATTGGCTCTTGCTTTATGACGCTATCTTGCGCTCCCGCCT
GATGATCACAGCGAGCCGAACAGATCTTTTAATCCTGGTTGCTTTGCGCACGTCCTGTCTTGTTGATATCATTATACATGTTACTACGGAAACATGTTAATACTCGGCTGTCAATCAATTCAGTGGGTGGGGAAACTGTACTTCTATGTCACTTTGCAATCAGCCTCAACATAGGAGGGATTTAAATCCTATTTTAACAT
ATCAAACCAATCACATTCTCTCCATCATCATGCAGGTCACACTGTCCTCCCTCTCCTTTATCCATCCATTCATCCATCTGTCCATCACTGGCCTCCGCCATCCAGCTGTAATGGCCCATTGTCGTGATACTCGCCTAACCACTCCTTTTCTTTCTTACTCCATTCACGCCATCATCGGACTTCTTTAGGTGCATGTGAAA
TTATATACCAGTAGTAAAAGGGAGGGGTGAAGGTGAGTACGTCAGCAATAGCTCGTCCCACAAACAAGCCTCAGCCAATGAGTAATGCGCCAGCCTCCGCAGAAAAAGGTCAATCAAATATGAAAATAAAGGAAAACGTAGACGTGGCGGGAATCAAAACGCGCCAAATTGTCCAGGCTTTTTTGAGGGCGTTCAACCGG
GCTGATTCAAAACTAATGGCGTACAGCTTCTCACTCAGGGCTGTTCATGCTAATGAGGGAGAGATTGTCCCTAATGGGTGGGGCTTTCCCAGTCTGATGACATGTACAAAGGGAGAATGTCAATCAAAGCTTTTATTTTTATAAAGTGTGATTATAAAAAAATTGAATTAATTGACTTTTACCATTAGAGACTGGCTATA
TTGTCCAAGGGAGGTGGCCTTCCTGTTGGCAACACAGCGAGTCTAACAGCTCATTGGCTTACGGCTTCCTCTTTAAGGCTTGGATTGGCTGAGGCAGCATTCACTCAAGCCAAGCCCCGCCTAAACCAGCTGAGATTCCCAACTCCTGACAGGCCTGTTAGTGCTCGTTTCCTTTCTAGCAATAAACGATCTCAGAACAA
TTTCTCTCATTTTCCCATCAGTTCTACTACAGGTCCCGCCTCCTGACTTAGGATTGGCTGTTTGTAGACAATAACATTCAGCGATTGGACCATTGACACGTCACTCATAGAATAGACCGCCTTTGTGTGCGCAGTATCCCACTGATGATGGCGCTGTAAACACTGTGACGCGGCGTTGCGCAAACCACAGATCGCTGTTG
ATCACAGGAAATTGGAGGAAGGAACTATTTGGTCACCGCGCGCACGTCACTGCGGGGGCTTCACGCAAGAGAAATAGCGCTCGGCAATTGGCCACTTGCCCTTGTCAATCAAACCGCACGCTTCCACCCCCGCCCCGGTGGTCAAGGTTGGTTGAGAAGGCGTCAGTGTGTTTAGTTTGTGCAGTCGAACCTGGAGCAGT
GATGCTTTGTTATTCGCTTACTACTTTTAACTAGTCTAAATATGATCTTACCAGTCTTTTGGATTAAGCAAAGACATTGGACACGTATAAATCTTTCTAGTATGCGCACATCAATCATCGTTAAGCACAAGGCAATTGGTGTGTATGCTAATGTATGCGTGAAAAACAAATGATACTTTTTATACTTTTCAAAACTACTA
TTTACCTACCATCCTGACTTGAGTAAGATGGCGCTAGATCCTATTTGCTTGTTGTCCCTTAGAGGGCGCCGTAGTGTTAAGTCGCGTGTTAAACTGTCAGCTGACATCCCGGAAGTTATCCAAGTAACAAACATCGCTGCCAGTTTCTGAACATTTCGTGTTTCTTATTAGTTTAATAGCCTTATTTAGGACGCTGTTAT
CATACACTAAATATTTACCAATAAATATCTGATAATTACCTGTGTTTGCCCTTATCTCAGCAGTAAGTATAGAAACAAAGTGATTGACTGTCAGGGTTATTCAGTCTGCAGCCTGACAGGTGAAGCTCATGTCTGCTCGTGTATATTTAGCTCAAGTGTCACGAAAAAGGGCCTTCACGGTCCTCTAACGCGACCTGTAA
ATTCCAGTTTAAGAAGGAACTTACAATTAGCTGGTGAAACCCAGATGCCTCCCATTTTGAGGCCTGCTGTGATGTAGGTTTCCTCCCCCAAATTGATTGACATCCATGTCAATACAAGACATGCCAGTACAATTATAAAAGAAGATTCTTCAATCCTGATTTGTGGACATTTGTACATTAGCATAACTAATATCCATACA
GCATCTCCTTATGAGTTTAATCCCAAATGCTCAAGTCACTATTATGAATGAAAATAAAAAACAATAAATGCGGCTCGAAGTCTTCCGTATCTGTCTGTCAGACTGAGTGAGCGGTGGAGGCGGGAGCGAGCCGAGCGAGGCGGTGGCTCGCACTCCGTTTTGCCCTATTATGGTCACGAGCGTGACAGCGCGCGCTACCC
TGTTCAGCTTTTTTCTTAATCACAACAACTTTCTTTTTTCTCTTACAACAGCATTTATTCTTTGATGAGACATGTGATGCCATGAGGGCAAGAGAACCTGTCACTCACATGTGACTGACCAGTAGCAGACTACGTTATTTCAGCCATTTCCAAAAGACAGAAACCAATAACATCTATAATTTTTACTTATTTAAGAGGCC
GCCGGACTTTCATCCTCTCTCTCACTCTCCCACCTTCTATTGTAATGGTGATGAACTGTTCCTTGTCTACCTGTTACTTACTCTCCTCCCTGACTGACAGGCCATTCAACCTGTCCATCAGGTTTCATTTCCTCCCGCAGGACTCGTGCAGGAACAGTCACACCTCAACAGCTCAGAGTTTCCCTGTTACCAGTGATGAA
CCGAGATCAATGGAAAGGCAGGAAAGGTCAGCATCTTTGCAGCCTGGTGGTGTATATGAGTGACACAAGCTCTTCTTCACTGTCATTGGCTGAGACAGGCCTGTCACTCACAGGGCCTCAGGGGGATAAACCCCTCCCTCTTTCTCAGCAGATGCTTGTGGGCTGAACGCTTTCTGCATCTGATGTCTTTCAGGAACATT
TTCTCAGCTCTTTGTCGATAAAGTTCGAAATAGCCAATCATTAACCAAAACAGTACATCGAAGGCGGGACTTGTAGTGCCAGGAGCGTCTCTGATTGGCAGCTATTGTTGTCCGTGCGAGACTACCGGGTAGTGCAAACAACATTACCCGGGGGATGCAACGTTGTATACTTGACTTGAGGTTGTAATATTTTTTTAATT
CCTAGACTGGTAGGGGGATGGTGCCAGTCCTTCCCTCACCTTTTAATGTGGCATTCCCTTGAGGATCTTGTAAACCGCTGAGATCACAAAGACAGCCGGTGACAGACAGAAAGGCGTGACAGATACACAGCTAATGACCCCTCACAGCTGAGAGAGGCATGGAGAAAGTGTGGAGAATGAAAATGAATGCTAGAGCTGAG
AATGTTGTGCTTTTTTCTGTCTATTCTGATTCTGGTGGTGTTTAGCCGATTGGTTTGTTGGGGGTTAGAGAAAGAGCGGGAGAGAAAGTGAGTGACAGAGCGGGGGTTGGAGCTCATTGTGAGCAGCAGTGAGTTAATCTCTTTAGCGGCACACGTCTTATGTAAAGAGGTGTAATGGTCTCTGCCTCTTCTTGCCCCCA
ATGAAAGACCCGCGAATGGCAGATTAACCTGTTGCTGCTTCTATACAGTAGGAAAATAAATATGAAAGAAATTTAGATGATGTGTCGAGATGATTGACAGGGCGCATGACTAAGTAGTGTGTCCCAATATTTTGCATGTTGATACCAAAATCCCTTTAAGGCGATTCATTTCAATTGGCAGCCATCTTTGAAACACCTCT
GTGCAAAAGTGAGTACCAAAAGCAAAAGGAAGTGATTTCTTCAGTTTCCCGCCCACCCGCACACATCCTCCGTTCTTTCCGTGACATGATTGGTCAACAGCCCGTCAGTCAAACCAACGTCACGTTCTCCTGTGACTGTTTCCGGGTCTTTTAAAGAAGAAAGAAAAAAATAATCAGTCTATCGCCATGTTTCACATGAA
TCTCCCCGCCCACCATTTCCCCATGCCTGTCAGAGTGTGCCTCAATCTCTACCTTGACTGTGTCAGGTAAACAGCACAGTGACAAGCATGAAGAAAGCTTTCAATCAATTCAGTGGGCGGGAAAACCGCACTCCTACGTCACGTCACGGTGGGCCTCAAAATTGGAGGGATTTGGATCTTATTTTAACGTCAGGAAATAA
ACTCTAAAGACAACACAGTTGACATCACTGGACGCGACGCCGCGGACTCGCATCCTGCTGCCACGTCTAAACTGACTCCGTTGGCAGGTAACCAAAAGACTGACAGTCGAATCAGCCAATCAGCGAGAACTAGATCAGGGTGCAGACCGCCTTCTTGACCAATACCACGCGCAGTGGGCGGGTTTATAGTGACAGCGATT
TCATCTGTGTGAAAATGTGGATGTTTATGCTAATGAGGGAGAAATGGTCACGAGTGGGCGGGGCTTTCCCCCTCTGATGACATCACACAAAGGGAGAATGTCAATCAAAGTGTTTCTGCAGACTGTTTTTGTCAAGGCTGATTATAACAAATAGGTTTGATTAGTTTATTATGATTCTGTGGTGTGGATGGGTGTTTCCC
ACAGGGCTTTGCTTATGTGGTATGTCGACTATTTTCTTTTTTTCCTTTACAAAACCTGCTGCGGTATAAAATCATACGTTGGAATGAAATGTGATTGACAGGCGAGGAGGGCCAATCCGCATTCTCAAGGTCAACCGTGATTGGTTAGAATGACGCTTGGTAGGGTGGTTCTTCGAAGACAGCTAATGGCGTGCTGATAC
TGATAGAGTAACCGTGGTGTGAAGGGATCTTCTGAATATGAATGATGTGACGCTCCGTAATGGTTACCAAGCAACGACGATTGATATGATTGACATTCATGAGCGCATCCTTTTCCGTAGTGGACAGCTGTAGAATCACTACAGCTACCGAGAATCTTTGAATTAATGGGCCTTGTTTTAACGACTGCTATTTAGATGTA
TATTGATGTAAGTTTCCGCGGCTGTATCCCATCTAGACTTTACCGCTGTTGTGGAGGGCGGGGCTTACAGCCAGTATAGAGCAATACAATTGGCCAATGCGATTGTCAATCTATTAAAAAGCGGCAGACGGGCAGAAGTAATGGCTGATTCAAAGTAAGAGCTCGTAAAATTGATAATACAGGCTTTTCCTTTTGTATAT
TCATGACAACGGTGAGGGGGGTGAATTTTTTTTATAACTCATCCGTTTCCTTTATATTAGGTTATATTAAGTCTGCATAATTAAGGGCGTGGCCACTTGAGTGACAGGTCTCGCTGGTCACTGTCACTTGACCTCAGCTGATTCCGGCTGATTAGCAGCTGAACTCGGCATATACATCGTGTTTTTGTTTTGTTGTTTAT
TTCTTATTATTATTATTGTTATTATTTTTTTTTTTCCCAAACAGCTAGCTAAACCGATAGAGCCACTGAGAGGGCTAGAGCGCTTGGAGCTGTCAATCAGCAGCTCGAGGCTCCGCCCCTCCACACTAAACTCATCTGATAAAACACGGATAGCCGGAGGAATCAAAGACACCGATTACACCGCCGTCCCTTACCGCTGG
TTTTTCCTGAATATGAATAGCTGCATATGATCCAGGTGCTCTGTGTGTGGCTTTGTGTACCGTCCAGATTGCATTACAGGTGTGAATAGCGGTGATTGACATGCTTGGTTTTAATGAGCGTGTGTGGTTTGTTTGGTTGGGTACACTGTGCCCCATCTTTGTGTTTTTTTCTTCTGCTCGGATAGTGATGTCAGAACTGT
AAAAGTTACTAAGGTGTTAGTAGTAGTATTGAGTTGTTCAGGACCAGTGACGATTCTATGGCGGAGACCTACCTCATGAATATTAATATCTTTACGCTGACGTTGATGTGTAACCTTCCAACCGAGTGTCTAGGAAAGCAAAATATGATTAATATTCATTACAGAAGCTGTTATGTATGAATATTTTTCACAAAATAAAC
TGGGCAGCGCGAGAAGGCTTAGTTCATTTAAATCCACTCAGAAAGATCATGTTCAACTCATTTTAATGGCGTGTTAATAAACAGTCATTTCAGTGTGACTGACAGCTCAAACGGCATCTTCAGGGGGTCGTGGATTGACGGGTGTTTTCCCTTGAGAGAATAATGTTTGTTTTACATTCGTTTTTTATTTCATCTGCGAT
AGTGAGAACAGCCAAGTAGTGCTGATCGCTATCTCCTCCGCCGTGGCCATCATCCTCCTCACTGTAGTGCTCTACATTGTGATTAGCAGGTCTGTCTGTCACTCAAGCCACAGTCACGCAGGGGTTTAAGTGTGCCCATCTTAAAGCTGTCACTTTGCTGTCTCAAGTCTCTCCCCAGGACCCTTGATCTCCAATCCTTC
TTGAGTGACACCAGCCTGCTTGTAGGGGTGATCGCTCTCTAGAACAGCATAATGATTGGATGTGGTACAAGCTGACAGGCCCTGCTCTGGCTGGTTCCCAGTAGTGCTGTCAGTGGATTGGTTAGGGTTGAAGGTGGGCGGGGCATATTTCTGGTTCAGGGCAGAAACAGCTGGAAGAAGTTCCTGAACCAAACCAAACA
CCCACCCGGAGGGCTAAAACGGGCGTGAGCGCCTCATTGGCGGTGGCGTTTCCCCACGTCCGACACGCCTCCGTCAGTCACCGCCTCCTCCCGGAGCCGGGTAATATTTAAAACAACCCCACACACCGCAGTGTGTGCGCTAAAGAGCTCAGACACGGACACGGTGTGAATTTAACAAGGAAAAGCAGAAGGAGTTTTAT
GAGCCCTAACACCGTATGCTCTCTTTCACTCAGCCCCGGGCATTTTTGTGTGTTGCTCGGATTGTTTGATTGATAGGGAACGGAAAAAGACGAGTTTGAGTGACAGCTTACCTGGGTGCCAATCTTCGTCACACTGACAAGCGGCTGCAGCAATCGGGATCCGCATTTGTCGCGCTACGTCATCACGCACGAGGACGCAG
TTGTTCAACTGTTCAATTTATTGTCTACTAAAGCGTGTTTAATGGCGAAATTTGTATAGATAAACTACATTACCCATAATGCTGCACACACAGAAAGTTCCATCAATCAGAGAGTTTGACGTGACAAAGCGAATCAAAACAGACCTTTAGCCCCGCCCACTCAAATGATGTAATCAATGGTCGGTCTCTTTCGCTGATCC
TGAAAGATCTCGGAGTGGCGTCAGCAGAACGTGATTAAAATTCAAAAGTGAAACCCCTGCGCGCTGCGTCAAGCGTAGGGTGTTTGATTGACCGCTCGAGGGCGCTGTGAGATACAGACAGGGCTGGCGCTGTCACTGTGTGACCCCGGCTGAGAGAAGGAGGAGGAGGAGGGTCTTACGCCGAAAACAAGCAGAAAATC
CAGCGCCACGTCTTGTGAAGAGTGTCTCCTCATTCACCCGAGCTGCGCCTGGTGCGCGCAAGAGGTACGCGCGTGCCACATTCCTGACAGACACTGTGATTGACAGTTGATGGGCCTTACTGCCTGCCTTTGCACTACACAACTTGACTTGTGCACTTTTCGTTTTTCCACACAAGTGTTTAAGTGTGTGTGAAGACTGC
TAGGGAACACTAGAGGGCACCAGTGCAGTCGTGTAAACGCGTGTAAGGGAAAAGATGGGCACTTCCGTCAAACGTTACGTCAGCGTCGACTGATTGTCTTCTAAACCAATTACAGACAAGAAGTGAACGAAATGAGGCGTGACCAAGTGCAGTAACACAGCCAATCCCAACGTAGCAAGCGTGAGCAACGGGTCCAGAAG
AATGGCTGTTTATAAAGTTCCCCAGAGGACTTCAGTGGAATACATTGGCTTTCAGAACAAATATGAGGGACCTTCTGATTAAAACAGCCCTTCCCCCAACTGCCAGTCAATCTTATTGAGCCCCAACAAATCCCTTTCTTTTGTTTTGATTGTCTGAGCCTGAGCCTGCTGGTGAGCTCTATTCTAAAGACTCTGAAACT
GGGTTCACAATGTGTAAATGATAGCCAGGGTTGTGATCTCCGCATATGCATCCCTCTCACTCTGTGGGGTGGTAATGCTAACTGGGATCAGAACTGTCAATCAAACTAAAGGACAAGGAGGCTCAGCAGGAGTGCAATGTGTTAGGACATGCCTTGGGGCACCATGAATTGTCTTCATATCTTTCAGCAGGGAGCGAATG
AGATGGACGCCCGGGCGGATTGTTTTTGTTTTTTTCTGTCCTCCACTGCCTTTACCCGCCCATTATTTTACGTAAGCGCGGCACCATACTGACTGACGAGCGCTTTGTCCAATCAGAAACATATATGTTAATAACCGAAACCAATTGCAGCGCTTGGTTCACAGAAACCCATCCCTACTCATCATGAGGGGTTTGTATGT
TGTGTGCTGACTCGCACACATTAGCTGCTTTTGAGGCAGGACCGCTGGGCTGTTTACATCTCTGTTGTCATGACAACTCCTTCCACCACACACAGTCTGGGCCATCAATCATCTGGAGGAAATGACATTGTGTGCTGAACCTCGCACTGTATTATTTGCCACAGCATTCTCACACACAGGTACACAAAAAAAGATAATTT
GTGTAAAGCCACATGAAACAAAACAAAAATAAGATGTATATGTTGTGTTCAGTGGCTAATCAGCCGGAATCAACTAAGGTGACGTGACTGCGACCAGTGAGACTTAGCTGTCACTCAAATGGCCACACGCTTCATTACGTAGACTTAATATAACTTAATATAAGTGAAACGGATGAATCATAAAAAATTCACGCCCTCAC
AGGTGATGACCCGCCCCTTTTTGACATTCCATCATTTGCGATTGGACGAGTTGCCAAAACAAAATAAATGTTTGTTCAGGGACTGGTAATTAGAACTGTCAATCACGCCGTCATGCTAGAGATTTAAACCCCGCCCGTTTACACACCTCTTTGTGAACGGATTGAAATGGACTACTAGCGTACTGCATAGTGTATATTGT
GTGGAGACGAAGGAAACGTCCACTCTCCAAGACTAGCCTGACAACAGAGCCTGCGCGCTTGACTACAGCAGGCAGCGAGAGCACTGCGAGCTGCGTCACTCACACCACCATCAGCGTGAAGCTTGATTGGGAGAAGAAAGAAACAGTGCTCCATCTGTCAAATCCGCCCCTTTCTGATTACTGCCGACTGCATCATTCGG
GCCTTTCAGAGGCAGTCCTCCGATGATGTAACTCTTTCCAAATATAGCGTGTTGCCGAAGCAGCCGCGCCCCGCTATTGGTGCAGCGCGCTGTCAGTCATGCAACGTCACGAAGCTAGTGTTATTATTGTAAACAGGGTGCTTACTTTCCACGGGCGCTCGGGTCCCGAGCCTTTGCTGCGCGCTTCTTTGTTCACTGCA
AGGAACATTATATACTTTTGAGTGTGTAACAGAGGAGTGTGCAAGCTTTGGGACATACTACTTCCTTGTTAACAGATCGTTAAGTTGCTTAGTTACATCCCCTGTCAATCATCTCGACACATCAACCGCATTTCTTTCATATTTAAATTCCCATCTTATTGGAGAAGCAGCAGCAGGATAATCTCCCATTCGCGAGTCTT
GCTTCGACGCCCAATTGCCTCACCCCCTCCCTTCCTCGATGCGTATTGGAGTACTCTTTAAAGAACAGCCGCTGAGGACCACGCTATTGGCTATTTGGGCTGTCACTCACCAGACTGTTTTCCCTACTTTTTCCCTACATGACGATAGGTTGTTGACGTCAGCGTTACCTTACTTAGTGTCAAGTTTATCAATATGAAAA
ATTCTTAGTCGTTTCTCTGTTTCCTGTCGGTATGAAGGAGGTGCACCTTGTGCTCAGGGAGAGGAACAATACAGCCTTGTCCCAGGTTCCTCTGACCCCCTGCGCTGCCTGTCAGTCTGTGATTGTCATGCAAGGCCCTCTCTAGAAACAAAAGGCCTAGATGGGCTTTGTGGCCCACCAGGACCCCAGCATTGTTATTG
GGAATAAAATCATAAATGCATCTTCACCGTTTAATATTTTGAGTTTCACTGTATCCGAGCTGCTCCTGTAGTAGCCGGGCTCGTCCATTGGGGGCGCGCTGTCAATCAAACTCTAAATCTGTCGAGATGGTCATGGCGGAGGGCACAGCTGTTCTGAGGAGGAATAGACCAGGCACCAAGGCGAAGGTAAAATGAACAGC
CAAGGCCGCCCACTAGCTGTTGGAACAGAGCCCATGTTAAGGTTTCTGTGAGCAGCTACCGTTCAGTTTTCTTCTCTTCCTCCAGTCTGGAGCCTCTGACAGGAGATCACCCTGACGTCTCTCTCTCCTCTCCCCATCCCCCAAACACACTTCCTGTGTCCACAAAGAGCTGCTGTTCACAGGGAACACTGGCCCCATGC
AACACTGTGATTAAACACTATTACATGCTTACTAAACTCTTTTAACTACATTCAACAGGACTGGGTTGGCAAACAATGATACATCAAGGCACAATAAGGGATGGATTGTCTGATGAGCTGATTGATGGACAGACAGCTGCCTAGGAATAGATACATATTTTGATGTGAATATTAGTTACTGTAATGGATACAATAGCCAA
TTCATTCACAGATAATGATGTGTGTTGGGTGAGTGATGAGTGTTTGAGTGGTCATCTATTAGGGAGAAGGTCGTTGGCCTTAAAACCCATCCAGTGTCACTCAAGTGTGGAGTCCTATTCATCATTAACACACAGGATCTTGAGCTGGGAGAAGAATCATTACCCTTTACTCTTTTTTGGGGGTTTTACTACCAATGGTA
CAAAGGGCCATCTCTGAGTAGGCTTTGTGTATTGACTCAATCGCTAAACTTCTGACAGTCAACCCCCGCTCTCGCTGTAAGCACACATACAAGTGTGAACGCTCTGAGTGACATCTTTTCCATCAGCTAGTTAAATTTACCCACACTCTCTGTATGCTGTGTAAAAAAGGTTGAAGTTGCCACTGTAAACACAACAGGCT
TTTTATATTTTATTCATTCGTGTAGTTCTAGAAAACGTGTACATCGCAGTCGGCGAAGGATAGGCTATTGCGTTTTCTTTTACACTCGCCGTGACAAAGGGCTGTCAGTCACTGATGTTTACATGATTTCGCCAGCCGCATCTGTATGGCATGAGTTCATATTCCTCTGCAACACATTTATTTGCTGTTATATAAAACGC
AAGTTACCCTCGCTCTATATAACCATTACAACATGGTTCAGTGGATGTATTCACAACTGTAATACCCTTGCTAAGCCATGCGTGCTAACCTGCTGACAGGCCAAAAAAAATGTCCTCGTAGGTGCGGTGATTGATAGGACCTGAATTGAGACGTTTCTGCTGCTCATTAGCAACACAAAGGAATGTGGGAGATCACGTTA
TGTCAGTCCTTTAATGCGAGCTCTGAAATAACCAGCTGCGAGCAACAGCTCCAAAATCTCTGCAAGCTTGACATTCTGCTCCTCATCCTCACGGGTCTCCACCTGTCAATCACTCAGTATGTGACTCAGCAAATTAAAACACAGACATTTTATTGTTCGTCTTTTACTATCACTTGTCTCTGAAAAAAACGGAAAGTTAA
TAATCACTTGCACCCCCAGCCCCCATCCGCACCTGGCCATCAGAAGCCTGTCATTTGTGAGAACTGCACAGCAAAGCTGTTGAGTGTCAGGTCAAGCACCCAATTGAATATGTTAGAAATGTGTGAACAGCAACTGTGAGGTGTAAGATAAGGCTGAATAAAACTCCTAAGTAACTTAACTACAAAGTCATGATAAAAGT
AATGCATTTCAGACTAAATGGCATCATGTTTGAAGGCTGATATTCAGTATGACAGAAATGGCAGTCTCCAAAAATAATCTGTCCCTTGTTTGATTGACAGTCACCATGTGGCACATAGCTGGAGGTGCAACTGATATCTCTGCTGCCCATTCCCTTAAAAAGACATCATGGCCCTGCTGGGTCACCACTCTAATGCTATC
CCAGTGCTCATGCCCCATTCAATGATATGCCATGCTGAAAACTCTAATGGCTGGCATTAACCTGTTGATGACCAAAAGGAGAGACTGGCTGTCCCTGTCACTCAAAGGAAGGGCAAGGCAACCCCCACTGTAAGGGAAAGATATACCGGTTACAGAACGCTTGCTAACTGTGACTATTTTTGCTATTTGGTACAATCATC
TAAATGCTGATTTGAAGCTCTCAAGCTGCACAAAACAAAACAAGCAAGTCCTAAAAATCTCTCACAAATGTGTATATTCATGACACGTTAGCTGACATCTGTCACAGCGTCAATCAAAGCACTGCTACGACTGCTTGTATTAATAATACACATTTATACAGATTAAACATCCATAGATATACGTGCATATTAAACGTATA
TTTCTCCAGCTTTTTAGATGATGGTTACATTCACAAAGTAATTATGCGCCGGAGAGTCCAGAAATAAGCTTTAATTACATAGTAATCGCCTCTGATGGACACTGGGAAGTGTGAGAGCTGCCAGACTGCAATCCATCAATGCCAAACCCCTGGCCACTTTTAATTCTCCTTCATTTGCATCATAACCTCCGCACCAAGTT
CCACCTCTCTTATCCAATACGAAAATCCCGCTCTGTAAACCCCGCCCCTAAACAGACAACCAACAAATCCGATGTCAACAAACGCAAGCAGACAAAATGATTGACAAGCATTAAGTGTTTCTGGTTGGATAAAAAGCGCGGTATTTTTCATGATGGAGCTCTTCGAAAGAATGGCGTATATGCCAAAGCATGCTAATAGG
GAGAAAAATACCTCGATTTCGCATATTTGTTTTATTGTAATAAGCTCTTAGTCCCGCCCATCTGTCATATCCATCAACACTATTGGACAGTCTTAACGTCAATCAAAGAACGTCAGCCTCCAGCGCCGCCGCTGACGTCACGATTACGCGTCATATCCACCATGTCGCGGTTGTTGCTGTTGAGTTTTTCCTCTTACTTA
ATCAGCGCGATGTTTTATAAGAAATAACTTTTGTCTTTCTGTGACAGTCTGTTTGTAGGAGTTGCCTGCGCGTGTTAGCCAATCAAAAACACTCTCTGTCTGTCACTCAGTGATTTGCTGACATCGGATTGGTCGGCACGCTTTTGAAAGGCGGGATTTTTTTCCAAGGGCGAAAAAAAAAACGGTAAATAAACAAATAT
GCGCACCGCTGGTATTCGGCTGAAGTTTTGCTGATATGGATGAGCTTCACCAGTTTCACTGCTTGAGGAGTGGAGAGAGGGGCGGGGCTAAGAGTTTGAGTGACACCTAACAGAGACTCGCTCTTGTAACATCTCTTGTGACCTTGGTTGACTTGCTCAAATGCTTTAAAGTCATGCAGTGTATTTTTTGTTTTTTTTGT
TTGTTTGATATGTCAGAGCCAACATGGCGTCGCCGTGTGTCCAGTTTCACAGAGTCCGCTACGGAACTCGCTGCAGATCAGACCACTGCTGACTGACAGCGCGCACTATCATGGCGGAGGCAGGACAGGCGGAATCAGAGCAGGTAATTAGACAGCGAAACAAAAGCAGGATTTCGTGTTTTATTCTCATCTAGAATGGA
CCGTTTCTGAGCGAGGCGGAACCCGGAAGCGCGAAGGAAGCGATTGTCCACTTCCGCATTCACGCGCAGAAGAAAGCGCGCACCCTAGAGCGGCCGCGTGTGTCAATCAGCGATGTCGGGGGCGGGGCTACAGATGGACACGTGGCTGCGCTGATGATGTCAGAGATGAGCTCAGCTTCCGCTTCGCTTTGTTATTTTCC
AAATGGAGTCGCTTTTACCTGGATTCAGAAACACACTCAAGGTGAGAACAGTGTGTGTGTATGCGTGTGTGTTCGTCACACATCTGGACTGACAGCTCTTCTGTCGATAAGATCAGGGCGGGGCCTGTGCTCCGCTCTGATTGGTCGAGGGCAGAGCTGCTGTAATGTCATTGGAGGTCAGCTCCTCTCGCCCACGCGGT
GTTTGAGTCTGGAAGAGTCAGAATAATTGTGCATTAACTCTCTTTAGGGCACTGTAAGCCTTTTTTAATGTTCATATTTCATATCCGTTGATCGTGATTGACAGGTCGTGTTTTAAATTTGGGACAAGACATGACACTGTGTTTTGAGAATGTGACATGACAGCTCTGCCAACATTTGTCTTCGGTTTAGCGAATGTATC
CGGGGTACCGCCGTTGCTCATGGCGCTGCACTGCTCTGATCGCGCAGCTGTTTTTATTTCACTGCCGCACGAACCGAACCGAGGAGCCAAACATCTGTCAGCTGACGGACACCGCGCAGAACCGGAACACAACCGGTCAGCTGACGCGGAACACTTCCGGAAAAAAAGCACCTGTTTTCAAATTAAAAGCCCAACTTTTT
CGCGCGTTAAAGTGAATTAACAGTTTAACTTTATGATCTCCGAGAGGTTTGTGCGTAATGTATGAGATTTGCCCGGCTGCAGATGGACACAATTCCACGTCCCCACTGCTGTCCATCAACGTGGCACAATAAGCCCCGCCCACTTCGGTGACGACTTCCGGCAACAACTCCCTCCTCCCTGAGGCGACAGATTCCGGCGG
GGTGTGTACGGACAGCCTCAGCAAACTTGAACCTTCAAAACAACCGTCTGTTTGTGTTTGTCAGCGGTTTGCGCGCGTCTTTGGGGAGTTGATGGACAGCGCTCTGGCCAATAAGATCACTCGGAGATTTCAATTTGTTGCTTCTAACCTCTGATTGGTTAGTCCTGCGTAGTGGGCGAAACCGCATTTTCCGGTTTTCC
TATATTTGTGCAAAATTAGCGCCTCGGTACTTATTGTTTGCCTGGCATTCATGCTCTTGCTGAATTCATAGGCTAATACAATACTATTTCAGAGCACACGTGTCACTCACATCAAATCTGCTGCAAATAAATCCTCCCGCGTATCAGTTTGTCGAGGGCTGAAAGGGCTTGCAAATAGTTACTTTTGACGTGATTTACAT
AAAAATGATTTAAAAACTAATTTTAAATCGATTTTGAAAATTTCCTTCTGCTCTGGAGTGGCATTCAAATTCTAATGACGTCAGATTGACAGCTTGGGCAGAGCATCTTAACCACACTATATATCAAGAGTATAGATTTGGCATGGATGGAGGGGATGTGTCCCCACTAGGCATGGGCCGGTATAAGATTCTGACGGTAT
TGATTCGCTGGCTGGGCCACATTTCCTTGACAGGACTTTAAGCCCCGCCTTTCAACAGCGAAAAGGCTGCGCTCTGAGAGCACGATTGGTTTAAACCGCTGTCATTCAATGTGTACACACAGCACCGGCGAATAGCGAGGAGGCGGGCGCAAGTAAGAAAATTATAAGGTCATTGGAATTACCAGCGCTACAAGCTATCC
AAGGTTATTAATTCAAATCAACTAGTCGGCCATTTGTTTCATGTTAGTCTCACTGTGGTGGACGGTGAAAGTGAACTGATGCTGATGAATCACACAGCTGTCTGTCACACAGCATCTGGCAGACTTTTGGAGGAGTTCGCAAACAAGCTGTTTTCCAGCTCAGCTAGTCCAAAAATAAACAAAGTTTTGAGGAATTCTGT
TTTTTTACTTTCCTGATGTTAAAATAGGATCCAAATCGCTCCCATTTTGAGGTTAACCGCAATGTGAGTGTGGTTTCCCCGCCCACTGAATTGATTGACATCCATGTATTAACATGTCTCCATAGTAACGGGTATAATCATATTAAAATGGGAGTTTTTCGGGAGACAGAACAAAACGGGAGATGGGTCTGAAATAAAGG
GCAGTCTTCAGGAGTCCTCAGGAAGTGACTTTAGCCAGCTGTGAACTCTTCTCGCTGATGCTGGCACTCAGGAATGTTTAGTGGAATGTTATTCTGCCTGCCAATCACCTCTCCAGCCATGAAGAGAAAGGAAGAGAAAAAGCTTTACTGCAGAGAGCATCTGTGCTGTGTTATTGAGACCCCCTACTAGGTTATCAGTG
GGAAATGGAAGGGTCTGAGAGCTTTTGTTTTCATTGTAAATGGAATCATGAGGAACAATGTGGTAATCAATCACCGCTGTTCTTCACTGTCAGGCCTCCTTTTCAAAAGATAAAAGAAGAAGAATCTTGCCGTGGCCAGAGAGCAGGGTAGAAAACAGACACAAAGAAAGTTAAACAGACTATTAAAAACTTAAAGTTTA
ACGACGGCCTCCAATGCGCGCAACCTAATCTTATTGCACGCAACGCGATCCGCGCTCTGCATAAGCTCCGCCTTCCAGACTCCCATTGGAGAATTTGACTGCCAGTCACGGATATGCTCTTCATCGATAGGATGATAAAAACGTCACTCTTGATCAAAATTGAATATGCAAACTAGGGTCGATTTTTATTGGCTAATCAA
GGGGCGATCAAAGTGCTTGCAGCTTCATTTATTTCTGGACATACAGTATGAGGCACGCACCTGTGTTAGATCTGAGTATATTCGTCTCCAGAACCAGTGCTGTCAATCAAATCATTAAAGTATTTGAAAGGTGTGTTTTAATATACCCAAAAGCACAAAAATCCTAAACAAAAACTGCCTCCTCCTTTAAATTCAACAAG
TGTGTTGCGAATTGCGATAGAGTTATTGCTTCAGAGCAGAAGTTGTTTTTGTACAGTCAACTTGTTATGACTGGCGTCCTAAGCCCCGCCTCAAAGACGTGTCAATCTCCATGACGTCAGGTCAGCTATTAAAGAAAACCAACAAACAGCAGCCCGAAAAAACACACACATAGTACACACCGAAACGGACACATCGGCGG
GCGCGTATTTGTGTGCTGTTTGAATTTTGTCTCAACTGCACCGTTGACCGTCTGATGACGTGGAGGTTGCTGATTGAGCGTATGTGGTCACATGTCAGCGTGGTTCTGATGAGCGGCCATATTAGTTCAGTTCATTCTTTCATGCCACTGGACTCACAGTAAGACACCTAAACATTTATTTTATATTTCACATTAATACT
AACCAGTTTTATTGCCATGCACATTGGGAGACCGTATTGCACATTTTAGACTAATTTATTCATCAGAGTTGTGACCTGCATTTGTTGCTTGATTGACAGGAGCAGCAGTCGTTAGTGTTGTTTCAGTGCTTTACACTGAACAGTCTTATTGGTGTAGAGCAGCTGGAAGATGTGAATGTTCAGCAGCTGCTTTAGAGTTT
GTGGCTATTTTTAGAAAATGACGTCATCGTAAAATAGAGCGAGTGCGCGCACCCCCCCTCCACCTCCCCCTCCACCCTGTTCGCTGGGATTGACAGGACGCTTGCAGCAGCAGTACCTCTCAAGACGAAGGAAAAAATATATCCGGCGAAACTCGTAGGACTTTGAGGGCTGGGAGGGGAAAAAGCGTTACGAATACATT
GAAGGGAGGGAAATGGGCCCTTTCTCACCAAACAATACCATTATTTCAGCTCCCTTGGCCAAGAATGCCACATTTCACAGCCCACTACCCTCCTCCAGATGTCAATCAAAGCTCACTGGCCACTCAGGCTCCGCCTATAATCTGCCAAAGTCCAGCCCACCAATGTTGCTCATCCCATAAAATCTATACCATAGTATGTT
TGAAGGAAAAGCATATTATTTTGAGTGTGGAACAGAAGTGTGTGCAAGCTTTGGGACACACTATCGTTAACAGATCGTTGTGTTGCTTAGTTACGTCCTCTGTCAGTCATCTCAACACATCCACATTTCTTTCATATTTAAATACCTACCTTATTGCAGAAGCAGCAGCAGGAAAATCTGCCATCCACAAGTCTTTCATG
ATTCGATTTCCTAGTTCCAGACAACAATTTCTGTGGCATTATAGACACATGGAAGGCGGGGTTTGCTGAAATACGAGCGCGTCATATTTGTTGACAAGTGTCCCGTCCAATGTCCGCTTCTTTAAATATAATTGACTTTGTCTTTAACCAATAGAGTGACTATACGTTTTGAGGAGGCGGGCTTAAGCCGATGTCAACAA
GACACTTTATTTTCGAGAACAGGCATGAGGTTTATCTGTGCCCTCTTCATTTTCTGTCTGATTCAGGATCAAACTAATACAGCTAACAGCTACTATGACTGACAGTATTTACACAGAACAAAAGAGTGTGCTTGTGGAGGCGTGACGCATTTACAATCCACAAATCACATCACATTGTGTTAGCTGACCAATCAGAGCCT
GTAACCACGGATGAGGTCATGGGAAGTTCCACTTTCCGCCCAGTACAGCGCATTGGCCAGCGTCACTAGTACGCACGACTCGCCTATTGGGGCTCACAGCTGTCATTCACGCCGCTCCTCTCATCGGATGATCCTCCTCGGCAAGCCAGTCGGCTCAACTCGGGCAGCGGAGGCAAACTGACAGTGCATTTTAAACTAGT
AGGCGGGGACAGACACAAACCACGTCCACTGGGCCGCGCTATTGGTTGAGGATGAATGCACAGGTTTAACTCTTCCCAGACGCTCTGCTGTGATTGGCAGTCCAGTGTTATCTTCCCAAAGGCATGGATTGCCTAAGAGAGAAACAATGCCTGACAGACTTGGGCGGGTTGGGAAAAGGAGAGGATTTAGGTTAAAAATG
CGAGTAAACTCTCCTCACATTGGTCAGAGTGTCAGGGTTTATTTTGCAGCGTCCCGCTAAGCTGTCAGGAGAAGTGGTGGTTTGGGGGTGATTGACAGGGTGCGTGCGCGATGTGTCTGAGGAGAGATGCGGAGGGGAGGGGTGAGAAGGGTGCGCGACGATGCCTATTTGAGGACATGTAGGGAGACGCGAGATTACCG
GTTCACTTTTTTGCAACATACAGTCTACTGTACATGCAGTGAGTGAAAATATAGTTTTCATGTAAGGACAGTTGTGATTGGTCACACGCTTGAGTGACAGTCCGAGACAGCCACTCAGAGCGCGTGAAACATCTCGGCACTGTTCCGAGATAGAGAGATTAAAACCACATCTTCATAATGTCCAGGACATCCACATAACC
CAACTGTGAGGAGGTCAATTCTTTTATAACTCATCCGTTTTGTTTATATTAAGGTTTAATTAAGTCTGTATAATTAAGGGCGTGGCCACTTGAGTGAGAGCTGATTCCGGCTGATTAGCCGCTGAGCTCGGCATATACATTGTATTTTTCTTTTGTTTTATGTGGCTTTACACAGTCAGTTGCCTTTTGGAATTATTTCA
CCAGCGGCGATATAAACAAAGTAAGTCCTGCCTAGGAGGAAGCCATTACCGCGACCTTGATCGGCAAACCCTCGCGTGACGCCCATTGGCTGAGGAAGCTGTCAATAAAAGAGATGTTTGGTGACGTTAAAGAATAATCTCGGTCGATTGGTGTTGGGCTTGTCGATCACAGGGAAAGGGGCGGGAGGAGGCCTTTAGAA
ATGCGGCAGAGTTTAAGTCCATAATTAATGACGTTTCACCCAAACGAACCAATCGACCGTCAGACTTCGCCATACGAAACCCCGCCCAATTTAATTTGACTGACATTTTTTTAATTCAATCACTGCCCAGCACAAGCACCTCTACACCAATCAGAGAAGGCTAGTAGCTCATTGCTCCAACAAAGCTTGGCTGCGCCGTA
TTGTATCTGGTATTATACCACTTCAAAGAAGAACCTTTTGTTAACCCCTATGGGAAAATGAATGGGAAAAATACTACGGAACTGTTTGATGGACGGGCACTACAACATTGGCGAGAAGTTCTAAAACGCTTTTAATTTGTAAAAATAAACCCTTATCCGTCGAGAGATTACATTTTAAATATACTAAACGTGACATTGGT
CATCGCAGCCTGTCAGTGTCACATTAATCAAACGTTGTCATCATCAGAGTTTATTAGCATGTGAAAGGTCACCGCTGCGTCTGCTGCTAATTGCTGGTGCAGTAAACAGTTGATTGATGGGCTGAAGACTGCACAGACTCGTTGAGTTTACGGCCCACTGAGTAATTTTTGAAGATGGTTTTGACCCCGACGTTGGGTCA
AATATACTTTATATACAGAAAAAAGCGCGTTTAATTGCATAAATGCAGATAAACCCGCAGTCAGTCAATCTCGCGCACTGAGTTATGACGAGTCTCGCGACAGTTCCGAGCTATTCATCAACTTCACTCCTGTTTTTTGGAGCGTCCCGAGAGTCTGTCGAGATGCAATCGAAAAACAGGGGTGCTTTATTAAACATTCA
ATTCGCAACACGACCCGGGGTAAGAAGACAGGACGAGTTTGTGTTTGGAGTTTGATTGTGTCCGTGCTCGCGCAGTTCTGCTGATGTTTTTGATTGACAGGTCATTTCTAACGGTTCCTTTCAGCTCCGGTTGCTCGTAGGTCGCTGCTTAAACGAGCCGTTTACGCGGATAATGGCCGTTTTGACATCTGGAGTCACTT
TGCTACAGAAATAAACATGAATGGAATTTTAAATATGGTGTAATTTCTTACAGTGGCCCTATGGATTATACGCGTTACTATGGAGACATGTTGATTCACAGCTGTCAATCAATTTAGTGGGCGGAGAAATCTACACTCCATCACATTGCGGTGGGTCTCAAAATTGCAGTGATCCTATTTTAGGAAATTTAGAAAATGAG
ACTACTAACAATTAATTACATTTCTCATTACCATGCTACTTGGAATTTGCTTGAATGTGAGTTATCCACTTGATAAAAACACTGCAAAAACACTTTGACTGACATCCATGAGCTAATGAGCCCCGCCCATAAACTATAATCTGCCCTCTTAAAGGTAAATTCAGCCCAAAAAATGGATATTCTGTAATCAACATCGCTTA
GACCGCAGGGATTTCACACACTCAAACCACTGAAGATTCTTGGAAAGTCAAAAAAAAACAAACACACAAATCTGGAGTGGGCGGAGCTAAGCAGGTCCTGTCAATCATTCAAAACAAGGCCTACAATTGTTTCTACTCATTCCAGACACACACACAATTGCATACATACGTGCACATATACATTTTCACATGTGCATACA
TAAAACCTCCAAAACGTCTTCACTTAAACTCCACTGCGAGTGTGAGTGTGTTTTGAGTGTGCGCTGCTGACCTGCCTACATTAGCCGCATTAAAGTGGCTCTTTTCATCGAACCAGTGGCTTCCACACAGAACCGGGCTTCAGGAAAGACTCATGACTGACAGTTGCTCTCCGAGTTCCCATGGAGACTATTGTGACCTC
ATAATTGCAGGTAAAAAAAAATAATTTATCGTTCCAAAATTCGGCTACGAGGTTGTCAAACGGCGTGGAATTCGAACAGTCCATTGGCTAAATGAGCTGTCAATCATCTTCCGTTAACGCTGTTTCATTGGCTCCCTCCGCGGTGAGGTTTGGTTGACGCATCACCGCTCAGCCAGGGTTTTTACTGCTGAGCAGCGACG
CACAATGCAACAGACTTGTCACTTTAAAAATAAAACAGCGCAGTTTAATTTCTCCCGTTTAATTGGCTTGTGAGATCAAGGAGATCAGCAAACAGGAGTGACAGGCGGATCTCGAGCATCTAAAATGGGGATTTGTTTGTGAGATCTGCAGGGTTTGACGCTCAGATCTTCAATTTTCGCGGATTTGGATGCAAACCGCG
CAGCTGAATGAATCCCAGCAAACGCCGCAGCTCATCGGGAAGCAGGAACTGTGCGCGCGCGCGGGATATAAAGACGCCTCTGCCGCGGAGGATCCGCTGAGTGACGTGCGAACGGGCCAATCAGAAGCGGCGCGCTTGAATAAATTAGCGACGTGCGGCTGTGGAGGAAGGCGCTTGATTGACGTGCCGGTTAAAGTAGG
GTTAACTTCCGGCCGCAGCTGTATCGCTTCAAGCACGAGTCGGGTGGAGGAAGCGTCACTGACCAATGAAGAGCGAGGGCACCGCTCACACGCTCTAGCTGACAGGCGCGCAGACCAATAGAGAACCAGGACCGGACCCGAGGCCAGTGCAGTGTATCCGCGCTGGAGTGTGTGAGGGAGAAGCTGCTGGAGGTGCTGAA
TGTGTGTGTGTGTGTGTTCTGCAAAGTGTCCATAATGCCAGTGATTTTGAGGCCCACCAGTGTGATGTAGGAGTGTGCTTTCCCCGCCCACAGAATTGATTGACAGCTGCATATTAAAGGGCCATGAAACCCCCTCGTTTCAGCAGGGTGTTTTCACACCTCTACTTTGGAAAAACTCAGAAAAGTGGGCGTGTCCAGCT
CGGCTTCAGGGCTGTTAACCCGGAGATAATCGCTCACCGCGGGCTGGCGGTTGGTTAGCAACAGCGTTCAATTTACCCGCCGTGTTTGGCGCGTGCGCAGACGTCACTCACAGCGTCATGCGTCTTAAAGGAAACGCGCTCCCGTCATTAAAGGGACAGTTCACCCAAACATTCTCTAAGAAAGCCCTACAGACTTTATA
TGCTGGCATGACCGCGAGATCATAACTGACGGTAAAAGTGCTTTTCACGAGGTGAAATGTACCGTCTAGCGGAGAGAGACGCAACTGCACCTCCACATTCAGCCGTCAATCACTAATGATCGTTAATGTCATCAATTCTTATACAAGATGAGTTATTTTATCTGTGTCTGATCTTTTTAATTTTATACTTATAAAAATAT
AAAAAACATATAAACGACTCGTTCTTGAAAAAAGCCAACAGAGCTGTGTGTATGTGCACATTTGGATAATGTCAATAAACAGGTTCAGGCTTTTAAAAAGCTGTCAATCAAAATGTACTTGTCAAGCTCGGGCCCCATCGGTCCTAACTTTTATGGCCCGATTACAACTCTAAGCTGAATGCCAATTGGTCCTGCTTTGA
ACCACATTCTTCTTGTGAAAACACTGTCTTTGTATGCCGTTTCAAGCGATCAAACGTCACTTTACATATTAATAGCGAGCCCGTCTCTTGGTGGTGCCGACAGGTCGCATGGGCAGGTCCAAATAGAGCCAATTGGTGGCCATTAGGGCAGCTTCGTTGATTCTTGCGTACAATTATCTCGTGGCAAAACAAGCAGCAGG
AGCGTGATGTGTCTTTTTGATAATATTGACGCTGTTGTTATTATTTAAAGGCATGAGTTTTAATCCGCATGCTCTAATCTAAAGCGATGATGACTGACAGGCAATAATTGGAGCGCGAGTTTAGAGCCCCTACCGGCCGCCACTCTGACGCCGTGACTCGACGTCACAGTATCTCAAAAAACTTTCCCATAACCATCCAC
CATATTTAGCTGTTAACATGTGTCTGTGAAATGAAATGATACAAAAGATTCGAGTCATGAACACTACTTCTTTTGTCCGAGTCGTTCCCTATGAGTGACAGATCAGATAATTTCAGCGGCGGATGACGTATCTGATCTAAAATGTGCGCCCAGATTTCTGCCTGCTTAAAAACATTCTATTTAATTTATATTTGCACCAA
CTTGTCATATTCTTTGACCATCGATCTCATGGCTCTTTTTTGTAGTTCATTGAAAGCTCGGGGGTTAATTCAGAGGTCAAGCGAGACTTGCAAGCTGTCAATCTGGCATTGTAAAGTTTGTAAACCTCCTCCTCCCCCCCTCGGCCTTGCCTCTTGTGCATTATTCCTGCACCCACCCCTCTGAATGAAGGACTCCTCCT
AAGAACCAGAATGATGAGAGTAGGTAAACAAATGACAGCACGTGCATTTTGGGTGATGACCGGTTCCTTTAAAGCCACAAGAGGAACGTGATTGGTCGTTCTTTGTGTCAGTCAGACTGAAACTTTGCGTCAAAATGAATAGGCGGTTATTCGGCAACATAAATTGGCAGGTTTTAACTGCTTACCTTGACGCTCGATGG
CACAGAGAGTTGGAACAGAACTTTTAGTCCCAGTTTCTTTAAAAATCCTGTTCTGTGGACATGTTTATATGCATTACTATAAAGACATGTTAATATGCTCCTGTCAATCAATTCTGCGGTGGAGAAAACTGCACTCCTATGTCACTTTGAAGTGGGCTTTTAAAGGAACTTTTTTGCTGAAGTGAAGTTTATTTATAAAC
AGCTCATTCAAGCTACCAAACCACAGCCAATGAAAATTTGAGGGAGGAGTCGTCAGAAAAACGCTGAACACTATTGGCTGCTTGTGTGCTGATTACATCACTGACAGCTTTTCAAGCTTTGGAGAAAGCATTTAAAAACATAGTCAAATCAGCTGATTTATTAGCTGATTAATCACTCATCTGCAAGGTTCCAGTGGATA
TTACATGTCTGAGTCAGGACAGGACATGCAGTGTGTGTGTGTTTGTGTGCTTATGTTTTCCCAAAGAGATGCTCACTGTCTTCAGATGCTCTCTGTGCTTGTCGCTCATCAATCACAAGTATTAAAGTGGTATGGATGAAATCTCAGCCAGTCAACACATTACTGTTTACTGCAAAACACAGGAGAGCCATAGGAATGTT
CTTTTTAAAAATTTCCTGACATTACAAAAGGACCCAAATCCCTGCAATTCTGAGGCCCATCACAATGTGATGAAGGAGTGTAGGTTTCCCCACCCACTGCTTGATTGACAGGCGCCATGTTTCTATAATAACATGTAAACACTGTCCACAGATTTTTTTATTTTTTTTTTGCAAATAAACTGGGATTAAAATATTTGTTA
CATTTCAAATGCAGTCTGTGTCTTTCCGGGGAAATACCTCTGCAGGAGAGACCACGCAGGCCTCGAGACCAGAGAGAACACGCTTATCCACGAGCTGTCAGTGCGCTCGTCACCGTCACGCGCGGACCGCGTGTCCCCTGGAATAAAGTGTCCATGTGTGCTCATACTTCTGAAAAATATGAAATGAGGTGAACTACATA
ACTCCAACCACTTAACAAACTGACCATGTCACAGAAAGACAATGAAAAGGCCCTTCCTGCTTCGTAAAAGTGAGAAGGCCTTTCACAGCTGATGGCCGACAGGTGATTGCACAAGGACGATGTCACTGTTTGAACTGTAGACAGGTGTTTGCGCCATTTGCCCACTTCAGACTTATCACTGGGGTGTTAAAAGTGAGGGG
GGCCCTGCTGTTCATAGTGTTCAGTGATGAGTCAGTCCTCGCTGGTTTCAGGCTGTGAGAGTCTGTGCTCTGCTGCCGGCTGGTGCGGTGATTGACAGGAGTTTAACCAATTGCAGCGTAGTTTAGCTTTCTCTTCCACCAATAGCAATGCACGTCTGGAACGGAACCCAATGGGACCGCCTTTCTCATTTTATATTACA
CTGTTGTGAAGAAAAAAAAGTTACTTTTGGGTGTGTAACAAGCTTTGCAACATCATTTCCTCATAACATAATGGACCATTGTGTTGCTTAGTTGCGTGCCCTGTCAATCATCTCAGCACATCATCCATATTCTTTCATATTAAAGCAGCAGCAGGTTGATCTGCCATTAATCTGCCATTCATCAGTCTTTCATGCAGTGA
CTGAGTCCTGTCGCTACTGACAGCGGCCAGAGTCCAACTATGACGATACCTCGGGTCTGATAGGGGTTTTTAAGAGACTATTTATCTTGATTGACAGCTGGAGGACTGACAGAAGTATTGCTTTATCAACGGTTGGCGTGAGGGTTTCTTTATGACGGCTGAGTCTCCTCCCCCAGAAGTGGTGCCACAGGCAATTTCGC
CATCATAGGTGAAAAAAGAGAGGATCAGGGAGTAGAGGACAAAACCCTGAGGCTCTCTGTGCCCATGGTCAGTCTGAAGGATGATTGATTAGCCATCCTGACAGTCTGCGACCTGTTCCATAGGACATTTACCGACCAGCCACGCAAGGATGGATGGGTGATCATGCAAAATAGTGTGTTAAGCTGTCCTGGTGGGCTAA
CAGAGGCTGCGATGATGTCACCGAGCACCATATATGGACTTGTCACCGGTCCAACAGCCCCGCCCAACAAGGAAGCAAAGCGATTGAGGTCAGATGGCAGCTGTCAATCACGACAAATGCGCCTGCTATTTATAGAAAGCGTTACCTGGAGACGTCGAAACTCAAAGATTATGTCAGTGTGGAAAACAGAGCTTTATATT
GGTTAGATAGCCAACTATACGCCCTTATTATAGAAGGCGGGGCTCATTCTAGGCTGAAGCCAATCAGCGCACTGAAAAGGCGGGGTTTGCGGCGCTGGGGCTGTCAGTCAGCCGCTTGCTGTGTCCTGAGATCTGTTGAGTTGTTGCGCTTCTATTGTGGAAGGCGCGTCTCTTTGGGAAATAACGCGTGTGTTGACAGA
GTGCTATGATGTACAGACCGGTTATCCGGGATTCGTTACTCACCCAATAACAGCAGTTTCACTTCCTTGGCGGCTTTCTCCCCGTCCTCGCGCAGATTCCTGTCAATCATTTTGGACCGCTCCAACGCGGCTTTATCTTCCTGGCTCACGGTACAGCCCATGGTTCCGAATGCGCGCTTCAGGGCGACGGATTTATGAGT
GGTAACACGCTCAAACCGGCTCAAACAAACTACTAACGTTATCGACTCAAAAACTACACTTCCCAGAGTTCCGATTTCCGCTGCGTGATGCCGCCTGTGACAGTCTGAGTTGGTTTTTGACCTAAGATAAGTCAACATTCAGTGATTTGGATGAAGAGCTTTTAAGGTACAGTAACTAGAAAATGTCTTATTAAGAGTCC
TATCCAATCAGACAGCGACTCCGGTTCCACTGATTGGACAGTTTTGAGATAAAAGGCGGGACTAAGAATCAACTGTCATTTTGATTGGCCGAAGCACCCTTCACTCAATGACAAGGCATGTTTCATTTCAACCAAGTCATTCATATGTAAGATATTTCCAAACATATTTACGTTCATTTATGTACTTTTAAAAACGCATA
AAAAATCACAGAGATTTGGAACTTTGGAGCTGGAATCTCAGTTTATTTGCATATACATTTATGTGTATATATGCTATTATATAAACATGGTGCCTGTCAATCAATTCGGTGGGCGGGGAAAATAAAATAAAATTGCACTCCTACATCAAGCGGCGATGTGCCTCAAAATCACTTGGATTTGGGTCCTATTTTTTACGTTA
AATTCTAGACTGTTAGCTGCGGTCAAACAACAAAAGATTGAACTGAACTCCAGCAAGCCGGCTTGATCACTCCACTGAAGTGCTTCATCAAAGAACGACTGACACTTTAAATTAATAGCTGAAGTAATTGAAAACGATGGTCGTTACGCCTTTTTCACAATGCCAAATCCACACGTTTAGTGTTTGTATGAGTGTGTGTG
AATGTGAGACTTTCCACACGTTTGTGTTGTGTTGCCAGTGTTTGTCTTCTGCTTTTCTTCCTGTTGACCCGTGTCTGGGTAGTTTGCTGATGACAGACAGGCTATTGACGGACAGATTGCCCCTCAATCTCATTGTCTTATAGGGTCAGAGCTGCTTTGAAGTCATTTCCCATAGGAAGTCAGCGAACTGTTGGCTCTAT
TGTTTTAGTCAGTTTGGGCAGGCGAGAACTCTAGTTTTGAGGTATTTCCTCGGGTTGAGGCGCCACTGTGCCTTTGTGGGAAAACTTTTGTGATTGACAGGTTTGTCATCCAATGAGAGTGCGAGTAGAGTAGCGTCCGCCTGTTATGTTGTCGTTTGAGCTAATCAGGAGTTAGAGAAGGCGGGCTCTTGCGGATAACA
GGATAGACCAATGTCCAGTCTCGCGAGAGTGGGTCGTTTAGCTTGCCTCTTGGCACACACACAAACACACACAGTCACAGTCCCTCGACTGCACCCGTCACTCAAAACGCCTGAGGTGTTTGTATGTTCTGATAAACACAAGAGAACGATGAGATCTGAATGAAATAACATTAATAGATGCGAGTGAAGGCTTGACCCGT
TGATGTGGTACAACGACAACGGAAAACGCTACAGGGTGCGAGGGGCGTGTCTAAACACGCTGAAGAGGGAGGTATTTAAGTGAGACGTCAGATGATTGACAGATATGTGCTCCGCCACAATAACAAATATAATTCATTCATTCATTCATTTTCTTTTCAGCTTAGTCCCTTTATTAATCAGTGTCGCCACAGCGGAATGA
ACCGGAGAGCGGCTCCAACCCGCGGCCGCGACCGAGAGAATGAGAACAGCGGACACTCTAGCAAAACACACCGGGGGGGCGGGGCCAGCCTGACGGACAGCGCCGGCGACCAATGGGTAGGCGAGCAGAGTACTGAAGGGTGCGCTCCACCAATCAGCAGCGAGACAGAGCAGCGGGTTCGGTTGCGCCGCAGACTCGCT
AATTAAAATAACATCTAAAGATCTTTTAATCCCAGTTGCTTTGCACGCGTCCTGTCATGATTGTACGTGTTACTATGGAGACATGTTAATATACAGCTGTCAATCAATTCAGTGGGCGGAGAAACCACACTTCTATGTCACGTTGCGATCGGCCTCTGAACAGGAGGGATTTGGGTCCTAATTTAACGTCAGGAAATTAA
GGTTTCCAGAGGTCAAAACCCCAGCGGTGCTAACGATTGGACGAGCGCGCTGACGTCACATGTTTGCCTCTGAATTCACCTTTCTGGTTGGCTTTGCGCCGCGTCAATAATCAAAGCGTCCCGCCTCGTGACCAATAAGCGTGAAGTACATTCAAGGCTGGCGTTAAATGTTATGTATTAAGTATCTTCCTCCCACACGC
TATATTAAAATCCTACAGTATCCCACGTAGTCATCCGAATCACAGTGGGGTGTTTACTTCAGGAAAGATCCCGAGTCTGAAATCTCGCGCAATCTCAGCTGTCACTCAAACCTCGCGATATCTATTTGCCGTTGGCGGCTGAGGGCCCGTCCCTTCTGTACAGGAGAACTTCTCGTGACATTTGAATGAAAAACATCGTC
TTGAATTAGCGTCTCACCTCCACGTTTCCTCTGCGTCCTCGATCCGCGTCCCCGTGTCTCCGCGCGCTCGCGCCCCACGCATCCTCCCATGGTTGTCAATCAAACGCAGGCCACATCTCAAGACAACAGCTATTTATTTACACTCCTGCTTTATTATCATTAGATCCGGCGAAAGGAAAGTGTAACTTTACTACAAAGTA
GAGAGAGAGAGACCACACAGGGAAGCGAGACGGATATAAATAGGTCTGCTGTATTTAGGATGGGTGGGTTTTCTGCTCTCCTGACCAAGTGCTTCTGTCAATCAAAACCCAAAACAAGATGGCAGACAAAAGGAGCTGGGCTTTAGCAATAACAGGCAAGTTCATTCTCTTTCTTTTGGACTATTCTGTTCTGGATAAAC
GTAACAGCTCAACGCACGGGAGGACGGGGCTACCTTTGTTTTGAACACGTGGTTCCTACGTCATCAGCACGCGCCTGTCTGCGCCTTGGCGGCATGTAAACAAATGATGAGCGACATGGACAAATCTGCTCTAGACCTTGTTAAGGTAATGTTTGTAACAAACCACAGTTATGGTTTGGTTTAATTTGTGTCAACAATGT
ACAGAAGCTCCGCCTGATCGATGGCCAAAACCAAACCTTGATCTTCCAAGCCGATCAGAAGCCTGTAAGTATTGTTGATCACTGTCTACATGTAAATGAGGCCATCAATCAAATCAGTTCACCATCTTTGTTTCATTAGACGGCTCCGTTAATCAGACTTGACTTTTTCTTTAACAAACCTTTTGAACTTGTTAAAACGT
AGTCACATCTCATTGTGATGGAGATATGAAGCTAATGGCCCCCCACACACATTATCCCATCTATGAGAATTAAGGAGGGGGGTGGAGGGCTGCTAAGTAGCTGACAGGCAGGGAATGGCAATAGCAAACAAATCGATATGGAGATGGGAGGGGACGAATCTGACCTGTGTGCACATATCAGCAAATAAAAGCTTACTTTG
TAACAGGCTATTCAACAATGCCATATTCTCACAGAGATATGTAATATGTATTTTTCGCAGCATGTATGCCGTTGTCTTACCGTCAGTTCGGGATTGTCGTGGTCGCGGTGAGTGACGGCTCGGATGACTCCGGCTCGCCATGACCAGTGCGCGATGTGCGCGGGATCCAGCGGCTCCTCTCCGCTCACACACAGGAACCG
TTTCTATTTTCAACGCTTTTGTGACTGATTGGTCCTCCTCTCATGCCAGTTACTGTAAACAAATCAGCGTCGAATGCGTTGAGTGTGTGAGATTAGCGTCATTCAAACGACGTCACTTAACAAACATTTAACGTATCCAATCAACGCCCCGAGTTTTATGTAAACAAATCCCACTAGCCAATCCCATAGCAGGAATATCG
GGTCCGGGCCTCCCCCGTGGCTGATGGAGCAAGGGGGAGGCCTGTCTGTGAGGTTAAATAGGAGAGAGCAGTTCTTGACCCAGGCTGGGGACTGATGACTGACAGAATCAGTCAATGTCTGTGCACACAGGCCTGCCCACCCACTGGCACAGCAAAAACCCCACAGCAACTTGGGGCAGCATTTTTTTAAACAGCAGCGC
AACACTATTCAAAATTCCGCGCGTAGGCTTCTAGTTGGTCAGAATCAACCATTGACTTTTGTTGTAGCCAATAGAAATTGGCGATGACGTAGAATGACGGTAAATGTGGCCAATGAAATCATGTTAAATGTGCAACCGCTCATTTAAACTACACATGACCCGCCCCAGATTGTTGAAGAAGACGGAACAAAGTAAAAACT
CATAAAACATAATACTCAGCCGGAAAATTCATTAATCAACCTTATTCTTCTGATTAGCATGTAGCTAAACAGGCTCACGCTATTCTGACGTGAATGACATAGGAAATGGCCAATAAGAGATCAGATGAAATCCCAGAGGCGGGTCAGGAAGAGCAATCGACCAATCAGCGTATCGAATGAACGTGCTTCGTTGACAACCA
GAAGGATCACACAAAGGGGTGTGGAAATCGCTTCGTATGAAATCGCAGCCTTTGACAGTCCTCATGAAATTAACATAAAAGACAAAAGCACACCTGTCAGGTGATATGAACTCGGCTTTTCTTATGACAGCAGCATTTGAATGAAATATACAGATTTTATCACTGCGTATTCATAATAGTTTCTGCATCAACTCAACTGA
CACAAAAACAACAGGTATTACATATTCAAATATAATTCACGAATTTGCAAAAACAGCTCTGACGTAGAAAGCGTCTTAAATTTTTATTGGCCAGTCCAGCAGTCAATCATCAAGAGCAAATTCGGCTGACGTCACTCAGGAAGCGGCAAATAGTGCTTTCACAGTCAGGTTTTGCGTCGGCGAGGTTTAGTCACATTTAC
GTTGGCATTTCTTTCCCTGACGGCCGATATGGTCGCCAAGTGCAGCAGCAGCGGAGTCGAGAATCAGGAGAGGTGGTGGCAAAGCTGCTGTTGACTGACATCGGGAAACTCCAATTGCACGAAGCTCTGTGTTCCGGCGGATGCGGATGGGGAATGACTTTGGAAGCGAGCGTCACTTCCTTGCTCAAATTCCAGCTCAT
CGTTTTGTGCGTAAAACAAACTACAGTTCAAGCTTCGTGACGGTAAATGACAAACCGAGAGCCAATCAAATCGCGGGATTGGCCATATGTAGCCTTAGCTGTCAGCGAAATAATCCAATTAGCAAACACGCCTTGTAGAGCTTCGGCCAATCATCGAGCCACTTGAAGAAATTATCCCTCCCCTCCATCAAGACGCACAA
GCCGACATTTTGATGACGAGGCGGGAATCAGGAAGCATTAATAACTTAGCCTTGTTCGTTTAACAACAAAAAAGAAGAAGAAAAAAATACCACACACATGGCCTGTCCATCAAACGTGACTATAAACTTGTCACCTCCTCCTTGTCGTTTTTAAGTTCCTGCTGTGTTTTTTCTTTCCCTCATTTTTTTTCCTTAGGAGA
TGGCAGAAACAGAAGCCGGAGACGGAGCTGAGGCGCTCGGATTGAGGGAGTTGAAGTTGGTCGGAGTGGTTTTCAGTTCAAAGGCGGCGCTGATTGACAGATAGAGAGGGATGGAAATAGAGAGAGTCTGGATTCGGGATTATTGACAGGGAGAAACACACAAGAAAAAAAATCTAATGAGATTCAAACAGGGAGGGACT
TTTAGGATTTTGAAAGGCAAGTAAATAATAAAAAAATGTTCAGCGCAGACCTCCGACCGGCAGATGGCGCAAAGAGCGGCGCTCGCATAGAGTGACACGCTGTCAGCTGCGTCTCTGAGCACACGCGCAAGCAATGACGTGGATTTTCATCCATTGCGATGCGAAATCTGTGAACTCACTGTATTCAGTTACACGTACAG
TTGAGCTTTGCGCAATAGTAAATTGCTCCAAGCTGATTGCACGCCAGCGAATGCGTGAGAAAACTTGTCACGATAAAGATCTGTTTTCTCTCGTGCTTGCCTGTCAGTCATAAATAATAGCTGAAGTGTGGAGTAATTTGTCACAATCATCGGTTCCTTTTAAATGATTTAATTGTAGGCTACTGGGTCGAAACTATTAA
CTTGAAATTATTTTACTCTATAGCAAAAAATAACTCCAGTTGATTATCAACAATTGTCATGGCTCGAGAGTGCGCGTGCGCAGGGATCTACAATGATTGACATATGTTTTAGCCAATCACCGTTCACGTGTTCGGCACATTTACCCCATATTTGGTCACAGGAAATGTTTGAGTGAGGGAGAATGATTACAGATCAAATA
TAACATTGTGTAACAAACAGCGAGACATAAAGCTTTGTTCGCGTCCATCCATTTTAAGCTCCGGATATTCCACCTCTTTACTCTGACGTAACATGACTGACACATGCCTCGTCGAATAAGCACTAAAGATGAATATGATCGACAGTGACTTTGGCCAATGAGCGTTCGAGCTCCGCCAGCTATGGCGTCTGTGCCTCATC
GCCGCCTTGAAACCGCAAGGCCAGTAATTGCTTTTTTCAGGCAGCCCAGTGCGGACTGGACAGCAGCCAATCAGAGCCTTGTTTACATTCTGTGATTGACAGCGCTCTGGCAACACGCCAACCAATCAAACAGTTTTCAGAACGAGGCCCAGGTTTTTAACCCTTCATTGGCCATTCACCATAGTTTGGGCTGTAAGTGA
CCCGCCCCCGTGTGATCCACTCCCTTTTAATTGGTTTGAGTGGCACATAGCTGCCCCGCCTTTTCTCGTTGCCCTCTAGTTAAACCGGTTTGATTGGCAGCACATATCCCCGCCCTTCATCATTCCCCCCTCCCACTCCTGGCTTTTGATTGGCAGATGAGAGCAGCTGCGGAGTTGTGGAGTCATGGCGGAGCTCCGCC
CAGACGGCTGCTTCTCACTCAGGGCTGCTGTTTATGCTAATGAGGGGGAGATGGTCACTAGTGGGCGGGGCTTTCCCCCTCTGATGACACGTACAACGGGAGAATGTCAATAAAAGTGTTTCCTTCATAAAGTCTGATTATAAAGAATTCAATTTATCAATGATTATCATTAAAGGCTGGTTATATTCACACGCTGTTAC
CTGCTGAACAACTCATTTTATCATGTTAAAATAACAGAAGTATCTAACATCGGTACTTCAATCTCCTCCCGGAGCTCCGACAGTCTGCTTAGAGAAGCTGTCAATCACAACTGTCAATCATGATGACACACCCCGTTTTTATAGCATTAAATTACTGGCTAAAAACATACTGCTTTTATTTGAACCTATATCAGCTTAAT
TTGAATGTTCAGTGTCACATAAATGATGCAGCTGTATCCCATCTAGACTTTACGGTAGAATTAGCCATTTATCTGTTTACGATTGGACAGTTTTAATGTCAATCATTTTTGTACACCCAATCGTATTAGTCAAAAATGAAATGAAAGGCGGGGCTTAGCAAAATAGGGTGGGGAAAAGTAACGTATGGTTTGAGTGTCAG
TTTATATTATTAAAGATATTGTTACAGTAAAAAAGGAGAGTTTGATTCTTGTGTCCCACATATATAGACACGCCCCGGTCACGCGCGTGCGCGGACGGACGGTCAGCTGACAGTGAGATCAGCATAAAGCCTCATCACACGACCTCGCGACTCACTGCAGCATAAACAACACCATCACCCGAACAAGATTACTCTCAAAA
AAATCTCTCTCTCTCTCTCTCTCTCTCTCTCTCTCTCTTTGACTGACAGACGGTGTGTTTTTCTTTTGATTTTGGCGCTCAATCTCACTGCCCTCTAGTGGCCGTTTCCGTGAATGACATCTCTCGCTCCTCCCACCTACAGATGGCGGCTACCGACAAACACAACAGCACTTTCATCATGGATGTCAAATAAACTTCCA
AAATCCACCGTGAGTGTAGCATTGAAATATTTTGTTTCGCTTTTCTATTGGTCTTCTCGGTGTCGTTGTAGGGTTGTCATGGCAGCCCTGCCAATCACTGTCAAGCGTGCCAATCATTAGCCAGTACGTAGAGGCTTTCACCACTTCGGCTGCACGCACGGGGGGTTATCGGGAACTCCAATCTCAACAGCTCCCTCCCT
ACTACCTACATTTCCAATGCACTACGAATTGCGCCAAAATAATTCTCATCCCGCATACTATTAAAAAGGACACTCTCCATGAAAGGAATGATTGACAGCTGATTCCTCAGCTGCAGAACAGTAGGGCTGCTGACACAGCGATGCATTTCATTAAACCCAGCTCTGTTATCATGAAAAGTAATTTACCTAACGTCTGCTCT
ACACATGGATCAACAAGAAACTCCGCAAAACATTCGTCCAATCACATCGCCGCTCTCACATCGTTCCTTTCTAACGGCAATTCTCATTGAGTGGATGATGTGTCAGTCACAGTAGCAACGTCCCTTTTCTGGACATCAAACCACAGAGGAAAAACTGCAACAGGGGCTTCACTGAGGGGGCGAAAGTGTAACAAAGCGTT
ACAGAGCTTTGGAATTTTTTCTGTATCGCCATTTAACAAGCGGGACGTCAGGTCCTTTAGATGCTCGTGGGTGTGGTTATGACCGTGACTGCCAATCATCTGCGGAACACTTTCTTGAGGTGTTGCTGCCAGCTGGGTAGCAGCTTTATTCATGAGCATTGTAGGATCAGTGATCCCATCAACCAGACCGTTACGTCCAC
ACCCTTTTTTGGTTTACCAATAAAGCCCTATATATTATTTTATTCCTGTCCGGCCCCAGCCTCATGATTGGTGGCGATGTCCCGCTTCTTCTCGGTCAGTCACGTCACTCATGAGCTGCGGCTGTACCGCGCCCCCTGCTGGTGGAGCTCTATCTACAGGAAGACGGAAGCAAACGCCGAGCGCCTGCAAACTCATCGCT
ACGCATGGGTTCCATTGATAATTTGGCTGCTTTTCTGCTTAATGAGTGCAACATATGCTGTTTTATGCTTGTTGATAGCTAAAATCCTGCACACTTAGTGAGTGACAGTGCGTGGGTTTGCATCTTTAATGCGCCGATAGGAGGCAGTTATTGCGCATTGGCGTCAGTCCGTCCAACAGGTTACTGGTCATACGTCAGCA
AACAGCAGAGCACGCCCACTTGGGAAAACCAGGTGTGTCTCAGGAAAAATCCCCGCCCACTTGACCGTATATGGGCACAATACGGGAAGTTGATTGACAGCGGGCAGCAGCTGCTGAGATACCGAGACATGGCGGAGCGTACAGTTTGAGTAGGTTCGCAAGAAGAGTTGTGCTACTTTCCCTCTCACTTGTGTCCTCAC
TTAAGTGACTCTTCTTCTGGATGCTTCTTTTGCCCTTTTCTCTGTCACTCGCGGCACATAATCAGCTTCAAAAGCTGACGTGAAGTAAGAAAAGGATTGACAGCGACTGACAAATAACTGATTGATTGCGGTCGAGCAGAATTGACAGTTGACGGAGGGGTGGGGATAGAAATAGAAGGGCGGTGTATATTATATTGAAA
TATTCATGAGGGGGTGGAGACAAGCTTGTTGTTTGGTCGGTTGTGGTTTTAATCCCCGCCCCTGGGCAGATAATACAGCCCCTCCCCCCCTGAACTGTCATTTGTCGCTGTGCTGGGTTGATGTGCTCCCTGCAGTCCTTCAGAGGATTTACTACAATGGCTGTAAATGCGGTTAGTGCTTGATTAAAAATAATAATGAA
ATTAAATGACGTATTGTTGTCAAATCTACATGTAGATAGAGATTGATTGGAGGGCAGAAATGTCTGCACAGCAGCACCGCTCGGTCCAACTGTCAGCCGCGTCTCTCGCTGTGGTTCTCTGTCGGGACGAGGACAGCAAATTCAGCGCCAGCAGCACCAGCGGACAGGATGTGTTTGGGGATTTTAGGTCTCAAAATTTG
GATCGGCAGCTTGAGGGTGAGAGATCCTGTTGGTGGCACTGCTGTCACTACAAGGGAACTGTCAATAATTTTCACGTTGCCAAGGCAAGGTGACTGACAGGTATTACACGCAGCCCCTCCCGCCCCATCACCACACTATACCTGCACCACCTCATCACCACTATCACAAAACATAGCTCAAATGCGCATAGGACATTTGC
GTCTTTTTGTCCTCTGATGTCATTAAATGACTACAGTGCCTGTGTGTGGTAATCACATGACAGAGTGAGTAAAGCCAGCCTCGCTGTCCAGGAGGTGTCACTCAGTGAAGATGATGTCATTCAGGAAGTAGATCAAGTAAAGCAGGAATAGTCAGCCAGCAGACCTCTGAATCACCCGGATGCTTTTTTTTCTGATGTAT
GTATGCCCTTTGAAGTCATTTTCTTGTAATTGGTTGAGTTTTAAGGACAAAGTTAAAATCTGCTTCTTTAGTGGTGTTTGACAGACAGGCAGTTCCAATCTCAGACTGTTGAGCACAGTTTCTTAAACTCTCAGCCAAATGTGCTCAAATTTTGGGGGCTTTGTTCTAGGAATGGTGTCTCAACCCATTACCCCTTCAGA
ATATAAGGCACGAACTGCGTTCCTGTAAACACTTCCTGGTTTGTTTCGTATCGTCTACCTGAGAGAGCAGAGATCCATTATCACTCCCGCACCGACATGAATGACAATGGTTTGATTGATGGGTCGCTTGACCAATAAGAGAGCGGGATTTCATAGAACATTCTTAGTGTTGATTTAACACTAAAATTAACATGAACAAT
GAGTCTCATTAAACCTTACCTTCACAAAGACGATCCCGCCCAAGAAACTTTAATATTGGTTAGAAAGGGCAAACACTTATCCCTGGTTTGATAACAAAAGTGTCAATCAGAAGCAAACAGTTCGGCCTCTCGAGGAATCGGTTGGCTTCATAATCTGTCAATAATCACTTGACCCGCCTCTTAAAGGCACAGCTCACCAC
AAAATATTATACAGCAGCCGAATTTCTATTTAAAATCAGTTCATCAACAGTTTCAGTTCTGCAATTGACTCGACTGCAACTTCCTGAATATGATTGACAGTCCCGCGAAATCGAAAGCAACCAATCGAAAACAGGAATACGCACGTCCTTCATATTCAACTACCAATAAAAAACGTAGAGAGGCGGGACAACACGTACAC
CTGTCTTAGAGTAGCTATAAACCTGAAGTGTGCACTCAAAGGCCATGTGTTGCCACCTTCATGCCTTCATTCCAGAACAGAATTAGTGTCTTGACTGATTGCTGACATTTCACTCACATCTGCTTTAATATGTTAATATCTATGCTGACCTGCTATTCAATTCCATCTGACCTTTCACAAGCCGCAGTCTTAATTGAGAG
TGCCCCTTTAAATTCAGTGTCAGCTGATTTCTTGATCTCAGCTGGTAAAGAACAACAAAGTCACGCCCTGCAGACGCAGTAGTGTTTTTTAAAATGACAGGCAAAACAGCCAATCGATGCTACGTTTGCTTGTCAAATCAGGAAGCGTTCGCTTGAATGAACCAATAGTTTTCAGGGGTGGAGACTGACTGAGACTTTCG
TGGCGGTGCTTCTCTTTCATTTCTTTCTGCTTTTGCATAGCAAATACCTTCTCCCATTCTCTCAGCTCAGGCTCATAAGTCTTTCTTTTGACAGACAGGTGTGATAGTGTGAACAAGCTGCCCCAGAGGGGGATAAAGAATGACCCCAAACTGTGAAGCTCCAGGGCTGTTCCACTGGGTGCTTTGCTTTGCTCATGTCA
AACAGAGCTAAAGGGTGGACGGACTATTCACTAGTAAAAAACTCTTGACGTTGCTAAAACGTCATCAAGCTGCGCCTTTGCGTCAGGAAAGCGATCAGTCATCAGTTCCGCCGTCAAAATGGACTCAAATAAGGACGAAGCGGACCGCTGCATCGAAATAGCGATCGCAGCGCTGCGGGATAATGAACAGGACAAAGCCA
ACTAGGTTTTTGAGACACAGCCATGTAGTTCAAAACAAAAACAGCGCCGCCTGTGCGTCGATATGATCAACATGATTGGTCCGCAGTGACTGATTGACAGAACAGGACAGAACAAAGGAATGTAGGACATTAAACGCACATAAGGATATGTATAGTAATAATGAAATATACTATATCAATTGTCATCTTAATTGATATAT
AATATTAATGCAAGACAAGTACATAGGATAGACCTACTTAACAGATGAATAGGCAACCTAAGACTTGTATATATTTACATGACTGTTGTTTACTTACCTGCCCTGTCAATCATCTTGTTGTCAAATATCCTCCACATTTCTTATATAATTGATTTCCGACCATATTGGAGATGAGGTGGCATGTTAATTGGCCATTTGCA
ACATCCTGATTAACAATGCAGGAATTTACCAGTGCCCTTACACCAAATCAGAAGACGGCTTCGAGATGCAGTTTGCTGTCAATCATCTGGGTCACTTCCTGCTCACTAACCTCCTGCTGGACCTCCTCAAGTGCTCTGCCCCAAGCCGCATCATCGTGGTTTCCTCCAAGCTCTACAAGTATGGCGAAATAAACTTTGAT
TTGACAAGACAGCAAGCAAGCCAAAAACACATATGCCGTAGATAGGACAGAGATGGAAATTTCCAACACCACAAAAAAAGCACCGCATCTCTCACGTCAGTCATTGGCCAAACCACGCCCGTATAAAACAAACCCACGCGAGCGGAGCTTCTGATTGGCTGCGGTGAAGGTGTGTCATCAGGTGTGACGCAGGAGTGCTG
GCGTTACGCCATTTCGGTCCCGTGTGCTGCTACTGCGGCGCTGCTCTTCCGGCGCACACCCGTGCACATCGATATCTTTGCTCTTATTGGACAGCCGAGCCATCACTCACACAAACAACAACCGCCCTCTTGGACGAGGGTAAAATTGAAGAGAACAAATTGTTTTTAACCACTCTTATGCTCTCTCAGGTTCATTTAAT
TCGCTGCCAAGTTTGTCTCTGTTATCCGGATGGGCTGGTTTGCCCCATCTAGGCTTCCGTTCCGTCAGAGAAACTGGGCTGGCAGAGTTGATTGACAGACCAAAGGCGACATTTTCATTGGACAATGACTATAAGAGGCGTGGCCTATATGATGTATATGTTGATAACGCTTTGATGATTGGATAACTCGGTGTGTTTGT
AATGCAAGAATCAACTCTCGTCAGGCGGGGCGATTATACGAATCGACCAATAGCATCGCACGTCAATCTGCGCTTTTGTACAGGATATACATTTGACAGACATCCAAACCAGCCAATAGGGTAAGCCGTTGACGCAGACGGTTTATGAAGATAAATAACCTCATTTAACCCTTTTACTTGTTGAAAACAAGTGTAGATTT
AACACGGACGCGTTCTACCATGCTGGGCCGGGTTCGGGCCTACAGCGCCACGCCATTGGTCAGTTTGAAGAATCCAGAAGACGTGATTGGGCGATAATACTGTCAATCACCAAGCAAGGGAGGGTGGATAACTCCAAGGCTACCCTTTACGATGAATAGAGAAGTTGGGTTGAGGTGTGTGCGAGCAGGAAAGAGAGTCA
GAACTCTGATAACCGTGGGTGTGAATGAAAACAACGCAGCTCATTGAAGCAAACGCATCCCGCCCTATTCTGCTTTACTATTGGCTAAAAGTCACGTCAGTCTCACGTACGCGCGCTCTCATTGGTCGCCCCAGCGCGTTTTTTGATGACGTAGCCGCTTGACCTTCTTGTACTACAATACGATTGGACAGTCCGCGAGT
CTTGTAAGTCCACATGCAGTGACAGCTGGACGCTTAAATCTGGGGTCTCTTTAAATACTCGCCGCTAAACCGGGCTGTGGGTGTGGTTTGTTTCATAACGTCAATCACACACAAGGCGTGACTAAGCAATTTCAACAACTTCAGTAACAGTAAAACAAAGCGGTATTGAAAACCTATTTGTTTCGAAAATTCGTTTCGTA
AAAATTGTTCTTGGTTATTAAATATACATTTTAACATACCTTTCAGCTTGATTCGCTTCGAGCGTTTGATCACGTATCCTCATTATTATTAATCACCTATGCATTTACTTGATTATGATTGGCAGACAAACGGAGCAGCCTTAACCAAAGTCAGCCAATCAGCAAAGAGAAGGGGTGTGATTTCTGAATATAGGCGTGGC
CTGTCTCATAAATTCCTGAGAAGATAACATTTTGTGGATACTTTGCACTGGCTATAAAATCCCATAAGACATTGCCATTAGCGCAGCGATGACATGAGGCATGCGACAGCTGATGGATGGATGTTAAAGAGCGACACACAGCAGCAGAAAACGAGAACGCTGAGAAAGAGAAAAAGAGTTAAAGAAACACAAAGAGAGAG
GAGGCGAACTACAGTAAACCGTGATATTAATACACGGTGAGGCTGTGGAAGAACATTCTGGAACAGAAGTAGGTCAGGTGATAAAGTCTCCGCCCCTCCTGTCAATCAAGTTACACAACAGACCAGTCTAGAACATTCCAGAAGCACCAACTGAAAACGATGTAATCATTAACCAGCATTATAAAATAACGCTGTAACAA
ACATCACTCTCTGGAGATCTTTGCGCGTAAAAGCGGTATCGATCCGCAAGTACAGCGTGTACTTACATCAAGTTTTAATGCGTATGAGATGATTGACAGGTCCTCTGCAGTATTTACTCGAGCTTATACAGTAAGAGGTGAGCAATGCGGGGTTTGGTGCTGTAAATGTTCGGATTTAAAGCACTCGTTTCTGATCGTAC
TCAGTTAAGCTAATGGATTTGAGCATGAGAACAGTCTCTTAAGTGGAGGCCTGATGTCCTGCTGTTATGCTAATGCTAATGCTGCGTTATTTGAGTGACACTGCAGTGTTTTTCCACCTCTGCAGTCAGTCACGTGAGCCGCCTGCTGTTCGCTGCCCTATTGACAGCAACTTATGATTTATGCCAGACAATTGTTTGGT
AACTTTCTTCCATGTCACATGTTGATGACAAGTACGTTTTAGTATCTTATTTCTAATCTGTTGCTGCGTGAAGCTTTCGGTCAGGTGACTGATGGAGTGACGTGTCAGGTCGCGCGCACAGGTGTGTGTCCGCGCGCGCTTGTCCGTGAGACAGTAAACATGGCCGCCGATAGCAGCCGGTGGACGCGGAACAGCAGCCG
TGGGTCATTGTAACAACGCGACGGCGGAGAGATCGCTGGTTGGCTCCGCTCGCAATCTGGGCGGGTCCATTAGACTTCTGCAAGATCCTCGCAGCCATTTTCACGAAAATGTTGCGGGCGCCATGTCTGTGGAAGATCCCGAAAAAGCCTTCGATTATAAACACAATATTCTGCGTCTGCAGTCTCGCACCAGGGCACCT
TAAATTAACCCAACCCCCATCCCTTCATCCCCACGCCCTCTGCCAGAAACCCCGCCCACCACAGACATGCCAGTAGTGTCAGTACAAAATGATTGACAGACAGTGCGCGTTTCTGATTGGCTAAAACAAAGACGGGCCGCTCCCCTCCTGGCTGTGACAGAGAGACAGTTGTGATTCGTAAAGACAGCCATTCATTGATA
AGTGAGCTGAAAACGATGCTAGTTTGTGAAGTAACCCCCAAAACTGCAACCTGTCAGCTTCCACTCAGAGTTTGATTCCCGGTGTTCCTGATGATTGACAGGTTAAACTCCAACGGTTACTGCATAACGAACATGCCAATATAACTGCTACTGTACTGATTCTACTGTATAGATCTTAGATAAAGCTAATGGATAATGAG
TAGTCTCCATCAGCCCGAGCGCTTTATTCCGCGTTTTGACGGTTTTCACGCTCGCTTTGAACAGCAGTGTAATATCGGCCGCCATGACTGACACGTCGCGCTCTGACGTCATTCACCGGCGACGAAACTACCGCCTGTCATCAGCAGTGCCCTACACTAGACTGCACCCTACACAGTGCACACTACAGGGTACACACTCC
ACCCTTTTACAAACCAAGTCTGTCGACGCCGTTATAAAGACGCCAATCACTCTGCCTATTCACGCCTATTCACAAGTTCCGCGAAAAAAAGTGATTGACAGGTGGTAATTTTGTGTGTAACTTATCTTTATTCATTTATGGTTTGGTTATGGGTAGGCCCACACAGAATCTGCGCGCGCAGAATTCCGCAGATTTTTAGC
ATTAACTTACACATATATAAATAAAACTATAACATGTAGATATAAATATTTAATCATAAAATTGCATTACGTACACGGTGAAACCAGAGAAGGCTAGCACACGTGACCTGCCATTCTCCAATCATCATCTGTACACGCGCTCGCGGCCTGGGTCACCTCATGTTCACCCCTTAATGAGTGTGACGTCAAATTGATGGACC
GCATTTTCATGTCACTTTTACTACGAAAGCACATTTTAAAATCTGCAGAATCAGTTTCCTTTTACATAAAACGTGATCAGTGTCGAGTTGGCAACATGACTGACAGGCGTCAGTGCTGAAGTGTGTGGAATCGCATCACAACTGACCCCACTCATGTGTGAACGCTCTTTTTTCTTTACATAAAGTGTCTTTATCTTATA
ATAAAATGTAAACAAAAGACTGTGGGCGCCACTGCGCTTTAGCTCACCGCTCAAATCCCCGCCTACTCCGTCACGTCACGGACCCTCGCGCCCAGCGTCAAATCAACTTCGCCAGTTGTGAGGGGCAGGAGGTTCAGCGACCGCGTGTGCTTCAGTTTGACTGGGGAAAAATAACGACAATCTGGAACCTTTCAACGACT
AACAAAACATATAATAAAACAATGTATGTGCCGAGTTCAGCGGCTAATCAGTCGGAATCAGCTGAGGTAAAGTGACAGTGACCAGCGAGACCTAGCTGTCACTCAAGTGGCCACGCCCTTAATTATGCAGACTTAATTTACCTTAATATAAATGAAATAGATGAGTTATAAATAAATTCACCCCCCTGACAGTTGTCATG
AGCGAACAGAACAGACCTTTTATTCCCGGTTGCTTTGCGTATTTCTGTCTGGTCTTGTTACATATTCACGCGACTACCGGAACATGTTAATGCGCGCAGCTGTCAATCAATTCGGTAGGCGGGGGGATCGCACACCTACGTAATGGTGCGATCGATTTGAAAACAGCTCCAATTGGCCGACCCTTTTTTTTGTAGTTAAA
CCAGATCCGCAGGCGCCGCCTCTCGGTGTATTTGATTGGGTACTGTATTGATAGTGGACGCGCCTTTTAGAGATTGCGCGATGGTGATTGTCCAGATTCTCTGTCTGTCACAAACAGTAGTGTCCGCCTCCAACCTGCACCTCGTGGACACCGTTGATTGGCCGTCAAGGACACGGAAATAGACTCTTATTGGAGACATC
GCCTTTTGCTGTCTTTGAGATGCATAGCGAGTCAACCCCATCCTGACATACACACTTCCATTCAGTGCCATTCAGTGCTAGATGTGATTGATTGGGAAGTGCTGCATGAGAGCAGAGCCGTTCAATGCACACCACTCTTTTGTCATTCATAGGGTTCCTGCCTACCCAGAGAGAGCATGTCATGTAATCAGATTAAGAGA
TTCCTGGGTGCATATTGCCTTTGTTCAGGCTACAAATGGACCTCAAATGCTGGTGTTGCATTTCTATAGAGATCGTAGCGTTAGCATTTGATGGACAGGAGCTGTTTCCTCTGTATTCTTCTACTGTGTCATTCAGCCTCGAGTCAAACAGACCACGCTGTGCTGAGCCAGAGACATTGCTGAGCAGAATACTGTTGTGC
AGTTCATTCATAAATTGTCAAGAGAGAGGGTGGTAGCTCGAGTTTTGATAGCTTATTGGATGGTGATACACTTCTCCTTTCAGCTATTGGCTCAATGGAGTGTCAATCAAAGTTAAGTGGCCATTTTGTTGATCAAAAATTACTAGTGTTTATGTGAGAAAGGCGCTACTGCACTCCAGCAACTAGATAACAGCGCATCC
ACCAAACAGTTTAATAAGATCAGCATGATTGAACTATTAGTAACAATGGTAACGTTAGATATCAGCTTTACGTCAGCATCTCATCAAATCAGCTGTGTGAGAGACCGCTTTCTGATTTTGGCGCCATCGACCTATTTGACATAATTTAGAAATAAACAAATTCCGACTTGATTACATGTGTTGTTTGGTAAATACGCGGA
ACCATGTCTGGGTCTTTAAAACAACAATGTTGCCAGATTTGATTTGGTAGTTTGTTCTTGGGTGCTTGCTCTGATTGAGTGACAGTTGATGGTACAGCTGTGTCACATGTGATAATTGATGGTGAGTAATTGTGATGGTCATATATCACATCTACACACGCACACACAATAAAATAATAATAATAATTAGTGTTTCTGCT
GTAGTTTTATTTGTTTTACTTTTAAAGCCGAAACCTCTCATCTCGTGCCATCGAGCACGCCTGGATCTTTCTGCCATATGTTGAGCAGAGTGCGAGTCTCCCCTGTCAATCACGCATTAAATCACGCGTCTGTCATCAGTTCATCAGCAGAAGCCTATTTAGAGAGTCTTTATCGCTCCCTCTGTTCTCATTCGGTCAGC
CCGTTTAAACTACCTGACCTGTATGGTCTTTGTTTTACCCATAAACAAATCATACAGTAAATGAATAAAGGTAAGGTACACACATAATTACCACCTGTCAATCACTTTTTTTCTTGTGAATAGGCAGTGATCTCTGTCGTTATTATGGCGTCGGTAAAAAAAGGTGCACAACCAACAGGAACCGGCCAACAGTATCTGAG
TTTCTAAAAGTTATTTGGAAGTATGACGCAAACTCCGATGGTTAAGTGTTAGTGTTAAACCATTGCTGACCCACTGGTTGACGGACATGCCCAGACATGACCAGCGGTCCTCGCGCACAGTCAGTGACGCTTCAGTCTGTGGAGCCCAGCTCTACAACACCGCGTTCACGATTATTAAGCGCAAATTAATATAAAAAAGC
GTAGTTCCCAAGGCTTTTACTTGCGCCTACTGCCCCCTCCTGGTAAATTCAGAAAGTTAAAAACGCAGAATGTTTATTGTCATTCATTGGCTGTCAGAGTAGGACTTCTCACCTTAAATGACCCCCTGATGAGAAACTAATTTCCCAGCCCTCAAAGGACATAATAGTCAGCACTTAACATAAATGACAAAGGTGACTCA
TCTTTCATAGTAGACACAACCACTTTAACACGCTTAAGCGCATTATAAACCTGTTTCAGATCTGTTATTTGTGAAGAATTTCGCGTTAAGTTACACGTCACTCATAACGGTACGACAAATAACAAGCAGACGGCAAGAGCTGATTTTAGGAAAACGCGTCCACGAGAATGACCGATTAAACGTGTGTTAAAAGGCCCAGA
TTTGTGTGGATATTTGTTTAACCATTTAGCGATTACCTAATAAATCTTGTTCTGAAATGCAGACAAAAAATGATGATGACGAACAGGAATAAATGACAGCTGACATGACGGTTATTGATGGCGCAAAATTGAACTAACCGCCGTTTCCTGTTGTCAACAACAGGAGTGTGACTTTGACTAAGGGCTCCCCCACCGGCCAT
TTTACTTGGACATGTCTGTTTGAATTTCAGAACAACAACGCTGGCGCTGCGTAACTAGATATGACGTAAAGCATTGCGTCTTAATCAATTGGTTAAAACGTCTGTTCGTCACAAACACCTTAATTTCATTGGCTAAATTGATTCCGTCGTTGTTATTGGGCGGGGTTTATATTTCAAATTTCCAGCGGGGTGTGAACAAG
TCCTCTATTGTTCTCTTGTATGCGGAGCAGAGCCGTCTTAACAGCGGCCCCTTCAGGGCTTCATGAGTTACTGCAGGCGAAATAGGAGAAAAACAACTTTGATTGGCAGTACATCACCATCACATCACACAAACGTTAGAAAAAGAAAACACTCACACAACAACAGCAAAAAGGTCAAGCGTGGAGCAATGCTATTTAAT
TCCACAGCTGTGGCGTCCAATCAGAGAGTTGATGGGTGGGTCTACGAGCGTGGCGATAACCAATGAGCTTTCAGCTTTGGAATAATTTTAGCGTGATGAGTGTGTTTTTTTCGACATTTCAGCCAATGAGCGCTGTTGTGTGGTGGAAAAGTACCTGTCTGTTAAACCCGTTAACGCCCGCCCACTTTCGTGACGCAATG
AATTTAGGAGTGGTTTGCTGCTCGTACACTTCAAGCTTCTGCCGCTTTACTTTATCAGGGAAGTTGACGAGACTTTTTGAACGCCCCCTTTTTAACTGACGTCAACTCCGACCAATCAGCACGCGAGACGGCGGCGCACACCCTGAAACAAAAATCGAAGTAAATTAAGATGAATTGAGGCAAGGCAACAAACCACTGCT
GTTTCTGACGTTGAAAAGAGGATCCAAATCCCTCCCATTTTGTGGCGCCGCAACATGACTTAAGAGTTTGGTTAGCCCACCCACTGAATTGATTGACAGCCACATATTAACATGTCTCCATAGTGATGCGTATAATCATATCCACAAGACGGGATGTGTGCAAAGAAACTGGGTTTAAATGACCTTTAGCTCTGTAAATA
CGCAGATGAGCGGCCATCCTGAATAGGCCTCATCCCCCGCTGGGTGCAGGTGAGCACTCCAGGCAGACTCGCACCTGCCCTCTTTGTTTGACTGACGGCTTTACAGCGAGCGGGATCTGACTGTCTCGTAAAGCCAGCGGGCCGACGGGCAGTAAAGTCTAACTGCTGTCAGAGCTTTGTGTGAGGTGTGAAAGTGTGTG
ATTTTGTCGCTTGATGTGTTTTTTTTATTTTTATTTTTTATTTTTTGCTATTTGAGTGATGACAAATTAAGCAATACCTGTCAGTGAAGATTGATTTATCCTTCTCGAGGGAGAAACTCAAACTGGCGCTGGTTCTCCCCGCCCCTCCGCTCACGCGCTCACCTACTTTAGCTCAACATACCAGCTCGTGCGCGCTCAATCCGGTA
TTGAGTTACATAGATAAACCGGTTATTTGTATAATTTCTTTACCCAATAGGTATTTCAAGGGCACTCGGTTGTCCAGGTTACAGTCGGAATCTCCTGTCAGCTGATTGATGAATGATTTATGGCTTCTACTTTCTCGTGTGTCTCATCTACCTGCAACGTGTAGGTCAGACCGCCATTTCAGAAGGTTAGAAATGTCAAT
GTGTATTTGTTTTCTCTAAGCATATATTTATACTTGTAATAGATCTAAGTACATTTTCAATAGTCTCTTCTGGGCTCATTATCATTCCTCACACGTCTGTCAGAATGTCATGCGCGCCACCGGTCGGCTGGCAGAGGCGCGTGCCCGAGACTCGCACAAGGAACTCGAGCTCGTTGTTTTCTCCACGGCAACAGAAACAC
GTGAAAAGTGATAATGCTTTGAAGTGCAATTAAGGCAGAACAATTTCACCGTCGACCTCGAGGTCTTTTCACAGCGAATTGTCAAAGCTTGGGAGATCCCTGTCACTCAAAGTTGGCGACAGGTATAAATGCCTTGCTTATTCAAGCAGTCAGTCACTTGTCGTCTGTCTCTTGTGCGTATCCATCTCAGTGTTTGTGCT
CCATAACACCTAGCAACACCCTAGCAACCATGCAATCATCTATCTGTCTATCAATTTGTCTGTCTATCCATCCATGGCCCTTTGATTGATTGACAGCCATCATTTGCCCACTTAATGCTAGAGGGATGGAACAAACTCAGCAGAGCAGAGCAGAGCACGGCAGACAGCTCATCTGTTTACCATTTGAGTCCGGCCAGGAA
AATCCCAATGATTTTAAGGCCCACCGTAATGTGATGTAGAAGTGCGGTTTCCCCGCCCACCATTTTGATTGACAGGTGCCATATCTCCATAATAACAAGTATACACGTCTACCGAGAATTTTTTGCAAAAAACTGTGATTAAAACATATGTTACAACTCCCTATTATCATTTGCACTTCAATAATTTATTTTATAAGTTT
AGTGAACAGAACAGACCTTTTATTCCCGGTTGCTTTGCGTATGTCTGCCTGGTCTTGTTGACATATACACTTGACTACCGGAACATGTTAATGCACGCAGCTGTCAATCAATTCGGTGGGCGGGGGGATCGCACACCCACGTAATGGTGCGATCGATTTGAAAACAGCTCCAATTGGCCGACCCTTTTTTTTGTAGTTAA
CTTCTGTTCGTTCAGGCGGAGACCGACAAAATTTATACGGTTTACGTCATAGGGCGGGTCATCATGTCCAATGATATTCAGCGCTCTACGTGATTGACAGGCCATTAAACCAATAGAAAACAAGCATGTTGTCCGCGTTCATGCCTGCCGGTATCTTTTCTATTATACAATGTCTTCAGAAGGCGGCGAGTAAACGATGC
GTGTACCAAATGTCCTTGAAATAAAGTTAGAAACATCAATCCAAAATAATCTTGAGTATACACAAATAAATAAATAACCGCTGACCGTCGCATATCTCTGACAGACGTCATAGCTGTAATGTGATTTGTCATCAAAGCTCACGTGATCCAGTCGGCTTTTCCGTTTTGTTCAGGAGGAGGCAGTGTTGCGGAGCTTCACC
AAAGCCCAAATGTGTAAATTTAAAGCCAACTTTACCTTGATGGGTGTAAATCAGTTTATTTGTGAGAGGATTTAGGACCATCTGAATGATTATATCATATAACGTGTCAATCATGCTGTAACGGGTGACTCATGTATAGTGGGAGTGATGATGACTTGTCTTTTGCATCCTGTTATGTGTGAGAAATGACTAGTTTCTCA
AACAATAGATGCTCCAGTTACGAGCTAACAGGCTAACAGTGAAAACATTGTACCCGCCTATTAGTCGAGTTCTTATCCTGTGGTTGGACAGTTTGTCTATCAGTCATAGATTATAAGGCAGCTGAGTAATTCGATTGGCTATGAAACCAGACTGTTAACTTTTTCACCGCCCACTTCTTGTGGGGATTTGACAAGCTAAA
GGCTGCTTCTCACTCAGGGCTGTTTATGCAAATGAGGGAGAGATGGTCACTAATGGGTGGGGTTTTCCCCTGTAATGACATGTACAAATGGAGAATGTCAGTCAAAGTGTTTCTGCAGACTATTTTTTATGAAGTGTGAATATAAAACATTCATTCATTTTCTTTTCAGCTTAGTCCCTTTACTAATCCAGGGTCATCAC
CTGCAACAACAATGTGAACTTCTATAAAGACGTTTTTCGTTATTAACTTCTGAATGCATATTATCTGGCATGTGGATGATGTGTCGAGTTGATTGACAAGGGACGTAACTAATCAACATGAAGGTCCATTAATGGGGGAGTAGTATAGTCCAATACTTACTCATCTGTTACACACTCAAAAGTATGTACATAAAAAGTAC
CTTTTGTTTCTTTTTCCAGGGTGAATAAAAAGCCCATAATGTGGGCTTTTAAAAAGACAATTTAGCTGTCACACATTTAAAAGTCACATCAAGCAGTCAATTATGAACCATCAATCACTTCAAAAGAAAGCAATCACTGTCTGCCTTTAATGGAAAGAAAAAAACAAAGCACACATCCACATAAAATGGCCTGAAAAGTA
CATAAACACTAGTAATTTTGGTCAACAAAAGGGCCGCCGATCTTTGATTGACACCACATTGAGCTAATAGCTGAAAAGAGAAGTGTCACCATCCAATGAGCTTCCAACTTGACACGGTCCCGCCCTCTCTTAACAACTTATGAATAAACTCGGCTACAAAGCTCTCGTGAATGAATTGGACCAGATTATGCTTGTCATTT
CAAGCCAAAAACACAATAGACTACATAAAACAATACAAAACAAAAGTACTAACAAGGCAGAGATGTCAAGGCTGGACATGACGGCGACCACCTGTCAATCAAGTTGATTATGCAGAATTTTAAGGCTTAATACAATTTAACCGGATGAAAAATTAAACTATTCAGGCGCCCACAGTTGTTAAGAAAGGGAAAAGTGAGCT
AGCAACTCACTGTGTAAAGGCACATAAAACAGAACAAAAATATGATGTTTATGTTCACTGAGGTGACGAGACAGCGAGCAGCGAGACCTAGCTGTCACTCAAGTGGCCATGTCCTTAATCATGCAGACTTAATATAACTTAATATAAAGGAAACAGATGAGTTATAAAAAAATATCCCCCTTACAGTTGTCATGAAGGGT
TTCATGCTATTTCTGAACGAATATTTAAAGTAACGTACCATAGCAACTAATATAGTGAGCGTGTCACAAGTTGTTACTGGAATGTACGAATATAAAACCGGCGTGTCAATCATTATTGCCGCGTTTTCGTAAAACCTGAAACTCGGAATGTGCGTGTGTTGTCCAAAAATGCAGTCTAGGTAGGGAGCCAAGTAAGTTAG
ATGTTATAAATTGTTTTACATGATAAATGTTAGCCTGCTAGCCTCTCAATCCAGCATGCATGAAGCTAACCAAGGGCACTGTACGTCATTTCCTATGACAGACACTTCAGTGAGCGCTGTGATTGGTCCAGTTGAGTGTTTAATGCGCTGATTGGGTTGTTCGCGTGGCTGCGCTTCCGGGTTTATGAAAATTATAAAGC
ATACAGTGACATATGGGGTCTTCATTTCCACAGCCCCCATCCCCCTCACTCATAAGGAACACCCCATGAGACAAATTTACCATCAATCAATCAATCCCAGGACCATAAGAGCAGGATATTGTCGGGTCTGCTGCCGACAGGAAATGAAGAGCAGGATCTGATTACAGCCTCAGTGGGGGCTGTTACTTTTTAGCACCAAC
GAGCTCTAATATTTCAGCCGTGTTTGCGAGAGTCCACGAGTTGACTCGCAGGAGGCATCATGTTCTCCGGCTGACGTGAATTGACGTCAGAGCCGAGGGGGGTATTTGTACAGGGGGCGGGGCCTCGAGGCGCTTCCACACTCCGGTGCCAATTCGTTACCAGGACGACCAGAGCCAGCTCTTACGTCAGCGGACAGAGC
GCCAGCGGTGAAGCAGCAGGCTGGCTCAGGTTCTGCTTTTCTGATTGATCTTCAGGTGACAGGCTGTGTCAGGGGGCTCATCGCCAGCCTGTCAGCACCTCACCTCTCTTCCTTCTCCTCGATCCAGACTCTTTCCTTCCTCTCTCTCTTTCTTGTCGTCTTTTCTCCTCTCTTCTGTCATCCTGCCAGAGATCAGGAGC
GGTTGCTCGGGTTTAGGAAAGTGAGTGGGCGGGTCAGTTGGTAAAACTGGTTGGGTTTAGGAAAGAATGAGGGTGGGTCAGCTGATTGGCCGGTCGCGCAGTCAATCATTCAGTCAGTCAGACAGCGGCCTCTGGTGGGTTCACGGGAGAACAGCGCGGGCACGAACGGCACTCGTGAGAGACATTCGAGAGAAGAAAAA
GTAAAACGCTGTCGCAGTGAAAGTGCGTAATCTATTTTGCTTAATTGATTGGTTGTTCGCTTCAAAGCCCGCCTTATCCTGTCAGCTCATTGGATGACACGCACGTCATGTCAATCCCTTGACGGAAGTACATTTGTCACCATTGGGGTTAATCAAAAAATATATATATAGAAAAGAAGTCCGCACTAAACTTTCGCTAA
CCGATCAGCTGGCAGCGCAGTGACGCCAAGAGCAACAGCTGACCAATCAAACACTAACGTCAAACAGCAGAAGTCACGCCCACTTATGACCATTCGTGAATGCCAGGCCTGTGCACCAATGAGTCAGACGGGTGTAGAGCGCTCTGTCCAATGACGCGACTCCTTTTCACGGGTCCTCTAAAGAGCAAATGACTGAGCAC
ACAGAGAGAGATCACATCAGTCTCAAGCATTCACAATCTCGAGCATCAAAGCAAACAAATCAAAGACAATCAACAGCTGTCAGAAATGACCAATTTCGCAGCTGTCAGGTGTCACACTGACAGCCAGCCTCTTCCAAGGTCTCCTTAAATGTGACACGAACTGCAGCACCAGCTAACTGACAGTGTGCACAACACCCGGC
GGCGATGAATTATGCGGAAGTTTGAAATCATAAGGAGGGAGGCGGGAGAGAAGGAGGCATTCATGCGTTCACTCCTTCACAGCTTGTTCTCTCTTCAATGCCAGTCATCAATCATCTGCAGATTAATGATGGACACACATGGATGGGGTGCTGCGGCTGGGATGCGTGTTCAGACGTGTGTGTGTGTGTGAAGAGATGGA
TAAAAACTCAAGAATAGGCGATTACCCTGCTGCTGCTTATCCAATTTGGTAGGAAATTACATATGCAGAAATGTGGATGATGTGTTGATGATTGACAGGGCTCATAACTAAGCAACACAACGATCTGTTAATGAGGAAGTAGTATGTCCCAACACTGTTTTTGTGTTACTTTAAATGCAAATGAGCGGCACCATTTTCAA
ACAGACAGCTGAACAGATCTTTTAATCCCAGTTGCTTTGTGCACATACTGTCTTGTTGATATGATTATATGTGTTAATGTGGAGACATGCAATTACTTGGCTGTCAATCAATTCGGTGGGCGGGGAGATCTCAAAATGGGAGGGATTTGGATCCTATTTTAACATCAGGAAAGTAAAAAGAAACTTATTTTGAGTCTATC
GGAGTTGAGACTGGGGGGGTTGCAGCCTAGCTTGTTACGATGCAACCAATAATCCCGCCTATCGAGAAGCTGAACTCGCTGATTGGCCGGATCAAATGTCCATCATCCTGAGAGACATCTGATTCAAAAGTAACAGTGGGGATTTTGACTCATTCCAGTGACTCGAATCTTTTTGAACTAGTTGCTCTAAAAAGATTTAT
AAGGATTTGGCAGCGCTTACTGGAAAATTGGTGAAAAAAAAAAAAACAATTCTCACCTTTAGCTTACTTGACACTCTGTCTTGAGTGACACATCTGAGTTTAGACACACAAGGCTTCTGGAAAGCTCCACCCCATCTTCAGCTTTTGGGGTGGTCCAACCAGTCTGATAGGTAACAGTTCTCCGAATCCCAGGTTACCCA
CAAAGAAAGGCCAAGCGCACACATACACCTCCTATTGTCTGTCCTCAAATCTCCAATTAGCATGTTAATTAGCCTGAAACGTCTGTCTTCATCACACACGTGTCAATCATTTTCCTTGTATCTACAGCATCTCAAACACGGTCAAATAAGCCGTCCATCACTGCCACTGAGAAACTGCCTCACAAGCACTTTCACAATAT
CACCTCCAATAGATACAGATGTTGCACAAACAGCTAAAATGTTGCTTGAAATGTTTATGTATGAGCGATATATGTTCATGTGTTGTGCGATGAGTGACAGGCCTAGGTGTATGTGATTTGTTGAGTGTGGTGTGGCTAAACTCCACTTATCCAATATGTGTCCTTATGTCTGAAATATTCAGAAGTCACTGTAGTTAGCA
CTCTCTCACCCTCCCCCTGTCCTCCATTGTTTTCAGAAGTATTCCAGTACCTGCTGTTAGCATGTTAATAGGCCAGCAGTTAATTTGGCGGTCTGCGTGTCAATCTTCGTGTCATTCTGGTGTCCTGTGGCGAACCCCGAGCGGAAACAAAGGCCCCAGTAACAGGCGATCGATAGGCTGAGAGGGAGATGCTATCTTTT
TGCTGCCGTCGTTTCAGTACTCAAGCGAAAGCCCGCCTTCCCCGTGTTTTAATTGGACGAACGCAAGAATTCCGGCTTTTGATTGGACGAGAGCCACGCCAGCCAAATAAAGTAACGGCAATAGGAAGTAAAAAGGAAACGTTTTCATGTCAGAGAAAGAAGATAAACATGGCAAACTGGGTTAATTAAAGTTTAACATT
AGACAAACACCATGTGGCGCGTCCTCCTGTATTCTCTACTGTAGCAGCTGTGGTGGGCGGAGTCTCCCAGCGTGCGACAACTCTGATTTGTCGAGCGGCCGTCAGTCAGAAAAACACGCTCCTGCTATTGGATGAAAGTCTGATTAGGGTCAGTATCTCATGAAGGCAGCGGAGTTTCCTGTGAAAGAAAAAAAAACCTA
CATTACTGATACTGAGGATTGATACAACTCATCAAGCAAGAACATTTGAGCTTGTTTACCATATTTGAAGTGTGCTAATCAGTGTTTACATGCTAATGACAGGCAATCACATTAAGCAGTTGTGTCTCTATGTCTGAATTAAAACAATTTGACTTGTATGGGTTGTTTACATCGTCTTTACAAAGATTTTGAAGTGTGAA
CACCCTGTTCCTATGGTTCCCAGCGCTCTCATTGGATACTGTAACTTTTGGAGTGAGCGCCGGCTTGCTATCTAGCCTCTCTGCGATTGGCACAAAGTGCCTGTCAATCAAACGGAAGAAGCCACCGAGAAACGCCCCCGAGTTTCTGCTGTCAAATCCATAGGCTACTGTATCTGCCAGCGCGCTCTGATTGGCCAGCC
ACGTCAGACACGTATTTACAGCTACACTGTAGACCTCTGTTCATTGGCCTAATTTTCCTTTGTCATGATTGGTTCCACTGACTACAAAATGCTTGAGTGACACCACTCTCCGACCAATTGAAGCACTGTCAACACGTTTAAATCCCGCCTTCTCTCTCCCCTAAATTGCTTGACGTTCTGTCAGTCTATTTTCCTCATTC
TAGCTGGGTTTAGGGAAGTAAGTGGGTGGGCGGGTCAATCAGTAAAATTGGTTGGGTTTAGGGAAGGTCAAGGGTGGGACAGTGGATTGGCCGGTCGCCCAGTCAATCATTCAGTCAGTCAGACTGACGGTCGTTCAAATGCAGCCTCTGGTGGGTTTATGCAAGAACAATGCGGGTGCGATCGGCACTTGCAAGAGACA
TATATATATATATATATATAAACTAGCCTAACGGCTGTCAATCATTTCGCAGCTTATGATTCGGATCTGACCAAAACGATTCCCTGTTAAATGATTCGGTCGCCGTGCGTTAAAGACCATTCATGCAGTCTGGTTCAGAAGTTAAACCGGTGTATAGACCACGTCTTGTGTGCACTCCGTTGATTATGCTGGCATATATT
TTCGTCAATCCATTATCAGATTTTGCGGATGTCCCGCCTTCCTTTGAATACTATTGGCTGAATTGTTCCAAGCTGAATAAAACCCATGGAGGACACAAGTGTCAATCATCGATTAACCAATGGCGTCACTGTAAGTCGAAGGTCAAGACCGAAGCAGCATGGCCGCTCTGTTAAGGGTCTCGCGGTGTCTGGTAGGAAAG
GGTGAAAACACGGAGCTCTTTACTTTAGGAGGCTTTAGAGAAACTGACCATTCATTTCTGTTTCAATCTAAGCTCCTCCTATTCTCGAAGTGATTGACAGTCGTCCGCCATCCTATCAAAAAGAAGCTTGAATCGGATTGGTTCAGTGGTTCACCCAATTGTATTCAAGCTATAATAAAAAAATCTTTATACCACAACAA
AGCGTGAAGTCAGCCGTCGCCTTGGTTACCTTTGACGTCACGTGGCCCAGCCTTGTCTCGGCTCCTGGGGCTGGTCTGATTGGCGGGAAACCCCGTGGATTAGCCCGACCGACAGCCCGTGAGGATCAGCTGAGAGCCGCGGTTAGCTTAGCTCAGACAGGACCATCGTTATTCCCCGACACTCAGGTAAGAGAACACAC
CAAGTGCTCGAGTTGAACAAACTGCGCCTCTATCGCCCTCCTTTAACTTCGGCTTTAACTGAAACTAACCAATCAGGGCGCTCTGTTCGCTTGACTGACAGGCACTATATGTGCGATGCGATCAGCCGCGCACAGATTCAAGACAGAGCAGAGCTGCTTACTACAAGCTGTTAAGCAATTGTCAGCAACTGGTGTCTCAA
GATGGGTGCTTTTTACTCAGGGCTGTTAATGTTAATGAAGGAAAGATTCTCACTATTGGGTGGGACTTTACCCCCTCTAATGACATGTCCAAAGGCAGAATGTCAATCAAAGTGTTTCTGCAGACTGTGTTTATCAAGTGTGATTATAAATAAATAGAATTAATTATTTTTGTCATTGGAGGTGGGCTTTAGTGCCACAC
AGTTCAAACAGTTCACGTTTTGGGTGGGACTTGTAAGAAACTTTTAAAGAGAACCATCAAAAACACTCCGGCAGATCCTTATTGGACGGGCAAACTGTCAGTCGCACACCATGGGCGTGGTCTGGGAGCGATCGTTCACAATGTAATAGAGTTTTAGCGCAGTCTTGCTTTTTCAAAGGCGTGTGTCAACTCTGTGTGCC
CCGGACAACGCGCACAACGGCAAGAGGAGAGGATGCACGAGGCGTGGTTGAGAACTGAGCAACAGAGTGGACCAATTAGCAAACGAGATGCCTTTGACAGACATCTATGTCCACCAATCAAAGAGAGCAAGGTAATGCTTGGGGCCAGGTCTAGAGTGAAGCAGAACTGAAAAGTTCTCGAAAGAACGGGCTTCCATAGG
CAGCGGCTGCTGCTGCCGCGCTCGCGCCGTTTCGCAGCTTCACAGACTCGCTCCTGGTACTCGTGATGGTCGCGCGCCGCCGATTTCGGGTGACGGGCCCGAAATCATCCTTGTCAATCATGATTCCAGCAAATTTACAGCAAGCCTTGAGCAAACAAATTAAATAAACCGAGTCCAGGCAGGAGTCTCATTTGGCTCAG
GAAATCTAAAGCACTCTGTCATTTGTTTTTACCTCTGTAAAAATGGGTGGTGTGGGAAGGGGTGGGCCAAATGGGGGCACATCCTCCCTAGCAGTGACAGACACCTGTCAATCAGAAAAAAAAGCTTTGAAGCAGTGGGTGCTGATAACGTATTATTTAACAATTTTCTAATCATTTTTTAACATGTTTTATTTTACTTG
AATTCACATTTAATGAATGAGAACAGCGTTTAATCTCTTCTAAATCGTTTGTTTATGCATATTTTTCTCTGGTATTCAGTTACAAAGTTTGATTGACTGGTCGTCCATCCAGTGAGCATGGAGGCAGGAGAAGACCAGACCAACTCCAGCTCAACCAATAGCAGCGCAGCTTCAGGGGGAAACTCCCGCCCTCCTCAGAT
TCGGGGGAAAAAACAGCCATTCACGCAAATCCGTTTGTCAGGTGACCATCAGGCACATGACTCGGAACGATCCGCCCGCATTTCAACGGCTTACAAGAGTGACATTTTCTTTAGCCAATCAGCGTATAAGTTGCCACACGGCTGCCCAATTAAATTCGACTGTCGCTCACAACTGGGCGTTTCGTCGAGAAGGGAAACAC
TTGGCATCATAACAGTTATAAATGTGGTCATTGCAGGCAACTGACGAGTTTTTGACACACAGCCTCTTTTTCTGGCTGTGACTTCACGGTTTGTGACTGACAGCAGCAAATGTTTGATGGCGGTTAATCGGCTAACACGGCATTAGAGGGGGAAAACAGACGAGGCTGTTATTGTTTTAGCTTTAATGCAGGAAACTAAT
ACAGATTGTTTTGCGTGAACAAAACTGGGTCTGCAGGTGCCGAAACCACCAGAACAGCGCTTTCAACAGTGTCTGCGTGTAGAGAAGTGTCAGGAAGGGTATAACCAACATCACTGTTAAAGCAGTCAGTCAACAAACTAGCAGATGGTGCTGCCATGCTGATCTACCGACAACATCTTCCCCTTAATTATCCGTGAACG
CAACACTTGAACTCTACAGATGGGACGAAACGGGGAGATTAGTGTGTTTTGGCAAAGAAAGAGTTCAGGAGCGCAGAACCATCATGAACAGCGGCTGTCACGGCGATCGATCTCATCCATATTACTCTGATGCGGGCAGCCATCGTCCCTTCATTGTATCACCTCACGCCAACAGGGAACTGGAGTCCACGGGTTGCCAG
AATCAGATCGTGCAGAGCCTGGAACGTTGACAAACACAAACGGAAAAACGATGACGGGAGATGGGCCAATGCTGTGTTTGGACTCCGGTTATGGACAGTCGTTTGGGCCAATCGGTATAAAGAACATTCGTGGCGCTGTACCGTGAAGGACCAATGAAATAAATGAATTTTGCGTAAAAAAAACTCCCTGTGCTGCCTCC
AACTTGGTACAACCCAACCTATTAGGCGACAGTCCTCAACATGGAGTGTTCTGCCCGGTCTTGCCTTTTCAGGGGATGAGGTCACGTGCGTTAGTGACAGTCAGTCAAACACAGGGGCGCGATTTCATTGGTTACTACGATTCTGGCAAGCCCCGCCCATGGGCTGTCCTCGGCGACGTAACGACCGATCAGCTGTTAAT
GACCTGAAGAGGTTTTACTGCATGAAAGACTCGTGAATGGCAGATTATCCTGCTGCTGCTTCTCCAATTAGGAAATTAAATATGAAAGAAATGTGGATGATTGACAGGGCTCATAACTAAGCAACATAACGATCTGTTAACGAGGAAGTAGTATGCCACAAAGCTTGCACTCTTCTGTTACACACTCAAAAGTATATATT
TTCGAAATGCCCCTTCGCTCGTGTCACAGCCACTGAAAGCGTGTGAATGGTATTTTTACATATATCGGGGCTTGACAAGTCCCGCCCACTGTGAGATTGGCAGGTGATTTCATCCGTTCGCTCAGCCGCGACCGGCATTTTGTTAGCCAATAGCATTAAAGCAACGACTCTGGAATATGAATATTTATAAGGAAGGGGGG
TCATCTCCTCACGTCATCCTCGGCAGCAGAATAATTATGTATTCAGAAATTAAAACACGTCTTTTTAAAAGTTCAGATTGCTGTTCCTGATCAAATATATAGCGGAAAACGTTGCTTAAATGTTTTCCAGTATTCAAACATCTTTACTGAGGTCTCGAGCAATGGTCGCGCGAGTCCGCCATGTTTGTAGTTTAAATCGT
CGTGGAATACTGAGATCCCACTCTCTCCTCACATTTGCCATTTACAGCCTGAAGGCGGAGCTAATGAGGAAACTCCAACTGTCATTGGCTCACGTCTATGCCTGTCAACCTCAACTCGCTCGATGATTGGCCGACACGGCTAGTTGAGTTTCCTTAGATGGGCGGATTTGTATCGCCTTGACGTTGTTGTTGTGGGAGTA
GCCTATGCGTCAGCTTCATTTAAACTCCACATTTATAATCCTCTTAGTCGCTGACATTATCTTCAGCAGCTCAAACACTTTAATGGTGGACGGCTGCTTCTAACTCAGGGCTGTTTATGCTAATCAGGGAGAGATGGTCACCTTTGGGTGGGGCTTTCCTCTTCTGATGACAAGTATAAAGGGAGAGTGTCAATCAAAGT
GTATAAATAAAAACATGTATAGCATATAAATATTAACGATTACACCGAATAAACACCTTTGCAAGACCACTGAAAATGAATTAACGTTAATTTCACGTGCATATCAATCACTCACCTCCTTCAACCGCTCTCCATTCGGGTCTGTATTTCTTGTGTTTCTTCCCCATTATAAATATTTACTGGTTTATATAAAAAACTGG
TTAAGCAACGTTTTCCGCGATATATTTGATCAGGAACAGCAATGTGAACTTTTAAAAAGACGTGTTTTAATTTCTGAATGCATAATTATTCTGCTGCCGAGGATGACGTGAGGAGATGATTGACAGGACTCGTAACTAGGCAACACAACGGTCCGTTAAAGAGGAATAACGGTAGTTTGTCACGAAGCTTGCGTTTGTCA
TTATACTGTACCTGTTAATGACTGCTTATTGCTCAATTAAAAAAAATTATGAAGTTACCGTGGCAACGGCGAGAGGGCGGGGTCGTGGAACTAATTATGACTGACAGCAGGTGAGAGTCTAATTGAACTCCAGCACTAATTAAAAAGCAGAAACACACCTCGCTCTGTCACACACACACAGAGGAGTGTTTTACAGTTAA
AACCCGTCGATCGGTCTTTCTCGACGTTTAACCCACAGTAACACTGGAATAGCCCAGTGTGTGCGTGTAGTTTGTGTGGTAAATCAGATGTCACTCACCGCATAGGCTCGGGTCAAATCCTCGGTTGTTTTGAGCGCTACTTCAGGTGTTGTGGATGGCGGAAGTAGCCCGAAAGCTCAATAATCTCCTTATGACGCCTT
AGAGAACGGTTTTTGGCTCGAGCCGCTAGAGGGCGGCAATGACCTGACGTGATTGTACCGGAAGGAAGTAGTTTGTGAGGGGCGGAGCCTGAGCGCAGATGAGCGACGTGTTCTAGTGGCGCTGCTCATTCATCGCTCCATCATGGTGTTATTGGAAAACGACGCGGTAAGAGCACTATTAACTTTATATTTACCCCTCA
AGAGATGGGGAAAATGGTTTGAGGAGAGTTATTACAACCTAACAGACTCCTCCTCCTCACCATTTCTGTTTGTTGTCAAAACTTAAACACAGCTGGAGGGGCGTGGTTAAGTGTGTCAATCACGCCCACTACCTCAAAATCAGGTAATCTGAGAATTTAACTGAAAACAAACAGGAAGTGCATTCATTCAAGCTTAGATT
TACAAATGCAAATGGCGGTAATGATAATGAGGACTCTGGCATGGCATGAGACGTTAAATGGCTGTGGAAGCTGAAAGCGCGATGAAGCCATCTGTCACCAGAGACTCGTCACTGATAAATGTGCTGATAAGACGGCGTAATGGAAACACGATTCGGACAAGAACAAAAGCGGCAGTGGAGTCTTGACAAGTGCTCAGAGA
TGTAGCGGATCCATGAATGACTTCAGCGAGCAGCCATTGCTGGTTGTTTCCAAGAGCAACAACAACAAGATTAGCCCCGCCTTCCTTAGTTACTGTTGCCACGTCAATCAAGAACCAGCGCGCCGATGTTGACCGCTAATCCAATCCAGTTTGTGCTAAACGGCTTTGTGTACGACGAATAATGTTTGCTCAGAGACAGA
GTGTTACCTTCATTCTCATCTTCAGCGCTTTACCATTTTTCGCGCTAGTAGCTCTCCCTGTCATCCCAAGCCAGAAGGCAATAACTGAGTGATTGACAGCTGATATTAACCAATCATTCGCGTTCAGTGCTAGAGCAGTGGTGGGCCAATAAGAAGAGCGCGAAGACAGGGCAGGCATTACGGACTTGGCTTTGTTTACT
GTGATTTCTATCTCCTCGGCAAACGGCAACTTGTCGGGGAGCTGTAAAGAAGTGCCGCACCCAGGAAAGACAATAGCCTTTATCATTAATCTGGCTGACAGACAATGACAGCACATTAACAAAGCTGCCATGCCATAATCTGCAGCTTACATCTCCATGCATTAACAGTGCTTTTGTCATGCGACATCAGTAACTCTCTC
ACATCTGCCCCGCCCATCCCAATGAAGTTACCAGAGGGAAAAAAAGGAGACTATGCAAATGAGTCTGCACCCCTCATCAGCCGCTTCCTTTCTGCTGTGATTGACACTCTGAGCTTCTCTTATCATCTCTCATATTACTGACAGTGGACCAAACCTTGAAGCTCAGACGCATACAACACTGGATGGAATTGTAAAGGCTT
GGAGGTAGCAAAAAGGATTGGGGGAAAAAAATGAGATGGCCATTTGAAATTAAAAGCCGTGGAAGAGGTGTGAAGCCACCACTTACATGCTGAATAGCTGACATCAATCACCCAGAGTAAATGGTGGCCCAGCAGACAGGCATAGACAGGCCTCTTCAATAGAGGGTCCGCACACGGGCATCTTCACGGCACAACATGTA
GACAGAGGTTTAGCTAATCACGCTAACGTTAGCTTAGCGGTAGCCTAGCCTGCCTGCTACAGATCAGTAACACTGCTTCTGGTTATGTCAGCCTTGACAGGTGACAGCTGACTAACGTTAGAATATTTGCGCATAACATGAATATTCATGTTTATTTTTCTTCTTTTTGTGAACATGGATGTATGTAGTTTGGGAAGGCT
TAAACAGATCTTTTAATCCCAGTAGCTTTGCACACATTCTGTCTTGTTGATATGATTATATGCGTTACTACGGAGACATGTTAATATGCTGCTGTCAATCAAACCGTTGAGCTGGGAAACCACACTCATATGTTATGTTGTTGTGGCCCTTAAAATGAGAGGGATTTGGGTCCTATTTTAACGGTACATTTTTAAAAATA
TAAGTGTTGTATGAAAGCATGTTAATTCATCGGTTGATGTAATAAATAATTCAGATGTAGCAGCACCGGCTGGTACCAAAAAAGGGGGGGGGGTGATTGACATCATGACGTCAGCAAGGCAAAGGGACAAAGGCCACATTGGGTCGGACCAGATGCTCGGTCTGCCTATGCAAATGACTCTGAACGTTTAAATACATCAG
GGGCTCCCGACGTCATCCATTCACGCGCTCCAGCGCGCGCCCATCTGCAAAAGACTAGTCTCGGCTACGGACCCGCTCTTATTGGTCAGTACAGCTGTCAGTCGAGCTGTAAGAACCCGCCCAACCTCTCACACAAGACATGCAGACTTGCCCGCACAATTTATTTGCGCACACCTGGACTTACATTCAGTGAAGAGTTT
TATGTGAAGAACAACTGGTGTTTGTCAGAATGCATTTATACAGTATGTGAGCCACATCATCTGCTAATAAGGTGCTAATGATGACAAAGGTGATACAATGCTGAGTGACAGTGATGAGGATGGTGATATGAATGACACCTCCTGTGACCACAAATACTAGTGTTCCTGGATTTGTTGTGTAGAGTAAATACTACCTTGAT
GACGACTGTCCCTGCTGGAATCACACAGCCAATCAGAGTAGACGCTGAAAGTAAACGGGTGGGATCTTAATCGTTCAGCATTGTAATTGGCTAAAAATACCATCAATCAAATGTTGCGGAAAGTAAGGTCTAGTAGGTTATACAAATTCTGCTTGCACGTTTCACCTGTATGCAAAATGTATACTCTGAATCAACAACAT
ATGTTTCCGAAGTGACAACTGTGATTAAATATGAGACTGAATTCAATGTGTGAGGACAGACAGAATACACAACTCACTCCCGAAGTCATGATGATTGACACTTTGGTAACCATAGCAATGCTCTGACATGTTTGGTATTCAGTGTTTTTTTTAGCAAAGTACTATTACAGTGACCAATGGCAAGTTAGTAAATTGCTCTT
TAATTAAAATGAGTTTAAACCAGAATTACAGAAATTCATTTCTAAATAAAATGAAAACGGGTTATTGATGTTAAATTAAAAATACACAATGATTGACACTTATCTGTGCTCATTAGCATCACCTTAAGTTTCAAACACTCGGCAACCAACGAAAGTTAATTTCTTTCATCCTGTGATTTAGTCTTAACAACTTTATCTTA
ATACCGCAGGCCAAGCATCACCAAAGTGCTTTGGTAAGATGAGACGGCTCGTAGTTAGCTAGCAGACATTTACGCTAGCAGACATGACACATGCCAGAGTGATGGATGTGTGTCCATTCAGGGGAGGTGACAAGTATAATTGTTTTGCTGTGGTCGACCGATTAAAGTGGGTTTCTTTTTCTGAGAGCTAAATGTGTTTT
AGCACCATGTGAGGCTGAATGGGTTACTTTTCCCCCCACTGTGGTACAATGCATATGAATTGCTTTGCATGTCTTGTTAGCTACATATATGACATTAGCAGCTGCCAATCAATTGCTGTACAGAGGTGTGGATGGAAGGCCAAGGTGAAGGTCATGGTGACGGAATCAACTTTAAACAGAAAAACAAATGCATGGTCACA
TGTTTGGCTCTTCAGTGTAACACTCTATTAGACCCCTATTCCCGAATGGAAATGATGTGTCAGGGACCCCGTTGATGAAAAGAAATGGCTGTCCTCACCTGCCTGTCTGCATTCCTACAGCCACCGTCGCCCCAGAGGGGTGAAATCCAGCCGACTGAGCTGAGTCCTGAACGTGAGATGAGAAACATATAGATAAGCTC
CACAGCGAGCTGAACAGATCTTTAATCCCAGTTGCCTCACGCACGCCCTGTCTTGTTGACATGATTATATGCGTTACTACGGAGACATGTTAATACACGGCTGTCAATCAAATTGGTGGGCGGGGACACCATACTCCAATGTCACATTGCGGTGAGCCTCAAAATGGAAGGGATTTGGATCCTATTTGTAATGGTGAGGA
AGAGTCTACTGGGCAACCGAACGCATTGGCACAGGCCCGCCTCCATTCCCCGCGCTAATCAGCTATTGGACGATCGCGAAAAGAACAACGAGTGACAGGCGGTAAACGCAGCCTCTGATTGGCTGACAGGCGGGATTAGCGACGTTCTGTGGTAACACTTTCGATTGTCTTTCTCTACTACATTTTTTTTCCTAACCATC
GGGTTAATTACCTACACTATACTCAAGATATTTAATTTGCTCAAATTTAGCCTCCTTTTTTTTAAGTGTCAATCATAATGGTGATGGATTGGTTGCCACCATCTGCGTGACCTATTGTACTGCAAATTAATTTGCACACGACCGACTGTTGAAAAGAAAAGAAACAGCGCCTCTAAAGAATTCCTAATAAGTTCCTCTCC
TGAAAGACTCGTGAATGGGAGATTAACGTGCTGCTGCTTCTCCAATAAGGTAGGAAATGAAACATAAAAGAAATGTGGATGACGTGTGGATGACTGACAGGGCTCATAACCAAGCAACAATTATTTGTTATCGAGGAGTGTCCCAAAGCTTGTATACTGTTCTGTATATGCTCTATATTGTTCTTTTACAAATAAGTACA
CACCCCCCTGACCATTCAACAATGAGAGAGGCAGAGGGGGAGGAGATGGAGAGAGTGAAGACGCTGGAGGAGAGAGGGCGGAGTCTATTGGTGGAGCAGCGTGTCAGTCAGGAAGAAAACCCCGCCTCCTGCTGCTGACTCTGGTACACTGTAAAAATGCTGGGTTTTATCCAATTCCTTCATGTTGTCCCAACAAAAAT
ACACATTAGCGGAACAAGCTCCTGCCTTGTTAGTTAATGTAATGAAAGGCAGACAAAGCCTGGCCATTAACACCAGTGGGGATTTGTCTGTTGATAAGGCCTGACAGGCACGACTGTTTGGCGACCCTTTTCCCATGGCCTTTGATAATAGATGTGAGTGGTGACTCGCTCTCTCGCTCGCTCTCAGTGCTCACATATGC
AACACGCGCTTTCACTGGTCAAGAACGCGGAAGAAATGGGCGGATCTTTGTCGCTCGGCCCAGCAGCCAATAGCGTAACGCGAAGGCGATGAGTGACTCGGCCTTCTCCACCAATCAGCACGTCGCAAACCAGCGAGTGAACAAACCCACCCAGCTGGGTATATATACAGCGATGACAGCTCGCTAATCCACTGCGTTTG
TTCCGACTCTGAAATACACTAATGTTTTAATTATACTGAGCGAATAAACTGAAGTGGGGGAAAAAAACAAGTGTTCGCTGTACCTTTATTTTGAAGTGCTGTCAATGTCGGCGCCGTTGTTGAGGTTTGCGCGCGCTCGGCTGCTCAGCCAATCGTACCTCTGACAACACTCACGTGACTCTCATGATCTTCAGAGCAGA
CAATTTAACAATATAAAAATGGTGGACAAATTGGTTTTCAGACAGAATGCAACTTGACGTAGGAGTGCAGTCCCTCCGCCCACCGAATTGATTGACAGCTTCGCGTAGCATGTTCTGTTAGTCACGTGTATAATCATGTCAACAAGACCAGATGTGCGCAAAGCAACCAGGAATAAAAGGTCTGTTCAGTTCGCTAGAAT
AACAGAGAACAAGTGAGCGGGAGAAACACACAAAGAATGCACTTTTGTGTAAACGTAAGAGGTGACTGTCGAGCAGATGTTCTTGTGATGGACAGTGGAAGCAGCACCCAAAAGCTGATCAATTATTCATAGAGACAGATCAAGTCATTGCAGGAAGCTGTGAAAGCAGAATATCCTTAATGGCCTTTCACACCCTATTC
AGTTAACTTCAAAGTACATTTATCGTTGTCATTCATCTTCGAATTTTTCGTTCAGCCTTGAAGCGCGTGACCGACTGTTATGTCTTTGAATGACTGACGCTGGCGCGGACCAATAGCATTCACATCACTCTGCAGCAGAGCAGCTCATTGGTTGTATACACTAAACACGCCCCTTTGCTGAACTTTGTCTATCTGTAGTC
CCAGAAACACAGAGGAAGGCCAGAGAGATGGAGAGATAGGAAAAGTACACAGAGGAGAAAGAAACAGGCAAATGATCCATGTGGATAGCTGCTTTTTGAGTGACAGCACTAATCCCTGACAAGGACAAATTGGGAAAACAGATTAATGCTGAGTGGTCGGGTCTCTGGAGCGGAGCCGGAGCCGGGGCTCTGCTGCACAG
ACTTTTTCGCATCTCAAATGTCTCTCACGAGTGCGGTTCGTGCCCCTGCTGTTCTCGCGTGAAACGCGGCCGATGTCGACCGACTGAATGATTGACTGGGCAACTGACCAATCGGCTGACCCACTCACCTCGTTCTCTAAACCCAACCAATTTTACAGATTGACCCGCACACCTGCTTACTTTCCTAAACCCAACCGACG
TATATACACACACAAACAACACTTAAATGTATGCATTTTTAAAATCACTATCAGCTAATTAAATGTATTTGTGAATGGTCACTCGAGTGATTGATGGACAGAGCGGAAAGCGCAAGTGACGTGATCTGAGGGCGGGAGAGAGAGAGAGAGAGAGAGACCGAGAGAGGGAGAGAGAGAGACTCCATTAACAGCACAGCAAA
GTGTGTGTGTGTGTATTTAACGCGAATCCAATGGGAACTGCAGCAGATCTCCACGTCACTCACACACTCGAGTGACGGATTCTAAACACACGGTGCACACTAACGAGGGAACACACACGCACTCATTCTCTCAACTCACACTGCAGTTCCAGAGAACAGCGCGCGTTCAAAACTTCCAACACGACTGACTGCAGATGGAA
TCCTGAGTGACTGCTCGCCGGGGTTCAGCCGCCCGGATTCTGCGCTGGGCGGGGTCACAGACTGACACGAGCGCTCATTAATTATTCACAACACAAACAATCAGCATGGGAGGAGCTTCGACTTCACAACATTACTTATGCGTGAGTGTAGGAATCTAAGGAAAGTGTACGTCAAGCCTGTTGCTGTACAGGTTAAGTAT
AAAAAAAGCATTTTACACGTCGTCAAATCATGAATCAGTGACGTCGGCGCAGAATTCTCTGACGTTACACGCTGTCGTACTTCCGTTTCAAAATGGCGCCCCCCACACCTCATTTAGCAGGTGAGTTGTCGCTCAAAAATGTGCATTTTAAGCTCATTTCATTGGCGTAAATATACATGATCAATGTGAGATGGCGATCA
TGAGAAGCCCTGGAGGATCTCATCATTAAAGCCATGAACTCCCACTGCAGTTCTGCTGTCGGCCTACAGGGGTCAGAGGCGCGGCGGCGTGCACACGGGCCCGTCACTCAGCACACAGCAGAAGCAGCAGAAATAATGATCGCTTTGGACCCCGGAAGTGTGTGTGACCCTCATCTTTATTTCTCACCCATGAAAGCCTT
CCCACGAAAATGTGCAGTTTTTCACGCCGCCCGGCTAATATCTCAGTAACTCCGGATGTCCAACTACTAGTTTTTAGACGCTTCCCCTGGAAGGACCGCTGTACTGACCAATCAGATTGAAGATAAATCTAGGACCTCTCTTAACAGACCAATCGGATTCAAGATTGCACATTGAACCGCCCATGCAGACGTAGTCTACG
GCTGGAAAAGCAAGTGGTTGGAAATGGGAGGGATTGGAGGTGGAGGGGCGCACGTAGCGGAAACGTGGACGGGATTGACAACTTTCCTAACCAGTTGTCTGTCCCTCAAAGTCATTTTCGAGGCGTCTTTACACGGCTAGCGATTCAAAAGTAGAGCATTTGGGATTTTAGTGAACAAAAGCAAACTAGTTTAAAAACTT
TGGTTTAATCGTGTTATTTATAAGCATGGTGACAGTAGAATGCGTTGATAGCTGGATTGCATCACTTGTGTTTTGACATATCTGACGTCACGGGTGTCCTGTGTCACTCAAACTGTGCTTAAAGTGTGTTTGCAAACCTACTCTTCGCTATAATCGGACTGATTTGGTGATTTAACGGTGGATTACTCAAGAGCTTTCGA
ACCCCCCCCCTTATCCACTTACCGTCGCTCCATCAGATCGCCTTATTCAGATGTGTCACTTCCCCAAATCAGAATAAATCAATCTTCATCTACAGCTGTCAGTCAGAGTGTGGATGGGTTGATGGGGGTCGTGCGATCCTGATGAGGGGGGAGGATTGAAGCGTGGAGTCATTCGAGGGGGAGGGGACGGCATGATTCAA
GGTTGCTGTTGGTTGTGCAGCTTTTTTTACAAACCAAATGTTCAACGCCATTTTAATGACACTATCACTCTGCCTATTCATACCAGAGTGATTGACAGGTGGTAGTTTGTGTGTAACTCATCTATATTTTTTCTGATTTGGTTATGGGTAAAACAAAGACCATGCGAGTCAGGTGGTTAAAACGGTAGTCTACAAATAAT
TGAAACCAAAAAGGAGAATGAAAGTACCGCCCACAACATAGATGATTGGTTCAGGAATGGTGATGTTTCAGTATGTGCGGTTTCTATTGGTTTAGAAAGCTGTCGATCAAGACAAAGACGCGACTGGATATGTCGACGATGTAAAGGACGAATTTGGATGATGCAACGATAAAGTAACAGTACGTTTTTATAAAACTGAT
TTTATGTCTAGAGCAGAGACACAATGGGGCTGCGGGTCAAAAGATCAGCAATCAAATCAGTGTAGTGTTGGCTTGTGGAGAGTACTTGAGTGACAGCTGTCAGAGGGTGCATCCAGAATCACGCGTTATAAACTCTCTGCCGTCCTGGATGAGCTCTTGTGGTGACGCATGCGATAACGACCTCAAAATAAGGGCAAGTT
ATTGTTTGAACTGGAAAGAAAAGCCATTCGAAGCTAATTAAGCAGCCATTCCAGGCACTATTCACGGGCAGAAGAGCGAGAAGCACAGGCATTTGTCAGCGCTTGACCCCGCGTGGTATTGATTGACAACAAACCTTCTTGAATGACAGCCTTAACCTTTCCCGTCCAATTGCAGTCGAGAGAATATAGATGCTGCTCTG
CTGTTGGTTGGTTCTTGTTCGATGTGCACCCCTTTTTTACCAACCCTATTTGTTGACACCATTATAAGGACACAGATCACTCTGCCTATTCATGCCAGAGTCCCGCAGAAAAATTGATTGACAGGTGGTAATTTCTGTGTAGCTTATCTTTATTTATTTATGATCTGGTTATACGTAAAACTAAGACCATGGGGGTCAAG
TTTATCGAGACTGAAGTTTGGGATGATTTTGACCATCTCTTTCTCTGCTAAAAACTCGACCTCCGCTGGATCCATTCTGCTGTGTGACAAGTTTTCCCGCGTCTGTCAGACATGTGTCTCTGACGTCAAGGAGGGGCGGAATCTGAGACGCTCTGAAGCAACAATTAACATAAGAGCTGCCCTCTAGAGGTCACTCCTGA
CAAACTATGTTGCGCCATTTAATTTAACTGTCAACACCTATCATCTTCCGTACACTTGCGGGGCAGGTACTTTTCACCCTTTTTCTCAAAAAGATAGGCCCATCAATCAACTGTGCAATAGGCATTTATCCAGAGAATGATAACACAAACTTGCTCATCTGGTTTTGAATGACAGAGGAGTGGTCGTTTGAGTGCGTTGA
AGAAGGAGGAGGAGGTGGTAGTAGGTGGAGAGAGGAGGTAAGCGAGCTCACGGCACTGGGCTTAGACCCACCCAAGCGCTCGACATGATTGATGGCCCAATTATCAGGGCCCTGTTTATTGTGCTGCAGTTATTTATAACGCAGCAGAGCTCGAGGTGCAGCGATGAATGCTTCTCACAGTTGCGCTCAACTTCGCCAGC
CTCGAAGTCACGCGAGATTAAAGATCAGCTGTTCGCTCGGGTGACGCTAGTTCTGCACGTGGCTTTTCTCCGCCTCTGTTTTGCTCGCTGTGATTGACAGGAGCTTAAAGTCCGGTGATTGGACAGAGTGTTCTAGCTCCGCCCTTTGACTTCGAGAGCTGTTTGTGCTGGAAAATGTAGAGCACAGAGAGAGGGATGAT
TTTGAAGAGGGAAACTGAAGTTTCTTTTCTTCTACGTTACAAAAATAAACTTCAGAGTGGCGGGGAGGGTGACGTCCTTCGACATAACATGACAGACAAGCAAGGCGACCAATGGGGATCACTGTTTTTAGCGTGTGGGCGTGGCTTAGACGTGTCAATGGGGATTGTACAATCTGTTGGCGGACTGTAATGGAGTGAAG
CAGCTCCTTGTTGCGCCAGGAATCCAATTCTTCCAACAGTGTTCCCACAAGCCACGCCCTTCATTCACTACTCTTTCAAGTTATTGGTTAAACAACGTGAACGACATTTTAACTCTCCAATCACAGACTACACATTACTCATACCAGCCAATTGTTCACAAGGAGGTGTGGCCTGGTGTAAAAATAACGCGGAGAACACG
AGATAGATAGTTTACATTTTAGTTATTTTTTTTTTCTGGTAGCCTAAGGCACGCGGACAGTCCTGCTTTTGATGGTCGTAAACCACCATCAGTCAATCATTTAATGGCTTCTTCTGTCATCAGTGATGTGTTCAGGCCAGGGTGGTATAAGCTCATCAGGGCTTAAACTCATCACGGTGGGGGTCTACATCAGTAATCCG
TCCCTTTTCAGCAAATCTTTAAATCCATGCAGAGTGAACAATGGGTAGTTAAAGGTCTACAAACCCCGCCTCCTTTTCCAAGTGCACATCAATCACAGCTGTCAATAACACACACTCGCCATTAAAAGAAAATTGCCTTTAATTATATCACACAGATGCTTCTCTGCTCTATTAAATCCCGTTGGTGTTATAAACCCTTT
ATCTTCCAGACCGGTGAGTCTGCGGAGCACGGTACGTAATGACAATAATATTATTAATAACTAATAATCAGTTGTAGAAGCACAGCGGTGTGATTGACAGGTGCTCTGACCAATCGAGCAGCAGAAGCACTCTGCAGTCAGTAGATGAGTGTTAGTGAAGCTCCGCTATAGTCACAGCGGTGGTGAAGTACAGTGGAGCC
GATGGGCTTCCGCGTGTGTGCGCTCTCCCTCTGCTAATCCTCCACCGTGATTGGCTGTCATTGCACATATCGCGTAGTGATTGGATGAAAGAGACGTCGCTCATCCGCAGTGTAGTTTGGTTTCACTGCGCCAGACTCGCACACATGTGCAGCGCTAGTAAACAACACGAGCTGCCAGAATAGTAATCTCATCAAAATGT
CTGAATCTTCAATAAGGTAAGACTGAAACTAACATCTAAATATTTATTTTAATTTCATAGGACCTTTAAATTCGATGGAAGTGTGGATGATGTGTCAGATGATTGACAAGGCGTGTAACTAAGCAACATAACGGTCCCGTTAATGAGGTAGTAGCATGCCCCAAAGCTTTCATAGTCAAAACTGTGCACTTTTTCGTAAC
GGTCTTCGGAAACATCTTAACTGCACGCAGATCCCGCCGACAATAATAACATGCTCAATGACATGCTGGAGATGAAGAAAAGGACGAGGAAGAGGATGAGCTGTCACTCACTAACACACGTCACTCCAAATACACACCGCGACATCGCTCACAACATCGCTCTCCCGCGGTCTGAAGCGCTGCTTTATGCTAGTTTAATC
AGTGTAAGCGCTGATTTCAACACATCCCCCCGCGATTGCGAAAGAGATTTGAGTGGTAGAGTCCGGAATAATTTCGCGGGAAATGCCTCATGCAGTCGCCTGTCATTCATTCACTCACTGCTTGCATGTAGAGGGATTGAATATACGAGTTTTATTGGTTTACTGCACTTTTAACTACTGGGAAACAGACCACACTTTAT
TTTAAACCAAAATGCAGTTTTACTAAACTAAACCGAGGCATCAAGTTTCTTAAATTTGTTAATGGACGGCTCCTGAATTATTTGTATTAGATTGACATTGGATCACGGCCAATCACGTGTTCCCATCGAGCGCCCTTGGGACAAATCTCCAGCCAATAGGAGTTTAAGGAGGGCGGGTCGATGACGCAAAGGCAACAGGT
TATTTACTGACGTTAAATTCGGAGCCAAATCCCAGTGATTTTGATGCCCACTGCAACGTGATGTAGGAGTCCGGTTTTCCCCGCCCACCAAATTGATTGACAGACGCCATGTATCGATAATAACATGTACACACGTCCACAGAACATTTTTTTTTGCAAAAAAAACTGATTAAAACATTTGTTAGGCATGAGATGATAAC
CTTAGTTTTGCTAAATGTAATAAAGGGTACAACGGTGTTTGTGGTATGTATCTAATGATTGACTTCATATATTTATCCTTTTACTTGATCTGTCAATCATCAGTTTGAACTGTCAGGCCAGAGTATTGGCGTTGAATATTGGACATCTGCTCTAAAACCTTTATTATGTCTAAAAATATTACAAATACTCAATTATAGAG
GCAGTTAGTACTGAATCAGAAACCAGTGTATGTGAAATGTGCTATTAAATCATCAGCAGTGCTGATCCCGACATAAAGAAACAATCAGCATGACAGCTGCACGTCAATCAAAATTTCCCGACACGGGCGCGCGCATCTATTGAGTTCTTGCAACAATATAACAAATGCAAAACACATCAGCTTGCAGATCCTCCGTCTGA
TTCAAAGCGACCTTCAAAGTCTGTTATTTATTTGACCTTCACCCAAATCCTTCTACTTCGTGTCCGCTCTTTCAACCCCGCTTTATTTTGACGTAGTGACTGACAGAAAAACAAACCAATAGCCATTCAGTTTTGGTTCCGTCGAGCTGAGAGTAGGAGGAACGGCATATGAATTCGACTCGTTCACTTGAATCGGTTCT
CTCCATGCTTTCAACGACACACCCTCACTCCAAATCTCCGCCCTCTACAACCGTACCAGCCAATCCGAATGCACCAAACTACAACGCACCAAATGACTGACAGAGAGAGAACGTTTCTGATTGGGTAAAAAGGGCGGGCCGCTCCCCCAACTCTTGTTTTGCCATGTATACACAGAGTTTAGGGGTTATCAGAGCTTATC
ATAGCAAACTGTTTTTATGCGTCCCCTCCCCCGTTTGAGACAGGCAAACCCCTGGCTTGTGATGTAATCTGATGAAATATCATCATCACACCATCCGCTGTCAGGGGATTAGACCGCGCGTCATCGCAGCATGTAAACATTTAGCTTCATGTGAGGGAGTGATTTCACTTTTGTTTTATTTCGGCTTGAATGTAAAACTT
GGATCCACGGGGTTTCCCTCCCACTCACCCTCTGCTGGAGCAGGGACTGGGCAGGGGCCGTGACGTCAACCGCTGCCTAGGCAACCGGCTTTTTGATTGGCGTGCGCTGCAAGGATAACCTGGAGCGCATTTGATTCGGAATAACCGAATGAGAAGAATGCACAGCCTGACAAATGAAATGCGAATCTTTCTAAAGCTGA
ATGCATGTTCCTTTTTAAATAACGCGCGGTATAAGCAATTCGCTAGCAGTGTTTTACATTCATGACGAAGCTAAAGATCCAGCTGCACTTTTGATTGACGGATAATGATTGCATCACGTGACCCGTTGAAGCACATGCTTGATTATCATATGAAGAGGGTCCTGGTTCTGTTTGGATTACATAATTAGATGAAGTGTTAT
CTCCAATTAATGGGCAACTTCAACTGATCTATGTGAGAATGTGTGAAGGGCTTCACACCTAAACCTGATGGGTGATATCAGCGCAATGACAACATGACAGACAGCGACTGCAATCATTGTGGCTGCTATGGTTACAAAGATTGTGGCTGATTGTTATGGTGATGACAATTGTTTCATAGACGGTTGTGCTAATGACAGTT
TTAATACGAGGGGGAAAAAATACAATTTCAGCCCACCCTAATTCTTCGCAGCAGAGAAGGCAATTTAATCTGGCCGTTTTATGGTGTAGAGGAGCGTTTGACTGACAGCACGTAGGACGAGTCTCTCGATGGCCTGCTGATTGAGTCTCTCTTCCCAGACCCACACAGCGGCCCAATTAAAAGACAAAAGATGCTTTGTT
GGAATTACACTTGGATCAATTCGAGCTTTTCTTTGAAACGCCTTGGTAACAGTTTTGTGTGTGTTTCTACTACAGAGATGATAGTGACACGCCTCCTGTCAGCCGCGCCTCCGCGAGGGAGGTGTGCGCGCGCATCAGCGGCTCTGGTTTAAAAGCGGCGGAGCGTGCACTGTCCCGCACTGAGAAACGAGAAGCGCTGG
CATGAATGCGGGGAGAAACTCCATGATATCTGAACGACGATCTCGATCTAATTGGTTGATAATCAAATCCGTATCAGTGATTGGTGGAAGGGAGATGTCAGTCATAGGACCCGCCCCCTGTGTTCCTGACTCGTACACAACTGTCTCTAGGCGCTGAGGTCAAGGGGAATAAGCATGGCCGCTTTGTTTAGAGGGTATCG
TCGGCTGGTTCCTGTTGGTTGTGCGTCTTTTTTACCGACGCCATTATAAAGACACAGATCACTGCCTATTCACGAGTCCCGCAGAAAAAGTGATTGACAGGTGGTAATTATGTGTGTATCTTGCCTTTATTCATTTACTGTATTGTTGAAAAAAAATAAATGAATGAGTAAAAAAGAGAGAAAAGAGAACCCAGTCCAGG
TCCGCTCCAGTCGTCCCGGTCAGATATTCAAAGCTTTCGGTAGTCGTGGGTCCCGTGGCTAACTATTCGGACACACACAATGCCAATCAAACGATAAGCCTCGCCTTTTGAGTGACGTTGGTGTGGGTAGGACCAATCAGAACGCGCGCTGGGTTTACGCCTCGCCCTCTCGTGGCAGATTAATACTTTTTAACAATGGA
AGTTCTAACTCAAATACCACCGCAAGATGGCAGTACAGTCTCGAATCACCCACCGTAAACACAGACGAAGAAGAAACGTCACTCACCGGAGCAGAAGAGTGACAGAGGTGAATGATTTTTACGTAAAGTATTCCTCTTGATAAATATATGTATTCATTACGATGTGTTCGATTTATTTTCACCTACTGTTTAAAATTAAA
ACATATAAAACAAGTGATGTCTTCTCCAAAAAGGCAGTTCGTTGTCTTTCAAACGATCCTGTTTTGTGGGGAGGGAAAAAACAGAACAATTAAAAAGATTGACAGGTGGGTTTTCACTGTCAGAGTGACGCTCCGGAGGGGTGGAGTAAAGAGAGAGAGGCAGGAAAGGCAACTCGATGTGTCTGTCTATCAGTTGAGAC
ACCGTGGCCTATGTAGTCGAGTGAAAATGCAGTTTCAAAGTGCTCCAGTTCATCTATTTAGATGCGGATTGCCATCCTTGATTTGATGCTTGATTGATCGCCTGTCATGTGGCCGCCTTTGATCTATTCATTCCTGATAAACATCAGTAAATCATTCACCATGGAAACACGCATGCGCCTTTCGGCTGCAGCCACTCAAA
TAAAATGAGGTGCTGGATGACCTTTCAGAGGTGCCAGATCTGGCATGTTCTGGCACAAATTAAGCCCTGCATGTTACTACAAAGATTTGTTAATACACAGCTGTCAATCAAATTGTTGGGCGGGGAAACCGCACTCCTAAGTTGTGATGGGCCTCAAAACATCAGGAAATTTAAAATAGAGGCTTATTGTGTTTCTATCA
ACATGACGTGAACTAAAAATGGAAATGTTCTTCTTTTGCGTCTTTTGAAAGATGACAAAGTGATGCCCTTTCATGCTGATGTGTGAAAATGACTGACACATGTCACTTTGTAAAGAAGCACTAAGCACTTACTTGAATTCCATTGCCAATACCTTTAAATCCATCCAGCTAAAAGCTTTAAGAGTAGAAACATTATAAAA
TCACCTCAAGCATCTTCATACAGCGCACCTGTAGGGGACGCTGGTGGCGACTACAGTGTTCACTACTAAGTGAACATGGCAGGGTTTCTGTTGCTGTCAGAGCGCTCGCTGAATGATCGAAGCACCTCGTGTGATTGGCTGTGGTGGGAGTGGGCGGGGCCTGAACAGCGCCGCTTTTATATAGGAGCAGGAAGCCTTGA
CATGTTTATACAGAAGCGGCGTTCATGTCAAGTTGCACGGGCTTCTTTTTTGTCTAACGGGTCTCGCTGACAGAGCCGTTCCTGTGATTGGTCAAAGACCACGTCAATCTAAATACCCCGCACGCGATTGGTATAAATGAGTCGTATCGCTCCGCCTTTCCTCCGCGATCGGAACACTTCCGCTAGGCCACCATGCCCTG
TCTGTCAGTGTTTTCTTTTTTTCATCTTCAGTGCTCTACATGTTCGCGATTGTAGCTCTCCCTGTCATCTAAAGAAAGCCATCGACCAAGTGATTGACAGCTGATATTAACCAATTTGTTCGCATTCAGTTCTAGAGCAGTGGGCCAATCAGAAGAGCTTGAGGGTGGGGCAAGCATTGTGCGCTTTATGGCAGCAAGTT
AATAACTCTCGCTTGGTGCAGAAGCGCGGTCTCTTCAGGAGGAACGTCTAGTGATGCGTCTACCCTCTGGACCTCTCACAATTTGAAGTTGACGGCTTGATTGGCATGATACTTAAGCGCGAGGCCCCTCCTATCCGGGGCCACGCGATAAGTAGGCTGCAGTGTGTGTTATTGTGTGTTTTTGTGGCAGTGTAAACGAA
CACGGCGTGCCAGAGAGGGTCTCAGTAATGTCCAACAGGGAAACAAACGATCCCGTTTATGGTAATTTGCACATTAGCATCACACAGGTTGTCCCGTGATAAGGTGACAGGTTAATGAAATGCTCCATTCAGAGGAGCCATTTGATCCCTCTGAGAGGTTGTGATAAGGAGCCAACCAGAGAAGCCTGCAATTAAAACCA
CATCCCCTCATTGATCCATTACACCCAAGCCTCCATTGTTCCCCAAAGTGTTTGAAATGCCTATTGGAGGAGAGGGGAGGGGCCAGCTTTTCTCAGACCTGTCAATCAAGACGGACATTTTTCTCACTGTTGCCATAGCCCGAGGTGAGAGGTCAGAAAAACACTGAATGAGGGTTGACGAAGCGATCATAATGGCGTAT
CTTTAGCTGCCACCTAAAACCCGAACGATTTCACAACCTCGAACAGAACATGTCTAACATGACCAAGCGTTTCCACTGGCAAAGACTCAAAATTGACAACCACGTCAATCAAATTCAACCAAACCTCACTAAAGCATGTCCGAAAAGCGTTATGACTTAAAACATTTGCTCTTGGAATCGCTGGTAAACATACAGGTCGT
CTCCGGCGAGCTGCTTCCACTCCATTCTAGCAGGGATGGCTCCGCCCACTGTGTGGAAGAACGCGCCGATTGGTTCAACCCATTGCGCTCGCGTTATTTTCCCTGCAGTTTGGATGGTCAAAAGTCAAGCCTGTCGTCTGCTTGGACACGCCTCCTCACCACCTGTTCATGTCGCTCAAGGCGTTTAAAGTTTCGGAGAC
AACAAAAGAGAAAAGAGTCTCGTCAAAGAAAAAGGCGCATCAAAGTGTCGGAACAATTAACAACGCAATCGATACACAATTGCTCCGTGATGGACGTGCTGTCACGTACACCACACATCCATTCATACACCGGAGATCTAACTCACTGAATACCCAATCTCGCCTCATCACTCGCCTGAGATTGTTGATTTTAGCTAGAT
TAGGTAGGTCAGTGCTCATAACATTAATGACAGTGATGATGATGATTATGATAGTATACCGTCAAAACCGAGTGTGTGACCCGGCGAGAATGATTGACAGGCGGCAGGGATTCCCGTGGGTCCTCTGGGGTGACGGGATCTGTCTTTGATTTAATAAACTGTTTAAGTAAAACCACATAGCAAATAGAGAAACTTGGCTG
TCCAGTATGTTTATTCAGCAGATCGACAACTCTTATTTCCTGATGACAATTCATAAAAAACATCAGCTCGAGACAAACCTGTCATACTAACACAGTCACCTGTCACTCATACATGACAGTTGACCATACATAAAACGTATTAACTATACAACTACCTAATCAAAATATCAAAATCTGTTCTCAAAAACATCGGTTTGGGT
TTTGAATGATGTATGAAACTTATTTGCACTTATGTGTGTAAGCAGGACTTGGTTATGTCCATTGAGAGTTGATTGTTGTGGTTTTGCTATTGGTCAATCTCATCTGAGTGACAGATTGCCCCACCCTATAAAACATCATCAGAGACGATTAGGCAAGATGGAGGAAAATAATTTGTATTAAAGGTCATAATAATGAGGAC
CTCTCAGCCTAGAAAGGAAGTGGTAACGCCTCCGTTTGCTGAGTATGGACTCAAAACCCCGCCTTCTCTCACCAAACTAATGATCTGATTAGCCAAAGGCACGCCATTCACACAGAACGCAAGCTCATTGGATGAAATCGAATGCCTCAGTATCACATAGCATCCGGATTTTGGCCTAGAATGACACATCGCACTGGAGG
CGTGTCTTTACGTACATAGCGTGACTCACAGTGTAAGCTATGAGCAATTTTCCATTGCTTTAACCAATCAGATTGAAATATGAGGCTTTTCCGTTGACAAACGTGAAAACGCACCAATCAGCGTTAAGAGGCGGGTCTTGTTAAATAAACCCCAGTCGCTCCATTTGCTAAAGATTTTTCGCGGAATGAGTTATCAATAC
GTTTACCAGTTAGAATGTTTCCTTTAGCTGCCTATTGATAATGGTAGGATATGTCTGTTTAATTGAAAGACCCTAATAGTTGGTGTAAACCTGCAAGCTGTCAATCATCTATAATTGATGACCATCCTGTAGGATTTCACATTGCAGTTTGTTTTTATATGTGTCTGTTTTCAGTAGTGTGAGAATGTATTTAAAGACTC
GATTTCCTGACATTAAAGTTGGATCCAAATCCCTCCCATTTTGAGGCCCACCACAATGTGATGTAGTAGTGCGGCTTCCCCGCCTATCTAGTTGATTGACAGCCATATATTAACATGTCTCCGTAGTAATGTGTAATACTATTAACGAGACAGGCAAAGCAAAACTGGAATTAAAAGATCTGTTCAGCTCTCTGTGATCA
CGCGGAACGAAGTCCAATTGGTCCACGAGGAAACGCCCTAATGAGGAGTGACAGGCTCGGGATCCAATCAGGAGGTACCTAGTAGAGAAAAAAAAGCGGAACAAAAGGTGATAGGGCGAGACAAAGAGCGAATGACAGACAAGGAGATGCGAAGGGAGACAAGCAAAACAGAGAGGGAGAAGGCACAAAAATACAGACTC
CTGTGTTTCACGCGGCTTCTCGACATTATGGAAGTAAGTGTTTGTGTCGCGGTGCATGAAAAACAGCTGCGTGTTTGCGTTAGCATCGAGGCTAATGCTGTCACTCAATGTTTTTAGTCGGTGTGTGCGCGTGTCTGTCACTGTTAAGTCTAGAGCTGTCGCTTTGTTGGTGATAACTGAATAAAACTGCGACTGCTTTG
TTATCTACCATATTGCAACGTGAATGGGAGCGCTAGTCGGGCAGACGGTGACGGCAGATCCTCGGAATCGGATTGGCTGAGCGCAGCTCGCAGAGCTCCGTGATTGGCTGTCTGAATCCCGAGCGGATCCCGCAGCGGCTGCAGCTCGAGTTTGCGGTTTGAATGGTGGCAGACGGACAGACGGAGGGCCGCGTCGAGCT
AGCCGACAAAATGTCCACAAGTACTGTAAGAAGAGCTGTCTCGCATTTGGTAACTTTTCATTGGACGATGCGCGTTAATCCAAACATTTGATTGGCTGGTGCGCCTGTCAATCACCGAAAAATGGGCGGTTGCAGAAAGTGGAATCTTGAAGGCGCAGCTCCACCCTAGCGGCTTGAAAACATCTGTTCACAGTTTCTAC
AAAGACTCATGAATGGCAGATTATCCTGCTGCTGCTTCTACATTAAGGTAGGTATTTAAATATGAGGGAAATGTGGATGATGTGTGAAGATGATTGACAGGAGACGTAACTTAGCCACATAATAATCTGTTAACGAGGAAGTAGTACAGTATGACCCAAAGCTTGCACACTCTTCTGTTACACACTCAAAAGTATAAACT
AGGACAGGTTTTCCTCCAGCAGCATCAGTAGTGACCTGAACACTATTCTGAAGAAGAACAGCTCAGAGACCCTCTGACCACTGCGCAGGACGCCTGTCTGTCAATCACTACACTGAGGAGGAGGAGCTACAGCACTAAGGAGGAGGAGCTACACCAGCTGATCAACTACTGCGCTCTAACACCAAGAGTTAAGTGTCCAG
AGCTCCTCTTTCCAGACTGACGTGACTTCTGAAAAGTGCGTGTGACCCATTCCTAAAAACGGCCGGTGAAGCCACGCCCAGCTGGCAGAGGGGGCGTGTTAGGCGCGCTGGCCACGCCCATCACACGCGCTCAACAACAGCTGGACGGCGCACAACGGGCATCTGAGAGCCTTTGTTCGGGGACTCTAGACATTTCATAC
TCACATTCTGCGAGACGCTCTGCACTGGGAATGAACGGGTGTCGCGGAAGCCCCGCCCCATCCGGTTGCTGTATCCAATAGAAACGCACCATTTGCCATGATGGGACGTCACGCACACTGGCGTCGTGTCGGGATTGGAATGTAACAGAGTAACAATCGGAACAACTGAGCAATAGGTGACTGTGCTCGCGGATCAAGGA
CTGTGAATATATTCAGCATCTAATAGTAAAAATGTATTAATTGTGTTTGTTCTAATCAGATTTGATCTAAACAGTCTGCAAAATCACTTTGATTGACGTTCTCCTTTCGTAAGCGTCATCAGAGAGTTAAAGCTCCGCCCACTGGTGCCCATTTTTCCCTCATTAGCATAAACAGCAGCCCTGAGTGAGAAGCAGCCGTC
AACATGCGAACCCCTCCCCTCGATGCTCGCGCTGAAACCCGCCCCGCGTCACGATTGGCTGACGACTCTCGAACTCGGAAGGAGATTAGTGGAAGTGGATGTCAGTCTGAAATACTCGTCTTCTATTGGTGAGCTCGGAGAGTGGTTTATAATAAGGATGTTGACTACCGAACTGCGGACAAAAGGAACCGCAGCGAAGA
GTAGGACGCGGGCCAGCTGGGCATATGCCGGGACAATAGAGGCAGCTGTCTGGAGCGGAGACAGGTGATGTCCCCCTATGGCTTATCACTAACAGATGCTAATTACAGCGGGGGTGAGAAGGGCTCGCTGCTCTGGGATAGTCATTACTACTGTATGAATGACGAGCTGCCGTAAAGTGCATTAGTGCCCGCCCACTTTT
ACACACACACGCAGGCTACAGAAAACAGCGCAATTCCCCCGACACATATGAAGCTCCTGCACACCCAGAGACAGCAGAAGCGCGTGCAGTGAGTGAAACGCGTCAATCAAACGCGTGTCTCTTACCCGTCTTTACGCTTCGCTTTATAAACATGCCCGTATGTGCCGCGACCCACTTTACAACCTTCATATTCAAACAGA
CAACCCGTCAGGACACAAGAATGAAGAAGAGGAACCTTAGCCAATCATAATAAAGGACTTGGAGCAGCATGTTGCAGGTTGTCTATGCTGTGCGTCAGTGTTGTCACTCATCATCAACGCTGAATGATATTTACATGTAATAAAGCGTTAATGACAGCACTATGAGGACTCTTCTGAGACTGAAGCGGCTGATGCCAGAA
CTACTAAAATGTAATATTTTTGTTACCCTATAGACTTCACTTGGGTGTATTTACAACAACAAAGAGCTACTACGTTCAGCCAATAAGAATCCCACTCTACATGTCAATCATTTTGTGGAGCTTGAGGTTGTTTCTGGTTGGCTGAGATGTCCGCGGAGGGCGGGCTTTGTGAATTCAGCGACGAGGTGCGTTTATCAAGA
ATGTCAACAAAATGTAGGTTACCAAACAATAGCGCTGTCATCCCTCTGATCAGAAGATTAAATCACAACCTAATTCTTATGAATATTCAACGAGCCTCCTCTCCGTCATCGGCGGCCACGCCCAGTCTGCTCTGCTTCTCTTTAAAGCGACAGGAAGTGAGCGCGAGCTGAGCTCCAGCCCTACAGATTATAGGTGTTGT
CACTCACGTTTTAAGCGAATCTTCCTTTGTTCGGTTCTCTGCAAACAAACTCCTGAAGTGTCTGAAGGCGTTCCTCTTCGGTGACTGACTTTACCATTCAGCAAATAGGATTTGAGCGCGCGCTGTGAAGGCGTGTTTCATTGGTTGGACCTGCGGAACGATTACGCCCCTTTCTATATGTAGTTCCTCAAGCTGGAGAA
CTGAATATGATCCTCCGGGCGATGAAGAAAACCCCACCGCCAAGGACAGCGGCTAAAACCACCGCTGCCGACATCAGTGCAGGAGTTGCGGCCGTTGAATGACAGCGAGCGACGGCGTGTGTGTGAGCGTCGTGGACCACATTACCCAGAATGCATTGCTTTGTTATTGTACCGCAGGCCAACTTCTTTATCACACGAAA
AAGCTCCACCTCTTCTAGTATAAACACTCAGCGAGTGAAGTTTATTGGATGTCGGGTTTTTCTTCTCCCCTATGATTGGTTGAAGAATACGTCAGTCGTGAATGTTACGAAATGTTACGATTTTTTTATTTTCATCTCTAATAATTTCAGTTTATACGGTGCGAAAAAATGTGATTAAATGTGTCTACTTGCATTTGTTG
GTCAGTAAAAATCTCAGAAAGTAAACTGAAACGTCACTTGTCAGCTGTCACGCTATATTCGATCAGTTTGTGGTTGTGGTTGACGCAGTGACGTTTAACAGGGTTGTTTGCACTTTTGAGAGGATCTCTAGGGACTGTCACGGATACGGCGGCTGGACTTTGTGGCACGCTGTCACTCCACAATAAGAAACGCCCCCATT
CAGACCGCTAAACCTAGTTTGATGGAACGCTGGGTTATGCTGTCAGGCTAATGATTTGCTACTTTCTGCGCAACGAACCCAAGGATTGGCTTTCCGAGCTGTCAATCAAACACTAGTTGGGCACGCCTCGAAAGTCAAACGTCAGTGATGTCGAGAAGTTATGCGGGTAGGTTGCAGCGTAAATGTCTGAGATGGAGATT
TTTTTATTTTTTATTATTTGATTGACAGACCCCACAGAGGCGAACAGTATACCAAAGAGTGGAATCGGACCTTTCCATTGCCTTTCTCATGGTAATTACAGGAGAGGCATGTCAATAGGAGCACTCCAAGGACACAGAGGGGTCTTTGTGGTAAGATAAAAGGGTGTCCCATAGCTGAACAATTTAATTTACCCTGTGGG
GTTGTTACTTGATTTAACCCCTTTATCTATCAAATCCAAATTCTACTGGCCACAGCGAATTTATCAACTGATGTTCTCACCATTCATTGGTCAGTTGACCTGTCCATCAACTGACCAGCGTTTCGTGTCGTACTCCCCAAACGCACCAATCGGGACTCAATGGGCGGGGTTTGACCGCTAATCCAGGATGTGAATGTTTC
TCAGTGGCCACGCTCACTCGTGTCCATGATTGGTCGAGAGGAGTGTCAAATACAGTGCGCCAGAAACATTGTGTACATCCCGCCTTTTAACCCACGTGATTGGTTGAAATGCTTCAACAACCCCACCTCTCGCCGTTCGTGATTGGCTTAGAAGTATGTCTACACCCATCAGTTACGATAGTTTCCTCGTGCATAGAAGA
GATTGATTTTATCAGGTCTATGCTGCTTACGAACGCGTATGACAAACCGAGGGAGTCTTGTCCTTCAACCTATCCAGCAGTAGTGTGCGTTGATTGACGTCCCAATCCGCCAATACAACGGTCCGTTTGTTAAGCGTGTGAATGCGAGGGGCGGGGCTTGGATCCGCAATCTTGACACAGCAACTCCCCTATCAGAACAG
TTTTTAAGTTGTTTTTTCTGCAACACAGAAAGCCTTTGTCCCGCCCTTACGTTTCACGCAACTAGACAAGGTCGACTGTGATTGGCCACTTTTCCAGTCAGTCAAATCACGCTTCAGAATCAATTCTTAAACTTCGGAAACTGATTTTCAGCAGCTTATGACACAATGCACTAAAATAAACATTCTAAGCACAGCGTTGT
CCAACGGGCTTCCCTGAGGAACTTGTCTCCGTTTGAATAATTAAGCCCACTTACAGTTCTCTAACGGATGACCGTTTGTAGCCTTTACTTTCACACCTTATCAATCACTTGCGTGTCAAGCCTTTATACAATCCGCCCACCCCCGACTCCTGGTTGCATCATTTGAAATGCAAAGCACGGCCTCACCAAGCCAGAGTCTT
GACTCAAACCTAATTTTTATAGTGCAAGGGGCGTATTAGTATATCAGCCAATAAAATGCTCCGTAACAGTTTGCACTAGAATGCTATTTGCTGGCGCTCATGTCAATCATTCAAGGCAAAAAGCCGTCACGCGCTTTACTTCAGTGAATGATAAATATAAGAGTTCGCTCGGTAAAAACACTTAAGCGTTCACTATTACA
TACATCCACTGGAGACACGAAAATGTTTCCTCTAAAGGTTTGACTTGTATTTGATTAAAATAAGAGCTTTGTCCCCCAAAATATCACATCAGCTGTCAGGGACCCAGCCCTGAGAGCAGTGTGAACACAACAGCTCTAATGGGCGGAAAAACACTAACTTCCGGCTTCCGGTTAGTGGCTTTAAAATACAAGTCAAGTGT
AACACGCTTCCACCAATCAGGAGCAGTTACTAGGCGGGTCTGAGAACGAGTTCGACCAATCACAACAATCCCACCTGACGACCGTCAATCAGCTGAGATCTTTCCCGTTCATTCTACAGTGTAGCGACAGTTCAGCTCGTGTCGGCGGTTGAGACGCGATCCGTCGCGTAGTTTTGCGTAAAATAATGTTAAGACTTTGG
TTGAAACTTTATGTTTTCACTACAGGTAGTCGTTTGGTCTGATCTTTGGTGTGTTGTCCAAGTAGTTAGATTTTACTTTTAAGTGCGGTATGATTGACAGCCACAACGCCCGCATGATTCGGTCTCTAAAATAGGCCAATGAGAACGCGGGGGCGGGATGTAAACCTCTCGGTTTGGCTTTATGGTGGATTCTAACGATG
CATTCTTGGAAGGCCTGACGCAATCCTCTCAGTACGTCCTGTGCCTGCCTCGCCCCTTGAAACGCTTCTTTCACGTTGCATCAGCCGAACAGACTTTAAGCGACAGATCTGCTGACCAATGAGAGTGCGCGTGTCCTGTGACCGACAGCTGACCGCCCTATCAAATTGAACAACAGGGCGAGATTTTTCCTTGTTCGTGA
CCATTATCTGTGTGTTCTTTCCATTGAAGCCCGTGACTGTGGTGGTGGTGGGCGTGACCATGCAAAGTCAAGCCTCTCCATTCAAAAGGCGGAAAGCTCCCGTCAGTCATCGGAGTCAATTCAGCCTGCGAGCTGAGAGAGTAATGAGTCACTCATCATTCTCAACAAAGAAGCAAAGCAATACTGTGGAGTTTAAAAAG
CAGAGACGTGTCAGGTACTGCAGGAATATGAATACATAGTGAAGTCACACTTGTCTGCTGCGGGCTCACGCTGGGACTGTGAGTGAAGCTCATCTCAGTGCAGGACAGACGTCACTCACAAACCCTTGAAGTGTAAATGCGAGACAAAGGGCTACTTACAGTTGTTTGTAGAGTTCAGAAAGCTCAAAATAAAAATCAAT
AATATTACTTCCTCACGACACCAGAAATTCCCGCCCCCTTTTTGTTCATTGGTCAAACCATGAGACTGTGTGAAATTACAATTATCCGATTGAACAAAGAGCTGTCAATCACTTTCTGAGCATTTAAAGCTAAAATAATTAATAAAAATATAAATAAATGTTTTAATGTTTACAAGTTTTTTTTAATTGGAGTTGTTTAG
CTTGCTCTAATTGGCGTAAACCCCGTGGTCTCAGAGCGGTCATTTTATAACCCCGCCTCTATCTCCCTGTTTTAACAACTATTGGCTAATGTACTTTGATTGACGTAAGAAAGCATGCCAAATCTAAGATCTAATTGGCCATGCGTTTATAGTACCACGCCCCCTTTCAAGATCGGTTGAGGTGAAAGCGAATCTTTTCT
TTTACAGGTTTCCACAGCCAGTTTATAACCTCCCTCTACTTTGATTGGGCAGAAAGACAGTATGGTCCTTTCTAATTGGCGAACTGTATGTGATTGACAGGTAATTGACTCCACCTACAAAATCCCATGTAAAGTGAACTTGTACAGTACAGGTAGGACGGGCGGAATCCAGAAGTGTTGATCTTGTCAGCTGCTCGTGT
GGTAGAGTCTCATCCAGAGTGCAGTTGTTTATTCTGCCTCCTACTGGCTCTTGTACTGAACTACAGCTGCTGCATCTGCAAACTGAGGACTTTGATTGACAGCTTTCAGCCAGATGCGTGAGTTCATCCACTGATGACGAGAGAGAAGCCTTATAGTGTTGCACAACTGCTCAGTCAATACTTATCAAAACAATAAGCAA
GTTTCTCCTGGGAATGAGAACACACTCAAATAAGATTGGCGCCTCCTCCTGGCCATAGCACATATAGCACTTTTCTAAGAGACATCTGTGGATCTGCAGGCTGTCAATCAGCATTCTGGGGATGGTGGCTAATTGTCATCAAATACTTAGCCATGATGTATTGTTTGTTTTCTTGCATGTCAGTTTAAGTGCTTTATTTT
TGACTCCGTCTTCAGAAGGCCACTGCAAAGCTTCTCTGTCTGTCCAAAACACAAGACAAAATGTTTTTCACTGATTCTTTGCGGCAGTTTGATTGACAGGCGATCCGGCCAATCACAACACCGATATTCTTTGCGCCGTCACTGTCCACGATGTTCTCTCATAGTAGCTTTTATCAATAAATTATCTTGATTGATATGCA
TTATAGACTAAAAATCACACTGCACTCGGTATGACAGCTTTTATCCAATCATAAGCTATGGGGGTTGCCACGTGACCGTGTTGGCATGTCACATGTCAGCTGTTCCTCAGCTGATCGGAAGTACAATCGATAGCTGCTTGTTTGCTCAAACCTGTAACGGGAAGCAATGGCTGAGGCCATAGCAGATACGAGAAGGCTGT
CATTTCAGCTCATCCTCTGTAATCGAAAAGAGCAAATACAATTAAGCATAACATTCAAATTCTAAATACAATACAATATAGACATTTGATTGACACCTACTTACCCAATTTATAGTGCTCCTCTTTCAGGATCTGATGTTCTTGAGTCTGGGACACAAACTGAGCCTGACTCTCTGCGAACTTTTTCTCGATGTCAAAAT
ATCTTATCTTCTTTACAAACTCCAGGTGGCTGAGCAGCACATTGGTGTCCAGAACAATAAGGAGGGCTTGCTTTTCTTCATGCACAGACATAAAGCACAACTGTCCATCAAACAAGGCAATGATTCAAATGCAAATCCTTTTTAGGAAAGGTGCTAATTGTAGGGCATTACTTAGTAATTCCAGTTACAGTATGATACTT
GTCCTTCCCTTGTCGATTATTTTGAGGCCCTTTTGTCAATATAAGTACCATCTAATTCTCACGGGTAGTATATCTCCTAATCAAAGGATGGTACATGCCAATCAACAAAACATGTGCTAATTAACACCTCTTCACTGCATACGAAAGACAGACCTATTCAAGCGGATCCTGCCTCGGTTTGATAAAACAACAAACTATTC
GCATTTACTTAGTTCAAGTGTGCCACCCAGTTGTTGTCTTCAACCAGGAACAGTCAATATGCAAGGTGTTAATGGGGCAAAGAAATGTGTGACTCACCTCTGTCGTTTTGATTGATGTTTCTCACAATGAGAGTGCTATTGTTGTTTAAAAAGGTGTATTTAGTGGTGTCGGATGTAGGTTTGTCATTAACTGTCCAACT
AACCCTCGCAGCCAATCAGATTCCCAAATCATGTGTCGCCGAGCAACCCAGTCAAACTATGCCATAGAGATCAGTGCAGTCGCGCACCTTCTGAGTGACGTGAGCGATCCTCCTGTTTGTTTGTGTAGCTCGAGGATGAAAATGGCGGTGGCGAGAGATCAACGCGAGAATTAAACACACAAATGACCATTTGACGTGGA
TCAAACTCTCCTTCGAAAGGAGTATTTTCTATAAAAGATGTTTGTCCTTGGTCAGCATATATTAGGTCAAGTTTCTTTTCAGTCAGACCCTGCTTTGAGTGAAATGTAAAACAACCAATAGGATTGCAGATAAAGTTTCTAAGCACCGCCCACTCTTAGCGTTGCTTCCACCGAGTAGCCAATAGCAGCCGACATGAGGA
GCTGTTGTCACACTGCAGGAAAGTGTCTGAAATCTTCTGACACTGCCAGAACTTCTTTTAGGGAAAAATTTGATCGCAAAGGGCAATAAGCGCCTGTCAGTGAACATGTCAAACCAACGATCAAAGATCACTGATTTTAGCCGCGGATTTTAGGAATCTTTAAGGATTTCCCAAGTTTGTCTCAGATGACAAAATCATGG
GCTGATGACGGCCACTGGGTCTGTTATTAAAAAGAAAGGAGGCTGCTCCAATCAGCCACACACCGCCATTAGCCTAGCATGGCCATTCATCACTGTCAGTCTGAATAGAGGCAGCGGAATGGGGGTTGAAGAGACTCTGGATGGGGGAGGGGCGAGGACAGGCACGTGCTGCCCGAGTCGAGGGCCTGTCGTCTGGCTGC
CTCCGAAAACGAGCGTGAATGAAATACACAACCGCCAACTTCTGTATTTTTCCACAGAGAAGCTCCGCCCACAATGCAAATCTGACCAATCACGTATCAGCTGACAGGAGAACGTTGGGACCACTGTCTGCACACGTTGTTGGAGGCATCGCGCAATCAAAGGGTAAGTTATTATTTTTAATAATGATTTCGGTTCAATA
TTTCCACTCTGAACCCGCTGCTGTGTGACATGGAGCTTTCTGATTGGACAGATGAGAGAGCGTCAGCAGGTCATGCAAAGCGCTGTTCTGAGATCGGTTTTAAGGACTGCCCTGGAAGAGACTGATGGGAGAAGAACACTCGAAGGCTGATCTCAGAACTAAATCAAATACACTGATTTAGCATTCGTGAGATGGTGAAA
ACCGCTCACTCTGGCCTCCTGCACACGAATGAATGCATGGATAAACAGAGAAACGCATGGATGGATGCACGTCCACCTCTTTTGTTCCCAAATTGCGCCTTGAGTGACACTTGGCGATGCAGAAATGGCAGTTTAGTGACACGACAACGCTTAAGCACGGCGTGTCGCTTAGTTTTGTGTGTTTGGTCACCAATAATAGC
GTTGTAGGAAATAAAAATAAAGGCGGGCATGACAACTTGACCCCGCCTCTCTGCGTTTCCAGAAACGCGTATGATTGGTGAAGGAAGTGATTGACGTGGGATAGGCGGATTTGCTTTGCTGACGTGTGTGTTGGGTGGAGTTTTTCGGTAGAAGATGTTTTTCAAACTGGCCGGTGTCCTTGAAAATGTCCAAAGATAAA
CTTCGAATGGAGCCACCACGGCGACACCCTAGGATTCAGAGCCACGCCTCTCTTCCCGCCCCTACGTCAGTGCTTGGCTTTGTGATTGGCTAAAAGCGCCGTTTTTCAAAACCATCTCGGACGCTGATTGGACAACCGTCAACCGTCCGGAGACATGAGGGCATCATTGACGTAGCTTTTCGGGGAGGGCGAATGCAGCT
ATCTGACACAAAAATAGCTCAAAAACTGCGTTAAAACTGCGGACTTGGCAACACTGTGGATGTTTACAGCGTGCGTCTGCTGCCACCTGTCGCTCAGGAACGAAAGCGCGCGAGTCTGTTTACACACATTTTTAAAAAGGCTTTCGAAATATATTTCTGCATCAAACTAATTTATGATTATTAACAAACTGAAAAAACGT
ATCTTTGATTTTTGTACTCCAAAACATACAATTATTTGGTCTTTGGAGCGTGTGCTTTTATTCCACGTCGCATAACTGATGATCTCAGCCGTTCGTAGACACGTCAATCAAAAGCATGCTCCAATCACAGACGGCGATAAGTGTTGGGCGGGGCTTCAGCAGAAACCAGAGTCTGCGCACATGTGCTGCTGCTGCTGCGC
TATTATTATTTTGCTGTGTGAAGGTTTTTAATTATTTATTACTTAGTTCAGCGGCTGGTATCAGCTCAGTTGAATTCAATGCGAGTAGCAGATACCTGTCAATCAAGCAGCCACGGCCTTAATTATGCATTATATTAAAGGTTTTTACAAATTAAACTAATGAGTTATTAAATATTCACCCCCTCACAGTTGTCATGAAA
GAAGAAATATTGGCTACATACTAAAAGGAGTATCGATGGCAAAGCTTTGTGATAAACTACTTCCTCGTTAACGGACCGTTGTGTTGCTTAGTTACGAGACCTGTCAATCATCTCGTCACATGTAAATAGTCCGCGCGAAATCAAAACGTACTCAGTAAATGTTTGTTCACGGTGTTATTCTTAAAGTACGCGTGAAATCA
TTTCTCGCTCAGGCGCACTGCGCTATTTGACATTCGTGCTCCCTGAATCTACTACGGCGAAGGCTCTGCTTTTAATATTCATGACGCGCGCTTGTGTGATTGGCGGGAGAGCGGCTGCGTCATCACCCGTTTAATATTCAAACACACTGAGCTTTGCTCAATTTTAAGTAGGACTTTGTTAATATTCGTTACACAAAATA
TGCAGGTTACATGAGGTCATGTCACTGTTACATAATGAATGTGTTCAACACTCTTCTCACGTCACCCGACAGTCACGTTTTATAGCTCAGTGCTCCAGCTCAGCCAATCAGAGACGAGAATGAGATTGACGCGATTACTTAGAGCCGCCTTGCGTTTCCATAAAAGGAATCAGTCAGGAGCGCATGCGTTTCCATCCATA
GCTGGGGTCCGAATGGAGCTTCATTCTCCTGCCGTGATGCTGAGAGCCTCGCTCACCTGCGCAGGTAACTCCAGCATCATCTGTCAATCACTGTCAGCCTGTCGTCACTCATCGCTTGTCCAAATGGAGACTAAAATCAGAACAAAATTTATTTCATTTTTAATGCAAGCGAGCATCTGATGTATGTAAACACACTTATT
TATTAAGCCACCGTTTCAAATAAAGTGGGTTTATTTTAATAGCAGGACGACAGAATAAAAAAAAAGTGCACGGCTCTGTTTTGGTTCTGCTTGTCAGTCAAACGCATTAAAGCGCAGACATGAAGATTCTCCTCCCACAATCCCCAACACTTCCACCAGCGGCTTTTTGTCTTTCTCTCGGAGGCGGAGATGATGCACAG
GCCTGCTTGTGAAAATTAGAAAGCTTTATGGGAAGCTTACTAATATTAAAATTGCTTATACAAAAAGCCTTGTATTTGGTATTTACCTAAAACTCTATAGACTGTCAATCATTTCGGATGAGAGGCGGGGCAAAAGTTTCCATTTAAGGAAAAGGCGGCTTTGGTGACGTCATCCAGTAGCCAGCCAGCGCCCCTTGAGC
AAAAAAGTCCGCAGACTCTGTCTGGCCCTACTAATGAAGAACAGTTAAACCGTGACACCGGAGTCCGGGGCTGTTGATGGGCGCTGCTGTCGCCTCTAGGTCAAGCTCTTTGTCCTGACGGCGCTAGCGGTTTCTCTTTTTCACACTTCCTGGTTCCGGTAAGCGAAACAGCGTATCACAACATCCGGTTTCAATGCAAT
CCCGGTAATCTTGCCTCTCCCTCCTTCAAATAGGCATCGTCGCGCACCCTTCTCACCCCTCCCCACCGCGTCTCTCCTCAGACATGTCGCGCGCGTGCACCCTGTCAATCACCACCAAACCACCACCTCTCCTGACAGCTGAGCGGGACGCTGCAAAATAAATCCTGACACTCTGACCAATGTAAGGAGAGTTTACTCGC
AGCTCTTACCTGAAAACCCCATAGGGGCTGAATATGCCGTTCCTCCAGTTTCAGTGGAAGCAGGCACAGAACCTGGAGAATCTGCGGAGAAACACAAGAGTGACAGCTGTCAATCACAGTGTTAAACACTCAACCTTTACTTACACACAGCCTTCATTTTAGTGGAAATGGTTTAAATCCAGAGCACGCTCGCTCATTCC
ACGGCGAAAGTGGACGATCTTCTGAAGAGCAGGTTGTAGACCGTTTTAGAGAGCGCCATGATGGTCAATGAAGTGTCCCGGAAATTATGGGAGGAGCGATAAGCTGTCTGTCAAATCCCTCGACCAATGAGGACGCGTAGTTGAAAACATTTGTTAACCCCTTCCGCATCAGTAATTAAATTTTTTTTTTGGCTTTTATA
GTGTTATTTCATCATCTTAGATTAAATGATTTAGGTATTTCGCGTCTTGCTGCATTCAGACATTGTTTTAAAGCGCTGTGGGTCTTAAGATATTGACAGCCCAACTGACCAATAGAATCGCTCGAAGATGTAGCGTTCAAATAGTCCGCCCAAAATTCTTCATGCTTATTGGCTCCTGCGTTCCATGTAGACGACGGCTA
ACATAAAGCATAGCAGAATCGCCATACTATTTAGACAAAACTAGGCTAACGTACATGTTTTTTAGGCCAGTTGATTAACGGCGAAAGCGTTGACAGCCAATCAGAATCCGTCCTAAAGCAAAGAGCGCGAGTTTTTAAATTTTTAACGTTCAGATGACAAAACTGCTGAAATTCGTTCTTTATTTTTAATAAGATTTATA
GTTTCCCGCTGGGTCGACGTACTTGTTGGACCAGGCTGATGCTGATCATCTTCTTATGATCTGATCAGCCCATGAAACACTTAGCAGACTGTCATGTTTTTCTGGCTAAGTGATTGTCGGTGCTGTGAGCTGTCACGCTCTGAAAGTAAGATGTTTCTTTTCCGGACATAGCAGCCGTGAGACATAATCTGCAGCCCATT
TAAACACATTCCTCTTTGGATCTTGATGGACTGAAACCCGTGCCGAACCCATGTGCAAAGGCCGACACAAATGACGTCTTCTCCATAGCTCTTCGCTGATTGGTCGAATCCGCCGTCATTCGGTAGCAACGCATGTCGTCACACAGGAAAACGAAGGAGGCGGTCAAACCAAGATGGCGTTCCGCGATGAAACAGGAAAT
AAAAATCGACGGCTAAACTACGGGTGAAAGCAGCGTCCAGTTTGACGTCCCACCTGCGGCTCTCAAGACTCCGCCCATTTGCGAGCGCTGACGTCATCGGGATGTCAGTCATTCTGCTCTTTACGGTTGTTTCAAGTAATCGTGACATAATGTTTTCTTTCTTTCTTTTTCTTTCTTTCTTTCTTTCTTTCTTTCTTTCT
TTTGGTTTGGTCGGCGCATTTTTTTGGAGACAGTCCCGCAGATTCTGGCCATTGTTCTCTTGCGCTGTTTACGCCAGTGGTCATTTCAACACACATCTGCTGTCAGTGCATGCAGATCAAACCACAACATCTCTCTGCACATGCCTGCGCTGTTATTTTGGGCCATGCATTGGTTGAAATACAGACATATGTTGTTTGCT
TAATTAGCTAATAATATTAGACAGCAAAGTATAATTTTACCTTTTCTTTCACCCAGCCACAAGGTCTTAACTTATATCCACAGCGGCCTGTTGACCGACAGGCAATCAATCAATCTGAGTCAATTCAGCAGTCGATCACACTTTCGTGGCATGAAATATAATATACTATGTTTGTTATTAGACAACTCTGATTAGATTCG
ACTCCTCCTGTTTGCTTAACTGTTACCCTGCAACTAAATCTCCTGTCAGCAGATGTCAGTAACAAACCTGATCAAAGCAACACTATCCTGAAACACAGGACACGATGAAGTGTGTTACTAAGGAAGTCCAGCCTTGGTGACAGGAAGGCGCTGTAAACACTGCACAAAAGCTTACTGGATTAACATAATAACACGGTTTA
GTGGTTGCGTTTTTCGTTGTTTAAGTAGAATTTCAATACATTTTTTAAAACATCTCCGCGTGAACGATTTTAGGTGATGCAACTTTCAGCGTGTCTTGCCTGTCAGCCATGACGTCAAACGTCTTTTTCCTCAACCTGCATTTCGGGTGCCGTGCCGTGACGACAATGATGTGGTGGTGACTGCTGCTAATTTAATCTAG
CATCTAACTCCAAGAACAATGTCAAGATGTAAAGAACGACTTTACTGCAGCGATCTGACACCAGTTTATATTCAGTGAATTACTTTGATGATTGACACCCATCAATTGCTGTCTGATCTATTAGAGGGTAATCTTTTGTTGTGTTAAGTGCTCTCACAAGCCGATAGGAGATTAAAGAGGGTGAAAACCTAGCAGTATCA
ACAGGAAGAGAACTGACATCGCGACGTGATTGGTTAAGGTGGGTAACACCCAGCTTTTGAGATAGTACTGAACCTTCAACGTGATTGGCGGAAGCCGATGTCTGTCATTCAGGACACGATCATTGATTTGATTCATTACTGTACATGACAGGTTATTGACATTGATCAGGTTTCCAATCTCCCATTCAATTCTTTTATTT
GAAATGAACTTACGTTACATGTAGCTTTCACAAGAAAAAAAACAATGTTCGAAACGTGCGTTCAGGTAAAGTTTGTTGACCGGAAGTCGATTCATGGTGTCTGTCAATCAGGTGACCGGAAATGACTGTTCAGCTGGAACATGGCGGAGGAGCAACAGCAGGAGATCTCTCAAAAGGAGGCTGATGGTGAGAATATTAAA
ATGGGTTTGATTTTAAAATCCTGAAATGTAAAAAAATGCAGGGAGCCCTGAAGAGCCCACCCTTTCAAGTTTATCTCAAACCTGATAGGTCAATCTCCTGTCAATCATCAAAAAACAGACCATCTATTGGATAGCTCAGTAAAAATAGGCGGGTCATAAAGTAGGTCTCCCAAACTGCTGCACATATCATCGCATCGGGG
CTGTTAATTATCTTATTTAAAAACTCTAGCTGTGCATAGAGCCCGTTACATGTAGAAAAAAAAAACACATAGAAGATCTCAGGTCAAATTTGATTGACAAGACTGAGAACCAATGAAAGCCGCTTGTGAAAGAATCTGAACACGCCTTTACAACATCATTGGTCGATTACATTAATTGGTGTCTAATGGCGATGGAAACA
ACCTGTGTGGCGAGAGGAACTCCTGCTGTCTGTTTCCACCCCCTACTTAGGTGTTTATTTTTTAAGGTGAACTTTCACATCTGAGCCGCCAATCAATCACAGCATTGTGGGCTTTTATTTACAAACAAACCTAATGGCTTTAAAGCCTGTGTCAACTAACTAGTCCTGTTTTACTGCATAAAGAGTTCATAAACTGACAG
CAAAGCATTATATGTAGTGTTTTCCACAGAAACAGATTGGGTACAGTATATCCTCCTGAAGGAGGCCTGAGCTTGACAGACTTACAGTATTTTAACTTTGGCTGTCAATCACAGAGCTGCTACCCGAGTCAGACAGTCATGGGTCAGTCAGTCAGTCAGTCACCCTTGCCCCACCCCCACCGGTAACCCACATATTCACC
TGATGATGATGTTTCTGAACTTCTATTATTGTGGTGGCGCGCTGACACACACACACACACACACACACACTTGCAGCGGCTGTGATTGACACAGTGAAGGGGTGGGGACGCAGGGTGGGGTCAGCAGCAGGGAGAGGCGGAGGAGAGACTCACAGCTCGAGCCCAACCCTGAAACACGGCAACAAACACACACCGAAAGA
TTCCGAGTAGCCTCCTCCAATCCCCCGCGGATACAACATGGCCGCCATAGTTTGAGAGCGAGTAATGAGACTATTGGGTGAAGGAAGTTTGATTGACACTCTCCTCAGCCAATCAGAGAGTAGCTCCTGCGGTTTATGTAAGAGTTGCCGGAATATGTAGTAATTGCGTGAGTGGCTGTAGTGAAGTAAACAGCAAACAT
ACTAGAGCGAGCGAGCGAGCAGCCTTACCCAGACGACATTTTGGCCAAAACATGGGCGGTGTCAAAGCAGCGCTGCCAATCGGAATGAAGAAATCCTGAGTGACAGAGATAAACACCAATTATTGAGATATGCAAATATTCAGCCAACTTGAGACGCTTCATGTGATTCGAGCAGCCAATCAGCAGCGGTTTATACATTT
GCTGGCAAAGGGAGTGACGCGATTAGTAACAGCTGGCCGCTGGATCTGAGACGTCAAAGGCTGGCTATGACGACTGTCTTCCGTAGACTATAAATGAAGCTTACTTTAGCCAACCCGTTGCCTCCACTCCTGGGAAAGGGGGCGGGATAAAATGCTCCTGACCAATTAAAATGGCGCCTGCCCAGGGACGAATGCGTTTC
CGCAGCGATCCTGCGCCAACGCCCACGCTTAGCGGCTTTCTGATTGGCTGTATGCAAATATACAGCCCGCCTCCGCGTATATACGACAGAAAGGCTCGCTGTCGATCATGAGCAATTGCGCATAAACGCCCCGCCCCATAGCGCTCGGTTGAGTCAACAAGCAACAAACAATATTGCGGGCCTCCCCACGTTACGTAAAC
TGTTTCTCCTGCGCTTTCGGGACTTTATGAAATGAGGAGTGTGAGAGTGAAGGACAGATTCATGATGATCTGACCTCTGATTGGTGGCTTCACCTGTCAGTCAAATGCTCAGTGGGCGGGTCCTCTGCTCAGTCTGGGCTTCATTTACAAACCTGTCAGCATTTGTGCATTTGTGTGTGTGAGTTGTGTTTGCATGTGTG
TGATCTGATGCTGATCTGAGTGTTCTGACAGAGTGTGTGTGCGGTTTTGAGTGTTTTGAGTGTGTGTTTGGTAACTGTCAGCTGGGTCAGTGATGTAACGAGAGTGTGATTCTGTGTGTGAACACTAGAGGTCAGCAGTGTGACCATTTCCCTCTGCAATCGGGACTTATGTCATGAAGGTCAACACTATTATAAGAGTT
CAGAGAATGCTGTCCTGCGTGCGCCATGATGGACGCGTTGTGTTTTGATGCCTCAGCGGAAGCCCCGCCCACTGCTCCTCCCCCTATTGTGACGCCTCGCTGACAGCTGCGCAGCGTCTCCGCCATTTTCTTCCTGTCCGCGGATCCGGTAGATCTGTCGAACCGAGCTCTCGCGTCGAAGCGTTTCCCGCAGAGCTGCT
CTGGAGCTTTAAAACCTGACGGACATCCGCACAGCCGATGAAAAGCCGGCTTATCTCCGTCACTGCGACCAATCAAAACCGGTTCTGCTGGTGATTGACGGCTCCTCGGCCAATCAGAGCGCAGTGATGCCGCGGTGGGCGAGTTCGGTTGCGTTGAAAATGGTGACAGCTCGCGCGTGCGGATGATGGCGGTAAATAAC
AATTTTCAAAAAGTTATTTTCTAAAAAATAAAAAAAAAAAAAAAAAAAATTAGATGAAGAAAGAAGTTTCATTGGTGACGTCACGCGCCTGTCACTGGACTCTGATTGGCTTCTGCGATGGAACGTGCCGTTCATCTCGAGGAAAAAAAAATTCAAGAAGTCAGCGGGAAACCGAGTCCGCCTGTGATTGGCCAGAAGCT
CCGTGCTCGCTGTGTCTGCTCTGATGTGTTGTGAGAGGAAACCCCACCGATATATACGCGCAGAGCCATCGACGTCATGAGGGCTCATTTGAGTGACGCGCGCGTCGTCCAATGACGCAAGGAGGCGGGTCCCAAGCGCTGCACTGATTGGTCGTCAGGGTGGAAAACACTGCATGTTGTGGTGACGCTCGCTTTCCGTC
CCTATTGGACGAACACATCCATATGATACTGAGATCTAGCTCCTGATTAGTCAGTTTCACATAGCTTCACAGTGCTCGGCGTGTGATTGGACGAAGCGACTGTAACTCAAATGTAAAGCGGTCGTCGTTCTCCATATATATTTTAATGAAGTTATAAACTAAATGTGAGTGTTTTTAACGGTGTCATTTGAGGTGTCCGG
TAATTTCCAATATGGAGTGCATACTGCGCACGAACATACCTTCTTGTATTGATGTCTTCAGTAGAGCTGATCGGGCCAGAGCCCAAGTACATTTTGATTGACAGCTTTTTAAAAACCCGAACCCGTTTAGGCACACAGCTCTTTTGCCTTTTTGCAAGATTGAGCAGTTTATACGTGTTTTAACATAATTTATTCATAAC
GTATTAAAGGGTAAGTGAATTATAACAGCGCAAACTTTTCTGTAACCGTAGTAGTGTTCACCCTTTAAGGTGACGGGCTGACTGACAGGCGCATGATGCGGGAGGCCAGCAAACACGACGGCTGGAGACATACTCTTTACATGAACGCACTAAATCGCACTTCAGCAGCGTTTATTTGAGAGCGCACAAGAAGATCTGCA
AACTTTTAAAGCATCAACAAGCGTTCTGAACACAAATCTTTTTTGTTGTTGTTGTTGCTGAAAGTGATTGACAAACAGGCAGCCAATCAGCTTTCGCTGAGCGACATACAGGCAGCCAATCGGCGTTCTCACATCAACGTGCAGGCAAATGTCCCGCCCACGGCGTTTAGTATGAGGTGGAGAGTAAATCCATCGGAGCG
TGGTCGCAACTCGCAAACAACTCGAACTCGCTGCAGCAAATAAATCTCGTGCATGGAAGGCGGTCCTACTGAGAGCGCTGCACCCTGATTGGTTGCTTTTCATGTCTGTTCCAGTATACTGCGATATCATTGGTCAATACTTCAGGCAGCGGGAACCTGGGCGAAATCTATTGATATGCATTACACACACACCCTCAGTT
TGACGCCCATTGGTTAATCTGGGCCTGGATAGGGGTAAGTAGAAGGAATAAGTGATACAACTGAGACTAGGCCATAATTTTTCCTTGTAAACTGAGCTGTCAATCACAGTATCTTTTGTTTCAAGGTGATTGACTGTTTGCACCTGTTAGTCCCCCTTCATGTGCAAACACTCATGAACTCAGGATAAAATTTTGCGTTA
TGAGAGATTTGTACTGTAGATGGGAGTTCCGTCAGTGGACACGTCACGAATGACTCACAACACTGACCACTGAGAGAGCGTGTTCGGCTCAGGAATTTAAACTTCCCACCATCAGAATCGTGCTCTCATTGGCTAAAGATTACATCAATCATGTCGTTGCCATAACGACTCACATAAAAAGCGTAGAGACTGGAGGAATT
TTTAAGCAGGGTTTGACTAGAGATTACTATCTGTCCATTCTCCTTTTTTGTTATCCATGTTTCTTATTTAAATTCATAGCAACAGTTCCCGTTTTCACCTCATCCATCATGCTGATGTCTGCAGATCACCCGTAAACTGACACTTAAACCTCATTTTATTCATGTAAGACTGATGTGAATAGACCTTTTTAGTTTATGTC
CGCCTTCTTTGCGCTCTCATTGGTCAGACGCAGAGGCTGCAGATTTTGATTGGCCAGAAGTGTTTGTCACTATTAAATGGGATCGCTGATTGGATCGTAGAAGTGGCAATCAAATGATCACCCTCTTCCGAATGCAGTTTATAGATTTAGCTATAAAAAATGATGTCATGAACGCATAATGTTGATGTTTTTCTTTCCTT
GGTTAAACAGCCGACAACATGCGTTTATTTTGGGGCAGTTATGTTTTAAGCGCAGAAGTGACTCGGCCGGTTCTACGCTGCTCTGATGGCTTTGAATGACAGATCACGCCTGGAAGTGACAAAGTCTCGATGAGCGGACATTAACACCGGCGCTGATGGCACTCAGTCGTCTCTTCCCCTTCCTCCGTCTCTTTATTCTC
TATTTACTAAATAGCAGACATTTACAGTTGCAACATTGAAGGAATCAAAGCGGTTAACGCGGTTTGTTTGACAGACTCGACAACAGCACTATTGTGAGTGACGTCAGCATGGACGCGCGACGCGATAGGCAGAGGCTTTCCGTCAGCTGATCGTGGTCATGTGATGGACCCACATGGCGGAAGTTTGTCTCGCGGAGAGT
AGATTCACACCAGAGAGATCAACGCTGCTCCAGAACATCTGCTTTCCTGCAAAACATCACTCCTGTATACGTGATGACGTTTATTATGACTGACATTCTAAACGTTTTTGGCGCGAAAGTAAGCATTTTCTGTGAGCGTGACCGATTTCCGATTCAGTCGCTTTAGCTTAGTAATTGCAAGAAAAGTTGACTGCTGTAAA
GAATTTCTGAGCCACACTGCGCCCTCTTTCGGTATAAAACGTTACTTCACCAAATAAAAATGTATTTTCGCTTCGAGGCGTTTGAGTATTTTGTCTTCAATGCCGCTGACAGACCGACAGCTTTGACTTCAGCCTTTAGCAGCCATTAGACTTATTATTTTTCTTCATTCCTCCAAATATTCACGCGTCTATCTATTCTA
TTATACTGTACAGGTTCTTTCCGCGTGGGATGTTTTCTTTCATGGTTGTCTCGTCTGTGTCTTTGTATCAGTGCTTTTACTGTCATGTCTGTGTGTAATCATGCACTTCCTGTGAACACTGTCGGCCATTCATCATCCAAACACACACTTACTCACTCACACACACACACACACACACACAGACACAGACATGCGCGCGC
TCCTGATGTTAAAATTTAATCCAAATCCCTCCTATTTTGAGGGCCACCTGCAACATGACGTTGGAGTAGGGTTTCTCCGCCCACTGAATTGATTGACAGCCATATATTACAATGTCTCTCTATTAACCATATAATATCAACAAGACAGGAGGTGTGCAAAGCAACTGGGATTAAAAGAGCTGTTCAGCTCGCTGTAATCA
GAGAAGAAACCTCGCTGCAAACATTTTCACCACGGAGAAGCAAACCGACCCTTACCGCACTGCAATGCACAAGACTCGGCTTCCCTGTCCACACAGACTGTCAGTCAGAGAGTGAGCGGCTGATAGGACAAGGGCATGGGCAACCTTTCCCGCCAGGCTTTGCGCGAGCTCTGGGCTGATGGGATATGTAGTTTTTAAAC
AAGACGTGACTGAGCACTTGTCAACGTTCATGGAAAGGGCTGGCGGCTGGAAGCTCCTCCCCCGCGATGCTTTTCAGCACTTTTCCTTTGAATGACAGTGGCTGGGGAAGGGACTAAAAAAAGTTGTGTGATTTCTCGCAGCCTCAACGCAGATGAGCAGCAGTTGGAGAACTGCAATCAAACTGAATGGATTGGCATGG
TTAAACAAACGTTGGCGATAATGACAGTTTGAAATTCAGATTTGAACGTTTCTCGAATGTTCTGCGAAAGAACCCGAATCGGTTACCTGGCAACGTACCTGTCAATCATTCAAATCCGTGACTGATAGACGAAACACGAGCCCACCTGAACTGACAGAAGCTTTTACGCGTGATATTGTAACTTGTTACAGTTTGTCTTC
CTGCTTTACATCACAAAAGGAATTGAAATGTGAATTCAAATGTGTCCACCGCGCGCACCGAAAGGGTTAAATGATTTTCTTGGGCGCTCTGAGCGCATGACTGACGTTAGGGGTTCTATAATCGTGACGCGCACCAATCAGCGTTCGGTCAGCAAGCCCCACGTGGGGCGTTCTTGGCTCCGATTGGATCTCTCAGCCAG
ACAAACTGTAGATGTTGTGCAAATAAGAGATTAACTGTGAACTGCACAGCACTACACAAACAGATCCGATCACTAAGATGAACTAAGATGAGAGACAGCTTTTTAGCGATTATAAAGGGAGCCCTCTGTGCACACTTTCTAAGTTATAATCTGTTCAGAATGTAAATAAATTCACTCACGGATTCACGCTTGCAGTGATT
TTGGGTGACCTTATGGGTTTGTTGTCACGCCTGGACACTGATAAAGTGAAGTGACACCTACTGAGACGACTTGACTTGACTGTTTATCATTCAAATGACTGGCAGCTTGTCTTTTGTCATCCTCTGCATCCCAGCCCCCACCCCTCACTTTGAGTTGGATTATGTGGGCAAGAATTGCTCCACAAAGCATTCCTTTCCTC
CTAATGAGCCTTACATCCAATAATACAGCAAGATGTTCCTTTGGTGACTCATATGCTGAAAATGGCGGACGTGAACCAACAAACAGGATATGGTAATGTGCGCCTGTCAATCAATATTGGTGGGCGGGGGGACCGCACTCCTACGTCAAGTTTAGGCCGATCTCTAAACCACTCCATTAGTCCACCGTTTTAATGTTGTT
AGAGACGGAAAACATGCTAGCTTTTATTCCCGCCGAGCGGCGCTCTCATCCCGCCAACCGCGCCGGATTACACAGTGGGCGGAGCCACCTAATGACTGACAGCTGATTCTGAGCGTAACACCGCCTCCACCGCCTTTCTCTCTCCCTCTTTCACCCTTTCCTTGATTTCAGAGCCGCAGATCTTCATTCCAGCGCACATG
TATTGGAAATAATGTGGTAATAATTTATAATTTGGTCACAAATTGAGTGCAGCATCTGCAGATTCGACAGTGGGCCTTGTTAGTACGTAAATGGCCCAGAGAGTGACAGGCATTGTGCTGTGACTGACGGCAAGTGGACGGATGTGGATGAGGAGACTCCTTTCATGGGATTCCCATGGAGGTTTGAGGAGGGTGTTGGA
TTTGTAAATTTAAATATAAACAATCACACGTGAGGCATCCCAAGCATCAACCAATCAGGCTTTTAAAAAAGACGGCGCTACCTGCCGATTGGATGATGCCAATGTCAATCATGCTAAAACGTCTTCCCAGACCCTGATTCTTCATCTTCTCAGAGCTGCACTTTTCCGTGTTTTTTTTTTTTTCTTCCGTGTAGAGATTG
AAAACACTCGTTCTTGAGACATTATCCCAACTAACATGCCTGTATTTATGCCACTACACTTCAACCGGCTCAAGCTGAATGTGAATTAGAAAATGGAGGCCCGTCAATCATCACAAATAGGTAGTTTTGTTTCGGCTGTTGTCATTACATCACTCTGAACAAAAGCACGACAAAAGCCGACTACACTGACCATCTGAGTT
ATCAACCCCACGCTGTTTACATCTCTAATTAAATCCAGTCCCAGCAGACAGACACGCACAAACGAGCCGCACACCCAAAAGTTACTCACACTCACTTTGACTGACACATCCAAAAGTTCCCCGCGCCTGCCGGCCGGATCCTCCCATGCGCGCCCAGCGAGGAGTCGCTTTTTCCGGCCGCGCAGTTTTCCGGCAGCCGC
CCAGGAGCCAGATTTTCCTCCATGCTCCGAGTCCTCTAGGTAGCCAAAGAGGGGGAATTGTTCAAGCCCTTCCTTTTCATCACTTCGGCAATTGACCAATTGACAACTGATTGATGGTTATCCTTTCATACCTACAAAGGCGGAAATTACCATCACTAAAGCGACGTACTGTAAAAGCCTCAAGAGTAAATTACATGTTG
ACATACCAGCCAGCTTGTCATTCATGCGTAAATAAGCCCCGCCTACACATATACTAGGCCAATCAGAAGAAACGAACAGTTTCCACCTTCAAGGCGAGCCTGTCAATCATGTGCAAATAAACCCGCCCACGCGTGAGAGCCGGAGACGTTCCTCCTCCCTCTCCCACTTTCACAGCGAGATTTCGGCGTAAAATGAAGTT
TCCTTTTACTCATGAATAACAAAAGGAGAGTTACTGCGCGTCCCGAGCACGAGCACGCGCACAGCCACTCCGGCAGCTCCGCCTATGGGAATGATGGACGCGTGACGTTACGAAGCGCGCGACCGACACTCACGCTGGATTGACGAAGCGCGCGCGCCCCCGTGTGGAAATAAGATGTGTGTGGATCATTTTGTGGACGC
GAGCAGTTGACCGGCAGCAGCTGCCGTGCTTGGACCGGTGTGTCTGCTGCCCTGCGCTGGTGCTGCTGCACCTCCTGAATAATGAATGAGTGACGCGCACATTGCGGCTCTCTCTGCGGCGCGGACGGGGCGGGCTCGCGCATGCATTATGACGCGCCGGTGACGCGCATGCAGGAGTTTTAATCCTCTGCCGCAGCAGC
ACAGCATTTGAGTTATTTTTTAAAGACGCTTTAACAGGCCAGTCAACCATCAAGGTCTTGTCATCAATCCGCGGCTCCACATAGGTTGCTCACACGTCTGTCTTCAGACTGTGAGTTCTGATTGGTCAAATGTGACGCGTGGCAGTTTAAACCCCGCCCCCGCGGCGAGAGGGAATTGAGGAATGTGGAGAAGGCGGGAC
CTTTGACAAGTTAAGTGAGGGGTGGAGGGGGCATGAGGCCATTGTCTTTCAAATGAGCTGTCAAGAGGGGGCGTCCCGTCAGCAGTTTGCCTTATACCTGCCCGTTAATAATTGAGCCGTGAGCTTGTGGAGGTGTATGGCGCGTAACAGACAACTTATGTGCTTTGATTGACAGATGAGCTAACTGCGACTTTTTTTTC
CCGAAATCTTCCATTATTGTAAAATCACTAAATCAAACTAATAAGGGGCGGGACCCGCTCTATTTTTAGCAAATCAGATTACGCAGGATTCCTGGCAATCACTTTACATGGACAGAAATTCAAGATAACAGATTGGCTGGCACTGGAAGGCGTGGTGGTTAATTATTTATCAGATATTTGTTATGAAAGGTCTGCATCTT
AAACGAGCTGTTACCTCCCTGCTGTGTCAATATTCATAAGGTTGGACTTCCTTGTGAGCTTTGAAAGTGAAATGACAGCGGAATTATGACGCATTGACATCCTTCCTGTGACGTCCGCAATGACACGTGTATTCAAGATGGCGGCGGCGATGGTGAGTACCGATGCTAAAGTCTCTTCTGTTTTTCCATTTCACCAAACG
ACTGGCTTTTGCTAAAATGCTGAACCGAACTCTCGCGGTTCCGCCGTGGATTGTTTACCGCCATCACTCGCCGCCTTTTGCTAATGTAAACACAACAACACGTCACTCATCTGACCACATTTCATATGTCATGCATCACACACACAGACTTATAGAATGAGCTTCTCTATTATAGAACTGTGGTTACACTTTTATCACAC
TCACAAAATAAAGTGTTTTCATGACGATTTACATGGTGAAGATCTGTAGAGAGAAAATAAGGATCTTCATCTGCACCCAATGACACAGCAGCTGCTGAATGACATGTTCCTCAGCCAATCAGATGTTGCCCTTTGTGGAACATGGCGAGCAGGAGACCGGAAGTCGCTTAGTTTCCACTTTTCACCAGTAAGTCTATCTG
AGCAAACTGAACAGATTTTTTATTTCCGGTTGCTTTGCGCACGTCTGGTCTTGTTGACATGATTATACATGTGACTACCGGGAAATGTTAATGCGCACAGCTGTCAATCAATTCGGTGGGCGGGGGGACCGCACTCCTGCGTCAAGTTGCGGTCGATCTAAAAACAGCTCGAATTGGTCCACTGTTTTTATGTTGTTAAA
ACGTATAAACAACTCATTCTTGAAAAAAGGCAAAGGAGCTATGTGCATGTGCACATTTGAAAAATGTCTGGCTGGCAGGTTCTAGCTTTTAAAAAGCTGTCAATCAAAACGAATTTGTCGGGCTTGGGCCGAATTCTGTCAGGCTTAACTTTTATGGCCCGATTACACCTTTAGTAAACACTGCTCGATCTGAAGTGTTG
TGTTCAGTTGCCGACAACGGTGCGCAACAACAGCAAAGCGTGTGATTGGTTCGGAGCCTTGTCTGACGCTGCTTGCAGCGCTCTGATAGGGCTTCGCGCCTGTCAATCAAAGCTGACACTCAGCGGCCTCCGCTCGGCCTACTCCTCGCTGCATGGGACTACCATAATGATGAGTCGAACAAAAGTCTTCCAACGGTCCA
TTTTTTATCAACCAAGTTTGTCAATGGCATTATAATGACACAAATCATTCTGCCTATTCATGCCCCGCAGTCCCGCAGAAGAAGTGATTGACAGGTGGTAATTTGTGTGAAACTTATCTTTGTTTATTTATAATTTTGTTATGGGTAAAACAAAGACCAAGTGGGTCAGGTAGTGGAAAGGGTAGGCTACAAATAATTAA
AATGACAGTGTGGGAACGGCCATAGGAATGTATGAGGAGAAAGAGGGAGGAGGAGAGATCCGATCGAAAGCTCCATCAATCACTCTGATTAAGATGTCGGGCTGTCAATCAGGAGGATTAAACTGCATGTCATGCATATTCATTGGGGTGGGATGTGAATGTGTTAAGCTGTATTACAGCAGAGCTGATGCTGAAAGGAG
CTTTCTGAGAGCTCAAATTTATTTTCCGTGTGCCCTTCGCACCTGCTGTTCTCGCATAAACCCACCAGAGGTTGCTGTTGACTGACTGTTTGAATGACTGACTGACTGACAGAATGAATGACCCACCCTCCGCCTTCTCTAAACCCAACCAATTGAATTGATTGACCCGCCCACCCACTTCCCTAAACTCAAAAGCAATT
TGCGAGTAAACTCTCCTTACATTGGTCAGAGTGTCAGGGTTTGTTTTGCAGCGTCCCGCTCAGCTGTCAGGAGAGGTGGTGGTTTGATGGTGATTGACAGGGTGCGCGCGCGCGACGTGTCTGAGGAGAGATGCGATGGGGAGGGGTGAGAAGGTTACGCGACGATGCCTATTTAAGAACCGGAAGGGAGACGCGAGATT
TTTGACAGCTCATGGGGTCAGATGTAATTTTATGGCATAAAGCAGAAGTGTGTTTAAGTTGAGCCGGTGTGCGGGGGAGGCAGATCCGTCAGGCCGTTAATCAAATGTGCCGACGACTGCAGGCAGCCTTTCTTCACCGCACACATGACTTTGACACCACAACAATCCACTCCAGCCGTCCACCTCCTCAACAACCACAA
ATAGAGAGCTGAACAGATCTTTTAATCTCAGTTGCTTTGCGCACGTTCTGTCTTGTTGATATAATTATACATGTTAGTACTGAGACTATGTTAATACGTGGCTGTCAATCAATTCAGTTGGCGGGGAAACCTCACTCAAACGTCACATTGGGGTAGGCCTTAAAATGGAAGGGATTTGGATCCTATTTTAATGTCAGGAA
CATTGTCATCTCAAGGAAAAAGTGTTTCTCCTTTACCGCAATACAATAACAACATTTTAAATATTAACGTTGTCTTTTCAGCCATTGTTTGCCTGGAGACTGCTGTCAATCATGTCTCAGGAAACACCCCCTCCTTTCATGTCCAGCCCCCAGCATTCAGTCAGTAACTGAAGTGTTTGAGTACCAGGTGGGGGGTTGAG
TAGCATTTTTTCCTTTCTGTGAACTGCTCCTTTAAGAGCTCACGTGTGGCATTAAGTTTGATTAGCATAATTAATCCTCTGAATTGGACAAGCAAATGAATGAGTGACAAGGTAACTGTGGTAGCATGCTGCCCTAGAGCTGAATGTAAAAACAACAATGGGCGAATAAATTAGCTGGCTTAAAGACAAACAGCGGAGGA
GTGGACGTCTCTTACCTTCTTGACGGACAGAGAGATGTTTTCGAGGATCCTGTCTTTGACTTTGAGTTGATCCATGTCTGGCTCTGCTCTCTGCGGATGTCAGCTGACGCGCGCGCTCCCGACTACGGCCACGAGCTGTTTGATGACGTACATTTGTAGGCCAGTCCTGTGATGCTACGGTTTTCGTCTCATGGCTAAAA
TTTAAAACATCCCATTTTCAGTCTCCAAAGAACCGGCAGTGTGCCAATGAGCTGCATCTCATGAAGGTCTGTGTTGATGTCCTAAAGCTACAGGTCAACTGTCAATCAACTCATCTAGTATACAAATGCTTCTATGGCTAAAGGCATTGGGTCAGCCGTCAATGACTAAAACTAAAACCTTACAACTTCAACAATATTAA
TTTTTGTTCTGTAGAAACTTTGACATATAGTGCTTGTATAAACTACATATGCATTTATTAAACATTATATGCATTTATTAAACATTAATTTGCTGTCAATCATCACAAGAATAAACAAAACATATGTAAATGAACGTCAGGCGTTCATGAGGCTTAAAACAACACTTGGTTTGCAAACTATAAACAATAGGCATTCAAAT
GATCTGATCATACTCATGCTATCCTCCACACCTCTTCCACTCCCACATGGCCAAACTTCAGTTGGTTTTGTTGTGGTGGAATTTTGTCCATTGTCACCGGCTGTCACTCACACCAGCACATATTTTATCTCGGGAAAATCTCTCCAACTCTTTTTGTGTGCGTGTGTGTGTGTGCGTGTGTATGTGCACGACCCCCTCCT
AGATTTATTCAGTCATCAGAGAAAGGCAGACCGAGAGGAAATAAGGTCGGCATTTCTGTTGGAGAGAATTGTGATTGCAGACTATCGACTGACATGAGACTGACACTGCAGGCTACTTGAAGAAAAGACAGCAAGCTGAGTACGAACAAAGAGAAGAGTCCATTAACACAACAATCAGCAGAGACGCTCACAGCCAACAA
TTCACAAACATGCCAACCATCAGCATTCAAGATACACGTGTTTTGCTTATTGTGCAGTCAGTCATTATGGTGTAGTGATCTGCGTTGGGCGTGTGTTTTTCACTCTTTGTGTGTAAAAAGACTCATCCGCCAGTCACTGAAGGGAAGACCGAGTCATTTTCACGAGTCGGTTCTTTTAAAAAAAATGATTCGGTGATTAT
ACAACACGAAAATACAATGTATATGCCGAGCTCAGCGGCTAATCTGCCGGAGTCAGCTAAGGTGAAGAGACGGCGACCAGCAAGACCTATCTGTCACTCAAGTGGCCACGCCCTTAATTATGCAGACTTAATATAACCTAATATAAAGGACATGGATGAGTTATAAAAAAACTCACGCCCCTCACAGTTGTCTTGAAGGG
TGAGACGTCATGGTAACAGTACAGCGATTGGATCTCTGATTGGTTTACAGTTCTCATCGCGTTCACCCATTTACTTGTTATAGGTTAAGCAAATACGTCACTCAAATTTCAGCCAATGCAAGGGATGTACGTTCAAACGCATGGCGAAAAGCAACGCGATTGCGAAACGAACTGGTATGGGAAATCTGACTTATTTCCTC
CCAATATACTAAATCCCAAATAAATAACTATTTCCACCAGATGCTGGACTAATAGAGACCTTATCTGTCACTCATCTGTCACTTCACACCTTCCAGCTCTTTCACAATCCATCATGAATCCCAAAAGCAGACAGACAGGGGCTGTTCTTGTGTCCTGCTGGGGCATGTTTTCACAAAAGCAGGGTTAAACAGAACCAAAC
AGCATTACGGTCTCTATCCTCAATCACACATACGGAAGCTCATAAATGAGCCCCGTCGCAGGCCACCGAACGCCACCTGTCACTCACCCCATGTGGGGGCATGTCAATCAAATCACACCCCCAAGAAGAGAAAGAGGAGTAGGCGGGACAGGCCCAGACCCCAACACAAAGGCATCCTCCCATTGGTGAGTACTTGCGAT
GATAATCATCGTGAGTTTAAAGACTTTTAGATGCCGTTAAAAGGAACAACCGAAGTTCTTTGAAGGGATTTAGTCCCAGTGAAAGCCTTTGGACCGCAGCTGTCAATCAACCGCCCTGGCTCCGCCTACATTCGCTGCTCCTCCTATAAAGTGCGCCCGTGAACTCGAGTGTCATTTAAACACCAGAGCTCAGGGAGTAA
CAATTGAATCTATTTAAAGGACCGAGCGAAACTTCAGCACGGAGGCATCATGATGATGAGGCGTGGCGTTTACAAACTCCTGTGCAATGATTGGCGTGCCAAAGCAAAAAAAAAAACTTTCCTTTTTTTCCGAAAAAAAGTAAGGAAAGGAAAGTGTCTTGAGAAAACATGGCGGAGTAAGAGAAAAACAAATTCACCGA
ATCTGCCGAGCGCAGTGGGCGGGTTGTTTTGCTGCAAGTAGCTCGGCGAAGCCGATAGGCTGGCTGCGTGTCTCTCAGCGAATGCTGATTGGCCGCTTGCCTTTCACTCAGTCTCGGTAAAAGGGAAAGAGAATTGCGATCAGCAGAGTCAACACATTCAAGATTATAATGGCCTTTTTAACAAGCTGATTAGTAAATAT
TGATGACAGATTGAGTTCGGGACAAACACAACAGCAGCAGAAGGTCATGTGCTTTATAACAGCAGAAGAGGGAGGAGCCAGAGAGTGATTGACCTGCTGTCAGCGCCTTTCAGCCCTGTCTTCACCCCCACTCATGCAGAGCCCCACATCTTATAATTGAAACCTGCTGATTTGCAAAAATATCTCCTCAAATCACTTTA
GCGTCTAGCTCCGCCCCTCAATTACTCTCTAGGTCCGCCTCTGCGCCCCATCCGTCCAAACATCGGAAGCGCAGACGAACTGTCAGTCGCTCGGACTCTCGCCTGTCAATCACACCAACTCCGCCCACCAAGCGGCTAATCACACACACTCAAACCTTTCACACTCCAGTTATAGGCGGAGCCAGCGGAGCTCCTCCCTT
GCGCTGTATTCCGTTATTTTAAAAACACTGAATGAACTCATCATCACATTTTTGCTCGTCGCTCTTCATAAGCGCGCTCATGTTTCAACCGTACAGACAGCCCAGTTGACCAATAGGCGTTGTTTATTTCTAGCTGTGGGTGGGGCTTGCCGCAGTCCTCAGCCTCGCGATCATCCACCTCTGCATTCAGTCCAGAGGGA
GTCTGAATGCAGAATTATCCAAAGACCTGAGGAGATTTCTCTGCATGAAAGACTCGTGGATGGGAGATTAACCTGCTGCTGTTCTCCAGTAAGGTAGGAAATTAAATACAACAGAAATGTGGATTGTGTATGGATGATTGACAGGGGGCATAACTAAGCAACACAACGATCTGTTAAAGAGGAAGTAGTACGTCCCAAAG
GGTGACGTCAGGACACACCCCTACAGGCCAGGGGGCGTGACCCGCCGATGCAGTCAGTGGCGCGCCAGTCGGCCAATCGCAATCGAGCTGTCAGCCGCGTCGGCCAATCCGCGGAGATTTAAAGGCTGCTGCCGCCTGAGATTGGCTGCCGCGGTAACTATGTCTAGAGATATGCAGGCAGAGGCGGGGAGGGCGGGGCC
AACCTGCTGAAAGAGGCGGGGCTGCGAGGGGCTGCGTGGAGTTTAGTTGCGGACCCATTGGTTAGTTTAGAGAAATCTCATTGCTTATTGGTCACCTCACACGTCCATCAATTGTGTGTGCTGGGCTGGTCCCAACAGTAGGTACAAAAATGTAACACGGAGCTATGTAGAGTTTCGGTAGGGAAACAGTTTCGCAATTC
AATGAGCCAAGTGTTTATATTTTACTTAGTCCACTTGCTCGTTAGTCTATTCTGTGCACTAAAAAGTACACTAACACAGACGCACGCATAGACTCCACTGACTGACAGCAGTGACCGCGCTACAATGTATCCGCGTAAATACGTCATTTAAACTGTTACAGCGCCGCGCGGATGCTAAATAACTCTGTTTCCTGTTTAAA
GTTGAATTAGCATTAACCTCCCCCGCTCCAGCACTTCAGCCTTTATCTGCTCATCATAAACACTTTTAACATCCACTCCAGCAGCATGAGTGACACCCGTGGGCATGATTCAGCTCTAGACGTGGGAGTTGTTTTATTTAAGGCCCTGGAAAGCACTCGATTATTATTCACCTATGTAAACTGGATGGGATCTAGAATGA
AACTTCTTTGTTGTTATGAGAGCTTTAATTAAGCTAGCACGAAGCAATATAGACAGACTTCCCCTGCTCTAAAAGGGTTAGTTGACAGCATGTCAGCCACTGACAGCAGCGTGACGTGTTATACTATTTTATAAAGCGTGTATTATAACTGTTGAGCATACTTTTTATGAGCTCGTATTTAGACCTGTCTTGATATCTAT
CTTCATTTGTCACCTGTCAACTGACAGCGCATGGATGTGAGTGTGTGTGTGTGTGTTTAGTAAGCATGCATGGGTGTGTTTGTCACTGATTGACAGCTCAGGGGAAACTGGCCATGTGTATGAACTCAGGACAAGCGAAAGTAGGTCACGAGCACTGTTAGTAAACACATCCACTCGAATAATCTACAGTTTGCACCTAG
GACATACTTCCTTTGTATTATATTAAGGATGAACCTGCAGAGTCAGCAAACATGCCCAAACCCATCTGTGTGTGTGTGTGATATTTTCCTGCCAAGGTGTCAGTGCTGATGTGATGGATTGCTCAGATGTTTATCAACACACACACACACCTCTCTGCAGAACATCTGTGTCCCACCTTTGCGTGCGGACGAGACCTCGA
CACAATATGGTAAAATCACTGTGCAGAAAATTTACACCCTTCGATGTGATTGGTCGAAAAGTAACTTTGTCGTTCAGCGATTGGGCGGTAGAGCTGTCAGTCCCAAAAGCTGCTTTCCCATCCGGGTCAGCTCGAAAGCAACACTATCCGGTGCATTGGGCGAGTGTGTGTCACACTTTCAGCTGCTGAGTGTGTCATGC
CTTTGTGGAAAGTTCACACTTGATATGCAGGTATCGTAGAGACAGCTCGTGCTTTATCTTTGACAAATTTTTCCAACACATAGTTGCAATAACTGCCACTCAATTCAGCTGATTGAAAGATAAGCATCTCGCCAAGCACATTTACTGACATCCTCCCCCATTATTACCCCTCACACCTCCTGGTTTCCATTCATGCATGT
CAATATTTCTCTATTTCCTACTTTGACCTATTGTAAAGGTTAGGCTGTTTTTGACTATAAGCACCATTTTTTTACCTTTCCTTCTCGTCAGCTGTCAGTCACTAATGGCCCGTTTTCACTGAGTGAAACTGTACAGTACGGTACCGGTCGGTATGGGTCACCTTTATCAGGCTTGCGTTTCCACTGCCAAAAGGGTACTA
TCTATTACATCGTGCAAATCAAACAGCTCTTGATTGTCAGTTAGAGGGCCATTGTGGTGGGCCTACCGTGGGAGTCATGGTGTGCCGCGTGTGAGTGACACAGCCAGACGCCAACAATTGGGGAGCACCCTTAAAATGAATAAATAAGAAGGGTATAGATCATCGGGCTACAGTAATTCAGAAATACAGTATGTGGATGA
GCATTAAGTATTCCTCCATTCACTCACTTCCTCTCCTCCTCCTGTACCTGTGTGTTCTCTATTAGCTGCTGTATTACCTGACCCTCCTCCTGCAGCCGCTGCCAGTCAAATGCTAATGCAGTTGGGAAAACACCATTGTTAAAAAGTGGATAAAAGAGAAAAACAGACCAGTTCAGATGCACATGAGCCACTGCTGCTTT
TGAGATTGTAACAAACCGAGTGGAATGAGAATATTAATTTACTTCAGTTATCCCAATCACGCAGAGCACAACGTGTTGGTGATTGTTGCCTCGTGATTGACTGTCAATCAAACCAATTATCAAATGACCTGGGGAGACTGTTTTGCTTGCTTTTAAATAAATAAATAAAAAACACTTTTCTTTGTGAATGAATTATAGGC
ATCTGGCAACTTGCATCGCGTGGAAGTCGTCGTCAGAGGGGCGGGGTGAAAAAAATATTTTAAACTTGAACTGTAATAACTAGTACAACCACAGGGTGTCAATCTAACATAAAGGATCTTAAATAATCAACCGATGCAACGCATTTAAATTTGCGTTTGACAGAGAGATTCAATAGATTTTTCACCCAGTATAACGTTAT
GCGGAGGAAGTCTGTCTGTCTCGCAATCTGGGGGGCGTTCCTGCGTTCCTACGGGTCCCGCCTTTGGGGTGACCGCTGATTGGTGATGTTGTCTGAATGATGTCTTGTCTGTCCAATAGCGCGTCGGTTGTCGGTCGCCACTGCCAACTATAGCTATGGCAACCGTGAAGGCTGGAGGAGGAAGTCTGTCTAGAGATCAG
AGTGCTGACTGGTGATGATTCATTTAGCTGCAAACACCGCCATCTCCTGGTCCAGAAAGTGATGTGGTTTCTTCATTTAAACCGTTTATGATTGATGCAGAAGCGCACCAATGACTGAAGTGACTGTTCCACAAACAACCAATCACGTATCAGATTTTCTTGATTTTGTTAGACACGCCTACAAGCGTCGAAAACTGCGG
AAAAACACGCATAATTGCCAGTATCGATCAAACATACATACACACATATTGAGTTTCATGACTTGTGTTTAACAGTTATTCATTTGCAAAGTCACACTCTGTCACATTTGCATGTCAATCAAAACCAGTCAAATATATAGATGCCCAACTACATATAAAATGTTATATTCAATACTAGATATGGGAATATAACCAGTTTC
GGTGAGCTATTACTTTATTCAACAGCACCCAGAAGATAGAGCGAGACAATGGATATTATAATATGCAAATTAAAGGCTTCTGATTGGCCGTTCATGCGCGTCACTCACCCAGCTCCGCCTCAGATCCCCGACAGAAGCTAGAAGTTTTTGCGCGAGAGCCTCTGTTGTGTAAACTCACTGTGCGCGCGGATTATTCATGC
CAAGAAATTAGCTTTTTATGTGTTGTTAAAGGCATTTTTGCATTGTTTTTCCACTCATGTCCCGCCTCCTTCTGATCGCTATTTGCTGTTATATGAATGACTTCAATGCTATCCATTCATCGTTCGCCTTTTTAGAATACTAGCCAATGATGGCTTGGGAGGCGGGGCTTGAGGACGCACCGCTGTCTGCAGCCTTTCTA
TGAAATATTAAAATGTAGATTTAGCCTTTACTGACTCTAATAATCATGCATGCAACGTCAATCAATCAAAAGCGGCGTGTTATTGGCTGCAGGTGCGCTCCTGCTGCTTTACCTGTGCGGTGTGCTGATGCGCAGGACGCCGGTGAGCGCAGGCAGAGGTCTGGGCAGATTGAGCTGATCTCCAGCCCAGGACACATGGC
AAGCGCTCTTGGAGTGCTGTGTAGTGTAAACTAAGGCGTGTACAGTCACTACAATAAATCGGAAGTCCTTACTTCCTCATTTCCCAAATCCAACCGGATCTGTCGCTCATTTTGATTCGATCTCACATGTTTAAGGCGGGATTAAGGATTGTTCCGCTTTCCTCATTGGACAGATTTATGTAGTAGGCGGGTACTTTCAA
CTAATGCTATTTTTAGAGAATTAGTGTTGTTGTTATTGTTTATAAACACACGTGCATTACATTTGTTTAATTAAAATAACTCGAGTCTTGAGTGACGTGGCTGTGTTGCGTCTTATGTGGTTCGGGTGGGTTACGTGTCAATTGAAATTCGCCCAAAAAACAAACATAATTTTTGAAAATTAATAAATGAATAAAGGTTT
CTGCGCCGCGTGGGGGAGGGGCGTCTGTCTCCGTGTGCGTCTGACGTCACCGCGCAAAGACCCAAACCCGAGGCTGAAGCTGTAAACAATAAAACCCAGCCCGTCCATCATCCATGAGCGAAACATGCGGCTGTCCGTGATGTCGGTGTTCCCGGTGCTCCCGGTGCTGCTGGGCCTCCTCTGCGCCTCCGGGCCCGCTC
TATCTCCGCTCTTCTTCCTCTCCTCTGGAGCTCTGCTGTGTGCATCTCACGCTGCCAGATCTGAACGCGCAATCCCATTTGCTGTGGGGTATGATTGACAGCAGTGTAAGCCAATGCCGTTCGGCAGGGGGCGGGCCTTCGGGCAGAGTTTGTTTCCGGGGTATGTGACCGTCGCACGTGTGGATGTTCACGGAGCGGCT
GTCGTGTCTGATCAGAGGGTCTGGTTTACCCAGTGAGCGGCTGATCTCATCATTGAGCTTTATCAGACTGAAACTGGGTTTATCTGCGAGAATGATTGACGCGGTGGGCGGTCTCCAGCGTCATGCGTCATTACTGAATATTCATGAGCCTCGCCTTCGCTTGGACTGAACTTCAGTTTCGGCGTCACTCCTCAAATCTC
TCACATGACCTCTAACTGAAACCTGAGCAGCAGCTCTGCTTTTTACTGTAGTCCATTGTGCTTGATTGACACCGTGACCTCTGTGAGCCTTTATGAGCGCTGGTCGTAACACTCCTGTAGATAAACAGCAGGACCGAGCGGCTCTTTTCCTTCATAAAGAGTCTCCTGCTGTTTTCCAATCACTCTACAGGAATGCCATT
AGAAGCCACGCCCATCGTGCTCCTCAGCCAATGGCGTTATGCGGAGTTTACACTCGGAGACCGAGCTCGTGATTTTGAATGAGTTGATTTTGATTGACAGTCCGTTACCGGGGAGACCTACAACCGGAGTCCTGAGGGAGACGTTGGGATCTTGAATAGTAGGTTATAAATCAGCTAATTAAGCGTATTTTTGACAGACA
ATGTACTTGTAAATAAATCTGCTGAAAATTGAAGCGTGTTGCAGTCAGCCACCATATGCCGCAGCTGTCGTCTCGGCCTCTTTGTTTTGGGCCAGCGTCTGTCACTCTTCCGTTTCGACCAATAGAAGAACGCCTTACTCGGCAGCTTCAACCAATGGGTGAATAGCTTTGTTCCACTGTGCTCGTTCTGAGGCGCGCGC
ACTTACCAAACCTGTCGCCATTACCGAGTATCTCTGGCATTCTCAGCGAAGGCAGGACTGATTACTTTTAGATCTGGCCTCCTATTGGTTGGGGCGCACGTCAGTCTGGTGAGCTCGACGCGCGATTGGATAATCGCTGGAACATTGGGCTAGACATGGATGGTTTGTTATTGTGTTTGTGATTGGCCAGTTCTTCGTGC
TAGTCGCATTATTTCGTTGAATCGCTTTTGTTTTGCTTGATATGCTAGAGCCGCTTCCTCCGTCTAGCCACGCCCATTTCACATTGAGCCCGCCCTCTGGACACGTCAATCAAGGCAACCGTGAATAACGATTGGTTGTGCCGCTGTAACCAAGCACGCTAATAACGAAAGCCAGGTTCATGGCAACATCGCCAGCGTCA
ACTTCTGTATCAAACCCGAGCTTGATATGACCTGATCCAGGAACGGTGGAGCTAATTGGGATCACGTAGGCAGTGAGTTTCACAAACTGGTCAGAGAACAGGAGCTGGTAGCGCATTTTGTTCTGTATGACGTGTCGTGATTTTAAGAACCCTGATTGGATAAGCGTTTGTCTGTTAAGGGTTTAGGAGCCAATCAGATT
ATCTTCAACCTGGCAACCTGCCTGTGCATCAAGTCATTGTCAGAGGGGCCGGGTGAATAAAACACCTATCCAATATTCTGAATTTGGACAGCAATACCTAGTTCAACTACTAGGTGTCAATCAAACATTGTGCACCCTTAATCTCCATTTAAATTATTCAAACCGAATGAACAGATTCCCTAAAATGAATTAATAACAAT
CCACTACTCTCCAGGAAAAGGCCTCTATTAATGGGAAAAGGAACAGAGGCACCCGGGCTGCTTCAGTTCAGCGGACAGATGGGAGGCCATTGTAAATATTTTGATTGATGGAGGGTGGGGTCAAGGCGTAAACCTTTGTTTTCCATATAAATGGGGAGGGCGGCAGTCCAATGCAGGATGTTGGCTTGTTTTTGATAGGC
CTTTTTGATATAAAATATTTATTATTTATTTGTACTTTTTCACTGTATGTTTGCCACATATAGTTCATATTAGTAGTCATAAAGAAGGATTCACTGTATGATTGGCAGTTCACTTTAAACAACTTTGCGAACAACAGCGCGGAGTCTCTTTGGAAAAGAGGGAGGGATCAAAGGATAGCTAGAAGGCTGGGCAAATTGCT
ACCACAAAAAAAAAGTCATGTAACTGGAAATACGAAGCACACCTCATCAATTTAGCTTCCTAATTTCCAGAAAAATCATAAGCTGTTTTGATTGACACACCATAATTCTGATGATTCCACCGACAAATGTTGAGGTTTTCGCTCCTGCCGCATTAGAAACCGGTAATGCCAACACAAGCTGTGTTGTGGTGCTGCATTGC
CTGTTAAGTCTTTTGTTGGGTTTTCTCCTAATGAGGATATTAACATATGAAGTAGGGGTTAAAGCATTTGCATCTGTATTAGCCTTTTGTCTGATACTGCTGACATGCTAATTACGTGTTTATTTGCTAAATGTCAATGCTTTGTAAATACAGTGCTCTTCATCAAGTTAGTTTTGCATTTGACTGGTTTAGATTAGTTT
TAACTTATACAACATGTTCCTCAACTAATCTTATAAACCTAATTTAAAGCTAAATGTAAACTGTTTAAAAGCTCTCTTCTTCACAGTGCTTGATTGACAGCTGAGTGGGTGGACCTTTAGTGCTGTCTGGAACTAATCAAGACTGATTAGTTCAGCTCACCTGGAAGAAAGGAAGAAAATAGGCAGGAGCACAGAAGGGC
ATCAAATTTGCTTCATCACGCTGCAAAGTAACATGAAACTCTAATTTGGCAGTCATGCTCTGCAGTACTTCCTCGTTAGTATATTGGACAGTATCTATGCCTATCACTTGGAGGCCTATCACGTAGGTGTAGAGCGCTGTCTAGCCAATAGGAAAGAAGGCAAGGCGGGACAAGTAAAATACACAAAATCATGGGTTTAA
CTAACCTATATTTTCAACCAATAGGATTTGTGGATAAACAGACGCACTTTCTGTGGCCAATGGTAGTGTTGGTTACATTTCACAGCGGAAAGATTGACACGTGGGATGGCCAATCAAATGTGGTTTTTCGCTTCTCACCGACATGGCTGGTGATCCCAGTTAGAGGGTGGATCTCAATCGCATGTTGCTGCATTGTGTGT
ACCACAAGAAAAAAATCTGTACATTAAAATAGGATCCAAATCACAGTGATACTGAGGCCCAATGTGACGTAAAAGTGCAGGTTTCCTTGCCCACCAAATTGATTGACAGGTGCATATTAACAGTTGTCCATAGTAATTGGAATGTGTTGTAACTGCGCTATGAAATCATGGAATTTAGGACAAGGGAGCCTGATTCCCAC
TTTTTCCATCACCACAGCAGCTAAACTTACCCAGCAGCAGCAGCTTGACCTCTCGCGACGCTTTCTCTCCATCATCCCGCAGGTTTCTGTCAATCATTTTACTTCTCTCCTGGGCGCTCTTGTCGTCCGAGCTCAGGGTGCACCCCATCTTTTCGAAGTTTAAAAGGCTTCTAAATGATTTAAGAAGTCGAAGTGTCAAA
AATAAACTATTACCAACAGGCTTTGTCAAGCCAGCCTCAAAGTTTGTCTCGACGAACTTTACTGTCTAGTTTCATATTGTAATATCTCGGATGTGAGTGACAGGTTGCTCCACCCTCACGCTAGTGTACTCGTCATAAAGAAAGGATTTTCTTTTTGTATCCGAGAGCGCTAAATTATTTGGATGAAACATTATGAGGGG
TCAAAACGGGATTTTCCTCCATCCCCCCTACAATACTTACGTTGAAAAGGGACGTCTGTTCATGAATTGATGTCTCTGTGAAACCCACCAGTCTTGATTGATTGGCTCCCCTGTGGCTAACTTCCGATTGGTCTCCGAGTATGATCCATTTCAGCGAATCAATGAAAGAGTTGGGGGGAAAAGATTCATTGACTTGTATA
TACACCAACGGAGAAGTTCAGCTCACTTGCGCTATCCCAACCCTGCCCACTCCCCTGCAACTGCAACCTGACCTGATTATGCAAAACAGGATTTGATAGACATAATAGTAATCCAATAGCTGGGCAAACTCTTTACTGAAAGCCCGCCCATTTAATGGAACTATCGAATTACGGAGTGAGAGGGGCTTGTCTAGGACCAT
ATGGAGGTTACCGTAATGATCGTCCAATCAGAAGAGTTTTCGGTCCGCCCCATTGAAACGGGCAACCGAATGAATGAGAATGGGCTCTTTAAGATTGACGCGCACATTAGCCAATGATCTGCAAGTAGTGATTGACGGACGCGCGTTTCAGCCAATAGGTAACGGACGTGGGCTCGCATGGGCGGCGATGGAGTATGTGG
GCCAGTAATACATTAACAATGCACTGCGTTCTACACAGGAGAAGAAGCTCTTTTTATTGATGTGTCTGTGGACCAATCACAGAGCGAGACGCTATTGACGTCTTTGTATTTTTATGTTGCTTGAACTCCCTGGTCCAATCAGACGTAAAGAAATGAATGACGTTTTTAAAGTTCATGCGCTCCAGCCAATCGCATACCGC
CATTAGTGCAGACTGGCTTGCTGCTTAAATAGGCCCTAAATATAACCGGAACGTGTACGTGCGTACGCCATCGCGTATGTAGATTCCTATTGGATGTTTCACTTGTCAATCACAAGTGGTGTATTTGCATAGTATTTGATAGGAGCCAATCGCCTTTGACCATTGACCCTTTTAAGAGAGGTCTGTTCACTTGGCATCCA
CATTTCATGGTTTGCTATTGGTGGATTTCATGTGATTGACAGCTTGATCCCGCCCTCTTCAAGTTAAATTGTGTATCTCGCTGACCTGCTGTAGTTTTTCCTGTTCTTGGTCTTTCTGGCGCAGCTCTCGAAGCTCGAGGCAACGGTTCCTGAGTTCAGTGGTCAGTTCCTGCACACACGTCTGAGACTGTACAAGAGTG
TGCATAAACGCGGCGCATATTTATGACGCGTCTGTCAGCCGGAGCCGCGGCGCGCTAAATCCAGACCCTAAAACTGCCAGAGGCTCCGATTGACAAGTGTGTGAGTGACAGTGTGGATATTTCTCCAGCAATATCAGCGACAGAGGATTGCTTAAAAACAGCCCCGCGCTTTTACTGCCTCCATGTTTCCACTCGACACA
GATGCTAGACGATGATTACGAGATGTGCTGGTGTTTAATAATTCTGCGAAAGGTCATGTTTAAATCTGTTTCTCTGCCTGTTTCTGGCACTTTCTGACTGTCACTCATACCTGTTTCCGCTGCCTCCGCTTGACGTCATTCTCTAGGCTTCCGGGGATTATGTGTCGATGGGCGGGGCTTCACATGTAAACAAATCGCTG
TAAAAATGAGATGAATTAAAATTAAAAATGAGACATTATGGCGGGAATGTCAGACAAAGAAGCCCTGAGCGAAGTCAGCAGGGGTGGGACTAAATTTTCAAACTTACAGGCTTGTGATTGGCAGGCGAGTCTTTGTAGGAGCTCAGTTCTAGCCAATGAACTTGATTTACTTTTATTTTTTTGAAGGAAAGCACCCAATA
GCTTCCAGATGTCACGTGATGTAAACCTAACAGACGCCTATTGATTGGCCAAGGCGATATCGAGTGCCGCTCTGATTGGTCCGTGTCAGTTTGGAGTGATCATCTGTTCGTGATTGTGACGGCAGTTGTCTGAAATGTTTTACATTCGCTCCCAAACTCCAATAAATGTTCTGTTTGCTACTTTATCCACCTGTACATAA
>
CCTTTCATTTTATTTTTATTATTAATTTATTTTTTATTTCTCACAGCACATTATGTAAATAAGCTCCATTCCTTGATCATTGATTGGCGTGTTCTCCGTTTGCTCCTCCCCCTACCGTGACGTACGGCTCTGATTCTCACCGCAGGCGCATCGCGTTCTTCACAGAGCCACAAACACATCGACATTCATTCACAGCGAAC
CAAACTGAACAGACCTTTTATTCCCGGTTGCTTTGCGCACGTCTGGTCTTGTTGACTTGATTAAACACGTGACTACCGGGACATGCTACGCAAAGCTGTCAATCAATATTGATGGGCGGGGGGGACCGCACTCCTACGTCAAGTTGCGGTCACTCTGAAACCGCTCCAATTGGTCCACCGTTTATATGTTGTTTAATTAA
TTTGCCGCGAAACTGGCACGTGCCAGCGTGCCGCGTGTTGATTGGCGAAAAAGTTGCGCACACGTCACCGTTCCCACGTCGTTGGTTGGCTGGAGCAGCTGTCGCTCAACAGGGCCCAGTTTCCCTTTCTTTCCGAGTTTGTAAAAACAAGTTTGAATTGAAAACCATATTTTTAAATCCTCCGCTTTAATTCGAGGCGT
TTTTTAAAAAAGACACTCACGACTCTTAAAACGATTTCTGACTATTGCCATAGCGGCCCCGCCTTCTTCTCGCTTTCTGATAGACTATTGGTGACATTCACTGTCAGTCAAACTTTCGCGCATCTGATTGGTCAAATGTGAGCGGATGTTTTTCACGGCACTGCTTTACGGCACACGCTTGAAAGAGAGAAACGCGACTG
AGGATTAGCGCTCTTCAAACCCCTAAAACGCATTTCTTTCATGGCTAATTTGTGGACAATGGAATGAAAGTGGCAAAGTGCAGTAAATCAAATGTCACCCATCATGGTCATTTCAGGGGCCGTTTGATGGCACACTTCCTGTCTGCGAGCGCCTCTCTGATATGGTAATGCTAATTAATGGCATCTTATCATGGCGGTGT
ACTCAATATGCATAATGCCTCTTAGTCGCTGACATTATCTTTGGCAAAAACTCTAATAGCAGATGGCGGGCTACGCTAATGGGTGGGGCTTTCCCCCTCCAATGACATGTGCAATGAGAGAGTGTCAATCAACGTGTTTGGCAAGACTGTTTTTATGAAGTGCTTTATGAAGCACATTTTTACTATTAGAGGCTGATTAT
AAGAAACCGTACTTTTGAGTGTGTAACGCAAGCTTTAGGACAAACTACCGTTATTCCTCTTTAACGGACCGTTATGTTGCCTAGTTACGAGACCTGTCAATCATCTTCTCACGTCATCCTCGGCAGCGGGATAATTTTTCATTCAGAAATTAATGGCCAAACACATCTTTAATAAAGTTTACATTGTTGTTCCTGATAAA
AGAGACATCACTGAAGACTGAAGACTGACTGATGCTCAGGTGAGAAAACACTGCCTTTATATACAGAAGACACACACACACACACAGGCTGACGAGCGGCTGACAACGAGCCACAGACGGGGGGGAGAAGGGGACATTAGATACACTATCAAAGGGACAATTAAACACACACACACACAAATAGAGACAGTCTCTCTTTC
