# Supplementary material for: TALE factors use two distinct functional modes to control an essential zebrafish gene expression program
Source: eLife. 2018 Jun 18;7:e36144. doi: 10.7554/eLife.36144 (PMC6023610; doi:10.7554/eLife.36144)
Supplement: Figure 3—source data 1. [file elife-36144-fig3-data1.zip › Class3_MPADsZv9.txt]

TGAAAACATGACAGACACTGTTTGGACAGGGGCCGCTGTCATTGGCTGATTCAGCAGTGGGCGGGGCTACATGTGAGTTTGATCAGTGACTGACAGGAGCTTCTGTGGTGGACTGCGATGGAGTCGCTTGTATATCGTCTGCTGTTCTTCATGCTAATCACTCATCATGTGTCGTCTGGAGATCAGCGTACAGGTGAGAC
GAATTGCAGATAAGCAGAGGGAGGTTATGGCCTTTGATTAAAGTTTATGAGGGTAAATTATTGTTTTATCTTTTTTGATCTTGGTGTGATCAACCTGTCACTCACATGAGATCCACCAATAGCAAACAACAACTATTCAAATATTCCTCATGGAGAAAACCAAACCACACCCACATTTGTTAGTTATTCAGAATCTTATA
GTGCAATTTATGCATTATAAAGTTATAGTATGTTTTTTTTAAATGCACATTTTTTAAATAAAAGGATAAATACTGAAAGTGTTGTGTTTGTGTGATTGACAGCTGTCAAAGACGGCTCATGATCTGAGTAATATGGCCAGTATTTATCTGGTGGATGTCGACTCAGCTCCAGTTTACAGCAGATACTTTGACATCAGCTT
CAACAATTTGTATAGAAAACACTGTTATATGTAATTATTGGGTATCATATAGTATACCTCTATTTGGGGGCCCTCATATTTCCTGGAGCCCTGAGCGATAGCTTACCTTGCCCCCGAGTACACGCGCATGCGCACTGCAGTTCCCGCTTTGAGTCCTGTGGCGGGAGTATTGAGGAGGAGACACTGGTCTGGCGGATGAG
AAATGACAGGTTGACACCGTCCTCATTTCAGCAAACACCAATCAGAGAGTAGAATGGGGAGGGAAGGGTTTTTGATTTGATATTGGTTGATCGCTTGTGAGTGACAGTTTGACCCCGCCCCTATTGCAGTAAACACCAATCAGAGAAGATATGTACAGTATGTATGCATGAATGTTCTACTGAGCTTATGTATGCTGTAA
TATTATTATTATTATTATTATTATTATTATTATTGTTGTTGTTGTTGTTGTGAAGGAAAAATTTGACTGTATTGGTGGATTTGTGATGATTGACAGGTCCAGACTCCGCCCACCTTGGGCCCCTGTAAGCTCTGGCTTTTCGCAGATCCAGGAATGTGAAGAGAGTCTGATCGCTCGCTTCACGCAGAAATTACATGTTT
GACAGGCTCCGGTTTGTTTTGGTTCTTCTATTGGCGCTCATGACTATCATGCAGTGCTCTCATTGGCTGCTGGGACTCGGTTACTATGTTGTGATTGGCAGGGTTTGCACATGACTCAGACTGAGGTACAAAAACATTTATTGTAATTTTAATTTAATTGACATTAGATTAGTCGTACAATGGTAAACAAAAATAAACTA
AGGCATAACGAAAGCAAACAGGTGCACACTACATTTCCCAGAAAGCAACGGGTTAGCAGTGAGTTCTCATTTGCCTCCGTTTGCTCATTTGTCGACTGAGACGTCACTCAACACCTGCCAGCGAATCAGAAGCGCGAGATTTCGCAGATATGGGTCGTTTGGTATTGCACGTCTGGGTTTTTAGTTTACACATTATGAAG
GATACATGCACTTCTTAACCCTGCCAGGACTGCCATTACTGGGTGTATCTCCGGGTGAAATGTGCTTGTTTCTCTTTTGTGTTGCTGTCGTGATTGACAGCGACACTGAAATACATGCGAGCCTGGCCGGAACTGCGGTTCTCGGGGGTCACTGTTCATTTTTGAAGAATGCTTTTGGTTAAGAGTTTAAACTTAATAGC
GCGTGGGCTGTGAGTGCTGCAGTGAGTGTGTTGCTCCTCCTCTGAGCTGCTGCTGTAGGTATAAAGTCAAGCTGCTATCAGCGAGTCTGTCAGACTGTCTCACTCATACCACATTACAGGTACGCAGTGAGAGGGCACGAACTCTTCTTAATACCTTCCCGGCAAAAAACAAATCCAACTCCAAAGCAAAATGGTAAGTA
AAGTACGTCATATCATAATGTCGTTCAATATTTTTAAACTAATGATTTTTTATTGTTTTTATAAATTATTTTATGAAGCCGCCGGAGGCCGACTGACTGAATGATTGACTGGGCGATCGGCCAATCAGCTGACCCACCCTCCTCCTCCCTCCCTAAACCCAACCAGTTTAACCCATTGACCTCAAAAAGAAAAGCCCTCA
GAAAAGTCGAGATAGTGAAAGGTTTTCCCGAGTTCGCGCTCGCTGGAGTCCAGAGTGAAACCGGAAGCTGCAGATAGTGAGAAACTACCGTGATTGACGGCCTGCTTTATGAAGCTACAAACTAGAATCATTACTGAGGAGAGGAGGATGTACTTGAGAAAGAAGTAATAATCACTCAATGTAGGGGGGACGGAGTAAAA
ACGAAAACTTTGGTGGCGATTCAGAAAGGCGGCGCTAAACTTGCATAGTGGGAGGAGCTTGATGCAGTTTGGGCCATTTGATTGGTTTTCGGAACTGTCACTCACTACATACATGCCTGTGAAAGGCGAGCTATTTTTAGAAGGCTATATAACATACGAATCAGCGTTCGAGCCTCATTCGAAGCGAGAGCTTCAAGAGA
TGTAAGCCTGTATCCTCTCGAAGCTAGTGGTGGCGTAGCTGTGCTACGTGCTAAATGTTTTGGGGCAGAAGCGCAGGGAGACGCCGCCTGTGATTGACAGCACACTCACCGCGTTGCGTTGCTGATTCAGTCGGGTTGCTCCTGGAATGGGGCAGTGGAAACTTTAGTTGGCTTAAATTTGTACCAGGAGAGAAGAGGAA
TTGCACATTTCCGCGTTGGGACGGATCTGGTGATGTCACTCAAATCAAAGAGCATACAGTAGAAAACTGGAAGGCACGGCCATGTTGGGTTGATTGACAGCGCGTGTGGCCAATGACGTGCCGCTGCGGCGAGCTGAAAGGCGGAGTTTCGAGAAAGCTGGATGTCATTTTGAAACACGTGTAACAATAACAGTTTGGCC
ACACACAAACAACAAAAATGTACTTACACAGAGAGAGAGAGCGAGCGAGCGACCGGAGATTTGCGAGTTCCACTCGACTGATAGTCTGACAGCTCTGACTAATCAATCACTCTCTCTTTTCCTCCATTCACTGAATAAACGAAGAGAAAAAAAGAAACATGAGTGTAGCTTTCCCTCATTTACACTGAATACATTTTCAC
TTCCCTCTCTCTCTCTCTCTCTCTCTCTCTCTCTCTCTCGCTCTGTTCTCCCGTATCTGCTCTCATGTATTCTCAGGTTCTGTTCATTGGTCCATTCAGCTGTCAGTCATTCCTCCCCGGTTACGTCATTCTTACGTCACATCCAATGAGCAAAGACCACCCGTGTTAAAAGCGCGCGCCAGACCACTCGCTCGTTCTTG
GCTAAATGATGTCTTGAAAGGTCTAGATCGATGCCTGTCAACGTTTTGCGCAGCGGAAAGAAGCGACAACCCAAATAAACAAAGCGATGCTCGTGTCACCTTGTCGTCAATAATGTTCTTGATGAAGGGAAAGCCATCAAACGGTCCTATTGATTCAGGTCATGCAAATGAGAGCCTATTAGTGCCGCTACGTCTCGGCC
TGTTTGGTTAAGGAGACATGAAAATATGCAGAGCTGGTGGTCCGCCAGGAACGTGGTTGAGAAACACTGCTTTATAGTCGAACACGCAGGAGATGATGACATGACAGGCCATAGTCCAGAAATAAACTTTCGTCCAGCAGGGGGCAGAAGGGCCACCGTTCAATGTAAGAAGAGCAGTAGAAGAAGAAGAGATCTATTCA
TTGCGCGACTGTCGTTTTTCACTGCAGCACAAAACAGCCTTGAGTTTTGAGGAAAGCCTCTGATTGGTGGAAAGAATGAAAAGCGTCACTTGATTGGCAGGACTTCCCAGTAGGCGGGGCCAAGCACTCGCGCTACTCCGGGTTTGTGGAAACTCTTTGATCGCCACCGACTGGACTTGTTGAAAAGGGCTCGAGCGGTA
AAAAACACTGAAGAGCACTGGACGTATTTTGGCAGCAGCCGAATAGCAGTATTGTCCTGTATATTCACCGAAGCTCAAACAGATATCACTGATTGACAGCTCTCTTTGTCTGAATGAGAACACCTGTGAAATGCATCTTTGTTCACACCTGTATTTTGTTTAAGAGCTGTTCACTCGCACTTAAATAAACACAGACACTC
CACAACCACCATGAGAAACCAGAGCCCCACTAAGGTATTGCAGTGGCTAAAGCCCACCATAACTCTAGAAAACGGAGCGTCGATTGGATTATTCAAATGTCAATCAACTAGATCCGCTGTCTGATTGGATGCAAGTCGAGGGGTGCGCTGCATTGCTAAAAGGATTGTCATCGTACTTATTTTGGATTCGCGTGACGAAC
ATTTAGACTGCCTATATTCCTCCCTTGATGAAGGCTGTAAGCTTCCATCTGCAACTGATGAGCAGAATCAGCCAATCAGAATCCCGCAAATCATGATTGGCAGGGGTGGGCGGGCACTACTGGACTTGGGCTTTATATAACGACGTTTGCGTTTTTCAGAGATTTTTCCAAAAGATAAAAAGTAAACGAGATAAATTATA
TGTGATTGGCTGTATCCTGGATACAAACGTGCCACAGTCACAGTGCTGCTAATCTCGGTTTGCTTTCTTTCGGTTTGCAAATATTTGCAGATCAAAGGAGCTGTCAGTCACCAGGTGTTGTAAAGCGTTTAAGGGTATTTCTCATTGGGCTGAAGAAATCAAGAAACCGTGTGGTAAAAACAGCGCTACCTGAAACAATA
AGAGTACATACTGTCTTGGAAACACACAAATCTTCCACTTTCTTTCCATTCATGAAATAAGGACAGACTTTACTTTGGGGAAAGTTGACGGTTTTAGCCCTTGTGTCACCCAGAGTGATTGATAGCGGGCAGAGAGGAGGAGGGAGGGATGTTGCTGTGAGGAATGCACCAGCTGCTACTGAGCCTCAGGGGGTGGGGCT
TCCTGACATTAAAATAGGATCTAAATCCAAGTGATTTTGAGGCCCACCGCAATGTGACGGAGGAGTGGGGTTTTTCTTGCCCGTCGAATTGATTGACAGGCACCATGTTTTCATAATAACATGTAAACACATGTCCACAGAACATTTTTTGCAAATAAACTAAGATTTCAACAATCTAATAATATATCATATGTCAGGCT
TGCTGACCGGGTGTTAACTGTCTTTTACACTTGTGGCACTTCAAACACAGCGGGTGATAATCGCGCCCCAGTGACCTCTTCTTCTCACCTGCGTCAATCAAAGGTCAAAGGTTAAGAAATGAGCCAGGTGTGTTTACTGAAGCTGGAGTTTGTTTGGTTGTCAGGGGAGGGGTAATGGTCTGAGTAATTAATGTGTTTGG
ATTTTGACAGAGGCCTCGTCTTTTATTTTGTAATGTAGCCAGTGGCGTAGCGGACGGGGGACCTTAACCCGCAACTACGTCGTCTGTGATGAGTAGTGAGTGACACCTTCTTTCGCCATAAGGATCCACTTTAGTTTCTCAATGCTTAAAGGGATAGCTTACCAAAAATGAAAATATACTCAATATTTACACATCCTCCT
TTCTTGCTGTGAGGTGACAGTGCTAACCATTGAGCCACTGTTGCCCCAGGTAAGTCCTAACAATGCAGGATGATCAAGTACACACTCATGCAAAAACATTTTTTTGCATGTCAATCAAACCTTGATGCCTGCAAAAGGACACTGAAGTGTTTAGTCTAATCAGGTTTAAAAGATTGTTTAATTCAGCTAAATAATCATCT
TGTGGTCCCTTAAGAGTTCGAAACAAACAGGCTACTGAATGCCGCAGGCATTAAGTCCAGCAGGCTGTTCGTGCGCTCAGAACAGTTAGTGCTCTGGAGCTGTCAATCACTGCAGGAGAGGTGTGTGAAGTCTGCAGGCCCATATTTATTTGAACACCCCAGACCTGTCAATCAAATCTCAGCACATACACAGTGAATAA
TCACAGAGTTGGAACAGATCTTGTAATCCCAGTTAATTTGCCAATCCTGTTTTGTGGACATGAGTATACGAGTTAATAGACACTAACACATAATACGCACCTGTCAATCAATATCGGTGGACGGTGGAAACTGCACTGCTACGTCACCTTGCGGTCGGCGTCAAAATCGCTGGGATGATTGATTGATCAATAGGTTAAAA
GCCTGGAGCTTCACAACCAGCTTGGCAGGCACTATGGTGTTGAATGCTGAGATGAGCTGAGTTGAATGCATTCCCTGTCCACCAAATTGATTGACAGCCACGTATTGACATGTCTTCGCTCGCTGGGATCATCAATCATCATCAAATGTGAGCAAGAATGAATTTTACAAGTTTTTAAAACAGTGCATGTTTTTATTAAA
CTTTTTTGGCTAATTGCAAATAGCGCATCTAGTTGGAATAAGCTATTCAGAGTTTACGCCCATTGATGCCTGATTGATAGAGACAACACCAGTAAAGAGCTGTCAATCATTACAGTCACAGTGGCGCACCTTGTATGGCGCCCAGCATAATCTTTTGACGCGATTAATCATAAACTCGGTTCGAATCCACCATCAGCTGA
ATGTGTCATCCACACAGCGCTGTTTGTTTTTAGGAGGAGGAGAGAACAATTTGTGTTCGGGGGGATTTGTCTCATATTACGCCACGGATTTGTCAAAGCGCCGTCAATCTCTTCGCCTAGCCAATGAAATCAATAACCAACTCATTCGTTGGCTCTTCGGGAACGCCTCTTAAAGATCGCACCGCCTTATATGACTGTTT
TTAAGATCATTACCTTATTAAATCGCACAGACAAAGGGAAAAGTGATCGTGCGCTGACATCTTCTCCAAATATATGACAACACAACACGTCACCTGACAGATCCCGGAAGCGCTTTTCTAAACTTCTTCTGGGTTTTTACTAGGGGTTGACAAATGACCCCTACTGGACCGGAGCCTGATGCCAACAAAAAAATTAACTT
GAAACAATATCTCCTCATGTACAGGATTAGAGGTGAATGGGTTGGCAGAGAAGTTTACTTAAACTTTCTCAGTGAAACACTGTTGCTGTCAATCATTGTTTACTTCACTAAGTCAGTTTAATGGTGAAGGGACTGATCGAATATGCAGGATGATAGAAGGTTTGCGAAGAAACATAACGCTCCTTTATTAAAGTACTATG
GGACAAGGGGAGCACATGGCCAACATAACAAAAGAGACAACCATGTGCTAATACACAAAACAAACAAAGAGACATTAAACACAGATAGGAGTGACAGGGCTGTAAGGGCTGGATCCTGACAGTTTGCACATAAAGAATAAACATGTGAAAATTAAATTATATTTCTTAACAGAACAACTAACAGAAATTAAACATATGTC
CCCGTTTGGTGGCAATGTGAACTACTCTAGGATGCAAAAAAAAAAAAAAAAAAAAGGCCTGCATTGACTGTAACTAACAACTGGGTTGTTATTATGATGGACAGTGGGGGAGGGGTGCATTGATTCAACAGTCATTGAGATTAACCCATCCACTTACCCAGCACCCAAGGAACACAACAACTAGCCAACACTAGAAAGGG
ATACATGCAGTCAGGCTGTCGGTCAAACAGTGCCCCGCCTTTTCAATCATATGATTGGACGTCGCAGCAAGGGCGCCGCATGCGATTGGTGGACGCCGCTGTCTGTTAGTTTTGAAGCGCTGTCTGCTTCCTTGCCGCTGTGTGTGATGTTTTGAAGGGGAAATGGGTTCAGATTTCTTGATGGGGACGGAAGAGGGAAG
GAGGCCGAACAGCGATACTCATGATGTCATTTCCTAACACTACCTCTACTTCCCCAACCCCCCCTTCACTGGTTTACAGTTCTTAAGGTTCCCTGCCAATCAAAGTATTGTTTTGTTCTTATCTTCAAGCACGGGCAGTGTAGCAAGCTACGCAGATGTAATTGCCCATAAGAGAGGAACTGATACCCAATCTGCATTCC
AGACTACTCCAGAAACTCTCCATTACTGCCCATGATGGATGGGAGAGGAACCTATCCCCGGATATACGGGCCTGAGGGGCCCCTGAGTGACAGGAGAACCTGGGGTTGCTATGGTATATTCGTTTTCATGGTTACACCCTGATCTGCTCTTCATTACTGATTCATGAGTTTGATGTCCTTCCTCTGGCACGTTCAAGACA
ACAATCTTTTGGACTACAAATACAAGGAAGCATGGGATCCCGAGCACCTCCCTGAGCGAAGATTACACGGATTTGGTCTATGATTTGCGTTGATTGACTGGGCGAATGACCAATCAGCGTTCAAATGCACGGTCGGTGTGAAACGTCAGGTTCGAATCGACCAATCGTCGCAATGAATCCTAAGCAGCGCTGACAAACTA
CTGTATTGAAAAGGATTTGGTTGTTAGTGGGCAAAGGCCTTTAGTGTTGTCATTGGGATTATCTTAATACTCAATAAACCAACAACAGGAAGATTAGAATGACTGACACACTGCATATGTTTATAATGAGGGGATTTACACCTTGGCTATTGTTTGCTTGTCAGGAGAGCGATTAAACACCACAGGCCCAGAGACACTAC
TTCTTTTTCCCTATTGTTGGAATGCCCACGCGTCAACGTGTGTAACCATGACAATTGAACTGTCAATAGCCATTTCCCCTCGTTCATTGGTTACCACAGCTGTCAGTCATCTTCACATCGACCCAAAAACCCAGTTTGACCAAGACACGACAACTAACCACAAAAAGTTATGCTACAGGTGTCAAAAACATCAAGAGCGA
TATGGAGACGTTGTTGAATTAAGGGCTAAGGAAGTGAAATTCATGTTGCCTTATAGCTCAGAGCAGATCGCACGAGCGTCAAAGCCTGGGTTTGGAACAGTTACACCTGTCAATCACCCATGCCTGGGATAGTCAGTTCCCCTCGGGATGCAAATATTTGAATTACTACGAAACTGGATGCATTTTTTTCAGAGGTGTGA
AATGCACGATTCATTCCCGAATCGCACACTGGCAGAAGAATGGAAGTATCAGCTCTATCAAGGACAGGCTGGGCTCACTCCTCCACTCTCCTTCAGACTGTCACTCACACCCTGCGCCTGCAATAAACACACAGTGGAATAACAATAGAGGCGATTCCCCAGGGCTCGCTTCACTTTCTCTCCTCTGCACTTTCTCTCTC
CTCACCTTACGTTCTTATTTGAGCCATTTTAAATATATTATATCGTGTATAAATGTTTGTTTTAAGGACAGATGGAAACCGTGTGAACACAGAAAAACTGTCAATCAGCATTTTAACTGGATGAGTTGGACAGACGCGGGGAAGCAGTCGACCAATCAGGATCAATGTTCAAATCAACCGACGCCATCACCTCAGTCCAT
TAAATAATTTTGAGTGTGTAACAGAAGAGTATGCAATCTTTGAGACATACTACTTCCTCATTAACAGATGTTCTGCTGCTGAGCCAATGACTGTATAAAGCCCTGTCAATCATCAACACATCATCCACATTTCTGGCATATTTAATTTCCTACCTTACTGGAGAAGCAGCAGCAGGTTAATCCGCCATTCACGAGTCTTT
TCCGTACGCTCTTTCATCAACACCTGAGATTGAACTGAGCTTGGCAAGTGCCGTCAAACACTCACCTGCGGCTTTTGATTGGCCGCGCAGGGTGGACTGACAGCAATTCTCGACCAATGAGCTCACAGAAGGGGCGGTGACCCAAGACTGTTCTGGGAGGCTCGTGGATGTGGACTGGAGCTCGTGCCGCTGCGCTGAGC
AGATGTAAACCAATAAGAAACCGTTTTTCTTCGTAGGGAGGCGGGACAACTTCGCTCGGGTCAATAATCCAGCCCCTCCCCCCGCGCGTCCATCTGTCACTCAAAAAAAGGTACATTGTGGCTGCGTTGGTGACGCGCTAGTGTATAGTGAGGTCATGAGTGTACCAGGTCGAGGTGATTATCGTGTAGATTTTGCCTAA
CAGCTTCTGCTCCTCGTGCATTTCCTCCTACTGGGAGGGCCAAGGAAAGACTTGCTTCTGCCCTCTGTGCAAAGAAAGCTTCCGTAAGCGCCCCGAGCTCCACGTCAATCACACGCTCAAGGAGATCACGGAGCAGTTCAAGCGGATGGCCGAGACCACAGTGAGCGTGCCTAAAACTGCAACAACAGATTCACCTCCAA
GATTGTCTGAACAGTCACACCAATCAACACCGCAGCATCACCTGCCCGCTACCCTACAGTGGCTGAGGAAAAAGAAAAGCACATGAGTGGTGGACTGAGCTGTCAATCATAGCTATTCCTCAAATTCGTCTTCCTATTGGTTGAACTAGTGTCAATCACCAGAGATCCGCTGACGTTAGGACATAGCACTGTGGTTCTTT
ATTTCTCTGCAAGAAAGACTCTTGAATGGGAGATTATTCTGCTGCTGCTTCTCCAGTAAAATAGGAAATTAAATATGACAGAAATGTGGATGATTGACAGGGCTTATAACTGAGCAACATAACGATCTGTTAACGAGGACGTAGTATGTCCCAAAGCTTGCAAACTCTTCTGTTACACACTCAAAAGTAGCCTACTTTTT
GAGAGTTGGAATAGATGTTTTAATCCCAGTTTCTTTGCAAAAAAAAAAAAGGTTCTGTGGACTGGATGTGTACACATGTTATTATAGAAACATGGTGCCTGTCAATCAATTTGGTGGGGCGGGGAAACCACGCTCTTACTTCCCGTTGCATTGGGCCTCAAAATCACTGGTATTTGGGTGCTATTGTAACGTTAAGAATT
CTCAGTTGCCCACGGAAACGAGTTCACGTAAGCGAGGAAACGAACTCACTTGTTTCCTGATTACTGTTGCTACGGCTTTATGAACGGCTGCTCGACTGACCAATCACAGACGCAGTGGAAGTCACTCCTACTGCATGGATTGGGTAGATAAACAGTAAGAGGGCGGTACTTTACGGAATAAAACTGACCAAAAAGAATTG
CTCCCACGGAAGCTCGATCTTATGCGCCGAGTGCATTTTTAGCGCGCGGCCCAGATCGCCTGATTGATAGGGAGTCGGAAAAGAAGATTTTGAGTGACAGCTTACCTTAGTGCCAATCTTCGTCACAATGACAAGCGGCTGCAGCAATCGGGACCCGCAGTTCTTCCATGTCGTCACAGCGTAACGGCACGCAGGCAACT
TTGATCATATTCGATGATGAATCCTGGTTGCTTTGCGCACATCTTGTCTTGCTGATATGATTATACATGTTACTGTAGAGGCATGTTAATATGCGGCTGTCAATCAATTTGTTGAGCAGGGAAACTGGCTCACTCTTAAGATGCGGTCGGCCTCAAAATGGGAGGCAATTGGATCCTATTTTACGTCAGGAAATTAAAAA
AAGGAAGGGACTAGCGAGTGGTCTGGCGCGCTTTTAACACGGGTGGTCTTTCCTTATTGGATGTGACGTAAGAGTGACGAAACCGGGGAGGAATGACTGACAACTGAATGGACCAATGAACGGAACCTGAGAGTCCATGAAAGCAGATATGGGAGAACAGAGCGAGAGAGAGAGAAAAAAAACAGAGAAACAGAGCACAA
TAAATGACTGAATGTGACTACAACTTGTAGTCAAGGCAACGGACGCAAACGGAGGCAGATACCGGTTTCTGATTGGTTGTCGTTACTCTGATCCTTTGACTGACAGTTTCATCCTGTCTTGTGATTGGTCAGCGTGGATGTTTATCCCTCAGGGTAAAGAGCTTGTTGAGATTTACTTTAACACGCTTGCTTTCGTTTAC
CAAGTCCCACCTCTGATGCGTGCAGTCTCCGCGTAAGACATTCGCATTGGTCAGAGGAGCTTTAAGGTTGATTCTAATTGGACAATTGAGATGTCGTTCACATAGCCGTGGCAACCAAAGCAAACAAGTAGGGAAAATAGCGTGGCCAATCAGGTTCAGGTTTATATATATATTCCCCATTGACCCAGTAAATGACGGTA
AGCAACCGCTTCTGAAGGAAAATATCTGAGAACCAATCAGATCCCTGAATTTCGTAGGCGGGGTTCAATGAGTTGATTGGCCAGACATTTATGATTGACGGGAATCTAAACCAATGGCTGAAGAGAAACAGTAGTTGGGCGTACTAAACTCAAAGCGACATTATGCTGCCTTTTGATGTTTTACATTTTTGTTTTCAGTA
CGTTAAAGTTATGCATTTTCGCGCCTACCAAATTATTTCCAACGGTTTTCTTTTCACTGTATGTACAGTAGCAAGTTATTACCATGAAATATCTTTTATGATTGACATGCGCATGTCATGCCCAGGGTGAACGCCCGAAGCTGCTTTTCTGAAATATTTCATTGGTATTGTTATTTGGGGAAAGATGTTTCTCTTAGGGA
AGACATATCGGTCTAGAAAACAGCAAATTTTAATTTCCCGTCAGTCCTAGTACATAATGTCACTACAGATGTGTCAAACTTCACATTATCATTTATGAGTGACATGCTAATGGTCTAATCTGATTTAACGATCTTTGCTAAGCTATGCTAAAGAGTTCAGAGTCAACCCCTGCCAGAACCGTTTTATAAAGTATATTTTT
GGGTCTAGAAAACAGCAAATTAAAATTTTCCCGTCAGTCCTAGTACATAATGTCACTTCAGAAGTGTCAAACTTCACATTATCATTCTTGAGTGACATGCTAATGGTCTAATCTGATTTAATGGTCTATGCTAAGCTAAGCTAAAAAGTTCAGAGTCAACCCCAGTCAGAACCTGAGATCAGCTGAATAAGTTCAATTTG
GTTTCTCCTCCTGAGTTTCTCCTCTTGTTTCTCTCATCACTCCTGCTTGTGTTTACTCTGTTAATGAGGTGGGCGGGACCCCTGAGCTGTGATTGACAGCTGCACACTCCCCTGCTCTCCATTATCTCCATGTCCACACTCACGCTGAGTGTTTGGCTTTTAGTCTCCATCACTGACGTCACCGTGGCTGTGTTAACATT
TTAAAGATTTAAAATTATATACATGTAATAAAAAGCAGGAAACGTTTTCATTGGTTAACGTTTCAAGCGGCGTGATATTATTGGTTCATCAAAATATCAATCAAGGAGGCGGGATTTAGTGTAAAGAGGAAAGTGTTACGCCTATGACAGACCAGTAGAGGGAGCTACTCACTTACGCAATAAAAAAAATTATACTGACA
CGCTTATTTGCCTAAAAACGCCTGTACTACTACCTGACTGAAATAGAAGCCACAGCTGTTTAGTCGAAGAGCCAATCAGGAACGCCCTTTTGTCTGTCAGTCATCTGTCACATTGACATCAGGTTGGCTGTCGTCACTTCAGAAGGCGGGGTCTGAGTCATTTACGTAAACTAAACTGAATAAGTTTTTACAACTGTAAA
AGGAAATTTTTAACGCTCCCAGTGACTTATATTCAGACACAATGAACCTGAATTTTCCGGTTCATTTTGGATAATGGTTCTTGAGTGACAGCGAGAGCAGATATGCATTGTGGTGAAACAAGACCTTGTGACCCAGGGGTCATATGCAATAACACACAGGAAGCAGTGAGAATAAGGACTGACCAATGCAAAGCCCATCA
CGGCTCGGCCAAACGGAGACAACTGTTTCCAGATCAGCCGGCGGGCCTGGCGAGCGTCCAGCCTGCACTTACTGAGCAGCCAATCAACAGGTCCCCTGTCAGCCACACAGCATTATCGTCTGCTGTTTACATACGGGTCATTGTGGGAAAGTAGTGTCATTAGCATTCTCAAAAGATGAAGAAAAGCACGATTGTCAGCA
GTAGAATACAGCTTTATTTACCATTCCTGCATCGCTAAATGACGCCTGCTGGGTTGTTTCTCTCGCGCTCTCAAGTCAAGTTCGGTCCGGTTGATTGACAGACGAGCATCTGCTGCAGTAAAGAGGATTATTACACACACACACACACACGCGCGCGCGCGAGCAAGCTCAGTGATGCGTTTCACTGAGAGCCTCACATC
TTTTTTTTTTTTGACAATCGTTAAATCGACAACTGTACACGAAGTACTTCCTCATTTTATAAATTATATGCCGCTCCAACAATATGACTGGCCAACAGTCACGTCAATCAAGACATTCTTAATTTTCATTGGCTAGCAAGAGAGCCAACTCAAATTACTGCGCTCCTTTGGGAGCCTCCAGCTGCAGTGTTTAGATATAA
TAAACTACTTTGACATTGTAATGTTGTAGTTAGCTGACTAATCAGAAACTACAATATTATCAATATTACCCCCGCCCTCATGTATTTGATTGACAACACTGTTGACCAATCAAATCTCTCCTAGGAAATAGCGAGGCCAATCGGTAAGCTTTTCGGGCTGGACTGGGGGCAAATCCAAAGAGCTGGCAAAAATCAAAAAT
CTGTCACCTAGAAAACGTGGGCGGGGCCATTTGAAGGTGGAGTATGAAACAGAAGGGGTGGGGCTTAAGAGGGAGCCTTATGATTGGCGAACGCAGCTGTCATTTATCAGGGAGATGCGGAGCAAACGAGATGCTCCTGTGGACCAAATGGGAGCAGAGAAATGCTACGACACACAGGGACTACCTGAGGTGAGCGAGAA
AATAAACATGTAATAATACATTATATTGTTGTGATTTTGCAGAACCAACCTTACTGAAGTCTCCTATGAGCGTGAGGTCAGCAACTGCAACCTGAGTGACAGGTGTGGGCGGGGCTTGCAGCTGTGACATCAGCTGACGGAATCTCACAGCGGCCTGCAAAGTGATTGACAGGTAGAGAATGTTTATGATTGGATAACAA
GCAGAACTGTATCCGTGGTGACAGAGAACATGGGCTGAGCATGAGAGACAGCAAACAGTCCCAGAGCGAGAAGACACGCCCACCACATCCTCATCTCCAGCTGTCAATCAAACAATATTCAGCTGCAGTATTCATACGTGTTACATATCAAAGGTTTACAAGCATTCTTGACTTTAATTTATTTTAAGACACAAATGAGA
GTGTTTGACTGTAAGTGAGGGGCTGTGTGTTCTGATGGGGTAAATGGAAGGGGGTGTGGTTAACATTTCAAGACACGCAGAGGGACAGCGTGATTGACAGGCTGGAGGTGGTGATGTCACAGAGATGTTGTATATAAAGTCAATGTGGGGAGAAACTGATGATCTGACTTTATCTGGAGACTTTTCCAAAGCCACAGGCA
AAAGTACAACTCAACTCCTGTTTCCACTAAAACTCTAATCCAGACCTTTACATTTTCATAGCTTCCTGTCACCTGAAGACTGAGTGATTGACAGCTGATATTTACCAATCCATTTGCATTCTGTTTAAGCAAGGTGGGCCAATAAGAAGAGCTGGAAGGCGGGCCAAGCATTGCGAGATTTGTTTACCGTTGCAAGTTGA
ATTAAGTTCTCAGCAATGTATATAATCAAAAAACAATATAGTTTTGATACGTTCATGGTAGGAAATTTACTAAACATGTTTCATGAAACATGATGGCTGTCAATCACTGATGAGATGTTTGAAGGAAACCTGTTTGATCATCATGTGACTCATTCAAGCAGAAATTACTTCAGTTTTGGCTCCTACAATGTCTTTATTTT
TGTGTGACTTTATCAGCAGAAAGCTTCGTCATCTTGGAAATGTGTTTTCTGTAAAACCTTCACGTGTCTTTCGTAGATCTTGAGGGCGGGGCCAAGTCTGATTGACAAGCCTGTCAGCACATCATTCCTCTGCATTAGAAGAAGGGACTTCCCATCAATCTCCTGTCAGAAACACAGATTCAGACAAGTTTAGAGACACA
CACTCAATAGCTTCATTGAAATTTCATTGAAAAAAAAAATCTGTTTTGTTTTGTTATCGACTTATCACGACGACTCATCATTCATGTCAATCAATCACGGTAAAGTCTAAACGGGATACAGCTGGGATACTCACATCACTGAATAATGTTTGTCATAATGTACAACAACAATGAATATTTTACATTACTGTGTTGGAGGG
AGACATTAATAAAACAAAATTAATGGATAATTAATACATTATATAAATAATCCTCGCGAACTTCCGACCGCGGCTGTATCCCTTCTAGCAACAACCGTCAATCACTCCTGCACATCTGTCCGTCGTCCTCCGTCCGACCAATCAGGCGCGCCGCCGGGGGCAGGGCTTGTGATGGGGGGCGGAGTTTGAGTCGATGGCCA
AATATATTAATGCTAGATGATACTAGCATAAATTAATTATATGCAAATAATTTACACATCCTAATTTATATTTTTAAAAGCACCTGGCTTCGAATAGCTGTCAATCAACTTCAACCGCCAATGAAATCAAACCGTAGTAGTTATAGTTGTGTAGGCCCCGCCCACACGCGTTCAGTTATTAACGGTTGACACCTGCAACG
TTGCGTCATTTCCCTGAGGGTTTGGTTCTGACAGACCCCCAAAACAGCCAGTTCAGACTTGCATGCAAATCCTGCAGAACCGGCAGACCCTTGATTGACTGCTGCCTCCACCACTCAGAGCGCGGCGCGTGAGCTCGGGGGCGGGGCTTTCTTTCTGAGGGGGGACGTGAGCTGAGTGATGAGAGAGTTCACGAGGGTAA
GAGAAACTTTTCATATCCGGTCAGCAGACCACCATAAACTTTTGAAGAAACGCCCTTGGGATGCAATCCGCGCGTTTCTATTGGCTATCGCTGATGTCCGTCAGTAACATCGAGAGCTTATTGGTAGACAGAGGGTGGTCATGAAGCACAGGTGGGGTTAGTTTGAACAGTTTTCCGTTACTCTTTGGTGAAGAGATAAC
TTTACTATATAATAACATTTTAGAAGCCGTTTATCGCAAAAGTTTTTTCATGAGAGCTCCTGTCAGACTTCCCGCGCGCGCGCGCTCCGTGATGATTGACAGTTAACGGTTTTTTACGCCACGGCTAAATTATCTTGTTTACATACATTAAATATTAAAATTAACCACAATTTGCTGAATGCGGAATGTTTAGTGAGCAA
AACCTGAAGCTCGACTGCGACTCTCTCAGCTGCCCGCAAGTTTCTCAAAAAGCCTTGAGCGCATGCTCGTGCTGTGGCGCATGCGCAGTCGATCAACCCCAGCTGACAGCTGAGTGTGTGCGCGAACTACAGAAGTGCAGATGAGGCTCTTCATCTGGGTGATCCACTGTGATGAGCAGTCCATTCTGCCAGAACTGCGG
TACCATCAGCGGAGCGCTCGGTCACGAAAGACGATTAATATTCATGATCCCGCCTCTCGCTCTGGGAGGAGCCGCTGATTGGTCGAGCTGCCTGTCAACCAATCAGGCGAGGCGATAAATATTCATGTGCTTGTCCTCCGCCGTAGTAGGATTCACACAGCCGGTAATCGTGACCGCATCATTACCGCGGAGAACAACAA
GGAGGCGCGAACGGCGGCAAGTGTGGCGCCAAAAGCGGCGAAGAAGACACTCAAACATGGCGATGTCCTCAGCACTCACGCCGCTGCGGGCTCTGCTGTCACTCAGGAGTAAGACTCTTGAAATTAATAAAGACATCAGGTCGAGATGGGCTTTTATTCGTCAGTACAGGTCTAAACCTGATGTCGTCCATACACGTCGT
TTCGGACGCAGCCCAAGAGTAATGTCCTATGCTGATGAGGGAGAGATGGTCACTAGTGGGCGGGGCTTTCCCCCTCTGATGACATCATACAAAGGGAGAATGTCAATCCAAGTGTTTCTGCAGACTGTTTGATCAAGTCTGATAATAAAACATTGAATTAATTCAAGTTTACCATTAGAAACTGGTTATATTTACAGTCT
TCCAGAGCGTAAGCACTGCGCATGCGCTCTGACTCGCTGGGCAGTGATGCTTGTTGACTAGTAGGCACCATTCATTCTTCCTTCATTCTTCCCTCTCGCTTGTCAATCACAGATCAATGAACGTGTAAAATGGGGGTCTTTGGTGGGCGGGACACCGACTCTGACGGTTTTCTTGAACTCACATCCGTGAGATATTACCA
ATAGCATAGTGTGAGTGCGCCTTAACATCTTATGCTAATGAGGGAGAGACTGTCATTAATGGGCTGGGCTTTCCCCCTCTGATGACATGTACAAAGAGAGACTGTCAATCAAAGTGTTTTATAGACTGCTTTAATTAAAGTTGATCATAAATAATGAAATGAATACACTTTTTACAATAAGAAGCTGCTTATATTTACAG
TATATACTTTTGAGTGTGTAACAGAAGACTGTGCAAGCTTTTGGGCATACTTTTTCCTCGTTAACAGATCGTTATGTTACTTAGTTATGAGCCCTGCCAATCATCTCGACTCATCATCCACATTTCTTCCATTTTTAATTTTCTACCATATAGGAAAAGCAGCAGCAGGTTAATCTGCCATTTGTGAGTCTTTCATGCAG
TCAGATGCAAAACTCCAGGGTCAGCTGGATGTCAAGCTTAGGTTTCAAATTACAGCTATTTCGATCCAACGCCAGTCATTGGGGCGAGGAGATGATTGACAGATAAATGGGCGGGGCCAGAGCTCTACGTGTGCCTTCACTGCACGTTTATCGTGCTATTAGGAATCGAGGATGAGGAGGAAGAGGAGCTGACAATCCGC
TACGTGAATAAGGACACGCTGACCTCTGCTGGTCAGGGTTTGACCTGGACTGACAGAGATCGGAGAAGAAGAGGTTATGTGCAGCGGTTTGATTGACAGCCTGTTTCTTCTGCTTCTGTATTTTTCCATTCACCGTAAGTTAATTAATCTAAAACACTAGAATGTAAAAAAAACTTTTGAACGTGATTGGTTTGTCTCTG
CCTATGTTCCACCCCCCTAAATGTATTCCGAGAAGTTCCGCCCTCTGCTATTGGATTGGCTATCAGTGATATGTAACACTTCTGTCATTGGACACTTCAGCTGTCGTTCAAACACCCGTCAGGTTAAGGGCGGGGCTAGACGGGTGGTTCCAAAAAAAATCTTAACATTGCGGTTTTAGTACGACCAATTCATTCACACA
ACTGTCTTTATGTATGTTTAACCTGCTATTCTGCTAGTCCTGTGTCTTTAGCTATATAGTTCACACAATTGAAGCATGCGCGTCGCTGATTGACGTGGCGAGTTGATCATCGGTCAGAGTTTGAGCGGTCATCTGGTGATAACTTTGAGTTTAAAGCACAAAACATTATAACATTACTTTTTTTGTGGATATAATTAATG
GCTTTCCTTCCAACTTGGTGTTTAGTTTATATGAAGCGGTGCCTTGATTGAGCTATCTTGTAACTGTGGTGTTGTGAAATGAGCTGATGCAGACAGAGCTGTCAGATGATGTGCAGCGCACTGACTTTAGCTTTAGCCCGCCGCACATACACACACGCCTCCTTTCTGCAATATCTTCGCACTAAACACGCTATTTAGTG
AATGTATTTGCCACTAAATTATTTTCTTATTAACATTGTATGCTTTTCCATCTGCGTATGTTTGTTAATTGTTGTAATAAATTGACATATCTGACACCTGTCAATCAAGATGCAGACCTGTCCATGATATTAAGGGGAATGGAAGATTCCAAATCTGCTCAGAAGAGGTTTGAAGCAGCCGTAAAAGTGATTAGAAGTTT
TTGGGAATGCAGAAGCCGGAAAGAATTTAAGGTAACACTCCCTCTTCCGGCCACCTCATCTGAACTCTGCTGTCAGTTCAAATGTGTCACTTTCTGCCAGTCACTCAAATAATCAATCGCCTCACTTTAAAATAGACCGAGGTTAAACACTAAAAAGACAATCGCCAAAATGGTGTTGCAGACGATGATTGTTCGGGTCG
ACTACAGTAAGAAGCTTCCCAATGATTATCTGATGTATTTGTTGTGGAGTTAATTCAAGCCTTTCTGCAATGATAAGTCACACAATGTCGTTACAAAGCTGTCAATCAATTCAAAGAGTGTGGAAACCACACTCAAAAGAGAAGGGAGTTGGATCCTATTTTAACATTAGGAAATAAAAAAAGAGATTTGTTGTCTTTAT
CTGTCAACGTGCAGCCCGCCTCTGACCCCATCCGCTTCAACCGACCCTGCCACAGCCAGATCATGAACTATGGGCGGGGCCCCGTCCGCATGATTGACAGCTACATACACCAATGGATGTGTTCGACGCGACCTCATAATCCTCCTCATCTGCATAAAAGTTAAAACAATGAAATCTGAATTTTAGCTGTAATTTCGATA
TTTCTGTATCTTACTTTTATTGCAGATGTCCCCTATATTTCAGCGTTCAGTAGCATATAAATATGACATTGGTTTCCCTAAATCCCTCCCATTACTGATGATTGAGTGACAGACGGTAATGAGTTGAATGTCAGCGGTTTGCCTCATCAGCGCCTTCTCACACGTGCACATTTCGTCTTCAACAGTAACAGATATTGAGG
TGGTTCCAAAAAATGGCAGCGGTGCATCCGTATTGAGTATTCTGGCATGTGAACACAATCCAGTGGGGAAAGAGACCATGAACAAACACTGTTTTGGGTCTGTCAATCAAACTAAGTGTGAAGCACTCCTCGTTAACTATCTATTCACCTTTTCTTCTCCCTCAGGCTGGCATGTCAGCACCCGGCACCAGAAGAGACAT
CTGTGCTGTGACCGTCTTCCTCCTTAGTTAGTAACAGCCAATGACAAGCAAGTGCTCTCACTCTCTGTCTTCAAACCTGCACACACCCACTCACACACTAGTTGACTGACAGGAGTTTTGCAAGGGTTGCTCGGGATTTTCCACACCTCAGCTGACTTTTTACACTCATGCCATTTAAATGAAAATGCTACAGAGAATAG
ACTGTGAGGAGGTGAATTTTCTTTATAACTCATGAGTTTCCTTTATATTAGGTTATTTTAAGTTTGCATAACTAAGGGCGTGATCACTTGAGTGACAGCTAGGTCTCGCTGTTTGCCATCAAGTCACCTAAGCTTATTCCGGCTGATAAGCCGCTGAACGCTGGCATATTCATCACATTTTTGTGTTGTTTTATGGGGCT
GAATTATAAAGCATTATCTATTATCTATAAAGTATAATTATGCAAACTGCAGATATGTTAACTGAAAGCAACGCCATGTTTGCTAGCCTCACGCATCACGCACCTGTCAGTCAGCATGTCACCTTAAGGGGTAAACAAATCATGCACAGCACTACTATGGCCTCGTTTACACTGGTGCGTTTTAGTTATATAACGGTGTT
CTACTCCTACTCCTGCACTTGTGGACTAAATGTAGATCCACTCTGAATATTAATTGACTCATGCACCAGTTTTCCCCCATTTCTGTCACATGGTGATTGACAGCTGTACCCTGGAGCACATGACAGGGATATCTCTATATTCAGAGAGATGTGAAGAGAAGCTGAACCAGAGAAGGACATGTTCAAACGGTCGGAACAGG
ATATTTTAGATCTATACGCACAGTTCTTTGAATCTTCAAAATCCTCGATCAATTAAACCAAGTTTATTTGCGTGAAATGAACAGACAATGAAAAGAGAGTGACTGACAGGATGCCTCAGACCACACCTGATGACACCCGGCAAGGAAAAGTTTCAAATACACAGCAGCCGTCTAATGTTTATTGCCTGAGGGGACATATT
ATTTTTGTTAAGTTGGCATTTTAATTTCTCAAACATTCACTGATGATATGGTCAGAACAACTGAACAAACTCACTGACATTTCATTGGCTGAAGGAAGGGCTGTCAATCATGGCCACAGCACCTGCGCGCGCCCTGGCCGTTAAATGAGCGCTGCGTGACGACTGCGCGTGAACTCAGGAAACCCTGCTGGATTTACGTC
AAACAAATAATATTCGTTTACTGAGAGAAGTCTTGTCAGTCTGATAGCGGAGACTCGAATCCAGCGCGCGGAGCGGAGCGGTGACGTGTTTTGAGTGACAGGAGTGATGATCTTAATATGAGTCGGGCATCAGAACTCGCATGAAAAACCGGATTTATTTGATCGGCGTTTTTGATTCAGAGGGAATACAGGCTTTGCAC
CTTAGGGCTGTCAGCCTGATTTATATGTCTGGTCGCAGGATGGCAGCGCACGTGATTGGTCAGAGGAAAGCGTGATCTGTTTGTTCCCGCGTGATTGACGGGACACGCGGCTACATTATTGGACGGAGGGACAGCAGTGAAGCCACGCCTCCGCAACTCCTGCGAGCAGGGAACATTGGGTACTACTACGAAAAAAAAGT
ATTAGAAGTGAATTCAAGCTTTGATTCTGTGTTCAGGAAAAGCCTGCACATGAATGTTACATCATTATTAAAGAGCCAATCAAATGCCTTGAAACTATGATTGACATCTCCTGAGAGATTGAGGACAATTAAGCTATTTAAACACATTCATGAAGTAAAAGGAAAAGGTGACAACTAATAAAGCAATTGACTTTATCAGT
GGAAAAATATATACTTTTGAGTGTATAACAGAAGAGTATGCAAGCTTTGGGACATACTACTTCCTCATTAACGGATCTTTGTTTTGATTAGTAAAGAGCCCTGTCAATCATACACACATCATCCACATTTCTGTCATATTTAATTCTTTACCTTATTGGAGAAGCAGCAGCAGGATAATCTCCCATTCAACAGTCTGTCA
CCTCATATCATTTCTTTCCTTATTGTCAGTGTAAACCACATCAGATACATCCAGTTTATTCCACTTTCCCCTTTGCTGTGAAGCTTTGATTGACTGCTGACTGTGAAGTCGCCCATAGACAATGACTCCACACAGCCATCATGACCATCATCAGTAATTGATAGTAGATTTAAATGACTCTCCTGCTCATTTGCCATTCA
AAAAGTATATACTTCTGAGTGTTTAACTGAAAAATATACAAACTTTGGGACATACTACTTCCTCATTAACAGATCGTTATGTTGTTAGTTACGTGCCGTCAATCATCTCGTCACATCATCTACATTTCTTTCATATGTAATTATCTACCTCATTGGAAAAGCAACAGCAGGGTAATCTGCAATTCGTGAGTCTTTCATGG
AAGTTTGTATTAACATCATGGCGACTTCAGCCAACCACAAGGCTTCTGAGGTGTTGTCAATCATCCTGCGCGTTCACTGAAGCTGAAGAGCGCGAAAATAAACGTAAATAAGTTTTCACGAGGCCTATGATCTATGTCACTATGGCTACGAAGTGCAAGATTTCTTACCTGTCAATAATGGCTTACGCTGACAAACGTCC
GCCTTTGTGTCAGAAAGTGGCAAATTCAAAAACAAAACTAATGTCCTATGCTAATGAGAGATCATCACTAATGGGCGAGGCTTTCCCCCTCTGATGACATGTACAAACAGAGAATGTCAGTCAAAGTGTTTCTGCAGTGTGATTACAAAAACTTGAATGGATACATTTTTTCCCATTAGAAGCTGGTTGTATACACACTA
ACAACCTGAATCCCCTAAAAGCTATTTAGGGACACGGTCAATAATGACGTTGGTTTCGATGATGTCACATGACGCAAAAGCAGCGGGTGAAGCTGTCGTTTGTGAGTGACATTTAGCAAACAGGAACCGATTTCACGATACGGACTTTATGAATGGAGCAGAAGGCGCGCGCGGTGTCTACTATCCAGCGTTGGTTGTGC
GTGCAGTTCGTTTATAAGGTTGGTTACGGTAAGGGGGCAGGATCAAGCCGCTCACATGTGCTGTGGGACATAATTGACATGGCCGCGGAATCTCCCCCTGCCTGAGTGCTGGTGGAGCAGGCTGGAGCAGGGATTGCCAAAGTTGTGTCTGGAGTGAAAGTGGAGCTCTGGAGTTTCTTTCAAGATCATTTTATTGCAGC
AAAAATCACAGAGATTTGTAACAAATGTTTTAATCCCAGTTTATTTGCAAAAACATGTTCTGTGGACATGTGTATGTTATTAAGGAGACATGGCACCTGTCAATCAATTGGGTAGGTGGGGAACACCGCGAGACCTCGCAGCAGCCCACAACTTGATGATGTAGTTGACCAGGTCAAACGTCACAGTAGCAAGGGCGCTA
AAGCAAGAGAAAGAGCATTGACAGTTTTGTTCTCCTCCTTTTAAACCATGGGAGGAGATTGATGCAATTTTCTGGCTATTGAGAGACAGTAGTAGAGCTGGGTTGTGGTTTATTGTGTTCTGGCTGTCACTCCATTCAGTCACGAGAGTCGTGTGAATGCCCCCCTCCCCCAAGCCCCCAGGACAATCGAAACATCATTT
ATGGTAAAGTACTTTTGTTTATGTGCTTTAGCATGCCAGACAACAAGGCCTATTATTGGAGAGCTCCACTGTGAGGGAGCATTTTGATTCGCGCAACGACAAGTCAATCAACATGAACACCCGCCTACATTGGTATCTGCCTCTCTGTTGATTGGTTCAAAACGATCCCGTTTAAGATGTCTCTCGTATCTCAATGGCCG
AAGACAATAAGTCTCTTTTTTTTTAAATTTCCTGACATTAAAATAGGATCCAAATCTCTCCCATGAAGTAGCAGTGCAGTTTTCCTGCCCACCGAATTGATTGACAGCCGCATATTAACATGTCTCTGTAGTAACACGTATAATCATATCAACAAAACAGCACATGCGCAAAGTAACTGGGATTTAAAAATCTGTTCAGC
GCCGACCCTTTTTTTTGTAGTGAAATTGAAAAAAAAGGACTGGGTGTGTTCATATCACCCCAGTATGATGGTCTATACACTATACCAACACACAGATCTGTCCAAACAGCTTGAAAAGAAGATATTTTACAATAGGTGCCCTTTAAATTCAACAAAATGCATTAAAGGGACCAGCAAAATAAAGTGATACCCTCTTTCCA
TTATCTTTATTGGCTGATGTATTATGGATTATTTCTGCCAGTCAGTCCATTCAGCTGTGTGCCTATTGGTCATGAGGGGGATGATTGATGGTTTCCACATGACATGCTATGCTGCATGCAAAGATGCCAATTTACAAGAGTTTATGCCAGAGGGAAAACAAGCAGAATGGGGGTTTTTAACAGTGAAAAGAGTGCGTTTT
ATCTCTGTCTCTTCGCCTTGATAGAAGATGATATCAGCAAGAGGAACAACATTCCGCTCGCCGTAATCAATCATCATGATCGACGCATGAGTGACACCTGTCAACAAAGCTTTCTACAAACCCCTCGTAATACTACTGTTTTGTAGCAAGGTCTGAAAACAACCAGGAAAGTCGATAATCAGATACAACGATTCATTAAA
CTCTCTCTCTCTCTCTCTCTCTCTCTCTCTCTCTCTCTCTCTCACCCTCTCTCTTCGAAATCTCGTGCGGTCTGAGCGACAGAGCCGCTGATTGGCTGTCACCGGGTGACAGAGGGATCATATCATAAACATTAAGTGATGCGAAAGTAGTTTGAAAATTAAGCCTGCGTTAGTTGATATCGCCGCGTCTGTTCGGAGAT
GCTGTTGATATTATTAATTTAAATGTAGTTATGTAAATTCACAATATTTTAATAAACAAATATATAAATAGCAGCCACTAAAATTTTGTTGATTGATTGGTGCCACTGACGTAGCTGTATCACTGCCCCTCCCCCTCCCCGATTGTCACTGACAGCACACGCACACCTTCAATAGACAGCAATGGCAATTTATTATTTAC
TCTGAAAATGTGAGAACTTCATAGAATTTTCTTTTTTTGGATTGCTTTTTAAAACACTGCAGTTGTGTTAAGGGATCTGGTGGGCGCTGTCAATCTGTTTTTTTTTAAATGCTATTGATTGGGTTAAGGTAAGGGGGAGGGTGGGGGATCAGTCGGTTGGTCAGTCAGTCAGTCAACAGCGGCCTCTGATGGATTAACGT
TAATTGAATAAAACAACCAATTCGTTCCCTCAGGTAAAAGAAGCCTCCAGGCAACAGCCTCAGATGGTCTTCACAGTTCGTCATGCCACGGTGACGTTTCAGACTGACAGCGAGACGTGGCGCGAGCAGAAAGAGAAGCGCGCAGCTCTGATGGTGGGCATCCTCATCGGAGTTTTCGTCCTGTGCTGGATTCCATTCTT
GACAAACGCTCTTCCTATTCAAAAAGAAAAGACTTTCTACGTGCCTGCCTGTCGTGCTGCCACGACCAGCAACCGTGCTGGCTACACTGAAAACTGACAGGAGCGACAACCAATGAAATCACAGAATTTTGACTCGTTTCCAATGAGAGCAAAGAATGCACAGACATCAAATACCCGGATGAAAAAGTTCCCACAGAACT
CTGATTAGTGATCCCAAATATAGAGTAAATTCAACCAGGCATGTGTAAATGGGTCACTAGAGCACTGACTAATTAGCCAGTAACACAATGAGCTACAGTTGACGTGACAAGTGCATCGCTTGCAACAGACAATATGGGGTCAATTCAAGGTTGAAAGTCGTTCACTTTTACATGAAGAGTGAGAATGACACCCCCCAGAG
GTTATTTTCTTTATGCGCTGAGTAGGTATTTGTGTCTCCACTTGTTTCCATTGTTATTTCCTCTAGTGGTCTGAGCCTAGTCTGATTGACAGCTGTCATCAGTACATCAGACATCAAGCTGTGTGGCTCTGTCTGCAAATGTCCAGATCCACACGGCCTTCTTGCAACACGCTGAGGTCATTTACTCCAGACGCTGTGTG
TTGATCCTGGATCTACTTGTAGCAATGATTCAAGAAATGTGCTAAGGAGCCAAATAATTGAACTCTGGCTTTAGATAATGCTTTCTGTCAGTGAGTGACAGGTTGTCAGTCAAGAAAAAAGTTTTAGTGTCAGTCATTAGTGTTGTTTACAATCAATATTACCAAGTTAATGAAACTTAATCGACAATATGTGATTTATA
GATATATTCGTGACTGTTAAGTCATAATGAAGGTAAATAATGATAAAAAAAATGCGTTTTCTACTAACACTAAACGAAATGCTGCAATAGTTAAACTGACAGGTGTCAATCAACCGCGGGCGATTGTTTATAGTCTTAATAAAATTACTAATCAGTCACAATTAATTAAAACAGCAAAATTAATCAGCATAACCGTCTGA
TTAAAACTGAATATACACATAATAACAATAATATTAAAATCACTTTAGACAGCAGTAACACATAATTATACAAATAGGAAAACAGTTGCTGTCAATCATCCAGTCCTTAAGTTCCACTCGAGGATAGAGTTAAAATAGATAGACAAAGAGACTGCAAATGCACTGAACATTCTTATATAATATTAAGCAATGTGTTAACT
AAAAATATATACTTTTGAGTGTGTAACAGAAGAGTATGGAAGCTTTGGGACCAACTACTTCCTCGTTAACAGATTGCTATGTTGCTTAGTTATGAGCCCTGTCAATCATTTCTCGACACTTCCACATTTCTTTCATACTTAATTACCTACCTTCACGTGTCTTTCATGCAGAGAAATCTCCTCAGGTGTTTGGATAATTA
TTTTGTATAGGTAAAGTATATACTACTTATATACTGTAACAGAACAGCTTTGGGATATACTGCCTCTTTAACAGATCGCTATCTTGCTTAGTTACATCCCCTGTCAATCATCTCGACACATCATCCTCATTTCTTTCATATTTAATTACCTACCTTATTGGAGAAACAGCATAATCTGCTATTTGCGAGTCATTCATGCA
CCGCCCAATAGCCTTTTCAGCTCTGTGATTGGTCATACTGGTCCAGTTTTTAAATGTCAGTAAAACTGACCAATCACAATCGACTTCCTATTAGATTGGCGGGGCTTTCATCTCTAATGAGAGTTAGACCTCCACAACTAAAAGAAGTAATCCGTTAACTTAGCCACCATGGATTTTCATTATTTACGCCGTGTTAAAGA
CATTGAGCAAGACAGTATAACGCAAAACTGAGGTCACAGCAGGTCCCACCTTCACTAACTGCTACCTGATCGATGCTAAAATTTGATTGGGTGGTAATTCTGTTCTTCAAAATATGCTTTGACGTGATTGGCTACTGTTGATTAGCTTATTTTCGTGTAACAGAAAACTGCTAGAGATGAAACTCGAGCGGGTCTGGTGA
GTAAAAAAAGTTTTATCAAGTTTTTTTCGTCCTTTACCCTTAATTGCCTTCGGGCGGGTTCATTGGAACCGTTACTCTCTTTCTATTGGCTATTAGACCTGTCAATCAACAAACCCCCTCTCTCAGTTTTACAAGCCTGCTCCGCTGCAAAAAGTGTGTTGATTGGAAAGTGAGTACAACTGCATATTTTAAGATGAGGC
GGACGCTCTGCCTTTACAAAATCTGCCCCCCAGGTAAACACTCGCTGTATTCTCTCACACACTATTGTCCAAAAAAGGAATGTGATGCACCTCATCTGACTGACAGGTCACCATGGAAACATTTCCTCAAGCGTTTGAGTCATTGTGTTAGTGATGTCGTCATAATATTACCATAATAACAGTTACTATCCTAACACAAC
GCCCTTTAGTAACTTTCTATTGGCCCCGCCCACTCTGTTAAACGATTGGTTCTGCTCTGCTCAGCCAACATTTTCAGCCTTCCTGAATGGCCCACAGACGTGCCAGTCATGTGTGTTTGGGTGTAGCTGGAGTTACAGGATACGGCAGATTACTGTAAATTTGTAATGCAGAGACGCTGACTGCCCGGTAAAAGTGGATA
CTGCACTTAAATTAACATAAGCCAACACATAAAGCGGTTAACCATTGTGTGCACCAATTAGGTATATGAATGAAATGGTTTTGAAGCAGAAATGATTGACAGCTGCTTCAAGTAGTCGTAGGAACCACCTTTCACCCCACCCCGTGCGCGTGTAACACCTGCCCATAGCATCAGCATCAGATACTGCATTTATTATTTAA
CCTCGAACAGGGTTTGCAGACAGAGCCCCGCACTCGTTGAGTCTGCGTTTGAGCGAGTGTGTGAGAAACTGGAGTTTTTTAAACGGCGCTGAGTGAACGGAGAAGAGCTGACAACTGTGACGACACTTTAAAATAAAAGTCCATCCAAGACATCTGAAATAGTACATTCCGTGCTCACAGTTAATATAAATATAAGTGTT
TTTAGCTGCCGTTTTGTCTCTTTTAAAGCGTGTGAAAGCTCATTAGGGCCCAAAGGCAGCCGCCATTCACAAACAGGATGTCCTGCGGTGACTGTTGATTGACAGGAATATGCGGCAGAGGTGTGAACCGGGGTGTGATACTGATGTGACATCGCTGTCTTCTTTACTGATAGAGGGAGAATTAATTACCCCCTGGGGTT
AGCCAACAACCAATCACCATCCAATTACCCGGACTGCCTCTCTAAGTGGGTGGAGTCTAGATAGTGGGCGTGGGACTATCTGCGCGCCTCTGATTCGTTCACTGACAGCTGATGACGACACGCAGCGTGTTAGGTTTGTTTTGAAATGGGAAGTTTGCAGTTTACAGCGCTTTCTCTGCAGCCGAGTGTTCGCTACCGCT
TCAAACTCCGCCCTCCGAGCGCTCCTATTGGGTAAATCCTGCGGATTTGTATGCGTAAAATACGGAAATGTGAGAGTCGCGCTGTGATTGGTCGAAACGCCCGTCAGTCTTTTTACATAAGTGTGTCATACAACTCACGTGGACACCCATGGCCAGTGACGGAGTGCGCTGCGTATGGACAAATCAGTAGTAAGAGAATG
TCCTGACGTTAAAGTAGTACCCAAATCCCAGTGATTTTTAGGCCCAATGCATTGTGACGTTGGAGTGTAGTTTCCCCCACCCAACAAATTGATTGACAGGCACCATGTCTCCATAATAACATGCACACACATCCACAGAACATTTTTGCAAATAAACTGTCTGCGATTTTTATACGTTTTATAAGTTAAAAACATTTTTA
TTCTGTATGTTTCAGGTGGTTACCGGCTGAAGTATGTTGCCCCAAACTCCTCAGAAGCACTAGATAAAAATGATTGACATCAAGAAGGGGACCAAAGGCCTGTCAGTCAGCGATTCCAGAGACCCTTCAGACTTTGTCCAAGCATCCTCGTCCAGAGAGGTTTGCTTTAAAAAGAAGCAATGCCAACTACACCGTTGCTA
GGTGCTTCGAGTTTTCACTTTTCTTTTATAATTAATAAATAATCACATCCTAACTTTTCATGCACGAACCAGTTTTACGTCCTTGTTTACATATGTGGTCAGTGTCAGTCATCGGACGAGCGTAGCACGTGATCTGGTGACGTATAGGCATAACAAGTAGAATCATCTCATTAAGCTATCAAGCTTAGCCTAAATCGACT
CAATCTGACGTGTTTGTTTACATTACTTTTTTTTTTTTTTTTTTTACCGCGCAACCAAACTGCACTATTACGTAGTCGCCTCTGATTGGATTAGCCCGCTATCCGTCAATTTTAGTAACCGCCCCATGAGATGGCAGCAGGTCAGGATTTTATCTACTGTAAATAATCGATGAGGAAAAGATCATCTATCTGTATAAAGT
AAATGGATTATGCCACTTTTTTTTGCAGATGACAGCAGCGTCTCCTCCTACATCATGAGCGCACTCTAGAATGATTCCACACGGCGACGAATGATTGACAGGGAGACCAAGGCTTGGTTAAAGGAGAAGAGGCGGGAACTGCGCTCTGGGAGGCGGATGGCAGGAGCTGTCAAGTTTGGTGGACGGCGCAAGTCGGTCAG
ACTTGCGTCCATCACGTAAAACACATCTGTGAAACACAATCTCTGACCATCTCCCTTCCCAAAAGCTAACGGAAACCGACTCAGAGAAATTGGGCTGAGCTGTCAGTCATGTCACGTGACGACCTAAACCACGCCCTTAAACGGAGAAAGACTTCAAGTAATTTAACTCTATTCAAATTCTAATAGTAGCTGTAGTGATA
TTGGTGGTCTTTGTTATGTGCAAAGCATCTCTTGTTTCTCAGGTGCACCTGCGTGTTTCTCCGCCCTCACGCTCAACTTGGTTTTTGATTGGCTGTTATGCCTGTCAATCAACATGACTGTCTTAAATAGGCGTTAACTATGGCAAATCTCAGCTATTGATTAAGATTGTAAACTGATTAAATATATTTTGGATGCTTTT
AGGGTCTGCGGCTGTCAGCATCCTCACGGCGGGTAATCATCCACCCCAGTGCCCTTGTTTTCTCCTGTAGTCGGAAACCGTCTTGGTTCGCGTTCGGAGTGACTGACAGGAGATGTGGCGAACTGCAGACCCTCCTTCAGTCCGCTCTGGCCAATGCAGAGTCTGCTGGAGCTGTTGCTAAGCCCGGACCACAGAGAAAA
ATGATGATGAGTTCCTAGTAAAACAGCAGTCAAATGGACCGTCCCGGAGGAGCAGCAGGTCCCTCCTCTCTCGGCCTCTGATTGGACGAGCGACCTGTCAGTCACGCACAGGCGTCTGTCATTGACCGGAATCCCTGAGGCTCTCAGAGCAGCTGTGAGAACATCCAGCGAGCAAGTCTTCAACAGGAGCGCCCAAAAAA
AAGCCACTGCATCGAGCTGTTAGCCAGAATGTATTGAACTGCAATGTCCGGCTACAGGAACGGAAATGATATGAGTCTTCTGGGCGGGCCAGACCCAGCTGTCAATCAAACCAGCATCAAATCAGAACGCCAGATATACCTGGCCTTTTCAACAGCCGCCCCAATTTACTTAGTAAATTTACTACAGAAAAGGCCTAAGA
GACCGCCGGTTGTAGTTTCATAAACACTTACCGTTAATTCACATACTTTTATTTGGTACGAGCAGCCCGTGTTCAGTAGGAAGTCCGAGAGTTCAGGGTGTCACGCGCGCCGTCAGCTGATGAGAAGGCGTGGCCAATGTACACGCGCATGGAGTCTGTTTTGAAAGCAGACAGAATGCGCGTTCTAAAAAAGAACGTGT
CAGTTCATTCCACTTAACTTGCGCTTTCGTCTTGTTGTAGACCTGTCTTGTTTCTCAGCGTCCACAAGGGGGCGGAGCGTCAGCGTGTCGTCATCACGTCAGTCATATTTTGATTCTCTCGTTCAGTTTTGTTCTTAAACACGATGGACAAGAGCTTGGCTAATATTTAAATGCTGGGTTTTTTACATTTCAGACTACAG
GAGCCTGTCGTTAGTCTGATCTACACGACATCAATAATAAACATCATATGGTAGACCGTGACACACACACACACACACAGGCACGAACGCTGATTGACAGGTGAAGTGTGTTCACTGACACCCCCCCACACACACACAGCTGTCAGATTATCCGCATTTCCACATTCATTCGCTCTATATTCATCTATTTTATTTAATAA
AGACACATGCCGAAACACCCGCACACCCGCTCCGCTCGAACCCAACAACATCAAACCGGAGCGCCGTTAATCTCCCGCCAGAGACGAGCTTTGATTGACAGCAGCGCTTTTAGGCGGGAAGTAGATGCGGCCGCGTCAGAGGAAAGGAATTCAGCTTCAGAGCCCGCGAAACGTATAAACACTTCAGTGTCTGTTTGTCT
CACACAATGAAGCGGATGTTCGCTTATTACCAGATAATATAACTGACTATTCACGTTAATATTCACGTTAATATTGCTATAATCTGTGTGACTTGCAGCAACTGACAGATGTCAACACCGCACCGTACTTCTCCGGCGCATATTATTTACGTCATCGGTGTTTCCGCTTCGCGCGTCTTGTTTCATGTAGCTGTCATATA
TTACTTTAGTTTCACCGTTAAAAACTGAAGTGTTGCGGGAAAAAATCCACGTTTGGTTCCTGTTTACAGAAACGCTCCGCCTTATTTGCTTTGATTGACAGCCATTTTGAGATTAATGAGCGCTGAGGTAAAAAAACAAACAAACATTTAACCTTTAAAGCACTTTAACGACAGAAAATTGAAAAAAAAATCCGTTAGAA
ACCTATTCCATTTACATAAGTAATGTTTTCTTGAATAAATGATACAGTAATCTGTCTGATTTTATTAGCCGCACGTGCTACCTGCGCATATTTGACAGCTGTCAATCAAAGTGATGCCTACCTTACTCTTGACCTCCGCGGACAGTCCGAAAGCAGGTCCGCTCTTGAACTGCGTTGACATCGTGATTCAGACGAGAGGG
AACTGTCTTCTTCCTCTTTCTTGCTTGTTGTGGGTTGACAATGGCTGCTCCACCTCGCGAGGAGTGTCCCTCGGTCACTGATTGGCCCGCATCAACGTCTGTCAAGCGATATAATCCCGCCCCTGCAACCTAAAGTCAGACAATCGTGAAGGGCGTTTTTTAACAGGACAATGGTCACATTTCTGTAACATTTTTACGAA
GGCACAAACAAAAATCAGCACATTCTGAAATACTCATGTGGAGTTTATTCCTATCCTGCAATCAATCAATCAATCAATCAATCAATCAATCAATCAGTCAGTCAGTCAGTCAGTCAGTCAGTCAGTCAATTAATTCAGCAATTCCAGGACTTGGAATGGTAATACATGCACATGACTATGGAACACGTATATATTATATA
TTTAGTAAGTCCCGCCTTCTTAGATTAAACTCCATTGGTTGAGAATCTTAAGTGGGCGTGGTTTATTTTACAGCTCGCGTGGCTACAGGTCTACACAGCTGTCAATCAGAAGCCTTGAAGGATGGACTTGAAGGCTGAACTCCTTTCTGACGTTAAGGCTTCCCCATCCAGGCGAGAGTAGCGACAGTATCCAGAGGCAG
ACGCGACTTTTCTCATTGTTTATTATCAGGCGGAAAGTCAAAAGGCAACGACCTTGTATGAGGGATGCTGGAGCGTATTATTAACACTGAAGGGAAGCCCTGACGGATGGATGAGCACTGACGGGAGCAGTTTCTGACGTTCACAAAAGGCAAAGGATGATTGACTTGTGCGCAGGCACGATACGTGGCGCGCGCCCGCT
GTCTGCTCCTTCATTTACAACAGATCAGGGAGGAGGAGACGGGTCCAATAGGACACGCCCAATTAAATGACGCACTTGGAACTGTCTTGCTGACGGACAGCCAAATTGTCCAATAGACGAGGGGAATCTGCAGCGAGTCCCCGCCCACTGTCAGATCATCCTCCTGGTGATTGATTCCAGCAGATGTGAGGCTTGCGCCG
TAAAAATTTCTTTAACTGTGGGGAGTTTAGTATGTGAGACTGTTCTAAACTCATGGATGTACTGATTGATATTGTCTTTGTCCTTTGATTGACAGCATGCCACTGGCGCGCAGTTTGTCGGTCACCTCCTTGTCTGGCCTAGATGACTGGGATGAAGAGTTTGACCGGGAGGATGCAGTCCTGTTTGAGATTGCATGGGA
TCTCGTAGGAGGAGGTGCAGAGAGATCAGAAGTGAAAGATGTCGGACTTACTTGATGAGGAAGTCAATAATAATGTGGCCTGAGGAGGCTTGATTGACAGGTCAGCGAGATGAGTCATCACTTAAGAGCGCGCTTACATTGAAGACAAGACACTGCAGATGAATAGAAGGAAAACATTTGCTAAAAAGCCATCATCCTGC
GTTGGTTGGTTGCTGTTGGTTGAGCAACTTTTTTACTAACCAAGTTTGTCGACGCATTTATAACGACACAGATCACTCTGCCTATTTACGCCTGTTCACGAGTCCCGCGGACGAAGTGATTGACAGGTGGTAATTATGTGTGTAACTTATCTTTATTCATTTACTGTATGATTTGTTTATGGGTTAAACAAAGACCATGT
CGCTCCGATTGGTCTAAACACAATAATTATAACGCCGCGTCTTCCTATTGGTGGATGGAGGAAGCCGATGCGCCATTCTCCGCCTGGTTCGTCTGAAGCCTGTCAGTCATCTCAGAGGGGTCTCAGATCCGTGCCAACGGGGTCTTTAGGTACTGATCTGAAATCAGGCTTGCTGTTTCCTTGAATTTTGCTAGCAGATG
AATCTGCACCGCGACTCTTAGTAACTATCTGCTGATTGGCTGGACAAAACGAACGCCACGAATTTTCCCCGCGTTGATTGGCTTACAGTGTGATTGACAGTGAGCACGACCAATGGCGAGTAAAAACAAAGTGACCTGATAGTGCGAGACCGTATTAACTATTTATGGTCCGACGCCTTTATTGTCACCTACATTCATTG
AAGATTCTAATAATCCTAATATGCTTAACTTAACACTTAAGTACTTTAAGTGATGTATCTAAACGTATCTTAACAGATCGTTGTGTTTAGTTATGTACCCTGTCAATCATCTCGAAATATCATCCACATTTCTTTCATATTTAATGACTTGCCTTATTGCAGAAGCAGCAGCAGGGTAATCTCCCATTCATGAGCCTTTC
ATTTATTGGTGCCCTCTGGTGTTTAGAAATGTAATGACTAGCAAAGTTATTAGCTTGTTCTCATAATTCATGCTCTTACTGTTGGTTTTTGACGGAACCAGCTGACAGGGCTTCTTCAGGGTGTATTGACTGACGGTACAGTCATCAGAAATGGCAAATATGAACAGCTGAAGCATCTTGAGGGCTTTTCTCTTTAACCT
TCGAAGTCTCTGCTGATGTAGATGGAGGCTACGCGCGTCTGCTTGGACCACATCAACTTGTCTGGTAGCGCACGGTTTGACGCGCTTGGAGGTTGACGGGCAGGTTGTGGCCACGCCTTCGCGCGATTCCTATTAGCTGATGTTCGCGAGATGGATGAGGCTTGAAACGCACTTCGGTTGCCTTGGTAACCGTTTGGCTC
TCGTTGTGTGCCATGCTGTTATTCAGTAGACTTTTCCACATCTTCAAACATGACATGGCACAAAGCAAAACCTGATTGGTTGGCTAACCTGTCAGTCATATATCATAATGGGTGGTTCTTGACCATTAAAAGTGGCCAAAGTTCCATAGAAGGGTATAAACGGAGGTTAGAGCCAGCTCTGAATGGGCTGGTCAGCTCTA
GTAAAATCTGTCACCTTGTCATTTATAAGCTTCGGAAGTACGTCCTCGCTTGTGATTGGACAGAACGTCACGTTTGCATCCTCTGGTTGGCTACAAGGCATGTCAGTAAATAAGACAAACCCAATCATGTGCGCTGTCAGGAAGGCGGTTTGGGTGTGATTGGTTGAAAGGATTTAAGGACTCTTACCGGGAATCGCATC
ATAAAATATGTGTCTGCATGTTTGTGTAAGGTTTAGAGTTTGATGACTCATGCCTGGAGAATTGGGCGGAGCTCGAGTCTTCCAAAGATTTGATTGGCAGCTGAATCATACCTCTTTTTTCCCCTCCTTTTGCTGTGTCACTCCTTTATTTGCTCCTCTGTCCCTCCCTTCTTCATCCTCAAAGTGCTGGTATAAAATGC
GAGAGTAGCGGGTGTTAATAGATTTCAGACCGTTCGCAGCTGCTCGCAAAAAGCGCTTCAAAGTGCTCAATTGCCTGATGAAAGAGCGTCACGTCATCTGTCACGGGTCTCTTCGTGGGACAGAGACACGCGACGTCGCCAAAATCAGCCCTCCGCGAGGTCATGATGACTGCACGCACACTTCCTCAAAGACTTCACCA
GAAATGACATAACTTCATTCTCTCAATAGATTGACAGTAATTTCATTTTCAATTTGTTGTGGTTCAAGGCAGTAATGATGACTGACGGGCCCTACTGCCACCTGGCGGACAAATACAAGACTGCAGAGATTGAACTGCAAGAGATGGAGCTGTAATTTGAGAAACTGGCCACCAGCTGGCGCGCACACACAACATAGGCA
AGATACGATTAAATTTAGATTGACGCTTCATTTGTGCAATCAAGTATAGGAAGGCGGGCTCAACGCCTGACCGCTGCAGTAATGATTGGCGCCTTTACCTGTCAATCAAACGCTTTCTACAAATGGTTGTACAGAAAGGCGGAATGGGAAGCTTTGTTGGAAGTTGCACGTCTCAATGTATCCTAATAACGTTTTGACCC
GAAATACGATAAATATGCCGAGTTCAGTGGCTAATCTGCAGGATTCAGCTGAGGTGACGTGACGGCGACCAGTGAGACCTAGCTGTCACTCAAGTGGCCACTCCCTTAATTATGCAAAATTAATTTAACTTAATATAAAGGAAACAGATGAGTTATAAAAAAATTCACCCCCCTCACAGTTGTCATGAAGGGTAATATTA
CAATCACAGAGTTGGAAAAGATATTTTAATCCCAGTTTATTTGCAAAAATAAAAAATAAAAATCTGTGGGCATGTGTTTACATGTTAGTATAGAAACTAGCGCCTGTCAATCAATTCAGTTGGTGGAGAAAACCGCACTCTTATGTCACATTGTGGTGGGCCTCTAAAACACTAATTTAGATCCTGTTTTAATGTCAGGA
CCTCCCCACACTGTGCTTGCATTAATTAAAGATTGCTCTTAAATATAAAATTCTTCAAAGCTCCGCCTTATATTAGAGGTCTGCCTTTGGTTGCTGTAGCTGTCAATCATTAACAGATGCGCGTCATGTGTTTTAATGCTTGCATATGCGCATGATGGCAATATCACTTAGGATAAAAAACATAGCATTATGAAAACATA
ACACAAAAGAATGTTCGCTTCTCAGATCAGTCTCCTAGTGGCTGCAAATGGCACAGCAGTTCTCACTTTCCCTTGAGCAGGGCTTGTGCTGAGAAGTGACTGTCAGCCTGGCAAGCATAACATCAACTCAGTGACAAGGCAGACAACGCAAACTGTGAAAAACACTCAAGGTAGCCGTCTCGCTAAGTCACACATTTCCG
TTCCTCTACTATACCTGGGTTAGTCTAGCGGTTCTGTTTGTCAGAGTAAGCGGCACGCAGTAACGGGCACAGAATATCAGAGCTATGACTCGCCAAATCGCATGTCAATCAAACTGCCTGCGAAGGGTTAAATATAGTTGTTTTCGCACCTGTGCTTTTAAATGAAAATGAGCTGGTTCTCCCCGCCCACTCAAAGTAGG
CTTAACTTGAAGAGTACGCGTTGGCACTGTTCTTTAAAAGTGCACGTAAAAGTAGGCGGAGAAGCCACGTTACGTGCGCTCAGATATGCTTTATTGACACGAAAAAAGGCCAATCAGAAAGAGAGTTTGGGCGGGGCTAAGAAAATGTCAAGATTCTACTGGCTACGAAACGCCACGTTGACACGAGAACGCGCATCAGA
AAAGCGATGGCTGGATCGACTGGACGTCAGTACGTCAGTCGACACTGACGTACTGCGCGTTGTGAGTCGGGTGCGCGCACGTCGCTGTCACTCAGTTGGTTGTAGGAAATGCGGACACGGCGAGATGTAGGGCCGTGTTTATCTTTTCCAGTGATGCGGCCCAAGTCATATTTTATGGAGGTTCCTTGACATTTTTAAAA
TTTCCCGGTGGCCTGATGGTCAATCTGGCCTGCCGTCGTGCCGTTTGATTACCTCACCTCGACATGCCATAGGCTGCTTGCTGCTTGATGGACACCTCAAAGCACGAATCAGGTGAGCGCGATGACCATAAGGTCCAATCATTTCAGCGACGTACTGCCTGATTAGCTATTTGCATAGAACTTATGATACCAGCTACAAC
CGAACTCTCATCTCCTCCACCAGCTGTGGGAAAAGCCATTAGAACGACACAGATCACTCTGCCTATTCATGCCAGAGTCCCAGGGGAAAAAAGTGATTGACAGGAGGTCATTTGTTTGTAACTTTATTTATTTATGGTTTGGTTATGAGTAAAGCAAAGAACATGTGGGTCAGGTAGTGAAAACATGAACAACGTCGCCC
TACTGACATTGAAAAATTACCTGTAGGCTTTTATCTGGAAACAATGAACAATCACACCCAGACAATAGGCTATTTGTAGTCGTAAATCAAAGTGTCAGATGGGCACTGTTATACTAGTGCTTTTAGCAATTAAGTGCTTCCCTTGTATCTTTGACCACTTGTTTAGGTAATTACCACTTGCATAATTAGTTATGATTTGT
GGCATTCTCACCTTTTTATGTGATGCTCGAGGCTTATTTTATGATCTTGTAGGCTTCCTCGGTTGTTGAAACAGCAGGTAGTGTGACTCTGTCTACCTCCTACTGTTGGTAACTGCTCTTCTTAGCAGGCTGCTATATCAGTAAGAGTGAAGTCACTGTCTGTTTGAGTGACAGTTGTTTTAGCTGTTGTTCTTTTGACT
AGGAATCTGAAGGAATAGCCTGAAATGAGATGTGGAGGTACCCGTGGGCTGGTACTAATGCTGTTCGGCTGCAGCAGCACCAGCGGTGAGTGGCAGTCGGGGGTATTTCACGATAATTCCGAAAAAACACGAATAGATGCTTCGTGCTTTTCCGGAAGTCTTGTGAGGCGCCGTCTGCTGGTTTCTCTGTCACTTTATAC
TCTAAAACTAAATTCGTCAGTGTTGTTTTCATTCTCTCATATCCAGACCTTTACATTTTCGCAGCTGTAGCATCCTGTCATCGGAACAGAGTGATTGACAGCTGATATTAACCAATACATTTGCGTTCTGATCTAGCACAGTGGGCCAATAAGAAGAGCTTGAAGGTAGGCATTGCAGGCTTTGTTTACTGCAGCAAGTT
AATGCTCATATACAACAACAAGCTATGTGTTAAAGTATGTTTGGCACTATGGTCTTCACCAGGGGTGCCCCCACGGGAATACATTATTGTGGATTGATTGGTGCCACTGACATAGCTGATTCACTGCCCTTCCCCCTCCCTGATTGTCGTTGACAGCACACACCTACAACATACAGCAATGGCAATTTAATATTTACCTT
TAGCACGTCACCGGGCAGATTCATTCTCAGGTTTACTTGCTGTTAGCTATTCTTCTCTTTAATGGCTATAATATGAATGTGTTCACATTTAAGAACACTCTCCTGTCAATCAAACACCTTCTGTGACGCTCAGTAACTGACTTTCACATGAATTTGAAGAGTGCTGACAAATACAAACTGTGCTAACAAACCATCAGATG
TTATTTGTAGCTTACCGTTTTAACGACCTTACCTGCATGGTCTTTGTTTTACCCATAAACAAATCATACAGTAAATGAATAAAGATAAGTTACACACATAATTGCCACCTGTCAATCACTTTTTCCGCGGGACTCATGAATGGGCAGAGTGATCTGTGTCGTTACGATGGCGTCGGTAAAAAAAGGTGCACAACCAACAG
CAGAAAAAACTGTAACGTGTTTGGGAACAAGGGCGAGTAAATGAGGAGTAAAGTCTCATTCTTGGGTGACGGATCAGTGTGCACTCTTGACTGATTGACACGTGAGCCACTCATTGTCAACATGACGTCACACTTTGACAGTCTGTCAGAAAAGCTACACGTCTAGTAGTTTCTAACGGTTAGTTATCTGAAAGCTCGTT
ATCACCAAAGCAAATATTACTACAAAATGTCACGAATCATATTAAAAGACAATTGATATATTTACACACACACACAAAACTGCTCAGCTGTCAATCAAATGATGCAACTGACTGCAGCTGCCAGAGCACAGCACGCCTTTTACAGGTTATGAAACAACTTTGAGAAGTGCTTTTAAAGCACAAGTATATAACTTTAGGTT
TATTTTATTATATATTTATAAATGTTATTATTGTGTCTTTACTGCTCATCAATAGTAAATAGGAGGAGTCTATAATGATTGACAGGTCTTGACAGTTCAGAAGCAGGTGCTGCTCCTGCCTTGTATTTGCATGTTGACATGCTATATCTTAGTTAAACAACATGAGTCACTGTGATAATACGGACCGCACGACAGCTTGG
TAGTGGGCAGAAGGTAAATATAGTTGCCATGGGTAATTTAGGAGTTTAGTGGCGAGCCAAGCACTTCTGTTCTACTGAATGCCTTTTAAAAGTGGAGAATCAGCTCCTGATTGGTGCGCCAAGTGCATCAAAATGGTGATTGATGGCCTTCTTGACCAATAGTTGCACACCTAGGACAGGACAGGGTACACAACAGAAGA
CTCCGTCGCGGCTGCATACATTTTGAGAACGATACAATAACATTTCAAAACATAAACGAGAATCAAAATATTCGCGTCCGTCAGCTGAGATGCACTGACAGCAAATCATGTGATGGCAATTGGTTCCGGTTTTATGTTTCAGTCGGTCACAAAATAGTGTAACATACGGGAGGCTGCTTTACCACTTTCTGTGAGTTATT
AAGTGCCATAAAGTTTCATGAGTTTGCTTTGCTGTGGGACTCTCACTATCAGTGACGCTCGAGCGTTACAGCATGTTAGCTCCACCCACAGCGCTTTGACTGACAGTTTGCTACTATGAGGCTCAGGTGAAATGATCCTGCCAGTCTTGTGAGTTGTTGCGACAGTTCAGCTGTTTGAAGCACAGGCGCCTTCAAGTACT
TGACAACTGTTAAGGGGGTGAGTTTTGTAATAAATCATCAGTTTCCTTTATATTAGGTTGTATTAAATCTGCATAATAAAGGGCGTGGCCACTTGAGTGACAGCTAGGTCTTGCTGGTGGCCGTCACTTTACCTCAGCTGATTTTGGCTGATTAGCCGCTAAACTCGGCATATACGTACATCGTATTTTTGTGTTGTTTT
GTGTCAGCATAGTGGCAGATTCAAAAACAAGACTAATGTCAAGCTAATGAGGCAGTGATGGTCACTAATGGGCAGAGCTTCTGCCTCTGATGACACATACAAAGAGAGAATGTCAATCAAAGTGACTATTTTTATAAATGGTGATTATAAAAAAACTAAAATGAATTCATTTTAATCATGATTTTTGCCACACAAACTGT
ACCTGTAGGATTACGGCACAGATTTGTTGCTCTATGTCGCCCTCTGTTGCTGAAATTGTAGTAGTGCCTTCTTTGGGATGTATTAAAAGTCAGTGACGTCACACTGACAGTGACGACAACCACTCTTCCGGGTTTCTCAGACAAAGTGCGAGGTTGATTATGTAGTATCTAGTTTGTAGATTAATTAATTCATTCATTCT
TCTCGGTATTATGTTTTGCCACTCAATTAGCATTATCATCCCGCTGAAATAGAGGCCAATTTACCTTTAATGACATCATTGTTAGATGAGTGACAGCGGTCCGGGTCGCGGCTATCGCTAGATAAACGAAAGGCCGGTCCCCGTCTTCCCAACTGGCCGCGGTGGCGGCGGCGCCAGCCAATCACAGCGGACTTCCCTCA
GAGTGCTGAACAGATCTTTTAATCCCAGTTAATTTGCGCACATATTGTCTTGTGGGTATGATTATGCACGTTACTATGGAGATAAGTTAATATGCGGCTGTCAATCAAATCAGTGTGCAGGGAAACTGCACTCCAACATCACGTTGCGGTGGGCCTCAAAATGGGAGGGAATTGGGTCCTATTTTAACATCAGGAAATTT
AAAGCCTGCAGTGCCTATACCCCACCTTAAAGCTCTTCTGATTGACCCACTGCTCTTGAACTGAACGCGAATTAATTGGTTAATATCAGCTGTCAATTACTCAGTTCAGATGACAGGGAGCCGCTAAAATGTAAAGGTCTTGATATGAGAGAATGAAAATAACACTGACACATTTTGTTTTAGAAACCACCTAAAGTTAC
TTGCATCTGTCAAAGAGGAGGCTGAGCATACGCAGGAGCTTGTCCCACTGTAATTGAATGTGAAAGCTCAGGCAGGCTTCCCTTTGGTCTCTGATTGACAGTTTAAATCTGTGCTGTTCTTAATGGGGGCTTGAGCAGACGTGTGAGCAGAGCTTCCTGACACAGGTGAAAGACAGCACTCCATTCTCTCATCTGTCTCT
TCCTAAAAATGCGGTCCTGAGAGTGCAGCCACTCCAGTTGTGCAGGATTACCCTTCTCACGCAACTAGACAAGGTCGACTGTGATTGGCTACTTTTCATGTCAGTCAAATCACGCTTCAGAATCAATTCTTAAACTTCGGATACTGATTTTCAGCAGCTTATGACACAATGCACTAAAATAAACATTCTAAGCACAGCGT
TAGTTCATAACAAATTAATTAATTGTAGCCTACCATTTTCACCTCTTTGCTTTACCCATAACCAAATAATAAAAGTTACACACATTACCACCTCCCCTGTCAATCACTTTTTTTTCCGTGGGACTCTAGCATGAATAGGCACAGTAATCTGTTATAATGGTTTTTCCCACAGCTAGTGGAAGGGACTTCATTTGGAGTTC
GGTAAACTACACATTTAAAGTGACAGAACAACAGTGAACAGCACCAAACGCAATAATGCACTGTCTCTTTAAACGTAACGTGTGCAGGGGGCCCGTCTAAGCAATAAAATGGGCGTGGTTGTGATTGAAGGGGCGGGGCCGGCCGAATGATTGCTCGGAGCGGAGGTTTAGAGCAGATCTTGACACAGGAAGGATGCGGG
GATCCTAGCAAACTGAACAGACCTTTTATTCCCGAATGCTTTTCGCTTGTCTTCTCATATTGATATGATAATACACGTGACTACCGGGACATGTTATGCAGCTGTCAATCAATTTGGTGACCGCACTCCTTCGTCAAGTTGTGGTCAGTCTGAAAACTGTTCCAACTGGTCCACCGTTTTTATGTTGTTTAATTGAAAAA
AGTTAAATCTCATTCACACTACAAGTGACTCGCAGCGACAAAGCAACAAGCGTTAAGAATCCTTCATCTTTATGCAAATGAAGAGCAACTTTCGTGAGTGGCAGCCATTAGGAGCACCAGTAAAGCTCACGTGATGCTCTCTCAGGCCTGTTGTATTCGTGCTGTATAAACCTACACAGACTTATTGTGTGAACATTTAA
CCTCTGAAAAAAAGAGAAGAAAAAGAGTTCGAAGCAACCCTAGGCCTCTGTTAGGCTCCGTCCCTCCCGAGTCAATTGTTCCTGAAGCCTGGTGTCAACCCTGCACCATCAATCACCCTCCTTCAGAGGGGGGGAGACAGGGTGGGGACACGCCCCTCAGGACAGGGGGGTGGTAGTTCTCATGCCCTCCCCGCCTCGCA
GTCGTTAAAAAATCTCAAGATGTCCTTTGAAAAAGAGTAGGGGTTTACCACTGCATCCTGGCCAAATTTGGTCACTGGCCTCTGTCCATCATGGCCTGCCAATCATCCCCATATCATAATTGGTTTCATCAATCTGTCTCCTCTTCACCAATCATCTGGTATGTAGTGTGCAGTCTGGCGCAATATGGCTGCAGTCGCGT
ATGCTAATTTATTAATACATGCACCTCAATTTTCTATGAGAGTAAAAGATGAATTACTGACAATACGCATGCCACAATCCAATAAAGAGATGATTGACAGCTGTCAGAGCAAACATTAAAAAGTGCATATTTCTCAAACTTCGGCATGTAATGCATGAGTGTCGAGCGCAGAGTCTTTTACCAGATAAAGTCGGTGCAGT
GACTTTAAATCATTTACAAGTACTATAAGCTCTAAAAAACCTAAACAGTTTGTGGGAGGGACCTGCACTTTTTTTTAGCCAATCAGAAACGGTCGTTGTCTGTCAGTCACTTGCTGTATTTGTCATTCTGACACGGGATTGGCTGGCTTTTGTTTGCAGGTGTAGAGTGGGCGGTGTCGGAGTGTTAATATTTATTCATT
CTACCATTAAACATGATAAACCTTCACTATTAAACCAGAAACATTCATTATAAACCACAAAGCCACTTTCAGACCACAAAACCTCTCTCTGTTGCCGAGTGAATGACATACAGGCAGCCAATCAGCATTCGCTGAGCAACAAACAGCAGCCAATCAGCATTCGCTGAGCCACACACAGACTAATAATATCCCGCCTCGGC
GCATAGATACTACTATCTGAAAAGTAAACGTTAATTCCAATCCACAAAGCCACTTTCAGACCACAAAACCTTCCTCTTTATCCCACAGTGATTGAAACAGAGACAGCCAATCAGCAACCGCTGAGCGACATACAAGCAGCCAATCAGCAATAGCTGAGCAACACGCAACCAGCCAATCAGCATTCGCTGAGCCACACACG
ACAGTCTCATCCGCTCTCACGTGCATGTCGTCTCTGCCTCTGAATCCATTGCTAAGCAACCAAAGACGCCGCAGCTCACAACAAAGGTATTTCAGTTGACCGACAGAATCTTTAGCCAATGAGAATGGAGAACGAGAGCGACGCGCAGCGCTTAAACCAATCAGCGTCTTGGGTAGGCGGGGAGAGCCAAAACGCAAGAG
AAATTCAATTAAAAATGTGAGTAAATTCTAAGTTTAACCACAATGAACAGCAGATGTCAGCATTCCTCCTCTTTTCTGCCCGAGTGCACCTGTCAGAGCGGTGCGTGAGTGACGTCAACCGGCTCACCTTATCTTCCCCGCCCCTCACGCAAAACACACACGCGCGCGCACACACACATACGGAGAGAGTCAGAAGTTTG
TCCGCTGAAAAACTAGCAGCTGAGGCACAGCGCGCTTAAACCCCGCCCCTGACTCGCTCTGATTGGTTTACACACGCGGAACTTTTAATCGATTGATCAATATCGCTGTCAATCACATGAAAAGTCTGATTTCCTTCCTTATTTTGTTGATATAAGCGTTACTTCTACATGATCGGATTTCTTTTGTACACAAATATAAC
AAGAGTCTCAACCAGCATGTTTCAGAACACAATCACCTACTGCACCTTTAATCTTCAGACCATAAATGTTTTCCTCTTTTGTCGGGAGACTGATTGACATACAGGCAGCCAATCGGCTTTCACTGGATGCCTACAAGCAGCCAATCTGCTTTCGCTGAGGGCCTATAAGCAGCCAATCAGCTTTCTCTGATCAGCGTCCG
CAATCAGGGATTGCACAGAAACAATGTTATATTCCTCTGAAGAGACTGAAGAAGAATTAATCTTCTGAACACAAATGTTCCCCTCTGCTGTCGAGACTGATTGACAAACAAGTAGCCAATCAGCTTTCGCTGAGCGCTTACAGGCAGCCAATCAGCTTTCGCTGAGCTCCTACGGGCAGCCAATCAGCTTTCTCTGGTGA
GTGAGCTAGTATAAAGAGGAGTTTAGCCATTAACTTTTGAATTCATTACAATACAAACACCTGAGGCGATTTCTCTGATTGATGAGTGGAGATGATTGACAGGACACGTGACTAAGCAGCAGAACGGGCCGTTAATGAGTAAGACTGACCCAATGCTTTTATAATCTTCTGCTATATACTCAAAATATGCACTTTTTATT
ACTGCAGTGACAGAAACACAACACGTCTTTAAACATTTCCTGATGTTAAATTCAGGCCCACTGCAGCATCGTGAAGCAGGCGTGCAGTTTCTGATTGACAGCCACACATTAACATGTCTCCATATTAATGAGTATAAACACAGGACAGGATTGGCACAGACACTGGGATTAAAAGATCTGCTCAACTGGTAACCACTGAG
ACAGCAGCAGTGTGTGAGGATCTCCAGCAGCCTCTGATGCTCAACAGCACTGAACTGGGTTTGTTCTAATCAGACTTGATGCAGAAACACTGTGATTGACATTCCCCTGCTGTACGTGTCATCAAGCCCCGCCCACTAGTGCCCATCTCATTAGCATGTCCAGCAGGCCTGAGTGAGAAGCAGCCGTCTGTCCATTCGCC
TTTTTTTAATTTCCTGATGTTAAAATATGATCCAAATCCCTCCCATTTTGAGGCGCGCAGGAGTGTGGTTTCCCCACCCACCAAATTGATTGACAGACGCATATTAACATGTCTCCACAGTAACGTGCATAATCATATCAACAAGACAGGACTCGCGCAAAGCAATCGGGATTAAAAGATCTGATCATCAATCATCATCA
CAGAGCATCTACACGTGTCCCAGCAAGCATCCTTTTGTGTTTAAAAGAAGTCTAATAGACAGACATCCTGGCTAAAACAAAGCCAAATTTGGGCTGTCAGTCAAAATCTAATAGACGTCCAAGAATAGCCCAAAGCTAGACTAGTCATAGCAATAAATAATCACACATGAAGTCTATCTAATCTATTTATTTGGTGATTA
CTCCCTGCAGACACGTGGCACATGCGTGTATGCATGCATGCGTATGTGTGTTTGTATGTGCATGCACCAGTGGCTTGCACATGGGTCCCAAAAAAGCCGGCCATCAATCAAAGTCCCTCCCTTTCCTGCTCTTTTGTGTTTTGGTTGTGATCTTAATTGGCCTGTCAGTTGCTTTCATTAGTAGGCACAGCCATCAACAC
AGGTTAATCGCTGTCTGGAAAACACCTCAGGGCTTCCGTAGTTCAAGGTATTCTATGTAAACATGAGCCACGCTCTCTGCAAAGCCTCTAATCATGCTGTCAGTCACCTAAAGGCCTCAGAAATCATGCAAGTCAGGTAACAGTAGCTAATAAGGGCTAATAGATGTATATGATGATAATGATAACGCATGATGATGATT
TTTGATAAAATACACAACTTTATTACGTAGCAAACGTTATTCGCGCAATAGGAAATAGTGTTACGTTTTATATCTTCCCACGGAGAGATTTGATTGACGGACGCGCAGAAAGATGCGTTTTTGTGCTGTTCAAACAGTTATTAAATGTACATATCTCAGTTTTAAATCAACACCAACTTTTTACTAGCTAGTTTACTGAC
CAACGCTGTGCTTAGAATGTTTACTTTAGTGCACTGTGTCATAAGCTGCTATAAATCAGTTTCCGAAGTTTAAGAATTGATTCTGAAGCGTGATTTGACTGACATAAAAAAGTAGCCAATCACAGTCGACCTTGTCTAGTTGCGTGAAACGTAAGGGCGGGACGAATGCTTTCTGTGTTGCAGAGACAGAAAAAACAACT
AACAACGCGACAAGCACGTGCACGCCAGTGGAAACTTCCGAGACTGAGTGGGCGGGACTAATTTGCGAGCTGCGATGCTATTGGCTGACGATCTGATTGATGGCTCACCTGCAGGGCTTAAATACCACACGCATGCAAGCGGCGTCCGTGTATACGTGGACAAGAGGTAAGATGCTGTCGTATTTTAAGTATATTTTAAG
TCATTCACTGCTGATAATAACGCATGTGAGACTCGTTTTAATAAGGGAGTTTACGATTTATGATTCAGTGCATGGGGTCAGATGATCAACCAAGTGACAGCTGTCAATCAAACCGATCGTGGGCGCGCAAAGCAACCGAACGCAAGTTGTCAGAAATCGTGCTGCATGCAACGCAACGCACGAAACGCAACGCGAACGCA
ACACTCTTTAACGCCAGGCTTTTAGACGCATCCGTGCCTCCGTGCATCTGCATAAAAAACGCGCTGTAAACACGCATGCATTCATATCAGCGCACGTCACTAGTGATTGACAGCTGTCGTGCACTACACGAGAACGCGCATATGTTGGTGCGCCACGAGACGAGTGTGTATAAGTTTACATATTGTGTGTATTTGTGTAT
TTTAGACGCATCCGTGCCTCCGTGCATCTGCATAAACAACGCGCTGTAAACACGCATGCATTCATATCAGCGCACGTCACTAGTGATTGACAGCTGTCATGCACTACACTACTTTACACGAGAACGCGCGAATGTTAGTGCGCCACGAGACGAGTGTGTATAAGTTTACATATTGTGTGTGCGTGTGTGTGTATTTGTGT
TTAACGTCTTAAAAACATGCTATTTGCCTGAAAGACTCGCAACTCGCTGTTTCATCTCCAATACACGAAATGTGGAGGATGTGACAAGATGATTGACAGGAAATATTATGATAAAGCTTGCCCACTCTTCTGTTACACACGCGAAAGTATGCCCTTTTCAATTTACAAAAATAGTACAACCCTTTGGGGCATATGAAATG
CACAAAGGTAAATCAGCACTGTTTAAGAACACGCTCAAATGTTAGTAGGAAATAGACTTTTTTTAAATTTAGGAGTCCTGCGGAAAAAGTGATTGACAGGTGGTAATTTAAATAACTTATCTTAATTTATTAATGATTTGGTTATGGGTAAAACAAAGACCATGTGGGTCAGGCAGTTGAAACGGTAGGCTACAAATAAT
TAATCCTATAATATATCCTAAATCCTATAATCTAGATGTGTATGCTTCAGATATCCCACAACAGCTCCTCTGCAAATGTGTGTCTCCTCAGTGATTGACAGCTAATATAAATCCGCCTCCAGCAATAAACTGACCGTCTGTCTGGAACTCGCAAACACGGACACGCGGAGTGATACAAACTGTGAACAGTCTCAATGTTG
AATCCTATAATATATCCTAAATCCTATAATCTAGCTGTGTATGCTTCAGATATCCTACAACAGCTCCTCTGCAAATGTGTGTCTCCTCAGTGATTGACAGCTAATATAAATCCGCCTCCAGCAATAAACTGACCGTCTGTCTGGAACTCGCAAACACGCACACGCGGAGTGATACAAACTGTGAACAGTCTCAATGCTGT
TGAGAAGCGGCCCATATATCCTTATGAGAAAACTGAAATAATCGAAAGGCGCAGTTCTCCATCCGCTCCACGAGGCGGCATCAGCGAGCTGCGCTGTCAGATTGACGTATTGACAGAATTTGATTACATTCATGCTGTTTTACCGGCGTAAAGTTGAGCTCCAGCAGATGACAGCTTAGTAACAGCCTCATAATGTCAGT
AACTAAAACTTATAATCATGCAACTGATTATTGGTTGCACATAAAGTGAACCCACCTGAGAAAGAATATGTAGGAGTTGTTTTCCATCACCGTGTGTGACTGACAGCTGAAGTATCCGAGTCCCGTGAGGTTGAGGCGTGAACCCGCGGGCACCTCCAGCATGCTGCCCCACGCCTGGTCGCATAGCAACTCCACCTCCG
TTGTGAAGTCTTATGCTTTTAATGTAGTGCAGAGAATTTGTAGAAAAAGAGGATGTATGTATGGGTGCGACCAACGGAGGACTGAATAATGATTGACATGCGACGAATTCTACTAAACTCCACCTGTTAGTATCAGCTGCGTATAAAAGCCAGTCAGGAAATGAATATTGAGCACCTCCTGAATGTAATTCTTGCATTGC
CCTCGATTATTGAATCCACGTCTCGCTTTCCCTTCAGTTGGCCAGCAGTATAAACAGCAGTGCTGAACAGGAGCAGCAGGGTGACTGTATGTCAGCTGTGTGTCAGTATTGATGTATGGCTGTTTGAGCAGCGTGTCAGCGGCTCTTTGATTCAGTACAGTGAATCTACTGTACCGGTCACCGGAGACAATGACCATCCC
TTGTTATTTTGCATCTGCTTTGTGCACCTTGTGTTCGCAGCATATCTCTGTTTGTCAAATAACAAAGTTAATCTCACAGACAAATACTATGCATTACCTGTCACTCAACAGATGTCCACCATTACAGTCAATGTCGGACCACGTGCTTCTGCTGGACTAAACACACCCTTTCACTCTGTAAAGGAAAGACACAAGTAAAT
TAATAGCTTTTAAACGTATATACATAGTTGTGTCGAGGCGGCTGTCATCAGTGTCATGTTGTTGATATTGATTAGGCTCTAAAGGTGTCACTGTCACGCTGAACGTCAACGCCGCTGACGCCCCCTGGTGGAGTGGAAGGGAGTCAGTGTCAGTATGAAAACAACACACTAGTAGTGTGTCGATGGAGACAGGATACATT
ATATTGATATATTTAAGAACTATATTGTGTATGAGGTCCCTTTAATTTTTTGTCACGCCAGCCTCTGCTGCAAACGCTCCGCTTTGGCTTTGTTCTTTTGCGACGCTGACAGTCGCTTGACGGCAGACTGGGGCAGGGCTCCCTGTAAGATCTGAGGCATCAGATCGTCCGCGCATCTGTCCGATAGTCCAAAGTTTATT
TCTCATTTTCTTTTTGTAAACAAAAAAGGTTAACCTGGCCTAAATAAAAGATGCCGTGTGAGTTGAGCGGCAGACCAGACGCGCGTGACGTCAGACGCTGGCTGTCAATCAAAGCCCCATAAGCGCAACTACAGTAGAAGCTTATCGTTGAGGAGAGCGCAGCGTGTTCGCATTTCAGCCCGTAGTTTATGCATAGGCGT
CCATTCTGTTTAAAGCTGAAAACAAACCCACAACCGTTCCCAGAACAGTTTTACAGTCTATGACGAATCCTCATGTAAAACTCGCTCGATGAATTGACATCCCGTGAAGCCAATCAGCGCGAGCCACGAATAGAGCGTGTAGGATCGGACATGTAAGACGCTGATTGGGCGACGCCGACTGCGGATCGCTCTCTGGTTGG
ATTTTACTGCACTTTTTGATTGAAATGAACACTTTGTCAGTCATCAAAATGTAGTTTCGATAATGAGTGTTTACACGCTGTCAAACAATGTGATTGACTGCGAATCTGACCTATGAGTGTAGAAATGATCGCGCTTCCCTTCCCGGATTGGTTATTTTTCGGGGTGTGTCAAAGTTGACCAATAGCAACCGTGGGAGGAC
AAAATTGATGTCTAAAATCATAGACACGCCCCCTTTTTTAATTTTCCTCCCACGGTTGCCCCAAAAAATAACCAATCCGGGAAGGGAAGCGCGATCATTTCTACACTCATTGGTCAGATTTGCAGTCAATCACATTGTTTGACAGCGTGTAAACACTCATTATCGAAACTACATTTTGATGACTGACAAAGTGTTCATTT
TTCCTAACGTAAAATAGGATCCAAATCCCTCCCATTTTAAGGGCTCACCACAACATGACATAGGAGTTTGGTTTCCCCACCCACTGAATTGATTGACAGCCGCGTATTAACATGTCTCTATAGTAACACGTATAATCATATCAACAAGACAGGATGTGCGCAAAGCAACTGGGATAAAAAAGCTCTGTTCAGCTCTTTGT
TTGGTTCTACTGTTTTAGTAAGCCCCGCCCCTTGTGTGCAACAACCAATGAGTTGGGAGATGCATTACAGATGTCCACCCTTATTGGTCAGATTCAACAGTCAATCAAATTGTTTGACAGCACATAAACACTCATGTATATATCTATGAACACTCATAACATCATGTTTATTTAAACAACAAATGGATTAAACTATAGTC
CTTGTTTCTTTTCTCCGTGTTGCTATTGGTTCTATAGTTTCACTAAGCCCCGCCCTTCACGTGCATGATACGATGTCCACCCGTATTGGTCAACTTCGACAGTCAATCAAATAGTTTGACAGCACATATACACTCATAATATCAGTTTTTAATCGCGAGTAAATGTTTATTTACACCACAAAGAGTTTTCAAATGTTATT
TGAGATCCAGTCGATGTTTTTGATTTGACAAGCGGCATTTGCGTTGTCCGATTCCATAGCTGTCAGCGCTTCTGTCATGTTGACATCGGTTTCCATGGCGATGAGTGACAGCAAGGTGACGCGCACTGAGACGTCACGTTTTAAATCGATTTAACGCGCATTTATACATTTCATTTGTTGGCCATTATTATTATAATAAA
GTAACTAACATTCTTTGCTTTTTATTACGGAAAAGGCGAGTCTTTGGGTCACTGTTTGGTGAACTGTATGTCAGGAGACAAACGGCGCCCTGACTGACAGGAAAGAGAGAAACTTTAATGTCGGCAGTGACCTGAGTGACAAGGAACAGCTGAGTGTGTGTGTGTATGTGTGTGTACACACACACATCTGGAGACCCGCA
ATCTGGAGATGGCCCTCCTGATTCAGAGGCGCCCCGGTGTGCTCCACGGGTCCTGGGACAGATTAACTTCACCCTGCAATCAATCAATCCCCTTCTGTCAGCCATTTGCAAATCCGCAGGGGAGGGCATCCTCAACAAAAGTGGCCTACCCACAATCCCTTGCTCTGCGGGGTCAAGGGCGAGACGTGCTGGGTGACTGC
ACAAGATCGCGAAGGGTTTTACCTTGGATGCCGGTTTGATGAGACATTCTGGCTCTCTCGCGTCGGCCGGTTGGTTGATGGTAGTAGTGAAAGAACACGGAAGTCGGAGAATGAACTACAGTCATTTGAGATGCCTGTCATGTGATGTCATTACGTGGCCCCGCCCACTGCGGCGCTCTGTGCAATATAGTGTAAATATT
TATGTGTTGTGAGACACGGTAGGAGATTTGGGGGAAGTGGCATTATATGTGTGTGTGTGTGTGTGTGTGTGTGTGTGTGTGTCCTCAGGAGACTTACAGCTGTCACTCAGAAGCAGAAGAAGTGTGATCTCACCGCATACACTCTTTGACACCTGCTGACACCACCCACATGTTTGGCCACACACTCACTTTTCCCAGTT
CAGCTGAACAGATCTTCGCAATCTCAGTTGCTTTGTGCATGTCCTGTCTTGTGGATATTATTTGCGTTACTGCGTAGAGATGTTAAAACGTGGCTGTCAATCAAATCAGCGGGTGTGGAAACCTCACTCAAGTTGTGGTGGGCCTCAAAATGGGAGGGATTTGGATCCTATTTTAAGGACAGGAAATCTGTAAAAATACT
GGGTCAGAATGTTTATCCAGTTAGATAAGTTAAGACTATTAGAGGCCTTCATTGCGATCACAGTAGGTGAATTAAAGGCGTGCGTCAGTTTGATGTGCGTTTGACAGGTGGAGGAGAACAGACGTGTGTGTCACTCACCCTGATGCCCTTCACTATCGTTATGTTGTCATTCTCATCCGACTCAAAAGACACACGGCGCG
CAAAATATGAGCATAGGAAGCACCATGCAGCTGTTAGGAGGCCGTATTAAAACCTGCGATGTACTGACACCTTTCGTCCAATGATGGAACTGCAACTGAAAGTGAATGGAGTTTTGTACTCCTCAGTGTCAGTTAAATTATAGCATCTATTAAATATTTCAGTATTTAGTCTGTGCTGTATGAAGAAAAAAGTGTATCTT
CACACCCTCGGTCCCGCCCTTCAGTAGGCGCGCGATAACACCGCTCTTGAATACGCGCGCGATAACACAGCTGATCAAAACGCACGCGACAACGCGCATTGAGTGACAAGCGCGCTGTGTACGGATAGAATCAGCGGAGCGGGGAGCGATCTCTCTCCCCGCTCCGCTGATTCTGTCAGAGTACAGCGGTCGGCGCGGGC
AATACCAAAAGTTTCCTCCAATCAGTATTTTGAGTAAACCAATAGAAAATTACATATTCTGCCATTTAACTTACCTGCCCCATGAGTGACAGCAGTGACGTCACCTGTGTCTCCCTGCATGGCAGTTTTTCAGCAAGGGTGCGCAGTGTGTCTTCAGGATAACCGGGACACTGCAGAGTTACAGGCATCCTCTGATCACA
AAAAGAAAACTGGGTTGAAAGATAAATGATTAAGCATTGTATGTTTCTAGCAGATTGAGATGAATAGATGGGTTAATAAAGGCGGGAACTGGTATTGACAGACAGCGAAAGACAGCCAATCAGGGGCTTCCTTTGCAAGTAACGTTTTAATCCTGGTCAGAAGGGCTAAATATGTCACACTGACATACTTCCCCTGGAAC
GAACAAACGACGCTCGATTTGCGAACGAGTCACTTCTAATTGATTCATTTGAAGGAATCGTTCAACTAGGATTGCGACTCGGTCAGATTGATTGTGACAGCTCACGTATCATCCCTTTTAACACTCGATATTTCCTTTTGGTCGCATCAAAAATGTTTGTTATCGTCTTTTAATAAACAAGAAGATAAATCGAGAATATG
TTGGGGTTCTGGTGGGGGAAGAGGGGGGCATTTACAGACACTGCTAAATGTCACCAGGTGCATTAGCATTTAGCCCAACTAGCTGCCTGTCAATCCCATTTTATCTTTCCCCACCCTCTCTTTCAGTTCCCTCCTCCCCCCACACCCATTTTCTTTTTGACCCCTTGATAAGCCAGAAAGAATGAGTGCTTTATCAGAGG
TTTCATACATTGATGAATTTGTCGAAGAAGAGGCCTGAGAGAGACATAACAGACAACAAAACACGACGCGCTGCTTGGTTGCTGATGCTAATGAGTGACAGGTGAAATGAAGGGGAGGGGCTCTCACTCTACCCTACAATTTGATTGGACAAAATGCATAAACGCTCCTTTATATGGTCCATTATTGGTTCATTTTCGCA
GATTTATATATATACATATATATTAAAGGCTCTGAAAAAGACTAAACGGGACTTCAGCGCTTGACGGGAGGGGGGGGGCGTGTCTAAAGATGGGTCTAACGCGTCCATCATATCAGCACCAGCCAATGAAATAAGTAGGCAATCGTCTACCGTCTGAGCAGGGGTATTTGCATAAAGCGATCTCATTGGCTGACGCTTCC
TCATTTGGGGGTGTCCGCGTTGCTGAACAACGCATGTAAAACAGTGTGAAGACTCGCGCAGCCGCCTTTTCTTCTCTCCTGAACTTGAAAATATGATTGACAGAATCGAGATCGAGATATTTACGATTAATTGTGCAGCTCTAACACACGGTAAGCTCCAGCTCAGTGTCCTCTGACACACTGATATCGTCATTCACAGA
GTTCCGGATTTCAGTTTCGCTCTCTAATGACTGTGAGTCAGGCTGGATTACTGTAGTTGCGGGGCTAGAAGCGTTCTGTAAGAGGGGCGGGGCGAGCGGCTGTCTGTCAAATGAGAGGGCCGGGCTTCGGGAGCGTTCTCTGATAAGCGGGGCGTGTGGCTGTCATGGTGAGGGCGAGGCTTTCCATGACGGGTGGAGGG
GCTGTGCGCTACACGCTGGCTGATGCTGATTTGCACACGTACTGGTGGACGAAACGTCATCAAGTGAGGCGAACTGTGATGAACTGATTGGACCGCGTCAGTGTCAGTCAGTGAAGGTTCTGGATGGGGGAGGGGCTTCAGCTTCTGCTGCATTTCAAACGGGCCGAAAAAGCAAAATATTCTGACAGGCCTTAACCCAA
AACATAAAAACAGTGGACAAATTAGAGCGGTTTTCAGACCGACCGCAACTTTACGTAGGTGTGCGATTTCCCCCCGCCCACCGAATTGATTGACAGCTGCGCGCATTAACATGTTCCGGTAGTCGCGTGTATATGTCAACAAGACCAGGCAGACATACGCAAAGCAACCGGGAATAAAAGCTCTGTTCTGTTCGCTAGGA
CATAGCTAAATTTTATCTGTAGTCTCGATCATTACAATTGATGAAATTTTGGTCTCTAATCGTAAAGTAGGCTTCTCTTTAATCTGTCTCCTCCCACGTGTCACTCAAACTCATAGATATATACACTAGTTATCGCATAGGGACCCTGAGCATGCGTCAGTAGCGCCGCCACATTGGTACAGTGCTCCCAGGACAAATGT
AGACGCACACAAACATGGCAGAAATACACAAATATCACACTGCCAAAACAAGCGAAACACTCACGGCCAGGAAGTGTCAGGTAGGTGCCTTTGATCTGAGTGACAAGCAAACCGACCAATAGCGTGGGTTATAGCGATTTACGACCCCTCCCATGAGGAGAGTTAGCCAATCGTGCCGAGGAACCCGGTCTGTGTGAATT
GTTGCCTATCGAAATGCATACCTTAATCAAGTCGTCTGTTAAAAAGTGGCAAACTCGCAGATGTGGATTATTATCACGGCCGCGTGAAGCTGCTTCCCATCAAATCTGCCGGGAAAAGTCACTCGTCAACTTCCCATAACATCATTCGCCCAATCAGAGGCGAGAGCAAAGGCTGATGGGAAATTTAGTTCATTTAAAAA
TGTTTGTGATTTTTATATATTACAAAATGCAATGCAAATGCGACTGACCTTTAAAGCCTTATATTAAAGCTGATTTCTCATGGCATTTAATAGTAAATGATTGGAATCTGAAGTGTGTCAATCATGCTGTTTCACATCTGGGTCACTGACACACACTGAGAGAAAGGGGGCGACACGTCTGACCACTGCACTGAAGTCGT
TCTTTGCGAGGTAATGCAAAGATCCATTCAAATGGTTAGTCATTCTTGAATTGGTAGTTCCATATTTACTTTTCCTCAGGTCAACATGCCAATGAGAGGCTGTCTGTCAATCATCAGAAGCCATTTAAAAAAAATCGAATGCAAAATTTTTTAACGATCAACCAATGATGTCATAAACACCACCTTCAGATGATCAATAC
TGATGTTTCTTAACGATAACGCCTGGTTTGACTGCGTGTTTTCCCCTTGTGGAGCATCATCGGCTGCATCCCGGCGCTCCCCCATCACACCGACATGTTCGCGTCAATCAAATTCACAGCAACAGCATCAGCATCGCATCGGGCAGGGAGAGAGTTCTCGCGAGATAAGCATCAATGCAGTGAGCTCACTGTTTGAACTC
AAGCACTATTCCAACAAAACTTTTGTTTTTAAGTTGTTTTTTCTGTCTCTGCAACACAGAAAGCATTTGTCCCGCCCTTACGTTTCACGCAACTAGAAAAGGTGGACTGTGATTGGCTACTTTTCATGGCAGTCAAATCACCCTTCAGAATCAATTCTTAAACTTCGGAAACTGATTTTCAGCAGCTTATGTCACAAAGC
TCAACGAAAATATATAGGTTTGCAATGACGACGTTCTCTTCCGCAGACATGACAACCAATCAGGTTGATGATTATTTGTGTCAAACCAATCAGCTGCCGAGAGCGACTGCGCGAAGAGCCAATCAGCGCAGGCTCCGCGTTCCAGACAAACGCAGAGCCCGCGCGCGCGACTCCTCGGTTGTTTTTGATAATGCGCGTTC
GGCGGCGCGGCGTCACATATGACAATTTCTTGATCCCTCAGATTGTTGCAGTGATTGATTTCAAGTAAATCTAAGCAAATTCCTATGTCATGTCCTGTCAATCAAACAATAAATAAACATATAAACAAATAAACACTGAAAGGGGAAATGTGCGAGTAAATAGTTAAGAAATCTGAGGTGAACTGAGCCTGCAGATGCCC
CGCTGTCATGTTACTGTACGCCTGTCAGGGGCTCTGGAGATCCTGCGAAGCTATTGGATAAACGAGAGAGGAAGCGAGCTTCTGGTTGGATGTGTTTGCTGTCAATCCAAGAGGCAGTGCCTGCTGAGGACCAATGGGCGCGCCGCATTCTTAAGCGTGAATATGTGACTGTTGTAATGCGACTCCGCAAGATAATGGTG
GCTTCCTTCTCCGTTATACTGAGACGAGAACATGTACGATCGACGTCTCGGTTGGCCAATGGTGGGTCACGTACTGCACGTGCGCCCGCCCACTTCAAATATGATTGGCGCGACGTGCGGAAGCAAGTGAAAGATAATACTGGAGCTTCATTGGACAGTAGCAAAAAAACGTCAGTGCACATTGTTGTTTTATTGGCTCA
TGCTGTAATATGTTGCAGCACCAAACACGGTCAGCCTCACCAACATCCCCACAACTTCATTCCGGGTGAGTGGGCGGAGCAGGGCATCCCGAGGAATGTCACTCAGCATTATGGCCCGCCCCCGCTGTCAGCCCATTGGATAAGAACAACAGACTGGTTGTGTCAATCTAGGAGAGAGCAGGTACAATAAATATAAATCA
GAGGAATATCTGACCGTCCCGCAATTAGCATGTCTTTTATTCTATTGGCTGCTGAAGCTGGTCTCACATCAGCCGAGACCGCAGCACGAGAGAAAGCGACATGGACAGACGGAAAACTCAGCCAATCAGAAGTCACACTGCAGCTTCTCCAGTTCGGCCCACTGGGGCTTTCAGCCAATAGAAGAGGGGATTGTGTAGAG
AAACTCGAATTGGCAGTTTATTTACAAAGATATCGTAGATGTGCCTCTGCTTATGTGGACTCTGACCTGCAGCCTGTCAGCGGGAGCTTCGTCATCACCTCCCTCGCCGAGAGCAGCTTCAATCGGCCAGTCCATCACGGATGCACCGCTGGATTGCATCTGTCCATTAGTTAAAACATTTTTAATTCATCTTGTGTATA
CTGTCTGTCAATCACCAGAAGCCAGTGAATAAAATCAAATGGAAAGTTTTTCTAAAAATCAACTGATGATGGCATAAAGACCACTTTCTGATAATTGACAGACAGCCTGAGTCCTAATAGTTCACCTATTTTTGCAATGCAGTTATTCTTATTTGCTTTGGAAAGATTTGTCTTTTTGTGAAAAGGTTTTGTTTGGTTTT
CATTACACACCTGTGCGGATAAAAAACGTTATCCGTCGCATCATCTTGTAGTCCCGCCCACTCTCTCCTTTTGATGAAGTTGATTGGCTCCTGCTTATGTCACTAACGCCATGGGGACGCAGAACACAGTTCTCCTGGCGCGTTGCGAACACAGTCGCTATTTAACTCTAGTCTATTATGATGATGAATTCAACAAACTA
AAATTTCCCTCGTCCCTGCAGTTTGCTCTGGACGGTCATGCGCACTGTGTGCACGCGCAGCGCGAGCCGTGATGAGAGGAGGGGGTCTCGCGCTCTGACTGACAGCTGTTGCCTTGCCTGCACAATCACGAAGATTATCTGTCAGAGCATCTCACCCGACTGGTCTTTACTGTTTTTGTTTAATCAATACCTTTCTTTCT
TCCTTCAGAAAGTGCCCAGTATATTTACTGGATTTTGAATACTACTACATAGGCTTTTTACGTGGTGTAAATGGTGATGGAGGTATTGCGTCATATGAGTGACAGGAATATTTTTAATCTCTTCGGGTTTATTTATTGATTCGCTCAGAGCTTCTGTTACATCAATACTTCAGCAGGTGGCGACAATGCTTGATTATACT
ACTACTGACTCGCTCAGTAAAAGGCGTGTTCCTTCAGTAATCTCAACCAATGATATTCATCCTCCACATCCAACACTCGAAGGCTATTGGCTCCTGCTAGAATCAATCATCACGACAGAACGCAAGCCACTCACTTTGAACAGCGACAAGCAAAGAAAGACGTTCACATCAAAAGATTCATTCAAAACACCGATTCGTAC
GAAAAATGTACACTGTTAAGTGTGTAACAGAAGAGTTTGCAAGCTTTGGGAGTGGGACATACTACTTCCTCGTTAACAGATCGTTATGTTGCTTAGTTATGAGCTTGTCAATCATTCACGCATCTTTCATATTTAATCTCCTTCCTTATTGGAGAAGCAGTAGCAGGATAATCTGCCATTCGCGAGTCTTTCATGCAGAG
GGTTAATGGTGAGTAGCGTAGCGTGTATGCTGACGGCGGGCGTCCTCACCCCCGCGCTGTGCTCCAATCGCCTGCCTTCAAAATAGACTGCGAGAGCGCGCTGACAGCTGACTCGCGCTCGCCACCTGATGGCCGAGCGCGGCACCGTCGTGCGTGGGCGCGCTGCTGGATTACTGTTATTGTAACTCCAAATAGGGACA
GTCCTGCAGTTACCCATACCTGTGGATGCTGCTTTCTCATTGGCTGTAGGTAATCGCTGATGTTATTTTCAATCAGAACAGATTTCACACGGCATGATTTGAATCGCCGACAGGTCGTTAGCAGTTAGCAATTCTCTTAGATTGCGTCTTTGACAGTTCACACTGTGTGATTGTTACTTATGTGAACGAGCACAGATTAA
TTTATTTTGTTCTCCTCAACTCGCGATACGAAGCGTACGACAGCTTCAACCAGTTTCCATGACAACTGGAGCCTCCTTGACTTTAGAACAGAGACCACCTGTCAATCAAACTCAGCATCAGCACTGCTAATCAGCCAACTACACTTTAGGAAATAATAAGGCATTAATGCTGTGGCTTAGGTGTGATAGTCCTGCCCTAG
GTAGGCGCTTCCGCCATCCGCCGGAGACCCGCCCTCTTTGCGTGCTGATTGGCTACGGCTATAGTGGACTATTGAATAAATGGCTAGTTCTTCTGTCCGTTAATAATGTCAATGGGTTATTGGCTGTACGTAAGGTACGCCTTAAGGACGCCTCATGTCTTGTGACGAAAGACCGCCCAGTAAAAGTCCCGCTATATTTG
ACGCGTCCGGTTCCTCTTCGCAAACATTCAGAATATGTTTTTAACAAGGGAATAATACACTTCCGTTTTCGCTCAACATGGCGTCTTCGCCCCGTTCACCTGTCTGTCAGAACGAGGCTGGATATACGTCATCGTACGTCATAAAGTGGGGGGCTCCGTAGCCACCCACTGACACCTTCACTGGACAGTTGTACTCAGGT
GACTCGTGAATGGGAGATTAACCTGCTGCTGCTGCTTCTCTAATAAGGTAGGAGATTAAATCTGACAGAAATGTGGATGATGTGTGGATGATTGACAGGGCTCATAACTAAGCAACAACGATCTGTTAACATGGAAGTTGTAGGCTTCCCAAAGCTTGCATACTCTTCAATTTCTCAGTTACACACTCAAAAGTACATAT
ATTTGTTGATTGTCGTAGCGGTACGCCAGATTTGCTTAGCATATGTGTGCAAAACTGTATGCGTGCATGTGTGTGTGTGTTGTTTGTGATTGACAGTCCTACTGAGGCAAGGCCAGGTGGCGTCCTGTTGTAAATTTGCTTCTACCTTTCTCTCCGCACTCGTCCCTCCCAGCTACAACCTGTCATGCTTGACAGCGCAC
TGAGAGGCCCCATCACTCATGATGTCATGTAGCCAATCCTATTATTATTTATTAGCATAATTGCCCTGTGTTTCCCCAGGCCATGTAGCACTCCTGATGTATGCCATGACAGCTCCACTCAGTGTGACAAGTAGAGATAGATAGAAAAAGAGAGGCTGACAAATCTGCACCCCTGAACATTATCACGTGCCTGAATGCCT
TTCTCCCTTCCGTTTATTCTCTCTGACTCTCGACTATTTTGACAAAGACGATGCACGCACACACAGAGCCCAAAATAGGAGTTTGTGATTGGGCCAGCCCGATGTCAATAAAGAAAAGAACCAATGGGCTGCAGAGTGTCACATGGGCCGGCCCAGTCTGTCTGTCCGGAAAAAAAGCATCTTACTTTCAGAGTCACAAA
TACAACCAGTGTACATCTGGTGCTGAAGGAAGGCACACTAAGTTCCTGCCACATCGACACCGCCTTCATCTGAAGCTCACAACACCATTGGTTGCCCTGCCTGTCAATCACACGCTGCCTAGGTGATTCCTGGTAGAGCATTCAAAGCGTCGCTCTCCAGCAGCGCGTCCAATCAGCGGCGAGGTTCAAGATGACACCTT
AACTAACTAATAGCAGTAACTCGACTGGGGTTGTTGGCGTGTCTGGCACGCGTTCTGCGCTTCTCGGGAACGCTTTGGGTTTCAGGAACTGCCACTCATGTAGCGGTGGGTGTAACCGCGGGCGGAGCGCTCAAGGGTACACATGAGGGTGGAACAGAACACGGTGTTACTAATCAGAGTGTGAGCAAACATGTTGCTTA
TCTTGAATGGTGGTTATTTGTCTGTATGAATGTGTTAAACTTACCTGTCAGGATCACCAGCACAAAAGCAGTTATAAGAATCATGATGGCTGATGGACAGCGGATGCTAATGTCTGTCAGGACGCACTGCTCTTGAATGTTAAAGAAGAGGAAACTGACACAGGAAACACTCACCACAGTCACTTTTAGAAGGAACAAGT
CGTTCAACTTCATCGCGATGGTCGCCATTTTTCCTCGCTCACTTCAAAATGTCCGCCCCTTGTCGCTATTCGTCTATTTTCTTTCGTGCGCTGGAATGATTGGCTCACAATCTTGCCAGTCATTTTCTCCACCAATCCCCGTTTTCCGTGCGCTGAATTTGGTGATTATGTGTGCCAATAATATCAGAACATGCTCGGGG
TAACAACATAAAAACAGTGGACCAATTAGAGCGGTTTTCAGAGCGACCACACCTTGATGAAGGAGTGCGGTCCACCCGCCCACCAATATTGATTGACAGGCACATTACCATCCTTCGTTTGTTGTTTCACGTCCGCCATTTTCAGAGTCAAAGCAATGTCACTTAAGGAACATCCTTGCTCTATTTTTAGATGTAAGGCT
CAGAGAGCTCAACAGATATTTTAATCCCAGTTGCTTTGCGCCTGTTCTGTCTTGTTGATGTTATTATACGCATTACTACAGAGACATGTTGATACGCAGCTGTCAATCATTTCGGTGAGTGGAGAAACAGCACTCCTATGTCCGATGTGGTCTTCCTTAAAATGGGAGGGATTGGGGTCCTGTTTTAACATCAGGACATT
CTCTGGGGAAAAAAACATAAATCAATGGGTTACTTACAGCAGAAAGCACCCCGGTGTTTTCACCTCCGCTGCTGCTGTTGATTGATTGCTGACCGATCAAATAGTATCGACTATAAACCATAAACAAGTTCTAGTCGGAGACAAACCGGTGGCATCGCTTCTACTGCGCTTCTTGGATGGACTCCATTTACCGTCAGTCA
GCAGCGCCAGGCTGAGCAGCAGGAGGCGCTGTTTGTCCAGGCAGCATCGGTTCTGACAGGCCTCATCAGAGAGACTGGTGTACCTCCACAGAGATCTCTTCAACACGGGAGACAGAGACACGGCGAAAGCTTTTGTTTGTGCTCTGCTCATTGTATAGAGTACTCAGAGGTTTATACAAGCTGTTTGCTGTGAGGGAAAA
ATTCGAGCGCATCTGCTGAACGTCATTTTTCAAAACTGCGACTTTAAGAACCAGAGGGCGGGGCCACTCACATCCTGCCTGCTAATTGGCTGCTTACGCCTTCAGTCAACTCCATTCATAAATAAGTCATGTCGAGGAGGAACCGATGTAACAAGTACTGATAGATTTCGCTCGCGACGCGCCCGCAACAACATTTTCGA
TAAAGCCCGAGCATCACTGAAGATAACCAGACAGAGAAAGACGCGTGCTCGGATGGAGCTGTGAGCAGTAGCAGCAGCGGTGGTGACATTGATGAAGCCCGCTGTCACTCATCCGACGCACGCAGAGGAGCATCTGTGACAGCGCGATTTTGGAAGTGAAACTTTTTAACAGACAGATTGATCCGAGCGTCGTCTGCTCG
TGTTTTAGCGCTTTTCTTCTTTCTTTTGTCACTTGCTCATTGAGTTGTCAGTTGTGAGACTCCTCCTCTGGCGTGTATGATTGGTTCAGTTTGATGTCACTCTTCATGAAGCCCGGGCTCTGATTGGACGGGGGCGTGACTGTAGTAGGCGGGGTTTACAGCTGTCAGTCCCGTTGGAGTGAAGCCGTGCAGTTCACCGC
TAATTTAATGTAAAGTTCGCCGAAATGATGACTAGTTGCAGCTTGCGCTAAACAACTTGTATAATTATTCAGCCACAAGATGGCGCCAAACAGTCAAGATCAGCGGCGTGACAGATAAGCACAAAACTGTCGATTGAATAATATACTTGGGATAAGATGATTCGTGTTCGTATTTCATTCTTTGGAATGTCGTGATTGAT
ACCGGTAGTTTTTTATGGAAGAAGTTGCCTTGCCTTTCCCGTTTCCTGAGGTTTGAAAAATCCCCAACGCCTCCTTTTTCAATGATTGGCTGACAGCGCTGTCAGTCAAAAGGTCTGCATCGATGTCACTTGTCGCAGAGACCAATAGCAAACAATACGATTAAAAATTACCTGAAAAATTCAGCATATCCAACAAAATA
GAGGCGCGCCTTCCTCCCTTGTCCATCCAACAGGCAGAACCGTGGAAGGCAGTTCTACGCTAGTCCCGCCTCAAAGTGTAAGTTGTATTCAGATTGACACCGCAGCCAACCAATGAAATACCTTGAACGTCACTAACAGACCGGAGGGAATCTGACAAGCACGCTAGTTTGAGCGGGTTGCCACAAAACAGTCAATGAAA
TATTTCCTGACACTAAAATAGGATCTAAATCCTTCCCATTTTGAGGTCCACCGTAATGTAAGAGTGCGGTTTCCCCTCACAACGGATTGATTGACAGCTGCATATTTACATGTCTCCGTAGTAACGTGTATCATCAAACAGTATCAACAAGACAGGAGGTGCACAAAGCACCTGGGATTAAAAGATCTGTTCAGCTCTCT
GCGTGCCGAGTCGACAAACTTCTGCGCAAAGCACAACGAACGCTTTTCGGTTTTAAATAACGCCAGCCTTCGAGTTCAAACACAGTTGGATGAACGAGACGTCAATCATTCTTTGTCCGCTTTTGATTGGCTGAGGGACACAGGCTCTTATTTCGCCTCTGTTTTTGATTGGATCGGGTTTGTTTTAATATGTTGCTTAT
CAGTCCATAAGTTTTGCCTCAATCACCATCTCTGTGTGAAATCTGCAACTGCAGTTCACTGTTGTGCTTGAGTGGCTCCTCAGAGTGGATGTGTTAATGTGTGGCTGTCAGTAACAACACCACTGTGGTGCTTTGCTTCGCAATCACATATTCTACATTTTGGAAGTACTGCATGACCCAAATTAGAATTTTCCCCAGAA
TCGCCGCCCGACAGGTTCATCTCACTGACTAACCCATCAGAGTCAGCGTCTGACAGTTTGGACAGTCTGCTCTTGTCCCAAAGCTGCAGCGTGTGGCGCTTGATGCTGATTGACTGACGCTCATATCCGGATACGGGAGCCTCCAATCACGAGCGGTGCGCGAGTCTCATCATAAGAGGATTGGAAACCTAATAAACTTA
CAGCGAGCTGAACAGATCCTTTAATCCTGGTTGCTTTGCACACGTCCTGTCTTGTGCATATGTTCATACAAGTCACTACCGAGACATGTTAATACGCGGCTGTCAATCAATTTCGTGGGTGGGGAAACTGTACTCCTACATGTTGCAGTGGACCTCAAACTGGGAGGGATTTAGATCCTATTTTAACGTCAGAACATTTT
TTTAACTCGCATTGTTGAGAGTGTGCGCGCGCGTGTGTGTGCGTGTGTCCGGCGTGTGCGTTTCTTCAGGGATTAGAATTGTGTGAGTGATTGGTGCTGACAGCGGTCTGTGTATTACTGGCTGGCCTGCAGATTAAGCCGCTCCTTTTTAGACTGCCTAATCTGGATTAACTGATGCAGTGTGCCTGCAATGATGCGGC
TTTTTATTATATCTTGCGACCAAACCTACCAAACGTCCAGAATATTTCCGTTGAACGAGTTCCTTTGTTGTTTGTGAGTACAAAAACTGACTGAAAGATGGCCAATCAATCGAAATAAAGTAGGCGGGGTTTGCGGCTCACACAGACAAACAGTTCGCGACCAAAATGGAAGACGGTGAGGTAAGACTGAAGTAACGAAG
GGTGCAGATCTTCATTTTTGTAAACAGTTTGTTTTTAGCAGTAATTTAATGCTGGGCGTGTCATCGTGATTGACAGCTGTGATTGACAGTTTCTCAAAGCGCGGCGTCTGAGCTTCGGCAGGAGACTGAAGTACTGAAATGTTATTATTCGATTTCTGTGCTATTTTACCATGACAAAATGAGTTCAGCAGTAAACTATA
TTTGCTGCTCACTTGTTTGATAATAGAGGTGTCATAATAAATTGCTTGAACAGAAACTGATCTGGGATCAGTTTATTGTATGGAGCGCGTCTGTCAGTCAGCGCTTATAACGTTATATGCATTCACTTGTTCAGAGGTAGCATATGAATGAAAGGCGACGATGGACGCACAGATTTATTGTAAATAAAGTGGGATAGAAA
AACCGCGCCCGTTCAACATCATTGGTTCTTTATAGACAAACTGTCCATTTTCAGAGCTGGTCAAACACAAGCCGCTTTTTTCTAATTGGACGATGCAGCTGTCAATCTTAAGCGCTTCCTTGTTTTTAAACCAATGAGTCGCCGTATTCAAAACAGCCTACGCCCACACTTGAAGAAGGGCATGTTTTTGTTTTCTTTTG
TAGGACGGCCTCGCGTTGCGGTCGCTGCTCCTCTCCGCTGGAGGACTTGGGGGGGAAAGAGAGAGAAGATGACGTCGAGTCTGAGTTTATGCTGCGACAGTCTGACGGACAGCACTGCGGAGTCATGTGGAAGAGTCATATGGACCTGCGGGACCCTATTACTGGACAGACCGGTCCCACTGTAGGGATTAAGAAAAGAT
GAGCTGTCACGCTCTGAAAGTGAGATGTTTCTTTTCCGGACAGAGCGGCCCATGTGACATAATCTGCAGCCCATTGGTTCTTTTCTTGATTGACATTGGGCTGACCCAATCACAAACTTCAATGTTGGGCTCTGTGTAACGTAGGTGTTTATTTGTCAGGCGCGAGAGAGCAGAAGCGGAAAGCAGGCATTTGCCTTTCG
ATTGATGATCACAGAGAGCTGAACAGATCTTTTAATCCTAGTTGCTTTGCGCACATCCTGTCTTGTTGATATAATTATACGAGTTACAACGGAGAAATGTTAATATGCGGCTGTCAATCAATTTGTTGGGCGGGAAAACCGCTCTCCTACATCATGTTGCGGGAAGGACTTGGATCCTTTTTTAATGACAGGCAATTAAA
CTTCCTGAGGAAGTAAACTTGAAAATGCTGCTCATTTGTCGGACAAACCGCTCATGTCTCCTACCAGGACCGAGCGACACGACGGTCCCCTGACTGACGTTCCCTTCCGCCAATCAGTTGAATGGATGTGTGGCGACTCTCCAATCACAGCACAGGCAGGGCGGGGCTTTCTCGGAATAGCCTCTTCACTATTACGTCAT
AGACCCTATTTATAAGCGCCGATAATCCCCATTCAGAGCAGAGCAGACTGGCCATCACCATTAGCTGTCAGGATGAGTGAAGAAGAGCAGACTAACGGGTCGCTGTCCATCAGGAAACCGTCCCGGATGCCGAAGTGCTCTCGCTGCAGAAACCACGGCTTCGTGTCACCGCTGAAGGGCCACAAACGCTTCTGTAATTG
ACACTTTGAGATGGGGGACAGATTGGGGAACAATACAAGTCTGGAGGTGCTTATGTGTTTAATTAGCCTCTGACCCTGGAGTGATGCCTCCTGTCAGGCATTACACGCCACTCATGCAGATCTCTAATAGAGCAGTAATGGGGACTGAAGTGTCCGAGGTGACTTTTTAGTCTCATGTGATCACTCTAAAAACAGTCTAA
GCGGACAGACGAAAGTTCCAGCACGTTCGTCGCTGTGTGAAGTGAAAGTTATGTATCCGCCAGCCTCCACCCCCAAATATATCAGTAAATGATTGACGTGTTCTTCAGCCAATCACACGACAGAGGCGACTGCATTTCCTGCTCTCTCAGCCAATCAGAAATAAGAAAACACTAAAAAACGCGAACTTCAACTTGTCAGC
GTCAAGAGAACAGCGTGAAACACTCTTGCACGTTTCTTTCAGCTCTCTCTCTTCCTTTCGCATTCACTCCAAAATACCTCCTCTCTCTCCCCAGTCCTGTCACTCAGGCATGTCCTTCAGCCAATCAGATTTGAGCATGTCACAGGTTAAACATCAAGTTAGACGCAATTAGGAGCACATTTTATGTCCATTTCACATAA
AGTGGGATGTCAATAGCCACTTACGTTAACGCCCTTGACGTTTGCTAGCCATGTCAATAACAATGAAGAACTGTCAATACCTCTATCAGCAGTTTTGGGTTTTTTTTTGCAATGATTGACGCCAGCCAATGTTCATCCAAAAAGAAGCTACCTCTAATATGACATTCACTGCGATGTGATGTGAGCAAGTACAAACAGTA
TATATAAATGTATAATAGCTTTTGAATGTTAAATTATCAATCAATCTATTTAAAAAGTTTTTCCAATTCATTTCCATCAGACGTCAGTCATCCGTCTTCATGCCTGCTGACCAATCAGATATGAGCGATCAGCCCCATTTGGCGCCAAGAAACAGAAAAACATTGTGTAACGTTGTCGTAAATACGATTTCTTGTCGAAT
ATAGATAGATAGATAGATAGATAGATAGATAGATAGATAGATAGATAGATATCTTGTTCCACAGGTAGATGGCGCAGGTGAGCGAGCAGCAGCCAGGACAGGTCTGTCAGTCAGAGCGTTTGCCCAGATCAGACTCAGAGAGCAGAAGCACACACACACACACCAACCATCAAAAACTACTGCGGGAGTCCAGCAAGAGT
TGACAACTGTGAGGGGGATGATTTTTTTATAACTCACCAGTTTAATTTTTATTGGGTTTTATAATCTCTGCATAATTAAGGGTGTGGCCACTTGAGTGACATCTAAGTCTTGCCGCTCACTGTTTCATCACCTCAGCTGATTCTGACTGATTAACAGCTGAACTCGGCATACATCATATTTTTGTTTTGTTTAATGTTTC
GGCTGCCTGCTTCTCATTTGCATATTTATTGCACTGGTCTTTTAGCCAGCAAATGATTGATGTGGGGCCGTCCTCCTGAATTCTGAACAGTGTGTTGCTTTGGAATGAAAGGGACTGGGTTTTCTGTGCATGTGCACTTTTGATTAGCAGTAAAGATGACAATCTGTGCAAACCCCCCTCAGCCTTTTTTTGTTTATTTG
CAGCTTACTTCTTAATAAATCGAGGATGCGTATTTTTCCAAACGGAAAGGCGGAAGTTAAGCGACGTCATTGCTCCATTAACTGCTGGGATGATTGACAGACAGTGGACCAAGCAAACAAAGCTAAAATTAAGCAAAGCTAAGCAAGGAGTGGCAAAAAAGGAGAAAACGGGGGTGCAAAACTACCAAAGGTAAGAATCG
GCACGTTCTTCAGTCAAGAGGAGCAGCAGACCAGAAGTGGTTTTTTGTCAGTTAACACCATTATGGGGGGTGTGGGTTTAGCTGCTGTCAGGTGTGTGTCACCATCACTCAAACTCCGAGATTAGCCGTTAGAAAAGGTGTGGTTTCAACCTACTGCATACGCCTACAAATCCAACACAGCGTAATCTCCTATATCCTAG
TTTAAATTATATTTAGTAATTTACTGAGTGACTGTCTGTGACAGCATTTGTTTTTATTATTCTTGAAAACGTTCACTTTCTGAAGATAAGTCATTACCACACGTCAATCAAACTGTGTAGACCCGCCTTTATTCGATAAAATATCATTTCATTGGGCAGAACGCTTTTACGCATAAACGTGTCACAAGTGTTGTTGCCAT
CATTGACGTCAGTGCTGAAGGGATTTTTATAAAGGGGCGGGTCTCGCAAAGCGGCTTCAACGTCCGCGAGCGGCGTGTCACCACGACAACCTTATCCGCTGCGTACGTCAATCAGCGGCTATTGCAATCTCTACAAACACTCGCAACTCCCTTGCATATATTTGACCTTCAGTTGACGCTGTTATGAACATGATTATGCA
AAGCCATTCGTAAATGATAAAACAACAGGTTTAAAAAGAGAAAGATGTTTTTACCTCCGCTCTCCGCCATCTCAGCAGCCCGCGCTCAGTTCATCCTTCTTCACGCGTCACTCAGTGCGTTCCTGAAGCGCAATATCGCCGCCTGCTGATAAGGAGATCAATAGTGTGACCAATGACTGTAAAAATGAGTGTGACAAAAA
CGATGACTTTAATATCTGTGATCTCCCTACAGTGCAACCCGTAGGTGGCGCTATTCACTTTGTTTTGTCAAAGAAAAGGAACTGAAGCTCCTGATTGACGGCTTGCCATCCAGTAGCCTACATGAAGCGGAAGGTTTCCACCAATCACGGTAAATCACAGGCTGTGTTCTCCGCAAATCACTGCGCGTCCTCCGTGTGTA
ATGAGCAGATAAAAGGTCCAGAGTTCATTCCAAGTGTGCCATTTACATTTGAATCTGTTGCTGTCAACTCTCAAGATGAGATCTAAAGAGCTGTCACTGTCAGTCAAGCAAGCGATCATTAGGCTGAAAAAACAAAACAAACCCATCAGAGAGACAGCAAAAACATAAGGCGTGGCCAAAACAACTGTTTTGTGAGCTCA
TTGTAGCCTACCGTTTAAACTACCTGACCTGCATGGTCTTTGTTTTACCCATAAACAAACCATACAGTAAATGAATAAAGGCAAGTTACACACATAATTGCCACCTGTCAATCACTTTTTCTGTGGGACACGTGAATAGGCAGTGATCTGTGTTGTTATAATGGCGTCGGTAAAAAAGGTGCACAACCAACAGGAACCAG
CCAGTGTACAACTGTCCAATAAGAGGACCTGTAACAAAGGATGGAGCAACGTCTCTGTTTTGATTGGTTAAGAGGCCGAGCTGGGATGATGGACGCGCCCTGGCGAATGCGAGCTGACATTCATACTCAGCAAAACGTTCACGCGTATCGCGTGATTCAGGGGATTACTGAACATACGTATCTGCTTCCTTACTGTGTGT
CTTCATAGAGCTATAATCGGGCCATAAAAATTAGGCCCGATGGGACCTGAGCCCGACAGAATTCGGCCCGAGCCCGACAGGTACATTTTGATTGACAGCTTTAAGAAGCCCGAACCCGTTTACAGCCCGACATTATTCAAATGTGCACAGGTACACAGCTCTTTTGGCTTTTTTCAAGAACGTGTCATTTATATGTTTTA
TAAATATGACTCCGCGTTTGTATATTACTCAAATGTATGGAAATCACACTAAAGGGGGCCGACCCACGTCTAAACTGACCAATCAGAGGCCACTTAAGGCCTGTCAATCATTTCGCGCGTTTAGACGTATATGGTTTAGACATTGGTTGCCATGTCATGCCTCGACATAGAGGATTAATGTAAAATAGCAGAGAAAGTAA
TGTGTGTGTGGCATTCACAGAGCTGCATTAGACTGATCCTGGTTATTAGTATCTGTTGTTCACTGTCAGCATGTGAGTGGTCAGATTTCACAGCTGTGATTGGCAGGAACACGTGAACTGAAGCTGCTGTCCATGAGGCCACTCGCTGCCTGAGGAAGCCACTGGAAATGAGATTAAAGCAAGTGTCTGGTTATAATGCA
ATCTTTATATTTGGAAGGAAAACAAAACGAAAAAGCTCGAACTGTGAGCTCACAGCGCCATCTAGTGATGAGTCTTAGAATTGCAAACTGTTGATTTTCTGTCAACAATCAATCTGTAATTTTTACACGCAAAAATAGAACATATATAATAAAATAAGCCACACCTGGGATGCTCATTTCCTTTCGGCACCAGTTAATAA
TTTTTGTTAAGGAAAAATAGTTGTGTAACAGAAGAGTTTGCAAGCTTTGGGACATACTAGTTCCTCGTTAACAGATCATTAGGTTGCTTAGTTATGAGCCCCATCAATCATCAACACTTTTGTCATATTTAATTTCCTACCTTATTGGAGAAGCAGCAGCAGGTTAATCTCCCATTCACGAGTCTCTCATGCAGAGAAAT
AGCGCTCCATTAACATCACAAGCGGGTAACAAGTTTTGCGCAATAAAGGGATAGCACAACAGAACTTTCCTGGCTCTTTCACACATTGTCAGACTAGGACACTGTGTGACACTGATGACAGGCTGAAGCCATGAGATTGATGGCTGGGCAACCGAGCAGAACTGGCATCAATAGAGCGCTGAGAAGTAATGAGCAATACA
AGCCCTTCAGAATTATTATCATCTGACATGTAATAAGAGAACAGAGAAAAGTCCATATAATTGGGATGACTTCAAATGGTCAGGGCTGGAAGTGTACACTTTAGCTGTCAGTCAAATACAATAAATGCAAAAAAGTAGCCAACATAGAAGATTAATTGAAGGCAGATTCTGTGTTTAGCTTGTGGCAGAAAAATAGCGAA
ATTAATCAGTCATTGCATTAGTCGGCCAATTAGTAAATCCATCAATCAATCAATTAAGTGGCTCCTGAAAAGCATTCCTCTGCTATCGTCAGCTGTCAGCCAGGACTGATGGCTGCTTTTAGTTTGGCCCTTTGGCATGTTTGGGGTCTTTCTGCCCCGTTCCTCCCCCACTCTCCACTTTCACCCGATTCTTCAGTCTG
GGCCGCTGTGTGCGCTCTTTCGTATCTAAAATTACTCTTGTGAGTACCATTCGCACCCGCGCTGTTCACCCACCAGAGGCCGCTGTCTGACTGACTGAATGATTGACTGTGCGACTGGCCAATCGGCTGACCCACCCTTCTTCCCTAAACCCTACCAATTTTACCGATTGACCCGCCCGCCCACTTACTTCCCTAAACCC
TTCGAACGCGGCGTAAACGCTGGGAAATCTGTGTCACCCCTCTGAGAAACGTGAAAGTATTTATGGAGCGGTCCGTCCGCGTCATCAGGGGGTTGCTCTCATTCGTCCTGTCAGGTGAAAGGATCATACCATGCCGAGTGGAGGGGGATGGCTTAGAAATCTGTGGCACCGAATGATGTAAACTTGCGTGGGATTGCACG
CCGTCTCTTGGTCTGTCAGTCAGACTCTACATGCCTCCGAAGTCACAAAGCGGCGAGTGATTTGAGTTGAAGCCACACCCCCTTAACATGAGCAGCCAATGACAGGCCGGCAAATTCAAAACCTCACACGCTTGAATATGTTCATGTCTGTGTAACAAATTAGCATAATGTTTTTTATTTTTCCTACAGTACATAATCAT
GAAGTTACCTAAACGCTTCTTTTAGATGTAAACACCAGAGGAAAGCACGGAAAGCCTGCCTCAATAGACGCACGCGATTGGTTGATTATTTGATTGACAGCTAGAAGAGCCTATGAATGAGGGCTATTTCAGGTTTTAACACCATGTGACAACGTATTTGTATTACGCAACATATTCCAACGTAAAGTCAGATGAAGAAT
AACAAACAGGAAGTGCATTTTCAGATTTCAATTAAAGACTACATGTTGAAAGGGCCAGGTATATCTGGCGTTCTGATTTGAAGCTGGTTTGATTGACAGCTGGGTGGCCCGCCCAGAAGACGTATATCATTTCCGTTCCTGTAGCCGGACACTGCAGTTCAATACAGTCTGGCTAACAGCTCAATACAGTGGCTTATTGT
TGAAGTTCCCTGCTGGTTTTCATTGGCTGGCGGGATCCGAAAGTCAGCTTATCTGTTGTGTGATTGGATGATGTAAATGTGACGTCACTGTGATTGACGTTTATTTTACGACAGAAAATATTTGAGATTCTTTTCGGAGGATAAAAATTTCTCTTTGGAAAAACGTAAATGAATCTAAACTTAGCCTACCGCAGAAAAGT
TGAGCTCACCGTCCCAGTGTTTTCGGTAACTACCCGACAACTTCCTCTTCCAAACCGGCTCCTCTACTTTACTTGAACTTTCAGGGTTTGATTGACGTGGAAATCAGCCAATCAGTGAGCTAGTTGACATCACGAGCCACACAGCCGGGCTCTACGGCAAGCCAAATTAGCTTAAAGTAAACCCTTTTTAGAAGATGTAA
ATCACACAAAGTGTAAACTGGATTTGCACTCAGCCTGTTTCAGCTATTGATATGCATATTCATTGATTCCATCACAAGTGATCAATCAAGACACATCACCCTTTCACCTGCACATGCATTCAAATGCTTCTGTTGTGACCACTGAGTACAGATTCCATCAAGACCTTCCCTTTCACACCTGATTTTCAAACACACTGATC
AAATCATGTCAGCGTCAACGGGGTCACAGAGGACAACAGCCAATCACATTACTTTTCCAGTGTTGCGTAAACGCGATTGGCTATCATCTGCTCGAGTATATTTGCATGGCGTGATCTAACTGGCTGACACCTGTTTTAGGATTTAAAGTTCACTCAGAGTTCGCGAATCACTGACGCTGACATGAGAATAATAACTTTTT
CCCTGCAGCACCTGTAGTTTGAGTTCTGCTGTTTATAATTTGACAGTTGTTTGTGACTGCAGCAACAGCTTTTATAGGTGGAGCTCAGCTGTCATTCACAGCACTGGCCAATCAGAGCCCAGCTGTTACATTATCACATATAGTCACACATCAGACTGTTGCGGTGTTTATTTTAGTCACACATCAGACTGTTGCGCTTA
AAAGGACCAGAGTACATTATACAGTGCGATACGTCATTTATAAGGGTAACATCAAACTCCTGGAGCTGACAGATTGAACGTTTGCCTGCCAATCAAAATCATGCTCAAGCTCCACCTCTCGTGTTTAGTTTTGAATATTCACATAATTTGATTATGCCGTTTTCTCTCAACTCAACTCATTCAATATAAATTGCATTCAT
TAACCATGTTAAATGTGAAATTCTGAAGTTAACGTGATCGCTCTTACCTTCAACAACAGCGATTCATTAAAACTTCCTGCGCTCTCACGCCCACGTCAGCACGTCGATCAAATGGCATCCAATGACAAGCTAGGACTCGTCTCAGGACACGCCCTATGGCTCTGCTGACGTAGTTTGTGTACATTTGTGTACAGTTCCTC
TCGCGGAAAGAAAGGAACCGTGTGGAAACGCCTTCGTGACATGCAGCGGAGTATTGTTGAAGGAAACAACGCACTGGAGACCACCATTGGACACACGAGCTGTCAGTCACTGTTTCGCACGAAGGCGATTGGATGCCAGACCGAGGGACCCGCTCGTTTAAATGTGTGACGCAAATACTAGGGCCCGCCTCCTTTTAGTG
TATTATCACAGAGCTGTATTTCTCCGTCCGAGGAATGAACAAAAAAGCACATGTGCGCCTGACAAACATGCGTTTCATCTTCCCTGCGCAATGATTGACGTGCACTGAAAGACACGCGCGGGGGGCGGGGCTACACGCTTCATACGTCCAATCAGAGCGCGTAGGCGGGGTCTGTGCATCGCAGAGTCTCTGCGAGCGCT
CATCACAGCCTCCGCGGGTCAGAGTCGGAAGATCCCGCCCATCAGCCAATCAGAAACACGATGAGGTCAGTGAGGAACTTCAGTGGCAAATTTAACTGTCAATCAAAGGGTCTCCATCACTTTCTGATCCTCCAGTCAGCAAGTCAATTTCAACGATGTGCTTTTCTGCTGTAGCCATTCATTAATAGCTATGTGACCAA
TATTGAATGACTATAAAGAAACAGAAAGCAAGCAAGAACGATTCCCGTCCATACGATTGCAGCGACCAATCACATCGTCACAAGACTTTTGAGTGACGTGGGCTGTAGCCTATCACTGGCAAGCCGCAGCTCTAAACAGGCGGGGATTAATCACGCTTTGTGTTGTAAGCAAGTGTCTGACTCAGAATCGTTAACGGAAT
AAAAAGTCAAGTAGATATTAGCTCGAAGCTAGCAAGTGGTTGGATAAATCTACATCGTGTTTTGGTGCTTTGTTATTCCCTTATTTGCATGGATGTAGCCTGTCACTCATCTATCACTCATCTAATCATTCGGTCCCGGAATGCACAGTGCTGACAGACGGCCATTGTTACGTGTCCTTGAAAAGTGCACGTGTACAAAC
TTTTAGAACAGTTGTATTAATGTGAGATGCACGCGATCTTCTCTGTGCATGTTGTCCGGTTATGTAAGAGATATTTTAAGACTCGCCAATGATTGACAGCTGTACTTCAGTGTAAGCTAATTCATTTCGGCTCATGTCTGCATTTCTCCACAAGGTGGCGTGTTGCTCACATGCTCACCAAGTGACCTGAAGGAGACACT
TCTTAATGAGGTGAAATGGAACCGTACATTGAGCGTCCTCATCCCGCAGCCCGCAGAGTCTTTCTGAGGCAGTTCACTCCGTCTCAGCAGCGCGCTTGAGTGACAGTAATTCTAACCAATCGCATTATTCCCCCGCCCATCACTGCGACGTTAATGAAGAGAAGGACCAATCAGGAGCGGAGAGGGCGTTCCCTGTGGGC
TATCCCACTTTCTTTACATTAATACTGTGCGTCGACTGTCGCCTTTCATATGCAACCTCTGAACCAGTGAATGTATAAGCGCTGACTGACAGACGCGCACCGTAGAATAAACTGATCTCAGATCAGCTTCTGTACACGCCATTTACAGAGGAGCACAGAGGAGCGGGTGTATGTTTAAACAGATAAATACACTGAATAAT
TCAGCGTTATCTTCATTCTCATCTTCAGCGCTTTAGTTTTTTGTGGTAGTAGCTCTCTCTGTCATCCCAAGCAAGAAGGCGCTGTCTGAGTGATTGACAGCTGATATTAACCAATCATTCGCGTTCAGTGTTAGAGCAGGGGGCCAGTAAGAAGAGCGTGAAGGCGGGGCAAGCATTACGGATTGGCTTTGTTTACTGCA
CAAAAAAAGATGCAACATCAACCCTGCACCACCCGGTGTTTCCATGGCAACATGCTCACACTGTCTCTGGGTATCATTCTTGAGTGGAGTGTGATTGACAGCTGTGTTGAGCTCCACCGGCACCAGCTCGTCACCTGAGCGCCGCTCGCCTTCGCTCTGACCTTCAGCGATGACTCTCATGGGCACACTTGCCTGTTTTT
CCTGCAGTAAACAAAGCCTGCAATGCTTGCCCCGCCTTCAAGCTCTTCTTATTGGCCCACTTCGCTAGAACAGGACGCCAATGGATTGGTTTATATCAGCTGTCAATCACTCAGTTCTGATAACACGGAGCTACAGCCGCGAAAATGTAAAGGTCTGGATCTGAGAGAATGAAAACAACAACGGCAGATTTAGTTTTAGA
CAGCTATGCTCCAGATGATCGCGATGTGCCTAGCGCTCCGTTCACCTGCGCGCGCTCAGACGCAGGAAGGGAAACCTGAAGGTAAACCTGCTTCACTGTCACTCACGACGCACCTGTTTGTGCCACTGAGGTAAAAGTTAGTTTTACATTCACACATTCAGACTTTCTCCTTAATATGATATTCTCATAAAAGTAGTATT
CTCCCTCTGACTCTTAAATCAGCTGTGTGGGCGTGGCTAAGCAACGTCGACAACCCCCAATGTCCCGCCCCTTTGGTGGATGTGATTAAACCCCTTTCTGGTGTCAATCAAGCGTTGAGATTTCATTGATTGGTCAATTTTTTTTGTATTTTTTTCTTGTAAAGCAGGGGTGCCCAAACTTGATTGATTGGTATATTAAA
CAAAATTAAACGCAGAGTTTTGCAACAGAATTTCTGATTTCTTCATGTGCATCATCAGTTTTCAGTCGCGTTTGTGTGTTTTGATTGGCTGACGCGACTGCCTATCATTTTTTCCGCTCTTCTGATTGGCGGATTCAACCCTGACACGCTCGAAAAAAACGAAACACATCGTCATGTCTGTACTGTTACGTTCCTGCCAT
TAAAGAAAAACACAGTAGAAACATCCATGCTTACACTCTGCTCACAGCATCACGAGCGCTTCAGCACTCCGTTACTTTCAATGTCAAATCACTGAATGACTGACGCGAGATTCCGCCTATGTTGTCGAAAAGCCCCGCCTTAGTTCATCTGATCATGGCGCTGATTGGCGGAAATGTAGGAACTATGCCGAAATAGATGG
GCGTTTGTCTGCAAATAGCACAAAACTGACCGCTGACACATTGATTTAATATGAAGCACAAACCACTTGAATGAGACCGGCAGGCCGCGCAGTTGCACCTGTCAGTCAAACAGGACGCATAGTATGCATACTACACACAGAGACAACTACAAACTGTATTTTAAAAAGCAAACTACATTTAAAGAGAGATAAGATTCATA
TTTGTGAGAGGGGTCTGGATGCAGACCTGATGCAATCTAAGCTGCATCCAATGCTTTTTAATGCGCTCACCTAACCCCACCCCTAACCCTACCTGTCACAGTGACGTCACTCACTCCATTGAGTGCATTGTGTCTGACACTGCATCGCTGAGTGATGCAATCTCAGCTTGCATCATGAAGGCTGCATCCAGATACTATTG
TCATCCAATCAGCATTAAGCTGTGTCGTCAGCCAGTCGTTTCCCATCATGCTTTTGGTAACGCAGTCTTTTGAGAGCAACTGCGGCCGACTGCTTAATACGAAGTACCCGCCTCGCGATCGCGAGAGTTTTTTGGCGCACGTCAGCGTGACATCAGAGCGAGGCGAAGGCAAGGCGGACACATTTCTAACCGGCATGCAT
GAATGGATGCGATGTGAAGTGTTTACCAAAATAAGACCCGCCTCCTGATCCTATTGGCTCGTCCACACCAAAAACTTGCTTCTGATTGGACAGCAGACGTGTCACTCTCTAGACGCGGCCTCTCCACCGTGCGTCGAGAAACGAAACCAAAAATGCTTCAAATGGAAAAACAAAAGAGAGCTGGGCATTTATAAAAGAAG
AGTGTTTACAGAGTTCAGAGATTTTCCTAAGGAGTAACTGTCAGTGAATTTTTCAACATGGCCGCGAAGTGTGTTTGTCCCCGCCCTTATCGGATTGACAGGCTGTGAGAACCTATTAGAATAAGGGACGTGAGGTTGCCAGCCAATCGCTTTTCTTGTTGTAGGACATCACTGAACGCCTTGCTTTAAACGCATTGGCA
AGTTTAAACTCAGAGTTGGTTGAACCTCCTTACTGAAACAGGCCCACAGTTTAAGACATTAGGAAGGTAATGATGACTCGCAGGGGGACTATCACAATGGAGTGTCAGTCAAAACACTTGAAACAAGCTCCATTTCATTTGGTTTCATTCACCAATGCCAGTACATAAATCTCTCCTCATAGTATCAGACTGGTTTCTAA
AGAATGATGCACCGGTTGCGTGCCAAGCTGTTAATGTGCAGACATTTCCACACCCCTAAACATGATGCGGCACTAAATGAAACGTGATTGGTTTGTTAACATGTCAGTCTTATAGCATCATGGGCATTCATTGACCATTCAAAGTGGCCAAAGCTCCCAGCCATCAGTCTGAGGTCTGGCTACACAAGACTACTGAATGA
GGAAAATTCATGGACAGTGAAGCTATCAACTGTGTGATGTTACAATGTTACTTATTGAGGAATCCAGGAAGTGCACTGACAGGAAGCGTTTGACTGACAGGCACACGGACGAATGAGTTTTGAGGATTCACAACGCTCGTCCAATCATATTTAGGTAGGCGTTTACTTGCGACTAGTTGTAAACGTATTTTGCAAGACCG
AAGCGTACGATCACAGCGCTGTGCTTAGAGTGTTTATTTTAGAGCATTGTGTCATAAGCTGCTGAAAATCAGTTTCCGAAGTTTAAGAATTGATTCTGAAGCGTGATTTGACTGACATGAAAAGTAGCCAATCACAGTCGACCTTGTCTAGTTGCGTGAAACGTAAGGGCGGGACAAATGCTTTCTGTGTTGCAGAGACA
AGCTTCCGTGTTTGTGAAGCACCGCCTTCATTGTCGCCTTGCCCAATCATAATAGACAACCCATGCTATACGACCGTACGATTGGATGTGACGAACGTCACTAAACAAAAAACACACGCTGTTATTATCACATAGAACAAAGTGAAGCTATGGAACAACGAAAGTTCTTAGTAAAGAATCAATCAATTTGATAAGAATTG
AGCAGAACCGCGTCGCTACACATCTATAAAGAGAGACGTGACTGTCTGTTGCCTTCTGACGTGTCATCGCTCCAGACTCCGCCCCTCGTCTAAACCAGACGTCAGTCAATGCAAATACCAAAGCGCTGATTACTGCCATTCGCCAGGGCGCTGGAGGGAGGAGGCGCCATCTGCAAGACCGCAGCAAACCTGTTATTAAC
AGAGAGTGAATGCTGCTGATGCTTTTGAAAAGACTATAATTAGCCAGGGCACATCTGGATTTTCCTTTTATGGCCGTTTAGAAGCTGCTTTGTGATTGACATGTCTGGTAGTTTTGCGTAGAGTTGATGGTGGGGGCAAGACAATTGAGGATATTTAATGCGTTTTTTGAAAGTTCTCGTTTCTGTTCATAATCTTAATT
CTGTGAGGGGGTTGATTTATTTATTTATTTATTTTATAATCCAATTAATTTTTATTAAGTTATATTAAGTCGGCATAATTAAGGGCATGGCCACTTGAGTGACAGCTCTCGCTGCTCGCTGTCTTGTCACCCCAACTGATTACGGCTAATTAGCTGCTGAGCTCGGCATATACATTGTATTTTTGTTTTGGTTAACGTTT
CTCCTCAAGCATTGTGGGCCCTTGAGGAACACTGCACATGCAGATAACCAAACATGTCACATTAATAAATGCACCAGACATCTTACTTGTATGATTGACAGCTCTATCAGACTGCTCTGTCGTTTCAGATTCTAAATATTGGAGCATGTAAGACCCTTCAGTCCAGAAGATATGTGCTCTGAAGTACACACAACATCAGC
AAAATGTTTTTATAAGGTTGCAAAGTCTCTTTTTGGTTGCAAAGTTTCTTTTTGGTTACAGTGCTAATGAAGTTGATGTTTTAATTTGTCACTTGATTGACAGGCATCAATTTTGACAGGACCTAATACTTCAATTTAATAATAAGCCATGTCATTGTTGAACTTTACTTGTGTACGAAAACAATTTTGGAACTGTTTTG
CGAACTTCGAATAAACTACTCACTCTATTCTCTCTCTTACTTCTCTTGTCTTTTCATCTCTTTCAGTCAGTCTGGAAACAGCTGTCATGTTTGACTGACAGGCTAACATATACTCGACATGGCCAGACTCTCTTGTGTGAAAGCCCCGTTCTCTCGCACAACCTGGCCAGAGCTGAGACACATGTCAAATAGAAAGCTTT
AGATACATGGAGGCACAATTTCTGACAGGCGGGTTGGTCAACCCCAACAAAGCAGGAAGAGTTAACATTGTGGATGCAGTCAGCTCTAAGATGATTGACAGTACAATGATGAGAGAGCTTCAGGAAGAGATCAATTATGCAAAAGAGCTGACTGATCCAATCACAAAGGAAAAGATCAACTACAAACAGGCTTTGGCTCG
ATCAAATCTATAACATGTTCAGGAGTTTAGTGTCTTTTTAGATTTAAATAATACTTTCATTTTGAAAGGAAAATGGGTGCTGACCTTTGCCCTTTTGATTGACGTATCATTTAAACCAATACCTGCTTCTAAGAGGTGTCAATAGCTGTCAACATCCAAGGAGCGCACAACTTGGAAACTGTTTCCGCCGTCGCTTTGAC
TTGAGCAGGTCCCCTGACAGACTGATAGGCTCCAGTCAGCCACAGCGGGGCCTTTCAGTGGTGATAAGGTTTGCCTCGAGGCATAACAGGAGATTCCAGCTGTCAATCAGCTTCACACATCTCCATGTCTCATTCATGTGGGGAATCAACCTTCACTTTAGTGCTCGGTCTCATGTTAATCATCTTTGCCTTTCTCCACT
CTAGGACGTGGGAGTGCGAGGCGCGCCTGGGGGACACGTAAAGGGCCGTGGACTGGTACAACTCGCCCAAACTCACCCTCCGTTGGCCGTTTGATTGACAGACGATCCGGCCCATCCGGCCGCTACGCTTTGACCACGCCCCGAGGACCGTGAACAGAGACCCAGGCATGCAAACGATTAATCCGCCCTCTTACAGTTTC
TACGCAACCAAACCCCGCCCCGATTCTTCAATCTCCACTGTGATTGGCGAAATTAATCCAGGCCTTCGAAAACTCCCAAAACGATTAGTCAGAGCAGTTGTCAATCTCCCAAAAAATCTATTTACAGTAGGTTGTGAGCGGATCAAGTGTATCCGTTCAGATTAAAGCTGGATCTTACTGTAACTAAAACCGTTTTCGAG
GAAAGAAACTCCGTCTCGTCGGATCTCTTGAGGCAGCTAGCACTGAATGTGTTGTGTTCCGTTGGCGCTTGAATTTGAATCTGCTCTAAAACGCCAACGGCTGTCAATCACGCGCATTCGTATACTCGTTTTTTGCTTGCCAAACATATATATTTCACTTAATCTGTTTGATAAATTATATGAGCACTATTAATGGTGCA
GCGTTTTTTCTCTCTGGCTCTCGACTATTTTGACAAATACACACAGACGACGCACGCTCACACAGAGCCCAAAATAGGAGTTTGTGATTGGACCAGCCCAATGTCAATAAAGAAAAGAGCCAATGGGCTGCAGTGTCACATGGGCCGGCCCGGTCTGTCTGTCCGGGAAAAAAAAGCATCTACTTTCAGAGAGTCACAGA
AGGGCCTGAACTTTAAGCTTGTCTTCCTCAAAAAATCATACACAAACAATCATGAAATCATGCAATTCAATGATAGACTGCATTCTTGATCACTGTCAGCTTACCCATCCATCATATGATGTCACTTCCTGGTCATAGAAAGATGTATTGCACACATTTTATGTAAATTTAATGCAAATGTGACAGGACTGACAGAGACA
AAGGACTTGTGAATGGCAGATTATCCTGCTGCTGCTTCTCCAAAAAGGTAGGTAATTACATATGACAGAAATGTGGATGATATGTCAAGATGATTGATGGGACGTAACGAAGGAACATAACGATCTGTAAACGAGGTAGTAGTATGTCCCATAGCTTGCATAGTATTCTGTTACACACTCAAAAGTATATACTTCTCCTT
ATGACAAAGTAGAATATGGCACATCTGACGGGCAAAGCCGAGGGTTAGTACAGCTGATTTGACCCATAGATCTTTTGCAGATTCAGTGGCTGATTTACAGGGAGCTTTTTTTTACATTTTGTACATACAACCTTAGTTATCCCTAAGGTCTTTATTTTTTTAATCTACTGCTCTGTTATCACTCTTTTATTCATCCTCCC
GGTCGTATGTAATAAATCATGAATCTTACTGTCCCAGACGGCTGGAGGTCTCTGGAAAGGACGTTTGAACCCGATGCAGAATGCAGATTGTCTCGCGCTGTCAGTCACAGGCGGTGGAAGTGCTGCGGCGCGCGCTGCTGCACAAACATTCCCGCAAGACGCCCCGAAAAACTTCTGCGGACAACTTGTGTGTGTGTACG
TCTAGTAGCTTCCTGAAGCTCGCATCAAGTGAACGACCGCCGGTGAGCGCCAAATGCTGATCTAAGTTCAGTCTGTGTAGCAGAGTCTCAGAGAGGAGTCTTGCATATGCACTCGAGAGCTGATCTGAGTTCAGTGTGTAGGAGCAGATTCTAACTAAGTGGGGGAGTCTTGCATTGCATATACACCGGAGGGCTGATCT
AAAGTCAGACAATTTTGGGTTATCTTCAAATATTTCAAACAGGAGAACTACTGAGAGCACTTAAAGTAGCGCAGTGGCTGCTATCCATCAAATCGAGACTGATGGGCTCATTAAGTTCAAAGAGACTCATAGACGTCCCATTAAACCTTTACAGTCAACTCTCAACACTTCAGAAGCCAAATGTGCCCCCCGACAGTCCA
CTTATTTCAAAGCACTTTATTGGACCTTTAATACACACAATTCTGTCATAATCTTAAATTTTCAAATATTAAATGTAACCTTATGTGTGCTGTCAATCATTCATGATAAAAAAAGACTTGATGCCACAGTGAAACCATTTCTGTTAAGAACCTTTTAGTAAACGGTTCTTAAGTACTGTAGTTTACATCCTAAACGAATG
AACCTCTAGTCTAGACTGAAATTTCCGTTTGTTGTATCTTCAACTTGTTCTGTCTGAGAGGAAAAAATGCACACGTGGAAAAGAGACCAGTTGTTGATTGACAGTTAGACTAACCAATCGTTTTCGAAAGAAGTGACGTCGGGTCCCTTCATGAACGAATCGCTTGATGGAATGGGAGGAGATACCATCCAGTGATAAAA
TCCATGTGTGTCCATCCCTATCTGTGATTGGCTCTTGCGGCGTCCCGCCCTCCGCTCGAAGAACGTCATCCGATTCTTCCACATTTGTTTGGCTGCCGTGGGTGTCAATCAAAACACGACATGGCCGACATTAAAGTGCAGTAAAGCTGGTGGTAGGACCGAAGAAGCAAAGATTCAATAAGACAACCGAACAGGTAAAA
GCGAATGACAGCAAGAATGGAGAACATGGCTGATGGTGCTGTCAGGCCAGTAGTAACTGATTAAAATCCCAAATGCCATTAGAGGCGACAAGGCAGTATGTGTCCCACTGATGGATGACGTGTTAACAGCCTGACGCATGCAGCGATCGTAAAGAAGAGATGGGTGATGGACGGGGATCGTTTTCACCACATTCTGCTGC
TTGATTGGGCTGATTCGTGTCTCATAAATGTCCAGTTTGTTTTAAATTAGACTGCTAAAAGATGCGCTCCGATTCGAGAGTCTTTGGCTCCTTCGATGACTGACAGCTCCGGGCTTTCGATGTGGAGGTAGGCGGAGCGTAGTGCTCGTCTTCTCATTAATATTCATTAGCTGTTATAAACGGCTAATTGTCATTTCTAC
CTGCCCGCCTACTCAGTGATTAAGCACTGCCTTTTAGAGACGTTTACAGATCATTCATTGGCGGACACGATGCAGGTACCGCCACAATTGGTCGAAGCACCCGTCAATCAAATTCTTCACAGCAGAGGGGGGTTAATGGAACGGCGAGCAGAGATAGAAACGAAACTCACCACGAGCTCACATGTTAAGAAATGACGTCG
TCAAATGATTTGTTATTTGGTGCATGGCAGAGCGCTCTAGGGAACGTGGATTGGACAACGTTGTTAAAAGCGGACACCTTATTGGATGTTCAAAACGTCAGTCATGTTCAAAACGTGCGCTTATTGGAAAGCGTGTTGTAATTACCACCCATCATCCACGAAAATGAGTTCTATTGGACCCGCTGAGAACATGATAAGCA
TTATCGTCAGGGGGACAATAAGCTGATCAGAATCACACGCTGCACACATGGGCCGCGAATGTTGATACGCCGTCGACCAATCAGAGAGCGTCTCCTGTCAGGGCTCAGCCAATAGAACGCGAGCGACGAAACACAATGAACGGAGCTATGTACCGGTGCTGAAAACACACTGGAGTGGTGCATGTATCTCACAGTGCAAC
ATAGATGCATCATTATTCCTGATGTATATCACAAACATATTCTGAAATGTCCCCTGCACAGGCGTTCTGGTTACCCACCATTGATGATTGATGGGCAGCTGTCATCAGTCGGCCTGTGATGTTCTTCCAGCAGGTGGCGTCATTCACCCTTCTCTTGGCACACATGAAGATGTTCACCGTGGGAATTTTGGACTGTAAAT
AACCGGAGATCTCCTGCTTTAGCTGTGAGGTGACAATCATCCCACTGAGCAGCTGTGACACCCCACTTTACACCTCCATTACGTTCACTGTCTTTGTCACTGGAACCTATCAATCACTCCACTGCAGATTAATCTCACGAGAGGTTAATCTATTTCCTGACAAATACACTTGTCAGCATCTGTGACCTATCCCGCTACCG
GGGCTTTTGCCTTTAGAGCTCATGCTTGGCTTTAGTGGGCGGGGTTTGCTTGTCTGTCAACATGAACTGGAAAGAGGCAGTAATCCATTGGCTTGTCAAGCTGTCAATCAGCTTAGCGTAGCATGAGGTATTATGCATTTATGCAGAGGATAAAAGCTGCTCTCTTAATCAGGGAATGTTTTTCTCTTCAGTTTGCAATG
CTTCAATTTTACCTTGCTCTTTTTTGCCTCACTGGAAATTCGCGCTCAGCTTCTGTGAACCTTAAACACCGCCCACGATTATTTGATTGATCATCTGTCATTCTGACATTGATTAGCGATGTTAACCCCGCCCACTTTAATTAAACAGGTTATTTGTCATTTTGACAAAATGTATAGTGACAAGTTCTTTTTGTTTGTTT
TGCCATACTTCCTGTCAACAAACCAGCCCCTCCCTGATGCCCAACGCTGAGTGGTCCTCTGCCCGCGACGTCATTACGTAGAAGGCGATTGGGTAATGAAGGCGTCAGTCACACACGCTGTGAGATGTCGTGGCAGATGAACTGAAAGCAGCCTCGCATATCTGAGCCAATGAGAAAATCACATGTGTGATTGTGATGCG
TACCCTTCAGGGGGGTAAATTATTTTATAACTCATTCGTTTCTTTTATATTAAGTTATATTAAGTCTGCATAATTAAGGGCGTGGCCACTTGAGTGACAGCTAGGTCTCACTGGTAGCCATCACTTCACCTCAGCTGATTCTGGCTGATCATTCGGCATATACAACGTATTTTGCGATGACACATGAACAAAAAGGTGAC
ATGTAAAAATGACTGTCTTCACAGCGACGGGAAGCGTTTCGTTTCTCTCAGACTCCCGCTAGTCGTCACTGCTGGTTTAAAGAGAGCTCCAGCTTTGACTGACGTGTCTGACACACCCGATGACGTCGTGACGGTTATTGCGTTTGACAACACAAGTCAAGGTAACGATGCGTTTTCTAATGTTTGTCATTCAAAAATGA
ATATTGGACCAATTAGAGCGATTTTCAGACCGACCGCAACTTTACATAGGAGTGCAGTCCCCCCGCCCACCGAATTGATTGACAGCTGTGCGCATTAACATGTTCCGGTAGTCACATGTATATGTCAACAAGACCAGGCAGACATACGCAAAGCAACCAGGAATAAAAGGTCTGTTCTGTTCGCTAGGATCAGCAATCAT
ATTATTTTCAGCCTACCGTTTCACCTGACCCGCATGGTCTTTGTTTATAACCAAATCAACTAAATAAATGAAGATAAAAGTTAAGCACAAATTCCCACCTGTCAATCACTTTATCCGCTGGACTCTGGCATGAATAGGCAGAGTGATCTGTGTTGTTTTAATGGCATCGACAAACTTGGTTGGTAAAAATGTGCACAACC
TAATTTAATTAACTGTTTTTTAAAATTATGATCCTACCGTAAATGTTCCCGCTGAGACACGATCGGCCAATCACACGCCGCTTCCTCCTTTACGTCATCTGACAGGTAGAAGTACTAGGAAGTAAACGACAACAGAAATGGCGAGAAAGTCGCTCAAATTTAGCCACTACTCTAAAATGTTACTCAATTTGATTCTATAT
TATTGTTTAAGATATTGTGAATTGATTGGACCGTGGGATCATTATGGCTTGCTATTGGTCGATCTCATGTGTCAGTTTGACAGGTTGACCCGCCCATGCGGCAAAAAAAAACATGTAAATTAATCAGAGATGTTGTTTTGGTGTAGATTACTGTTACTTTTTGTATTAATAATCTGCACGAATAACCTGCATTTAAAACA
CCACCTCACATTTGTAATACAGCGTGACAGAGCGGAAACATTTCTATACGTCATGACGTGACTCACTTTCCCGTGACGTGATGATGTCATGCGGCCTGGGTTAGAGAAGAGGAAGCAGAAAACAACAACAAGCCTGTTGGGTTCAGTGACAGCCAGAAGCCACACCGAGGTGACCAGTCTACCCTAGTGTCAAAAACCAC
AACCACGCTAACTGGGCAAACGAGACGTAGGTGTGAAAACACCCTAAAACTGCATCTGTCAGTGTTGTTCATTCTCTCGCATCGGAACTGAGTGATTGACAGCTGATATTAACCAATCCATTCCTGTTCTGTTCTAGCGCAGTGGGCCAATAAGAAGAGCTTGAAGGCGGGAAAGCATTGCGGGCTGTGTTTACAGCAGC
AAGGCTGTTTGTGTGTGTCTGAAGCTCTTCGGAAGCATCTGCTTATTGAATTGCTGCACTTCTGACCTCTGTGAGGCTAATTGATTGGCTGGCTGATCCATCAATCACCCAGCGGCTGCTATGATTGGCTGATTCTGCTCGATTTTGGAACTGGATAGGAGCCTGTTGAAATGTTAATGTGAGTGTTTCGCCAGCGCACA
CTGAATATGCGAATATAACACCAACAATGTTGCTCGCTTCATGCAATATTCATACACGATTCTCCATATATAGAGCTGAATCAGGACCCGTCAGTCAAAATAACTGTTTCCAAACACTTCAGGGCGAGCACGAAGTTAAACAAGCACACATTAATGCGCGATGTAAACTCGTTTTCGTACCTTTAATACTTATTCCAAGT
GCCACATAAAACAACACAGAAATACGATAAATATGCCGAGTTCAGTGGCTAATCTGCAGGATTCAGCTGAGGTGACGTGACGGCGACCAACAAGACCTAGCTGTCAATCATGTGGCCACGCCCTTAATTATGCAAACTTAATATAACCTAATATAAAGGAAACGGATGAGTTATAAAAAAATTCACCCCCTCACAGTTGT
GCGGCCTGCTCCGGTATATACAGAGCTCTTTATTAACACCTGTGTTAAATGTAAGGGTTTGTGTATTCGATGAAGTGATAATAAGCGGTGACGGATGGCTGACAGCTGTCATCTGTTTGTTTTGAAGCGATTGTGAGGCTGGAATTAGCTGTCAAACAAACATGTCTCAGATTGATTCGCGCCAAAGCTTGGAAAACGTC
GTGCAGTGATGGTGCAGGGATACGGAGACACGCGCTTGGCACAGCGCCGCTTTGATTGGCCGGTGTCTGGCGGGAGGCGGGGACTGTGTGATTGACACTCGCATCAGCACCGCTGCTCTACATTTACAAAAGTACAATCACACGATGAAAACAGCGCAGATCACATCTGCAAGCTGTTTATTATTAATGTTACTTTTCTT
CGGCTCTATAAAGCACGTCTCTGGTTGGCTCTTCTCAGTCACGTGACAGATCCCGCTGCCCCGCCCCTCAGCCGAACTGAGGCTGTTTGAGTGACAGTTGGAGCTCGAGCACCGTCCGGTAAACTACGGGAACATCGAGGCACCTGCGCTCTCCGGTAAGACCGAAAAACACACATTTATGAGAAGCAAAATGACTGAAT
CCCTGTTTTCCTCTCTCTCTTTCTCTCTCTCTGTGTGTGTATTACCCCGTTTTGTCCTTTCTGGAGCCACTGACAAAAAAAACGCACAAAAAATATGGAGCCGTCAATCAAATAAGTCGACTACAGTTATGGATGGGGGAGCGCGGAGTAAGGCGTCGAGCTCTAGTCAGCACTGCTGCCTTATTTAAGCGCTTTTATAT
TTTTTATTATTATAAAAACACCGGCTTTGCTGTGTGAAGTGGACAGAGAGGTTAGGCTAAGATGAAGTGTTTAAAGATCATCCGGCTGACAGAAATGACAGGTGACGTTAGTTGGAACTCGTGCCGAAGTGAGTGACGTCAGCCAAGACGACTGATTGATCTCTGCAAGCTGCAGATTTGTGGTGTCAAAATCAAAGACG
AAGCGAATGTTTATCTAAATAGCTTTTATGAATATATGTGCGTAATCTGACGTAAACGGTATGGAAGAATCTGGGCTTGAGTTTGACTGACAGGATAAACTCCATGGAAACCGCAGAGGAAACGACAACAAACTCAAGTCAGCAGTCAACATGAGGTGAGTTTCTGCTCTGCTTTTAGTTCTGCTGTCAGTCAGAGATCA
TGACTCTCTGTTCCAGCTTCTGACCGTGTCTGTGTGTGTCGATTTGCTTTCTCTTAATAAATCTGGGACCGCGTGCACGGTTCTGTCCCTCTTTTCTGACTGACAGCACCATCAGCCAATGAAGCTGCAGCGGTATATTTATTTAGATCTCATCGACCAATCCGAACACAGAAGGGGCGGAGCGTGTGTGTCTGGAGGCG
CAGGCCCGGAGACCCCTGTCGGTAACATGTTAACTCCGCCCACTCAGGACGACTAATCTATCGTCACCCTGACCCCGCCCACTAAGGAAAACGGATCTATCCTTCACTGACAGATGATCAACCGCACATGTTATCGCTTTCTTCTCACGAGTTAACAATTAACCGAGCTGCTGTTTAATGCTGTATAATGTCTCTGTTTA
TCTTTTACTTTATTTGTTAGAAAACAACTATGAGGAAGCATCCATAGCTTTGTCTTATTATGAAGCATGGATATTCTGTAGTGAGTGAGTGACGCAGCAGTGACGCGGCGCGTCTCTAATAAGGATCCGCTCAGTCAGTAAAGCGCAGGTCAAACACACCACAACACACAGACTCACTCACTCCCTGACACTTTATATCA
GTCTCGGCGTTTTCTGCTTCCTTCAGGACCATGTGTTGTGAACAGCTCCGGTCTTCATCCTGCAGGAGCTTCTTAAAGGCGAGGTTCACTCGACCGACAGGTGGCCCGTCAATTTCAACAGCGTCGATGACGTCACTGAGATTGAAAAGCGCGAACGCCCATTACGTCACCGTAATTATAATTAGCGGTAAAAATAATAG
TCAAACGCGTGCTGGCTGTTTTCTTTTCAGTGATAAAGTACGGCAATTTCGCATCGATTTAATTCGCTAATGTTTTCTGATTGAAAACATCACTTGAGTGACGCGCGGGTGTGTGACGTCACCAACACTCGTGTTTTTGTTGTCGGTGATGCTTGGAAAAAAGTAAAAAGTTGTTTGAAACTGCGCAATTTATTGGAGAG
TTTTATGCCATATTTTGCAGTAGGCCGCAACGAGATGGGTTAAAGCCACCAAGAAATCAACCTCGACTAACTCATACTTAAGGGTGTGATCAACCTGTCACTCAAATGTGATTTAGCAGTTGCAAACAAGTCATCCAATCATATCCTAACTAAATTAAACCCTGCCCTACATTTTTCAACATTCACTTAAATATGTCACA
TGCCATTCACTATTGTTGGGAATACAAAGCGTCATTCTCCCTGTCGCTATGACAGCGTAACGTTTGCAAACTGAAGCAAGCTCTCTCATTGGTTAAAGCCCGCGTCAATCATGTTTGATATTCAAATATTTACAGCGCTCTCATTGGCGGTTGCTAAAATCATGCTGTTTTTAGGGTATTGTTTACAGTTTATTACTATT
TAAAAACAGAGCAGGGGTGTTTCTTTAGTGACATGGCTTTGACTCACACGCTGAAAATGGCGGACGTGAAACAACAAACTGAGGATATGGTGACCCGTGCCTGTCAATCAATATTGGTGGGCGGGGAGACAGTACTCCTACGTCAAATTGAGGTCGATCTAAAAACCACTGTAATTGGTCCACCGTTTTTATGTTAATAA
CACCCTTACAACTTCATCAACCCAAAAAAACACTCCTTAAGACTATGCGTAACGTGTGTGTGTGTGTGTGTGTGTGCAGGGAGCGCCTGTCTGTCACACTGAATCACACACGCAGTTCGTCATGAGAACCAGTTCTTCCAGTAATATCAGACAACCGTAAACGTGTTGTGAAGCTCTTTTTCCAAAACGTTTAACCCCAA
ACATATAAATGACTCATTCTTGAAAAAATGCATTAGAGCTGTGTGCATGAGCACATTTGAATAATGTCGGGCTGTAAACAGGTTTGGGCTTGATAAAGCTGTCAATCAAAATGTACCTGTCGGACTCGGGACCTATCGGGTATAATTTTTATGGCCCGATGACAGCTCTCTGCTTTCCCGCTGCTGTTCCGCGGGAGCCG
TCCCAGTAAGCCTCTGTAAGCCGCTTCAAAGCCCAGAGGATCAAACCTGCTGCTATAATAAAGAGTCACGACTGGTGATTGACGCATTCTCGCTTTAGCCGAGTGTAAATGCTCCACTAATGTCAGCCAGTGTGTTTTTTGACAGTCCTTGACGGACACACTGCATTGACGACTCTCATGTGTCTGTCTGGTGTAGCTGA
GAAAATGCTTAACCTAAAGTTGATTTTCCCCCTTTTCAAACCTTAAGTCACGTAGTTGTGTGTTTATTTTACTTCAGCTTAACATGCTAATGAGAGGGTGTCTGTCAATCATCTTTAAGCCATCATTAGTTGATCGTTAGAAAAATGTTGCATTCGATTTTTTTTATAGATGGTTGATAGACAGCCTCATAAGCAAGATG
CAGAGTTACAGTAAGCCATGTTTGTTTGGCACACTGTAACCTGACACTTTCCTGTCATTGAGCCCAGTGGACGGCAATGTGCGGCAGACTTCACCTGTCAGCCAGCCGCAGCGACTTCTGCGTTTTGAATCTCGGAAACTGCGCGATGACGTCATCTTAAAGATGAAAGATTGAAGCTCAGACGCCGCTCTGCTACATTA
AGAGCTAAACAGATGTTTTGATGTGAGTTGCTTTGCACAAGACCTGTCTTGTTGATATAATTATACACATTACTACAGAGACATGTTAATACGCAGCTGTCAATCAATTCGGTGGACTGGGAAATCACACTTCTACGCCATGTTGTGGTGGGCTTCAAAATGGGAAGGATTTGGAGTCTATTTTAATATCAGGAAATTAA
GGCTGTTTGACACAACACCTCAAACATCTGCTGTCTTCAGCTGTCATGCTTTTACCCCCATCCTACATTTTGCACCCTCTCATTCATTCAAAGTCTTTTTGAGCTGTCAATTCTCACACATCAATAAGAGACTTCAATTCAGCCAACATCCTAGGGCGTTCACACGTTCCATGACTATTGTTTAAATCTGTTGGTTACTA
CAGTTTAACGATAAATATGACGGCAACAATTAGCATGTTGTTTTGTATTGCTGTCATACGTCACCTACTCTCTAAATTTGCATTTTGATTGACTGTCAGTTCTTTGATGTCGAACATGTGCTTTGATGCTGTACATGATTTCAGTTAACCTTAGTCTACATTATTTCTTTCAATACTGGCAGGTTACTCTCAATATTAAA
TGAAAACTCGACATAACTTCAAAGACTTTCCAAGAGCAGTTGAATCACAATTTCAACCATGAGCAAAAACAGCCATTGAAACAAAAAGAGCAGTTCCTGTCAGCCAGTCAATCAGCACACTCAATTGTGATCGTATCTCACCCTCACTTCTCAGCCTCCTCTGATTGGACCTTTGTTGCCTAGATACAGTGCACACTGCT
CAAAAATGTTTAAGCCCCTCCCACAAACCGTCAACCTGATTGGCTGACTCTCAAACAGCTGACTATTTGTAGTTATGTGATTGGCCGACAGCATTTGTCAATCACCTTCAACGATAAACTTTCTGAATTGTTTTTACTGACGTCCAATTTTGTATATATTTTTATACAATCATACGCTTTATTATAATATAATTCCAAGT
CGCACAATAGACAATCCAGCGGGTCGATAAAGATCCCGCCCCTAATACAATTTCATTAGTCCCTTAAAGCGAAGCGCTATCCTCATTGGTTGTTTCGCCTGTCACTAAAATCAACTCCCTCAGTCTCAAGCACTTCCTCCGTTAACAGTCCACCGAGAGCCCATCACTGGCCAACCCCCCGTCTGTCCCCTCATGCCCGG
AAGCGTTACTATGAGTTAACAAAACACACTGCGCTGTGATTGGTTAGAAAGGGAATACGCATGACATTGAAGGCTTATGATTGGTTGTTTTAACTGTCGTTTATATTTGGGCCTTTTCTATTGGCAAAGGAGAACCGTGGCAAGGGCGCGTGATAGGTGAAGAAAGCTGTCAGTTCAAATGTATTCGTTTCTATAGCAGC
ATCTGTCAAGTGTTATGTTATCTTCATTCTCATCTTCAGCGCTTTACAATTTTTCGCGGTAGTAGCTCTCTGTCATCCGAAGCCAGAAGGCACTGAGTGATTGACAGCTGATATTAACCAATCATTCGCGTTCAGTGCTAGAGCAGTGGTGGGCCAATAAGAAGAGCGCAAAGGCAGGGCAAGCATTACGGACTTGGATT
ATTTGGGCTCTGATTAGCCTGGCCGCTGAGGCTCGTGGGTAGTATTCTAATGACCTGTGGATAACAGCTTCTAGCGGCGCGGCGGAGCGGGCCTGGCGGGCCTGTCAATCAAAAGCGGGCGCGCAGACACCCGCCCCAATGCTGAGATGCAGGTCAACGGGGCAAAGGCGCAGTGATGGACAGGAGGAGAATAGGAATTC
CTGCAGTCAGTCTTTTAGTGGGCTTTTAAAAGGGGACTACTTGCTGTCTAAAATGGGCCTTTTTCTAAGGGGTAATTAATAAGCATTACTTGTGATTGACATGGTAATTAGTTGTATTAATGTGCCGCTAAGAGGGTCTGTACAGGAAACAGGCCTACAGTATGGGTGTGAGGTGGGACCGTCTAACTCAAAGTGACCTC
AAGACTTGTGAATGGCAGATGATCCTGCTGCTGCTTCTCCAATAAGGTAGGAAATTAAATATGAAAGAAATGTGGATGATGGGAGAATGACTGACAGGGCTCGTAACTAAGCAACACAACGATCTGTTAACGAGAAAGTAGTGTGTCCCAAAGCTTGCATAGTCTTCTGTTACACACACAAATGTATATACTTTTCCTTC
TCCTCCAACCTGGTTTAAGAGCGTCACATTTAGCCACGCCCCCGCTGCGTGACAAGCCAATGATTTTATCGCACACACTTGTCACGCAGAAGACCCAGGCTGTCAAATGACTGACGTGTATGTATCAAATTTGTTTACAAATTGTGTAGTGGACGATTTTGTAGCTTGAGTTTCCAGCAGTGTCTTTATGAGCTTTTTAA
AGCGCTGCTGTGCCTCTCGTCTCTACCGCATGAGAATCCATGTGACTGTGACATAAGGACTAAACCCTTTCTTCCCGCCCACTCAGGCCTTGAGTGACAGCCGTATCATCCAATGGGGGATTAGTGAGTGAGTCTGTGTGGTTAATAGGGTTGGCGTTGGCTCACCTTGCACTGCTCTGCAATGTGTGTTTTTTTTTTTT
TTTTCTCCATCAGCACATCCCCCTCATTTCACAGCACTGACAGTGTCTGCCTCACATCAAAGACGACACCCCAGAACAAGTGACAGTGATTAATGCAAACAAAACATACCGCTACCATCCTATCGCTTCTTCTGTCCCACAGGCTGCTCTGCTCCATCTGTCATGAGACGCCGCTGACGGTCACTTTGTTTTTATTTGGT
AGGCAATAACTGAGCACATACGGGCGTCTGTCAGGCGGGCTGGAACCGCGCTCGCTCTCTCTTTGAAGCACAGCATTGGTTGTTTGAAAATGACTGACAGCTGCTCGAGCCAATCAGCTGGTTGATTTGATGAGAAGCGAAGCAGTCGGCATTTTAAATAGCATCTGAGTGTCAGATAAGACATTTTCAGTTGAGGAAAT
TGAGCGTCCAATTAAAACGTGGCGACAAAAAGGGTTACGCCCACAGCCAATCAGAAACATCTAATGCGTACGGTTGTATCCACTGATTGGCTGTTGAAGCCGTCGATCAAGCCCCTCTGTACACCTTACACGTTGGACGACATTTTTCTGGATTTTATCGAGCCGTCTATCCTGGTTGTTAGATATACAACAAGATAACG
CGTTGGGCACTTGTTTGGTGATGACCCTCGCTGTCCCTCTGCCTTTGTGCTTCTGCTTCTTCTTGATCGTTTTCACTGTGACATCTTTGCCTTTCTGCCAATCAATTTCACACCTGCCAACAGGAGAGATGAATAATGAAAAGGTGTGAAAGACTGTTGAATGGGAGCAGGTATTGTGTGCTCACCCTTCACAGTCAATG
GTCAGGACTGACAGAGGACTGAGGGCGAGGGGGAATGAATAAATACACGAAAGAGGCGCGAGGAAGGGAGGGGGGCTGTTTAAGAAAACCCCGCGTCAGTCAAGCTTTTGAGCTGTGCGTGAATAAAAACAGTCGAAGGCAGAGCAGAATGAACGCGTTACGCAGTAATCTTGTGATAAAATAACCAAGTGAGCTATTAG
ATCTGCTTTAACAAAACTTTGCCATTTTCACACACTCGAGTTTCCTCTTCAAACATGTAAACAAATCGCATGAGCGAGCTCTTTAAATCACTCTCAACTGTGTCAATCACACTGAACTGACCAATAATGGGAAGGATATCCTCCACTCTGCTTTCTTATTGGTAAACGGGTTTTGGTTATGATTGGCCAGACAGGTACCG
TGTTTACGTAAAAAAACAACAACTTTTAACGTCCAACAAGACACAGCGATTTTCACCTGACGCGAAACACCACCAGGCTTATCTGGACCCAGTTCCTAACCGACAACGGCGTTGCCCAATGCAAGCAGGGAATAGTGGAATAAATTATGCTTGAACCAATCAAGCGTCAGAGGGGACGGGACTTCCTCGTGGTCCCAGCA
CAGCAACACTTACACTCAAATGCTGTGACTGTGGCTTCAGGCATGGCATCTCTGATCGCGGCCTGTCAAAAAAGGGAATCTCAGCAATCACACATTTGACTGACAGCTGTCAATCAGCACCACTATTCGAAAACACATAGCAAAAAGCACGTTTTAATAAATGGCATGCTCCACAAATGGTTTCCCTCTTTAAAAAGTCA
CCAGTAAAACATCCAGAGACTTGTCTTTCAACTTTTTAAGAAAGGCATAAGTGCACTTCTTGAGTTCTTGCTCGGTCACGGCACCAGTTTTCCGTTCCCTGCCACTCAAACTGCTATAGTTGTTGTGGTTCCTATGTTCCACACGGCAAGCGAGTCTGTTTTTGCTTCTGGGGAGGTCTTTAAACAAACAGCATGTCACC
AGATCAGCGACGACTTCCTCAATATGATCGTGCACACGCGCGACGTGCTGAAGGAGACGCTGGACATCTCACTGGGGCTGAAGGACAAGCACGAGCTGCTGTCACTCATCATCCGCAGTCACGGGACCCGCCTGAGCCGCCTGAAGAACGACTATATGAAGGTGTAGACAACTGCCTTTAGTATGAAGCCCGATAATCTC
CCACGAGCTTCAGGCCACTGGTGAAGGTGAAGGGTCACATTTAGAGATCCTCCGTCCATTTGTCTCCATTCTGGATGCTGTGTCCTGACGCATGATTGACAGCCGTTGAGGTGGGTGACTTTCGGTGTAGGTGCGTGTGCTGGTGCAAATGTGGCAGGGCGCGTGTGGAATCCAGTGTTGACGACTGTTAAGAGCACATG
GCGATATTTCAGTTTTGCATATAAAGTTCATTTTTAGATGGAACATAGCTACTCAAAAAAGCACGCAGTTTGAATGGCTAATTAATGAAGAATGATTGACAGGGAATGGAAATGCTGATGTTTATGCAGACATGAGGTTTAGTAGTAGCTGAGTTCAGCAGGTTCAGTGGAGATTTCAGTGTGTGTATGTGTGTGTGTGA
ATACTAATAATAATATTTCTTCATCAAATTAATCAACCATGTGCAGTGCTTGTTTAGCTCATTAACCTATGATGAATCATTGAAGTGCTCTAAAGCAGGGGGTGTCAATCAATGATCTTGGGACACCTAGGGGCCATAAACAGTTCAGGGGGACTCTACACTCTCAGAAATAAAGGTATACGAGCTGTCATTTTCAAAAA
ATTGTCAATTTTGGAGTGTCTGTTTTGGCTAAATGCAATTAGCGCAGTTTGTTGGAGTAAGCTAGTTAAGCAATTCACGCCCATCACCGTTTGATTGACAGAGACAACATAACTACAGACAGCAGCGTTAGTGGCGTCGCTCGTAAAGCGCATGGCAACATGTTTTGACGTGATTGATCATGAACCCGGTTTCGAATCCA
AAAATGATCGGTATGTGACAAATATTTGCTGTCCAAACGTCAACCTGAAGCATTTAACCTTGTGGTTTGCTATATTTAAATTTTCAATGGATAAAGGGCTTGTCACTCATGATGAGAACCAATCACCGTGTCTCAGTTGTGTTTATGTTCCGCCTTTTCCTGTCAAGTTTGTTAGCGGTGTGTTCAGTATTTGTGTGAGA
AGTGTGGGTATTATTTACAGTGTGTGTGATTGTGTTAAACCAAACATGCTATGCAACAGGAGAGAAACGTGCTCTCCTACTGGCCAAGGAGTGACAGCTACAGCTTTTCATTGGTCTTTTTAGTTGTCTTTTACATAACCCCGCCTCCTGGCGTGGGGTTTTCCAATAGTTTGGTTGAGAAAATTGAGGAACTGGCTGTG
TCTCTTTTGTGTGTGCATGTCCGCAGGACGGACCGATCTGGAACCTTGCTAACCCCGGCGAACGTCCAAGTGTCTGTAAGCAATCACTGCTGACTTGATTGACATGCCAGAGCAAAACAATTCATGCTGATTGTCAAAGTGAATTACAATATGAAGCTGGGGTGGGTATGGGGTGAGAAAGAACATGAGCGAGGGAGAGG
CACATTAGATTTTCCGGATATTTGGCAAGCTTGCATATTTGTTGTCTGTCAGCAAGCCAAATGACGCTTCGAGTTGTTCACACAAAGGTTGCAGAGAGGTGTCAATCATCTGGTGATTTGACCTATAGACAAGCTCATTAGCAAATTGGGCTTAAATCAAGCTAAAAATCCTGTTGTGTGAACTATGCACAAGGTAGAAT
TGTTAAGCACAAAACGAAACTGAAGTCTTTTGGTGGCTCAGTACAAGTATTTTAGTCCCCTCGTGAGTCTCTTAAAGGTAAAGCCATATGATTGATGGCTCCTTTAAAGAGCCTGCACTCTGACACACATCCCTTCCCCCTGTAAAGGAGATACAAGCCCCTTGACGTTCTGCTAAGCGCTCACAAACTCACGACTCCAG
CGGAGAGCAGGATGGTGCGACCCTTCTCTGCTTGTCGTTCTTGCCATGAGGACTCTCTGACTCTGTGAGTTTGGGATTGGTTCACATTGTTTGATTGACAGCTGGGGCTCCTGATGGAGCAAGAGCTGGGAGCAGGTTCTCAGGACAGGGAAGAGGTCACAGCCTCTCTGGCCTCCACGTCCGCTTCTTCATCTAACTCT
CTGAAGCCCATTCTAAAGGCCTCAGTCTATTCAGTTTCACAAGGCATTTGGAAACAATACGCCGCCAATCCCCCAGCAGCTTAGCCCCGGCTGTCAGCCCTCCCCCCGAGGGGCTAACAAGCCTGACAACCCCCTCTACAGTGGGACGTTTGCGGGGCTCGGACCTTTTAGGTGCTCCCCCTTGGCTTAGCCCCTCTCCC
GTACATCCATCCTCCTGCCTGTCGTAAGTCGCCGAATGATGACGCGATATATTTTGACTGTGTTGTGATCGTTTATTTGGCGCTGAGCGCAACCGCTGTCAGTCAGTCGAGCTCTTCCAAAGGGCGGTTTATTTATCTGATAAAGTCGCTTTCTCTCGCAGTGAATGGACTGGCCACCAAAATGCGTTGCTAATGAATGT
CCTGCTGCAAACGCAGGTCTGTGTAGGTATATACAGCACGAATAAAACCGGTCTCTGAGCGACCTGAGAGGATCACCTGAGCTCTACTGGTGCTCCTATCGGCTGTCAATCAAGAAAGTTGCTCTTAATTTGCATAAACTTAAATGATTCTCTGCTGAAATCAATGGCCGTTTGTTGCTTTGCTGCTGCGAGTCGCTTGT
TTTAGTATTCAGTCCTTTATAAAGTGTCAATACAGTAATCTGACACAGAAAACTCAGTCCAGAGCATAGTGATTAGTGAATTTGATCATTTGTACTCGAGTATTAATTTAGTATTTTGGGAAATTAATTTTGAAATATTCTCCGCGAACTGTAAAGCCCGCCCTGTTTGATTTGATTGGCTGACATTTTGACATTGACGA
ACTGGGTTCATGATTGATTGCATCAAAACATGTTGCCATGCGGTTGCGAGCTACACCATTCACGCTGCTGTCATTTGCACTCTTTACTTATGTTGTCACTGTCAATCAAATGGTTGATGGGCGTGAATCACTCAGCTAGCTTATTCCAACGAGGTGTGCTATTTGCACTTAATCTAAACAGACACTCCAAAATCTGCATT
TGAAGCAGAATAATTGGTCGTGCGAACCCGATTATTATGTGATTTTCGAACACACAAATGATACATACCTGAGCTGTCGATCATACTTCTGCTCTTTGCTTGTTTTGGGGTCTGTCATGGTCCTCTGTCTCTCTCTCTGTGACGGCTGAATCCTACCGGCGCGCCACTGTTTCACTATTTTCCGATCGACGGTCGCAGAT
TAAAATAAGAAGACTGATAAGTATCCAAATGAAGACAGAAGTCTTCGACAGCGCAATCGGCTTTAGAGGAGGCGGAGCCTGAGCGGATCAGCTCATCTGTCAATCATCGCTCTTCCTTCACCTGTGTTACCGCTGTCAGTATATTCAACCCGCCAACACAAACACACACGCACACACATTTCTCCACACACTCCTCCACA
TAGTGGCGGAGGCCAAGCCAGGCCGTCTACACTGCTGCGGAGACAAAGAGCCATTGTCTGCGGCTCTACACACGCCAACAATAGCCTGATTGACAAGCGGCCCTAGTAGTAATGGGCTTCTGGGCTAAAGAGTGCAACACTGACTTTTGTTAGAAACACTCTTGTTTTGCAGAGCAATAATCTCTGTGCTGGCAATTTCA
GAAGCGTATGCCATTGCCCACTTGATTGCTATGGTAAATCATAATTTCCATAGTTGGCAGCTGGTCACGTGACTTGGCCTGCCTGTAGCGGTTGGAATATTTCCCTGGCAGGTCACGTGAGCAGCTGCCAGTCAGGATTGAACTGTACAGGCTGCTGGTGTGCGTGCGCGCGCTCTGACGTGCTGCTCTCCTCTGCGCTC
AACAAAAAATCACAGAGTTTTAAAAAATATTTTAATCCCAGTTTGTTTGCAATTAAATCTTCTGTGTGCATGTGTGTACTTGTTATTATAGAAACATGGCGCCTGTCAATCAATTCAGTGGGCGGGAAAATTGCACTTCAAGGTCATGTTGCGGTGGGCCTAAAAATCACAGGGATTTGGGTCCTACTTTAAGGTCAGGA
TGCTGAAAAACGCTCTCCTCGCGGCAGAATAGATTCACGCACCGCTGCAGCACCAGTGCGCGCTGTGCTCTGAGAGGAGAAGAGAGGGCGGGGCTTCAGCCGTCAATCACCCACACTCACGCGTCGGCTTCAAACAAACAGATAACCACAATCTCATCAGTAAACAGCGTGCTACTAGTGTAAACTAAAATAGCATTAAT
ATCACTTACTACTGATACTCCAAACACTGATGCAAAGTCCTGCTGCAGCTAACGTTACGTACATCCCGCCCTCTCATTGCCTCACATAGGCCGAGCATGTCTGTCTGTCAACAAATAAAACTCTCTCATTGGCTGAAGCATTTGTTTATCCTTGCGTCCGAAGTAAAGTTCGGTTTCACTAACAACCTGTCAAATCCCAG
TACAACTCTTACACTGAAGTACCCAGTCGTGGAGAAGTTTTAGGAGCAATCCATAGGAACGTACGCGTCCGGGGAAATAACGCGGAAATGGAGATGACTGACGGCCGCTGTGCGCAGAATCGTGCCAAAAATGCCTCACAGCACCAGCATGAGTCCGTTATTTCAGACACCAAACACACGTTTAATCATGGGTCCTTCTT
AGCGACTCGCGAATGGCAGATTATCCTGTTGCTGCTCCTTCAATAAGGTAGGTAATTACATGTGAAAGAAATGTGGATGACATGTCTAGATGATTGACAGGGGACAAAACTAATCAACATAACAATATGTTAACGATGGAAGTAGTAAGTTCCAAAGCTTGCATACTTTTCTGTTAACACACTCAAAAGTATCTACTTTT
TGTACTGTTTACTTCAAACTCCTAAATAAAAGCAGTTAAGCAGGACTGAATGCTCACTAATCCTATAGCAGAACCGTTTAACAGTGGAAAGTTCTGTCACTCACAATACAAACACAAATCAATTGAGTTTGACGCAACGAGCCTCAAATGGCTTTGGAGTAGGTGTGAATGGTCAATCCGAGTGTGGAATAAATCACAGA
TTAACCTCTTTTGTGAAACACTACAGAAAGCACTGTGGTACCGGAAAACACCGTTGCAAGCCGCGTCAGTGCGATCTCTCGCGAACAATTGTGATTGACAGCTGCTCAGCAGAGGCGCGCATGACCTCGCGCTTATGCTCGCGCCACTAAAAGCCAAAGCAAAAAGCAAAGGGCGTCCAAAACGGTTCAGAAAACAGCTT
TATATTTGAGCAGTTTTGGTGGCACTAGAGACAGACAGTGTTTGACAGTTTATCGCTATAACATACTACAACTTTGATTGACAGTCAGATAAACTAACGTTAACTGTCTATAGTCAAAATGTATTATAAACCTTTAAAAACATGTTTACATTGATATATTTTGCAGTTAATGGCAGAAAGGAGCGGATAATGCTCGTGAC
AGGGAGGGAGAGAGAGAGTGTGAAAGAAGTATTGAAAACTGTGCTGTCAATCAAGCGCTACGCCTCCTTTGGTGCGTCATGCTGCTGGATGGCCGACTATTTAATGTGCATTTTAACACTTGTGCATTTGCATGACAGACCCGTGACTTGCAAATAAGCCTGAATCTCTCTTGCTGCTTTCAAACAGGTGTCTCGCTTCT
TCGGTCAAGATCCAGAGCGGTAAACGCGTACCATATGGGTTTGAGTATTTCTTCCTTGGAAATCATTATTTGCAGAATAATATTGAAAGATGTCAGGGAGCTGAAAAACTGATCCTTTCACAGTCTGTCAGTCAGCGGCAGTGCGACAACAGAAACAGGAGTCACGTGACCACCAGCTGAACTCCAGCTTTACATACTTG
CTGAAAGATTATGGCTACCGGAGAGACATTCACACTTAAGCCTAATTCACACTACGGGATTTAAAGCCTGATTAGGAAGTTAACAAGCTCACCGACAGATCGAGCTGTGATCAGGAAGAAATGTGTGGGTGCATAGCGCTCGGCATTCTTTGTGTGTGAACTAGTTAACACATCAAAGAGACTTGCTGAAGCGTTGCTGA
CATTAGCTTAAAAACAGCTTTCGAGATTTGTGTTTGCAACTATAGCTTCATTCAGATACACAGTAATCGATCAGTTCATATTTCTGAGTGTGATTGACAGCTTGTGATGTAATACCTGACACCAATATGTGAACTAGATTTTTGGGAGATTTGTAGCTGGATCTGCTTGTGTGTGTGTGTGTGTGATTGAAAATAAATGT
GGAGTTTAACGCTGAATGTCTCGAAATAACGGCTCCTTCTGCACCGTTATTAGTTCACATCGCTCTTTTTTTCACTTGACATGGCTGCTTTGATTGACAGCACCAGGAGCCAATCAGCGTTGCCTCAATCCTCCCCCACAAAGATTCCCTCCCCTTCACGAGCACGCGCATAAGGGGTTTTCGCTCAGATAGTTGGGGTA
GATTTCTCCGCATGAAAGACTCGTGAATGGGAGATTAAACCTGCTGCTGCCTCTCCAATAAGGTAGGAAATTAAATATGATGATGTGGATGATTGACAGGGCTCATAACTAAGCACAACGATCTGTTAACGGAAGTGGTGTATGTCTCAAAGTTTGCATTCCCTTCTGTTACACAATCAAAAGTATTTTTCTTCACAAAA
CGCAGGTCTTGAATTGATATTCGCGTGTGACTAATTCGCGATCGCGCTGACTGCGAGGGATTTATCGAGCGATTTATTCAGTCTATAAAGCTGCTCCAGCTGTCAGTCAGGCGCCATGCTGAACCACTGCAGCACTGGATTTCACAATCAACCATTTATAATGAACTGCTATTGATATTTATTGCTATTTTTACATATAA
TGACTTTAACCAGCTTCTAATGGTACCAATGTATTAATGTTATAGTTTATAATCACACTTGATGAAAACAGTCCGCAGAAACACTTTGATTGACATTCTCCCTTTGTATGATGTCATCAGACAGAGAAAGCACCGCCCACTAGTGACCATCTCACCCTCATTAGCATAGGACATTAGTCTTGTTTTTGAATCTGCCACTA
AACCTGAATGCGGTGACGCGCGCGCGCTCCTCTTCTCCGCTCCCTCTGACGTCATGGGCGCGGCGGTGACGCGAACACACCTGAACACGCCGGAGGTTTTGCTGAATCACGTCACTCAGAGAGGGAAAAGTCTTCAGAAGAGCAGAAACTCTCGAAGTGGCGGGAGATTACCGACAGATAAACATGAGAAGCAACTCATG
CAGCAGCTCAAACACTCTAATGGCCAATGGACAGACGGCTGCTTCTCACTCAGGGCTGCTGGACATGCTAATGAGATGGAGAGATGATGAGCACTAGTGGGCGGGGCTTTCCCCCTCTGATGACATGTACAAAGGGAGAATGTCAATCAAAGTGCTTCATTCATCAAGTCTGATTAAAACAAACACAATTCACTCTTGTT
CTCCGCTCGATGTCCTGCTGGAGCTCCACTTTAGGTTCAGGGGGCTGGGCTGGAGGCGGGGCTTCATCTTTAGGAGGTGGAGCTTCATCTTTGAGTGACGGCTCTTCAGATTTAGGCACTTTGTGGCCTTCGATGTCGCTGTCGTCGATTTCTGCATTGATGCTGAGAACGTCACTGTCTTCTCCAGAACCTGTGCACAT
AGCTCCTTCGAGGAGGCCTCAGTAAACATGACATGTACGAGCATCAGGCTCCTTCGAGCGAGTCGCGGTCAAAGATTCGACTCTTCTGATTCTGACAGCCGTCACTCATCCGTGCGTTCTTTCATTCACACACACACACGTGAGACCAGACTCACACCATAACACACACACACACACGTATATAACACAGTATATCACAT
TATTATTATTATTATTATTCCCCTTCACACACACACTCGCGCGCGCGCGCCTCCAGCTCATGATGATCAAACTTTAATGAGCTGTCAGATCTACACAAAGAGCCGTCAGTCACCGGAGCCACGCCCACCGAGCGGCAGTGGGCGGAGTCTGTTGTGTCCGGGAGTGAATGAAGGAGCTGCTGTGGAGGAGCGGAGGGTCA
TTTAAAAAAGAAAAACAAACGCAAATCAAGCATGTTTAGTTTTATTCAAATAGTTTTCTTAAAAGCGCTTATGATTGGCCATCCGCTCCATACAGACAGCAGCTCCAGCCATTGACAGCCCGCTTTAATAGAGAGCGGTGGGCGGGATTTCCTCTGTTATTTGAAATCCGGAAGTGTTTTGAAATATAGTAGCAGGTTGA
TCATTCTTTCGCTCGTGCACACCTGCGCGCGCGCCCAAGGCTCTCATTAACGGTTGGCGGTAGCAGCTGGTTTGCGCGGGAGAAAATGACGGACGGCTGTTTTCACTCAGGTACGTCGTGTGCTTTGACAATCTGTGGTTTATTATGTAATCAGTTTACTCGTTAAGTCGCAGTAAAGCTTGCAGAGCTCGGGTTGGGGT
TAGTGTGTGAATATAACCAGCCTCTAATGGTAAAATGAGTCTATTTGTTATAATCAGACTTGATGAGAACAGTCTGCAGAAACACTTTGATTGACATTCTCCCTTTGTAAGTGTCATCAGAGGGGGAAAGCCCCGCCCACAAGTGACCATCTCTCCCTCATTAGCATAAACAGCAGCCCTGAGGGAGGAGCCGACTTTCC
GTACTGTACACGCACGCACACATATATAATTTGTTGTTCAACAGCTCCCTCCTATGGCCATCAATAATTATACCACAAACGTATCAGCGACTGACAACACTTTCCACCAATGAAAAGAAAGATCGTCACCGCCAACGACGAATCTAAACCAATAGGAACCGCCCGATCTGAAAATAGGCGGACCGTCAGCCATTTGCGTC
GTAGAGCGAGCCCCCGCGGCGCCTGTCTTACGGCTACGCCCCTGGCAAGAGCCCCGTATCCAGGTGAGACGGGTAGAGGCAGACGCCTCTGAGTGACAGGCTGAGGAACGGCGCTCCTCTGGAGGGACTCGCTTTGACTTCACCGAGAAATGCAGAAATGGAAAGCATCCATATGGCCGCGGGGCATGAATATGACGGTG
TTGAGTAAAATAGCCTCTCAATAAATCTATTAATATTCAATAGTTAATAGTGGTTGTTTTACATGGTTATTTGCTATTGGTGGATCTTCTGTGATTGGCAGCTTGACTCCGCCCTCTTACCAGTAAACACCAATCATAATTGATATATATTATTAAATGGGAGGAGAAGCTAATTTGATTACAAACTACAAAGACATTCC
AGTAATTTCAGTGTATGATTTGATATTTAAAGGACACCTACCGTGCAAGATTCTCACCGGTTCATGCTGTCTGAAGGATTGGCTTGATCACGTGACCGACCCGCCCTGACAGCAACTGATCTGCATATGACTGACGTCACTGCAGCGCGTGCACGAGGACTGGTTTATATATGATGTGTGTTGTGAAAGATGGACATCCT
ACATGCTGTTCTCGCCCTCTGAATGGCTAAAAGCAACAGGAGGCGTGGCTTCACGGACAACACTCATGTTGGTTCACTCTCACCGCTGCGGTTTGATTGACAGATCAGTCTGATTGTAATTCAGCGAAGGATCCTGGAAGAATCCACAGCGCAATGTCAAGTCCAAAGAGAGTTTGCATCGTCGGTTCTGGAAACTGGTA
TACCTGAAATTTCGCTGATAAGTCCAAACTAATTCGCTTAGTTATTCGGTCTTGGACATCTCCCGTTGATAAACTGATTTTTTTAAATGAGGTGATGTGAGTGACAGGTGTGGTTTTACCGCCCTCTGCTGGAAAAATAACCGCAGTAGCTGGATATTATTGTTTTTATTCGCAATATTAGAGATTCTTATTGGTAAAAT
CTCTATCCTCCGGTGAAGTTACGAAAGCTACTACGACGAAGGCTAAGCTTGTGAATATTAAAAAGGTCACTCAGAGACATTGCTTGGTAACTTGAATGGAGCTGTCAGTCAGAGAACTATATTAATATTCATCGACCAAGCCTCCACTATTCGCTGATAGGCCAACTAACTAGCGCCCACTCGCCTACGCTTGCCCTTGA
GCTATATCTCGCTCTCTTGTCTCTTCACCGTCCACTGAGAGAGTAAATCTGACCGGAAAACCCCACAGTGACGCTCCATGATCAGCCGAGTGAGGACTGACGGGCGAGCGGACCAATAGCCGCGGAGAAGGGGTGGGACTTTGAACTTGTCAGCCAATAGACGAGCGAGAGCATACTTGTTTACTTCAAGCATTAGGTCA
AGAGCACTTAAACCCGGAAGCCGCTTCACTTGACGTCACACTTAACAAGCGGATTATTGATAACGTGTAACTGAATCTTCATGGCAGTTTGATTGACAGGCGGTTTGACCAATCATAATGCTGATATTTTATGGCCACATTATGCCGAGTTCAGACTGCATTTTAGCCCCGATTTTGACTCACCGACAGGTTTTGAGAAA
GTGTTTCCGTCTTTGAGACGTTATTTAGGCAGTAAAGGCGACACAGGGAAGTTTGTCCTGCCTGCTGATGTTTCTGCTGGTCACCTCCGTGAGGGAGTTCTGTCAATCATCAACCGTCACCACGCCCATTTTGTCAGTCAAGCCAATCCGCTGCCAGAATTTCACCTGGACGAAACTAACCTTTTATTTTAGCTTAATGT
GTGATCCAACGACTCGCTGTGATCTGTCTGACTGTGTGACGTCGTGATGCCCCGAACACGCCCACTTTCAGTCTTAAACAACTGCCGCTTTGATTGACACACTGGCGCATACTTTAATGTAAACACACATACACACAACATTGCAGATTCATGTTGTCTTGTAAAAACAAAAATAAATGTTCTAAATGTGCACAACTAAA
AAGTACACAGACAGCTTTCCAAGAACACTTCACCTGTGAGTTCTAACAACTACCTGCGTCTGAGGGGTGGGGCAAAAGTTATGTCAACTGCTTTGAGTGACAGAACGACACACCAATAAACAAGCAGCTGCTCCACATACGTCAGCGCTGAATCGAGCCAATGACGATTGATTGGATGTTGAAGGACTCCGCGGACGCGC
AGACTTTTATTGAATTCAGATATATGCTTTTTACATTTCTACATGAATCTCAGAAGTTTATTTACAACGTACTTAACATCTTGACTGACAGACAGGCCTATGATGATCCGCCACTGAGCTCTCAGGAATAGAGACACACCCAGCTATCGGAGAGACAACATCATAACGAACTCTGAAAGAAAACAGAGACAAGTGTGTTA
CAGAGAGCTGAACAGATCTTTTAATACTGGTGGTTTTGTGCACGCCCTGTGTTGTTGATATGATTATATGCATTACTATGGAGACATGTTAATACACAGCTGTCAATCAAATTGGTGGGCAGAAAAAGCGCTCATTGCGATCTGCCTCAAAGTGGGAGGGATTTGGATCCTATTTTAACGTCAGAAAATTAAAAAAGAGA
ACCTACTCCTCACACGTACCGTTTGCTTTTGACAAATTACACTTAAGCCGAAACGTTTTACATGTACTTATCTCCATCTTGCAACCGAAGGTCAAACTAGGTGTCAATCACAGCCCGCTGATTCCCCAAAGGTACCACGCGCGCTCCCAAATGACTCGCGCCTCACACACCCTCTCCAACCGTCTTCTCTAGAGCAACGC
TTGCGATTGATTGCCTTTGCTGGTTCTGAAAGGGCTTGTGCTAGCCGAAGCGCCTGTGCCGTCTGCAAGGCTGCCAGAGCGAAAGTGTTAATTTACCAGAGTAGAGCAGATGACGGACTGCTGAGGGAGCCAGTCAGAGAAGTGAGGAGGAGGGGGCTGCTCTGACCTCACCAATGAGGAGGGGGCAGGGAGTGGGGCTG
GACTTTTGTGCCTGATTAAACACGAGTAAGTAGGGTTGACTTCTGTTAAGTTGTTACCCCGCATTTAGAGGGAGCGATAGGCTCCTCCCCCAGGGCTGTCAGTCAACCTGCCGAATAAATATTGATCTCCCCCCAGCATCACTTCTGTGAAGTGGAGATGAGAGTCAGAGCACTTGGATGTGTTTTCCATTCAAGAGAGG
CTACGGCAGTTTACAGTACTGTATATGCTTTTGAGTGTGTAACAGAGGAGTATGGAATCTTTGGGACATACTACTTGTTAACGGATCGTTATGTTGCTTAGTTATGTCTCCTGTCAATCTTCTTGACACATCATCCACATTTCTTTCATATTTAATTACCTAATTTATTGGAGAAGCAGCAGCAGGATAGTCTGCCATTT
GTAAATAGCGCACGGAGCAGCTGTTTCTCTTTTTTGCTCGATCACGGTCAAGCTCTTTGCCCTTTGACTCGTGTATTGTTAAGTTCCCACGAGCCACCTGTCAATCACATGTTTTGTCAGCTAGAAGTGGGAAATAGTCTGCGGAGAGATCCTCAAATCAAGTTTTAAAATGTGATGTTATGCAGAACCATATGGTTGTT
GAGGCTGCGCCCTCTTTAAACAGTGGCCATGTTGTCTTCATGCTGTGTCAGGGGAAATGCTCCCCCTCGAGCTGCGCTTGGGATGGAGAGTGATTGATGGCTGTCACAGAGGCTGTCGGTAGGCAGATTGAATAGGAGAGAAGAGACAGATGGAAGAGAACTTGGAGCGTGAGGAAAGGATGAGCTGGAGAATGCTGGGC
TTCGAAACGGCTCGAGATCAGTTTCATCACTCATCGCATACAGATAATTTCAATTGGTCCCTCCCCCTTTCAACCCCGTATATTCATTGGAACGTCGAGCTGTCAATCAAAGCGCGGACGCATGTTTTGGTTTTCAGAATTGATGCTATAGAAAACTCATAAAATTGCAGCTGAAACGGGAGAGAGGATGCGGTCGGTAA
GTAATGAATTTACTGGAGATGTCTTTATCGCGGAGAATTCATGAAGTTGCGATGACGAGGCGCAGAGCTCGCGCCTTTTTCGCGTTATTGATGCGCGTGCTTGACAGCTAATTTAAAACGCGCCGAGCGCCTCACAGATCCAGAAAGAGGGAAACAGAGGAACGCAAAGAAACAAATCAGTGCATTTGGGTAGGTTATGT
TCCAGAACACCGAACATTTAGGAAAACAATATATTTACATACATCACAATAATTGAACTCAAGGATTCCCGCCTGTTTAAACCTCCCCTTGATTGACAACCCCTTTATCCAATGACTCTTCCCCAAGCCATGTGGGTGTTTCCTCCTGAAATCCAACCGTTATTCTATTGGCCAGGAGAAGCAGCATTGAAAACCCAGTT
GAGAGTGTTAACAGATATTTTAATCCAAGTTAAGTTGAAAAAGAAAATGTTATGTGGACATGTGTATACATGTTATTATAGAAACATGGCACCTGTCAATCAATTCAGAAAACCACACTCCTCTACGTCACGTTGTGGTGAGCCTCAAAATCACTGGCATTTGGGTCCTATTTTAACGTAAGGAAATTTTTAAAAAGAGA
TGATGAGAAAACCTCGCAGATATTGGGAATCATTTACATCATCCCATTCATCATCATCTTCCAGGCTGGGCTGCGACTCAGATATCCCACCTGTCACTCATTCCTGAGCTGGTCAACTGTGAACACGCCAAAGTGGAACTGACTTCGTACAGGTATGAGAATGAAATAATGTCTTGGAAATAAAATAGAAAACCACAAGA
TGCTTGATCACATTTGATAATGATTGATGATCACAGAGAGCTGAACAGACCTTTTAATCCCAGTTGCTTTGCGCATGTCCTGTCTTGTTGATATGATTATATGCATTAATTTGGGAACATGTTAATATGCAGCTGTCAATCAATCAATAAATTAATCAATTTTTCATTTCAAAATAATCATTAATCAAATGTATATAGTT
TGCATAGAGTAAAACAAATCTTTTAATCCCAGTTGCTTTTAGCACGTTCTGTCTTGTTGATATGATTACACACTTTACTATGGAGTCATGTTAATATGTGGCTGTCAGTCAATTTGGTGGGCGGGGAACCGCACTCCTACATCACGTTGTGGTCGGCCTCAGAATTGCAGTGATTTGGATCCCATTTTTATCTCAGGAAA
CTTTGATCTATTTAAAAAAAAAATTCTGTCAATCAAATCTCAAAAACACGTGCCCTTGTCCACAGATTTAGCTCTGCTGAACAACATTGTTTTGACCTGTCAATCCCGTGCCCAGCAGGCAAACCACGCCCACAAGATCATGCCAGCCAGCTGGCCACGTCCTTCGCTTGTGCCACAAACAAGCCACGCCTCCAACCTGG
CACTGGTGTGATTAAATGTCTGCTCTGTTATATGTAGAACAGAAGGGTATTAGGTAGAAGGTCACGTGGTAAATCCCTCTTCCCATCTGCAGCCTGACATTGACGTCTGCAAGACGAAAACTACACAAACACACTTTTAATCATCAGTGTATCATTAGCAGTGTTGGGTAAAGTTACTTTTAAAAGCAATATATTATAAT
GCCTCAGACTCCGACTAGCTAATCATCCTCAGGCCCACCTGCTGCTATAGCCACGCCCCAAACTTTCGCTATTAGTCAAACTGAACAGTGATTGACAGACCCAAGTGAACAGCTTCGATATCTTGACCCATATATGACTTACTTATAATCACCGAACAATAAACCGGGATAAAATTATTTGTTTTAGCAACTTAAAAAAA
GGACTTATTTTTTGATGCTTTACCTGAATTTGTGGTATCATTCAAGCTTGCCCATCTGCCAAATGCTGTCATGTGACCCTGTGGGCTGAATGGGAGCTGCCAATCAATACTTCAGCCCATCCCTCAAATGCTGGGCTTTTTTTCTGCAACGTGAAATAGGGCTGAACTTGATCGTTTCTGTATGTATTAATAAGTTTAAG
TGGTGTGTTGCTGGACGTGTTTTTTCAGCGTGAAATGTCCACAGCAGTCTGGATGGTAACGGAACCCATAATGCAGCTGTTTGGTTGATTGATTGACAGCTGTCTGTGGATTCCGTGCCCCTCCTTTCTTGCAGGAGCTCATTGAGATATAATGAGAATTACACTTGGTTTTGAATGTAAGTGTAAAGAGTATGAGGTAT
ATGTTAAAATAGGATCCAAATCCCTCTCATTTTAAAGGTCCACCGAAACGTGATGTAGGAGTGCGGTTTACCCGCCCACTGAATTGATTGACAGCCGCGTATTAACATGCCTCTATTAATGCATATAATCATATCAACAAGACAGGACTTGCGCAAAACAACCGGCATTAAAAGATCTGTTCAGTGCTCTGTGATCATCA
TCGGTTTACTGAGATGTAATTTCACGCTTCAACCACTAGAGAGCAATCACGACCTTATCCTCGTTTGAAATCTTTCGTTATTTTGTTCAGGGCTAGTCAGGCTGTCAGTCATCACCGCTGGGCATCTCTCTACCTTCAAGACAAAAGACAGAGGAGAGATGAAAAGCGACAGAGAGAGGTAAAAAGGACACTGGTGGAGC
TTATGTTATGTGTTTATTAGTATGCCAGAGCCTGTGTGTGTATGTTGGCTCTTGTGTATCTGTGGGGTGGAGGTTTCAGCTTGTCAGCTGTCAGTGAGTTTATGGGCCGTTAAAGATTGAGTGCTCTGATGGGGGAAATCTGACATGCTGTAAAGCCAGGTTTAGTGTTGCGGGGGTCTCATGTTTGTGTGTGTGTGTGT
ATCACAAATATCCCAGTTTACGGAGTTATTTCTCACTTTCTCTGCTGCCCGAGCTGCTGCTGTCCTGTCCCGGCCGAAAATATATGGACTGTTGCCACTGACAGATCGTGCAGCCAATAGGCGGAGACCACAATCCGGAAGAGTCAGTTCTGATTGGATGTTGGACTCAAGGGGAGGACTTAAATAAGCATCGGTTTTGT
TATAAAGTGTCTGTCAGAACGGTTCCCTCAGCTTATTTTTCTCTGAGCACACAAACGCCTGCGTCACAGCGTTGTGTTGCCATTGACGTCACCACTTCCCAGCTGTCAATCACGGGGTCGTAACATTCAATGCTGCTGAGCAGTGAGTTCCCATCATATCTGCAAAAAAAGAACAGAGAGGCAATAAAGCAGGGGATTAA
AGTTTTGCAGGCTGTTTGGCTAGAAGCCATTCCCCTATTATCTGACTGACAGTCTGAAGATTGATTACAACACAGCCTCTTTTTATTATTTGAGTGACACATGCTAAGTTAACCCTTTAGCTGTATTCATCACTGTCATTCAAAAGCATTAACTTCACAATGATTGCCTTCTGCTGAGTGAATGTGAAACAATGTGTCAG
CACACAGACACAAGCAGACGGACCGTCTGTGAGGCAAGACGAGCCATGTCATGAGCCGCAGACTGACATCATGCTCACACTCAGGCCGTCCTCCAATCACCTGTCACCTGCATGCTGCGCCACACCCCTCGACTCCAAGCTGAGACACACGTTCCCTATCCCGCAGCGAACTGTCTTCTGCCAGCACTGAGCTACACTCT
CGTGTCAAAACCAGATGCCCAGAGCAGTTAAGAGCACCAGCAAACCTGCTGCCGCTCACGGCCCATCATGTGTTTGTCCTGCACGAGCGCGCAGGTGTCAGGATCACCGTCTGATGGATGGGGAGGGCGTGACGTCATCAAGGGGGCACCAGCGAGTTTTGCCAAAGAAAAGCTTGTAGCTCCACACTAGAAGAGGGACG
TAATTGTTTCTTTCATTATTCAGCGGTTCCTCCGCGTACCACTAGGAGGAAGCCCGCGTACCACTAATGGTACGCGTACCACAGTTTGAGAACCACTGTCATATATCATTAGGAAAAACAGCAATCTGTTAAAGTTTTGAAGCAAAAAAAAGAAACTTTAGCCCACTATCATTTACTAGACAGAAAACAAACTGGCCAGC
AGGTCTGCGTTTTCCATCTCCTCGCTTACCGACATCTGAAAGACATTTGCAGAAGTGGAGAAATTTCAGCAGATCCGCAGTGACGCTGCGCACTGACAGCTCGATCACCTCCAGACCCCGCCCACTCTTCACGTGACCAACATTTGGTGGAAACACAACAACACACAAACCAACAACTTTATATCAAAGCCGCAAACATG
ATCATTCAGTGCTCGGTGTGTGTGTGTCATTGGCCTCACTGTGATGCGCGAGGACTCCAGGCACCATCACAGCAACAGGGAGGTTAAGTGACGGACAGCGCTATCAACCAATCACAGACTGGAGGTGGGACTAAACAGGTTCTTAAACCAATAAGATGATTTGGCCCTTTTAATGCTAGAAATACATTAAAGACGTATTT
ATGACACGTAGAAATCAGCGTGTACGTTTTGTTTCGGAGTCCTTTTAGATGTTTTTAGACACAACCGGAAGTGATTTTGTTGTCGTTGTGAGTGACGCGTCAAAACGCGCGAGCTGCAGGACGAGCAGGTGATCAGTTACTATGGCAGCTCCCGGTGCATTAACGGTGAACTATACCAGAATACAGACATTAATGTCATG
GTGTAAGACGCGATGTTGACGGATGCTGGAGATGCGGGTCATTTGCCAACAGCTGGGCATCGACATAAGGAAGTGTTGTACGCGATACCGTTTGACGGACAGGAGCGTTGACCAATCACAGGGCGTCTGGGTGAATTCCAGGGTCCTCCCTTTATAATTGAATGACCAATCATTAATTAGGTCAATACTGTCCCGTGCAA
GCGGGACTCTAGCGAGTCTTGTGTGGAGTATCAGGTTGATCCATTTATATACAAAGTGAAGATTCCGTCGTAAATCAACCTGACAGCGAGCCAAAAGCCAGTGCTGATTGGATAAATGAGAAAAAGAAGTTTATTCGATTGGCTGGTTTTGCAGCCAGTCAATTCTGCACATACACTTCCCCTTTTTATAAAATGCTTTC
ATACAGCAGAACAGTATTTTGTAACAGTATTTAAAAGTGTAACGTTATAACAACAAAACAAAGTGTGAAGTACTCCACAAATACTATACCTGTCAATCAGCAACTCTTGCAGGACTATGTGGGAGTGCTGGCTGAACTCTTCATCGTCCTCCACATAATCATATTCTTCCAAAAGTCTGACCAAGTCCAGGTTACATGAT
TTGATTCACGGGACATAGTAGATAGCTTATGCAACTTTGCCATGCTTTTGGTTTGAAAGAAGAAGTGTGGTTTCCCCACCCACCTAATTGATTGACAGCTGCGCATTAACATGTCTCTGTAGTAACGCGTACACTGTAACACCGAATAAATTAACTCAACAAACAGATTGAAACAAACCATTTTAGTTCTAAAACTAATC
TGCAGTCAGCAGCGCAGGTTGAAGGGATGGAACAGAAAGGAGAGACAGACTAACTTGATAGACAGGTTCCGGGGGAGACGGGACTTTTCCGACATCAGCCAATCACGAGAAGCCAAATGACAGGTTGTTGCGTTTGATTTGTTTGTAGGAAGAATGGCTTCGTCAAGTCCGGCGGGCTCTGACCAATCACGGTCGATGGA
CCGTTTTCAGTATTTTCCTCATTCATTCTTTCTTTCTCCCAGAGATATCCTGCAGTCTGGTGGATCAGCGGTAGATGGCGCCATCGCTACTTTACTGTGCACGTCAGTCATAAACCCCCAGAGCATGGGCATCGGCGGAGGCTCTATATTCACAATACGGGAACCAAATGGTTCGGATTGTTTTACTCTTAATTCCATAG
AATATATGGGAGAAGAATCTCGGCAAAAAAACGTTGAAGTTTTTGTGGGCGTGTCCAGGAGCAGGGGGCGTGTCTAACGACAGAGCCATTGGTGAAGAACGCTGTCAGTCAAATTTATCTTCTTCTCTTTTTAAAGTTATTTAAAAGGAAACACGACATTGTCAATTGCAACATTAATTCACATTTACATTTAAAATACA
TAATAACGCAAATTGCATTTAAACGATTCTGAATAATCCTCTTACCGTACAGACATTCTTCCGTCTCCTCTCGCCCTGCAGAAGTAAAACCGTGATGTCAGCTGACAGATTTCACAGACGAATCACATGACCCATTGAGTCACGTTATTCACGAAAATTTAGTTTTTTTTTCATACTCTAACTACATAAAATGTGCAAAA
CCGTTGTTTTGGGGATTCCCCACTGGACGCATATGCTCCCCGTCTCCAAAGGAGCAGAGCGAACAAAGGGTCGTCGGAGCGCGCGCTGATTGGCTGTCAGGGGTCTGGAGGAGCAGATGGGTATTCCTGATCAACGCCCCCCTCCAAAACTGCGATTGTTCCCGATGATATGAATACCAGCTCGGTCCGAGTTGGACTGA
TCAAAAAACACCGTGATATTGCCGTGAAATCCAAAGAATAGATACAGCTCCTGTTTGCTTCTTCCAGCCGAGAACGCGTTTGTTCGTCCTTGTAAAATCCTGTCAATCAAAACCTATGCATTTTTAACCATCAACACACGTAACGTTATACACAAATAAAACGACGGATCGCTGGCATATGCGTGGGGCTCTTGTAGTTT
CTCGGTAATTGCATTGTAATGAAATATTAATTATTTTTAACTTCCGGCCGTACATGGAGGTGGCGTGAACAGCGTACATGTTTCCTATTGGCCAGTTGAGCTGTCAGTTAAGGGGTCGGCTGGTGAGTTGAAATGAAAGACAGTGCCGTGCTTCACCAGTGTAACACAAACATTGCAAATACATACCGTGGACGCATCTT
CACCGGTTTACTGTTTGGGTGTCTAATGTTGAGCCATTTGGTTATAATGCTAATGGACAAACTGTCTTCTGACCTTTTAGTTTTACAAAATGGCTGCCACTCAAGTATGAATATCACATCTGCATCTATTGTTTGTGGACAAAGTAAATCACACACATTGAGACGTCACTAAGATTGTCTCGACGGCAATTTGTAAACTT
ATGATCCGCCCGCCCACTCTGTAACGTCAAAAGCGCCCATTGGCTGGAGACTCAAACCCCGCCCACCGGATACACTCAGCGGAACGCTAATGGTCACGGTGAATGTCAATCATTTTGTCCTTTCACTAAACATGGGAACCCCAAGAAGATATTAGCAACCCATGCTAACCGCCAAATAGCCCAATAAAAGAGCTCAAACA
TTTAAAAATAGGCAATATTTCTTACTTGTACAGAGGGTTTTCCGCTAAATGTGTTACACTCGTGAAAACTGCACACTAGAAGGCGGGCACAACGACTGAGTGACGTCGCATCTGCCAATGAACAGCCATAACTGCCCAGTTGAACCAACCGTTTGCTCAGGCGGAATCAGGAAACACACGGAGCGTGAATTCCAATTCAC
AGAACACTGAAATGTTTACAAGAACGCGTCATAGTTTGAGGAAGTAGTAAAAGCGTAATCACCGGTGGGTGTGGCTCTGCTCACCTGGAGTGAGTGACGTGTGACGCCGAGGTACAGAAGCGGCGAAGGTGCAGGAATGTTTTGAAGTTTTGCTTAAAACTGTATTTTTCTAATATGTTTAGCCTCCGTGCTGGGATATC
GTAACCACGAGATTCTCAAAAAAGCATCCTCACAGCACTGATACACTATAAAGAAAGCCTTGATCAGTGTAAGGATGTTGTCAGGCGGTCAATAACGCGTGTGAGTGAGTGAAGGATTGATTGATGTGTCCTGCTGGTCTCCTCCCCTCAGACGCGCGCATCATCCAGCGCGTCTCCAGAGCGCGTCTTCAGTCCGCATC
TTATGTTTCAAAGTTAAATAGGGAAACGCATTGGAGCCGCCCACTCTTCACTGCGATTGGTTGCCACTTCTGTTAGCCGCCAACTCATTGGTTTGTAGACTTGTCAATCATGTTCTTTGTTGATAGGGTAGCGGTGCTTTGATAAAAAATGTATTATTATCAGGTGTGAATACCAAAAGGTGTGCAGGCTAACAGGATTA
AATATATATTCCATAAAATATTATAAGTACACGGAATACTTAAAATCATGTTGATATGAGTATATGTGTTTCTACGGAGACATGTTAATAGAAAGGCTGTCAATCAATTTGGTGGGTGGGTAAACTGCACTCCTACATCACGTTGCGGTTGGCATCAAAACGGGAGGGATTTGGATCCTATTTTAACGTCAGGAAATTAA
GAGAAAATCCTTACCGTGCCGAATAACCCCACGGATGAAATTGGGGTCCTGATGTTGGAAAGGGGCGTGGAGAAGCTGCCGTGACATATTTGTGATTGATGGGTGTTTCGTCCAATGAGCTAAGCGTATACGTGAACGTCAGCATTCTATTAGCCAATCGAATTTCCTGTAGCTGACGCCCGACTCATCTTTGACAGCAT
GGTTACCAAAATTACGTCATAGGGCAACTACAGAGATGAATGACGTATGCACCCTGTGCAGGAAAACAGAGCCGGCCGGTTACTACGTCATTCAGCTGAGTGACATGGCAAAGCGGGGGGGATGTTCCAATCCCAAAACTGAGAACAAAATCTCGAGAATAAATAAAATTGCTATAGCAACCCCAATCTGCAATTGACCA
ATTAGGAGGGACAATCCCGCCCAAACACCCCTGTAATTCGCACCCTGGGAAGTGGGCAGCCAGGCGGTCTTGATTCACTTTGCAATTGGCTGAAAGTTACTTCATTCAATTTAAGTAACGAATCAGAGAGCACGTGCGGAAAAATTGGGGGTGGGTTAAACAAAAGCGGGGCGTTTAGTGTTTACATTTAAGCTATTAGA
GCGTCTGAATTGAAGAGATTACCTGAACGAGACAGGACATCCTGCTTCCTGATTGGCTCAGGTGTGTCCGTAAGCCCCGCCCCCTCGCGTCTGATTGACACAGAGATGCCCATCATCATCAGAACTGTCACTGTCACGCGTAGCAGTCAGTTCGGTGCATGTGTGTGAGTTTAATGTGATGTTTCTGTCGCGAAAACATC
TAAAGCCACATAAAACAACAAAAATACGATGTATATGCAGAGTTCAGCGGCTAATCAGCTGGAATCAGCTTAAGTGAAGACGATCAGAGACCTAGCTGTCACTCAAGTGGCCACGCTCTTAATTATGCAGACCTAATATAATTTAATATAAATGAAATGAATGAGTTATGAGACAATTCACCCCCTCACAGTTGTCATGA
TTACAGTATGTGATCGGATCTCGTGTCGTGGCTGATGTTGGCATCCATTGAGAACTAAACAAGAGCAGATAAAAGTCCCTCCCAGACGGAGTGATGGGCACTGAGGAGAGCCAATCTACTGCTGCACTCATGACGAACACACACACACACACACACACACACACACACACACACACACACACACACACACACACACACAC
CTGTCAGCGGTCTGATGTCACGCAGATCAGATCCAGCACTGTTCTCAGAACACTACAGTCTGAGCTAGGCATGATGATCCACCGCTGACAGCTCCGCACCACCGGCCTGCTTCCTCTACACACTACCCTGGTTAATGGTGATGACTGATATTTTTTTTAAATAAATGAGATATTGGGCTTAAATTAGTCTCATAGTGTGT
GCTGATGACCATCCGGTAAACACAGTAGGAGTCTTATGAAAAGGGTCCAAGAACAGCAAATGAGCTGAAGGGGGCGGGGCGGAGCATTTGATGAGAAGCTGAAGTATGAGGTGACGTCACAAAACTGTTGATGCATTTCTGTGGAAGTGACCAACAGCAAGTTTCGGATGTTTATATCAGGTTTATATCTTCTAAACGCA
TTACATATTAAATGCAGAAAAATAGTTGTTTAAGCCTCTTCACTGTCCAATCCAGTCCTCCGAATCCTCTGCCGAGCAGCCTGCGATTGGACAGTTGAGCCGTCAATCATTCTGCCTCAGCAACCCCAAACAAACACTGACGTCAGCTCATCCGGCTCGTCGAGGAAGCCGATTGGCCGTCTCTTCACAGCGTCGCGTGT
TAAAACTAAATCTTCCAGTGTTGTTTTCATTCTCTTGGATCCAGACCTTTAGATTTTTATAGCAGTAGCTCCCTGTCATCGGAACTGAGTGATTGACAGCTGATATTAACCAATCCATTCGCGTTCTGTTCTAGCGCAGCGGGCCAATAAGAAGAGTTTGAAGGCGGAGCATGCATTGCAGGCTTTGTTTACTGCAGCAA
AAGTTGCTCAAATTGGCGGTGCGAGTGTTGTTGACAGCGGATCAGACTCTTTAATTGACAGCGGCGTGCACGCGCGTGTCTCTCCGGCGAGCGCGCGCGTGTCACTCAGTGCCAGACCCCGAGACCTCCGCGCTCATTTGGCGCTAACATTATGAAAATCATCCCTCAGCCCTAAAGCGAGAGATCTTTGTTACGACTCG
CCATTTTGTGCACCCCAGCGTGAGAATAAATAACCCAAAACATGCAGGAGAAGTCGTCGAGCAGTTCAGGAACAGTATATTATAGGCTGGGCTGGTCTAGCTGTCAATCACAGCAGGATAACGGTAAAGCTCAGCATCCCCATCTCACACAAGCTACCTGTAAACCTGCACAAACTACATCCTTCAGCTACATCATGTCT
CTTCTGCGGACAACTACAGCCGCTGTCGCTACAACTCCGCCCCTCGAGAGGGTTTAGCCAATGGCGCTACAGCAAGGGCTTTGCAGTTTGGTGGGCGCAGCTGATTGACTGGTGGCAAGCGCGCATAACATTTAATATCATTCCCATGACTTTTTTTCTGCTTATGTTTTGTTTTTAGAGATCAACAATTCAGTTTAAAA
TCTCTCTCGGCTGTGAATGCGGTGCGTCACAATCAGCTTAGCTGCAGTCAGTCTGAAAACAGAGCCATTCCAGAACATGCCCATGTTTGCGTACGTCACTCACGAGCCACGCCCACTAATGCCCGACCGCGCTATCTTCAGAAGCGCGAGAACTACAGTCAGTGTACTGATTGCTGTCTTTTACAGTATATGAGTGCTAT
CATCACCATCTTTTGTACTCTCTCTCTCTCTCTCTCTCGGTGAGAGCGTGCGCTGCTCTGTACAAGAGGGGTGTGCGCGCCGGTGGGCGGGGTTGAGGCGCGTCAATCAGCGGCGCTACAATAGCACGTGTGTCGGTCATGGTCATAGAGCGGCTCGGCGGAGGCGAGGCGACTGCAGCCTGCTGATAGGAGGAAGAGAC
CCAGACCCCTCTCATTCACAGTCACACTACATATAGTCAATCAATCAATCAATCAATCAATCAATCAATCAATCAATCAATCAATCAATCAATCAATCTGTCAGTCTGAAGAGGCAAAAAAGGTGAAATGGCAAACATCAGTAATGAAGTTCATGGTTCAAGAAGTGTCTCAAAAGTGCCTATACAGTGCTTAGAATAAA
TTTATGCGAGCTGTCCCTTTAAATTGGGATATGCAGTAGCTCTATTGAACCTCTAGAGGGCGCGCAAGACCGCATAAACTGCTCAAACTGACCTGTCAGTGCTTCGATGATCGTCGCTTGACAAAAGGGTGAACATTTGATTATTCATTCGCTAAATGCCAAAGTTGATTTTAACCACATAGCGATCACACTTTAAATAC
GCCGTCCCTCGAGCCCCCGACGCGCTCGCACACGCGCACCCAGCTGCAATTTGGCTTTGGTGGGTGTGGAGTCCGCGGGGAGGCGAGCGGGAGATTGACAGCTGGCTTGGAGGTCTGATATCTCTCGCTCCTGTTGCATCACTGGAGAAGCGGTGTCAAACTGCCAGGCCTTCACCTTAAAAGGCGGATGAGGTGCAGGC
CACTGATTTGTCGTATGCAGTTAAACCATAGCAGTTGCAACTAAGTAGAATTCCCCCCCTCAGAAACCTTAGTAACGTTAATGTCATGTTGTCGTGAGGCCTGTCAGGTGAGTGACAGTTCTTTTGGTCAAGACATTGCGGGCTAAACACGGTTGTTGTTTTTTTTTTTATGTACGTAGCTATTTTCATATATTGTGCTT
AGATCTATCTTTGTATTTACATTTTCTACACCGTAGGATGCACCATAGGGAGCCGCGACTACTTTCGCCTATCACCGCTTTTAAGCAATGATTGACGGATGGTGGGCGTGGTCAGTCCTGATCATATTTTCAAAACCTCATCGACTGCACATTCAACACCAAAAACGTCAGTAAGTGTCAATGCAAAAAAATACATTTAA
CGTACTATCGTCATCATTTACTGAAATCCCACGTCAGACCCCACATAACGCAGCCTAGGAAGGGGGGAACCATTTAAACTTGTGTTTCGCCTGATGTTCACAGTTGAGTGCGTGACAGCTGCGCAAACATCTGTATGAGCCACTGCGGACTGAGAGCCATGCGCGCGCTAACAGCCGTGTTTGGCGTTTTAATCGTTCTA
AAAATAGAGCAGTAGAGCACTAGCAATAGTTGTTCCTTTGGTGACATGGCTTTGACTCACACACTGAAAATGGCAAACTGAGGATCTGGTAATGCGCACCTGTCAATCAATATTGGTGGGCCGGGGTACAGCACTTCTACGTCAAGTTGCGGTTGGTCTCAAAACCACTCCAATTGGTCCACCGTTTTTATGTTGTTAAA
TACCAAAGCCTTTAAAGCACCAGGAAAATAAATTCACATAAAATATGCATATCTAAATGCTGACACCTAGTGGTGTGATCAAACATAACAATTCATCAAACGCCTGTCAATTTGGAGTACTTATCATGTTTACACTTCTCAGATCCAGAACATCGATGTGTTTGTACTTAAACCTGACAGAAAAACTTAAAATATACTGC
TCTCTGCATGAAAGACACGTGAATGGGAGATTAACCTGCAGCTGCTTCTTCAAAAAGGTTGGACATTTAAATATGAAAGAAATGTGGATGATGTGTTGATGATTGACAGGGCTCTTAACTAGGCCCACATGGAATCTGCAAGCACATAAAAATCCGCGGATTTTTAGCCCATCATTGAGTCTATTTATTTACTTGTGTAA
TGGCTTCATTCTTAAGAGACGGGGCTGAGGCGGAGGTGTTAAGGGTGGCAGACGTCCCTTTGTGTGTCGCTCACAATGCTGAACTGAAAAGAGGCAGGATGCTTAACATGCAAATGAGATGAGAGAGAAGGAGAGGTCAGGGTGGACATCACTCAATGTCACATTAACAAGTGCTCGTCCCATGATGGGGTATTAAATGC
GTGATTGGCTGTGTAATAGGAAGAGGAAAGACGCTTGCAAATGTTGCTTGGAGTCGGCGCTGTGTGTATTTGGTTGAGCGTAACGGATCTGTCAGTCACAATGTGCATATTATCAGCTACAAACATGACAAAAGGTGTTGTTACTAAAGTGAAGCTGTGGCGACCGCTGTCTTTCATTGAAGAGAACCCAGCAACAATGA
CACAGAGAGCTGAACAGATCTTTTAATCATAGTTGTTTTGCGCAAGTCCCGTTTTGTTGATATGATAATACGCCTTACTACGAAGACATGTTAATACACCGCTGTCAATCAATTCGGTGGCCGGTGAAACCACATTCCTACGTCACGTTGCAGTGGGCCTTAAAATTGGTGGGATTTGGATCCTATTTTAATGTCAGGAA
CAAAGGGAGCCGAGGGGGCGTGGTTTGTTGTCAATCAATTCCGTGCGTGACCATATACGGTAAATAAGGTTGATGATCTCACTGGCGTCCAAGTAAGGCGGTGCTTAAATGGCTAAAGAGGAGGAGTGAAATCTGAATAATATAGCGCGATTGGCTCGTGACACTTGTCAATCGGGCCGTAGAAGGCAGTGAAAGGTGAG
GACTTCATATAAATTTAACTTTAATGTGTAATATGAATAAAAAGTGATCATAAACTAATGATTTTTCAACTCAAATGAGTGGCAGCTTGGACCTGAAAACTGTACTACATACGTCACCAATACGTCACCACTTGCACCAAAGCGGATACGTGAAACCCCATAAGTTTCATGACGTACACATACCCCAAAAGTATCATTTT
TGCAATGCTTGCCCCGCCTTCAAGCTCTACTGATTAGCCCACTGCTCTTGAACTGGGTTAATATCAGCTGTTAATCACTCAGTCAATGCCTTTTTTTAGATGACAGGAAGCTACAGCCGCGAAAATGTAATGGTCTGGATACAAGAGAATGAAAATGACACTGACAGACTTTGTTTTAGAAACCACCTAAAGTTATGGTA
ACTGATTTAATACATAAAGTTGGCGAAGACACGCTGGGCATTCGCATATCTGTCAGGCCAGCGGACATCATGCTCACTGGTCGTGGGTCGCTTTGATTGGCTGATATTTCTCTAAGCCCCGCCCGTCAAGCACTGCTCAACGGAGAGTAGCCACGGCATCATTATTTTGATTTAGTTTGCGCATGCGCGGCAGTGTCTGT
TTATTTTAATTTCATGGGACCAGTAAAAAATACATTTTGAATGACATATAAGTCACTGATGTAAAGAGACAGACCTTGGGTGTGGCCACTTTCAGATTGACACCTAGTTTAGCCAATGACATCATGAAAGAGTGAAGAACATTGTTTCCATCTCCTATCCAAGTCAATGTACGGCCTTTTAATGAGCCATAGTGTTCCTG
AGTCAGAGGATGTCCACGCGCTCCCTGTCATACAGTACTAGACGGGAGGCTGGGCCAACACGGAGAAGGGGTGGGGTAAGAAACCCTACGTGATGAGTGACGGCTGTCGTGCACGTACTCAATAACCCCTCCCACACCCACATGCCGGTGCCTTCGGATGCACTTTTCTAAACTCTCTCTCTCCTTTCAACACACGTGTA
ATAACAGTTAAATGACTGTATATTTTAACAGATTTTTTCCGTATACACGTATTACGGGTGTTTTTCCGTTTATATACATTTTCGAATTGCATTGTGGGAAGGGGATCGCAGCTCAGACAGCGTTTGATGGACGGCAGGCACTTTTTTCCAGGGGTTTCAGTACAGCGTAACCGCTACTACGTCATCGGGTGGGCGTGGCC
CACTTTAGTGTCAACAGAAACATTTCTACAGGTATACCATTATTCATATTCTGAAACGGCCTACAAATGAACTCTGTTTTGAAGATCATTGATTGACAGGCCAATTCATAATTTGTGGTAATGTCTTTGTTTCCACACAGAAAGAAAATATCACCTTGGACACATATAAGCGTATCATAAGAGACCTGGTAATACATCTG
TAAACTAGATTGCTATTTCTATTTCCCCTCACACCGGAAGTGGCTTACAGGTGTTAACTTTCCTCATTAACGTTTAAACAGAGCCGTCTGACATCCAAAATGATTGACACGAATCGTAGAAAGATAAAACAAGTAGAAAAGAAATGAACAATAGGAATCAACATGAAAACACTCGTTCTTCAGCTTTACGAAGAAAACTT
GAGTGACTAAACTAAGCCGTTATGCTGTCCACTACGAGCACGCATCCATGAGTAATACAGTAATATGCCGAGACAAAAACCAGAACAACAGTATTCGGTTTGACTGACAGCTCAATTAAGTTGACGTCCGCTTGATTAGAATCTCTCCCAAACACATATTTACTTGATTCTGGTGTGTCATATCACAACGGCCTGATCGT
ACATCAGTGAATAGAGCCGTAGCTCTGCTGTCATGGGCATTGCAGGAGGAAAAGTCCTTGGAGTGCTGTTGAATTAAATGATGCATTCTGATTGACAGCTACCTTGAGACTGGGCTGATGGAGTCGTCAAGGCAGAATGCTAACAGGCTGCCACCACTCCGGCTGCTAGCACACACACACACGCACTGACACACTGCGCT
ATTCAAAACAATGTGCAGTAATTTCAAACTTTAACCTGATGGAGTATATGCTAACTTGTACATTATTCAAACAGAAGATGGCGCCAAACAATCAAAAACACAAATCTGACAGAAACTGAAACAGCTGATGGACTATACACTAATATGTGTAACATCAAAAACCGCAGTGAAACAGACAATCAGATAAATGCAAATGCAGA
GAGTTGCATTCCTGAGGCTCGTACGCAAAGCTCCTCCTCTTTGAAAGATGAGCGATTGGGTTTTATGGAAATTCGAGAGCGTCCGATTGGTCGCGGCGCCTGTCAGTCACGAGCTTACGGACGCGAGGGGCGGGGTTAGCGGACCTATGAGGTTGTGCCAGTGTCAGTAGCGTTCCTCATTCTTCACTAACCAAACAAAT
TGCAAAGTTTCTAATCGGACCAAAAGAGCTAAAACAAGTCACGTGCGAGTAAACTCTCCTTACATTGGTCAGAGTGTCAGGGTTTATTTTGCAGCGTCCCGCTCAGCTGTCAGGAGAGGTGGTGGTTTGGTGGTGATTGACAGGGTGCGCGCGCGTGACGTGTCTGAGGAGAGACACGGTGGGGAGGGGTGAGAAGGGTG
AAATAATTAAATAAATTACATGAATGTTGGGGGAATAAGAAAATGCCAAACTGTTAGTTGCATATTTACTTTTTTCTCAGGTCAACATGCCAATGAGAGGCTGTCTGTCAATCATCAGAAGGCGGTCTTTATGTCATCATTGGTTGATCGGTTGAAAGTTTTGCAGTCAATTTTTTTTGACTGTGATGACTCTGATGATT
GTTTCGCACAGGTTTACACATTCGGATGAATGAAGCTGCATGAAGCTTTTGTTTCCAAATGACACGGTAGCAGAGAAAGGAGAGAATTCTGATTGACACTCAATGTAACCAATCAGGTTTTTGGTTTTGTTTTGTTGACGTGCATCTCAGCCAATGGCATACATGGCTATGGCATAGTAGTCTCTTGTCACTTCGTGTTT
GCAATCAGCCTGCCACTCTATTGTAAACAAAACCATGTGATGCAACCTGCAGCTGTTTTATTCAACTTATCTCTATACATGGGAGGACAAATTGGATTGACAGGCGGCATAATGGCATGTCCCTGCCCTATTCACTCTTACCGCGCGTGGACAAAACGTCTGGGCTGATGAGTTCTTGATAGCATTTGGTGGCTCCTTTG
TGCATATGGTACAAAGACGATACTGTTACTTCATATGTGCTTAAATACCTCTCTAAAATCACGCAAAGACTCTCAAAGAGCGTAAAAGGGTATCGGTCTGTCAGTCACGTGCGTTTGTTGTGTGACGTCACACCGGCGCCATTTTTGTGGTATCGCTTTGCGTGACAGCTTGAGAGACACATAACGCAAGAGAGATGCAT
TCAGACTGTACCTCCAGCATCCACTTGAGTCCTGGCCAGCCGCCCGCGGGGCACTCAAGGGAGGACAGCGCTGCTCATCTGTCAGTGGCGGTCTGTCAGCAGAGAGCGGTTGATGGATGGAGTCTGCTGCTCGTCAATAAAACACACTTTGAAATGATTGCAGTGTTGTGTGTTGAGCAGGGCCTCCCGAAGCGCAGCGG
TAACACAGAAATCGAATAATAACATTTCAGTCTACTTCAGTCTCCTGCCGAAGCTCAGACGCCGCGCTTTGAGAAACTGTCAATCACAGCTGTCAATCACGACGACACGCCCAGCATTAAATTACTGCTAAAAACAAACTGTTTACAAAAATGAAGATCTGCACCTATTTCAGCACAATAACCAGTGCCTTAATCGACCA
AATTCTCATAAAGTATAAAAAAAGTAACATAAGAGTATGCTAGCCTTGAGACATACTTCTTCCTCATTAACAGACTGTTATGTAGCTTAGTTAAGTCCCCTGTCAATCATCTCTTAACACATCATCCACATTTCTTTCATATGTAATTACCTACCTGGCTGTAAATTCAGCAGCAGATTAATCTGCCATTCGCGGATCTT
GTTATTAAATATATTGCTGTGTCACGGAAACTCTGCTTGAGCATTGAGCGCAAAAGGGGGGCGGAGTCTGTTTTCGCTAATATATTAGAAGCCTGTCAGCCTGTGGTAAACACGGTGCTCGGCTGCATCCTTGCGAGCGGCTCTGGCCATTTCGGGAATTATATGTTTTTATTCACATAGTTGTTCTAGAAAGGTTATTT
TTCTGTATTGAGTGTGAGAGTAAAGGGAGGGCTGCGCTTCCCTGGAACAGCCATTGGCTAGGGGGCGTGCTTTTACTGTACGCATCAGAACGTGATTGGTTGTCATCGCTGGTGTATTTAAATATGGCAGTTAAAGCGTTACCATTGGCCTGAGAAGTTAATGTGACATCCACCTCTGTGAGTATTCTATAATTACGAAG
TTTAACTGTTCCAGATGATGGATCACCATCTAGATTCCCATTGTTATTCATCACATCACTTATTTGCATATTGCTGAGCTCGGCAACTGCCAGTGGATGTCACTCAAGTCACTTAGAATCACCGTTAAATAAAATGAATCAGAAGTATCCTCACGGGCTGTATGTGAGATCCAACTAATTGATGATTTTAGAAGAGAGCT
CAGAAATCATTTGACGAAAATCAATTTACAAAGTGAACCAAACCTAGCTTCACAAAAGGCATCCTCTAAAAATAGCCTGTCCCTTGTTTGATTGACAGTCACCATGTGGCACATAGCTGGAGGTGCAACTGATATCTCTGCTGCCGATTCCCTTAAAAAGACATCATGGCCCTGCTGGGTCACCACTCTAATGCTATCAC
GATATTTGAATTATATTTTGGTCAAATTATTAACATTTTCGTCGATTCTGCGAGGTGTATGTAAACTTTTATTATGAGTGACTGACTGACCTGTGCAGCTGTCCATCAAAACCCGCTTGTCTGAGAATACTTCTGTTCCCGGAGGGTCTTCTTGGACCACCACAGCACTGACGTTTAGCCTCTTCAGCTCCACGAACACA
TGTTAAAACATATAAATGACTCATTCTTAAAAAAATGCATTAGAGCTGTGCATGAGCACATTTTAATGTAGGCTGTGAACGGGTTTGGGCTGTATAAAGCTGTCAATCAAAATGTACCTGTCGGACTCGGGACCTATCGGGTATAACTGCTGTTCCGCGGGAGCCGGCCAGATTTCTTACGGTGTGGGAGTAAATTTCTG
GCATGTTTGTACTGCCTCTGCATCCCATAAGAGTTCCCTGCTCTGAATTATTGAGAGGTAGACCTGGGCAATCCATCATGACGGAAGATACACGAAGATGGCTGTCATCGCTGCTGGAGGGGGAGGGGGACGTGTGAAGAGTCACCTCACGCCTCATCAACACTTTATTGAGAAGCATCTACAGTCCCTTCTTTCGACAG
TCTTACAAATGTAATCATCCGTTGTGTTTACAGCCAATCTGTTTCGCTTTAACGTGTTCGGCCAATCAGATCCGTCGCTGGCGGTCAGCCTCCTTCCCTGACTGACAGAAAGTGGGCGGTGATTACGCGCGCACAGCCAATTGCAGCGTGTTTCGGCAACCACGTTGCGCGCTACCGACGGGCGACCCCGCGAGAGTATT
GTTGGGTATTGGGTAGGATAAGGGGCCATTCACACAATGCATTTATCCTCTCCAATTGTTAGTGTGTTAGACGGATGACTGTTACGCTCATTACTGTCAGTTTCATAGCAGTGGATCAATCAGAAAAGCTTAGAGGCAGGGCAAGTGTAGAGAGCTTCTGTTTAAAGTAGAAAGTTGGCAAGACAACTTTATTGTCTACA
GCCCGTTTCTGTTCAGAGTCTCCGCTGTTTCCCAATGTAGGGAAGTGGAACGCGCACGACTCGCTCCGCCTCCTTCGCTGCGCTGATTGGTTCTCGCGCGTGTCAATCACCCAGCCGTCTCTTAAAGGAACAGACGGGGGAAATAAAAAATATGATTCTGCCATTATTTACTAAACCGCATTATCTCCACTGCATCACAC
TTTCTGGATGCTCTTCTGTCCATGATCTCTGACTGACTGTGAAGATCTGCTGCTTTTCTCTCTTCTCTCTCCTTCTGTCAGAGCAGCGGGGATTGACAGGCAAGTCGGCCAATCAGAGCGCAGAGGCGGAGCCTCGCCCAATAGAGTGGGCGGGTCTACGCGAAGTTTTTTTTTTGAATGCTTAACACTTCTTAATTACA
AACTAAAGTACAGCCCTTATGTTTAGATCATACGCAAAGGAGAGTTCCGTTTTCCGGAGAGCTGTTGACCAGCTGACGCAAACAGCCAATGAGAGCGCTGAATGACTGACATGTGATAAGGACGAATTCGGAAACGCATCAGTTTGTTGTCAGTTACACATTTTAAAGGAGCTGCAGCGCGGGTTGCTTAGGAATGGGCT
TGCCCGGCTCCCCCAGTTACTCTGGTCTGATTGCATGTCTCGCGGCACTTGTAATGCAGTATACACTGACAGACCTCAGGCTCCTGCTGTCCATCATCTTCATCAGCAGATCTTCATCATACTCAGCAGATTCCCGGATGAGCTGTGCTTTGTGAACACGGAAGTGAACACTTTTCCTGCAAACACGTTCTCTTTTTCTG
TCTTCATCTGCACATTCAGCTCTCACGTGAGTCTCATCGATCAATCCACCGATTAATGATCCGCGCTGCCTGAGAGAGTCACAAACATCAACACTCGTATCAGGCTGACAGTGATTAGCAGACCGTGGTACATGTCTGATAACAGGGTGTTTTACTGTGGTACACTAATATCAGGCTGACAGTGTTTAGCAGACCGCTTT
GATATTACCCTTCATGACAGCTGTGAGGGGGTGAATTTCTTTATAACTCGTGCGTTTCATTTATATTAGGTCTGCATAATTAAGGGTGTGGCCACTTGAGTGACACCTAGGTCTCGCTGGTCGTCGTCACCTCAGCTGATTCCGGCTGATTAGCTGCTGAACTCGGCATATTCATTGTGTTTTTGTGTTGTTGTTGTATG
CCCGCTGCACACTAGCCCCGCCTCTCAGCAGCTGCAGTATAAACAGAGTGGAGTGACAGAAGGAGGAGGAGTGAGACTGACAGCAGCACGCTGATCATCTGAGGTGTGTGTGTGTCATAATAATGATTTAACACAATGTGTGTGTGTGTGTGTGTGTGTGAGTGATTGATGGATGTTGCGGCTGCAGGATGCGCAGGAGC
AATTATCGTGAGTTATTTCTATCCCAGTGATTATTAATCAGCGGCTCTAATCAGAGCTCGACATTAATTGCAGCATCTAAAATGACAAACGTGTAGTGTGAGTGACGTGAGCGGGATTCATTCAGAGAGTCGGTTCAGATAAATGATTCGATACTAGTGTTCCATTACCAGCTATGGGAAATATTTTCAGTTTCATAGAG
TATTTCATTCATAAATAAGCGAAAAACATCGAAACTTCACCACTAATACATGTAATGATATCCAATGTGAATTGAATGACTGATGCTTCATACCACGAGGACAGGTGTCAATCATCACAGAGACGCTCCATCATGACGGCAGGCTGAGAAGATCACTTGTTTCCAACGTGTAGCTTTCACTGGGTGTCCGAACAACCCAA
TCAGCATAGTGGCAGAGTCAAAAACAAGACTAATGTCCTATGCTAATGAGAAACAGAGATCATCACTAATGGGCGGGGCTTTTCATCTCTGATGACAGGGAGAATGTCAATCAAAGTGTTTCTCCACACTGCATTCATCAAGTGTGATTATAAAAAAATGTATTAATAAATGTTTACCATTAGAAGCTGGTTATATTCAC
GCCGGTCGTCATTTGCATCTGTCCAATCGTTGTAGTCGTTTTGTTCTTCTCTCAGCCAATAGACATCGAGTTGGGTGTGGCCGTGTATGTGAGTGACAGCCGCTTCAGCCACAGCTGCAGAATCAAAGCTGTCAACATGGCGGACGAGGTGTCGCGGGCTCAAAGCGCGCAGCCGGGAGGAGACACGATATTCGGCAAAA
CTAACAATAACAACGTCAAACTTAATCACTTAGAAATATTATATACATATCATTATATATTTGTGGGATACTAGTTAAAAGCAAGTGTCACTTGACTGACAGCACAGATGTGTATTGTAAGAACATCAAGTACAGTAGGATTTACCTTCACATACATTAGTATAAAAGCAAAAGTCAAGGCAGGAGGTCAGTCAGTCAGT
GCAAATCCTAAACAAATTGATTGTCAAACCGTCTGAACAGTGAGTCGCTGAATGTTTTTGCTGCTGACTTCACTGATCTCTCTGGCTTTTAGATTGACAGTGCAGCAAATGGTCGCTCTGTGGTCCACAGAAGCTCATTTCATCCGGGATCCCGGGATGGGGTGCCTGAAACTGCGATGACCCTCCAGCACAGCCAAATC
AATCTTACCATCAGACAGGGCAGCGGAGTGTAGAAGCAGGTCTGCATAGCGTGATGTTCAGTTTGTGCTCAGAGTCAGAGCTGAAGTGAGTGACGTGACAGCGCGACCGTTTGTCGTCAGGTGCGACGAGCGCCAGGAGTGCGCGCCTTTAGAGCGACAGTTCATTTCAGCGCCAAACTACTCAACGAGGCACCGCGTTG
AAAACCTTGTAAAGACATAAAGAAAATGTTTGACCTCTGTCATAGCAGAGTATATAACAAAGTGTGATAGGGTGCATGAGGTAAGTGATGGTGATTGACATCTGCAATGACCAATCAGTGCAGAGTACTCCCCTATTTAGTGCTGAGGGCTGTAGCCTGTTGTTAGGCATATTCTAAATTCCATTTCCTGTGTGGGTGGG
TTACACAAATAATTTACCTTATGCCAATGAGAGGCTGTCTGTCAATCATCTAAGGGTGGTCTTTATGCCATCATTGGTTGATCTCAGAAAACATTTGCATGATGATTGACAGACACCCTCTCATTAGCATGTTGAGCTGAGCAGGGGCGTAGTGGTCATTTTAAAAGTGAGGGGACAAAGATTACATTCTTAATCACCTG
CGTGCATGTCTTCTATATATCTACGCACTCCTATCGTGCGCAAAAGAAACACGCCCCCTGTAACGAAACTCTTCGTGTGATTGGTCGACAGAACTGTCAGTCTTCGTGTGAATCATGATCTGTTCCATTTCCAGTCAGTCCACGCCCACTGCCCGAAAACACTGTAAAGCGATCTGCTCTCAGCCAATGTGAGCTCCAAC
CATTCAGAGCATAAAGCGGCGTAAATATAGTGTTTAGTGTTGTTGGCTGGTAATTGAAACTTTTTTTTATTCCGCTTTTGTGTCTGCGCCGGTGATTGGCAGACTCGAGTGCGCGCGGATGAAACGGCTGCCGTGTTAATGAATAGCGCGCTGATTGCAGGATCCCGAGCCGTAAATTAGCAGTGCCGCCACGCTGGCGT
TAAAGGCTAAATAACTTACCAGGGACTAAAACTCTTTTTATATGGAGTTATATCTCTAAGCAGAGCGTGCTGACGGGGTTGTCAGAGTTGTCAATCATCCAGCTGTCGCGCGCATTTGGAGCTGACTAGGAGAAACGTCCGCTTCAGTCGTTCAGATGACCAATGTAATAACCAAGTTTGATGTAAACTCGTTTAAATAA
ATAATGATGATTTACATATATTCTGAAGATGAAGTTCAAGTTTAGGTCATATGACCGTGGCAACATTGTGAATGGGGATGTAGAACTGTTGATTGACAGCCACTAAGAATTCACCTTAACAAGCATTTAAAGCTGCATTTGATATATTTATCACTTTATACAGTACAATATAAATCCAGTCATCATTATCATCCAGTAAT
AGGTCTTTGCAACAGAGTCAAGAGAGAGGGCGGGACCATCTCCAGTTTTTTAGAGCTCATTGGATGGTGACACTTCTCCTTACAGCAATTGGCCCAAAGGAGTGTCAATCAGGCCATGCAAAAGGTGCAAAAACCCGGCGGCCATTTTGTTCATCAAAATCACCATTGTTTATGACTGGAGCTGCTGCTGTGCTAAGTAC
TACAGTGTGAACGCCATGTTGGCACTGTGCTGACGTACAAGGGCTTGCGTCGCGAACAAACTCACGTCATACGCGCGCCGCCGGAAGATTTGATTGACAGGAGTTTATAGGTAAAGCATAATGTTATATTACTTATATATTTCTTATATAACTATTATAATAGTACAACTGCTTCTATATACATGTAGGCTACTGTGTGT
ATGCCATGACTTTATATTAGAGAAGGTCACGACGGACTGGTGGTTTGGAGGCGTGTACGCCTGCGCGCTCCCGCCGTGCGTGTGAATTTCCTTCTTGTCACTCACATGTGTTTTAGAGCGATAGAGAAACTGTTCAACAGTCGTTAGGTTAGACGTAGGAAGAGGAAGACAAATGAAAATGCACTTTTCAACGGTGGTTA
GGGTAAAAAAGAAGAATGAGTTCATAAGACGCTGGATTCAAACCTTGCGCTTTACAAGCTACGTCACTCACTCTGCTGTCAATTGCGCTCTTTAGTTATGTTGTCTCTGTCAATCAAACAGTGATGGGTGGAAAATTGCTCAAATAGCTTATTCCAGTGAGGTGCGCTATTTGCACTTAGCCCTAATAGACAGTCGAAAA
AACCATATAAAAACGGTGGATCAAAATCAAGCAGATTTTAGATCGACCGCAACTTGACGTAGGAGTGCGGTCCCCCCCAGCCAATAATATTGATTGACAGGCGCATCACCTAATCCTCAGTTTGTTATTTCACGTCCGCCATTTTCAGCGTGTGAGTCAAAGTGATGTTACTAAAGGAACACCATTGCTCTATTTTTAGA
CTAGTTTTCCAACACATGGCGCGCGCATCCAGTCATCTTTCTTTCATTCAAACTCTCTGATAGTCCTCTAGTAATGAGCTGCTCGGTGATTGACTGACAGACTGACGGCAGCTTGATCTCGCTTCATAACGATGCAAGTTGGCAAGAAGCGAGACAACAATAACAAAGGATTTTTCAGATGCTGCTGACGCTGCGAGGTG
TAATGCTATTAGCATTGAATATGAGACAATAAGCTCGTCAGACGGTATTGTGTGAATTGTGGAATGTGTGAAGTCTTTAAAACATGTAAATATGACTGGCAGCCATTTGATTTGAGATTATTTAGCTGTTAAATAATCAGTGTTTAAAGCACCATCTACATCTACAATGTGCACAATGTCATAGACATACACATACACAG
TCTCGCGTCTCTCTCCCAGTCCTCAAATAGGCATCGTCGCGCACCCTTCTCACCCCTCCCCACCGTGTCTCTCCTCAGACACGTCACGCGCGCGCATCCTGTCAATCACCACCAAATCACCACCTCCTGACAGCTGAGCGGGACGCTGCAAAATAAACCCTGACACTCTGACCAATGTAAGGAGAGTTTACTCGCACGTG
GGCTAGTACTGTTCTTTTGAGCTTTGTGGAAAAAGTGTTTAACATTCATGCCGGACTGCCCGAATTCCTCAAATCTGTCAGCCATGCGAGCCAGCTGTCACTCACTGCTAATTCACTACAACATCACTGACCTTCGGCTCCTGGCGAATAAACACACACACATATGCAAAAAAAAAAAAAAAAAAAAGACTTGTCTTGCG
GAATAATTGCGAATTTAAAATGAAAAACACCTTTAATTAGATTTAGAAGCTTTTTTCAGAAGCGTTCAAAATGTCCCACAGGTGAACGTCGAGCCTCTGGTGTCAATCAAAGAATGTGGGCGGGGCTCCAGGTGGCTACAACAGAGTTGACAATAAAGGTGTTCTGCAAGTTGACATAAGTTTGGGAGAAGACTGTCAGG
GAAAGAAATCTGTGCGCTGCAGACATCCGAGATCCCGCTCCGTGAAACTACATCCTTCACTTCTTTCTTGCCATACAGCACTCACTGCCACTCACAGTTGACTGTAATCAGAGGAGCGCGCATCTCCTGAAGCGCGCTCACGGCACGTTATCCCGTGAATGCGCAAATGACACCGCTGTTGCTGCTGCTGTCCCATAGCA
CTGAGGAGGTTAAATTATGTATGTCTCTGCCTGTACAGTGAAAACCAAGGCGGTCTGTGGAAATACAAGAAAGTCATGATGTAAATGACTGACGGGACAGAGACAGCCAATGAAAGGAGGTCAGCGCTTGAGAAGGCGGGATAAAAACATTTTTTGGCCATAAGTCACATGACACCCAAGCGAAGCACAAGCGCCTCCTT
ATGACATCTCGCAACCTCTTATGAAACGCCGGTTTCCTGGATGTCTTTACCTGATTGGTCGGTTGAATTTAAGGATTTCAAATCATTGGTTGGTGAAGCTGCCAGTCACCCAAAACGGGCGGGACAACTCATGAAATTGCGATGGTAATGGGATTTTAGGAGCTATTCAAAACAGTGTGGTTATTCATTCTGTTGATCTT
GCTGGATTTAAACCCGGTTCATGAAAACATGTTGCCATGCGCTCTACGAGCTACGCCACTCACACTGCTGTCTGTTGGGCTTTTTAGTTATGTTGTCTCTGTCAATCAAATGGTGATGGGTGTGAATCACTCAACTAGCTTATTAACGAGGTGTGCTATTTGCACTTAGCTTAAATAGACACTCCAAAATCAGCATTTTT
TGAGGAAAGACACCCATGATTTGCGTCAGGCTGGGTAACGTTTACACCTGGGTCTGACTCAGCCTGGGTGCGCCAGTGTTCTCCTGTTCGCTGACAGCACATCATTCATTCATGTGACGGGACGGGACGGGCCCCTGACTTACCTGGACTTCAACACTTTTCATTATAAGTGCACTTGCTTTTGACAGCTGTGATGAGTT
TCAACTCTCACCCTGAGATCCAGGAACAATACGACGATTCCTATTGGTCTGCGCGTGCGCCAACTGACAAAAAGAACGAAAGCCATTGGCGGACGCGCCCTGTCAATCTCAGCGGGTCAACCTTCTCGTTGCTAAGGCGAAACTGGTGATGATGCTGCTGCTGGTGATACTGCACCCACCGTAGAGAGAGTCTGCAAACC
TCTAACGCTGATGATGACTAACTTATTCCCCATTTGTAAGCGTCACCTACTGTTAGCGCCTAATTAAGAGCCCATTTTTCCACTAATCTACAACCCAAGTCTCTGTCAGTCACAAAACGGCGGCTTGCCGAAGCACAAATGTGCCACTTTACCGCGAGTCCAAGCGAGCAGACGTTAATTAGCCCGTTCATAGAGCAATC
CTGTATGAATAATGTCCTGCCTTTTGTAATGAGAGCGAGCGGGGAAAAAACACGCCGGAGTGTTCGCCCGCTCCGCGCTCTGACATTGAAAATGAATGACAGCTTACCTGAATGCCAATCTTCATCAGACTGACACCAGGCTGACAACACAGCCTATACTCCCCTACACAAGCCGTGACGTCTGCCATTTCAGACCCCTC
AGAGCTCGGCTACGAGAGAACCCCGTCCCAGTGTCGAGAGAGGATGAAGGTAAATCAACACAGACACCAAATAACACATCGACGCACATGGCTGTCACTCACATGTGCTCGGAGACTTGTTGTCATGTCTGTTTGGCAGTTGCATTTTATTGCACAGAGCTTTGGTGGAGCTGTCAAAATCAAAAATCGTGTTGACCCCC
AAGAGGAGGAGAGAGCAGAAAGTAACAATAGTGGGTCTTGTGGAAGGGGGAGGAATTTTCTGCAAAGCTCAAAGACAAATATGACATCATCTCCAATGGGAGTGTCAATCATTGTCTAATGCATTCAACAATTACAGGACTGTTAGATCACAAATCAGCCTATTTGCATCGTCAAAGACACAGTGTTTTGATGCAAAAAC
TTGCCATAACAAGGATAAACTAGAGTATAGCGTGGGTTATGCAAACGTAATCTCTGTTTACCTTTTGAATAGGCGCTTGTGATTGGCTCTCTCGTACGTCACTCTGTGTGTGGGCGTGGCCAGATCACTCTACTCTAAAACACGCTGCACCCTGAGCGCGCTTCATAACTGGCATTTCACTGAAAACCGCGGTAGGCATG
CAAGATTTCTCTGCATGAAAGACTCGTGAATGGCATGAATGATCCTGCTGCTGCTTCTCCAAAAAGGTAAGTAATAAATATGAAAGAGATGTGGATGATGATTGACAGGGGACGTAACTAAGCAACAAAACGATCTGTTAACGAAAAAGTAGTAACGTTACGTCACCGAAGGCTAAAAAATAAGCTCTACTTTTCCTTTA
AACAAATCTCTGTCAGCACAGGGACATCACTGCTGTTTACATGCTTATAGCTGATATCTTATCCAATCACAGGTGCGGTTAGTAGTGATTGACAGCATCGCCTTCCCATTCCGGCATGACTTTGAGGATCTTTCTCAGAGGACCCGCCTCCTGAACGGCCTTGCCCAGCAGCTCATCCAACTAGCTACACAACACAGAGT
TTTTAAACCGGGTATTTCAACATCGGACTGCTTGTTTATGGACTAGCAGCAAGCAGCGAATAGCGCCTATATGTCAATGCCAGTCACCATGGGAGACCGTGTCAGTCACCATGGGAGACCGTATCCACCAATCGAATGCACGTTTGGTAGCCGAAAGTATAAGCATTAGCCAATCATAAAGGTGAGTTTAAAGTAGGCGG
CACATCGGGTTACAGAAGTAACTGCGGCGACAACTTTAGCGAGGACTTCGCACAGCGCGATTACTTTAATCCAGCCAATGTTTTGACAGACACGCGACGGGAACCAATCAGAGGCGCCCTATTGGCAAAATCTACCAATCAGAAAGCGCCAATAAGGAGGCAAACACGCTCAATACATCTGTTGCCTATGGAAACGGCTA
CCGTTTAAAAGTCCCCTTTAGTCCCGCCTCTTTTGTGCCGCTTGTCCTTTCATAAAACAAAGACAGGCGGCCTGCCATTGGCTGAATCTTGTGTCAATCAAACTGCATCCTCTTATGAAAGTCCTCCTCCTTTCCGACTGAAGTTTCTCTTTTGAAAAACAATTTTCTCTTTCAAAGTGTCGTGACGGCGCTCGGCGTAC
TTTGTCTGGGCTGTTTGCGCCTGTGCACCTGTCAGTCTCCAGCAGCATCTCTCCATCCTTCCACAAACCAAATGGATAAAAGGAAACAGATTGACGTGCGCTTCAGCAAATAAGCGCATTCCTTTTTTCCTCTTTGGTCAACATCTGCCCCCTGATTGGTCGCTATGGGCGGAGCCGCACCATCCTCAGCGGCCGTCTTT
CAGTTCAGATTTATGCAGATCAGACAGAATTTGACTGATCTTCCTTAAAATCCTTTCACTCAGAGCTCCGATACACTGCACAAATGACATGCTCTGTCAATCAAGTTGTCGCATCACTCCATTCAGAGATAAAATGCTTCGGTTAGTGTGAATATGCTGTTTGTTTGGTAGGGAAAACTTTTTTATTGGGTAATAGTTTT
ACTCATTTTGTCATGGTGAAATAACACAGAAATCGAATAATAACACTTCAGTCTCCTGCCGAAGCTCAGACGCGCTGCTTTGAGAAACTGTCAATCACAGCTGTCAATCACGATGACACGCCCAGCATTAAATTACTGCTAAAAACAAACTGTTTACAAAAATGAAGATCTGCACCTATTTCAGCACAATAACCAGTGCC
TTCCAGGTATCTTCCACGCACACCGAGAGCAGCAGCGCTCCGTAAATACTGCACGGTCGCGCATCGGGCCTCACAATACAAGCTCCCAGTTTGATTGACAACAAGGCCAGCCAATCGTTAGGACGAAACGGCCTAGCAACAATACGCCGATTGGCCAACCTAAAAAGTGGACGGACCAATGAGCGAGCGCAAGGAATATG
CAATTGGTTAGTTGACTTGGAGGGGCGTTTCAGAATGCCCGATGCAGGTCTCTGATTGGTTACTCGAGATGCGATGCCGCTTTCACATGACGGACGTCCGTCAAAGATAGCGAGTCGTTACGACAGCTGCAGACAAGAATCAGACCGTTATTCTCTTCACTCTTATCTGTGAAACACTTCTTGTTTTCCTCAAATACACT
GAGCAAACTGAAACGATCTTTTAATCCTGGTTGCTTTGCGCACGTCCTCTCTTGTTGCTATGATTATACGCATGACTACGGAGACATGTTAACATGCAGCTGTCAATCAATTCGGTGGGCGGGGGGGCAGACTCCTACGTCAAGGATATGGTCGGTCTAAAAACCGATCCAATCGGTCATCAATTTTATGTTGTTAAATT
AGAATTTTGAGTAGGGGGGCGGGGCTTTCATTTTGTACATCATTCCCTCATAGAAAACTAATTCTATGAGGGGCGTGGTTAATAATATTGTAGCTGAAGCTGTCAATCACGCGCAGCCCTCACCATACAGCTGGCTTTGCTGACCATTTGGCTCTATTTATGTGCTGATGGGGTCAAGACTTCATCAATATCTTGTACAT
TTTTATCTAATAAATAATTTCATCAATTAGACGGAACGCCGTTCTAAATAAAATATTCGTTGTAATCTTTTCTAATTCAATAGGCTAGCTCAGCTGTCAATCACTCCTCTGAGTGTCGTGCTAGGTTGCGGCGCAGAACTGGGCCTGAATAGGCGGCTGAGAGTCTCAAACTGCACCGAGTTGGAGAAAACTGGATACTA
TATTATTATACTAATGTTAATATCTAAAAGAAACTTCATCGGATATTGTGTTGTATTTGTCGACATATTTGCATATGACCGCCTCTCTAGAGCACTAGTTGTCAATCATCACGATTAAGGCCACGCCCACTTATAAACGGCTGACACATGGACACATGCCGTCTAGCGTCCAAGGTCCAAACCTGGCCCAAACAGAAGCA
GTATTGTTTTTAGGATCTTATTTTTGTGTATAAAAAAATGTACATTGTAGCCTACCACAAAAAATTATGATCATGCTCTCGATCTTTTGAGAATTTAGGAGTGACAGCAGTAAAGAGAGTTTACGTGACGAAAGACCTTAGTGTGACGTCGAACACTCTGATTGGCTTTTCCTACCTTTCCTGACAGGTACAAAAATCGG
GCACGAGATGTCATTTTCGCGATGAAATACTGTACTCAATAAAGCGCAGTTCCCAAATTTCACCTTCAAATATCCGAAGTAAACGCTTGGAGAAGTGACACCCAATCAGAGTGGGAGGTGTGTCTGCGTCACATCGCGACGCACTGAAGCATTGTGGGTAGTGTAGTGTGTGGAATGGTTGTTGGAAAACGAGGATTTTA
TCTGCCCGTGTGCGGATGAAGGCTGTGTGGGAGAGCAGGTTTGTGTGTCGGTGTCTCGAGCTTATGATAGCAGTGTCTGACTGACTGACAGCTCCTCTGTTCTGCCTCATGAGCGGATCTGTGCTGAATCTGAAAGCCTCAGACAAGAGCTGCAGCAGTTTACAGATAGATGACACTGGAGATGGAGGATCAGTGGCAAA
AAGGGAATAAAATGTACCTCCGACTGTCCGGGATCACGTTCAGAATTCACGCCGCTGCAGGAGCTCCTTCTGTAATCTGTGTTCTGATTGGCCGTCAAGGCTGTCAAGCATGACGCGGTGGGCGGGAGTTAGTCGTCTCGCAGTCCTCAGTGGCACACTTGAATTTTGCAGCATTTGTGTAGCCTTTTCAGATTTGATGG
CCTCTCTGCGTTTAAACCCCGCCCATCCACGTAGAGAGATCGCTAATTGGCTCGACGTCACGATTGCTGAAGAATGGCTTTCGCTGATTGGTCTTTGAGATGTCACTCAAGCGTGTCGAGACCAGTTCCGCATGGCGCTCCAGATGTGACGTGTCCTAATGGGAGAAAGACAGTCAGCACAGTGGAGTCCACGCAACAGT
GATGCTTATGTTCCCTGTCACATTGCGCTAGGCTAACGCTAACAGCGAGCGAGGCAGTTGATGGTGTTGTTTTCTCAGCATGTCACCGCGAGTGATTGACGCGTGCGGCGTTCAGCTGGAGATAATGAGCTTTTCACATGAGTGCTTGAACAACCAGACGCTCATCAGCCAGCTGAAAACCAGAAAAGAGTCCAATCCCT
CTTTGGCTGCAATGCGCAACTGTCGCTTTGGCTCCGTAGTAAAGCACAATGAAGTCGAACCGTGCACGCGACCAGATTCCACTAGTGATGCGCCTGTCAGAGATGAACGTCAACGGAGCCTGACGTCAGTGGAGTTTTCACCACCCGTGACGTAACATTGCCTATTGAATCACTTATCAGTATAGTTCGGCTACTCTGTA
AGTCTCTAGATTATCTCCAGGACATAAGTAATGATCTACTTTAAGAGGAAATGACACCGTGATCACCGTTACCTTGAGATCGTTCACACCTGTCGATCAAAAACACCACAACAAAAGAGGAAAAACCTCCTCATGCAGGAAAGGGAAGCTTTTTTCATCAACATCAACTGCAAACACAAACATCTGATCCTCATTAATTT
TTGTCTGAAGAAAATCAAGTCCGCACAGTGACGATGAGTGAAGTTTGGAGACTCGTGAGCGCGCACTAGCGGCTGCGGTGAGAATTACACCTGTGTGTTCATGAACAGCCTGTCAGTCACAGAACTGCCGGTCAGTGTGTGTGTGTGTGTGTGTTCATTTAGAGGCTAACTCTGTTCATTTTTTAAATTAAACTTTGGTT
AGAAAAGTGTCTTGTGAATACCTACGATGTCAATCGGTGCTGTAGATCAGCCGGTTAGACTGTTGAAGGATTTTCCCGCACAAATTGATTGGCGCGATTATGCGTTCACAATGGTATGATCCGTTATAGGGGTGGTCAAATGTATATTTATAGTATCTATTATTGTAAATATAATTAGTATTATTTAAAATACAGATGAA
TCGAGTGTTTATAAACGTGAATAAAGTCAAATCTCTGCTGTAACGGAGCGCAGAAACTCAAACCTCACAGCCCACATCAGGAGAAACAATAAACCGCGCCTGTCATTCAGAGGGCGGAGCCTGAGCATCAAATCAATCGCTGATTGGACAAAGAGACGCTCACGTGTATCTGTTTAAATTACGCTATAATAATAATAATA
GTAAATCTGCTTCTGAGGTGGAAAAGTAAATGTAGCCTGGGCTTGATTTGGCAGTTCATTGGAATGGCGGTGGTTTGCTATTAGTGGAGCTCATGTGAGTGACAGGTTAGTCCCGCCCTCAAGCCAGTAAGAACCAATCAGAGAATACTATAAAGTTGTATTTGAATATACCACTTTTTATACTACTTTATTTTAGTGTT
AGATTAACCTGCTGCTGCTGCTGCTGCTGATGATGATGATGATATACAATAGGACATTAATTATGACAGAAATGTGAATGATGCATTGAGATGATTGACAGCTCGTAACTAAGCAACAGAACGGTATGCTAATGAGCAAGTAGTTTGTCTCAATGCTTGCACACTCCTCTGTTACACACTCAAAAGTATGCACTTTCTTA
TGTGTGTTACTTGACGGAGCGCTCAGCTGTCAAGAGCTCAGGTTTCAGATACTCTGCCTGTCTCCGCCCACTCCATATACAAGCCCTGCCCACACACTCTCTGGACTGCCAATCAGAACGGCAGCCTGCCATCGCTAAGACCCTCCCCCTTTTTTTTTCTCTTGGAGATTTACAAGTCTATATTTAGAAAATGCTATGTA
CGCAAAACCTCTCACACACGCAAGTTGTGTCTTTGTATCGAGTGAATCTGTGGTGTGTGTGATAATCAAACATACCTGCACTGTGAACACACCTGTCACTCACAGCCGTGCGCATGCGCCCAGCCCACAGCAGCTGCTTCCGGCCTGCAAAAGAGTCCCGTCTGTCCACTTCCGGCTGATCTAAGAACAGGTGCTGAACA
CTCTGATAAACTGCTTCTCTGCGTTATGAAACACTGATCTGAGAACAGCCAAAGTGGACTGATGTGTGTGTGTAAGTGTCCGCCGCTGCAGTTAGACTTCAGCACGTCAATCCCTGCAGCTCATGTTCTGATTGGCTGATGTGTGGTGTGGGCGGGGCTAGACGGAGGGCTGAATCATTCACACACTGTTCCCCGATCAA
CGCACCTCAGGACTTCAATAGGAAGACATTAATTTAAAGCCACACTGACAGCAGCGGCGTAGGCGTCCACGAAAGTGCCTGCGGAGAATCCAGCTCACGCCTGTCAATCAAACCTACACCAATAATCCAACATAGGCTCAACATATTTATTTACATATTCAAATACAATTGACTTTACCGTTGGCATTCAGCGCGAATAA
AAACTAAGAGAAATTAGATTTGTCCAAAAACCTGCGCATGCGCAGTCGCGGAACTGAACTGCAGTGACCCGCCGCGCTGCTGACTGACTGACTGTCAGGGGAAACAATGATGTCTAATCCAGTTAAGCACAAGCGTAAGAAACAGGTGATTTTCCTGACCTGTCCTGCTTTTAGTAGTCTACACATGCGATTCATAAACG
TCATGACGCACTGGTAAACATAGCGTAATGACGTTTAGTGAGGAAAAACAGCGTAAACACTAGTTGAGCGTCTACATTACGCTACCTGTGATGATTGACAGCTGTCAGAACCTTCATTCACAGCAAAGGTTGTGGGGTTTTGCGGGATTATTCACGCAAACTGTGGCAGATGACGAAAACAGCTTACCGGCGACTAGCAT
TCGCTGAGTCGGCTTTTAACACGGAGATCTCTTCTGAGCTTTGATTAGTCAATGACATCGTTAAGTAGGCGGGACCAGCAGCTCTGTGTGGTCGAGACGGCTGTCAATCGTGTATTCAAAGACACGCCCACACCTCTCAGAGTAGAGCTGCACATTGAACGTACATACATATCAGAAGCCGTGTGCGCTTTCGGATGTAC
TTGTTGCTTGTTTTTGCTGGATTTGTAAATTACTAATGCATAAAAAAAGGAACATTGATTAAATGGTTGTGTTCTGCTATTGGTGGATGTAATGTGAGTGACAGGTTGACCCCGCCCTTATTTCAGTAACTTACATAGCCAACCAGAAAAAAAAAACGTTGAAGTTTGTTTTGATAAAGACATTTATGACGACAATTGTG
TAAGATCAAATTCTTGGAACCGCGACTAGGAAAGCTCCGCCCACAATACCTGAGAGTCAGCGAGCTCTGTCACCTGATTGGCGGAAAGCTGCAGAGGCGCAGTGACGTCATGGGGCAGCGCTGACAGACTGGGTCAGTGAGAGGAACCAGCAGTCAGAGCTGCGAGACCAGTGCAAGACGCGGTTCTGCACCTCTCCGGT
CAGTAGGGGTGGCTCTTTCGAACCACACGAACACCCTTGTGTTAGTACTACACGGGCAGAGTTGAAGGACGCACAAGAGGAGCGATTTACTTGATTGACAGTTAAGCTGGCGAATCACAGGCCAATTTGCGCGGACGTCGGACGACGCGGACCAATGAAATTAGCCTAAAAGGGGTCACAACAAACCACCTACAACATTT
CCGAAGCCACGTTCCTGAATAATGAATGATGCTGGTTTTAAAACGTCCTGAATATTTTACGTCCTGTGGGTGGGATTGCATTTTCAAAACGAGTCCTCCGAGCCGTCAATCAACATCCGAACCCGCCCCCTGCTGCCGTCACTCCTTTCAAGTGACGTCAAAGTGTCTGCAGGTGTTGGAAGAGGCGCAGTATTGGCGTA
TCTTGTGGCATTGAGTTAATAATAATAATAATAAAATAAAAGAAATAAATGAAACACCAGACCAGCATCTCATAGGCTGGCTTTTGCGCAATGACGCGCCTGACAGCTGGCCAATCAGAGCAGCCCTTCTTCTGCGTAGCAATAAACAGAAACAGAAAATGTTTCAGGAGTGGCGAGGCAACATCGGTTAAGAGGGATTT
GTAAAAGTTTTGTTTTCGCTAAATAGGTCTGATACACATTTTGTTTGTTAAGGGAAACACAGAGGGCAAAGGTTGATAGACGTGGGGAGCGGACCATCAATCCACTGCGTCATTAGCGCCTGCGCACACTATGACGAGATTCTTCTGTCTGATTTCTCTGACAACAATCGTAGAGAAATTGAAAAATGGCTAAAAAACCA
TTTCCGAAATGCGGCTCACAGCGGGTAGCAGGTGTGAGCCCATGTTTAAGAGTAAAGATGCTGTGTGTGTTGTGGTTGTTTCTCTAGTGTTGATTGATTGCCGGTTGATAAGCTTAGAATGTACCATCTCGCTGAAAAGAGGGGAGACGAGTCTAGCTTAGCCGAATGTGAGATTTACTTTAAAGACGTCTGTTTTACGG
TTTAGTGCTGACTTTCTGCGTACAGGTGTGGTCCAAGGTTTGCCCTTGTGAACGAAAAGAACTCTGTCAACCTATTAGTTCCCAGCCGGCGTTTGAGGTGAGTGACAGTCCATGATGTTTCGCTTCATCACGGCGTTAAAAGTTAGTCTGGCGTTTAACATTTGAGCCCAAACTGTCATACATAGGCCTACATAAACGTG
AAAACCTTTACATTTTCGCTGCTGTAGCTCCTTTTCATCGGAACAGTGATTGACAGCTGATATTATCCAATCCTTTCGCGTTCTGTTCTAGCGCAGTGGGCCAATAAGAAGAGCTTGAAGGCGGGGCAAGCAATATGGCCTTTGTTAACTGCAGCAAGTTGACCTGTCGACTGTTTTAAACCATTCCTGAGTGCTGCGTT
GGTGCATCGCGTGATGATTGACCGTTCACTGAGCCAGTAACAGCTAAAAGAGTGCAATAACATGAGGGCCGAATAATACGATCAAAATTCATGCAGCCATTGGCTCGTTTCTCTGTCAGTCAAACTTCTGGGATGTAGGAAGTAACTTCTGTGACTGATCGATAGCAATGACAGCAGACGGTCAAAACACTCGGCTTTGT
CCACCTGTCCGGACTGAATGCAACTAGAACATCTATATTAGACTCTAGTGACTTGGATATTAAATGTCATTAACAAATCTGGCATGGATCATTTTGAGTGACAGGAAGGAAAAGACATATGGCAGGTGGCACGAGCTTTGTTTTGCATATGAAGGGGGATATGAGAGAAGGGGTGGTGTCACGTGTGGTGTGGTGTTGTG
GAACTCTCTCTCACTCACTCCCCTGTGTGATGTGCGATTTGTTTTCTCGCTGCGCTGTGTGATGTGACAGCGCTCTTCTCCAGTCACCTGTAAGCGCTTGTGACAGCCGCGGGAACCAATCACAGCGCGGGCAGAGCATCCTGGGTAACGTAGTTCATCCATTCATTCACGTTATTATAAATGACAGTAGATTACTGAAA
CGTGATCGATTCCAGTCTTTGTTTTCTATGTGCTTCCCATTTTAACTTATGGAGACGGCAAGTTGTGTACGACGACACGCGACACAACGTAAGTGTCAATCATCAGTCAAAGCCCCTCCTCCTCTGATGACATCACTAAGCATGACATACTGCAGTTCAGCTGCACTTTCCATGACTGACTGCCTAAATTACGATAAATG
AAAAATATCTAAATATGGTTATATATTCATGGCTTGATCAAACCTTGAGTGACAAACTTAAAAAGCCAAAAACATACACTCCCGTGGGCGTGGCTCTGCCTCAGGGTGACATCTGATTGGTTGGAAGACTCTGTTGAGGCGGCGGCATCCCAGTGAGCCGGGTTTTGTGTATTGCCTCTGGTGGAACCCGAAACACTCCA
GTAAAATTCTTAATGGTGTCGTCTGAGTATACCCTGATAAAGTTTAATTGAAGCAACGCTGTTTGACAAGTCAACTTGCTAGCTAGTTAGCCTAGCGCTGACAGCTGGATGCTGTCAAAAACAACCATTCGGGGTTTGTTAAGTGCGCCATAGAGAGTTACAAGCAGATACACTTGCTTGCTAGTATAAATGACTAATAC
TGACCTCCCTACAACCCCGGCCAGGGCTTCCTGGGTCATTAGGGGTGCTGGGACTATGAGCAATTGAAGTGATAGAGGTTAACACTCACCTCATTAAGCTGACAGGGCCGTTGTAAAACACAGAGTGGACTAGACCACTCCTTTTCACACCGTCCCAACGACATCAAATGGCATCAGATGAGTCTGTTTTGAAGCTATGT
GCGTAACAGTTGAGTTTTTTGGTCCACGTTTGAGCGGGGTGTCATCACCGCAAAAGGCTTAATTGTTGATAGCCAATCATGCTCCAGTACTTTGAATGACAGAATTACCGTCCAATCACATTCTTATATCGATTAACCAGCAGTCAGGGAATGTAGCGTCAGGTTGGCAAGTCCGCATTTTTTCTGCGGATCTGGGTTAG
CCGTGTTACATTCTCTTTTCTAGTGTATATCGTGTTGTCAGGTTAGGTGAATGTCACACCACATGGGGACTATAGGGACAAAAACCCTGAATCAGCCCGGCTGTCAGTCAAACTGACAGATTCTGTGCCACAGAGCTGAGGGAAAAATGACTACACTTCAACACTCAGCTTTTGCATTGCTTCAGAAAGAACCACAATAT
TAAAAGGAGCGTTAGTCTGGAGGCCAGTGACCGTGAAAAAAAGACTAGTAGCACCTCGGTCGCCCCCTCTTTTCCCTGCAAAGATAAGAGGTCAGTGCTGTCAGTCACCGCGCTTCCGAACCGAGTAACTGAAAGGAGAGATAAGAAGATCATATCATGTTAAGAGAAGATCTGAAAGACAGCCGGGCATACTGTGCTAG
ATAGCTAATGCTTTGGCCTTTAAATCAAATACATATGCACTCAAAATAGACCAAAATCAATTGACAGTTAGATTGACAGGCGATAACAGAGCCAATTAAATGTGCCCTCATTGCTATCTGCATTTTTTCCAACAATAAACAAACAGTGGAATTAGTAGATTGAAATTTGTGAAAAGGATCACTGATCACTGAGACCATTA
GTAACGATAATAACGCTCCTCCTCGGGGAGAATATCAGCCGCCGTTTGACAAGGTCGCGGGGACGCAGGATTGCTGATTCGCGTGCTGTTTGATTGACAGGTCTCACCCCAGCGGGCTCGGGATCGCGCACGTCCCGAAAGACACCCGCGTTAAAATGCGTCAGCCTATGCATTATGCAGCATTATGCCCATTCGAGTTG
ATTGCAGTTTCTCTGTTTACCTCAGAACTGCTGAACTCACTCAGTTAGCGCGCGATCACATTTGAGCAAGTCTCGCGAGAACTGTCAGCAACCAGAGACTGCAGTTTCCCCACATCGGCCATTAGAGGACGACAGTGTGATATATTTAAAGGGCACATATGATGAAAATGCACAGGCAGGTAAAACCAGCTACGTGTAAC
TTTAAAGCTCTGTACGTTCATTAAATATTGCACATCCATAATGAATTCCGATGACAGCAAACGGAAGCCCGCCCACATGATGACGTCAGACGGCTTGAGTGACAGGAAAACCCGGAATTTCGGTAATCCTTTCGGCACCATCCCGCGGATTGTTTCTTCTCTTAAGTCATCTAAATAGCTTTTTGGATACTCCACATATA
TCCGCGTTTTGTGTGTTAGTGCTTTATTTTGATGCTCGAGCCTTGAGGTATAAAGGAGAAGTATGTGAAAACACGAGCACACACGCCCACTGATTGACAGGCGGCGAAGCCAATCGTTGCGACGCAGAGGCACGCGGACACGCCCACCCTACGTTATAAGGAATCAGGGCAAAGTTTGTGTTGATACTGTTGCGCAGTGT
AAGTGCTTGGTGTGGGCTGTGCATATAGTGTTGCTGTCCGTGGTCCTGAAACGTGGCTGCCATAATAAAAGCAGCACTCAAACAATACTACTCCAGTGATTGACACCAGAGTTTCTTCCTTACTGCTGGACCTTGAGCTGTAGAGTCAGAACTCTGAAAAACGGCACATACTGCCTCTAGATAGCTACAACAACCTTTTG
ACAACTGTGAGGGGGTGAATTTTTTTCCTAACTCATTAGTTTAGTTTTTATTAAGCTATATTAACACTGCATAATTAAGGGTGTGGCCACTTGAGTGACAGCTAGGTCTCGCTGGTCACCGTCATGTCACCTCAGCTGATTCCAGCTGATTAGCCACTGAACTCTGCATATACATCGTATTTTGTGTTGTTGTAAGTGGC
GGGACAACATCTCTGCGCTGCTGCGGGACAAATCCGACGGTCAGGATGATGAGTCTGTGTTCCTGCTGGAGATAGAAAAAAAAGTCTGAAAGAGGAAGCGGCTCGAGTCATGTGACATCAGCTGACGCGCATCAAACGTGCCGCTCAACCTTGACGCTAACTTTCAGAATAAAAGTCCGATAGAACAAAAGTCCAATAGT
CCACTGAATTGTGTCCTAAATTCTAAATTCTGAGCGCGTCCACATCAATCAGAGCATCGAACGCCGTCATTGATACACTGTAACCCGCTGTCAAACTTCCGTTCTGCTCTCACTGACAGGCGCATCAGTCAAACATCCACTGCCTGACGCTCGTGTCTCTCTTATCGCAGTACAGTAACAGCAAGAGTTCAGCAAGAACT
TACTTTTTTGTAAAGGAAAAATATACATACTTTTGAGTGTGTGAGTATCAAGCTTTGGAACAATATTTCCCCGTTAACAGATCGTTGCTTAGTTATGAGCCTGTCAATCATCCACACATCATGCACATTTCTTTCATATTTAGTTTCCTACCTAATTGGAGAAGCAGCAGCAGCAGGTTATTCTGCCATTCGCAAATCTT
GTTTTGAACAGATCACACTAAACGTTTCCGCCCCGTCAGGCTGTCGCACGTGACTCTTCCACCTGGTTGGCAGCGATCAGAGTGATTGACAGGGCCAAATGATTGACAGCTGACCACCCCGCCTCCTGGAGGCTGAGGGCAAGTACTGTGTCGCTGTAGCAGCTATAGAGTGACTTCTGGGTAATGGAGTGAGCAGCTCG
TGGTCGATTAAGGCACTGATTATTGTGCTGAAATAGGTGCAGATCTTCATTTTTGTAAACAGTTTGTTTTTAGCAGTAATTTAATGCTGGGCGTGTCATCGTGATTGACAGCTGTGATTGACAGTTTCTCAAAGCAGCGCGTCTGAGCTTCGGCAGAAGACTGAAGTGTTATTACTCGATTTCTGTGATATTTTACTATG
GAAAAGTGACGCTTCCTCGGCTGAGTTCAACAGCCAATCACAGGCGCCGCTAGCTGTCATGACGTCAGAGAGTAATGTTCAAGGGAGCTCGTCTTGTCATCTGCTGCAGTGACAGTTTTGAGTTAAACTTTGGCCCAGAATAGATGTTGTCAGACCAGTGAGATACTGCGTGACCCTTTAACATAGAGTTCATCTATTAA
CCATAAACACAGCATCTCTTGAAGGGTTTCCAGCGTTTTTCCCTCTGCCCAGGGAAACCCGGAGAGAAAGAGCTTTCCCTTTAAGAGGGAGGTGAATGACAGGCGGCAGGAGCGAGAATGTTGGAAACTGAACACCAGAAAGTCATTGTGGACTGAAGGGAGGCTGGATCGCGTTCATCAGCTGTGCGCTCCGGGTCTCG
ATGGCAGACGCCTGCTTTACACTCAGGGCTGTTCATGCTAATGAGGGAGAGATGGTCACTAATGGGCGGGGCTTTCCCCCTCTGATGACATGTACAAAGGGAGAACTTCAATCAAAGTAATATACACAGACTATTGCCAAACAACTGTGATTAAACCCCTTATAAGAGTGATTTTTGCATAATATGCCCCCTTTATATCA
CGTTTCCTTCAACGGTACTTCACACTTTAAACAACCACAAACAAAACCGCCGCTGTTATATACACACGCCTACTTGTGTAAGACATGACGTGATTGACACACGTGTGAACCAATCACAGGGTGAAGAATTCAAACCATGTGCTTTGTGGGCGGGGCTTATTACATAAATATGACAATAGCACTCTTGTTTCGTTATCTAT
TGTCGCGGTGCGTCTCAACCAGCCAATAGGAGCGTCTCTGTGCAGCGCGAGGGTTTCTTTTGTAACGCGAGGAAAGAGTGTGAAAGCGGCAAAAGAAAGTCATCGGATGCTGCTTGACTGACATCCCTTTCTCTGAATTGACGCTCGACATCTCACAGACTCACAGTTGTACACTGATAAACATCGTGTTTGATGAACTC
TGCCATGTATACATCCAGATGAGTCTGCCGGAGATGATGCTGAGGACTGCTGCTTCATAATCTGCTGGATGACGGGCGCAGTCTGAGGAGATGATTGACAAGCGCGCAGGCCAATTAGAAGCGCAGTGGGCGGGTTAATCCGGAGACGCGGCCACGCCCATTCGGGGAGTTTGTGCCGCTGACAGTTATACACAAACTAG
CGGAACGCCGCACGAATATAAATACCGCTTATTGGAGGCTTAATATATTCAGCTGTGTGAAGCGGAGGAGTGTGAGGGAGCGCTGCCAAAATGGCTGCCCCCTTGGCTACTTTTCAGAGCAAAAGTCTGGCAGGTGGTTGAGTTATACAAAATAAAAGACTCGATACTTCTCATTACGTTTTTTTTTTCTTGTACTGATT
GACATTGAGAATATCATGATACTGTATGGCATCTGTTTCCTCATAACTGTTGGTGTTTTTGTCTCCCTCTGCCGCTGAGCGCGTGAATTGACAGACGGGGACGCGCTGTTGTCATGGACGCGCAGTGACGCGCTCGCGCATGTGCAGTGAGTGACGGACAGCAGAGATGTGATGTTGTTGTTCACTGGACGCGTTTGAGC
TTTTCACGAATTCAGCGCGGTTTGTACCAATAGAATCAATCATAATAGATAATATAGATAGACAGCTGTCACACACACCCACGAGGTTAATGATTGACAGTATGTCAACAACTCATGAAGTTCACTAGCTAGTGCTGTTTCAAAGGTCCCTGCAAAGCAAAGCATCATCATGAGCGACTGGAAGAGCATGAGCAAAGATG
GACTCAGGGCTGCTGTTTATGCAAATGAGATGGAGAGATGGGCACTAGTGGGCGGGGCTTTCCTCCTCTGATGACACGTACAGCAAGAGAATGTCAATCAAAGTGTTTCTACAGACTGATTTCATCAAGTTTGATTGAAACAAACACAATTAATACATGATGAGCATTAGAGGCTGGATATAATCACACACTGCGGACAC
ATAAGACCGCTCTGTTCCCAGCCCCGCCCTCCGCGCTTCAGAAGCGCCGATTGGTCACAATCACGACATCTGCTCTATGATTGGCCGGCTCGTGTGTCAGTCAGAGCGCAGAGCTGCTGCACATGGAAGCGCTGGAGCCACGTTGACATCACTGGTGTTTCTACAGCTTCTCCAACAACAATCTCAAGTTCAAGTTCAGT
CCGCTGATCAGCTTCAGTCCACCATCGGCAGAGGAATCGATCACTTTCAGCACCGCTGCTGTATCGATGAGGCCCCGTCACTCTCCATTTCCGATCTGCTGACACCCGATGATGACTTCCGGCCGCGTCACACATACAGCGGATGCGCGCGCACTACTCTACAAAATAAACAAATAAATAGTGCACAAAGCTTCTGTTTA
CGTTTGAGACTGAGTGAGAACAGCTGTGCTTCCTGCAGTCACCGGCAGAGGGAGCCACATTACTGCTGCGGGCCTGACGCGCATGCGCGGTGTGTGAAAGCCATCTGAGTGACAGATGCTGGTGTTCTCCATCTGCTGAACACAGGGAAGCGGGGTGTTTGCTGATTATTGCTCTAATGATCTGCTAAACACACCGACAC
ATGTATTATACATACACAGTGTGCTTAATCCCGGGAAGACCATATTGCCCCACACTTCAGTTCACAGCTATAATGAGCAGGAGTGACCCTGTGATTGACAGCTCTGTCCACCAAGCCCCTCCCCCCGCCGCTGACACAAAGAGTAAGGCGTGGCTTAGTAATGATTGACAGGTCTCCCACGGGGGCTGCTGCATTTCTGC
TCTTATGACTTTTATTTTAAAATGAGCACGCTATGATGTGACTTTTATTTTGAAAAGCCTGAGCGGTGAAGCCGAGAGTTGTCTGTCTGTCAGTCAGTCGGTGTGTTTGTCATGACAGGATAGGATTTAACATAATTCTGATCATGTAAGAGTTATGATTTATGTTTTTAATCATTATTATTTGCTCATATCTATATGAA
TATTCCCTGTTTTCTGCACCTTCCGTCAAAACATCTTTAAGGTGTCTTTAAAGCATCCCTGGCGCATGCTCCCCTCCCACCCAATCAGCGCCGCCTCCAGCCTGTCAGTTAGAAGCAGCGACCAATCGGAGCGCAGCGTGACGTTAGAGCTGCAGTGAGCGAGTTGATAGGCGGCTGTCTCCGATCATCTCTCTCATCTT
TGGATGAAGTAGGCATGTCATTCAGAAGGATGGGGGAAAGGGTATGTGGAGTTAATACAGCCTAACAGACTCCTCCTCCTCCCCATTCCTGTTTGTTGACATAACGAACTGACAGCTGGAGAGGTGTGACTAAGTATGTTAGCCCCGCCCAATACCTCAGACAGACCTAATCTGAGAATTTGACTGGAAACAGGCAGGAA
ATTAATCAATCAGAATGAATGAAGTCACTAAAAGTTAGTCATCTACCAGCAGATAACCAGCCCAGTGCAAAGCTCCAAAGGGAAGAAGCTGATTGACAGGCCTTTAGTTAGTTCAAAACATGCATTAAAAAGCTCAGGAATCATTTAAATGAGGCCTAGCATTGGAGAATGAGCCTAAATAAATATATCAGACACACAAA
CACACTAAATTCAGTTAGTCAGATCATAAACAAAACACAGCTGACGTGAGGCGTTTGAGTCGCGTAGTCACGAAGAATCCTATTGGTTAAATGAAACGTCAATCTCACCTCCTCCTTGAAAGCTGTTTCTGATTGGCTCACAAGTGCACATGGGGAACTGCTAATAGGTGTGGTTTTCTATAGGCCGCTGGTAATTGGCT
AAAGATGACAACAGTGTCCTAAAAAATGCATGAAATGACCTCATTATTGTTGCATTATGTAATGTTAAGCGTTTTACAACATCCTGCTGTCACTCAACACCACCGCTGATGGAGTTTGACGTCTTTATTGTCTTGCAAAAGAAACAAAGACTTCTTAAGAAGTGTCTAGAGCTGTTAAGAGCTGATAAATTTCCATTCAC
GTCTATTGAACGTCTATGGTCAGGTTTGCCATCTGTCTGCAGTGGAGCAGCACGGAAACCCACACTTGACCTGGTTCTGCAGTCATGGTTATGATTGACACCTTGTAACACTGAGACACTGTAGTATGAGCTCAGGTGTCCAATACACTTTCACTTCAGACCACAAGGTAAACTTTCCACTGCAACTGGAACAAATACAA
TTAAATTCAAATGAGATTGTGTTCCCCGCCCTATTTTGGAAAAAAGGGTGGAGCTAAAAACGCCTACCCATTAGCATAGTGGCAGATTCAAAACGGCTGCTTTTCACTCAGGGCTGTTAATGCTAATGAGGGACAGATCATCATTCATGGGCGTGGCTTTCTCCCTTTGATGACATGTACAAAGGGAGAATGTCAATGTG
AATGACCCTATTCCACACCTCTCATGAGCCCGCCCCCTGAGCGTGTTGTCCCATCGCATTGGTTCATCCTCTGATAAGCGAACAGCCGTTTGGCCGAATGCCTGTCATTCAAACACAATACGGAAAAATACAAGGAAGTAAAACGGTGCTTCGTGATAGCAAAAGAATAGACATGCTTTGAAAGAACCGCTCAGAAATTC
AAACCCAATACAAGAACATTTTTACAATTTTTGTAAATGTACTAAACTCCTCTATTTGTCGGGCAAAATAGTGTATAGTAATTGGGAGCACACAATATTGACACTATGACTTGCCAGATCACCTGTCAATCAAACTCTTAGCAAAGGGCCGATTGTGATCATATAAACTCAGAGTACAGATTAGGCATGGGCCAGTACAA
GTGAATATGTCGGCGGATGATCTAAATAACGTTAGGTGTCATGGTGAAAGAAGCGCGGAGTCCAGCGCTAAAGCAAGGCTCTTTGGCTGTCAATCCACAAGAGGATTTTGAATGAGACGGAAAGGACCGAGGATGGACCTGTACACATATATTTCCTTTATATGAGAGCAAACTGAGATGAAAACATCGCTCACTGGATG
CCCATCTGTTGAGTCATTGGAGCCAGCAGAATGATGTTGGAGGTGTTTTAATATGTACTGGGGAGAGTGGGTTCGGCTGATAGCCTCATTAGCATTACAGAGAGATCAAAACAGAGCCAATGACAGACAGAACAACCCACTATTGTTTTCCTATCACTGCACTGATGGATGGGAGCAGTGCTGCCTGAGGAGGTGAACCA
GCTCAAACTCTAGTGTGACTCTAATGAGTTCTATGCTAATGAGAGAAATCTTCACTAGTGGGCGGGGCTTTCCCACTCTGATGACACGTACAAAAGGAGAATGTCAATCAAAGTGTTTCTGCAGACTGTTTTTATCAAGTGTGATTATAAAAAATTCAATTAACACTTATTTCCCATTAGAAGCTGGTTATATTCACAGA
CTTCGAATTCAAAACAGCTTCTGAAACCAAAGAGGATCATATATAATTACAGCCAATTTACTAAGAAGAACCACTAGTGCAGTTTTGGAGCGAATGAGTGACAGGGCGTCTAACTTGTCAGTTGTATTCAAATGCAGCTCGGAAGAACTGGAAATGAAGTACGTTTTGGTGTAGCATTGTTCTGAAAACACATATGGGGA
TGCGAGTAAACTCTCCTTACATTGGTCAGAGTGTCAGGGTTTGTTTTGCAGCGTCCCACTCAGCTGTCAGGAGAGGTGGTGGTTTGGTGGTGATTGACAGGGTGCGTGAGGAGGGGAGAGATGCGGTGGGGAGGGGTGAGAAGCGTGCGCGACGATGCCTATTTGAGGACCGGGAGGGAGACGCGAGATTACCGGGAGAT
TGTCTAGCATTAGTGTCTAAAATGTTAAAATGTCAGCTTTTATGTAAATGTGTGTGTTCTGCACAGGCACTCCAGGAGCCGTAAATATGACAGTGAGTGGCAGGCGAGTCGTTTGGAGGTTTCAGCAGTGGAGTTCAGTGACTATCATCCACTCAAAGCCATCACGGTACATCTACAACCTCCATGCATACTCATTGAAC
ACATAAAACAACACAGAAATACGATAAATATGCCGAGATCAGTGGGTAATCTGCAGGATTCAGCTGAGGTGACGTGACGGCGACCAGCGAGACCTAGCTGTCACTCAAGTGGCCACGCCCTTAATTATGCAAACTTAATATAACTTAATATAAAGGAAACGGATGAGTTATAAAAAAATTTACCCCCCTCACAGTTGTCA
TCATATATTCACCACTTAAAAAGTCATGTTATAACCCCTATGGAAAAACAATGAATGGGAAAAAAGTGGGCGTGTACTATTAAACTCAACATATCAAAACATTGATTAACAGCTGTCAGCAAGACACTACACCATTAAGAAAGAAAGAAAGAAAGAAAGAAAGAAAGAAAGAAAGAAAGAAAGAAAGAAAGAAAGAAAGA
TGGTTTGGGCCACGGCCCCTCAAAATGTAGGGCCCTGCCCAGTTGCTTTGTGCTATTTCCGTCTTGTGGACATGATTATATGCATTACTAGAGGCATGTTAATACACAGCTGTCAATCAATTCGGTGGGTCCTATGTAAAGTTGCGGTGGGCTTCAGAATTGAGGAGATTTGGATTCTATTTTAACATCAGGAAATTTAA
TGTATAAGGTGACGATGTGATTTTGCTTATTAAATTACATGTTTTCTCAGTGGGTGGGCCAGTAAACGTAGCTTCGCTGGGATTGGGTGATTCATCCTTCGCTCTGCAGAGGCTTCATACTCCCACCTCCTGGCGCGCAGGTGTGTTCATTTACAAACACTGATAAACACGTGTAACAGCGTGTGCAGTTCTAGACGTTT
GCATTGTTTTGTAACTGTGGATGGTGTGAGATGACAACCGTGCGGCGTGCGAGCCCCACACTGCCCCCTGGTGACGATAAATTAGAACTACATCTGTCACTCAAAAGTACCAGTCCCAAAAAAATGCGGAATCGTTTGAGGGCCTGGGCCCGGTTTTTCAAAAGTAATCCACTGGGATTTTCGATAAGGGATTGGATCAA
AAAAAAATATATTCTTTTTTAGTGTGTAACAAAAGAGTATGCACATTTTGGAACATACTACTTCCTCGTTAACTGATTGTTGTGTTGCTTAGTTATGAGCCCTGTCAATCATCCACACGTCATCCACATTACTTTCATAATAAATTTCCTACCCTACTGAAGAAGCAGCAGCAGTTTAATCTCCATTTCATGAGTCTTAC
TGAGGGGCTGCTGATCACAGAGAGCTAAAGAGATTGTTTAATCCCGGTTACTTTCACGTCCTGTCTTGTGGATATGATTATACACGTTACTATGATGTTAATACATGGCTGTCAATCAATTCGGTGGGCGCAGAAACCGCACTCCTAAGTCACATTGAGGTGGGCCTCAAAATAGGAGGGATTTGGATCCTATTTTAATG
TAAACACAAAAGTCCCGCCCCCGGACGATCCTCATTGGTCGCTTAATTCAGGACAGCGCAGGTATTAGCCGAACACACAGTATGTCATTGGAATGACACGCCAGCTAATTAAAGGGACAGTAGTGATTCCGTTTACGTGACTTTGCTTGATTATCACAGGTACGTTTGATATTTTATGGCACATACGGTGTTTACGTTAT
AAGCAAAATAATTGATTCATAAAACTTAAAAATTATTGTGGAATCACTGAGGCAATCCTTAATTTAGTTCCGTTTTCACAGACTTTCCTGAAGAGCAGGAGAGCTGACCTATAGGATTGTTCAAACAGTTCATCTTCTAAGTGATGTAACCAATCACATTCTCGCTTCCAACCAAGGGCGGGACATTTTTTCAGATGTGG
TGGCCTGCAGATATCTATACTAGTGGGTGCTGCTTTCTCATTGGCTATAGGTAAATGGCTGATGTTATTTTCAGTCAAAACACATTTCACACGGCATGATGTGAATCACCGACAGCTCCAAATATTTAGCATGCCAAAGATCTAAGAGGCATTAGCGACTCGTCGGCAATTCTCTCAGATTGCATCTTTAATAGCTCACA
CATCATATTTATTTACAGAGCAGTGTGTAAATGTTACCGCCTCCAGACTCTGCTATTGGTTGGATGTTTTTTCAGCGCGCTGATTGATTGGCCCACACGGTTGCCAATCTGGTGCAGATTTGACAGCGCGAGCGGTCCCCTGAGCGAATGCTGGATGTGAATCTGAAGTAGCTCACAGGCCAGAGGAACAAGAACAACAG
AATCTTATTGTTGATTGGACAGTTAACAGAAATAGGGCGGGACTGAAGTGTAATCCTGAAATCCGATTGGCGATTACATAATCAATCATATGCCACACCTGCCCTTATTCTATACAAAATTATGCTTTATTATAAGAGCTCTACATGGAGAGTGTACATACGTTAATAACTCATAACGACACCTTTCAGTGTTGTTTTGG
GTGAAGTGTGAGTAAATGATGTCTGGATTTTCAGTTTTAGGTGAACTATCCTTTTAAAGTTAAGAATATACATAACAAAAACAAAGCCATCAGGTTTACCTGCGCCAATCATTGTGATGGGGGATTCAATGTAGATCCACTCATCGGTGTAAATGCCAGAATGCACAAATATCAGGCCATCAAAGTGGGCCTCTTGCACT
ATAGCTATTAGTCTACGAGCAGAAGCGTCTTTTAAGTTTCAATAAACTCTGAAAAGAATGTACAACAGGCACAATAATGGCCGCGGCTCGGTGCAGTGTTGAGTTTTTATCAGAGTTCAGTGACTGTCAGTCAGACTCAGTTCGCTTCATTCGGGAGGACACGAATCTTTTCTTGACCAGCGGACACCGAGATGTGCTTA
GGATAAAATGTTTAAAACCGTATCAATACAATTAATTTATATTTTTATTTATCTCTATGATCTGCAACTGACAAGCATGCACATTTGCATAAATGATTGACTGATTCTGTACATTGCCACCTGACCTTAAAAAGAAATCTTATCAATTAAGATTATGAAGAGAATCAACATAATCATGACAACATTTACCCTTAAATTGT
TTTAATAAAAGTTGTTATTAGTAATTCAGTGTCCCCGGCAGAACCCGGTCAGGCCCCGCCTCATTATTGGCTGCAGCGCGGCGAGGAAAATGAGTGACAGCCATCTCAGCCAATCAGAGGCTGTTGCGCCACTTGTTGCTAACGGGCTGCTGGGCTCCGATAGCGGAAGTGTGAGAGGTCAATACTTCACAGCGCCTGGA
GTACATTAATTTTGGAGATCTGTATCAGACGTCAGGTATTTATAGGGCTGTAATGTATATGGTAACTGTAGCAGTTAAGTTCAGTCCCTAAAAATTCCTGTCACTCACTTTACACACAAATACGCGACCCCCATCACACATGCATGTGAACTCGTACCTATTGTGTACGTGCTGTTTACTGCTTGAACAAATTGCTTTAT
ATACTCAGTCAATCAGTCATCAACCAGGAAGCATTTTTGTTTTTAAAAGATGTCTATTAGATGTCTAAACATAGCCATTTTGGCTAAAACAAGGCTAAATTTGGTCTGTCAGTCAAAATTTAATAGACATCTAAAAATAGACCAAAAGTCATCAAATAGACAGAAATGAATGACTGCACATAAAAAGCCAGTCTATTTAA
AGCCCGGCGGACAGAGGCTGTTATCAGAGCAATATCTGTCTCTTTGAGAGGAAAAGAGGCCACTTGTGCTGCACTTAAAAAGTTCAAAGCCATTGTTTCTGAGTGACAGGGGGTGGCAGGGGGCGTCTAGCTTCCCTTCTAGCTCCGTCATTCCTCCGTGTGCAGAATAACGCTGCATTCCCTTTTGATTTTTTCTCTCA
TCATTAATTAGATTACTTAAACGTAATATACTGTATCTACTCCATCCTCTAGTCATAGATCGCTACATGTATGACATCCAGCTCAACAGCGTGCGCGTCATTGCGGTATCCATCATCTGTCTGGGCTTTCTTTTGCTCCTGCTGCCCGAGGACTGGGACCAGTGCCTGCCGCAATTGCGATCAATCCTGCACAGCCGAAG
CACAACGCTGTGCTTAATGTTTATTTTAGTGCATTGTGTCATAAGCTGCTGAAAATCAGTTTCCGAAGTTTAAGAATTGATTCCGAAGCGTGATTTGACTGACATGAAAAGTAGCCAATCACAGTCGACCTTGTCTAGTTGCGTGAAACGTAAGGGCGGGACAAAGGCTTTCTGTGTTGCTGAGACAGAAAAACAACTTA
AAATGCCTACTTTGTTTAAACTCTATTAAAAACGGACACGTAATACCTCGTGTTAAAGCTCCTGCAGGATTTTTCTTCAGGCATGTGGAAGGCAGCCCTGCGCTTGCTGTCAGCAGAGGGTGGTGTGTGTGTGTTGATGTTGATGTCAGCATGGAGGCAGTTCAGGATCAGCCTGCTCATGCTGGCGCTTCCATTGGGAT
GTTCAGACTACTTTCTAAGTTGTCATGTCACAGTTGTTTTCACCCTGCATGACTATCAGGGGTGGCCTTTCGTCGCTGCTTTGTTTACTCTGCTAGATGGATTGGCGACAGAGGGTTTCACGCCGCATGACTTTACAATAGGAGAGTCACCGACAACTTTGTCCAAACTGTGTCTCTCAACCAAACATACGCGAGAAGTT
AGCCTCCCTAAACAGAAAAATGTTGAGTTCATCCTTGGATTTTCCTTGATTGGTTCCTGTGAGGAGTTGCTAGGGCAGCTCTGCTCTTTCATTAGACGTAACTTATGTCAATCAAAAAACACATGAACGCCCACTTTGTATTGGAGAGGGTGTGGCTAATCTCCTGTTTTGAGCCCATATGCGCTGTTCCCAGATCAGCC
ACAGCGCTGTGCTTATAGTCTTTATTGTTGTGCAATGTGTCATAAACTGTTAAAAATCAGTTTCCGAAGCTTGAGAATCGAGTCTGAAGCGTGATTTGACTGACATGAAAAGTGGCCAATCACAGTCGACCTTGTCAAGTTTTTGCGTGAAACGTAAGGGCGGGACAAAGGCTTTCTGAGTTGCAGAGACAGAAAAAAAC
CTCTTTGCGTTTTACTTTAAGTGTTTCTGTGAATTAAAAGCCACTCTCGCCCATTGTTAAAATGAATATAGTCTACAAATGAACAAAAGCGTCTGTCTGTCACTCTTCCCGTGACTCTGCTGATTGCAGGAAAGTCTCGCGTGTTCTCGCGCGACGTTCTCTCCACCCCCACCAACAGCCCCTCCCCTCCGCTCTTTCCG
GGTTTTACGAGAAAAATGCAAGGTTATAAGTTAAGAATACAATTTACAAAATGGTGTATTTAGTATAGCATAGTGTAGTATTGGCAGGGCTGATTGACATGCAAGACCCTCTTTACTGGCTGGATTTGTTCCACACGCCACCTATAGGTTGACAGCAGAAGACCATCCCCTAAAAGGACGGGATAATTTTATATTCACTA
TATACATATTTGATAAATTAATTTTCCTAATATCCCCAAACTGAATCGACATGCTTGTGTAGTAGTTTCAGCCTATAGGCTATTCCTCACTCTAGAAAATGATTGGCTCCTGCAACTGTCAGTCTTCACAGCGAAAGCAATCACTAGAGAGAAGTTTGATGAAGGAAGAAAAAGCAAATGCAGCGCATCATAAATACAAA
GCGACGCCCAGTCGGTCACAAACACAAACGTCTGCATGTTCTGTTCTCTGATTGGTGCGTTGTAGCAAAGTCCATGGTATGATTGGTCAAAATGACTGTATGTCAAAAATGAGTACGTTGCGTAACTACTGCATGGATTTGGATGGATAGAGCCTAATGAAATATCTAAATTTGGTGACCCTAACTCAAATTGTGTTTTT
CTCTGTAAACCCCGCCTCTTAAGATCTCTCTTAACTTCTGATTGGCTCGTAGGATATGTTCTCTTCATTTTGATTCGCCATCGGCATTCTGCATATCCGTCACTCACCGCAGAGGTCACACATGATTCAACATGGACGCATACAGTTGAAGTGGTAACGTTACCTGCTGCTTGCGAAATGAAAATAGTTTATAAAATGAT
AGGTGATTTGTAAAATTCGGATAAACTTTCATTACACTAGGAGCCCACACGTGTGTGCCTTGTATCTAACTTCAGAATGACGTCACTTGAAGTGAATGACACGTCGCGGGCCAATCAGGTTCCACGAGTGCATGTTGTTTGCATGAAATTGACCAGTGATATGTAAGATAAGAATTTCAGACTCCACCCACCTGTCAGTT
GTACACAGTACAGTTCATAGCAGCTGCCGCCAGATGTGTTGTGATGACGTCAATCACAAACTAAAAGACCAATCCGCGCAGTCTTACAAGTTCTGAGTCTCGGGATTGGCTCCCTCGGTACCGACGAATCCCGAGTCTAGTAACTTGTAGGGCTGCACTGATTGGCTGACTGACTGGTCGGTCCAGCTGATGGCAGAGGC
ACAAAACAAAGCCGCTGCTGCTGCTGTCTCCCCGTCCGTCCTGGTTTTATTTCACATTACAGTTCCTGTATCTTTTAAGATGAGTAACATACAGTTGTGTCAGCCAATCAGTGAACAGTACGAGGTAACATAGGCGGGCTAAATCAAATAGAGGCTTATTATTGGACGACGGAGTACGGAGCGCGAATGAGTCGACCAAT
CTGCGTCTGTGTGTGAAGCGTCCTTTGCCGTGTGACCCGCTCTGTGATTGGCTGCAACCAAAACGATTTAAGATCCCTATTGGATGTCACACTTGTCAATCTTCACTGGAGGTGGGTTCTGTATTTATAAGGTGATTTGCATGTCAAGCAAGCAGCGTCTTTAAGACCGCCAGTTTCAACTGAACTATTAAATAATTCTT
ATTAATCAGCTAATGGGGGAAAGTAATGCACCCGCCCTCAGAGCTCTTGATTCTTATTAGCCGGCGCTGCGCTGTGACTCCTCCCTCTGCCGCTGATTGACCGGCTCTGCGCTGTGACTCCTCCCTCCTCTGCATCTGATAGTTGAGCAGGAGTTTCTCTTCATCGGTCTTCTTCTGTCAGAAACACTTGATCTGATCGT
ATTATTTAATTTACTCTTATATTTAACCCTCCCAAAATCATTTCACATACAAAACAGAAAACAAACGCCCACTGCAGTAACGTCACACGCCCCCCGGACCTGTCAATCCCCGATCGCTGCGCTGTGATTGGCCGGCGGGGAAGGCTTTAATCTCGTGCGCTCGTGAACGCGCGGCAGTGTGGAGAGTGCGCGGATGCTGA
GCATGTTAAAATTCAAGTCAACCCAATACACTTCTCTGGAATAGGTGTCGCCTGAAAGAATCCCGTTTAGACAATGTTAGTTTTGTTGATGAATGGCATGCATGACATTTGGAGTCAAGCAGAGAGAGAAACAATGTTATCGGCCTGCATGACAATGGTTCATTAATATCAGCAGAGGCGATCGCGTCATTATCACCCCC
GAGGGCTAATACTATTCTGATTTAAACTGTAGCCTAAAGCCCAATCCATCAAATGCACTATAGGCAGCAATGATTAATGATGATGTTTGACTGACACATGTCTGCAATCAACTCCACGTACTTCGCTAAAGGTGGCGCAAAATCGATGTTAAAGGAAACGTGAATGCGAGGGGTCGGAAAACTCCCTATAATAATCCCCT
GTAAAATCCAAGCGCGGTGAGGCTCGTCGCGGTGAGGGAGTAACTCGCTTGTTTTGCGGTCAGTGAAGTTCACAGACCGCAGAGCCTCACTGAAGGGCGCTTGACAGCTGAGCAATCAATTACAGCTCACTGAATGGCTAAAGCCGCCGTTAGGAACCGCCCACCGTCAGCGCTGACAGCAACATTTACTCCTGCGTTAT
GGAGGGAGGTTTATTTTTTTTTACAAGCACGTACAATCAAAGCATTGAAGTTGTTGTAAAGACGCATTTAGAGAGCGGCGGTGTCGTAAATGACTGACTGTCCCCAGGACCAATCACATATCGTAACGGTTTTGCCTGGACTAATCATGCTTTTCCTGGGCGGTCTTCCAGCGCGATACCGGAATTGACGTGGTTTACAC
TTTAAGTTTTTACTCTTCTGCCGTTTGCATTTCCCGTGGTCATAAAAGCTCCTTCCCTGTCATCTGACAGCGGAATACCTTGAGTGATTGACAGCTAATATGAACCAATATAGCGGCAGGGAACAGCGATTCAGCATGTTTTTACAAAAAATCAAAACAGGTCGCACTACAACCATTATCAGCAGTCGCACTAATGCGCC
AGGGGGCGGGAGAGACTCCCTCCCACTGCTTCCTTCTTACTGGGAAGTGATTGCAGGCTTACGGTACTGAAAGAGCATGAGTGAGTGAGTGACAGAGAAAGAGAGAGAGAGAGAGACAGAGATATTTAAGCAGAGAGAATTCAGAAGTCAAACATTCAGAAGTGAACGCTTGACATGTGGAGACTCTTGTGGCTAATAAG
GTTTGGTTTGGTTTTGCTGGTTTGGGTTTTTCGCTTGTCGGACTAAATGGCGGAACATCACGAGGGCACAGAAATTCTGCATTATGATTGGTCAGATTGCCTGTCGATCAATCTACCAACGAATGGTTGATTCCAATACCCGGATGTAAACAACAGCATGGATAACACTAAACACAATCTACTAAATACTACGTTGCCTT
AACCTTTTCTTTCTCCCTCCTTGACAGTTCATCGATCCACTGACTTGCGTTCAACCTGACACAATTACCGTAAATTTCATTGGTCGCATTCCCTGTCACTCACGCCAAGAGTCTACAACCTCATCCTCTGATTGGTTCTCTCATCCAAAACAGTTCTGCGATTGGCTAAACCTGACGCACGGCCGCAAAACAGGAAGCAC
ATTTCCATCCTTGTACTTTGTATCCAATCAAATGCGCTCAAAACAAAATACCGACGCCCCTCTGGTAGAAATCACAGAAGCGCTGGTTTAGATTGACAGCTCTTCTGACCAATCAATTGACTAGAGTTCTTTCGCGGCTTCCGTAAATATACCAATGAAACGTATTTGTTTCAACATCACGTTATAATTGGCTAAAGCCC
AATCCTCGTGACTTTCCCTAGAGTTGTCTCATTCGATGTTGTCATATTTAGAATAAGTTTACGAGACATTTTCTTTTACCATGGGGAAACAGGTGACTGACAGCCGAGTGCAGAGCGATTATCTCTGTTTATAAACTTGCAGAGCACCTCATACATGTCGACAACCTCGTTTATATACGCATAACTATTTTTTTGAGTTA
GTCAGTGGTGGAGCAGCTCACTTCCTACCTGTCCCATTTGATTGATCCAGTTAGTCACGTGATGGTGTGTTTGTAGCTTTGAAGCATTTTCGAATGCTGTCAATCAAGGCAGATGCTTGTTTTTTGAACTTTGAGGGTTTCCGTATGAACATTTATTGGCCAGGGTTTCCCCGGGGAATTGGATAGCTGGAATGTCATGG
CAAAAATAGAGCAAGGGTGTTGCTTTGGTGACATTTCTTTGACTCACACACTGAAAATGGCAGACGTGAAACAACAAACTGAGGATGTGGTAATGCACGCCTGTCAATCAATATTGGTGTATGGGGGACCGCACTTCTACGTCAAGTTGCTGTCGGTCTCAAAACCGCTCTAATTGGTTCACCATTTTTATGTTGTTAAA
CCCTGCAGCCGCACCAGTAAGGAGCTGTCATATGATCAGCTCAGTTTTCGTTTGATTGTCATACTGTATACAAAACTCCTGAAGAGATTAGCCTCCTGTCACTCAAGCACACAGTCAGTGGGAGGCTCAGTTAAACCATTTATTGCTTACCTCAAAGTCAGAGTGGCAGCAGGTGCTAATGGCTACCTAGAAAGACTGCT
CACAAACAATTGCTTTTGTTCCGATGTTATGCGGCTCCATTAAGAGGGAATGCAAGAATCTGAAGAGGAGGCAGCCTATTGTGATGTTCTTGATTGACAGGGAGGAGAGCAAATGATAATAGCCGTTGTGCAAAATGAGTTTCGCTCGTCCAATGGAAGCGCCAGGTAGGCGGGGCCAAACTCGCGACTCCTTTTTCCAT
TTTGTAACTGTATGCTCAGGAAATGTATACTAGGCCTATGATTATTGTAATGGAGAAAATGTAGATGGAATAAACCCTTTGAAAGGATTTTGACAGACAGGCAATCCGACCAATCATAGAGCTGATGTTATTGGTCTCTCTTGTATTTCGACTGACAAATATACAATACAGTACAGTAAGGAGATTAACAGTGGCATACT
TATACTTTTGAGTGAGTAACAGAAGAGTATGCAAGCTTTGGGACATACAATTCCTCATTAACAGATCGTTGTGTTGCTTAGTTATGAGTCCTGTCAATCATCATTTCTGTCATATTTAATTTCCTACCTTATTGGAGAAGCAGCAGCAGGTTAATCTCCCATTTACGAGTCTTTTATGCAGAGAAATTCCCTCAGGTCTT
ACTTTCAGTTTCTCTTGATTTTAAGTATTAGTCTAACATTTCATGTGTGTGGAGCGGGTCACTACAGCTTGACTTTTACATAAAGATTCATTGCTGACAGGTCATCTCATCTGTCACCTAAATTGTTCCCCACATGAAACAGATTGTTTTACTCAAGCAGCTGCATTGTAAAACCAGAAGCACAAGTGAATGGGAGGAAC
TTACAACCAAGATTTTGTTCTAGGACTGATCCTGTGGGTTACTATGGCACTATATCACACAAATCAGAAAAAAGAAAGTCATATAGGCTTGATTGACAGTTACCTTGGCAACGTGGTCATCAAACAACTAGCAAGAGAAAACACAGTGATTGTATATTATATACAGAGATACTGTTTATGGAAAACACTGTTATAACGAA
CATGTCGAACAGCAGCCTCTTCTGCATTTTGATTGGCTGATTCTATCGTACGGGGCGGGGCGAACAAACTGGGATTCCGCCTCGGCTCACAAAACAACCTATCACTCAAATCCAATGTCTTGCAACTGCAACTACACACACGCACGCACACACACACACACACACACACTGAGTCAACGAAAGCAACCTGCCTACTACTT
TTTGCACATGGATTACATATACTGTACCAATGATAGTAATGCACAGGCATAATTTATTGTCCACGTTACCCTTTCTTTATGTTTGCTTGGCAGTGCTGTCAATCTCCCTGGCACTGATGGGTCAGCTATTGAGTGTGAACCAAATCAGTCTCATTTACTCAATGGGAAGCTGACATACTTAGGTCCTCAAATGCCCACTT
TCGTGCATCAGCATTAGTTCAGCAGATTAGGCTGTTGCTAAGAGACCTGTTGATGTCAGTCAGCTTTATCAGCGTTGGAGCTTCATTTTGACTGACATGTGTTTGCACAGACTCTTTGACGCAATATACTGATGATGGTTCAGTCTGGGACAATAGTGTGTGTATAGCACAAAAGAACACGCTGACACAAATCATCTTCA
GCTTGTGAATGCACAGGAGTTTGGGAGGGATTGGTACCATGCTGTGCTGTGTCTGTCTCTCCGTGGGCTGTGTTGTATGCAGGCCCATGCACAGCACCCTGTCAGTCAAGGTGGGGATCAGCTGTGGCCTGGGATGGGAGCATTAGCCCCCTGTGGTGCTCTCTCTCTCTCTCTCTCTTTCTGCTCCCCTCCCCGTCCTG
TAAAGGGGGGTGGTCTCACATGGGCTCCACCTCTGCCTGTCGCAGGCCTCTAAAGTGCCCGGGCCCTAAGTACTATGTCCTTCATTTCCCCCCACTAGTGTGTGCCTGTCAGTCAGCTCAACACGTCATCACCATTTCTTTTATTTTTGATTTCCTTCTACATTGAAAAAGCAGCAGCAGGTTAACTTGCAATCCGTGAG
CTTCGCCTGCTGATTGGTCAACATACGACATCGATGACACAAAAGTGGGCGGGCCGAAGCTCAGGAATCCACATAGAAAAAGTCAGGAGTGACAGATTGGCTGGAGTGGGTGACAGAAGTGCGGTCGGTCGAAGAAGTCAAGCAACCCCATTCTTAGTTGCCATCTAACAAAGTTGTTTTATAGACTTCACACGCCGTGT
ATTGTACAAGCTTGGTCTTGTTAAGGGGCGCGCGCCTCGGTCGGAAGTGCAAAGGGAAAGGCGCGCACACGCCTGGACTGACGATGAGAGGTCGCCTCGCTGTCAATCAAACGATGTACTGGCTGTCAACTCAGGATGACCAAGCCCACAAGTCCGCTGTGACCACACCCTCAAGTCCAAAATGAAGTCGATGGTGAAAC
AGTGTGTTTGCTTATCCATTTCCTTCCCTCCCTCCAATTAACATGTCCCTCACTCTGGGTTTGTTCTGCCGGTGTGTGTTGCTGTGACGCCTGTCCATCACCCTGAGTCTCTCTGAAAAGACACTTTAAAAGTGAGAACAATACTGCCACCTCTCAATCACTGCTGAGTGGTATTGGTACTCAAATGAGTGTTCTTCCCT
CAGGCCCGATAGCACCGCCTCTCCTCCCACACTTCGCGCGATCTTATTGGATGCACCGGGGTTGAATTTACATATGCCATCGGATTGGTGAAAACGCACGTCCGTCATGAGACATCTGTACTCGCAGCAGTTCACATAGAGCGTGCTGGTGTGTGTCATCGTGGTGCAGAGAGGCAGCGATACGCGGTGAGTAATGCCGT
AGGCTCTTCACCTTTAGAGTCGTTCACTGTTTATGCTTTAAAATGGCTGTGTTGTCAACTCTCCCCATCACACGTTTTTAATGGGCCATTCAAATGATTCATGTCAATCAAACATCTGCTAAACTGTCCGCATGTCACAGACGGCACCTGTTGACCTCTGAATGACCTCCACAGGTACGAACGCTGGCGTCCCCCGGGTC
TCCATTGGCGTGAATAAGATCACGTGATGACGTGTGCGCCCTCCTATTGGTCTTTACAAGTATCTGGTTGACAGCTGTCAGAGAGACCTAATAAAATAGATAGCTGTGTAAATATTGGCACATCAACAGTTGTCTGAAGTATTTTTGATTGATTGCAGTCCATTACATGCAGTTTCTTTCTATCTGTTTACATTTTGTGT
TTAACCAATATCCAGCACACAACATGAGCAAGAAACTATTTCTAGTTGTGAAACCTTGTCACTTGACGCCATGGATAGAGAGCACACAGACATTGCTGTCACTCAAATGACAGAAAAACTCGCCCTCCACTCCGAGTGCATTTCTATACATTAATAACGTGCTTTGTATTGTTAAATAACAATACAAACATGAAGCACTG
GCGCAACCTCTTATCTTCCACTCCACTCTTTTCACTTCACCCTGCCGCTTCCTCGGGGAAAAGACGGTCAAAATAATGCTGCTTCTTGAGAAGACTGACAGCAGTGTAAACCAATCACACACGCCTCTGAGTACACGAGCCAATCAAAGAAGTTCGAGGGCGGGAATTGTCTACGGTTGCCCTGGGAAACGCTAGGTCCG
GGTTGCCTTTAAAATAGGATCCAAATCCCTCCCATTTTGAGGCCTGCTACAACATGACGTAGGATTGCGGTTTCCCCGCCCACCGAATTGATTGACAGCCACCAATTAATATGTCTCCTTAGTAACGCGTACAATCATATCAACAAGACAGGATGTGTGCAAAGCAACTGGGATTAAAAGATCTGTTCAGCTCTCTGTGA
AGACAGATGGAGAAAATAAATGGAAGCAGTTGTTTTTACCCCCTTTGATTTCATCTGCTGTCTGTCTGTCTGACGCGCTGCGATGTGAGTGAGCTGTCACGCTGGGAATTCTGGGTATTGGAGTTTACGGTGCGATTAGCAAAAATAACTTTTAATGTTTTTCATAATGTCTATTTTTATATTATTAGTAATCAAAAATT
ACACGCCAACAGCTCTGGCTCTACTCCCACATCACGCAATGGAGTGACAGCCGAGTCGTCTGTAAACCCCTCCTCCTCAAAGGAGCACGGAGGCCTGCCAATCATAGTGCCCTTAATCCCGCCCCCTCTCATAAAAGCACCAGCAGGTAAGAATCACAGCCACGTTATCTGAGCATCAAACCTGCACACAGAAACTGTAC
GTCAGACTAGAGAGCAGCGCCTTGAACAGCGCTTCCCATCAGCTGTCTCTCTGTGGCCATGAGAGAGCCGAGTCATGTGACTCAATCAGCTGATCCACGAGCTGTCAGTTCAAGGGTCAAAACATAAGAAACTAAATTAGGCTATATTGCGATGAAATGTGTGCCTCGATAGATTTAGATTCCAGTTAAGTATTATTTAT
CGATGTCTGTGTGGAGTCGTGGCACTTTCTCGCGCTGGCATTACGCCGGTCAGTGGCCCACATTCCGTCCATTCAGGAGACAGCTGATTGGCTAGAGTAGAGTCAGTCAAACTGCTGTCAGCCAATAGGACTTTGCAATTCCAAAAGAAGGCTGGTCTTTAAGACTCTTCTGGGAGTTGTAGTCTTTTGCTCGGTTTTGA
AACCCCCTCCCCATTTCCTGTTTTAATCACAAATGCTGTTAAATGTCTTAACACAACCGCAAATTCTTCTTACCTGTGTTGCTGCATTTTGAAGACATGTCACTCATTTTCAACGGGGGAAAGTGTAACGGTCAATATGGCGAATGAAGCCCCGCCTTCTTGCGTGCAGGAGCCAATCATCGATCGCTATAGGATTCTTC
TGCATGAAAGACCTGCGAATGACAGATTAACCTGCTGCTGCTGCTTCAATATGGTAGGAAATTAAATATGAAAGGATGATGTGTCGAGATGATTGACAGGCATTGACATGTAGCTAAGCAACATAAAGACCCATTAATGAGGAAGTAGTTTGTCCCAAAGCTTGCATACACTTTACAAAAGAGTACATACTTTTAGGACG
GGTTGACAATAGACATGTCTAACTTGAGAATGGACACACAACACCATGATTGGCTCATGCTTGATGAAGCCATGTAGACTCAAGTGGGCTGACACATGCAGGAGGAGGGGGGAGGTGAGTTCTCTGGTACATGAGTAAGTTCACACAAAAGGATCAGGGGAGAGTTAATAGCTGTTGATAGCCGACAGCTGGAGTGGTCA
ATGATATAAACCCAACAAGTCTCTTTTCCCTGTGATTTTGAGGCCCACCGCAACGTGACATAGGAGTCTGGTTTTCCCCGCCCATTGCATTGATTGACAGGCGCCATCTTTCTATAATAACATGTATACAATACACATGTCCACAGAACATTTTTTTGCAAATAAACTGGCATTAAAATTTATTACAATTCTCTTTGATT
CCCGCACCCTCATCCGCTCCTGAGCCTGCACTCGCCCCCTCCCAGCACATGATTCCAGTGGTTTACCGTCTTGACGAATCCCCGGCTCTTGTGAGTTGAGTGGCAGAAATGCGCATCAATCCCATCTCGCCTCTTTATAAGACCCGCCCACTAAATCTCTGTCACAGCAAATGCGGGGAATGTTTCAGCACCGCGGGACC
ACAGCGAGCTCAACAAATCTTTTAATCATAGTTGTTTTGGGCATGTCCTGTCTAGTTGATATGATTATACACGTTACTACAGAGACATGTTAATACGTGGCTGTCAATCAATCCAGTGGGCGGGGAAGCCACACTCCTATGTCATGTTGCGGTGCATGGGGCTTCAAAATGGGCAGGATTTGGATCCTATTTTAACATCA
AGTAACGGTGAAAAAAAAGGAGGACGCCGCAGGGCGTCTGATTGGCTAGTACGCACAGCTTTAAAGCCCGCCTACTAGACACTGTGATTGGCTATTATCGCTGTCTGTTATAGATTTGGTGTAAGGGGTATCTGCATGGTCTCAGTTTAAAGGGGAGCTATATTTGTTGCATAAAACTTAAGTACATTATGCAAGTGTGT
TTATTGTTGATTAAATTTGATCGAGCTTTACAGATCTTTTAATCCCAGTTGCTTTGCTTGTTGATATGAATATATGCATTACTACCAAGACATGCTAATACGTGGCTGTCAATCAATTCAGTGGGTGGGGAAACCGCACTCCTACATCACATTGCGGTGGGCATAAAGATGGGAGGGATTTTGATCCTAAAGTCAGGAAA
TGAAAGCGAACCGCTCCAAGAGCAAAGAGCAACAATGTAACAATTTTAATCTCTGTTTCGGAACAACTGAATCGATTCACAGGTGTGAAAGCACCCTTATACTACAGTTTAATCGTAAGTTATAGGAATAGGAATATTAGAGGTAGGTCATTTATATATGATCATCAGGCCTAGATTCATTTGATCAAATCCAGTGACAA
TGTGCTTAGAGTGTTTATTTTAGTGCTTTGTGACATAAGCTGCTGAAAATCAGTTTCCGAAGTTTAAGAATTGAGTCTGAAGCGTGATTTGACTGACATGAAAAGTAGCCAATCACAGTCCACCTTTTCTAGTCGCGTGAAACGTAAGGGCGGGACAAAGGCTTTCTGTGTTGCAGAGACAGAAAAAAAACAACTTAAAA
GGCCGATTAAAGATGAATGTTTAAGACATTACAGAATAGTGGAGGTGTTAAAAAGGCCAGGTATATCTGGCGTTCTGATTTGATGTTGTTTGATTGACAGCTGGGTCTGGCCCGCCCCGAAGACGCATATAATTTCCGTTCCTGTAGCCGGACATTGCAGTTCAATACATTCTGGCTAACAGCTCGATGCAGTGGCTTAT
CCTAAAACACTACCGTGATTTGCATATTATTCCATTATAAGCTTCACAACAAATCCCCAATTTTGCCTGGCAATCATAAGCTTCACAACATGTCACAGTGAATTTGACGGCTGTTCCGCCCGAAAAACTACAATTCCCACAATCCCTCGGTGCATCAGCCATGCGCCGCAGTCAATCAGCTGTTGAGGCGACTGCAGAAG
TAAAACATATAAATGACTCATTCTTGAAAAAAATGCATTAGAGCTGTGTGCATGAGCACATTTTAATGTAGGCTGTGAACGGGTTTGGACTGTATAAAGCTGTCAATCAAAATGTACCTGTCGGACTCGGGACCTATCGGGTATAACTGCTGTTCCGCGGGAGCCGGCCAGATTTCTTACGGTGTGGGAGTAAATTTCTG
GTTGGACGGTGTCGACCAATTTGGCATTGTACGATGTCTAACGTGAAACGTTGCGATGGACGATAAGTTACACACAAATTATCACCTGTCAATCACTTTTTCCGCAGGAATCTGGCATGAATAGGTAGAGTGATGTGCTGTGACACCTTACCTGACAGATTCAAAAGACTGAAGGGTCGTTAGATAGAGACAAGATTAAT
GTTCATGATCCAAAAAAAAGCGTCTTACTTTAGTGATGGAGCTTCCCTCTTTACACGCGGCGGCTGCAGCCTCGTTTGTCACCCCTTGGTCGGTCATTTTTAGGTGTGTTTCGGCCTAATGGTCACCTGGCGGCTGACAGACAGTCCGACGGAAAGACACCTCGCGGAGGGGCGGGGCTACTCAGAGCAGCGTCAGTGGT
AGGTAAAGTATATACTTTTGAGTGTGTAACAGAAGAGTATGCAAACTTTGGGACATGCTACTTCCCTGTTAACAGATCATTACGTTGCTTAGTTATGTCCCTTGTCAATCATCTTGACACATCATCCACACTTCTTTCATATTTAATGACCTACCTTATTGGAGAAGCAGCGGCAGGATAATCTGCCATTCACAAGTCTT
GTCGTCATTATATGTCTGATATTCAGAAACAAGAGGTTTCTGCGCAAGTAATAAGGATCTTGCGCCACATCAAACCTTGGATGTGCAGCATTTTGCAATCCATGCCAATCATTCCACTTCTGCAACAGCCACCACACTCAAACACATGGTCAAGATGTTAAATTAAAACATTTGTGGCGTTTTGACAAACCTTTGCGTGA
TGGTACCGCGACTAAACAGCCCTCTGCTTATTGGCTGTTTGTCTTGTCACTCCACATGACAGCTGACATGCAAGATTCTTATTGGCTGAGCGACCTGTCAGTCACACCTGTCTAGGCCCGTGTCTGTGCGTCTGCGCCGACAGAAGGAGGAGGGTCTTTCACTCAGTCTTTTTATTTATTTCTTTGTTTCCAGCTGAAAA
CCCCGCCATACATGACTGATAGCCCAGCCATAAAAGACTGATGGCCCAACAGTAAATGACTGATAGACCCACCTTAAATTAGTAATAGCCTCACCCTAAATGACTGACAGCCCCACCCTAAATTATTGATATAACCTTACCCTATAAAGGACTGATAACCCTGCCCAAAATTACTGATAGCCCTGTCCTAAATGACCTAT
GTGTACGTGACTGTGTTTACTAATTGTGTGAAGTGAATTAATCTTACCTTTCCATGACTCCTGCACTAACTCCACCCCCTCCGGGATAATGATTGACAGAGCAGTGCCACATAGAAGCCCCGCCCCCAGGACACTAATCAACTGAAGTTTCTCCTGTAAGGGTGGAGAAATTATCTTAAAATAACTGTAATTTTCTTTTC
GCTGTGAGTCGAATTGGAGTTAAATTGTCGTCCTTGGCTAACTGGCTAATGCTAGCGAGCTGGCTGACGGTGGAGAAAAAAACTGAAAGCGGAAGAGTGACGTGCTGGATTACCGAGGCGGAAGTGACAGAGCGCAGATTTTCCTTCTGGAAGGTGGGTGGGGCATCACTGTTTTACTTTATACTTTATTTGACTATTTT
AACATCTATTCACAGAGAGTTGAACAGATTTTAATCCCAGTGTATTTGCACATAAATATTATGTGGACGAGTATACCTGTTATTATGGAGACATGGCACCTGTCAATCAATTCAGTGGGCGGGGAAACTACAGATGCACGTCACGTTGTGGTGGGCCTCAACATAGGAGGGATTTGGGTCCTACTTTAACATCAGGAAAT
ATATACACAAGCAATTTAGAAGGAAAAAAATGACATGCAAAACAGTACAGGAAATAACGCCCATCAAACAGAACTATAAGCAGCTATTGGTCGAGCGTCCTGTCAATCAAATATGTAACCTCTAAGGACGCTCCTTCTCGAATGACGTCAATCGTGTCCCCCCTGTAAAGGAGGAGCTTCGGCATTTACGTCGCTGTAGG
GTTTGCCATCTCCAGGTAGGAGGAAAGTCCTTACCCCAGGTGGAGGAGTATGTCGGGCTTTTGTTGATGAGTGAGGGAAGGATGGTGCGTGAGATTGACAGGCGGATTGGTGCAGTGGCAGCAGTACTGCGGTTGATGTACCGATCTGTTGTGGTGAAGAAGGAGCTGAGCCGAAAGGCAAAGCTCTCGATTTACCGGTC
GACTGTCCTCTCGAAGAACACCTGTCCCGCTCTTCCTCAACTCCCTCTTCATTCATTGGTCAAAGTCCAGCGGGTCTCCGCTGTGATTGGTCGATCCTCACGTCAATCATTTCCTTGACTTTCCCCTGACAGAGCGTCACATACAGCAGTGAGTGTCAGCTGGAGCGCGCTCGAGGACGGCTGAAACTTTCTTAAACTGA
AAAGCCGATCTGTGACTGTGACATTTGGGCTCAGTTCAGCCGGAGGTTTTCCACAGTCACACACAAACACACACGCGCTCTACACTCGTCACAATGGGACTGACAAGCGACCCGAACTTCCAGAATCTGGAGAAATGGTACAAATCCAACGCCGCCAATCTCAACATGAGGCAGATGTTCGAGGAGGATAAAACCCGATT
CTGATCTCCGCGGTGTCCGTCCTCTGTAATGTCCGCTCAGGTGCGCATCAGTGTCAGGGAGCTCAGGCCATTAGAGCCGCTCTCTGACTGACACCCCCGTGATGATCAATACCGCATCCTCGCCTCCTGATTGGCTGAGCGCATCATCCATAGGAAGGCCCACCTCGAGAGCGTAGTGTAACATTTCCTTCCACGATATT
AACGTCTACTCCTCACAGAAACGTAAAACGTAATAACATTACAGGACTTTTATTGTGTGGCGCCATGTCACTTCCTGTACTCCGCGATCTCTATGGTGACTGGCTGATTGACGGCTGAGAGAGACGCGTCCAGCTCCGCTCATGTTCGTTTATTTAAGTTAGTTTAGTTTGATTAATTGGTGTAGTTAATTAAGTTTACA
TTTTGTTCAAATGAAATGATCCTATTGAACACGTGATTCGGAAATGCCTGCACTCATCATCATTCAGTATGCTTCAGACATGCTGCGGTGTGATTGACAGCAGAGCAGAGTTCAGCAGAGAGCCCGCGCCGGTATGAAGAGCTGATGATCAAAAGTCTGACTATAGAGATCCAGCACGAGTCAAACGCGTCTCTTCACGC
GCTCTGCTGCTATTGGCCTCCTGCGTGCGGCCACGCCTCTCTTTGGCTCCGCGTTCTATTGTAAAGTCATCGAGCAGGGCTGTGATTGGACGAGGGAGACGTCAATCATGGCTCAGACGGACTGTTATAAGAGAGTTGCGCTCCAGGTATTGAATGTACCGTTATGTGCCCATAATAACACCGACTGCTCATTTATATGC
TGCGGAGAGCTCGGATTGCGGGCGTCTCGGCTTTAAAAGCGGGCGTCTCCTCCGCATCAGCATCTGGAGGACAGAACAGCCGCGCTGGTGAGTGACAGTCTCCTAACAGATGACGTCATGCTCTTATAAACGCACACCTTTGATGGTTTGATGCATGCTGGGCGATGCAACTTTATTATAATGAGATGTGAGTTTGCGAG
GAGTTTAAAGAGGTTCTGAAAAGCGAAGAGGTGCGTTTATTTCACACACACACATACACACACAAACACACACACGTGCATTTCACCTGACAGCTGTCAATCATCTTTCTGACGCACACACGTGCAATAATTATGTCAGATGATGGACTGGTCAGTTGTGAATCACACACACACACACACGGTTCTGCAGTGGTGACTCG
TAATTAACTATTTTAAAATTTGCATTCGTTTCTTGGGATTTGAGCAGGTTTCATGAGCTCATCATGCATGACCTCATAGTCCGAGAAACCTTCACACGTCAGTCAGTCTTCAGCCCAGTGTGACGTCACGCGCGGCGCATTACATAATGCAGCGAATGATCAGAGGCAGAGCAGATGGAGTTTGGACATCATCAGGTACA
TGTTGTAACCTGCGTGAGATGTTAGTAAACAGAAGGAAACGCTGTCAGCAACTGTCGTGGCTTCCTCGAGCGCGCAGACTGGGCGTGGTCCCAATGTGAGTGACAGCTGATTGATCCAATAGCAGGCGTAGCTACTCTTGGTGCTTACGGTTTTACCAATCAAACATGAGCGGGCGGGATGTGTTGAGTTTGATGGACAG
GGAGAGCAGCTTTACAGCGCAGAGTCACGTTCAAACAATGACACGCTTTCAGAAGTGGGAACTATCTCGCCATGGAAACTTGAGAACTTTGCTCATGAATATTAATTAGGAGGCTTTGACAGACATGCACCCAGCAGTTCAATCTGAGGCGAATTGAGGACTTTCTTATTAATAATAGACTGCAGCAAAGTATTATTTTT
GACAGTGCGCTTTATTGCCATGCTAATGCCTGTTATAGTCAAGCATTGTGCTGAAGCTGATTGGAACCATTAAGATGCCAAAAGGGCTGTTTAGTGTGACTGACAGTGAACTGTCCAATTAGATGCTCCTCGGGGGAGGGGCCAGTCGTCGGTGGCCAATAGGGATAGGATTCTCTCGTTCACTGCGCATCGGTTTCCAT
GCGAGTTGTACTATGGAGAAGGGATTGAACATGAATATTAATGACGCAGCATGCCGTCCGCTGATTTGATTGGCGGACAAAAGAGACGCTCGCGCGTAGGTTGCTTTCTACTGGCGAATTAGCGAATGAGATTTGTCTCATTAATATCAATCAGTCACTTGACTGTAAGCTAGCGGAAGGTTACCAGGCAACGTCAGCAT
ATACATTCTATTAAAGTGTATCTATTCTTGAAATCGTCCATTTTCAGAACATTGTCCTCACTGACCGACAGAACATCTGAAAATCTGTTGATGTTTGAGTGACAGATTTTTGTTTTCCTGTTTGCGAGAACTGAAGCGCCTAATTACAGTCGTTAGCCTACATAAGAGTTACTATCCCCTCTTGTGACGCTTGAATTTTT
GTTAGTTGGGTTTAGGGAAGCAAGCAGGCGTGCTGGTCAATCGGTAAAAATGGTTGGGTTTAGGGAAGGAGGAGGAGGGTGGGTCGGCCGATTGGCCAGTCGCCCAGTCAATCATTCAGTTAGTCAGTCAGACAGACGGTCACTAAATAGCGGCCTCCGGTGGGTTTACGCGAAAACGCGCTTGCGAGAGACGTTCGAGA
ACAGTGTTATGAAACATGCTGGATGAAGAGTAAAACCCCGCTTGCCTCTTGTATTCTGCGCAGCTCCTGTGAAACAGAGACGTCGGCGGATGATTCTTGACAGATGTCAGTCATCTTTATCTCCAGCTCGTGAAGCCTGCTCTCCATCTGATGCGTTTTAAAAGCCATGAGAAAACACACCGCTATTGAGCTCAGCGATA
CAGGTTATTACCTTGAAGCTCCCGCAGCTCACACAGGGACGCCCTCTAAAGGCGGAGGAGAGGCACTGCAGGCGCAATCGAACTCCCCAGTACAAGTGTCAGTCAAAAATGAAGATAGTCACGAAATAATCCTCCTCCTGTCGACCAAGCACAGTTTTAAACTTAAACAGTGCTTCAGTCGGCGACAGAACACTTGGTTA
CAACATAAAAACGGTGGACCAATTAGAGCGCTTTTCAGACCGACCGCACTTTGACGTATAGGAATGTGGTCTCCCCGCCCACCAATATTGATTGACAGGCGCGCATTACCATATCCTCAGTTTGTTGTTTAAAGCCCGCCATTTTCAGCATGTGAGTCAAAGCGATAACACTAGGAACACCCTTGCTCTATTTTTAGATG
AAAATCACAGAGAGTTTTAACAAATATTTAAATCCCATTTTGTTTGCCCCCCCAAAAATTCTGTGAACCATTGTAGACATGTTATTATAGAAACAGGGTGCCTGTCAATCAGTTCAGTTGGCGGGGAAAACCGCACTCCTACTTCAAGTCGCGGTAGGCCTCAAGATCACTGGGATTTTTCTATTTTAACATCAGGAAAT
AGTAAAACCACATAAAACAAATCAAAAATACAATGGATATGGAGAGTTCAGCGGCTAATCGGCTCAGGTGAAGTGACTCTGACCACAAGACCTAGCTGTCACTCAAGTGGCCACGCCCTTAATTATGCAGACGTAACCTCTTAAGGCCCAAGCTGTTTTTTACATGCACTTTTTAAATTTTCTTTGCTATTTAGGCTTAT
TCCTGGACGCTCTGACGTCATGTATTTTCGCGCGACACTTTTTAATACACGCGCTGATTGCCGTAAACTTCTGTAGATGACAGACAGCCGCCGCGCGCGCCCTGTTGCGCACGCACTTCAATTCAAGGCGAATTTATGTCCATGTATTCTTCAGGTAGCAAATAACACGCATGGTGAAATTGCGAACAGCACCTAAATAT
CAATGTGGGCAGTACTGTCTCCCTTCCCCCATCATTTCTCAGTTGAGATTGATGACAAAAGAACGTTAGTGCACTCACTTTAAAACTAATCACCAGCTGCCAATCTTACACAGGAGCCTGAAGCCCCCAGTGGCCCTTGGCAGTAAATAACACATTCTGTCTGACTCCCACTTTCTTGTCCCATGGCCAATTTAATTCTT
GTTGTACCCCTGGAGTGCTAGGACGTCCCAAAGGGGTCCCCATTGACTTAACATTGCCTATTGACTCCCATTGATTACATTGACTCCCATTATAAATGTCATGTCAATCACATTACATAGCAGTGTCATACACACTTAAGGGGTGGCCTTATTTGACTCAAGCAACCAACCAGCGTCCCAATATGATAATGGAGCTCTCA
TGGGTCAGCCCAATGTCAATAAAGAAAAGAACCAATGGGCTGCAGATTAGTCACATGGAGGCTCTGTCCGGAAAAGAAACATCTTACTTTCAGAGCGTGACAGCTCACAGGAGCGTGACAGCTCGTCAATTACATAGGGAGAAAAACATGACAGTGCTAAATGTTTTATGGGCCTATCAGATCATAAGAAGATGATCAGC
TGATTGCTTCTCACTCAGGACTGTTTTTTTCTAAGGAGGGAGAGCTCATCACTAATGGGTGGGGCTTCACCACTCCGATGACATGTGCAATGGGGGAATGTCAATCAAAGTCTTGACTGTTTTTATGAAGTGTGACTATAAAAAAATTTATTTAGAAATTAATTTTTACCACTAGAGGTTGGCTATATTCACGCCATGTT
AAGAGTTACAGCTTTATTGATACTGGGCGAAAGACGAATATCCTCATGGTCAGAGAGCGGAGAAACGTCTGATTGGCCGAGCAAACTCTCAGCAATCAATCTGACAAGCAAGTTTAACCAATAAAATGAAAGCTACGTCAAAGAGTGCCACCGCACGGTCCAATCAGCAAAAACAATTTTAATATAGTCAACCAACCCCA
ATAATGACCCATTTGCATTTATTATGTCAGTAAATGCAAAGAAAATTACTTTCCTAGTGCATAGGAAAAGCCTAGCGGCATTGTGATTGGCCAGATTACCTGTCAATCAAACGGCAAACGAAAGGTGAGTTTCGGCGAGTTTTACATTTCCCACCGGTCATAGCCCACCTCACTCTCCCTCGTCTGAGTACACTGCATTG
TGCTGCTGTACGTCAACGACGTAACGTTGAGAAGAAAGAGGCGTTTACAGTTTGATAGGCAAATTCTTTCAGCCAATGAAATGTCACTATTAAGTGAGTGACTGCTTCTCCACCAATAAACTACCTCATGTGTACGTCTGCGTAAATGTGGGCGGGATGTGTATGATTCATTTTTTCTGTCACCCGGATAACCAAGCTAG
GTTTCTTCTCTCTAACTCTTGACTATTTTGACAAATACACACAGACGACGCACGCTCACACGGAGTCTAAAATAGGAGTTTGTGATTGGGCCAGCCCAATGTCAATACCGAAAAGAGCCAATGGGCTGCAGAGTGTCACATGGGCCGGCCCGGTCTGTCTATCCGGGAAAAAAAGCATCTACTTTCAGAGAGTCACAGAT
AATTAAGTATCACAGCACAACTAAAATTAATTGTTCGCATTTGTAAACAAGAATGGGGTCAAACTCAGATGCCAGTGCCCACTTTTTTTGATGGACAGGCTTAAAGTACCACAAGTGTCAGCTCATCTATCAGCATTAACATGCGGCCAGACCATTCAAGGGCACAAAGACCCACAAAGCACCCCATAAACACACGTGGG
CTTCAAGACGAAGATGACTAAAGGTAAGGTGTTTGGTTATTTATACTTGGTTAGGAAAAGTCTGATTGGTGGTTAGTACAGCTTGACTCGGGGCCAGCCGTGTCAATCATAAGCACGTGATCCTCTCGAAATTAGTTTATGAATAAACTTCACTTCGTCAACTGGTGAAGTTTGTTCCTCGCCACTTTCGCCACTGGCTT
AGCTTTCCAACCCAGAATGAGCCCCCTTCTCTCAGACACGAAGGTGGGATCTCCTTAGGGAGTTGCCCCATCTGATTATCAAATGACGCCTGGCCTGTCGGTAGTAAGCTGTCAGGCTGAGACAATAGTAGCTGATTCTGAGGATTAGGTGACGGGGGTTGAAGAGGGACGGGACGGGAGGGGGAATCCAAGAGAAAGAA
ACCAATAGTCGCGTCTAAACCCACTGATGCGCACTTTATGCAAACCTTCACCGGCTTTTGTACCCAAAACATCGGCCTGATTGATTGGGCACACCTGTCAGGAAAAGGCGACGGAAGTGTAGTTTGGCCGAAGACACCGAGGTTTTCTCCGGGACCGTTCTTAAATAAACCGACGTTATTTATTATGGCGACGCTGTTTT
TGCCCCATTCACACTATCAGCGACTTTGTAGCTGCCTACAGCACGGAGAATACAACCGACCTCTGAGTGAGCTAAGATCACATGAGCTCTACTGGTGCTCCTATAGGCTGTCGCTCAAACAAGTTGCTCTACATTTGCATAAAGTTAGCAAAGTCTCGACATACCCGCCCGGTCGCTAATGGTCGCTATTGCTGGTGTTG
TTTAAAAAAATTCCTGACCTTAAAATAGAATCCATATACCTGTGATTTTGAGGCCCACCACAACAGTGCAGTTTTTCCCACCCACCAAATTGATTGACAGGCGCTATGTTTCCATAATAACATGTATACACATGTCCACAGAATTTTGTTTTTACAAATAAACTGGGATTCAAATATTTGTTACAACTCTCTGTGATTTT
AGTGTATCGTTAACTTTTTGATTTTTAAAACAGAAACACGGAAACGTAATCCGTGAGAGACCGCGTTGAAGTGAAATCAGCTGACATGTGTCATGTGACAGCAGAGCGAGGACGCAGAATCAGAACAACAGAGTCGTTCAGCGTGTCGGATCATCTTGTCTCTTTTCTGTCATAGCATGTCCGGGTTAAAATATGGACTT
ATGACCAAGAGGCGACACTCAATAGAATGTTCCATTGCAAAAGCAGCGCCCAGCAACATTCCCGGATTCCGCCATTTTGGAGTGAATTCGATCGGCTGTCCATCAAATCTTATTGGTTTCATGATGGCAAGCAGATGCTTGGTTTTTTATTTATTTTAAAAAAGAGCATTAAAACTGAGATACAACCTGAAAGACGACAA
CTTCCACAAACCTAATGATTAAAATAACTGTCGTCCAAAGAATAGAGTTCAAACTTTTAGATAAAACCTGTTTCCATTCATGAGCTGCGTTAAACTGACATGCCAATCAAACAGTAGGTGGGCTGGACTAAAATTATAAAGGACCACTCCCTGTTACACCGTTACCCCCGCCTTCTTCTCCAGTGTAGAACTCCACAGTC
CGGTGCAAACTTATGACAATTGGGCATTTTTCACTGTGGTAGTGCCCGGTAAGGTATGCTAATTGAAGACAGTGACGGAGTTCCGTTTGGTGAGTGACAGCTCGTTACCTGCTTTGTCCGTCTAGTGCGGCTCTCGTTGTCAGCGCGGTCAGGCTGTCGGTCACGTTTATTAATGCAGGTGACCGTCGAGCGCATCGAGC
TTGAAGTAAATGTTTAACCCGTTTACAGAGCTGGTGAACTTGCTCCGAAGACCCAGAAAGCGACGGACGGCGGCCATCATGACTGTGTGACGGCTGACAGACCGCGCGCACTCCTCGCGAGATACTGTATGTGACCTCGCTGAAACACATGAATGCAGAAGCAGCTGTATTTGCAGTCATTTGTCCTTTCGATTCAGGTC
GGTATTGCAGTCTTTCATGTATAATAAAATATAGAAAATGCAATCATGTGTTTTCCTTATGGTTGCCTAGCACGGCTTTTTTCATTTTTTGATTGCCACGTGTGCAGCCAATTAAAATGCAAGACCTTCAGCCACGCAAACGTCAATCCATCCAATGCAATGGCGTTGTTTTTGATCTCTGCCACGCAGGCACATTTCTC
AATAAATGATATGTAAATAAATACGCAAATAAATAAATATAAAATTAACTTTAAATATAGAGTTATTTTTCCTCAGCTTAACATGCTAATGAGAGGCTGCCTGTCAATCATCATAAGCCAATCAAAAATTTTACTAGTGATCAACCAATGGTGGCATAAAGACCGCCTTCTGATGATCGACAGACACCCTCTCATTTGCA
TTGTCTTTCCGTGTTTGTCATGTACTGGAGTAGTCGAATTGCTTTTTAAAAATGATATCTTAAGCAGTCTGCTCATATTTTGCTTTAATTTGCTGCTAGCTGTCCATCAAACCTGTGTTTGTTCAGCACCAGTTGAATGGTGCGTTATTTTTTGCTTGACTACCTTTGCTCAATCATTTACTTATGCACTCAGGACTAAA
TTTTTTCTCAGATTGTGTGCTTTTAGCATTCTCGGTCTCTCTGCTTGTCTTTTGCAGTGACTGAGCTTTGCTGAATCGCTGTGACCGATGGGTCTGTCAGCCATCCATCTTGAATGGGTCTGGCTGCAGATTAAAGCAAAAGAATATATAAATCAGAGTGCTAATGAATAGCTCTACTCAGTGGACAGAAGAGAGAGGCT
AACCTATATAAGTCATGTGATGAGCGAGTAGAAGCTGCTGCTGCCAGCCAGCGCGAGTTTGTACCGCTTCCACAGGAATTACGTCACGCCCGACATGAGTGACAGAAGCACAGCCTATGTTCAGAGCATGCAGCGGCGCGTCTGACTCTTGTGTAATCAGCTCATCCTGTTAGCGCCTGAAATGCATGTGGAATTTTGTC
TGAATGAGGCTCCACGTTCCCTGAGTGCAGGAACATACTATTGGAGAGAGAGGGGACAGTGGTGGAATGTTCCACTCGCGTCCGATAGAGGGCACTCAAACCAAGTCAATCAAAGAGCTTTCGAATAAAGAAGCAACCTTTAGTGTATCATAACTGATAATAGTTCATATTTAGCTAAATAATATAACCTTATGTCTGTA
AAAGCATCCACAGGTCGCTGCTACACCTTTACGAATTTGCATGAACAGAAAATATAAGCAAGTGAGCGTAAAATTACAATGGTGACATTTGACATGTGCCCCTGACAGGCTAAAATTACGTAATATAGGCCTCGTTGTGCATTCATTACTCAGTCAAATTGTAAAATATGTACACTGTAGTAATGAATGCACACGGTAAG
GTTCCATGTGTATTTTGTGGTGTTTTGTGTTTTGCTTTCTCTTCCCTTTCCCACTGTGTATTCTGGCCTGCCCCAGGTGTTAAGTCATTGGTTGAGAAGGCCGTCACTCATCATTATGATGCCACTTGGTGCACCAATCAGGAGCTGGTCCACTGTGTTTAAAAGGCATTCACTTGTACTGATCTAGAGGAGCACCTGAT
GCTCCCATACAGGCAAAAAATGGCTGCATGTCATCCCGCTGCAGTGAGGATAATCACCGCTAGAGGCGCTGCGGCTGACCGATCAATAGACTGACACTGCAGTCGAAGAGCAGTGCTGCTTCTCCTACACTAGAGAGCATCAGCAGACTGTCAAGCCTCATATGAAATTTCAATAAACTTTTTTATTATTTCCTCAGTGA
AGCTCAACATGCTAATGAGAGGGTGTTTATCAATGATCAGAAGCCAGTCAAACGATCAACCAATGATGGCATAAAGCCCGCCCTCTGATGATTGACAGACTTCCTGTCATTGGCTTGTTGAGGTGAGGAAAAGTAAATATGGAATTTGTGGATTTTTATATACGTTTATTTATTTGTAGATTTGTTTATTTGTTGCTTTA
TTGGTAAAGTGATCTATGTTAGGATGCGTTACTCCGCTGAGGAGACAGAGGGGTGGAGTGGCGCGAAAGAGAGAGAGAGAGAGAGAGAGCATCTATGAGTGACAGGAGAGAGAGAGAGAGCGAGAGAGACTGAGCGCGCGCCACGGTCACAGCGAGCCTGACTGACTGAAGACCGACACGGTTAAAAATCACAGACAACG
TGAAATTGGTGGAAAATAATATTTGCATTTCGACGTGTTAATTGGCTAGACCGCAGCCTACGAACCAGTGCTAAGCGCTGATTGGCCGTGAGTCCTGTCACTCAACCATTGATAACTCCTATGAATACACTTCCGCCCTTAACTTCGACAACAAAAAGCGTATTTGTATTCATGATTGAAATATTTACAGACTGCGAAAA
TAATTGCTGTAAATTCAAGCTAAATCCGTATTTACCTCTGCCGTTTTTCCTTTTTCACTTCCGGACCGCTTTTGTTTAGAAGCAAGCTCTGAAACCCAGCGTGTCACTCATTTACCTGGCGGGCGCGCGCAGGTGCAGCAGGATGGTCACGCCCTCCCTCTCTGTGCGTGCATGATTACAGCCAGTTGTTTAATACTGAC
TAATTTAATTTAATTTAATTTAATTGTTTTAAAAGCTACACATTTAAAAAAAACAGGAGAAATACCCTGTCAGCTGTTGATTGGCGTTCAAGTCATGCCAATCAAACTCCTTCATGTGCTCCGAAATATCGCGAGATTTGTGCAATCCAGAGGTCGCGAGGTCGGCTGGCTCAGCTGACCAACCTCTCGTGCATTATTCC
CTTATTTACGACCTTATATGCAGATACTTACGTATTTACTAACCCGCTCACATCTCCTCCCAAAGTTCAGACTTGTTTGTTCTCCCGATATGATTGACAGCTGATTTTGTGGGCGTGGCCAACATTTAAGTACAACTCCTCGCTGATGTGAGTGACACTGGCAGAAGTCTGACCTCTCGATTACAGGTGACAGAAAACAT
TTCATTGGCTCCGATGTCAATACTGGCAACCCACTTTAACATTAAAAACAACACGTTTATACTGTAGTAACTATGGCGTGTTATTGGGTCGCATCAACAGGTGTCACTCACTCTGAGCGCACGCAGCAGCTCACGTGACTTGACTCCTTCAGAATGAAAATAAAGAGTTATTTCCACTCACCCAGCCTTTGGATTTAAAA
CGATATTCTTAAACTATTACATACTTTGTTTGGCCAAGATTGTCTCTGCGTTAACTTTCCGAGGTTATTCATACAGGCCTGTTGTTTTCTTTTTGATTGACGTCGCCAATCAATCATTTGCGTGCACGCGCTCAATGGAACGCGTTCGAAGATGAAACACATCAGAGCTTTGAAGTCGGTTGTTATTATACAGAACACAT
TTAATTTTTGTTAACTGTAGTAGCACTGGCAAATAGGAAAATAATAAATAAAAATAATAAAAGTGTGAGTTTAGCGAATTTGCGATTTTTATTCTGCTTGTCAATCATTATTTCACGATCAGTGGGCGGCCCATATATGGGAAGTGGAAACGGAAGTGTAAGAGCGCGCAAGAAAAAGGCTTTCACGAGCATTTAAAGGT
CACAGCAGCTCATGAGGATTAAAACGATTACATTAGACTTGTAAAGGATCAACAACCAAACCCTTCTCACGCATCAGAACACACAATGCATTCCTGAGCGACAGCAGCTGGGTGAGCTGGAGACTGAGGTTCCGCTGATCTGGGCGGGTCTGAATCCTTCTCACCCGAGCACCGGACACCCAACACACACTCGTACACAC
TTACCGGTAACCGACGCGAAGATGCGCTGGGTTGATGATCACCGGTGATCTGCTGCGGGATTTTACTTCACTTCACGTCCATCACGTCACCTGTCAGAAGCTGGTTTACATCCTCAGCTGTTTTACCGGTGTAATTGCGGTGCTTTCGGCTGTATTGTGTGCGTTTTCGGTGAGGTGAGGCAGAAGTTTGTCGTCTGTGC
TTTATCTACTCTTCCTGTGTCATGAATGAATAAAGTGCGAACACATGCACATGCAAACGCACTCTTACTCAATTAGGGCCCAGGGCACGGCCTACACCCTGCTGTCAGTCATCTGTTTCCCTCTGGAAATGACATGGTCCTGCCAGTGTGGCATGAGGGAAATGACCTGTCATCACTGTGATAGTCGGCTAATCAGATAC
CTCCATCAGATCCTGCAGGTCAGTAAGACTGCACAGTAATCGGACATTGATGATACTTCAATTCTCTTCCTGAAGCTCAGACGGGCTGCTTATAGAAGCTGTCAATCACAACTGTAAATCGACACGCCTCTTTATATAGCATCACATTACCTACTAGCTATAGTCCTCACAAAAACAAACACGCATTTTAGCGTTGTAAG
AAGAGTTCACGTGAAAGGAAATATAGTGGTAAATGTATAGTAAACACGGTGTTTTGAAGCATACGATGGTAAAGTACTTGAATTAAGCTGTTGTTGTGATTGACAGTTGCTATAGTTACACCACTGCAGTAACGTAAACAAATGACGCAATACTGTAGTTTTATACCATAGATAAATCTATAAATATGTAAATAGATATA
GTTGTTTTTCTGTCTCTGCAACACAGAAAGCCTTTGTCCCGCCCTTACGTTTCACGCAACTAGACAAAGTCGACTGTGATTGGCCACTTTTCATGTCAGTCAAATCACGCTTCAGAATCAATTCTTAAACTTCTGAAACTGATTTTCAGCAGCTTATGATACAATGCACTAAAATAAACACTCCAAGCACAGCGCTGTGA
ATACGGTGGTGGACGAGATGTTTCTAGCAGGAGAGATCAGAGAAACCAGCCAGACGAAGGTGCTCAAGCAGCTCCTCATGCTGCAGTCCCTGGAGTAAACTGTCAATCAGTCAACCAACCAATCAAACAACCACCATTGTGTCAGGCTCCGCCCACCCCGCTGCAGCCAAGCCATATGATTTGTGTGTATGAGTGTTGTC
GGCCCATCTGAGAGTGTGGACATTAACCTAATAAACACATATTTACCTGATATTTACAGACAGTCTCGACCAGCAAGAATGACAGTAGCATGGCTAAGCACTTGTGATTGACACGCCACGTACTAATCTATAATTGTGAAAAAACTAGAGGTCTGAAGTCAGAAATCGTCTGCCTGCTGGTGATGTTGATACAGCACGCG
TTGCATCCTCCTAGATGACTTTTTGACAAAATAGCTTGTTTGCATTGAAGAATGTGTAACGTTAACAAACCTTAACTGGTGCGCATGTGATTGACAGCCTTCAGTTTGCGCGAGAGCAATAGCGTGAACGATTTAAAATGCAATGTTATCAATTTCTAAATTAATTTTAGGTTAATTGATAGCGAATAATATATGATTTT
AGTAAAAGTATATGCTTTTCAGTCTGTAACAGAAGAGTATGCAAGCTTTGGGACATACTACTTCTTCGTTAACAGATCATTAAAATGCTTAGTTATGTCGACTGTCAATCATCCACACATTATCCACATTTTTTTCATATTTAATCCCCTACCTTATTGGTGAAGCAGCAGCAGGATAATCTGTGATTCACGAGTCTTTC
TATTTCCCTGAGCCATGTTATGATATGTGTGAAGAAGGGATGATAATAAAAAGTAGGCGTCATTACATACCTATAGCGTTTTATGGTCATCACAGATTACCTGTCAATCACTTTGAGGAATACGGCTGTAGCTCTGTTCAAATCGCCATTGGTACTATAGCTACCCTGTCGTAAGCGCATTCAGATCAGAATAAGTGTAG
CACCTTTTTTACCAACCAAGTTTGTTGATGCCATTATAACAACACATCATTCGGCCTATTCACACCTATTCACGAGTTCTGAGGATAAAGTGATTGACAGGTGGTAATTATGTTTGTAACTTATCTTTATTAATTTATGATTTGGTTATGGGTAAAATAAAGACCATGCGGGTCAGCTAGTTAAAACGGTAGGCTACAAA
GAAAATGACACATTTACAACAGGAAGTCAAACAATAAAAAAAATGTCCACAAGGAAATATTTGCATTGTTATTTGCTAATTGCACTGACGTCACATGAGTGACAGGTTGCAAAAAAAAGGGATTATTGTCCCTTAGTATATATTGGTGAGATTGAAATCGATAATAAACATTGCTCTAATAAACATTTAGGACAAATTAT
AAGCTTTGACACACATGCAGTAGAATCGAAAGACTCTACCCGCCCACTCATTAATATTAACATATAAACAAGTCTATAAGTCACTCACAGCATTGTACTTCAAACGCCAGAAACGTCATCACTGATTGATTACGTAATTCGACTATTGTTTCTAATGTTCAGTGAATGGTCCGTGTTAATAATCTCCAATTGTATTTGCT
CACGTAAAGCCTGACCTCTCGAAACATCTCACATTATTTATTTCCAGGAAGGAGCCGTGTTTGTCACTGAAGACCTCCTGAATTTGACTGACAGACGCCTTATGATGAATGACTGCAGTTTATGACCGTTTGCTGCGACTCTTTGAAGTATGTTAATATATTTCCCATGTGGGTTTCATACAGAAGAACATGTGAATACG
GCAAAGAGCACACACACATACACACATACACTCTGTCTCTGACCAGCCCCCTGGACTGAACCACACTCACAGCGCTCCTCCAGGTCCTCTAGTCATTAGCATGTCCATCACTTTAGTCTCTGATGGGGGTGGAGGTGGAGGTGTTGGTGGTTGGGGGTGTTAGCTGGCACCACCTGACTTGTCAAATGAGAGTAAGGTGG
GATTCCTCACAGATGATGAATTAACCCATTGAACACTCTGACTGACTGACTGACTGAGCGCTCCGGTCATTATTCAGCGGCTGCAGCCTCCAGCTCTCCTGTCACTCAGCCGCAGGTGAACCAGGTGTGATTATTAGACAATCATCTTTTCAGCAGTCTCACCTGTCTGCTATTTTAAGATGACGAGTGCACTTACACAA
CTGCAGGTAGATTCAATCTAGAATTATGATTGGTTGTTTTTTCACGTTTTGACCAATCAGCGCAACGTTGCTATGCCTTTCCGCCTCTGTAATTGGCGGAAACGCTTGTCATTTACCCTGTAGGTGATGTACAGTGCGCTCGTGGCCAGACAAAACTTGGTTTACATTCACCACGTCCACACACACTGACCGCGAGCGAA
TATCCTAAATGTTCTGAAGCCATTTTAAAGTTTATTGTGAAGTACAGATGAATATTCATATGGTTAAATTCATGTTCAGCGCTTTCCGCCGCTGTACCTGTCAATCATTCTACATTCATTCACAATTCAAATTGCATGTCACATTCATGACAACACGAAACACTCTCCAAGACTAATTGTTCCTGTTAATATAAGTAATT
TCTGTTGTGTTGAGCTTGTAGTGGTTTATTCCCAAGTGGTGCTCGCTGCAGAGCCATTTGAGGAGAGCTGAGCTCCAGCGAGGGGGAGCATGAGCTGTCGCTCATCCTCCTGTAAGCTGTTTTAATGCGTACACCAACGCCACCCCTAACCCTACCCCCAGTGACATCACTCGTAGAAGAAGTGCAAGAAAGGTGGAGCT
TGAAAATGAGAGTCAGTTATATTTAAGACCTGTTTTGTTATACAAATGCAGAGTGAAGATGACACTCACATATATGTGTAGATACACGAGGCTGTTTGGTGTCTGTCAATCAAAATATCAAAATGAAACAAATTTCCTTATATTATGTTTTAATTATTTACATAGTGAAACAGCAAGCAGGATGAGGTTATAAAATACTG
CGTATGCACTTGTTTTTAAGGTCAGTTGTTATTAAAAAATAAGGCATCAGGGCGCTCGTGAATTGCACAGCCACCTGTAGCTGAGCACAGCAGCTGTCACTCAACTGGCCTATGCTTTATGATACAGTATTATTGACAGGAATATGAGCTTCTTCGGCTTCGGACAGACCGCTGAGATCGATATCGTGCTGAATGACGCC
TGAAGAGCTAAAGGTAATTTTCCCTCGGGCCTGAAACAAGGCCCTGAACTTGGCTATTAGAGGCCTAACAGGTTTTGTCCGATGGATGCTTGAGTGACACGCGGTCGATATCCCCCGTCCTCTCGGGTCATCTCAGCTGTCACGGGATGAAGTTAGGTAATGCTGCACTCAACAGCTGATAAACTTGAAAATCAGCCATA
CCAGCGCTCAGTGCAAGTGACAAGCTCAGCAGCTCAACACAACAGTTCACAGCTCTCCGGGACTTTTACTTTTGTGGGTTGGTCCTAGAGAGATTGACAGACAGCTGCAGAAACATAGGGGCAAAAAAAAAAAGTTAAATAAAAAATAAAATAAAGTACAAAAACCTAAAAGAATAAAGGATTAAAAATATATTATATAT
TTGCGAGTCAAACAGTGTGTTCAATTCCCCAGGTGAAGCGTTGGAGCACGAGCCGGATGAAGTGTGCCGCTAACTGTACACACGTGCCACGCTACACACCTGCCAATCAAAGCTGAAAACGCCTCCCTATCTGTGCTCCAATGGGGGAGGAGCAGCAGCTACTGGTGGCAGATCTGGAGGGGAAAAACTGAACAATGTTT
ACAGACACCGCCGACATCTTGAATATGATGCAGTTCGTACCCGGAGCGCGAGTGGAAAGGACAAACGATTTTGATTGGTTACGTCTGTTGTGATTGGCAGGTGCAGAGAGCCAATCGAGTCTGTCGACTACTCCGAAAAGGCGGGTATTTTAATGTCGTCACGGGCTGCGTCAAAAGCAGCTAAAAGTCCCAATATTTTT
GATCAACAATGCCGAGGGGGCGGGGACAGCGGCGATTGCGTCATAAAGGAACCGAAGATGGCTTCACGATGCGCTACGGCAGTGCTCAGATGCGTCAACGCTCAGCTGTCAGTACACACGTTTATATGAAAAGGAAGGAAGGCTAGGGAAAAAAAAAGATATACTGGCAGAAGGGCAGGCGAGCCTTTCAGATTTATGTC
TAGTTTTTTCTGTCTCTGCAACACAGAAAGCATTTGTCCCGCCCTTACGTTTCACGCAACTAGACAAGGTCGACTGTGATTGGCTACTTTTCATGTCAGTCAAATCACGCTTTAGAATCAATTCTTAAACTTCGGAAACTGATTTTCAGCAGCTTATGACACAATGCGCTAAAATAAACACTCTAAGCACAGCGCTGTGA
TAAAGCCTATGTTTATTAGTATACATATATACATGCAACATTTAGATCCACGTGACTTATAGATTGAGGATTCAGAACCACGGACAGCGTCCGAAAACACGCGGTTGTCAATCACTTACTATTTACAACAACTGTTTACAACACTAACACACATCACAAAACTGTGAATGGAACAACCCGGAGCTGATATTTCATGTATG
ACGTTAGTGGGTGTCAACGGCACAGGCATTCAAAAGCGGAAGAAGCAGAGATAAACATCATAATCTGGTTCACTCTCTACACTAGGCTGACAGCATGTCGCTCACATTACAGCGGATTCCTGCTTTCTCCTCGTCGTTATTCTGTCGGTGTAGCTCGAAATTTCTGGACCGACTCTGCAGTCGCATGATTTCCAAGAAAA
TATTTATTTATTAAACACATTTAAACTTGTTTCATCGAATGACTTAGAAGTCTTCTGTACTGTGTTTTCTCTGTTGAAAATGTTCTCTGTAGATCTGTCAATCAAGCGCTCTGCACAAGAAAAAACTCCAACTCCCATAATTCTTTGCGCTCGGTCAGACCGGCAGACGCAAAAGTCCGCATCCAAAAAACACATGCAGC
TATTGAAAGCACATTCAATCAATATTAAAATGTCTGCATTCACTTTTTTTCCCTTACAGCTGTCAATCATTGCCCTTCATATGCAACCTCTGAATTAGAAAATGCATGTATATGAGCAGACTGACAGACACACTTTGTATGTTTAACTGATCTCAGATCAGCTTCTGTACATGCCATTTAACACCATTTGACAAGTGACA
ACAAAAATCACAGAGAGTAGTAGCAAATATTTTTATCCCAGTTTATTTGCAAAATAATGTTCTGTGGACATGTGTATCCATGTTATTATAGAAACATGGTGCCTGTCAATCAATTCGGTGGGCGGGGAAAACCACACTTCTACGTCACGTTGCGGTCGGTCTCAAAAACACTAGGATTTGGGTCCTATTTTGACATCTGG
CATAAAACAAAACAAAAATACAATGTATATGCCGAGTGCAGCAGCTAATCAGCTAGAATCAGCTGAGGTCACATGACGGTGACCAGCGAGACCTAGCTGTCACTCAAGTGGCCCCGCCCTTTATTATGCAGACTTAATATAACTTAATATAAATGAAACGGATGAGTTCTAAAAAAAAATTCACCCCCCTCACAGTTGTC
GCGATAGTGTAACGCATCGATAAATCATAAGAATAGATGAATACCGATAGATGAAAACTTCAGTAGTTTCTCAGTGTTCAGCACATTCAGCTGTCATTGGCGAATCACGTTGCCTCAACGTTGTTGTTCCCGGGTTCCGCTGTCGTCATAATTCAGCGTCGGCGAACGCTTATGGTGTCATAAAGTTATTTAAAAATAGT
AGAGCACGAGTGTTTCTGGCTGTAGGCGGAGATCCTTCAACTTCTTGTATTTTGTTATTGCTCAATAAATCAGGTGACTTGCGGGGGAAAATGACAGAGCATGTCAATCATATGGACGCCTATAATGTTGCCGTTATATACTATAGCGATTCATTTATAAACTGTAATACGGTAGTAGCTTTCGTGTTAAGTAATCGATA
TGGACATACAAAGGAGATTTTGACTCATTACATGTGCAAACACCAGTTGCGCAGGCAACTCGAGCTACCCGCATCAGGAGCTGAGGTAGGAAATGACTGACGGTTGCAACACCCAATCAAAATCCCCAGCGCGAGATAATGCATATCACTTCAGCCAATCAGCTTTGAGAAGGGGCGGAGTCTTAAGAGTTACCTGGGAT
ACAGAGAGCTGAACAGATCTTTTAATTCCAGTTGCTTTGCACAAGTTCTATCTTTTTGATATGATTATACGTGTTACTACTAAGACATGTTAATACGCGGCTGTCAATCAATTCGGTTGGCAGGGAAACTGCACTCCTATGTCACATTGGGGTGGGCCTCAAAATGGGAGGGATTCGGATCTTATTTTAACATCAGAAAA
ACTGTCAAAACAGAAAGAGACAGCCAGAGGGCTACAAGTGGGAGGGGCTTTCTGGGTGGGCGGGGCTTACGCCTTGTCTCTACTTGTTTGATTGACAGTCGTAACGAGGTAGAGGCTCTGCATACCTCGAGGCAAGTGCGAGAATTCACCGCTGCCGCAGCAACTTTGGGATGGAGCAATAGTCAGAAAAAAAGTCGTTT
AAGAGGGATTATAATGACGAGATGTGTGTTCTCATAAATAAACACCTTATAATTGCAATATCAGTTGTGCACATTTTAATGAATTTGGCAGTTGATTGACGGCTGGAAGTCTGAGGACAGTGGCAGCCAATGGGAAGCGGGGCTCCGGCTGTTTGGGAAGGGAGGCCCCTGGAGCAGCAGACGGCGAAGCTGAGCGCGGA
CAGTGTCGTTACTCCCAATCGTGGCGTGTTGTATTTTTCCAACAAGCCCCGCCTTCTGACTTAATATGCGACACTGTAGTCGTCGTGTGATTGGGCGATAGCTATGTACGTCAACGTTTAAAGCCAATCATATTGCAAAAGGCGGGATTTGTCAGACGGCTATATCTAAGCCACGCCCCTCGTTTGATAGTGCAGTCTCA
GCTAGACGTGAAAACATACCCGAAATTCTCCATCTTGCCATCTTTCGTCTCCAAACGGACAGTATTCAAAGCACGAGACAAATCTTCCTCCATCCTCTCGCCTGTCAATCATAACATCGTGTGCATCACATTAAATCCGTCATCGTGTTTTTATACAGCAAAAACTATATTCTCTTTAACAAAATAAGGGCCGCTAAATG
CTAGTTTGGATAAAAGAGGGAATGCCGAAACGGCTTGCCATAATACGCCACAACTATTCCTTCTCAATACATGTCGATCTGTCCCCGCTTGCCTTTGTGTGACACTGCGAGCGACCAATCAGAGCGGCTCTAACGCATTCCACCGTGAACGTCAGCCAATCGCGTGAGAGCGGGGCGTGATTTCCCTCTCACGGCTCCGC
TCTGTATTTACTTTTCCTTAGCTCAACGTGCTAATGAGAGGCTGTCTGTCAATCATCAGAAGCCAGTCAAAAAAATCAAATGCAAAATCTTTCTAACGATCAACCAATGATGGCATAAACTCTGCCTTCTGATGATTGACAGACACCCTCTCATTAGCATGTTAACCTGAGGAAAAGTACATTTGCAACTATGTCGATAA
AGTAAAAACTGATCTGACTTAATATTAAGGCTTAAACACTTCTGATTCAGCATCTTGAATCTCTACCTGGTGGTGGTTGTTAGAGAGGCGGGACTTGACCTGTCTATCATCCTCATGACGCAGCACAAAGCAGAGCTATGCAGAGAAGCGCCCGCAGCTATGGGGAATTCTGATCTAAAGGACAGTCGTTCTCATTTCAG
AGCCGTCAGAAAAAGCTGAACACTATTGGCTGCTTGTGTGCTGACATCACTGACATGGTTCAAACCTTCAAGAAGGCGTTAAAAACTATTGTCTGTCAGCTGATGCGTCAGCAGATCAATCGCTCATCTGCTAAGTTCAACTGAATAGATGTGGCGTTAAAGGGCCATGAAACCCCCTCGTTTCAGCAGTGTGTTTTCAC
AACTTTAATGTTTTACCTTTTTTTTCAAAAGCAGCTCTAATAGTCTAGTATACTCCATTAGTATGAGGGAAAATGTACTCCGGACAGTAGATATTTACTGTCTGTCACTCAATATCGTGCTTGACATTTCGTTTTGTGTGGCAGGTAAAACAGCAAGTCGTACAGGTTTGGAAAAATGATGATGTGAGTATTTGTGGGTG
CTAAAACAAGTCACGTTCGAGTAAACTCTCCTCACATTGGTCAGAGTGTCAGGGTTTATTTTGCAGCGTCCCGCTCAGCTGTCAGGAGAGTTGGTGGTTTGGTGGTGATTGACAGGGTGCACGCGCGACATGTCTGAGGAAAGACGGGGTGGGGAGGGGTGAGAAGGGTGCGCGACGATGCCTATTCGAGGACCGGGAGG
CTGCGTAGTATCTTGGGAAATGTAGTCCGTAAACGGTTGTTTACATTGTTGTCGTTTTCAGTCGGCCAACCAATAGCGTTTCGTATTTAGTGATTGACAGCACTGAGAGCCAATAAGTGTGTCGCCTTCTCATCGGCTGCAGCCAATGACGAGGCGGGAATCTCGTTGCGCGCGGAAGAGGAATGTCGGATTTGTGACAG
GGGAAATACCTTCACACTGCCGGTGCTAAATCATTTGCCGTCGGTACGCAGAGGAGAGATATGCGCTCGGGCTGCAGAGACTGTGTACGAGAAATGGGCCGCCTGTCAGTGCTCTGAGGCGGGGGAGGGGCCGACGGCATCGCCCACAGCTCGTTGATTGTAGGGACGGTACAGTATGGACAAACATCAGTCATTAGATT
ACATTGCTGTTGCAGGAGCTTCGGCGAGACGGTCGCACTACCGATGCGCTCTTAGATACGGAACTTCTTATGGATACGCCAAAGTAGCGCGTGGACGCCTGTCACTCACCGAGCGGATTTATCACTCCCGAGGAAAAGGTAGGAGAGATCAAGTCAGATGCAGTGCGATTTTGAAGAGTGAAAGTTGGATGGGCAGCGAG
TAACAGCCATAATTGCTAGAACAGAAATAACCGATCCGCTCGTCTCTTAGGTCTGGATATTGAGTCGGCCTGTCACTCGAGGGTTTCGTCTGGAAGACCTGTCAATCATTTATCGCACCACAGTGACCTCCCTGCACAGCTCTGCCACAGGCGCATACTTTAAAATCATAAAACAATCTTATATTTCTCAAGCTCATTAC
GGCTTTGTAAGAAATCTTAGAATGAGAGTGTGAGCAGTAAACAGAGAAAGTGAGGGGAGCGGCCAGTGCTTTTCTTAACCAATGAGAAACTGGATCTGCCTTTCAATCATCTTTTGCTGACATCAGATTGGCTGATGTGTGCAGAGGGCGTGTCTTTGAAGTTAGCGAAAATTCACGCCCATAAACAATTTAAAAAATGA
GGAGATTTCTCTGTATGAAAGACTCGTGCTGCTGAATCTACAATATTGTTGGTCATAAATATTAAAGAAATGTGGAGATGAAGATTGAGATGATTGACAGGGCACGTAACTAAGCAACCCAACGGTTTGTTAGGAAGCAGCTTGTTGTTTATTTTTAATTTATTTATTTATTGCTTTATTAACACGATCAAAGAGCTTAG
AACAGTTAAATAACTGTTGTTACCAAATGGAGCCTAATGCCCCATTGACACGGGGTGTCAGCGTCAATGCTTCCCATTCACTTTGAATGGGCGACATTAGCCGTTGCTGAACTGCATTATCAGTTGAGCCAATCAGACATCTTTATGCAAATACCCCAGCCCAGACAAAAGCCAATTGCGGACTAATTACATTGGCTGAC
CTGATCGACGTTTGTGGAAGATTTCTGTTTTTAATCCGTTGTGCTCATGAATATTAATTAGGTAAACAGAACTCCGTCTATCTGATTCGCTGACGGTCAGTGAGCGACAGGTAGTCGGCGAATGAAGAATCTTTATAAACGCTGGGCGTGGTTCATGAATATAAAGTAGGATGTGTGATTGGCTGAGAACGGAACATAAA
CGACGTTTGGGGCATATATTTGCTTTCAAATCATTGTGCTCATGAATATTAATTACGTACGCAGACGTCCGTTCATCTGATTCGCTGACGGTCAGTGAGCGACAGTTAGCCGGCGAATGAAAAATCTTTATAAACGCTGGGCGTGGTTCATGAATATTAATTAGGATGTGTGATTGGCTGAGAACGGAACTTAAAATTCA
GTACGTGTTTCCCGGAGTGATGCAGCACGAGCAGCTGTTACATCCCACTGTGTGTGTGTGTGTGTGTTTGGGTGCGCGCACATACAGGGTATGACTGACAGCTGAGCTCCGCCCACTTTCATGCACGCGCACAGCGCTGACGTGTTCCAGCTTCCTATCATAATCTCTATTTTTTTGTAATTGAATGCAATTTTGTTTTT
GTAGTGGAATCACTGCGCCCCCTTCAGGCCAGTAGAAGAACCTCAGTCTCTCGATCATCCACATGATCCACTTTCTCATGCAGAATTAGAGGAAGCCAGCAGTCAATCAATGCCACAGAAATAGCACGGCTCCATTAGCATCGGTAACAGTAGCTGTGTGTCCTTGCGGAGGCTGGAGTCTCTGCGGCGTCTCCGGCCTG
ACTGCGCATCTGCTGCTGCTCATCACGTGAAACACAGAGAACTGCTGGAAACACTGCGGTTACCTCACGACACAGGTGAGAGATGATTGACAGCTGTCAGTCACACATTATTGCATTAGCTTAAGAGCAATTTAGGTTGATTTATTAATTTCTAAAAGTTTTTTAACATCAAAATGTTGATCGCAGCATTAGTTTGGGAC
CCGACCCGTCTAACCCAGGAGTAACCCAGATTTCTGATCTCGTATCGCAGCATTATAATAATAACAGCGCGTCTGTCTGAGCGGCAAACACACTGAGGATGCCTGAGTGACAGATCTGAGGAAACATCGCGCTCAATCTCTGACTGAAACGCACGGAGGATTTACTCGGTAGAAGTCATTCCTTGCAGGTGAGCTGTTTT
AAGCGCTCGCAACATTTGCAGAAATGATTAGAATTATGCGCAATAATACCTGCAATCCCGCGCCGACATTGATTCAGACTGTAATTGTGAGTGAGTGACAGGAGGCGTGTCGAACTCGCTGAAGGAGAGCAGAGAGCAGAGAGCTGTGTGTAGATAAGAGGAAAATTAGGAACCGTGCCTGATATTTCAGTATCGATATG
AGGAGGTCCAGGGAAACGCTCCATAGTTTTCACCCCCTTTCTCCTCACAATCAGTAACTTCACCACTGTCAGCAAACACGCCAGAAAGATGAGCGCAAAAACATGATTGACGGAGAGCACAAACGGAGAAATCCCGTAGAGCAGCATGTCGAGAAGCGTCTGGTGCTGCTGTCATTGACCTCAGTGTGGGATTCAGAGCA
CACAAGTTGTCCAGTAAGCGCGTCATGTCCATTGATAATTGACGGTACCGTTAATATGTTGACAGTTTGACAGCACTTACCCGGTTTCCTGCATGATTGACAGGTTGGAGTCTCTGGATCTTCCTCAGGTGGGAGCTGAATGTGTCCTAGTGAAAATGCTAGCGGCTCCCATCAACCCTTCTGACTTAAATATGCTTCAA
TGCGCTGGAACCCGTGCAGGAAAAGCGCGCTGACGTCACCATTCACATGGACAAGCGCGCATCTGATTGGCTGAAAACGTGGGAGGAGATTTGACTGACACCGTACGTCAAACGTGGTCCGTGTTTCAAAGTCAAAAATGCAGTCTGTCTAGGTAGGATTTGAGACACAGACACGATATATTAAAGGGCCAGTTCACCCA
GTAATTTAGATATAATAATTTATATGAGTCTTCGACGTCGACTGTATCACGTGATTAATTCAAACCAATGACGGGCGGCTGGAACTCTGCACGAAAGACCTGTCACTCACACGCCAACTCCAGCTTCATGACCTCGTCGGCCAGCTGCGCTAACCGGGTAACGTTAAGTTTATCAATTGTCTTTTGATTTCGGTATTTTT
ATTTAATGCGCGAACACAGTTAACCTAAAGTGAATGTGATTTATGGCATCTGATCATGCAGCTGTTGTTTTTCAGTCATCATGTCTTACGGAATGATGGACAGCAGCCACTCACAGTCACAGCCGAGAGATTTCAACAACCTCACGCAGACATGCAGCTCAAACATCCAGAAAATCACACAAAACAGTAAGTAGATATAT
CACTTGCAATAAAATGTCCCGAAAGATGGTTCTGGTTGATTAAGGCACTGATTATTGAGCTGAAATAGGTGCAGATCTTCATTTTTGTAAACAGTTTGTTTTTAGCAGTAATTTAATGCTGGGCGTGTCATCGTGATTGACAGCTGTGATTGACAGTTTCTCAAAGCAGCGCGTCTGAGCTTCGGCAGGAGACTGAAGTA
GCGAACATGAAGCACGACAAACTGCGCAGATGCATCAAACCCAAATTGAAACACGGAGGAAAGAGACATTGTGATACTGTGAGACTCCTGCTGTCACTCAGAGTGTCCATGGCACATTACAGAGACCCTCCATGAATGCACCTGGTACTGCAGAGACAGCTGACACACATCACAGCAACAGCTGACTGCAACAACACAAC
TATAAACACACCCAGTCCTTTTTTCAGTTTAACTACTTTCAGACTGACCACAACTTGAAGTAGGAGTGTGGTCCCCCCGCCCACCGAATTGATTGACAGCTGCGTATTATTAAGTTCCAGTAGTCACGTGTATAATCATATCAACAAGATAGGACGTGTACAAAAAAATGGGAATAAAAGGTCTGTTCAGTTTGCTAGGA
GGTAAAACTTGTGACAAAGGCGAAAGCTGTTTTTCAGATGACCAATCAAACCGCAGGGATGCATTGTCAACCAATCAGTGTAGGGTTAGAGCCCGACTGACAGTTTGACTGGCGAATCAGTAGTGTTTGTTTAAAGGGCGGTCCTTAGACTTCAGGAAATGGTTTCCAAGTGTTGTGCATGATAAGGTAAGCGCACGTTT
TCTACACATTTTTAGAAGTCTTCTTCAGGTATCACCCTCAGTGCAGCGCCAGAGCTTACAGGGTGCAGAATCTGTTTACAGATTGGTCACAGGATGCGTCAGTCATCTCTGCGCCCACTCACAATCTGCCTCAGTCCGACTGTTCCCACCCACTCACAGGGACAGGTGGTCAATCTGTCACTTCAGTGGCACAGGTGTGT
TCAATATTTATTAGCTCCTTATTTACCCGCGGCCAGTGAGAAGCCAAAAGGCAAATCCGGATTTGCATATGACTGACATTCCATCGCACGCGGCCGCCAATCAGCGCGTCGCGTTGTCTTACGATAGGTTGCGTCGTAGACCAATCACAGAAAGCCTTCGAAGAGTAAAAGGCGGGTCACGGGCTGGGCGAGGTTGACAC
CTGTTACAGTGCACAAACCTTCAGATAGTTCAATGTCGAATGATTCATTTTTTGAAATGAACGAATCTTTCTTACCGTTTCGTTCGTATTGTGATTGACTGTAAAACTGGCCAATGGCGTTCGAGTAAATTCCGTGAAGAAGCATTTCATTGGATAGAGTTTCTTGAGAATGAGTACGCCCTCTTCTTTGAACGAGTCGG
CCAAAGCTGTCGTCGAAAAAATATTACTCCATGTTTCTGTCACCTCGAACCGCTCACTATGAACCAGCAATGTGAGCGTGAACGCGCAAAATGATTGACAGGTTGCACGGCCACTGCTATCACGCAAATAAACTGGTTTATTTATTTTTTGTGTTTTTTGCACATTACAGAGTGCTATCACAGAGACAGGTGTGATATTG
CATACCCAACACTTATAGACACCTGCTGTCAGCTTGATTGTGGGAGCCGCTCTCCTTGATGCTGCCAAATGGAACAGCGACCCTATGAGCACATCTGAGCTGTCAATCACAAGTACACAGACACTCCTGTCTAGCACAGCCTGTAAGGTTAAAGGAGGCGAAGCACATCCATGCATAAACACTTCAAGCCAGAATTATCA
GTATATAGACGACAAAACAAACGTTCATAGTTTTATTTTAAGTGTTTATTTTGAGCAGACTATCATCGAGCTACTTCCGCGATTTCTCATAGATTGACAGCTCTGTCAACCAATGAGCTTTCTATTTGTATGTAAACGGCCAATGGCTGTCCATGTAGGCGTGTGCTTCTCACGACAAGTGCGTGTGAGTTGTAGTTTTG
ATTACTTTTATCCAGACCGACTGAACACAAACACGTCTGCTGTTGTCAGCGATCAACTTTCCCGCAATATTTGAGCCGGAAGATGATGCCGTTGATCGACAGTAGTTTGAACCAATGAGCGTGAACCAATTCAGGCTGGCGCGTAATATTGTGTAAACGTCACGTGTCCACTAGATGGCGCTGCATAACACATTTCACCA
TGAATAATTTCGCAGTTAACTGATGAAACAGTGTTGACTCCAAATAAAAAATCTGCTTCTCGCCTTTGTTGTGAACGGTCCTCGGCCGCCGTGAAGCCTCCGTCAATCACGCGCCGCTGGCCTCACTGAAATTCCTTATTTCAAAATAAGAGACCCATCAGTCGCGCGCCCGTTGAAGAAGCACAGCCGAACAGATGTAA
CAGGATGCACTGTAGTTATCTTTGACACTAGATTAGCGTTATTCAACCATGTTCCTTGCGGATCATCACCACTGCATGTTTTGAATGTCTCGTCTGTCAGCCACACCCATTAAAGGCCATTCAGTCTATGCTAATGAGCTGATGATCTGAATCAGGTGTGTTTGGTTAAAGTTAGAGTTTAGTTAAGGAGAAAATTAGCA
GATGAGCTCATGTAGCATTATAGAGATTGAAGGAATGCCCATGCCATGCTAGAACACAAAGAAAATTCAATGTAAATATTCAAAAAACACTGGCTGTCATCGTAGTATGGTCTGTCAATCAAACTGCAGCAAAGGGTCAATTGCAAAAGCTGTTAAAAAGAATTATGCTTAAGTTTTATTTTGGCTTGAAATCACTTTAA
CGTGACAGCGCTACACGAGCTTCGTGTGTTTTTCACAAACCCCGCCTCCAGCGGAAAAAAACAGGCTAATACAAGTAGCAGATTGGATTGTTGAGAAGTCCATCATACCGACGGGGTGGAGAATTATTTCTATAGGCTGGATACCAGTGTGCGTGCGAGTACTGACGTCATTAACAATACGCAAAAGCCGGCTATTTGAC
GAAACACTGGCCCTGGCGGCCAAAAAACTGACCGGCCCATCGGGAACTCTCCCGATCCTCCCGATTGGCCAATCCGGGCCTGATTGGCAGCAAAAGGTGGCCCTACACCATACGAATGAATAAGTGTGGCTTAAAACCAGGCGTTTCACTCACATTGTCTAACCTCTGCATGTGTGTGTTTACAGTATACAGTTGAAGTC
TTTTTAAAATAGCTGACAGAACGCCGATTTCTCCCTGTACAAACTTCCGCGGGTGAGGATCGAGGCAACCAACAGGCTTTGAGTGTGTAAATAATTGACGTGAGAAACAGCCTATTACAGCCTCGTCCGCCCACAAAAGATGTGGAAGTTTTGTTTCGTCCAGTTATTTCAAACTTGAAAATTGAGTAACATCACACATT
ACAAGTCCTTCGCTTTGAAAACGATATCAATTACTTTAAACCATAGACGCTTTAAACCAGGTTAAAAAAGGAGGCGTGGTAAGAGCTATAGTAGCGGAGTGACATAAGTTTGGACCTATCGAAAAGAAAAATGCTCAATAACAACCAATCATTGTAGAAAAGAGGCGGGCAATAGGCGGTGTTTCTCTGACGAGAAACGA
GCTGCGTGCTGCGTCACTTGTACACAGCTTGAAAGATGTAAACAACTTCAATGACAACTCATGCATTCTCTAATGTAAAAGAGAAGTAAAAAACTTGACTGACAATCTGCGTAGCGAATGAAATTATCGTTGCCTGTCAGTAAGCCAATGAAACGTTTTGGGGCGGAGCTAAACAGACACAACATAGAAGTAGCCGCGCT
TATGTATTGTTTCCACTAACGCCCTGCAGACTGATGATGTCAGCTTCTGCATAATGAGGGACACTTGCCCCGCCCCCCGACGCCTCTCCATAATGAGCTCCTGACAGTCCTGGGGGCGGAGCTCCAGGGTAAGGAGGCGGTCCTTCCTGAATAGGCAGCCCTTTATCAACCATGTCAATAGCACATGCTAAGAGGGGAAA
TTTAACTTCCTGACTTTAAAATAGTATTCAAATCCCTCCCATTTTGAGGCAGTTTGAACATGATGTAGGAGTGTGGTTTCCCTGCCCACTGAATTGATTGACAGCAGCGTATTTACATGTCTCCGTTGCCACTTCAATGCTGGTTTGTGGATGTTAAATCAGGTTTATTTTGTACATTAACATAACGGATATCCATACAG
CCGCCTCCTTTGGGATTGAGGAATTGTCACATTGGTTGATAGTAGCGTTGTGGGAGGGACGTGATGAAAGCTTTCTGTCTTGTTCATTGGTGAGACTGTGTGTCAATCACAAGTGAAAACCGTCTGAAAATACAGAAAAAAATGTATGAAAATACTGGCTCAGAGGGATACACTTCTACAATATAATTATAGTTTATAGA
TATCATCGTAAAATAACACAAAAACCAAACATTGATTGATACTTCAATTGATACTCCTCTTGAAGCTCCGACGGTCTGCTTAGAAAAGCTGTCAATCTCAACTGTCAATCACGATGACACGCCCCGTTTTTATAGCATTACTGGCTAAAATACTCTTTACAAAATTGAACATCTGAACTTATATCAGCTTGTTAACCAGT
GAAGGGATTAGTTGACCATTGTTTGTATCCGCAGGACGCGCTCAATCACGGCCGTTGATAGTTGACAGTGATTAGGAGTGACTGGAGAGCGTTTCTGGGCAGGGCGGAGGACACCAGGGCGTGCCATTCAAACTTTGAGCCAATCGGCGATCGAGGAGGCGGAGCCAACATTCCATAGTTTTTAAAGGTGTGCTGGGCAG
GAGTTTTGAACATTTCAGAAAGCATATTCTTACGGCCACATACCTCAAACTGTTGTCTTTACAGACTAAAAAATGTCATTAAGATAAACATACCTGTCCTGTCAATCATCGAACACGCCCACCCTCACCTCACAACCGGACTACAAAATAACGTCACCGAGCATAGTTCCGTGGCAACCAATCAGAGCGAAGGAATACAT
ACACAAAAAAAACAAAAAAAAAAAAACTGTGAACTGTGAGCTGTGATTGATCACTCACCCTGAGCGTTCACCACCGCTGCCAGGAGACACAAACTCAACACTGCCGCCAGCTGGACAAACTGCGCCATTGTTGCAGAGATTTTACAAAAACGAAACTGCTAGACGAATAGCTGGAGAAAAACAACAAACAAAAGGAACTT
CAAGCAACTACAAGCAACTTACAGCGGCAAAGCGACAATTGACCATCGGTTTCAATGAAGAGTTAGCACCTTCTGGTGACCTCTGTCTACGTGAGTGACAGCAATCATTGGTGAATAGGTGTGCATGTCCAACCATGTGACAAAGTTGAAAGCACCAGTAGAGCTTACATGATCCTCTCTCAGTTCATCGATTATATTCT
AAAACAGAAATAGGATAGGAGAAACTAAAGTGAAGTCCCTCATAAAGAGAGCTCACGCCTTCACTATGATGCAGAGGCGGAAACACGGGTGATAGACAGCCCTTGCAGCCAATCACAGCGCACATTGCCATGTTTCCGGAAGTATACACGTGTTTGGCCCTGAACTTCAGTCACCCTGTAGCTTAAAACAATCACTTCAG
ATCCAAAATAAATAAAGTTATTCAACATGTGCGTCCGATCGCTCCGCCCCTTCCGCTACGTAAGCAAACCTGCGGTCGTTGAGTGCGTGAAGTGTCCATCATACCACACTTCATTTTAGCGGCTGAATGAGTGCATCATCCGGGTAATTAAAGTGCACTTATTATTTTGAGAGTTTTCAATGTGAACACACTACTTACAC
TTTAATATGTGAATTCATTCATTTGTTTATTTAATGACTAGTCTAGTTTTGGCCTATTCTAGAAAACTATTAGATTTTGATGGACAGCCCAAATTTAGCCTTGTTTTAGCCAATTCGACTAAACCTCTAATAGACATCTATTAGACATCTTTTAAAAACAAAAAAGGCTTGCCGAGTCTCTCAATCATGCATTTTTTTTG
CCACAGGGAGCTGAACAGATCTTTAAATCCCCTTTGCTTTGCGCTTATGCTTTCTTTTTGATATGATTATTCACGTTACTAGTGACATGTTAATACGCCGCTGTCAATCAATTCCGTGGGTGGGGAAACCACACTCTTATATCATGTTGTGGTGGGCCTCAAAATGGGAGGGATTTGGATCCTATTTTAACTTCAGAAAG
AAAAGGATGAAAAGAACGAAGAGAAAAAAAACAAAAAAGGAAAAAAAAAAAAGTTTAGAGTTGACTGACCTCTTGAGTCCCCTCTTCTTGACTGACAGCCAGTCAAAAAGAAACCAAATAGAGCATCAAGTGTGGCAGATCTGGGAAAACTGAAACACTTAAGGACTAAACTTTAAAAGTGTACAGAACTTGACAAGAAG
AGGTTTACCCTCCACTGATGAGTGTGGCCTACTCGGATATACAGATCAAAGACCCCAGCACACAGACTGTTACTGTAAGTCCACAATGGTTTCTCTGATTGGCATGCAAAACAACCAATCACGGTTTGTTTATGTGCGTAAATGTCAACATCCCTACAGTAACAGACAGACGGGATTGTTTTTGTTTATGCCAAGTGCTT
GCTCAGTCACAGTCATGTCATAATTTGACGATACACAGACGCGGATTGGACAGCCCAGCAAGAAGCTCTTTTTAACACGTACTGTGATTGGTTGATGCACATGCCTGTCAGAGGGTATTATGGGATAATTGGCCAATGAAAGCTCTGATGGAGATCCGAGTTTATGGTTTGGCCGCCAGACTTTTTACACTACAATACAC
CTCTTTCTTATATAACATTGCTTAGCCCAGTTCACTATATTCAAGCTCAGCCTCCGTACTGTAGGCGGGCTACATCGCCGCGTTGCCATCTGATTGATGGGCAGATTAGCCAATCGAATCTCTGCCTCGCCAGGCGTCACCAGAACCTTCTCGATTTGAACCAATCTCTCACAAAAGTCGAACTTGAGGTGGAGGCACGT
CCTGGCCGTTTTCGTGGGGTTTGGAACTGGTCTCTCCGAGCGCGTGCGCACAAATGTCATGCTGATGTTTCCAGTGCTGTGCTCGAGTAACTAGACACCTGTCACTCTCTTCTCTTGTGTTTTATGTGGAAAGTTTACATGAAAACTATGCTGTTGTGTTGAGGCACGCATAGGAGATGAAATTGGGTAGACATGGGATA
TTAACTCCTGTTCAGGGTTATTATTTAGCCCGTACAGTCAAAACCCTCCATGTACAGAGTGTCCTATCCACCATGACTGGCAATACATTATGATAGACAGTCAACGTGGCCAATCAGAGACGAGCTTTGCGTGTCTAGTCCAATCGCGTTATAGAATGGATACTGCTGTGTGGAAGCAGAATTATGGGCGGAGCTAATAT
TATTATTATTATATGAGCTCACAAAGCCATTGTAGCATACCATTGGTCATTTATTTATTTTGATAAGACTTTTGTAAATCTGCTGGCTGATTCTCCTGTCTCTCAAACGTCAATCCAGATTCCCATTGGCTTTCCCGGAGTGTGACCGTCCTCCAAAATGACGTCACTGCAGCGAACGCCATTTTGATACTGAACACCGT
GCGACAACACCTACTGTGCCACTGCATCGCCAAATTCAGAAAGAACAGGTAAATCTCTCACATCGATAAAAGTTTTTGAAAATTTTTGCACGTCAATCATAGATTGTAAACACGCACTCATTTGCGTACCAAAAGGACTACACTTCCCATCATGCCGCGCGCAACAGCTCCATGTGGACGACTGTGGAGAACGTGCGTGT
GCGAAGTCTTAGGCCCAGTTTACACTAATGTGTTTTAGTTTAAAAACGCATACGTTTTGCTACGGTTATGCCGTCCACACTACGCCGGAGTTTTTGAGTGGCACTTCCGTCCACGGTCGGTTTTATAATGTTGAATTCGGCAAGCGACATCTTATAGTCAAACCGTGCTTTTAAGAACACCACAATTTAAAAATTATTTT
TAGGTTGAACTGGGGAGTATGGGAGTATCGCGCAAAAGCGTATTTTATCGCCGAGATAGGACTGACCAGACGAGTTGTACTTCATGATTGTACGTTTATCACGTCAATCATCCGCTTGTCTCCGCCCACCGCTTCGATAGACTTCCTGAAAACGCTCGTGCCTCCCCTACAGCTCAGGAAAGCTGGAAAACTCGCGATGT
CCAACACTTCAATTTGAACGCAGTGTTAATGTTACCTTAAACTGTCACCTTTAGTTTGATGGATTAAGGGTGTTCTCTGGTTAAGTAGGTCAGTGACAGGCTAAAGATGATGGATGGGACCATTTGAGTGACAAGTCAACGCTGTCGAGAAAATAACTGTCACACTGTGTCATGAATGTTAGTTTTATTGTTCTTATGCA
ATTGCCTGAGAATGTGGCGATTGTGACATTTATTTGATGGTAAATGGCCGCGTTCCCTTGTGCCCTGTCCTGCTGGCCTCTCCGGCGGACTGAAGGCAGAGCCGCTGGCTGTCCATCACGGCTCACACAGGCAAACAGATGCAGAGCTCCACGTCTTGGCTGGCATTTGCATCGATGAATGACTTGTCCAGTGGGTTTGT
AGAGAAGCACCGCGAGAGAGGGAGACCGAGAGGAGGGGGACCCGGAGAGCGAGCTTGCCACGGGGCTGAGTGACAGAAATTAATAATTAGTGACAATGATTGACAGCGCACTCTCCATCTGCGGCCCGCCGCTGCCTCCGAGCGCTTGCCTCCGCCGGCGACCGCGGGCACAATGAGCTCCAGCGGGATTCTGAGAGACG
TGTTTTCGGTTTTGGAATGTAGTTTGTGGACCGAGACAAAGTTGCCGGCGATTCCTCCTATTGTAAAGTCATGCAGTGTGAAACCCCCTGTCACCAATCCATCTTGCAGTGTAAACACAGCAGCGACGAAACGCTTCTCTAGATACTCATGCAGTGTGAAAACACAATTACTTTGAAAATCAGTCTGAACTCTAAAAAAG
AACAAGAGAGGGTTTGTTTGAAGTGCTTAAGGGGTGAATTCTCTCACAGTCGAATAGAAAATCACGCTTCCCATATGGAAGAGAGATTGTCTGTCAATCATATCTACATCTGACATCTTTTATTTCAGTGTTCTCAAATTCTGTGAAAGCTTTATACAGCGACGTGCTTTAGATCTTGAAAACTGGCCTAAGATTGGTTC
CGTCTGCTGTAAACGTCCCCTCTAAAAATCACTGAACTTTTATCGGCCCTTGTAGCAACTATATTTAGGAGTTGTCATAAATCCAGATGGATTGATTGACAGCTCCGACTGTCCCGAAACCCCGCCCCCTTTTCTCAACTGACCGTTCAGGAGCAACTCAAGTTTGGGAACAAAACTTCAAACATTTCGCTGAATTATAA
TGTCGCCACCTTAAGGGAGGTTTCCTATTGGCCTGTTAGCCTGAACGAAGGCGGGGACAATGCTGTCCGGCCGTTCCGATTTGACAGTTCCGACTGCCAATCAGAAATCTGTAGATTACGGCCATCTGACAGCGGTACTGCAGGGAAGCTGACAGGAGCCTCTCCCGCTCAACAAATATTCACCTAAAAATCTTCATCAT
GTGGCTACAGTGTGTGAATATAGCCATCCTCTAATGGATAAAATTTAGTTATAATCACACATAATAAAAACAGTCTGCAGAAACACTTTGATTGACATTCTCCCTTTGTAAGTGTCATCAGAGGGGGTAAGTTCTGCCCATTAGTGACTATCTCTCCCTCATTAGCATTGACAGCCCTGAGTGAGAAGCAGCCGATGACC
TTACTTTTCCTCAGCTCAACATTCTAATAAAAGGCTGTCTGTCAACCATTAAAAGGTGGTCTTTATGCCATCATTGATTTGCATTTGATTTTTTTGATTGGCATCTGATGATTGACAGACAGACTCTAATTAGCATGTTGAGCTGAGGAAAAGTAAATAGGGGATTACATTCAAAAATTATTAAAAGTTTGAAAAGCATT
AGCTGAACATCCACGAAATTTGATGCATTATATCCGCTTGAGCTTTGCTAACCTAAGCTCATTTGGTACCTTCTGAGTCTCCACTGAAGATCAATCACTGTGACAGCAATGAAGCTTCTCCAAACAATGGCCAAGATAGGTCTTCAATAAACCATTAGCGAAGAGCTTCTCAAAGTCCTAAACACACCCGACTCCTGTTG
TAGTTGTGTATTTATTTTCTTATTTATTCATTTTTAGGCGGGGCAGAGGCGTCAGTGCACAGTTGTCAACAAGCTGAACGTCTGTCAGTCAGGTAACTGTCAATCATCTTTGGTTTACTTCATTTTACTCGTCCCTTCGCCTTTGTGGTAAAAGTCTTGTTTTTGAGAGGAAATTCAGTGTGCTGTGAATTCACAGAACG
AAAAATCTATGCTTTTGAGTGTCTAACAGAAGAGTATGCAAGATTTGGGGCATACGACTTTCTCGTTAACAGATCGTTCTGTTGCTTAGTTATGAGCCATGTCAATCACCCACACATCATCCACATTTCTTTCATATTCAATTTCCTATTCATATTTCCTATTCCTATTTTCCTTTTTAGGAGAAGCAGCAGCAGGTTAA
TCATAAAGATGCTCGTCAAGCTGTAACAGCGATGAAAGTGGATACATTACAAGTTGTGCAGAGGATACTTTTCTGACCTCCGGTGAGAGTGATTGACGTATGAACTAACCAATGAGAGCACGAGATTCGTGTCACTAATCGTGATGATGAGCCAATGACAGGCGCAGATTTTAGTCCCTTAAGAAGTTAATGAGCGGATA
TCCACCGTCCTCCATGTTTGCTTGTAGCACATGACGTCACGACGTGGGATGTAAATCAATTTCCGCAAATAACCACCGGGTCCTAAAGGCCACCTCTCAATCTCTGCTTTGTTGACAGGTTGACACATTTTGAAGAATGATATAGACATATTTATTAGGCAGCGATGTTAGTAAATTGCTCAAAATTACAGTAATGATTA
GATCTCCCGGTAATCTCGCGTCTCTCTCCCAGTCCTCAAATAGACCCTTCTCACCCCTCCCCACCGTGTCTCTCCTCAGACACGTCACGCGCGCGCACCCTGTCAATCACCACCAAACCACCACCTCTCCTGACAGCTGAGCGGGACGCTGCAAAATAAACCCTGACACTCTGACCAATGTAAGGAGAGTTTACTCGCAC
GACTCCACTAAGTAACTGGGCAAATCGGGTTAAGGTCGCTGTTGTGCTGGTCGGACGGCTGTTATCGGGACGGCAGATCACCGGGCGGCCTCAGTCTGTCTGTCATTCACGACTCCCGCCTTTTCTCTCTGACAGACCAAACAAATGCATCTGCTGAAAAAATTATTTGGCTTCAATTAAGTGGATTTTTCCCGGAATAC
CTCCATTTTCATGTTATAGCCTATGCACTTCAGCTTGTATGAAGTATAAGCTCCTCTCAGCGCTGACTAATGACGGACAGCTGAAGGCACACTCTCAGGCCGCCAATCAAATTTACAGCCTTCTAATTGGATTAGAGGAGGCCAGGGGGAGGGCTTTATATCTGCGTTTTCCTTTCTCTTTTTGTCCTCTTGTTTGCGCT
CTTGGAGAACATGATCACTGTCTGTCACATCCAGCCTTCCTTCCGCCGACCGACACCATGCCATATTCAGACATAAACACGACGACATGAAAATGACGGACACCTCAAGAAGCCAATGACATCGCGCCAAACGGAGGAATTCTGTCTCTGATTGGCTCTGGGGAAATACGCCCCGCCGACCATAAGGAAGACTTCATCGC
ATTGTGAACTCCAGATTAATTTCACAGCGCAACTTCCAACCCCCGGGACCTCGGCGCGCGTTGGATCTTTTTCTGCTAGTGTCGGTCGCCCGATTTGACTGACAGGTACAAATCTGTGTGAGGTGGAGGCGCCTCCATCACGGGCTGCAGCAGATGGTGGAAATAATTAACATGATGCTGTTCTCATCGCAGGGGAAATC
CTGCAGTAAACAAAGCCCGCAATGCCTGCCCTGCCTTCAAGCTCTTCTTATTGGCCCATTGCACTAGAACAAAGTGTGAATGGATTGGTAAATATCAGCTGTCAATCACTCAGTTCCGATGACAGGGAGCTACAGTCACGAAAATGAGAATGAAAACAACACTGGTAGATTTAGTTTCAAAAACCCCCCAAAGTTACAAA
GTGTGTGAATATAACCAGCATGTAATGGTAACTATTTATTAATTCTATTTTTCATGATTGCACATGATAAAAACAGTCCGCAGAAACACTTTGATTGACATTCTTCCTTTGTGTGGCTCACCAGAGGGGGGAAGCCTGTCCATTAGTGATGATCTCTCTCTCATTAGCATAGGGAGCTAGGCTTGTTTTTAAATCATCCA
AATGACAACTGAAAGACACACCTGTGACGTTGCACACCTGTACGGAAGCCCTACACAGCACAATTCATTGGATGACTGAGACGCACTCGTGTGATTGACAGATATAATGGCCAATGGGATACTCAGAAAGGCGGGGCTACATCTCAGTACAATGACGTAAGCTTTTGCCTAAAGATGAGACGGCAGTGCGAAACTTGGTT
CGCGTCCGATGAGGAAATCGAGTTTTCCTACATTGTTTCACTTTTATAGTTTTGGATAAACGCGGGGGCGTGACCTACGGAGGCCTGGCAGGTTTGAGTGACATGTTCTGGTGGCCAATAGGAAAGCGTTATAAGCGTATTACCATGCAAAATAAGAAATTGAATTATACATTGATCATTCCTACTATTCGGTGCCATTT
TGTTGTGTCACAAAAATTAACATGAGAATCCGCAGCTGTATTCCTTCTACGCTTCACCTTGGCGGCTGGTGGTAGGCGGGGCTTAGCTGGTGATTGGCAGGCAGTGGCTGTAGCGGAGTCCAATGACAGCGCGCTGTTCAGTTGGCAGAGGGCGGTGTTGCCTTACTAACCGAATGCGAGGCGTCACAACAATGAGCTAC
AGGAAAATCCACCCGGAGTAGTGCTGCTGTGACACCGTTTAGGGCGGGCTTTAATGTACGCCCATTTCGACAGCCAATAGAAATGCGCAGATCATAGAGATGTCAATCAGAAACTGAGGTTTGGCCAATCAGCGACTCTGAGTGTATATGCGCTCTGACTAAACCGACTGATTTTGTGTTCCTACACAAGTAGGTTAAAG
GCTCTAGTAGTCCCCGCCCCTGCGTGGTATCGATTGGCCGCGCGTCCTCCTCTCAACCCCGCCTACTTCTCTGATTGGTGGAAGTGATTCTCCTTGAGCTGTCAATCAGCAGCTTCTTTCGTGCTCCGCTCTGAAGCGATGCACAGTGATTCTGATTCACTGAACACACAACATCCCACTAAACCATCTTCTCTGGTATT
GGGGTGGGGATGCAGATTTTGTCTATTTAGGTGCAAATAGCACATCTCGTTGGAATAAGCTAGTTGAGTGATTCCCGCCCATCACCATTTGATTGACAGAGACAACATAACTAAAGAGAGCGACAAACAGCAGAGTGAGTGACGTGAGTGAAAACGCATGGCAACATGTTTTGACGTAATCGATCAATAGCCCGGTTCGA
ACGCTCGCTGAGATCCGCGCGTGAATGAATGCGCGCGCTGTAGTGAACGCGCTCGAGGACGCGCAGACGCCGCGCGGTGATTGGCTCGCGCTGTCACATCAAACTCAACATTAGCGCGTGATTACACTTGAGAAGAATGACTTTATTAATGAAGAAGGACTCATTCAGTGAGATCATTACAATATTTAATTGGGTCACCT
TTCGTCATTGAACGGTTTCCAGCAGTGTTTTGTGGACCGACATCTGCTGTGTATCATCTGGATCTCCTAGAGACAGTTCGCTGATCCATTGATTTCTGAGTGACAGTCCTATTAAAAGGCGCTATTCAGTCAGAAATGTGCTCATTTCGTATATTCAGTCCCATATATGATGTGAAATCGTTATATTGTTTAATATTCGT
CTCAAAGAAATGCTTTATTTAGTAAGCAAAACATGAAATATAAGTTTCTCGCAGGACTTTTATGAGCGCGCGGGACTTTTACGTGTAGCCAAAGGTCATTTCCTGTCGGTGCTGTCTGTCGCGAGATTCCCGCCGCCGTATTGACACGTCACGAAGGTCAGGATTGAGCTGATGGAAAGATGGCGAGCACCTACAACTCC
GGCGCCCATGCCAGCCTTCAGGTCCCTGCGATCTGAATTATTCAAGAAAAACAAACACACACGCACACATTTACACACGCATACACACACACACTCACTGACAGCTGACGGGAAGCGGCGTCTGTTACGTTACATTTGGCTGATCTACGTCACGCGCGTGCGCCAGTCAAACTTTTGCGAAGGATTTTTTTAAAGGGACA
CGCGCTCCGACACCGTCCAGCATCTCCGCGATCCGCGCACTCTCTCCGGTGTTCACGGAGACCTCTCGCGCTTATGTAAAGGAGCGACACAGATACAGGACATCCAGCTGTCAATCAGCGCGCAGCTTCATCACCTTGCTTTTCCTCAGCAACAGATTGCTCCGGGGCGGCGGTGTGTCCGGGGCGCGTCGCGGCGCGCG
AATTAAAACAGATTACAACACACAAATACAGTTGATCCGCGCGTGTGTGTGTTTGTGTGTGTGTGCGTTTGTGTGTGTGTGTGTGCCAGGTGAAGCTGGGCTGTCAATCATAGTAAACAAAGCGCGTTTTCAGTGTTTTCCGCAGGTTTTACTCACTCTCTCGGTTGATTTGGCGTCCCCGGACCCAAACTCGCCCTTTT
AGTGCGATCTTTATCAAGGCTCGTAAAACGACTAAAGTGACGTACTACTAAAGTCACGTGATAATCGTTACTTTTCACAGCGCTGCTCTCGATGCGTCAGTCATACGGGTTTACGGTGAGACAAACGAATACAAGCGTTCAACGGTTGTTGCTAAATGGGATACGAGTCTATGAATACAACTGGAGCGAGTATTATCGAT
TACTTTTGAGTGTGTAACGCAAGCTTTCAAGAAAACTACCGTTATTTCTCTTTAACGGACCGTTATGTTGCCTAGTTACGAGACCTGTCAATCATCTCCTCACCTCACTTTAATTTAAATATAATTATCTTATCGCAGATTCTGCAGCAGGATTATTATGCATTCAGAAATTATTGACCAAACACGTCTTTAAAAATGTT
TTAATTAATCGCTGTTAATGAGGCTGGGGAAAAATTAACTAGCTGTTATGCAGCATTGGTGAGATTTTGAAGCCACAGAAATAACGAGCTTCCTTGACTGAACGCTGACAGCGTGGGTTGCCAGATCCGTTCATATACAGTCCGGCGATCGACGTGTTTAGACAAAAAGAAATGAATACATTAATTAATGAATTTTTAAA
TCAGGAACAACAATGTAAACTTTATAAAAGATGTGTTTGGCCGATTATGTCTGAATGAAAAATGATCCTGCTGCCGAGGATGACGTGAGGAGATGATTGACAGGTCTCGTAACTAGGCAACATAACGGTCCGTTAATAAGGAATAACGGTAGTTTGTCCGAAAGCTTGCGTTACACACTCAAAAGTACGGTTTTTTTAAG
TTATTTTCTCCGGCTGCACAACTACAAGACTCCCAGCGTGATCATTCCATCTGACTGAACTCGACTGAATCTCGCAAAACTGAAGCAGCGGGAATGAGTCAATCAAAAAACTGTAGTGGGCGGGGCTTCGCCAAAAAGTTTCTTTTAAATAATTTTAACAAGTATAAATGGATCTTATCAATATATGTGTGTCCACGTAG
TAAAACAATTTAATTAATTTAGTATTAATTTAGTATTTTGGGAAATTAATTTTGAAATATTCTCCGCGAACTGTAAAGCCCGCCCTGTTTGATTTGATTGGCTGACATTTTGACATTGACGAGCTGTTATTTCTGAGGCAGACTCTGACAGGAGCTGTTGTGTATTGATTACGGCCCGGTTTCAGATATGAAATCAGTGC
GTTACTCTGTCAAAAAGTGTAATTGCTAACTAAAATAACAACTTTCAGACTTTAAAGATGTTGAACAGCTTAAAATATATCAAATAAAATGATTGACAGCATCGTTAAGTGGATTTTATAGTCACACATTTGTTCAGTGACAGCTTGTGACATGCTCCCTATATTATTTACCATGGTACTTTTGAATAATTGGTCTGAAA
TGATAAAATAAATAAAGTCAGGTATGTTCGGGATCTGATGCAGTTGGTTTCTCTGGCGCTTCCTCAAACACAATGCCTGCATGACGTCATAACATGATTGAAAGGTCCGGCAGCCAATAGAAAGGAGGAACGTCCCACTGCAGGTGCTTTTCTCACGCTTTTACGATCAAACCTACTACGACACTGCTGTTAACTAATAG
TAATTAGAGACTTCACTAACTCATTCGGAAATATCTACTTTCTTATATTATTATTTTAAGCTATATTGATTTCAGGTACTGGCCATAGTCAAAATCACCTGTCAATCAAATCAAAGAAGGCGGGGCTTTACAGTTTTAAAAGAAAAAGGAGCGCGAATTCCAGCGAGGCTTCAGTTTTTAATGGTCGAAGTATGAGTTAA
TAAAGACAATATAATATATATTTAAAGTAGTGTAGTAAACAATGTAAAGACAATTGTGCCGATTATTAAACCAACTTTACCTCAATTTGTATCAGCACCTGTCAATCACTCATCATAACAACAACAACACACGACGCCAGTTTTAATGATGCAGGTTGAAGTATCGGTAACATAATGAGGTGTTTTAAGCGACTGTTTCC
GTTGGAGTAAAGTTACCGAATCTGTAGCGGTTTTTCTTCTCTGTCTTCAAGTTTTCTCTTACAGGTGTTTGGTATTTGACGCCGTCTCGTTTGATTGGCGTTTGTGTCAGTTTCTTACGCCGTCTTGTTTAATTGGTGTTTGTGCAGCTCCGGCCTCCGACTGTGATTGGTCAGTTCCACACGCTGTTCTTCGGCTCAGT
AAAAGAATTCCAACAAAAAGTAACATTTGGAACTGATACAGTTCCATTAAGAAATAAAAAACGTATTGTTTTGTTTGAAGAAGAAACTCTTTGATTGACATTCTCCCTTTGTGGGTCTACGTGTCATCAGAGGGGGAAAGCCCCGCCCATTAATGACCATCTCTCCCACATTAGCATGGGGAAGTTAAGCAATACCTGCC
TGTTTTGACCGCGCAGTCTGAGTTCAGTCAGCCAGATCTGCTGCTGCTTTCCGGAGGCTTTGAATCACATGACACGGGCGCGCGCCTGATCGAACGCCTGTCAATCACTGGAGGCTGATCAATCAATCAGACAGCACGATGACGTCATGTTTGTTTGTTTTTTAGCATCCGTTTTTATATCCAGGGAAATTATGAATAAA
CAAAAAAAGACCAAAAGAAGGCGGGACTTGCTTGTCTTTATCAGGTGAATTGATAGCATTGTTGGATGGATGTGGTTTGCTATTGGTGGATCTTATTTGATTGACAGGATGTCTCACTGTATTGATAAAACGTAATCAGATAAAAGAATTGTTATTGATTTTAATTAATAATTATGAGAGCATGTATTTGATAAAAAATA
AACAAATGAGTGAGAGAGTCGGTTTGGTTGAATCATTGTAATGAATCAGTTCAAAAGAATGATTCTTTTGAGATTCGAACATCACGGTTGAGTTTCCCAGCTGACAGTTTGAACACGCGGTAGGAGTTTACACGGCGACAATGGAAAATCATGAAGACAGAGGTATGTAAATACATTTTTTTCTATGTTGTTGCTGTCTT
CGAACAGAACAGACCTTTTATTCCCGGTTGCTTTGCGTATGTCTGTCTGGTCTTGTTGACATATACACACGCGGCTACCTGAACATGTTAATGCGCGCAGCTGTCAATCAATTAGGTGGGGCGGGGGGATCGCACACCTACATAATGGTGCGATCGATTTGAAAACAGCTCCAATTGGCCGACCCTTTTTTTTGTAGTTA
TGATAGACAAAAATTGTCATTCAAATTACATGAAGCTTCTGTGGCGGAAAAAAACCCTATTTCTACTTTCCCTCCCACTATTGGCTGTGGGGGCGTGATGGGCGCTCAAACTGACCAATGGAATGACAGAATTGTGCAAACTCCACCCACGGCGCTGCCCGGTGGGTAAGTGAACTAGAGCGGATCAAAACTTGTCGTCA
CATCCACCAGTTGTCCATGTATTAAGTTTACCAACTTGGCCTCTCGCTGACCTGGCTGGATGAGCTGCTTTCAAAGGAAGATTGATCTGTGCGTGATCCCTGACAGGCCTGAGAGAGTCATTGGGCCCTGGAGAGTAACTCAGAAGCAAGGCTAAATCAACACTGACTGCATGCTTCTCATAGCCCAATGTCTCAGGCCT
ATAGTTGCATTTAAAATCTAACTAATAAGATTAGAAAAATGTTAATGTTGTTAGATTTATCTAGCAGAGAGGTGAATAGACTGATTGATTGATGGGTAGATTGACAGCTAAGATGGATGGCTAGGTTGAAGGATGGTCGGATAGGTGGTTGATTGAAATGGAAATAGATAGATAGATAGATAGATAGATAGGCAGGTAGA
CACCAGCTCTCCCATCAGAAAAGTATCTACTTTTGAGTGTGTAAGAAATGAGTATGCAGGCTTTGGGACATTGTACTTCCTCGTTAACAGATCGTTATGTTGCTTATACGTGCCCTGTCAATTATCTCGACACATCATCCAAATTTCTTTCATATTTAATATCCTACTACCATATTGGAGAAGCAGCAGCAGGATAATCT
GGTCACTCCTGAAGGACGCAGGTAGGTAAACAGTAACTCTCCTCCTCAAACTGAATGTTGGTAGATGACGTCACCGCGCACCGTGTGAAAGTGAATGACTGACACCGCGTTAAAAGTGCTGAAGCTCTCTCTCTCTTCCTCCAGCAGTCGAAAACTGCTGTTCACCTCGGGGAGAGTCGAGTTTACCTGCGCTAAAACGG
ACATTGGCCCTGACGGTTCAGGCTGCTCCTGTCGCCGAGTGTAACAGATGATGGCGTTGCTGAGGCGGATTCTCTGGGGACCGAGGGTGTGATTGACAGCGCGTTCAGCCAATCAGGTGGCGCAGACGACGCCTGCGTGCGTGCGCAAATTTTTGCCTCCTCGATGGTCCTTTCTTGCTCCTACTATGCAGCGTGGGCTC
CTATAAAAAACCAATATTTGTGCTGAGAATTTTTAGTTTTGTCCCTTATTTTATAGAGACACATTTGGCAACCACCTCCCTCTCATTGTAAATAACGAAGCTGTCAATCACTGCAGCAAGTTGAGGAGTGCGCGCCAAAGAAACCTCAAGGCAAATCAAGGAGCATGAGCTGATTTATTTCATACCAGTGAACAGGTAAG
CGCGCGCGCTCAGTGACGTTTGCTCATCGGTTGCTCGGCGGATGAGCTGCTTCTGCCTGTGGCCGATCTCTCCTCCTCGAGCAGCCCGAGAAGCAACTGACAGGCCTGCATTGACTTCCTGACGGATCACTGTAACTTTACAGCCCGAAGAGCAACTTGAGGTCGTTTCCTATCCTAAATACTCGTATCAGATGCGCACA
GTAAACAAATCCACGTCCGTAATGCTTGCCCCGCCTTCGCGCTCTTCTTATTGGCCCACCACTGCTCTAGCAATGAACGCGAATGATTGGTTAATATCAGCTGTCAATCACTCAGCACCTTCTGGCTTGGGATGACAGAGAGCTACTACCGCGAAAAACTGTAAAGCGCTGAAGATGAGAATGAAGATAACGCGGACAGA
TTGGTTGTGTGCCAGGGGTCCACACTCTCTCTCCGCGCGGGAACAGACGGCTCTCTCACGGCCGACATCTGCGCGGCTGGCCGCTTTGTCATGTTGTTGGCGCAGCGCTGTCACTCTGAGAGAAACAGCGTGACCATGTTGATTAGGGTAACCTTTTGGGCAGAGAGTGGAAATATGCTGTCAGCTCATTACAAAAATAC
CGTCTTCCTACATGATGTCCCGTTGTGTTAAAAATGTATGTATTGTTTTCCTCTTCGCATGTCCTTTTCGGACTAGGGACGATGTCATGTTTGATTGATGGCTCAACTGGCCACTGATTGGATGGAGCTGCTGGTTTGTCCCGCCTTCTTCATTTACTGATTGGATCACAGAGTGAGTCAGCGCCAAACAGGGTCACAGG
ATATATAAAAATCCACGCAGCAGGACAATAAGGACACGCTAAAAAGTGTGCAGCAGTGTTTCAAATAATCTGACGCACGCCACGTTGCGCGTGATTGACAGCGAAACACTACACACATTTTTGCGGCATTAGTGAAGCACTATGCAAAAAATTTTGCGTTTAGTCAAAATCCTCTGTAGGCCAATTTTAAAAGCAGTTTC
CCATACACGTTTACAGCGAATAATTAAAGCAGAGAATTGTTGAATGTTTCTGAAAACCTGTTCCCGATGTAACTTCCTGCTTGGAAAACTTGCCACGACAAATGACCAATCAGAGTGCAAATATATTTGCGCTTAGCTCTGCTATTGGACAATTTTGCTTTCAGTCAGCCTCACTGAGAAAAATTATATTCTGAAAAAAA
CAGTAAATCTAAACAAACATATCTCCTGAGCCAGGGTTCATCTTCTGACTGGGTATATTCATAAACTTGTTGCTAGTTAGTGTTACCGGAATGATTGACATCTCACGCAGCCTATGGGAATGCAATAACGAAAGTGTCACTGGCCAATAGAAACAAGCTGACTGTAAGTCCCGCCCACTTTCTTCTTTAGTTGACATAGG
AGCAAACTGAACAGACCTTTTATTCCCAGTTGCTTTGCACACGTCCTGTCTTGTTGATTTGACTATACATGTGACTACCGGGACATGTTAATACGCAGCTGTCAATCAATTTGGTGGGTGGGGGGACCGCACTCCTATGTCCACCGTTTTTATGTTGTTAAATTGAAATTGGGTGTGTTTATATCACCCCAATATGACGG
AACTTTTTGAAAGTGACCAGTTTTGGGTAAAAAAAACCCGAGAAGTCTGATGGACAGGAGTCTGATGGATAGCTCGGAATGTAGTCATTTTGATTGACGTGTAAGAACCATTCCTCATTGGACAACCCAAAGGCGTGGCGTATAACTGTGCCACGCAGCTTGATGCGAAGGTTATAAATATTAATAGGCCAAGCTGACGT
ATATCTGATCTGCGCGCACACGTGTGCATGTGTGCCGTGATAAATGTGCCCCTCTGGCTCTGTGTGCGTGTATATGTGTGTGACTGACAGCGATGGATACCTGTCAATCATTCAGCGATGTCATTCACAAAACAAAACGCTTTCATTGTGTGTTTAGCGTGGGGGAGGGGCGCATGATTGGAGCAGGAAGAGAAAGTCTT
ATCGACAAGCCCCGCCTTCTGAACAGCTTGCCCCCATCACTAGCCAATCCGAGTCTGAGAAGCTATATAGAAGCAGTCTGTAATTGGACAGCTCAGATGTCATTCTAATACCCTAGCAATCGTGGAACAGTGACAAGTGTTGCTGGAAATCATAGAGGGAAAACAGCGCAATAATTTAGCCATCTGTAAAAACTGACTTA
GAAGGAAAAGTATAAGCACTTTTGAGTGCTTAACAGAAGAGTATGTAAGTTACTCATACTACTTGCTCGTTAACAGATCTTTATGTTGCTTAGTTTTGAGCCCTGTCAATCATCCACATTTCCGTCATATTTAATTTCCTACCTTAATAGAGAAGCAGCAGGATAATGTGCCATTCATGAGTCTTTTATCTAGAGCAGGG
TGCTGTAAAACCACCAAATATATCAACCGAGCTTACCTTGGTCTTTAATGATGCCAGAAAATGAGCAGCTGATCGGGACGCTCCGCATGATGGGCTGTCATGTGTTTTGATGCCGCTGCAGTGAATCTGTCACCAGTCATGAGATAAGAGCACAACACTGCGATCAAAATCTCCTAAATTCTCAAGTACATCAGCTAAAT
ATACGATTAGAGACACGTCTGCTCACTAAAAAATAAAGCAACGGAATCCATCAAAGCTGAACTCCTCCTTTAGCGGGAGTTGATTGGCTGATCCACAGGCTGACAGTCAGATCCAGTCAGTCTGCTGGACGGACGACGATCCTGACTAATGAAGAGAGCAGATCTGGAACGGACTGTGCGTCTCCACTATGCAATGAACA
AAACACTGCTCTGAAGCCTGATCCGAAGCACTGAGTGATTCAAAGCATAGAACATTCAAGAAGCGTTTCAACACATGGCGAATCTGTGTTTGATTGACAGGGTGGGGAAAACCCTCTATCCCATGTAGCCTAGTGGAATGTGCTGTGTCCAGAGTGCAGCAAATGTCCCGAGTTTAAATCTCGACTAGCACAAATGCTCA
CCTGGTTAAGAGCCACTGGTGTGACGTAATGACAGCTACTTGACTTCATGAGGAGGCGGTAAAGCTCCGCCCACTGTTCCCTGACTGGATGACACATCTGTCAATCACATTCATTCGCTGTGGAAGAGGCAACACCCGACTTTGCGCATCGGGTAACGAGGGAGAGAAGCAGGGAGAGAGAGAAAAAGAGAACCGTGTGC
TTTACTGTGGTAAAGCATAAGCAGTAGAGCGGTTCGAGTCTCATCACGTGACACATTGGAACGCGTGTGTCCATCGACCCGGAGAATCTGATCGACTTGACTTGAAACCAATCAAAAAACGGCAACAAAAGGCTGAACCAATGAGAGATCAGCGGAGGGCGGGGCCAGGGAGTGGTTGGATCGCGTTTGGAAAAAGCAGT
AAAACATGGTCCAACTTGGTCCTAAACACCCTCTGGCTCAGCCTGCCTGCTAGAGTAGCCAATCCCCAGACTCTAGCAATTGTGTGAGCTGGAAAGTGATTGACAGGTTTGAGTAAACCTCTCAGTTTTTTAATGGTGTTTCTGGGGGACTCGATATTTATTTTTTTTGGGAAATAAATTATACTTTTGAACATAGATAC
TATTTAAAATGCGATTTCTATGTTATATTTCATGCTGCTTCTCCAATAAGATAGGAAATTATATGACAAAAAATGTGGACGTGTGAATGATTGACAGGGCTCATAACTAAGCAACAAGGGAATATATGTCCCAAAGCGTGCATACTCTTCTGTTACACACTCAACAGTATATACTTTTCCTTCACAAAAAAGTACATACC
TGCCATCAAAAACGACAAGTGACAGTCAAGAATGACCAATGACATGCAGGTTTATCTTATAACCAGCCAATAGGAATCGTGTTTGCGGAAGATTGACACCCAGAAATGATGACGTGTGACAGAGGACACAACGCTAAACGGTCGCCCTGTTACCATATCAGAATGTATAATGGATTTTATTTGACACACATTTTCAGGAA
TAAACAAACCCTCATGTGCCACACAGCCAATAGTAGAATGGAAATAAGTGCACAGACCCCGCCCTATGCAAATAGTTAAGTCTTCATTGGAAGCTTTGGCTTGTCAGTCAGAGAGAATGGTGGAATGAGGAAGAGCTGTCAGGATATCAGAGTTATATGTATTTTTTCACTGGTGGATTTGAGTGAAGATTTGAGGTCAG
AGCCTAAAATGCATGCATGCATCAGAACTGATTCAAACACACAGGCTTCTTGTAAACACTTGGTCTTCTCACTTAAGGAGGTAACTCTTCTGCGCTGTCATCAATTAAAATATTACAGTGATTGATTGCTGTGACCTCACTGGCACAGCAGGGGATTGACAAATCACCCAAGCTCGAAACAGTTGGGATTGTAATTTTAT
GAACAGACCTGTCTGTTTTTCCCGGATGGACGCCGCCATCTTTACTGTTTATGCAGTGACGACTGCGAGGGTGACGTGGCAACCGGCGAGCCGCTGTCTGTCAGCGTACAAGAACTCACACCGCTGGAGATCCTCAGTAAACAGATCAAGGAGAGCTTATCAGATGATTTTAAATCATTTATATTTTGAGTTTTAATTTA
GAAACAAGACTTCCTAGTCACAATACTCCTCTTCATGTCAACTGTTCTCATCACACCACCACAACACATCAGATGTCAGCTCAAGTACTGATTTGCATATTAAACACAACCACCAAAAAACCATCAAACACAAATCTTGTCATAATTACCAAACACAAAGGGTTACCTTCCAGACTTTACAAAGACTATTAGCCTCAGCT
GGCAGAAGAGCTATGCACTTAATCACACCCAGAAGACTGGTCATTATTGCAGTCAGTCAGGGTGAATTACCATATCAAAGGCTGACAGACAAGAGAACAGAATGATTGGCACGGTATGATGACAGCTCCTGTTGAAGGGACAGGACAGCCCTATCACACATATACGACACCAAAGGAACAGGGGACAATCCAAAACCATG
CCCCACTTTCTTCTCATTACTGTGCGCTGATCGTCGCCTTTCACTTTGCAACCTCTGAACCAGTGAATGCATGTTTAAGCGCTGACTGACAGACGCGCTCGACAATAAACTGATCCCAGATCAGCGTCTGTACGCACCATTTTGGGACACTTCTGTTATCAAACAAGTGAGCAGCAAATGAATCTCATGTTTTGTTTTGT
GTGGCAGGACGGGTGCATTAATGACCTGTCCTCAAGGCATGTTATGTAACAGTTAACAACATGTACCATTCATCATTCTGTTAATAAGGGACATCAAAGTATCACTCAAACTGTTTACAGCAGCCACAGATCGTGTCATGTTTAAATGGATCCTAATGTTATGACCACTTACATACATGACTGCATTCAGCCTTGGTACA
AATTAGTAAAATAGTACTATTCAGAACATAAAATAAGTTAAAGGCTATATCATGGATTAATAATGTCAGTCAAGTAGAGATCAATCGTCTTAGATTGACAGCTGTCAATTATAGCCAATAAGCAACATGATTTATTACTGCAACATGTGCGTAATGCCATACTGCAGATCTGATGTGCCAAGTGTAATACATCAAAATCA
TAAATTTCGACCCGATGTCAACGTGCTGAAGGAGTAGACGGAAGTCGAGTTTCCAAACACATCACTTGGACCAATCACATTCAAGGAAATTCTGACTGACAGGCGTAACAGCCAGTGCGATTCGGTAGGTAATCCCTGCCGGTTACGTGCATCTCAGCAGCAAAAGCAGAAGGATGGGTTTTACATGCTAATGCTTGTAT
ATCTGAAAATAGAGAAAGGGTGTTCCTGTTGTGACATTTGACTCACACGCTGAAAATGGCGGACGTGAAACAACAAATGATATGGTGACGCGTGCCTGTCAATCAATATTAGCGGGCGGGGGGACCGCTCTCCTACGTCAAGTTGCGGTTGATCTAAATACCGCTCCAATTGGTCCACCGTTTTTATGTTGTTAAATTGA
TCATAAGGAGCCGGGCATCATGAGGATCCACCGGCGCATGGAGAGCTGGTACCTCATGAACGGACTGCGCGCTTTTGTGCTGCTGGTAGTGGGACTGACAGCTGACATCTCCACTCATCACTCACCCGACGGTAAGAAACCTCATTCTACTGCTTCTTTATATATTTACTTTGAGGACTACTAATACGTTTCGTGCGACC
TGTTAGAGGAGGACGAATTAATCGTTTGTTTACCTGGGTCTCTTCATGGTTCTCGGGGCGTGGGCAAATCATAGCGGCGTTGTGATTGGCCAGAGCGTATGTCAATCAAACGACCAACGGAAGGGTGAGTTTGGGCGAGTTGTACGTGTCCACGGCCCTTAATCGCGTCTAAGCTAATCTTGGGCTACGGTTGGACGTCT
TGACAGCAGCAATGGTCGTTGAGCAAGAGTCACTTCCTAGTTGAGGGACTTAACGCTGTTTTGATTAGTTGTCGTTTTGGCGCGGTAAATGATTGACGTGAGTTCTGACCAATAAGAATTGTAGACAGCCCACTTTTTTCCGGAACGTCATACTATGCGCAGTTGATTAGTCTGTTGAGTGTTTTATCTATTTTACAACA
TGAATAAACTGACTCACCTTAAGCCAAAAGCTCCTCTGAGTTGAGTTTAAAAAGCCTTCTCTCTTAGCCCTGTTGATACTCCACTCACGCTGTCACTCAGACTGTGTACTAACAAGCCGGACGGGGCTCTGCATGTCACTCCAGGCACTCATGAATAATGCAAGAGGGTGTTTGACGCCCCACCTTTTTTTGGAGAGAGA
GCATAACTGATCACAAACTCCATTTGCCATTCATGTAAATGAGGACAAGCCCTTTCATCTTTTAAGCTTCATTTGCATGTTACACATTCATGATTGACGGCCTCTTTGAAAAGTTTTAAAGCATGTTTTTGTTTCCTCATTCCCAGGCCCCACATGGCTCTCCACCAACCTGGGCATCCTGACCTGCATCGAGTGTTCGG
AAAGGAAGTTTTAAAGTCACTACAGCAGCAGAAGGTGTCAGTGTGTGTGTTTTCATACGAGCGCGAGGGTCAGCACTGCTGGCAGGAGATGTGGTCAGCTGTCAATCATGTGGAGGAGTCAGTGAAGCAGTACATCAAACCTGCAGCCGCAGCAGAGCATCATCCATCCACACTCAGCATCAGCAACTCTGACGTCTTCT
TAAAACTAAATCTGCCAGTGTTGTTTTCATTCTCTTGTATCCAGACCTTTACATTTTCGGGGCTGGAGCTCCCTGTCATCGGAACTGAGTGATTGACAGCTGATTTGAACCAATGAATTTGCGTTTTGTTCTAGCGCAGTGGACCAATAAGAAGAGCTTGAAGGCGGGGCAAGCATTGCAGGCTTTTTTGTACTTCTTAT
GAGTGTTTAGCTCTCCTGCTAACAGCTTACAAAACATAACTTTGGCGTAGCGTGACATGACGTAACGTAAATGCAGCCATCGAGCGTTCTGATGATTGACAGGTGTTACCTGCAGCTTTGGAGAATTAGATTCGACCCAATGAATCGAAGCTTTTGAATCTGTTCAATAAAAAGATTCAGATTCAGTGGTACTTTTGAGG
CTGCTCAAAGCGTCGCTCCTGATTTGCATAACCCCGCCTTCTCTCGTGGGTCATTTTTAGACGGCTTCGCTCTTTCGCTCCTTTCATTGGTCAGCCTACATGCCAGTCATCAAGTAGGCGTGTCCGTCTGCTAGCAGCAGCGGCTTCTGTCTGCTTACTTACTGCCACTGGCTCTTCCTTTTTACATCCTTCACTGGGAA
AGAACTAATGTGCAGCCAGTATCTCAATACCATGCATGCTAATAAGCAACTACTGGTAGTTAATAGTGAGAATTGGTCCCTAAAGTGTTACCTAATGTATTCATTTTGATTGACTGGGATGATTCTGTAGGCGACTGAATCAGAACATACAATAAACAAACTACAAGCAGAGATAAATGCAACAAAAGAATGATTAAAGT
TTGACAAAAGCTGTTAAACATTATTTTAATGTTGAGGCAATTGTGGGTAATTACCCTGCATGATCTTTCAGATTGCCTGTGATTGATCACCAGTCATGTGTTGGCAGAATAGGGCTGTGCGATATTGAAAAAACAAAATAAAACTATTGCAATATTTCGTTGGTCTGCCTTGTATATTGTGATATAAATACAATTTCACC
CACAGAAAGCTGAACAGATCTTTTAATCCCAGTTGCTTTGCACACTTTGTGCCTTGTTGATATGATTATGCGTATTACTACTAATACATGTTAGTACGCGGCTGTCAATCAATTCGGTGGACAGGGAAACCGCCCTCCTATGTCACGATGCGGTGGGCCTCAAAATAGGAGGGATTTAAATCCTATTTTAACATTAAGAA
GTTTGTGGCAATACCAGGTCCGGTTTTGGACCACTGTTTTGCTTTGAGCAGTTGGGTTGACTCCCAGCAGGCCCCAATGAAGTCAGCGAGCGCGTGACTGACAGCTTTAAGCAGCTCTCTAACCTCTCTCCTCCGTCTCTCAGTGTGCCAGAAAGGGGCGGTCAAGTGAGCCCCTCAAAACTGGAAAAAGGGACATTCAG
TACTACAGCTGCACTAACAGAGATACACACACACGCCGAGCCCTGTATGACACGCCCACTTGAGCTGCTGGGAAAAATACTTCTGCTCTATTGGATCGTCCGACTGTCAATCACCGCCCATCAACCAAAGACTGTTCTACCTTAACTGTTTACTGCAACAATGTGGCAGATCATTATAATATAATATAATATAATATAAT
GGTTACGTCATTTGAATGAAACCCAGTACACACGAGTCAGATATTGGTCGTTTACTGCCTCCCACCGGTGGAGACGCGGTAGCTGATTGGCTGTCGAGCATGTCACTCGACTGTGCTCTTCATGCTGGTACAGGTTGAATGCACGGTGGTGGTAAAGTAACTCTAGCAAGCATTGAGGGTAAACGTAGAGAACTTTAAGT
GCTGTTTCTCAAATCCTCGTGAAGTTTGAAAAGGTCGTTACAAGCGTCGAGCTGCTCACCTGAGGTGCAGGAAGTGATAATGATGAGCAAGTGTTCATACACACGTCTGCAGTTTCATCTGTGATGCTGTCAGTCACATCGGAGAGGAAACCGTCATTATGCAAATACGTTTGATTGACTAATGAATGAATGAATAAACG
AATCCATTAAATTTGTAAAATCTATTGTTGCCTTAATTCCTTCATGATGTAGCAACACAAATCATTTGCGTGGAACCCAGCATTTTACAGTGTAATAAATGCCTGTCAATCAATTCAGCAGCTGGGGAAAACCATACTTGGTGTTTGTCATGGTGTGGTAGATCACAAAAATCGCTGGGATTTGGATGATAATTTAACAT
GCTGGTTTTGCTCTAGTGACATGTCAAAACCTGAGAACATGGATTTCTCGCATTAGTTAACTGAGACCCGCCAATTGCGAAAGGCGAGGATGAATGACAAAAAATCTGGCCAATCACGTCTTGAGGATGAGTTGAATGAATGTGTGTGAACCAATGGAGAGCGCGGGGAGGAGGGGGGAAGGGTCTAAGCTCTGTATGGC
TTTAATGTGCATCAACATTAAGATCGCAATCAATTTTATGTCAATAAAGTATTTCTGATCATCCAAATGTTAAATGTGCACATTTCATACCTGACAGTCCTCTCGTCAAGGTGGCCGCCATCTTAAACTCCACTGACGTATCAACTACAGTGGCCGGTTTGGACAAAAAAAAAAAACGCGTTGCAGTTATACACTGTAGA
CTCTTGAGGGCAGGTCTGGGATCAGTTTTGATGCTCTGCTACAATGGAGCCGAACACTGTTCAGTTTGTTACCGCTGATCCCATGTCAGCTCCGTAGCCCGGAACGATTTTTTTCGACCACGCCCCAAGATGTCACGTGATCAATAACAAACAGGAAGCAGAAGCTGTCATATGGCAGTAACATGACAGGAGAGATCTTC
GACACACCAATAGCGGGGCGCGTTTATAATGAGGCGTTCCTTTCTCTGACGACGCAGCCGCGAACGCTCTGTTTACTAGGCCGTGATAGGACAGTACTACTGTCATTCACAAATTACGTATGCGGAAGACACGTGAGATTGATGTCAAACGATACAAAAACGCTTTTGTAGGTTATTGTTAGTCTCAGTTTTGGTGCATT
TAAACGTACAAATGATGCTCAATGACATGATAACATCTCTAAGAAGTAGTGAGATAACGTTAACCCCTCCCTGCATTTAAAGGGCTTAGTGATTGACAGCTGTCATTTTAAGACGTTCACACGTCAACATACTCACGCCAAGGACTGATGTGTGAAACTAATGTACTAGAGGAGTGCAGACCTTTAACGATACAGAAAAA
CATTCACTTCAATGTCAGGGCACTTAACACCTGAACAATGCCTCAGGATGGAGAGCCTGGAAGCTTAACGCAAGACAATGGACAAAGACTTCATTGCCTACAATGATTGGCACTTAGCTAGCCACAAAACTCCAGCACACAAGCCACTCTGAAAGTAAAAACGGCCCGCGATAACCCTAAATCATACGTCTGGCTACGAT
TCACCAAAAATAATTTTAACTCAACTCTAGTGTAAGGTGTATAATCCAATTTCCATTTAAAATCTATCACCCATACTGCTGTACAACATTGGCTGCGAGCCGTGTCACTCAAACGCGAAATCCTCTCAAATCTCGCCCGTTCTGCGATGCGCGTGGGCGGCGCTGATCTCGGTGCGTCTCCTTTCCTCTCCTCCACCCAC
GAGTGCGTCATTACTGCGGTGACCAAGTGACTGATGATTAATCCGCGGACTGTCGCGCCCCCCGCCCCGTCTAACTGCGCTGTCATTGGTCGATCCTCCTGTCATTCAAGCCACGCAATCCCTCCTCCTGAGGTTTAAAACGCGTCTCAAAGTGAAAGACAAACTATTCAACCTGTAGCTCTGGAAAGGACAGTACATCC
GTAAACACAGTGAACTCCGCGTCTCTTCACACGTGATTGGATGTTCCGTGTTCATAATCTACTTAGATTTACGGCGGCTTCAGTCTGATTGGTCGACTGCGGTGTCTGTTTAGCTTGAGGGGCGTGATTATCCGTTCACAGGCAGGGAGTGAGAGTTGAGAGGAGTTGGGGTGTTTGCACGCTCAATCCTTGGAGAGGAC
TAATTATAGTAAACTAATTATCTGTATTAAAAACTGCTGTTTACATTTGTTTTATGACAGTAAACTGATAACAGTCTGCAGAAGTTGATTGACATTCTCCCTTTGTACATGTCATCGGAGGGGGGAAAGCCCCGCCCACTATTGACCATCTGTCACTCCTTAGCATAAACATAACTGTTTTTGCCACTATGCAGACACAT
GGGAAAAACACAGAGCTCCGTCCTCATTGAAAAGGAAATGACACCGTGCCAAGCCTCATCCAGTGCAAATGGACGCCGCGAGAGCCGGATGATTGACAGCTCCTCCTCCTCTGCTCCATCACTGTCCGGCCTCCATTAGACACCAATAATCGGCCGCGGGTCACAGCGGCGCACCAACACTTACATTCAGCACACAAGCA
GCTGTGGAATCGGCGCGGTGATGAGTTGCGTTGGACATATCAGGACGCTGCAGCTGGAGGCGTTATCAGCCGCGCACGCAACGCACATCAACCTGGATTAGGCTGTCAATCAGCGGCCCGCCGGATCCGGTGCTACGCCTTTGCTCAAATGTCACCCAGATCAGAGTCATTTCTGGGCTAATTGCATCTCGTTCGGCCTT
ATTTAAGACAATCGATCTGAGCAGCTGCAAGAAGTCGGAACACACCTATTAACAGCCTAACAGACTCCTCCTACTCACAATTTCAGTTTGATGTCATAGCGATGACAGCTGGAGGGGCGTGGTCGAGGCGTAGCAACCTGGGGGGTCAGGGGCGTGGCTGTCCCCCTCACTTTTAGAGACAGACCATTCAGAAACAGGTG
TGCAGACCTGCTCATTGGCATGGCTTCACTGACAGCAGAGCACCTGGACTCAGGTGAGGGTCCGGAACACTAATGGACCCCCAGCAGTTTGATTGACAGGTCAACTTTTGGCAAACCACAAGAGCATTACTGCCACCTGCTGGAGCTTCAGACCAGAGCATATCTCCCTCAGAGAGCCCTCTCCACACCGCCAGCAGAGT
CCATATGGTGAGACACACACACACACACACACGGTACTGTGCGCGTGCATTTGATTCTACTGTCCGAGGAGCCGCTCATGTGCTGGGGATGATTGACAGCACAGGTGTGCAGTGACCCGAGGTCTTCAATCACGTCCTCCTCCTTAGAGAGAGCGAGAGTAAAGTGTCCATCTGTTTGCGCTCATCATGAACACACACAC
ACGCCTTCACTCACGCCACCCTGCGATTGGCTGCCCCAGACTTTTATGCAAATGAACCGCGGGTGTATTCAAAAGCCACGAGCTGACGTCACGGCTCAGAGTGGCAGCTGACACACGGAAAGAGAGAGAGGCAGATGGAGAAAGTGAAAGAATCCTGAGGAGAAACAACGCGAACAGATACAAGAGGAGGATAAAAATAG
TGATGCTGATGCTGCTGGGCCATCCGAGTGTCCGTCATCGCGGAAAACCTTCAGCTGTCAGTGCGCGAAACCCGCGGCTCTTACGCGCGCATCATCAGCTGTCGGTGCCTGCGGCGCATCGGCTCTGCGCAGCGCCTGCGCACTGGAGCTGAGCGCCATTCAGCCTGCATGTGAAATAAAAAAGGTCACATTACAACACG
TTTGGAAGTTAGCATGATAACTGGAGAATAAAGCGGGAGTTGATTGGACGTTAAATGGTTGTGGTTTGCTATTGGTGGACCTCATGTGAGTGACAGGTTGATCCATCAGAGAAGTTATTAAAGATGAAGGGGAAGTCATTTAATGACTGATTCTCCACCTAAAACTGTCCTAATATTGTATTTTAGGGATATTATTTTTG
GATTTATGGATAAACTCAACCTCTGTCTTTCTCTCAGGACTGACTCTGAAGTCTCGAGCTGATGCTTAAATACTGAGAGGGAGGAGACACGGATGATTGACACTCCACAGAACCGATGAGAGGTATTAATAAGGTATTGTTAGATCGTAAATATTATTTCATATAATAGTTATTAATTAAATAATTATGTCAAATATATA
CGCGCGCACACACACACACACTTGAACGCATCCGTACTAGAACGCAGCGGCGGCACAGATCAATGAAGAAGCGATATATGACGTGTTTGATTGACAGCTGCTCACCGGTGTCATCGCCGCGCGGGAAATTCGCGTCCAGATGAGTCTGAACACACAAAACATTCCAGAGAAAACTCAAGAAGAGCAAATCTCCAACTGAA
AAGAAGCGTCTTTTTTTTCAAAATTTACTGACGTTAAAATAGGATCCAAATCCCAGTGATTTTAAGGCCTACTGCAACGTGACGTAAGAGTGCAGTTTTCTCCACCCACTGAATTGATTGACAGGCACCATGTTTCTATAATAGACCCTTTTCACATTTCCGGGTCTCTCAGTAGTGGAAGTCGTCATAGTAGGGAAAAC
TAAAACTGTTGTCATGTTAACTTGCTGCAGTAAACAAATCCAAGTCCGTAATGCGTGCCCCGCCTTCACGCTCTTCTTATTGGCCCACTGCTCTAGCACTGAACGCGAATGATTGGTTAATATCAGCTGTCAATCACTCAGTCAGCGCTTCTGGCTTGGGTGACAGAGAGAGAGCTACTACCGCGAAAAATTGTAAAGCG
GTCTTAGAACTGACCAATCATAGGTCTGAATTCATGGGGGCGGTACTCAAATTTGGTTGTGTGACGCATTCTCCAAAACTGATTGGTTAAAATAACTGCCAATCATCTAAAGACGATCCGCAATGACAACGCTAGCGGTTACTTGACTAGGAAGTAGTAGAAGTTGTAGTGCGAAGATGTTTAATTAACAGCCTTCAGGA
CAGGAGCATTGTTCAAGGATTTTAAGGATACGACCGTGATGGTCACATGCAAGCAATCCTTTTAACTTCCTGTCACTATCCACAGCAGATCTGATCTCACTCAGCTGTCAGCACAGGTTATCAGCCTTGGAAAAATGGATGAATGAGTCTGAATGGGCAGAAATGGTGACCAAGCAAAGCAAATGAGTTAGCAAGTTTAG
CTCAGTGTTGTTTTCATTCTCTCATCTTCAGTGCTTTACATGTTCGTGGTTGTAGCTCTCCCTGTCATCTAAAGAAAGGCATCGACTAAGTGATTGACAGCTGATATTAACCAATCCGTTCGCATTCAGTGCTAGAGCAGTGGACTAATCAGAAGAACTTGAAGGCGGAGCAAGCATTGCTCGCTTAGTTTAAAACAGTT
CACAGCCCCTACCTCGCATATTCACGTGCTCAAGTGGGACGTGTGCGGTGTGCTGTCTATGTGAAACACCGGACTTCCGCTTACTGGAGCGCGGGTGACAGGCAGCTCTCATACAGAAAGAAGTTTGGTAGTAGGCAAGTGCAGAAAGTAAAGTTTCCTGTCAGAAACATCAAGGGGGTTCAAGGAATGAAGATTCTCTC
TTCTCTGAATGAAAGACTCTTATCCTGTTGCTATTTCTGCAATAAGGTAGGAAATTAAATATGACAGAAATGTGGATGGGTGATAAGTGGATGATTGACAGAGCTCATAACAAAGCTACACAACGATCTGTTAAGAGGAAGTAGTATGTCCTAAAGCTTGCGTATTTGTTTGTTGCACACTCAAAAGTATTTACTTTTAC
GTTCCTTTTGTTCCTTAACTTGTCCGAATCATTTCAACGACTCGGTTCTTTAGAACGATTCGTTTCAAAGACCGAGGCGCAATTACGTCATCGAGTTGTCTGTCACTCATTCCATCGTGACAAACATTTCTTATATAGGCACTCACAGGTGTTCATTACATTTTTGTGAACAAGTTTTATAAATTAAGGATATCTGATGT
AGATGCAACCAGTCTGTGCTCGGGATTGCACTAAATCCTCCCCTGACAGCAAGACTCGGAGTCTCTCGTATGGGCTGTACGGTCATTGGCTCCCCGCGCTGTCCTTCAGTAATCCGGGTTAGGTTGACACCTTCGCCGGCGTCGTTGGTGTCACGGCAACGCAGTTTGTTACCGGATCGTGTGTGGCTGCGTGTTGTTTT
CTGTTAGTCTTTGTTTAAAGCCCGTCCGCTAGAGTGATGAGGGGAAACTGCACGGCAGGACAGGAACGCCTCGCCGCGCTACGAGTTTGTCACGTCACTCAAAAGTCCGCGGCAAATGATTCCTCTTCCCTCAAAACGCAGAAAGGGGGCGTTCACGCGTTTGGAAACGTTCAAAATAGTTACATAGAACACAAGAGCTC
TTTGATGACTGATGATCACAGTGAGCCGAACATATCTTTTAATCCCTGTTATTTTGCACACGACCTTTCTTGTTGATATGATATGTTAATATACAGCTGTCAATCAATTGGGTGGGTGGGGAAATCGCACTCCTACATCACGTTTCAGTGGGCCTCAAAATGGGAAGGATTTGTATTTTATTTTATCGCCAGGAAATAAA
CCGTAAAAACGTGATGTTACATTACGTGGGCGGATAGATCTGACCAATAAACTGCGTAAGTGCTCCTTTGCGTCAGCGAGTGGGCGGAGTCGACTGATGGCTGACTGACGGTTCACGGGGTGAATTAAAATTGACATTCAGCTAAAGGACAACAAACTCGCAAATATTCGACGCTCTCAATGTTATTTAGATAGAGAATA
TTCGCTCATTTCAACAAGTCCCGCCTTTGACCCGATCTTTCTTTCTTATGATTGGATGTTGCTTCATTCAGACAGCCTACGATTGGCCAGATTGGAAGTCGCTCACACAAATGTTCCAATCATCAAAAACGGTGACCAGACGAAGGGCGGGATTTTTCAGGAAACGGGTGGGCTTGTACAAGGAGCAGCAGTGTGTGTGT
TCTTTTTCTCTCACTTTATCTCTCTCTCCCCATCCCAAAAGATTAGTATGAATCTCTTGTAAAGGAAATCAACACTCCAGATCAAACTGGCACCTGTCAGTCAACACTGAAAGTGCTTTGCCAACAATCTGACATCATTGTCCTGTGTCACCTCTAGCAAAAATATACAAGGTATAATAGCACCTTATGGAACTTTGATA
ACAATCTCCACAGTGGAGAGCACATTGGACCACAGTCTCGCTCATGGATTGTCTGTATGGCAGGTCTGTGTGAGCTCCAGGTGGCAGTGCTGAGTGACAGGGCAGGTATTGTTAACGTTTGCACCCCTCAGGGTCTGGCTCTCTCTCCACAGGCACCTATTGTCCTGCACTGTATTAGAGGATGGGGGAGAGACACTGAC
TTTTGACCGAGTATTCGCTTGAAAAGCAGCATGCTCTGTACCTTGGGAGGAGTTGTGGCCGCCATGTCGACTGCTAAATAGACGACGTAGCACCGCTCACGTGCCTGTCAGCGACCCACAACAACACTGACGAGTCATTTTCCGCATGGCCAACGACGCGCAAGCGCACTGCCATCGTTAGCAATAGCATAATAATAATT
TGTCCTAAAAATATGTACTTTTTTTGTGAAGGAAAAATAAATACATTTGAGAGTGTAACAGAGGAGTGTGCAAGCTTTAAGACATGCCAACTCCTCGTTAACAGATCGTTATGTTGCCCTGTCAATCATCCACACATCATCCACATTTGTGTCATAATGAATTTCTTACCTTAACGGACCCTGCTGAAAAATCCAGCTTA
GTTCTGGGGGATCATTAGTAAGCTCGTTTGTTTCTCCGTGTCGTTAACAGAACAATCTCGGAGAATCTCCAGGGAGCGTTGCTGACCTTTGCTCGAAACCTGTCAATCATTCATCAGGAAATATCAGCTCCAAATATGCAGGGGGCAAGCAATTTTAAGGTATGTGGGTGTTTTCTTAAGCTACTTTTTCAAAGATTGTC
TATCCCAAATGTTCTCAAGCCATTCTAAAGTTTATTGTGAATTATATGAATGTTCAAGGGGTTAAATTCATGTTCAGTTCACCACTTACTGCCGCTGTGCCTGTCAATCATTCTCCATTCATTCACAATTAAAACTGTGTGCTTTTGTGACAACACCAAAAACTTTTTCCAAGACTATTTGTTCCTGTTAATTTAAGTAA
TTTTTATTTCTTGACATTAAAATAGGATTTTTGGATCCAGTGATTTTGAGGCCCAATGCAACGTGATGTAGGAGTGAGATTTTCCCCACCCACTGAATTGATTGACAGGTGCCATGTTTCTATAATAACATGTATACACATGTCCACAGAACATTTTTATTTTTTTTGCAAATAAACTGCGATTAAAAAGTCTGTTCCAA
ACTGTGGCCATTCCCACAGGGAGTCTGACAGGCAGGTTGCACACACTGGGGTTCAGGGGTCAATGAGCATGGAGATGGGACAGAGAGGGGGGGTTGTGTGATTGACAGCCAAACAACAGCAACTCCTCTGACTCACAAGTAAAAACTAAATTACAATATATTTATTTATAATCAGTAGTATCTGATAACCACGTAAAGTC
GATTTAGGGAGGCAGAGGATAATTAAAGTGGGGTGAATGTTAAAGTGTTGGCTCCTCCTCCACCTGTTTAGCATGCAAGAGCTTCAGAGTGATTGACAGGCCAATCAATGCAGTGAGTCAGCACAGTCTGCTCAGCAAGAGCCCTAAGAGATGTGACAGGAGGGAGGTGGTGTGAAAAGAAAAAGAAATGGACTCGAAAA
TGATGATTGATGATCACAGAGAGCTCAACAGATCTTTAATCCCAGTTGTGCATGTCTCGTTGATATGATTTTAGGCGTTACTACAAGACGTTAATACGCAGCTGTCAATCAGTTTGGTGGGTGGGGAAACCGCACTCTTACGTCATGTTACGGTGGGCCTTAAAATGGGAGCGATTTGGATCCTATTTGTGGACATAACA
TACACGTGACACAGCCACATGCAACGTAAAACGCAGTCAGCCTCTTTTCTCTGATTGGATGCTTACACGACGCCGCAGGATCCGATTGGAGGAGAAAGATGTCACTTCTAAAGCACTGACCCTATTGTTACTGTTGTTTTATAGAACTTACGTCAATCGTATCTAAGGTAGTGCCAGTCTTACGACCATAATAAATATTA
CTGTAAATATGCACACTTTACAAGATAATTGCATTTTTTTTTATAGCCGCCGAGCTGAGTTTTACTGTTTTGTTGGGAGCTTTGCATTGAATTGTTTGTGCTGTCAATCAAAGCCTGTGCGGTGATTAAGACCCGACTCTGCCTTAATGAATGCAAATTGGCACATCTGCTTCTGTGAGCTAGCTGGCCAGACTGTTCAA
AAATTAAAAAAATCCCATCAAATTTCACTATCATCGATATGTAATGTTGTTTTACACCGTTGTCTGTCTCTGCCTAGTTTAGCAACTTCAGTTGGAAAGTGATTGACAAACAGGCTTGGCGCATGCGCGTTACAAATCGGCTTCTTCCAACGTCTGCACTTTTTCTCCTCAAAGATCTGACAAAAAAAGATATCTATATT
GCGGCTTACATTATCCAAAAAAAAGTATAGCGCAAGCAATCTTTTACGTAATAGGTGTAGAGAACTCGCCTTTTCCAACGAGCTGATTGGCTGGAGGACCTGTCAATCTACACCCTCACAAGCACCCTCGGTTGCGGTGTGAAGTTACTTTCTAAAATGACACTTCGGGATATTTTTGTCGGCACGATGTTGCTGTTTTT
CACTTTTAAATTTCGTTTAAAGGGACGCATGTACATCCGCGTGCTGTTTTCAGTGGAATACAGAATTATATATAACGTTTATTGTTTGTGACTGACAGCCACAGTCACTTACGTTGCAGGTTCTTTACAATAAAAGTAAAAGGAGGCGCTGTCATTTGAATATATCACTCCCTAGTCCAGTTGAAAAGATATATAGGTTT
GCTGTGGTTACGAGCAGACAGTAGCAGCCAGCCCGACTGTTGACCATTCACCGCTTGATATTTGAGCAAGGAGGCGGGACCATAAAGGCTGATTGACGCGCCTTCTAGCCAATGGCGTGGTTCTCCAAATAAGGACGCGCTTGAAATGGACAATGAAAGATTGGGGTGCTGCTGCGTGTTTGGAGGTCATTGTTGTCCAA
GTTTCATGACTTGTCACATGGGACAACAAACCATGCGTCACTTGCCTACACGATCAAATGGGCGTGGTTTATTTTAAAACGGGGCGGTGTTAATGTGAGTGACACACAAGCCATCAAATCAGAATGTCGCCTGGTTGCTGGCTGGAGATATTTGTTTATGTTGCAGCGCTCTCATAAGTTTTAGCTGTTTGTCATCGACG
ATTTTTATTTTTTTTAAGTAGCTTTTCATGCAAATCATTCCACATGCATTTTCTGAAGATGCCTCATTTCCTACTTTTGATTGGGTAATACTTGATGTCATCGTTAGTTTGATTGATCTTTTTAACTGTCCAGTGAGGAGGGCGGGTCTTTTAAGCAGAATCTGTCATGTCTTGACAGAGAGTAATGGCAGATGCTTCTC
TTTCAGTTTTCTTTTTGCAAACGAGCCGCTCTGTCGTTAGCCTAAATTGTCGCAGCTGTGCTGCAGAGGGCAGGTGCGATCGAGTGATGATTGACAGCTCTCTGAGCCACTAACATTGCAATAATATTGCAGTCAATCAATAAGATCAAAATTCATGTAGCCATTAGCTAGTTTCTCTTTTAGTCAACCTTCTGGGAAGA
AGTAGCTTTAAATGATGTTAAATCATGAGCCCACAACACCCCCACAGGGCATCAGTATCTATGTCAGATTCACATGTAACAGGCACATGATTGACAGGGTCAGAAGATCAACTGATGCATTATGGGAAAGGATTAATGCACGATGACTGATGAGCTATGGGTTTACAGAATACATTCATCCAGTTGAAGTCTAGTTGTCT
TCTCAATGACAGATCAGTCCCGCCCTCTTGTATCAAGCTCCAATCTCATTTGTCAAAAGGAAACTTTCCTCCGTTACCTCATTTGTCTCTTCGATAGTCTGTCACTAAAAAGACCCAATAAAAATAGCGCAGCAGCCGTGATTGGCTATAAGGTAGAAGTAGACAAGCGTCCATTGGCTGCGTGTAGCTATGTCCACACC
CATCGCCATTCTCTACAGGTGAAAGAGTTACGCCATGTCAGTAACCAGTGACGCGCTTCCTTGACAACAGACACAAACTCACGGTGGAGGCGCGGTCACGTCACGTCAGTCAGAAGGGATTGATCCTCCTCAATCTCAGCGGATTTAATACACTGCTGCTCCCTGCTGGATCATTTGAATACTCAACAGGTTACTTTCTT
TCTCCCCGAAGCTTTATTCCCTCTGATTTGCTGCATGTCACAACTAGGCGGGAGCTGCGCTTAATGGGCGTCCTCTAACATTCTGATTGGCCGTTACACACGTCAATGATCAGCGCATTTCTAGTATCTGGTTTCCTGTGTTACCGCCCTTGGGCTGAGACAGTGAAGACGGCTGCGGGAATTTCTTAGCCTTCCGACCA
CACATAAAACAAAAATACAATATATATGCCAAGTTCAGCAGCTAATCAGCTGGAATCAGCTGAGGTGAAGTGATGACCACCATTGAGTCCAAGCTGTCACTCAAGTGGCCACGCCCTTAATTATGCAGATTTTATATAACTTAATAAAAACAAAACGCATGAGTTATAAAAAAAAATCCACCCCCTCACAGTTGTCATAA
CTTCAGCCTCCTCCAGCACCGCACTTCAAAACTGCCGACTGACAACTCCACCTGCCTCAAGCCCCGCCCATCCACACGGGTCCCCCTTACTCGCGTGATTGATAGGTCGCTGAGCCAATAGCAGCAGAGGGGTTCCGTCTAATCCCTCCCAACGCACGAGTGACGTAGGGGAGTGAGTGGCATGGCCAATCCTGTGAGCA
AAAAGATACCGTATAACCCAGAAATGAACTGAGTAATTAATATTGTGTGCGCACAAACAGACAGATGAAATGGCAGTGATTCGCCAGAGGGTGACTGACAGCCCGGTTCCCGCAGCTGATCTCGCGGCGCGGAGCTGCTTGGAAACAAACTGCGGCGTCTCGAGTTTCCGCGCGCGCGATCGATGGCTGATGAGCCGCTG
CCAAAGATATACTTGCTATTATTCACACGAGTTTCCTGGTAGTACAGTACGTTACTAGAGTAACCCAGTCACGTCTCGGGCTCTGATTGGATGACTGCGCTGCCAATCATGTTACGGCGCAGACTGCTATTCTCCAAATGAATTCACAGAACGCTGGCCGCGCGAGTACACTCAACTGCTCAAATAGCTGAGCGATTATT
TTTACCGCATTGTTGACCAATATCATCAGCGTTTACACCCATGCAGAGCTGAATGTTTATTCTGATCACCTTTTCCCCTCATTATTGTCCTCCATTCAGGCCTGTCACTTATCCACCTCACAAGCAACTTTCCCCAGTGTGCAGCGGTGTGTTGGAAAATGCGGAGAGCTATACAAACACCAGGCCTTCCTAAAACATAT
ACGTTCTGCACAGACAAGCTCCGCCCTTGATCTGTTCGTTCTGGGCTATGATTGGTCAGAGCTGGTTATCCGCAATCAGTGATTGGACAGTTGAGAAGTCAATCATGTAGTTGTAGAAACAACAGCAAACAGAGAAAATAAATTAGCATGCGACAAAAACGCCCACTTTAGTTTTCCTGAAAGAGGCGTTTCTTAAATGA
GGCATAAAACAGCACAAAAATACGATATATTTGATGAGTTCAGCAGCTAATCAGCTGGAATCAGCTAAGGTGAAGTGGCAGCGACCAGCGAGACCCAGCTGTCACTCAAGTTTCCTTAATTATGCAGACTTAATATAACTTAATATAAATGAAACGGATGAGTTTTAAAAATTCACTCCCTCACACAGTTGTCATGAAGG
CTGTCAAAAACAGGTAACGCGATGTCAATAAATGTTAACTGACTCACCGTTACCTGACGAGATTTCCCGCGCGCGCACTTTCCGGATGTTGTGATTGACAGTTCGCGTGGTAAAACAAATCCCAACATATTAAAACTACTTCAAAGTTTGTTTGTGTCAAAAACCGATCCAGAATGCTGAATACAAAAACAGATGCTTTT
CGCTCATCACCACTCTAGTCTATGCGGGTTTGTAGAATCACTGCGTTTAAGCTGTTTTGTACTGTTAGATCATCTTTCTCTATCCATCCATATGTCTGTCTGTCTGTCAATCAATCAATCAATCAATCAATCAATCAATCAATCAATCAATCAATCAATCAATTAATTAATCAATTAGTCCATCCATCTATCTATCTATC
TTCTTTTACTTAGCTATAATTAATCCACTTGTGAATTAATGAATTAGAAAACACCTCACTGATACTACGTCAACAAATTAATCCAATCAGCTGTCAGCAATGTCCATGCAAACCAGTAATAATGAAGTGACGTTCGCATACGCGGATCCAAAATAACAGCGTTAGCATCATGATATTCACATTCAACGACTGCCACACGA
ATGGCAAACGTAAAAAACGGGAATATGGAGAACTAAGCCCCGCCTTTTAAATAAAAGCGCCAATCATCAATTGAGCCTTCAAGTGTAATTTGATTGATAGGTGTTCTGACCAATCAGAGCGCAGATGTTATGATGAGCCTCGTTTACCGTCTGTTTTGTTACCTCAGACAACAATTAGCGTGGTTAGGTTAGGTTAGCA
GAATTATATATAATTGTGTATATAGTCCGCTGTATGCGTCTGTGTTCAGGAGGAAATGTTTCAGACCGCGCTCGTCAATGTCAAACTGCCGGAGCGACCAATGAAATGATAGCAGGCGGAGCTTCACTGCTCACATGAGCCAATGAGCTCCAGAGGCGCGTAAGATTTCAACGGTTGAAGACTGAGGTAAGATGTTAGCA
GTGAAGCCTAACCCAGGGTTCCTCTCCGCTCCGGTGGAGATCGAGTTTCCTCACCTGCACAACGTGAGTCTCTGTCCTGTCAATCACACCTCAGTCACATGTCAATCACTCACATGGGGGCGTGTCTTGTGATCTTATCCACACCCACTGACCAGACTGTGTGTGTCTGTCTCTGCAGGGCACCGTCAACGAGACCTGCA
GCTCTTTACTCACACTGCATTTAAAACAAGCCCCGCCCCTATCTGATTGGTGTTTGCTGGCGAGAGGGCAGTTTAATCTGTCACTCATCTCAAGCTCCGCCCACATCTGTTATTGATCCAGAAGCTGCCCCATTTGAATATTCATGTCAGCACCACTGAACACATTCAGCCCCGCCCCCTGACATTACAGTAATGTAGAA
CTTTTGAGTGTGTGACAGAAGAGTGCTCAAGCTTTGGTACAAACTATAGTTTATTAAGTATACCTACTCTTAACGGACTGTTCTGTTGCTTAGTTACGAGCCCTGTCAATCATCTCGACACATCGTCCACATACTGCAGAAATCTCGTCAGGCGTTTAGATAATTATCCGTTTAGAAATAAATGTCCAAAACATACGTAT
TCCCATAGCGCTTCCGTCTCTCGGAACTACACTTCCCATCATGCAACAGCAGCGCGATCTTGAGCGTCAGAGGAGCCCGTGGAAAGTCAGTCAGTCAGTCATATAAATGAATCATAATAACGCTGGAATAAGCGCATAACGGCCGCGTGTTTTACTGTAAATAGTAACGGCAAATGGACGCGGTTTGCTGAGGCGCGTCT
AGGAATAAAAAGAGTCGTGATTTAACAGGTCCCGAGTGTCACTCGCGGAGATCACGCCCACGCTCAGAGGAGATTCTCGCTCTGATTGGTGGATCAGTCTGTCAGTCAAACAGATTGTGAATTCCCATTGGTTGGCGTTTGTTGTTATGCTGCATACACGTTCCCTCTATTGTTTAGTGTTGATATTGTTGGATTTTAGA
GCTCACAATAGTTTAAATAAACTAACGTTAAAATCAATTCTGTTGGATGAATTGGGTTTTATTACTGATTGGTATATCAGCCAATGATCTGCCAGTTATGAGCTGTCAATCAGAAGGAGGCGGGTAAAGTGGAACTGTGTGTGTGTGTGTGTGTGTGTGTGTGTGTGTGTGTGTGTGTGTGTGTGTGTGTGTGTGTGTAT
ACATCTAATAACTTTAATACCTGCGCGTCCGTGTGGAGCTCTGATCAAAGTCCCGCCCCCGCCTGATGTGAGCTCGCTGCTCGTTGGTCGCCCTTGGGTGTCAATCAGGTAACTCCATGCTCCGCCGCCGCCGTCTCACACGCTGATTGGTGGATTCCGCCTGAACTGATGTCTGCTTATATGATGTCACCTGCGTCGCT
TTTTCTGTTGTAAAGCAACAGCTTGTACTAACACTAGTTTTGTTAAGGTAGTTTTTATATAATTAATGTCAAATATTAAACAAAAACATCTTGATTGACTGCAGTGGTTTTGGAGGCGGAGCTTGTCAATAGGAGATATGAATGTTGTGTGAAATACAAGGAATAAAATTTGCGTTTCTTTCATTTTTAAGATCAAAATT
AATAACAATGTCAGCTAGCGAAATAAACATTGTACTTTTGATTTCAAACGGACTGTAAATATGAAGGAAATATGGATGATCCGACAAGATGATTGACAGGGTAATTAGCGGTCCGTTAGCGAAGTAGTAGGCTAGCTAAATCCTCAAGTCTTCATTCTCTTCTGTTACACACTTAAAAGTGTGTGCACTTTATCTTCACA
ATCAAGGAGAAAGTGTGAAGGTGTGAAGTATTCAGCCCGATGACAGAGATGCTTTAACCCACCAAATCTGTCAAACCTTCAATTATGACGTCACAATGAACCTGTCAATCACTCCGTATGGATCAACAGTCAGTCAGTATGGAGTTCAGTGGTATAAACTCTCATACACACATTAAATGGATATCACACACACTCGGTGA
GCAGCGCGCGGTGACGTCAGGGTGAGTCTGTTTACATTCGATACATTGTAGCGTTTGCGCTGCGGCGGCTTGTTTGATCTGCTGATTGATGCGTGCGCGCTGTCATCCTTCACATCTGATTCGTCATCATTCATCTGCACTGATGTCAGCAGCTGATTGGTCCCCTTATCACTGCGGTATCTTCCTTGGTTCGCGTCTTC
GGCAGAATCAAAAACAGGACTAATGTCCTATGCTAATGAGAGAGAGAGGTGGTCACCAGTGGGCGGGGCTTCCTCCCTCTGATGACACGTACAAAGGGAGAATGTCAATCAAAGTGTTTCTGCAGACTGTTAGCAAAGAATTCTGGCCCAGATTTGGCATAAATCCTGCACAGCAGGGATTCTTCCAGGACTGGCATACA
GACTGGAAGATGATGATGATGAAGGAGGAGGAGGTGTGAAGGTGGAGGTTGTTTCAGGTGGGCGGATCTCTTTTGTTCTCTTTTCTGTTTTTTGATTGACAGCTCTGTACCTGGAAGCGCGACGCCAAAGGGAAGCTTTTATTCTCTTTAACAGCTGCTGTGTGTGTGTGTGTGTGTGTGTGTGTGTGTGTGTCTGCATC
GTGGAAACCCTGTAGCCCCGCCTCCGCCATCTCTTGATTGGCTGTTATTTGTGGAGTCGCCGTTGGGTTTTATATGCTCCTACGCCATTGGCTCGTGCCGCGGTCAATCAGAAATCCTAACTCGCTCCATGTTAGACTGAAGTGTGTGAAAGTACTGGCGAGTGACTCCCGTGTGTTCAGTCATTTCAGCGCGTAAATGG
TGATATAATTCAAAATCATTTGTTTAAATAGAATAGACTTACCACATTCGCGATATACAGAACACATGTGCGCTGAACGTAGTTCCTAGTCTAGAAACTGACACATTCTTGATCCAATCAGATTGCACGTTAGACAAATAGTCCCGCCTTTTTTCTTACTCCCGGGAACATGATTGGCTCGTTTAACCCCCAGGCTCCGC
CTTCTCACTCAGGGCTGTTTATGCTAATGAGGGAGAGATGGTCACTAGTGGGCGGGGCTTTCACCCTCTGATGACGCGTACAAATGGAGAATGTCAATCAAATTGTTCCTGCAGACTGTTTTTATCAAGCGTGATTATAAACAATTACATTAATACATTTTTACCATTAGAAGCTGGTTATATTCACACACGGCTGCCAC
AACTGTAAACAACCGTTTTGAAGCTCCCCCTGTTGTATCCACGGGCAACGACTGCAAATCCCAGATCCTCCGCTGATTGGATGAGCGGATATATTCAGATGTCAATCATCGCCTGAGGGCGGGGCTGGCGCGGAATTGTCCGAGGTGCTGTAGTGTAGTTTGTAGTGAATGGGCTGACTGGAGATGGGATTCAAGCATCC
TATCTCTGACTTTACCTTTTAAGGATTGAAGTGTCTCCATCAGCCCATCGTTTTCCACTGGATGTGTGTGCAAAGTCTGATCAGTGGTTGGTCTGTCAATCAAGTATTGACCATCTGGTGTCCCACAAAGGTACCAATTGTACTTCACTTTCTCAGTGCTCTAACATCCTGCAGTGATTCCCGCATCGATCATTTCAGGA
TTACATTTCCTGATGTTAAAATAGGATCCATATCCCAGCAATTTTGGAGCCCACAGTGATGCATTGTGGTTTTCCCCACCCACCAATATTGATTGACAGCCATGTATTAACATCTCTCCACAGTAACACGTATAATCACGTCCACAAGACAGGATTTGCAAAGAAACTGGGATTAAAAGATTTGTTCCAGTTATCTGTGA
CCGGGAAAGGCGAAAGTTTGTTGGAGGGATGAGACGGATAATAAGTCACCAGAGCGTTTCCCGCTGAGTACCATCACAGAGCCACATAAACCACTCATACCTGTCAATCAAGTAAAGATTGGTTCTGATAGGCCCGTAGGGAAGGAGGCGGGGCCAATAGAAGGTAATCTGACAAGAGTTCACTCAGCACATCATTAAAA
CTCAGGCATCTCCATGTCGATGCTTGAGCAGTTTCTCCCACTGCTCTACAAAAGACGGGACTGAATGTTCCAGAAAAACACAGCCGTTTTAAAAAGGCACCATCAGATTGATTGACATCTCCTGACGCGTTTGCAGAGATGCTGAAGTCCAAAAAAAGATGGCGGTCACTTCGTGTATGTTTGTGGGGTTATTTTGTAGA
ACAACCAGCGCCGAGAGCCAATCAGCGTCCACAAAACTGTACAGTAGCCTGTAGCGGCGACGAGGGCGGAGCCATCTGTCAAAGTCCGCTTGATTGACAGGTCGTTCGGGCCAATCGCGTTATGGGAAAACAAGAAACAGCTGGTTGATCCTGAAACGGCAGCAGCAAATGGGAGTTAAAGGGAGGGGCAGCCGAAGGGA
CAACCAACCATTGGATGGTAAAGCCTTATTTTCCAGCAAAACGTAACCTTTGACCTCCCCTTAACAGGTCAACGAGACTCACAGCAAGAACCCAGGCTTCCCTGTCAGTCAAGCAATCGTTGACCCAAACTCCCCCACCTTCACCCCATTATTATGAGCTTTGTTGAACTGAAATGAAAATGTATTTACATTTCTATAGT
TGACAACCCGTCGACCCCCATCGGGTTTCTTCAAGTGGAGTGGTCGTCTGTTGTTGGATGAGACTGAGATGCTGCTTGGTGATTGGTTGAGCTCCGCGTCCGTCAGGTCGATTGATTGATCCATCTTTCCACTCAGTGAACGTCCAACATATTGCACCCGAAATAGAAATATATTGAGGATTTCAGTGGAATAGAAATGT
TCAGACAAAACTGTCATAAGTGTTCCCTGTTTGCTGTCATTTTACACACTTCAGTAAATCATTATAAAGAATATTCAGAGGGCAGTTTCCAAGATATGATTGACAGCTTTTGTGCCAAGACAGAAAAGGGAAACGGATCTTTTGATTTAATGGCTTTGATAATGAAATTTTATATTTGCGATCAATTTTCATACCTTTAG
ATTTGTTGCTTATATAATATTGCTGCCTCCACACTGAAGCTGTTCGGGTGTGGATCAGTGGCTCAGGTCACCACCTCTCAGAATACCAAGGGAGAGTACCTGTCAATCAACCTGGGCTTCGCACTGGGAACCACATTTGGCATCTACATTGCAAAAGGAGTGTCAGGTAGGAACTAATAGAGTTCTATATTATATCATTA
TTTCTCCCCTCATCGTTGTTACAATTCCTATCTCACCCGCACACGCACTCTAAACACACATCACGCAGCGTTGCCGGAGCGATTCGTGATGATTGACAGGCTAGGGGCGGGGCTTGTTCTGAATGGCAGGTGCCATGAGCTGGTAATAATGCCACACAGCTGGGCTGTCGTCTGCGTGTGTGAGAAAAAAGGAAAGAAAG
ACTGGAGACCTTCGGCAAATCAATGATTTGTTGTTTTGATATTAAAGGCGTTGAAGAAACAAACTCGATGACTGATTTCCCTTTGCCATCAAAATGACTGACAGATGCTTCTCAGGAGACCGATTCTAAGCGTTTAGTCCGCGCGCGCATCTCCATGAGCTCGCGCATCTGCCATCGAGGCGCTTTTACAGATTTCACAA
TGCTGTCAGCGATCCCTCGCAGTTCACGCGCATCTTACACGCGCGGCGGAGTTCAGTGAGTGACAGGTAAGCAAAGGTAAGCGCTCTTCAACAATCCTCTCAGCCTAAGCAAAAAGTTAGTTAAAACAGAGTGGAGTCTTGGTCCTTGTCATCTAAATATGTGAGTGACGGGCCACCATACAAAAAAGGTTTCATGATAT
GTTTTAATTTTGGGTTGAACTATGCAAGACGTTTTTGCGAGATTCATCTATGTACTTGTTCATCAGAGCGACCCAGAACACTGAAAGAGGCATATGTGATTGACAGCTACATCATCAACAGCATCATCATCCTCAGTATCTGTGCATCACTTGCCGCCTTACATTCATCTGTTGACTTTCCGAACCATATCCAAGCTTTA
TTCGGGAATCCAGCAGAGGCCGCTGTGCACTCTTTGTCAGATGCCGTTTGCGCCTGCTGTTCTCACGTATTTCCTTTAGAGGCCGCTGTTGATTGACTGACTGACTGACTGACCAATCGACCGATTTCCTGCCCTCCCCCTTCCCTAAACTCAACCAATAGTATTTTAAGAAGCACCGATTGACCCGCCCATCCACTTCC
ATGTTTTACCTGTGTGGATGTATCAATAAAATCCCTCCATAAAACTTTTCTGAAGTAGTGCGGAGTTTTTAACGTAGGTCCCCCTCAGGTTACCTCGCGGCTGTCAGTCAGTCAAACTCTGTCAGATCCACAAACTCGAAAATGCAACAAGACGAGATAAATAAATATCCAAAATGTTCTTGGATTAATATGTCCTGATC
ACAACGCTGTGCTTAGAATGTTTATTTTAGTGCATTGTGTTATAAGCTGCTATAAATCAGTTTCCGAGGTTTAAGAATTGATTCTGAAGCGTGATTTGACTGACATGAAAAAGTAGCCAATCACAGACGACCTTGTCTAGTTGCGTGAAACGTAAGGGCGGGACAAATGCTTTCTGTGTTGCAGAGACAGAAAAAACAAC
AGCATTGGAGGATTAGGTTGCCATTGACGACCAGCTGTCAATGGTCCATCGTTACGTCACCGTTGGGGGATTTTCCACCCGAAAAGGGGGTTACGGCTTTTATACATTCAGACTGTTGCCGCCTACCTGTGCCAGGGAACAACCAATGAGTGGAGAGAATCTTTTGGCGGAGGGCGTTGATTGGCGGAGCGTGTCCGTCG
GCCGGAACCTCTGCAGCTCATTGGATTCATTGGTGCTGTTCATTTAGTGAGATGACACAGCAGCCACAGTCGAAGCTCAAGAATGAGTCAGATGATCTGTCAATCACGAGTCATGTGACTTCTAGCTGACTGCCCATTAGTGTCCATCACCGTGTCTGCATGTGCTCGTCACTTCAGTAATTGTGTGTCTTACACTGTGT
CATTAATGGTTTGTGTGTGTGTGTGTGTGTGTGTGTGTGTGTGTGTGTGTGTATTCCGCTATTCACCTGTTTGTGTATTCGCATTCAGCTGCCAATCAGCAGCCCAGCATAAAGGGAAAAGCTTTTTACTAGATGCATTAGATTTGAGGAAGGACAGAAGATGAACTGCCGTTTTCACAGCCCATAAATTTACCATTTTA
GAGGTACACTTGATCTTAGTTAATCTTAGTTGCTTTGCACACATCCTGTCTCTTGAATATGATTATACGCATTCCTATGGAGACATGTTAATAGGCGGCTGTCAATCAATCTGGTGGCTGGACAAACCCCACTCCTACGCTATGTTGTGGTGGGCCTCAAAATGGGATTGATTTGGATCCTATTTTAACATCAGGACATT
GGGGTTTTGGCTTTCGGAAGTGCTGTTATTTACATTTGTGCTAACCGATAGGAGTGTATTTCTGCCCGTCGTCGCCATCTTCGCAGGCTTGAGTGACACCCCTGAAAGAGCCCCGGATGTTTCGCACAGAACCGAGCGTTGCTTTTTTGCTGGGCGTGGACCATGGCGAGCCGCAATCACAGTCCCAAATCTCAGGTGAA
TGAACATGCATAAATACTATCAGTGTTTTAAAGAGGGCGGTTGATTCTGTTTGAATCGAATTGTGTTTGTAGTAATTGTTCATCTATTGTAAGACCTTAGCTGTCAGTCAATTTTTCAACATGTCATTTGGTGTTTGTGGGTCATTAAAAGACAAATTGAGAAAGACTGTAAGACTAACAAATATGATTCGTACTAACAT
CTGATTCAGTTCAGTAAACTCCAATTAAAGTCTCCAAGACTTGAGACCACCAGAGACCAGGTGTCACCATGGTTACAGCAGGGAGACTGCTGGCTGTCAGTCATTGGTTAGTCAGAGGCAGGACCCAGCTGGGCTTACGAGTGATGAGATATAAAATATTAACATCTTATTAATTATTGGCAAATGATTTCAACTCATTA
AAGTCACAGAACAAAACAAAAATATGATGTATATTCCGAGCTCAGCTGCTAATCAGCCGGAATAAGCTGAGGTGAAGTGACAGCAACCAGCGAGACCTAGCTGTCACTCAAGTGGCCACACGCTTAATTATGCAGACTTAATATAACTTATAAATTAAACAGATGAGTTATATATATATAAAAATCACCCTCAGTTGTAA
TGCTGTTTTTGGACGGCGTGAGCGTGCTCATTAATATCTCTGCCCTCTGTCGGCCGGAGCAGAAGGGGGAGGAGGAGACTAGCTGATAGATAGGTGAGTGACAGAGGAATTAGCATAACAAGATCCTCGCTGAGAAGGCCAGGGACTGGGAGACGTGCAAGAAGGGGGTGGACGCTGTCTGTCCTGAACTCCAGATGGAA
GACTGGGATACAACTGCAGTTTCTGCTTTACTCGGTGTCAGCCTACCTTTCACCGTATAATCTGGATAATATCCTTCCTATTCCTACAGGTAGGTTATGGGAGAGATTGACAGCGCGAATGCGTGTGCGCGCACGTGAGCAACACCGGTTTGTGATCATGAGCGAGTGGTTTGCGTACATGTTTGTTATATGCTGCGTTT
ATTAAATCACTGCCTTGTGAGAGCGCTAGTTGTTGCCTCTAGCCTTGCACATTTTCATCTGAAGGCAAATGTTTCTTTGGGCCCTGCAGAGCTTGATTGACAGTTCTACTTTGTCCAATCAGAACTGCACAGTTTCAGCGATTTCATTTGTCGAATACGAAACGTCACCAATTAAGTTTGCCAATAGCAAACGTCCGGAT
GGCACCGTTAAGTGGAGCTCTATGCTTTGGGTCAGAGGTCAAAAGTTGTTTCTCCAGCCCTTGCCTTGGGCTGAGGGGGAAGGACCAGTAATGACTGACAGATGTTTTATCGTTGGGGGTGGAATTTGTAATATGCTAATGTTTTTCTTAAAACACTGAAATCGTCAGACACACACACAATATTCCAGCATTCTCGAATA
GACGGAAATGTGGGTTTCTCTTGTTGGTGATTACACTAAGCCACGTTAATCGTTTTCACGTTTAACCTTTTAGAATGTCCCGAAGTTGAGTAGCGCTTCCTCCTGTCAGTCAGATAAGTGACTAGGCTATACCCTCACGTCACGTTAAGGGGACTTTTTCAGGAATCAAGTAGACGTTCAAGTGTGAGTGAGCGTGCTGC
CCCTTCACTGCATGGTGTCTAAAAGCCAACCACACCCCCTTCCTCTTTCACCCGATTCAAGGAAACCTCATCTTATTGGCCTGGAATTCGTGATTGACTGGTTGTCTAGCCAATGGCTGGAGATGCCCAATGGCTGCTGGGAATTCCATAGTAATGTACACGCCAACCAATAGAACTGCTTGGAAAGGAGAGGGGAAGTG
CTTGTATTTTGCATCATACATACCTGTATATCTCCTTTTCCAGGTCATATCCAGGATGTCCAGTAAGTCCATGGACACACAGGTGCGTCTTCTACCCAGCTGTCAATCATTCCACACTTATCCACTAACAGTGCTGTGTTGACTATAATAGCTCGGGGCTCATTTCCCTAACAATGATCTACCTCCCGCCTCATTTGCCT
GTATTGTTTATTAATATTTATGTAGTAATGTTAATAAATCCATTAACTTATGAAACCTTATTGTAAAATGTGACCGATGATGTGTTTACTGTGAGCCTGTCACTCAACATTTATCTAGGTCTACATGAATTGAACTTATTTTCGAAACAATCATGTTTAATAGTGGAATTTGTGCAGAACTACTACATTATTCATAATGT
TTAAATGGCACAAAAGTACGACACAACAATGCTCTTGAAATCAAAACAAAAGTTCCCAAATGTAGCTATTCACACCAGGTGCAATCAATCACAGCGTGTCAAAGCGTGAAAAGTAAAATTACTGTGTGTGCTCAATGGTCTGTGTTTGGTCTAAGGCCGTACTCACACTAGGTACAGTTGCCTTGAACCGGGCCAAAGCA
GCGGGTCCACCGAGACTCTGCAGCGCAACACTTTCTTTCCCAAATGAGAAACAGAAGTTGAGCTGCAGGCGACGGCAGGGGGAGAGATAACGAGGCTTGTCAATCAACCTACAACTATTTATTGCGGGTCTCTCCCGCTGCGTCTTCAGTTTACCGCGCTGAGCTCCTGTCTGACTATTGAATTTCACCGTGCAAAAGAA
CGAGTCCAGAAAATTAAGAATAAAAGTTTGAAACGAAATGTTATCCCGACTGTCGTGTGTCTCATCACCCCTCTTTTGCCTTGTGCTACTCCAAATGACAGGCACTCCGGCGGTACAGTCGCTGAGCCGTGTGGGCGGGAGTGTCCGGCGTTTTCATGGCCTCTGATTGGTGCATTACGTGGTGAAACTAAAATATGATT
TGTCAATCACTCAGTCAATGCCTTTAGATGAAAGAAGCTACAACCACGAAAATGTGAAGCGCGGAAGATGAGAGAATAAAAATAACACTGACAGATTTTGTTTTAGAAAACACCTAAAGTTACTAATATTGGCACATAGTGATCATGTGCTGAATGTCAATCCAGCATTTACACTTTTCGAAGAGTGGATAAAAGATCCA
ACTTTTCCATTGGGTACATTTTTGGAAATGCTCACTCCCATTTTGTCCGCCGTTGTTCCCTTTCTCCCTCTTTTCAGGCCGTCTTTCACAGCCTGTCACTCTCCTGCGCTCATTTGTACGCTTCATTCTGACACGTCGAGGTGAAAGTGTGCTGGGCAACTGAAAACACTCGGCCGCTTTCACGCAGCGCGGGGCCACGG
CCCTAAAAGTATGTACTTTTTTTTGTTAAGGAAAAGTAATGAAAGCTTTGGGGCATACTACTTCTTTGTAAAAAGATCACTATGTTGCTTAGTTACGTCCCCTGTCTATCATCTCGACACATCATTTACATTTCTTTCATATTTAATTACCCACCTTACTGGAGAAGCAGCAGCAGGATAATCTGCCATTCGCGAGTCTT
TTTTTTCAGGGAGGATAAAAAGAGGGCTGCAGGGGGTCAGATCAGCCTGGAGGGGAGGGGCTAAATCTTTCACCCCTCATAATCAATCTTGATTGACAGGCCCTTTGAGCAGTGGAGCTTAGCCATTCGCTGCAAGCTGTCTGGTGGGCGTGACCTCTAACACCAGGAACACCTGGCTGCCCTGACCCCTCACACCCATG
CACAAATAAATTATTTAATTGTTTATTGTTATGAATACGTCGAATATTGATTCATGACCGTACTACTGCAATAAATGAGTCCCCGGGAGGAGCATTGAGTGATGGAGAAATCCGCCAATGGCCTTATTACATCTCATCAGCTGTAGAAAGACTAGCCAATCATCGCCCACTTCAGCGACACACTGTGTTTTCATCCCGCC
ACGAATGGGCCACAAAGGCCCAGGCAGAACTAGCACCATTAGCATTAGCATAGCACAGAAATGCCTTAACATGACTGACATCTTCTTTATAGCGTCATTGCTTTGATTGACACATCACCTGACCAGGTGGACCCAAAGATAGTAAAATTCCTTATGTGGCAGTCTTGCATGAAAATGGGGAAAAGGTTTGCTGTTTGAAG
TTTTTCAGCCAGTAAATGTTATTTAATGTTACAGAAGTGTTTGATAAGTACACAGAAAGGCAATTATGGTAATGGTTAGTGGCGCTCATCAATCATGCTGGATGGCGCTGTCTGTGCGGTGAGTCTGATGTGTGATTGGCTGCTGGCGGCAGGGGAACTGAACACGTCCTCATTAATGTGCGCGAGACCCCGCGGGCTCT
AGTTTTATTTCAAAGTCTGTTCAAATGTATTCTGTAGTAGAGTAACCTGTTGTTTTTGCAGAGAACATTGAGTGGAGGCAGGTCATGATTGACAGTGCTGCCCACAGGCTAATATGGTCCAACACTAGATCTGAAACAAGGTCAGAAATCTTGAAAAACTAAACTGGGGTTACTAAGATCAAAAACTTATAATAAGGTAA
GAGAGAGGAAACACCGGGAAAACTGAGAGAGGGTTAAAAGACCTGCTGTCAGCAAAAGTGAATAGCTGTATTGTTATGTTGAAGTCTCAGAGCTGCAGACAGCAATCAGTCAAACATTACAGTCGAGCCATTGCACAGCACCAGGGGAAACACTCCTAAAATACTGTGTTAGTACGGGGTTGACCCATTTCTATTTTGGG
AAAGCGATCAACTTTACCAAGCTTCATTTCATTGTTTAACCCAGTTGCCATGGAAACAGAATCTGTGCGCCGCGCAATTCGCACGTCATTTTGATTGACAGGTGAAGCGCCGCCCAGAAGACGAGGAGGTTCAAGTATTTCCACAGATGTCGGCATCCAAACGCCAACAACAAAGTTGAGGGAGCGAGAAGCCGTAGTTC
GATGTTTTCTTCAGATAGGACTAAATGCACGCGCTGTTCCAACTGACAGCGCGAGCCGCACTTAACGGTCACTGCTGTAACTATAGCAACATTATCTGTCAATCAGCATTACACGTTACACCTCTGTAATAGCCAGTCGCACCTCTACTGTACTCGAAATACATGTCAGTGAGATTAACATTCATTATTCTGACCAGACG
CAAAGCATACAAATGCAAATTATGAAGAATTGACACAAACTTTTTATGTTTATATAGAAAGTATATATTTATTATTATTTTTTTTAACATGTTTGATTGATGGGGTGACGGGTGGCGCAGTAGGTAGTGCTGTCGCCTCACAGCAAGAAGGTCGCTGATTCGAGTCTCAGCTGGGTCAGTTGGCGTTTCTGTGTGGAGTT
CTAAAAAAAATACAATAATGCACCTTAAGTGACATTGCTTTGACTCACATGCTGAAAATGGCGGACGTGAAACAACAAACTGAGGATATGGTGACGCGTGCCTGTCAATCAATATTGGTGGGCGGGGGGACCGCACTCCTCATCAAGTTGCGGTCGATCTGAAAACCGCTCCAATTGGTCCACAGTTTTTATGTTGTTAA
AAGCTGTTTTAAAAACTTGGAACAAATATTTTAATCTCAGTTTATTTGCAAAATAAATGTTCTGTGGATGTGTATATATATTATTTTTTAGAAACATGGCGCCTGTCAATCAATTTGGTGAGCCAGAAAAAAAACGCACTAATCGGTCACATTGCGGTGGGCCTCAAAATCACTGGGATTTGGGTCATATTTCAAGTCAG
TGCATAAGGACCACCCCATGCGCAGTCTGATTGGCCAGTGTCACAGATTAGAGGCGCTATCAAAATCGATTCGTTTTCAATTGGATATTTCCAACTGTCACTCAAAGGAAACGGGCTCGTTGCGGCACATCTTACAAACTAGGGGTTGATGCACCTTCCTGCGGGCATCACTACATACCAGCAGAGGAAATGTGCATGTT
TAGCTTTCCCACGGTATCATTTCAACTCCACAGCTCGCCAAGAGAGGCGTGTCTGAGCGTGCTGATAGCCAATCAGCGAGCACATCTGCGTGTGAGTGACACGTAGGCTGTTTACACCTCCTTTTTGCCCCGCCTCCCTTCTGAACACGCTCAACAAACGACCAATCGCGTGCGCGTCCGTGAGTGAGCAGCTCCGCCCG
TTAGCAGAAATCAACAACAATGACGGATGAATGGTCTGACAACAGTTTAATAAAGAGTGATTGTCTGCCATCTAGTGGACAGAAGCGGCAGTGAATGAAGTGTCAGCGCAGATGTCTGACGTCAGCACTGGTCTATCTCTACAATGACAATATATAGATTGGTGGATCACTAATAATTATGATGATAATATTAAGTATTT
TACAGAGAGCTGAAGAGATCATTTAATCCCGATTGCTTTGCGCAGGTCTTGTCTTGTTGAAACGATTATACATGTTACTACGGACACATGTTAATACGTGGCTGTCAATCAATTCGGTGGGCGGGGAAACCGTAGTCAAGTTGTCATGTGTCAAGTTGCAGTAGGTCTCATAATGGGAGGGATTTGGATCCTCCCATTAT
CTACTTCCGTTTTTTGTACACCCACAAATGGCACCCATGACCTTTCAAGGATTTGACTGAGAAGCGAAATGTGAAGTGGCAGGTAATTACTCATGTGTGATGGCTGCCTGTCAATCTCACCTCCCTGAGCCATTGTTATTTCAGCGCATTGCACTTCATGTACCCTCCTTGATGTACATTTCTTTAGGCTTTGCAATCCT
CAAAAGACTGAATTATGAATTGCCCCACTTTTAAGAAATTAACACGTGAATGGGAGAAAATCCACTAACTACCGGCTCTAAAGTAATTTTCAGCTCATCCCTGTCAATCAAAACATAAAGAATAGGCTAATTTCTCTTTTGTCCTGTATAGTTTCAACTTATTAATTGTGCATTCATATGTTCATTTTACAATGCTGATA
AAGCAGAAACATACATTTGCACAACAGTTAATGAATTTCTCAAAACAATTAGTACAAACTGGCAAACCTAGATGATAACCTGCTAAAGCGTTCAAAGTGTCAATCAAAGTGTCAGTGTCATCAAGAGGAAAAGTCCTGACACCATTGTTTATGAACAAGATAGTCAAATGGCTTAGTCATGTTTTCATTATGACAGTTTA
ATCGCAAACATGCTCTGTTTTAAAAACGTTTTAAACTTATGAAAACACAGAGAGTTGGAACAGATATTTTAATCTCATGTTATTATAGAAACATGGTGCCTGTCAATCAATTCAGTGGGCGGGGAAACTGCACTCTTACCTCATGTTGCTGTGGGCCTCAAAATCACTGGGATTTAGGTCCTATTTTAATGTTAGGAAAT
ATTCATTGTATTTATGATTAACCTGCTGAAAGCCCGTTTCCTGTTAATGTTTCATTTCCCAAACTCCTTTGACCTCGACCAATCAATCACACGCTGACAAAAGCAGGTGTGAAATTCTGCCCATGAATGTTTACCGTAAAAAACACACTGCAACTGATGATGAGCGATTTATTGAGGGAGACAGGTGTGTGTGTATGTAA
TCGCCCCGGTCGCTGATTCCACACCGGCGTCATTCTGTTCCGTTTCTCGCCGTTCCATCGGGATTTGTGCAGAAATGATCAATGCATGAGTTTGATTGACTGCCCATACTGTCCTACAGAGCTGTCCAGAGGGTTTACAAAATAATGAAAGGGTCAAGCATGATCAAATCAACGCTCACCTCAAAATAAAAGAAAAACCT
CGGATTCTGGACGGTTAGCTCTGTGTACATCACTTCATATGAGTTTTGAAGTAAACATTAAAACAATGGAGTCTCGAATAACTTGACGGAGAGGAGTCTGACAGCTGTGTGCAAATGATGACTGATCAGCTCAGCAGGGCCAGACAGACTTTTTACTGCCATTTCTTTTAATTTTTTTTCTTTATTTTGAGAAAATAGTA
GACACGAGCGTTTATTCTCAGCAGAGAGATGTCACCTCTCACTGCGCATGCGCTCATTTTGCTCTTGATTCATGTGTTTTGACTGAGCTGTCATAATAGCTGTCAATCAAATCAGCTCGAGCGCGTCACCGCGTCAAAGCGCGTGCTCTGGTTAGTTTAGTTAGCGGTGTGTTATTGTACATGATCATTACCCAGCTTGA
CTGAACAAAGTTAATTTCCCACTTTCAAACATTTATTGATTCTTGAAAGTGGCTTGGTGTTTACTTCTGCTCAGCTCAATATGCTAATGAGAGGCTGTCTGTCAATCATCAGAGGGCGGTCTGTATGCCATCATTGGTTGATCGTGAGAAAACAATTTGCATTAATTTTTTAGGCTGGCCTCTGATTATTGACCACACTA
TGCGCATCAGTGCCTGATCTAGCAACAACATCTCCAGTGTTGCCAAGCAACAGCAGCACGGCCTCCAGGGTGACGTCACAGAGTGCTCAGCTTTGAGCTGCTGTCAATCAAACAGTCATAAAGAGAATACACTATAATAACTGCAATAATCACACACACACACACACACACACACATCTGACATGTCCGTCCAGATCTGT
GGAGGTCTGAGCCCGCGTCCGTCTGACCCGTGTTTCCATAGACACCGATATGCCAAACATCCGAGACAACCCGGAAACAGAACCGCACTTTGATTGACAGCTGCGGGCGGCACAGCGCATCCCAACAAAAGAGGAAGAAGCGATCCGCTGATCCACTGATCGATTGACGCCGTGTGGAAGTGAGTGCGCGTGCTGGCGGG
ATTACCTCAGATGGTGCGGTCCGGGCTTTGTTCTCACGTTTTCTTTATAAAAAGCGAGATGTGGATCGGATATTAAGGAGGTCTGGCGCTGCGGCTCCTGCTGTCACTCAACTGAGTCCCGGCGGCCGCTTCCGGGAACTCCATATTTGGGAAGAAGGATGAATCAGAGAAGGTTACATCAAGATGCCTAGATAGAGAAG
ATTCAGGGGGGAGAAAATCTGTGCGGTGGAATTTTATCAGACCCCATCTGATTGGCTCTCCGCTAATCTCCGCATACTCTTATTCTATTGGTCGCCGCACCTGTCAGTCAGAGGGTCAGTGCCCGCCCACCCGCTGCTCTAATAAGGCTGATAGTAGCGCTGTGTGTGTGTCAGAATCCCGGACTGACGCTCCGCGTTTC
AATAATGCATGAAATATTTAGGGTGCAATTCCATGGCGTGTTCTCCATTTCGGTGACATGAAATATTCAGATGTCCTCTCGCAGATAATAACTCCAGGGGCCTGTCAATCACGGCGGTGCTGAAGAACAGCAACCGGAGGCGCCAAATAATAAAATGATGGAGGACATAAAATCAGCAATTCCGCCCGGAGAGCTGGAGC
CAGGGCTGGGGTTGATTGACAGCTTCCTAAGCCAATGAAATGCTCGGGCTTGTTGTCGAATGTGATATACAGTAATTCCATTGGCCGGAGGAGCTGTCAATCAAACGCGCAGCGCCATTGAGTTTCATTGTGCTGCCGCTGCGCCATCACCAGCCAGCCGCTAGTAGCAGTGAATGATATCCCGTTGAAAACGCTGTTTA
TTTATTTCTAAAACAATTCACATACCCGCAATCAAATCAGTTGCACTGACTAGTGATTGGCTCCAGCATGCGAATTCTGCATTCTTATTGGTCAGCAGTGTGTCAATCAAACCCGGCACTGAAATTTCATTGGTTTTCCTCTCAGTGACGCGACATTCGGTGAATGCGGACTGCACGAGCGACGCGATGTGTTTGGGATG
GCCCAACCAGCATACTGACTACGTTTATACCAAGAGTGTGTAACGTTTACACAAGAGTATTCAACCGTTAACGGGCCGTTATGTTGCTTAGTTACAAGCCCTGTCAATCATCTCGACACATCATTCACATTCCTTTGGCGTTTAATGACCCCCCTTTTTGGAGATTCAGCTGTGAATGAGTCTTTCATGCAGAGAAATCT
GTTAAACTCACTGCGGAGGTTGTTGACGAGCTCTGCGTGGCTCGCTCCTCCGGATTTCCAGGCCATTATTAAACACACTCTGCGGATCAGGTAGAGTGCGGCTGTCAGCGCCGCGCCTGCGCACACCGCCCTTCCGACGACCGTTACCACTTCCAGCACGGAGACGTCATCACCAGACATGTCCCGTTGTTAGCAACCCG
CCATTGGTCGAATCTACACGAGGCCCCGCCCCAAACTCAGATCATTGGCTGACTCGAACTGAAAGAGCCATTATACCTGTTCCACACCTAGACAAACGGCAGCATGTCAATCATCTGTTTACAGTGTACTCATATTATATAAGGTGTTTAAATATGTATAAACTAAAGACGAGAAGCATTTTCAAACATCAGGATATTGA
AACATTGCTTTAGGGTGGAGCTATCAGTCCTTTCATGTGGAGCTATCAGACCTTTAGTGCAGAGCTAACATTGCTTTAGGGCGGGGCTATCAGTCCTTTAGAGCAGGGCTGTCAATCATTTAGGGCGGACCTATGAGTCCTTTAGGGCAGGGCTATCAGTCCTTTAAGGCGGGGCTATCAGTTATTTAGGACATGACTAT
ATTTAACAATATAAAACGGTGGACCAATTGGAGCGGTTTTCAGGCCGACCGCAACTTGATGTAGGAGTGCGGTCCCCCTGCCCAGCGAATTGATTGACAGCTGCGTATTAACATGTCCCGGTAGTCACGTGTATAATCATATCAACAAGACGGGACGTGCGCAAAATAAAAGGTCTGTTCAGTTTGCTAGGATCATTAAT
TAAAAACCGTCAGCAGGTCCTGTCAAGTGACTCTGGTTCACAGTTCGAAATAAATGCGGTTTTCCTAAACATTACTATAACCATAGCAACCGCTTTGAGTGACAGTTGACGGACTCATTTATCTGTAGTGGAACGCGTGTAAAACTTTGTGTAGTTGGTATAGAAAAACGGCCCATTCAGGTAGTGAATGTCGGCAGCCA
GATCACAGAGAGCTTAACTGATCTTTTAATGCCAGTTGCTTCGCACATGCCCTGTTTTGTTGATATGATTATGTTACTACAGAGACATGCTAATATGCCGCTGTCAATCAATACAGTGGGCGGGGAAACCGCACTCCCACATCACATTGCGGTGGACCTCAGAACGGTAATGATTTGGATCCTATTTTAATTTTAAAAAG
AGGGACAGGCTGAAAGGTACTTTCTGGTTTATTTCTCCTTTATAAAACCAAGATTAACTTTTAAATTACCTGCTGGCCCATTTTGTGAAAAGTAATCCCTTGTCAGTCAGTTGATAAAAGCTATTCACAACCCATAATGAAAGTCATTGTTATGCAGAGCAGTTGATGGATAATTAGGACGGTTGAGATGAGCTCTTACC
TGCTTGCAGTCTTCCATTTTTTTTTTCCGGGTCAGGACGACATTACTTCCATTTCTATTACAGTAAGACTATTTTCCAGTTGTCTTACCTCTCATCTGTCAATCATTCGTCAAACGCGTCTTCCCCTTCCACTAGATGTCGCTACAACACCAGTGAATAGCTTACAATCAGCGTAGTCCAGTGGGTTGCATATTTAAATA
TTTTTATTTGTGTGTTTCCCTAAATACCATTAAAACAAGAATCTGATTGGTCAGTGGGCGGAGCTTGGTGTTTGTGCTGGCGCTCGTTGGACGAACATGCTGTCACTCAAACGCGCCACGGGGTTTTATTTTTAGACTCCATTGAGGCGCAACAGCAGCTGAATGAAGTTCAGCGGGTCTGAGGAATTTTACCCTCGGCG
TGGCGCTCTTCAGTCAATACCACGGTTGCGCTTTTGTTTTTGTTTTTTGGTACGTCACTTCCGGATGTATGATGGCTTGACAGCTGCGGCTAAATACAGGAAACCCTGCTCATTCGGTAAGATTTTAGATTTATCTTGAACATTATTCTGTATAAGTTTGATATGAAATAATATATTTTGTCTGTATTTATACACTGTCG
CACAATAAACACCTCAGATACAAACTGAACCAACCAAACACCTGCTGTTTAAACCATGCAAAAACTCTACATACTTTCTGTAAAGTTCACCTGGGGTGAGTGACAGGTCTTATAAACTTCATCCACCTACCGTTACCATAGTCAACACTGCCCTCTAAAGGACATCGTTTAAAATATCGAACGACACTAAAATCACCGTT
CTTGTCACTTCCATTCAAATTACAATTCAACGTCCTGTGGATTAAAACCAATTGAATTCAAATTCACACTCATTATATGAATGACAGCCGGTTCTTACATTCTGAATCCTGCAGGAACACTTCTTACTAACTTTTTGTTATAAACTAGTGTCAAGTAATGAGCTGACAGACTGTTAAAAGACTCCCTGAAGCAGTTTCAG
TATCTGAAAGTAGATGCTTTTTTTCCCGGACAGACAGACCGGGCCGGCCCATGTGACACTCTGCAGCCCATTGGTTCTTTTCTTTACTGACATTGGGCTGGCCCAATCACAAACTCCTATTTTGGACTCCGTGTGAGCGTGCGTCGTCTGTGTGTATTTTTCAAAATAGTCGAGAGCCAGAGAGAAGAAACGCAAGGGAG
TTTTCAACACAAACACGGTAGACCAATTGGATCGGTTTTGAGATCGACCACAACTTGACGTAGGAGTGTGGTCCCCCCACCCACCATTATTGATTGACAGGCACACATAACCATATCCTCAGTTTGTTGTTTCATATCCGCCATTTTCAGTGTGTGAGTCAAAGCGATATCACCAACGAAACACCCTTGCTCTATTTTTG
TCCTTTCTTTTCCTTTCTTTCTTGATTGATTGATTGATTGACTGATTGATTGATTGACTGATTGATTGATTGATTGATTGATTGATTGATTGACTGATTGATTGATTGATTGATTGATTGATTGATTGATTGATTGATTGATTGGCTGACTGATTGATTGATTGATTGATTGATTGATTGATTGATTGATTGATTGATTG
ATGAAAGACTTGTAAATGGGAGATTAACCTGCTGCTGCTTCTTCAATAAGGTAGGTAATTAATATGTAAGAAAGGTGGATGATGTGTGGATGATTGACAGGGCTAATAACCAAGCAACACAACAATCTGTTAATGAGGAAGGAGTATGTCCCAAAACTTGCCTACTTATCTGTTACACACATCAATAGTATATGTTTTTC
ATGCAGTGTGAAAACATCTGTGGCACGGCTTCTTTGAAAATCATGCAGTCTGAACTTAGCATAAGGTGATGTGACGGTGACCAGCGAGACCTAGCTGTCACTCAAGTGACCACTCCCTTAATTATGCAAACTTAAAAATATAACCTAATATAAAGGAAATGGAAAAGTTACAAAAAAGCCACCCCCTCACAGTTGTCATG
AGCTCGAACTATTTGAGACCGTTTAGGGTGCATTATAACCAGGTGAGTCGCTATAGTTTCATCGCACGTTATCATCTGTCAGTGATGCGGTCACACCTCATCATTTTGCTGTCAGCAGCCCAACCCCCATTCATTCTGTCATTGCTTTTATCGACCAACATTGCGTCTGATGTTTCACCATGACTATAACATCAGGATGA
GTCAACTAGTTTGGGCATCTCTGATTTGGAAAGTAAGTAATTAAGAAATTGTGATTGCAATTTGAAGTACCGTTCCAAGCACCCCTTGATCTGCCAGTCAAACTCCCAAGTACGTCAATGATCCAATCAGGGAACGCCTCAGACATTACGACAGACCGTATGGAAAACAGTAGGAGGAGCCCATTCCACATGACAGACAC
TATAATGAAGAGAAGTTGCGGGACTTTTATTATGTCGAGCAAGAGGGCAGACTGCTGTAGTGAGTCAGAGAGCGGAGCTTCAGTGAGACGCCGCGTCACTCAGCGCATGTCTGCGCTTCAATATAAAGACAAGAGCAGCTGACTGAACCCGCAGTCCTCAAACACACACACACACACACCTACACCTGTGAGGAATTACC
GACCAAAGGCTCCATGACCGTGTACCAACCGGTGACGGTTGCTAGGGGGGTATTTTGCGCCAAACATTGACAGACAAACATGCCAGCTGTATGTTTTGACTGACATATTTTTCAACCTATCAGCCGTAACTCAAATTGAGCGTAGACCAATCGAATCACTCCTAGCAGTAAGCGTGTGCCGTCTGCACACATGAGACCGC
TGACAATTTGCATAAAGCCCTCTAATATCTGACCCAAAAGAGCTGTGGCGGCTCCGCTTGAGCGGTAATGCCGTCTGCGTCCACGCCGTTGACTGACGGAGCAGAGAGAGAGTCCGCTGGCGGCGGTCAGCGCGCTTGGCCCTTTTTTTCACAGGTAATTTGCTTCACATTTCCATATTTGGATTACTGCTGCGGGGCTG
TCATAATGCTTAAGTGTTTTTAATTTGCGCTGTTTCAAGGATCAAGTCGAACCATCGATATACAAAAGACCTTTGTAGCTGTCAAATAAATTGATTGGCATACAGTACACATTCTCATCTAAGCTAGTTAACTCAAGGGCCATTAAATGCAAATGAAGTGACTAGGTAATCTGAGGACATTTGTTCTGTTGATTGTTTGC
ATAAAATAATACATTTTTGAAGGTGCGCCTCTTTTTAGCCCTGCCCATTTGGATCATTGCGCCGACCTTCGTTTTACAGTAGCCAGCGTGAGGAAGTGTCAGTCATGGACATGTTGCACTTTTACGAGTGGATCGACATCAAAAGTATTCTGATATTTGTGTGTGTCTTTTTGTTACTAAGTGACTTTATTAAAAATAAA
CAACAAAATAGTATGTTTTGGAAGTGAAAATAGTCAAAGTCAAAGACACACACTCTTACTGTGTGGCATTAAGCATTTGGGAGTGATTGACTGCTTAAACGACTGACACCTGAGAGTCTCTATGGAATAAAGAGCTTGTCTCAGACAAATTACCAGCGACCCTCCTATCAACACTCAGCCCCCTCCATAAACACAGTGAC
CGTGGCCGCGATGATGGATATCAATAATATCTTCACATTAGCAGAGCCTCCGCCTTGTTGATTGGATGGATGAGAGGCACGCTCACATAAACGTCAATCAGCTGGTCGTCATGGAAACAGAAAGGCGCGTAACCTGCTGTGCTGAGCCTCTGCGCCCGCCAGATCTGCGAGTGGATTTATAAACGAATCTCCTCGCTCTT
CATGCATAAATATTGCAGTGCTGTATTATACTGCGATGATTAAGACCTTATGATTTGTGTCTGTAGACATCAAGCTCCCTTAGCCTGTTGTTCGTGATTGGCGTCTGCAAACGGGGGATGGGTGACTGCAATCAGCCCCTGACTGGCAGTCTGCGCTATTTTCAGCTCCACTCCCAGGGGAAGAGTGTGTCTCGACTCAA
GAGCATATGAGTTTCCACCAGTGCACAATTAACATGATAATGTATTTAATTAGTCAGAACATGTCCACTCCTCTTTAATGGCTGTGTGAAGTTGATGGATGGGTGACATGTCCGGTGAGTCTGCTGGGCGTGCAAGGACTGGGATGCACAGTGTACAGATCCTTGCAACATGGGGCAGTTCTTTATAAGGCTGCAACATC
AATTTACATTTTTAATGTACTATGACACATGTTGGACAAAATGGCGGTTATTGATGGGGAGGGGGTTGGGGTTACAGAATATCTGCTTCCTGATTTGCTGCCTGTCAATCAAACTGCAGGCAATAGGTCAATTACAATGGGATCTCTAAGGATTTTGGTATACTGCTTGAACATGCAAATTGAGGTATTGCACACAACAG
CAGTGTAGTTTTCAGTCTCTCATCTCCAGCACTTTACATTTTTGCAGTTGTAGCTCCCTGTCAGCTGAAGGCAGAAGGCATTGACTGAGTGATTGACAGCTGATATTAACCAATCAATTTGTGTTCAGTTATAGCGCAGCAAGTTGGCATGACAACTGTTTTTATAAACTTATTCTGAGCGATGCGTTTCGAGCTTCAGA
TCCATTGTGGGAATCTACTAATGCATAGAGCTTATATGTGTTTTTTTAATAACCTGAGATGATGTTGAGCAGCGAATGCTTTCACAGATTTCTCCTGCTGGATGTCAATCACTCCCACTCGGCAGCCCAATGAGGTGTTAATGCCGCAGCTGATCTGATTGGAAAACTTTTAACGGCCCTCCGTTCCAGAGTGGTGATGA
GATATTTTAGCGTTTCTTTTCAGTGAGGTACGTTTGCTTACAAAAGGCCGATGTCGGCTTTTAAATCGCGTTTGTACGTTGATGCCGCATATGATTGACATTTCGTAAGCTCTTAAAGCACAGTAACGATCGAGCATCAGGCAGGAGAATTAAGCTGATTTTAACATTCACATGGAATAAAATAATGTATCATTTGTTAT
TATAATTGCATGGCTGCCAGTCATCTAGGCGTCTTGCTGTAAACTCGAGGCGTGAACCACTATTGGTCGCCATAAATAATGTATGATGCCATTCCAGAGCAGACAGACAGACATCAGTCACAGTCAGCAATCTGCAGGCATCCAGACAAAAGCAGAGGACAGCGTGACACTGAGTGTGCTGGATCTATGCTGTCACATAC
TCCTACAACCCACACACCTTCAGTTTGGACTGGGTGGCACAACTCATGAGTTATGCAGAAATAGATACTGAGTGCCAGAAGCATGACAGCTCTACAGCCCATTAGCAGATCCTGTGCCACTCACTACAATAAAGGCTGAGGTAAGATTGCATCACACAGAGCCTGACTGCAATGACACAATCGTTATTAGCATGCAGTGC
GAATTTATTCGCCCAACACACACACGCGCACGGGTGTGTTATAACGCTTAGATAGAGAATATACAGTTTCGCTGTTAAATAACTCTACGCTTAAGTAACGCTGACAGGACTACTTCCGTGTTTTCATGTTACATCACTCCCATGCGAAGGCTCCGATTGGTTGTGACGAATATTTTTTAAACAATCAAAAACACGCCTTA
ACTATTCAAAAGTAGGCGGGACGGGGCAGTTTCTTCAGTTCTGCAGTCCAATCAAATGCGCTTTAACGCCTCATACCTGAAAATGATTTGCTCACGTCTTTGTCAGTCTTTCAAAGAGGGGAAAATTATCACGCGTTTACAGTACAGTCAAATCAAGTTGTGTCCGAATTCCGAAACCGCTCACTCATTAATTAATCCGC
CGCGGCTTGAAAGGAACTCCTTTCTAATCGTTTATTGGTGCGTTCTGAGTTTATCTCCGCCTATTCCTTCCTTCCTATAACATTATTGGGCAGACCCTCCTGTCAATCAACTGCTAACTCAAGCCGCTGTGCAAAAGGCTGAAAACGACTGAGAAGGAGCGCTGGAAGGTCTCATTCAACGGCTGCGGGGACGACTAGAG
CTGTTGCTTTTTATACTTTTAAATGTTTGATCAGAAGAGTATGCAAGCTTTGGGACATACTACTTCCTCGGTAACAGATGGTTGTGTTCCTTAGTTATGAGCCCTGTCAATCATCCTCACATCATCTACATTTTTCATATTTCATTTCCTACATTATTGGAGAAGAGGAGTAGGTTAATCTCCCATTTACAAGTCTTTCA
GGCCAATAGATGGCAGTATCACTGTGTATAGCAACAATGCCCTGCACACATACACACTGCATTCCATCCCTATGCTCTAATCCCTTCAAAGAGTTTACCCTCTGGAGTGACAGCTTTGAAGGGTTATGGATGAGTCCATCCCAATGGAATGCAGGGTGCGTCACCAATCAATTTCCCTGCGCATAGGATTGTTAAGACCC
TAAGGTAGGAAATAAATATGAAAGAAATGTGGATGATGTGTGGACGATTGACAGGGCTCATAACTAAGCAACACAACAATCTGTTAACGAGAAAGTAGTATGTCCCAAAACTTGCATACATGCAGCAATGGAAAATGTGCAGGTGGTTCTCCAGGAACGTGGTTGAGAAACACTGTGTTACATGATTATATAGTGAGAAT
AAAAAAAGGATAAAATAGGATCCAAATCCCAGTGATTATGAGGCCCACCAAAACAGGGCAAATGAGGCAGTTTTCCCCACCCATGGAATTGATTGACAGCCGCGTATTAAAATGTTTCAAGAGTATTGCGCATAAACATGTCCACAGAACAGGATTTGCAAAGAAACTGGGATTAAAAGATCTGTTCCAACTCTCTGTGA
ACTGCTCCTTGTCAGAGGACGTAATTGGACTTTCATAAACAGTGAAAGCTTTGGGAGAGAGATGGCAGCGGGCAGCACTCTCTGATCACTGATCAGTTTGCTCTCATTGTCCGTGTGATGGACGGCTTCTTTACTTCAGCCCCAGCCATAATGGGGCATTTGTGTCTCTTAAGACCTAATGGACTATTATGGGATTAACT
TCATACTACTATTAAAATTCGTGTAACGGAGTCCTTCATGCCAGCGAGCAAACAAAACAATCAAGCGTGGTCATACATGAAGCATCACTTTGACTGACAGCTATGCTTGCGTGTGCACCACGTGCGCAATGACCGTATGACCGAGAGACCCAGCACTCTTATTTCGGTAATTAGCATCACTGTGGCCATAATGATCTATT
ACAACAACTATTTAAAGCCAAGTTATTCAGTATTACGTAACATACATTGTATTTTACTCTCTCAGTCATTAAAGGGCAAAACGAAAAGGGTAAGTGTCAATCACTGTCTACTGCAACCTGTTTGCTGCATCCCCCTTTGAGTCATCAGTGGAGGAGCGGTCCCTCTGTCGTCATCACCTGACATTCACTTCATGCTCTTC
AGCATATAGAATCTGCCTAGGCTGTGCTACAAATGAATAATTGCCATACCAAAAAGGATGATGTCATGATGAGTGACACGTTTACCTGGGGGCATCAAGAGTTTACTGTCGGTTAAATCGCCGTTTCAGACAACAGCGGCATCTTCTGGCGGTGAGACACGGGAAATGCAGACTGCAAAGCAGATTTTTTTTTTATTAAA
GTGCACCTTTTTTACCAATCAAGTTTGATGACGCCATTAATAATGACACAGATCACTCTGCCTATTCATGCCAGAGACTTGCGGGAAAATTAATTGACAGGTGGTAATTTGTGTGTAACTTATCTTTATTTATTTATGATTTGGTTATCGGTAAAACAAAGACCATACGGGCCAGGTAGTTAAAACACTAGAGATACAAA
CTTCAACAAACGGGGTGACAACTGGCCGTGGATTCCTCGACGCCGCTCCAAAAAAGTACACCGGAGCGCGCATGAGTTTTTGGGATAATGTGACTGACAGCTCAGCCTCTCGCCCCTAATTAGTGCTCGGCAATTTATGTGCTACTGCCACGAGATTATACATCAAGATCACAAATCCTCCACTCACTGAAATATCGAGT
ATGCTTCAAACCAAATGCTTTTACGAATAAAACAATGTTCATTTCTGACCTTTCGTTCCTCTGTTTACCAGACACTGACGACACACGCTGACAGGCGTGTTGCGCTTCAGCCAATCACATTTAACAACAAACCAAAACCAGCCAATCAGCGTCGAGCAACCTGCAGCTCTGACCCGGATGCGCAGTATATAGGAGCACGG
CTCAAACGTTTTTATATGATATTTATTTAAAAGTTAGTATTTATTTATAACATAGTTTGACATGTTGTTCAGTGAGTTCCTCTAGATTGACTGACAGGCTCCTCAACATGACATTTGGGATTCATTATGAATGAATGGACACTCGTTTTAACGACATAAACCGGGTGAAAATGGGCGATGAGTCGAAGTCAGTGGACGGA
ACGTCAAGTTAAATATTTGTATTTAATGCAAAGAGTAGATGGCGGTTTTCATTAGACTCCACCCTAATTACTTATACTGCTTGTAGATTGGTCAGTTGGGCTGTCAATCAAAGCCTTAAGCTCCGTCTGAAGAGCAGCGACGTCAGAGTCCTGAGGGAAGGGAAAAAAACTTCATTAACCTTTGGTTTAAAATATGTAAC
TGAGAGCGTCGCTCTGATTGGTCAAAGTAATCACCTCAGAGCGGCTACTGTGAATCATGAGATCTGCACGCTGATTGGACGGGAGGATCACCTCACAGCTGTCACTCAAAGCAGTACCTGCGCGAGCCCGAAATAAAACAAACTATCAGCGCCCGCCCACAACTTATTATTATTGGCTCTCGGTCGGTCCAGTCCTGTTA
TCCCTCCAGCGCTCATCCTCCACTCTCTCTGAGCCCCTCACTATAGCAACGACAGACAGTGATGGAGGGTCTGTTATCCTAACAGCCAATCAACGGCGTTGTTACAGCGATTTCTCTGGGCCAATGAGGTGTCAGAATTCAATCACCGCCGAGTGACAGAGAGCGAGGCTATTGCAATTATTTATCTGTGTGTATTAACA
GGGAATGAGGGAAATGAGGAAAGGATGGACTGATGGAGAGAGAAAGAGAGAGATGCATGTAGGAGCAAGTAAGCTGCCCCGAGGGATCATGACTGCAGCTGTCAATCAGAGTTCAGACAGAGACTGACAGAGAATGACCTGAATGTGCAAATCACACGCACACACACATAAAGACGAGGAGGGGAAAAAAAGACAAAATG
GAACCCGGAGCTCTGACGTCACGGGCCCGTCTGATGGATGATGTGCTGGGATGCGCTGTTGGAAAAGTCGCGCATACTTTCGGCATTCCTGCAGGCTGTCACTCATCAATGTCGGGCTTTTAGCGTGGATGATGACACGGAATAGACACTCAGGACAAAGTTCAAAAGGAATCGCTTAAGTTACTCGGAATACTTACTTT
GTACACCTCCAGTTTACATACAGACCGGTGCTCGTTTAGATTGACTACATTTCCCGAGTGCGTCGGAGACGTTGCGGCGTGACGTCAACGCGGCTGCTGTCAGTCAGACAAAGACAGTCAGTCAGTCAGTCAGGGCGAGTCTTCCTCACAACATCACATAAAATATCATCTTCATCACCTGACAGAGCGCGTTAAATGGT
CCTTACAGAACAAAGCGTCAGGACGCGTTTCTCTCTTTTACGTTACCTCTCACACTTGTATTCAAGTTTATCGTCGTTTTTCAAGCTCACCACAGCCATGTTGATTGATTGACAGAATGTAACGCTCGCTATCTTAGTAAGAGAGCAGCGAAAACGCAAAACAACTAGATTAAATACAACTAGAGTAAATACATTTCCCC
ATTGAATGTCACGATTATATGTTTATAGTCGCATCGCTGTGACCCCGACAGACAAGACGCAAGATTTGATCAGCTGACAGGAGGTCATGTGATTCCTGCTGAACGCGGCGATTGGACGCGTCACATCCGTGCGTGAGGTATTAGCATGTCAAAATAAGGGACGCTATTCGTTATTTTCATTCATTCATTCATTCATTCGT
CATATGCTTTTTTTTTTCGCCCTTCTATGCTTCAAACTGTATTTGAGTGACGTGTGACGTCAAAGAAGGCGGGATTTTCATGGAAAGTGCTGGAAAGAATCAAAGCACCACTAGCACTTACGCCTGATATTCTTCCGACGCGAAACGTAGTACCATCGATTATGCTTTGTTAAATACGTTTCTCTTACTATATTTTCACA
TATTTATTTATTTATTTTTCTAGTCCTACAAAACTTAAATTTAAACATCTTTCTTCTCTAATGACGTGTACACTGGCGGGAGGGCGGGATTGACCTGTCAATCACTAATAGCAAACTAACCAGCGAGCGATTTGTTTAATCGTTCGACTTCGACAACAACACAACACATTTCATTGCATATAGACTACTCGTTTACTTAT
CTGGAGAACCGCAACATTTTCCTCCCGTCCTGCTTTGCTGTGTGTTCTGGGCTGTATTTGGAGTTTGTAGCGGGTCTGCACTAGTATCACTTCAGACTGACGGGAGTTTGAGCCAATGGAGCACCGCACTGGAGAGCAGCGGCGGAGCCAAGATGGGCGGAGAGCAGGAAGTGCAGGGTGATGTCATTGAGAGCCAATCA
CCGAAATCCACTTGTTGCCTGTCCGCGCATGAGCCACAGCTGATCTCTCGCATCGCATCTGTGGGATTCAGCCAATAGGAGTGCGTCGTTTTTGAGTGACGCGTGAGATAGCCAATCATAGGTCGATCAATACATCGGATTGACAGAGGAATCGTCCAATGAGGAGAGGGTGGTGGGAATAAAGGCCATTTGGAGCGGAA
CAGTTTTGCTGTCTTAAAGTCCCTGCTGTGTTTCGATATGAAGCTGATTTTCGTCCTTGTGTTACAATAATGATTGACATGCCGTAAAACACGTCGTCACGTCAACGCTACAACATGATTGGTTCATAGAACACATGTGACCCAAGTTTACCGTTACACGTTCATTTATATCTTATTGTAAGACGTTATATCCACTTTGT
ATATACACGGGCAGAGATTGTTCGAGAAGCCGCCGGATCTCCTGAACCCTCTCGAAGCTTCTTAACGCTTTTCCAATAGAAGAAGAGGGAGGGACCTGGCTGTCAATCAAACACTACAACGGCTGAAGGGGCGGTGCTAAGACTGAGGTGCATGAATTTTCTAGATCGCTCTCAAATTCTGACTGAAAAGTTGAGGTCGT
ATAAAATGCCCTTGTTTGAGGGCCTGGGCAGCGGAGGAGAAAAGACCGCGGTGGTGATTGATTTAGGAGCGGCCTACACGAAGTAAGTGATGATTGACAGCTTACAAACACACACAGATGACGAGAATCTCTATCTGGATTGATTAATGTTGAATATTGATTAGCCAGAAGATGAAGAGCATCTCTAACTCTTTATTTCG
AGATTTAACGCATTTATTGACGGTTTATCTTATCATTTCACGGCGCCGGTGTTTGACTGAAGCAAGTTAACAGCTCCGGCTGAACTCCACTTGATTGACAGCAGCAGGTGGTGACGCAATGCCGTGTGGGCGTGTCCAGAGGTAAAGCGCGCAAAACCAGAATCAAAACACGTCAATATGATAACATTACTGAAATCAAC
ACCGCTAGGGGCTTTAATCTGGCTCCGCCTACTGCTCCTTCAGCTCCTCCCAGTCCCACAGTCTCCAATGACTCCAGCGAGTGGGCGTGTCTCATGCTGTCAATCACACGGCGCAGCCCTCGCTCCTCCACCTCCCTCTCCATCACATCCACACACGTCCAGCGGCCACGTCTGTATGGCTCGCCCGGCCCCTGGTCCAA
AGCCAAGTTATGTCCTCATGAATATATAACCACAATGTAACGTCATGCGTCTCGCAGGCCAATCAGATCACCGGACGCGCAGATTAGCATACGTCAGTCATGAGTGATTCAAACCGCTGAGCGGCACTGAGGAGCTGTTGACAGCAGTTTAACAGTACCTGAAGGTGTAAGAAGCAGGTAAACCACACACTTGCAGTAGA
NNNNNNNNNNNTGAGTGACCGCTCTCCTCTACTGTACGCTTCACTGCTGCATAGATGTGAAGCACATCATGCGGACTCTGTGATTGGTCACATCACCTGTCAATCAAACTCCCAGTAAAGAGCCTATTGTACAGTACACTGACTCTGGATTAAGGATAAATGTGAACGGGGCTTCATCTCATGCATGGCCATAGATATTT
GCCTCATTAGCATATCTAGCTTTAGAGAAAGTACTTAAATACGGCTATTCGCCTGTGGTGTATTGCCTTAATATATGGTCAGTGGCTTCAAATGATTGGCAGATGTAAAGGTCCAATCAAACGCTTAGAGGGGTGGGTAACAGTTTAAGGTGGGGCTTAGAGAGCCAAAATGGCCTCCAGCATGGCTCCAAAAGCCCTGA
CACCAGGTAATGTTTTAAGCAGCTGTCAGACAAAGGCACTCACACAAACATGTCTACATACACAGTGGGGGTTCAGGGCGCATCGTCTATCCTGCCAATCATAATTGAAATCCTTCCCTTGTGGGTCACTTCCTCTTTCATGTGCCTGTGAAATCACAGGTTAGGGGTCAAAGGTCAGAGTTCAACAGGGTCAGTCTGGC
GCGCCCACCTCTTCATCAATCACTCTTTCTCTCACCTCTTTTTCTCTCTCTGTCTGCCGGATTCACCAAAGATGATCCACTCGACTACCGCGGGCCAAATCCGTCCGTCAATCATCTTTATATTGCGCGTTCATAAACAAAAGCGCGCGACGTGCAATTAAAAATATGATACAGCTCGTCTCGAGTAACTTTCTGCTTTT
TACTTTTTTAGTGTGTAACCGAATAGTATGCCAGCTTTGGGGCATAGCTACTTCCTCATTAACGCAGATCTTTATGTTGCTTATTATGAGCCCTGTCAATTATCCACTCATCATTCACATTTCTGTAATAGGCTTTTAAATTTCCTACCTTATTGGAGAAGCAGCAGCAGGTTAATCTCCCATTCATGCGTCTTTCATGC
CGGAAGTCATTCTGCTGATAACTTTGTAGCGTTTTGGATGGAATTTAGAACGCCGGCTCTAAACTGATACATTGTATCAGACGCGCGCGTGACGCGTCCTGTCAGTCAAACCGCGCTACAATGTTTCGATGTGTCACAGATGTAAATATAGATATTCAACTGACGAGACTGATATAGAGTTTTAATAAAGGCTCCTAAAC
CCTTACAGTAAATGTCTCCGTGTTTGCTGAAGCAGGTGAGCTCTGACTCCAGGTCAGTTTGACATGCGCTGCACTTTAAACAGCGCTCGTGCCAGCGCCTTTCAGCCGCGAGCAGGTAGAACCGATCTGAGATCAGTGCGCCGCAGCCCGCGCACACCGGCGCATCACTGCCCTGCAAAAACATTTCAACATCGTTCACA
TCATCCCCAAGCAGCTGCTATTTTGTTCAGCATGGTGGACCAGACTGCATCAGATACGATCTGTCAATCATGCAAATATGCATCTAAATCCCAAAACACAGCATATAATACGACCACAAGCATAACATTCAGCACAATAACATGCATGAACTGTCACTTGTGCAAGACTTAACGTTAGATTGTTGCATCAGCTGAGACTC
AAATCACACCCAACAATTAAATCCAAGACTCTCATCACGGTCATAAAACAAGCATAATATGAGAGGAGAGTTAAAAGTGAGGTCACAAGATGATTGACAGCTGTGTGTGACAGAGGACAGGGCTATAAAGACAAATGTTACTCCTTTAGAGATCCATACTGTACAACGTCCTCCAGGTAAAACAGGTAGAAATGTATCAG
TAAAGAAGTGTTGTGAAGTTAATAATGAACAGCATCTTCACCCATTCGGTGTCACCGGTCTTGCATGACGTCACGCTGCTCTAAACGCCAAACAAACACTGGTGGCAGAGCTGCGCGCGAGGGAGGGACTGAATGACAGACAGCGCTGCTGCTCCATTGTGTCTCGCGCTGCCGGTGCGCGCGGCCGTCTGGAGCACGAG
ATCCTAGCGATCTAAAAAGACCTTATTCCCGGTTGCATTGCGCTCGTCCTCTCTTGTTGATCTGATTATACACATGACTAACAAGACATGTTACGCAGCTGTCAATCAATTCATTTGGGCAGGGGGACCGCACTCCTACGTAAAGTTTGCGCTCAGTGTGAAAACTGCTCCAATCGTTTTTATATTATTAAATTGAAAAA
GTATGCTCTGACACGTCTAGTAGCAGCAGCACTGATCATCGGTAGGTCATCATCACAGCCTGAAAACGAGGCTCACAGCGGCTCGCTCATTAATTCCCTGCGTGTCAATCAAGCTCCTCAGCCAATGAGACAACGCCCTGTTGGCCCTTCAGCGTTTCCAGTCATCCCGCCCCTCTCTGCGCTACGTCAGCACTCAGACT
TTCCTGACATTAAAATAGGATCCAAATCCCTTCCGTTTTGAGGCCGACCACAACGTGATGTAAGAGTGCAGTTTTCACCGTCCACCAAATTGATTGACAGCTCCCTATTAACATGTCTCTGTAGTAACGTGTATAATCATATCAACAAGACAGTACATGAGCAAAGCAACTGGGATTAAAAGATCTGTTCAGCTCTCTGT
AGATGCCTATGTTATTAGCAAGAGTAGGCCTAATTGAACCGCGGACGACGATCTACACACGCTGCTCTCTTCTCCCCGACAGCGAGTTTGATCGCCTCTGACCTGTCACTCTCCAGTCTGAATGTCGGCGCGGGAATGCAGGTAGTGCGCAATTACTCATTTCTGCAAATGTCGCGAGTGCTTTATTTTAACATGAGAGC
CTTAATTTCCCCCAACAATATGATTTCCCCTCGTCAAGTGCAAACGCGAATCATTCACTTCCTCTCAGGATCCGAAACACTCCCAGCTGAAATGATTGACAACATATTACGCCAATCACAAGCTTTTCCGAAACTCAAGAAGGATGGAATAACCAATTAGCGTCGACGGTAGGCGGGGCTATGTTGTTACACTTTTGTGG
ACTCTGAGCGGCTGAGATTAAACCGAGCAGAGCGCAGAGTGGGCGGAGCCGAACACTCGAAACCACGCCCACCGCCAGACAGAACGCTTACACAGAAGCTGTCCATCACCCGCAGGCATTTGACTTACCTGAGAGTTGAAGCAGCGCACGTCTCTCCTCAAGAGACATCAGCGAAAGCTAAAGTGAACGGTCGCATAGGA
CACTTCATGCTTATTTTGTTTACACAGACGGTTTTGTTTGTCAAAATTGGCTGAATGTGACGGCGCACAGAATATCGGCGTTATGATTGGCCGGAACACCTGTCAATCAAACTGCCGGCGAAGTGGTCAGTTTTTTAAAGTGATGATCACAAATTTTTATGAATTAGCCACTCATTTACTTAAGTATATCGATACACAAT
AAACACCTGTTTATAGTGAAGGGGGCGGGCGTATCAGCTCAATCCCAACCAATGAAATGATCTGTCACGGTCCACACTAAAATCCTATTGGTTCGTGCCAACGTCAGTCTTTTGACTTCAGGAAAGTGTTTAAAGGTAATGACCTTCGTGGACAAAAAATAGAAATTGGTACGTTTCTTTAAAAAAAAAACATTAATTCG
AAACACCTGTTTACAGTGAAGAGGGCGGGCGTATCAGTTCAGATCCAACCAATGAAGTGATCTATCACTGTCCATACTCGAATCCTATTGGTTTGTGCCAACGTCAGTCTTTGATTTCAGGAAAGTGTTCAAAGGTAATGACCTTCGTGGACAAAAAAATATATATATATAGAAAAATGGTTCATTTCTTTACAAAATAT
TTGTGGTATTTTGTTGTTTGTTTTCTGTTTTGCGTTCTCTTATCTCTCTCTTGTTGTGGATCCTGTCCCGTTTCAGGTGTGCAACCATTGGTCGAGTGAGCTGTCAATCACCTTCGTCACTTAATCGGCGCGCCAATAAGGATTGGGTCCGCGAAGTATAAAAGCCGTGAGCTTGCGCTGTTTTGGAGGAGCGCTTAGCT
TTTTTGATTTGTTTTGAAAACACTGTCAGTTAGGTTTAGGGAAGTGGGTGATCAGGTCAATCGGGGCTTTTGAAAACATTATCAGTTGGGTTTAGGGAAGGGGGAGGGTAGATAAATCGGTTGATGTGTCAGTCAATTGACACCAGCCTATGGTGGATTTACATAAGAACAGCAGGAACGGCACTCGCAAGAAAAATTTG
TTCGATTGCTGCATAGTCACACCGACGGATGCTGAGGTTACCATGCACGCAGAACCAAAACATTATGGCTCTGCGCAATCCTATTGGTTGAGACAATGAGAGACGGTTGATTTGACCAATAGTATTCTGGATGATCTGATGTAGTGAGTGAGTGTCTTCCAATCACGTTCAACAAAGGTGAACAGAAGGAGGAGCTTCTA
CAAACTACACCTACTCCTTCCCTTGTTATAGATTGTGACCGGCGGTAAGAAATGCATTATTCATATCGGCAATGTCGTTCGTTGATGGATGGCTGTTTGAGAGGCCTGTCCGTTAAATAAATCAACAAATAAAAATGCTAATTCTCACATTTCAAGAGGGAGCCTTGCCAAAGTCCCACCCCATCAGCCATCCACCCAGC
CTGGCCAACCATTTGGTTTCGCGTTCACAGTCATTTTGCCTATGTTTCTGATGTCTTGTCTCCGACTCTCCGTGCTGTTTACACATATGGCGCGCTGGAACTGACAGCTGATTGGCTTGCCAGCTCATGTCTGACGGTGATTGGTAGGGATTTCAAAGGAGGGTTAAGCGGCTTCATTTGGAAACTGGAATGCAGTCACA
ACCCACGATTCCCTTGTAGTGAGAAAAACATCATGTTTAATGTAACCACGAAAACCAATCAGGCGCGCGTCTGTTTCTCACAGAGCGCGTGAGTGACACCGTGAAAGCGCGCGCTCTTCTCTGCCACAACTCCGCGGAGCGCGAGAGAAGCTGCTAGTCAGCACAACTGGACCAAACTCTTTCAAAATAGCTCAGAAACT
GTGTGTAAATAAATACATTTCAGACCGAGCACATGTGTTCAAAATCAAGTAAAGCTCACTATGAAGTTCAATTAATGAAAGACCGCTGATCTCTGCCTGTCCATCACTATACGCAGTTCCACCTGTGACCGTTAGATGTCGCCACTCCTCTCACATTTACTCCCAGCAGAAGCACCTCCGTCCCCCGCTGCCCGCACATC
TGAAAGAGCGTTAAGCCGCCGTGGTACAGAGCTAAAGATAGAGGAGAGAGATTTAGGAGGAGGAAAAAGGAGGAGGAGCGGCACCTCCGTTGATTGACAGGACAGATTAGCGGAGATCCCTGCGGCAGCGGAAGGATGAATGAGCTCGTGACGCAATGACGCTGACGTGGTGCTTCTTCGCTCAGGTGAAGGGACGCGTT
TGAGGGGGGGGGGATTTTTTTTTTCTAATTCATCCTTTTGTTTTTATTAAGTTATAATAAGTCTGGTTAATTAAGGGTGTGGCCACTTGAGTGACACCTAGGACTCGCTGCTCGCTGTGTCATCACCTCAGCTGTTAATTAACCGATATACATCGTATTTTTGTTTTAGTTAATGTTTCTTTACACAGTCAGTTGCCTTT
ACCTCAGAAATAACAAATTATTCGCGGGGCTTTCTAGAACATCAAGTCGCGCATGCGCAATGTCTACAGTAACCACACAAGGTCAAACACACGTGCGTCTGCGTCCACCGGCTGTCATTCAGAGTACTGTGTGTGCGTGTGTAGACTGGATTTGACCGCCGTCACGATTGTTTTGCGACGTTATAATAATAACTGAAAGG
TGATTTATAAATTTATAAACAACGCCACACTTACTACAAGCTCTAGCGTGACCTATGCGGTGAAGCTGTCGCTTTAAATGCAACTCGTGCTGAGAGAGCTGTCAATCATGTGCCGTAGTCCCGCCCCTTCCTGCAGCAGCAGCAGCCGCGGCTCAGCGCTTTCACACAGACAGAGGCATTACGTCCGTACAGCAGACTCA
CCTATTACAGGTTAAGTGGCTTCAAACAAACAGACAATGCAACAGAAACATGAAGGGATTTAGATAAGCAAAATTGCCTATAAGACTCTGAGTGCCTCTGAGATGACATCACTCATGACATCACTGTCAATCAAATGAGTAATTGCAACCTAAAGCTTTTGGGCCAGACACGCTCATCCTGCAGCGAACATGAGTGCGCA
ATGCGTTTGGTACGGCGTATAATTATTTAGACGTTGTACTCTTCCCCAATGAAGCTCTGGCTCCAGTTACCGGACTGTGGCGCCAAAGTCATGACAGACAGCTTCAAAACTGCTGTTGAAAACAGCGGGAAAATGAAGGGGATCTGAAAGAGCCTCTTTGTGAAATGCAGCGCCGCTGTCGCCTTATTGTCTGTCAGATT
GAGAGAGAGAGAGAGAAGATAAATACAAACTCTTTTGTGAATGACAGCAATAGAGAAATTGAAAATGGCGGCTTGTCTCTTTATGCGGAGTGACAGGTGAAAAACGCGGCTGTCTGAAAATGCACTAGATATTTGGCGTTTTGTTTATCAGCTGCCGGGAGAGAGGCAACATGTATTGCCTGTCCCTCCACCTTTTCATC
CAATCAGCGACCTTTGAATGCGGGGACGCGCAGCTTACAGCCGTCACCCGGAAACACTCGAACTCACCTCCGCCGGGCACCGTTTCAGTGGTTTCATTCGCCTGTCAGTCAACATATGTAAATCAGTCATGTGCTAAGGGGGCGATTCTTAACGATATTTAATAACCTGCATAGTTAAAAGGGTTCCCCACGCTTTTCAG
TGATCAAGAAAGTAGTGAGTAGGCTACCGCTTGAAAATCAGTTTTATGGGCGTGAAGTCGAAGGCGTTGCCACAAAGAAAGGCTTTTCGTTTGATTGGCAAGCAGTGCAGCCAATAGGAACCTAGCATCTACACGAGTTGACCAATGTGAACAGTTGTGGGCGGGATTTTTAAATTCCCGGTCATTGAGCCGCTGTTTTC
GCTGTTGCATTTTGGTCTCTGCATCTTTATGGTTCGCGCTTCAGGCTTCCGGCTGCCCATTTTTGGACTTGCTTAGGCGGGTGGATAAATGATTGACAGGCAGAAAGCTTCTCAAAAGCCCTCCGATTGGCCAGCCAAAGCACCTGATCGCGATTCACGCCCACTTTTACACGACTGACTGACGTCCCAGTGTGTTTACA
CTTGTGCGTGTGCGCTCTCTTTCTCTCCCTCTCTCGCTCGCTCGCTTGCTCCCTCCTCCTCTCTCTGTCAGTTCTCAGGTTCGCCCATTTCAGTATCCCATTCGTCCGTGAAAACGTCAATCTCAATTACACCTTGTGACGTCATCACCTTCACAACCAATCAGCACAGGAGCTCAAAGTTTAAAAGGGATGCGAGCGGG
GACAAGAAACTCACTAACCCGCAGCATGTGGGCGCGGCGGTCATATTTTCTGAAGTCAGTCAAACACGGGAGGGGTGTGGTCATATTTTCTAAAGTTGTCAGTCAAGAGACTGATGGGCGTGGTCTTCTTCAGAGGCAGGTGAGCAGGTGCTTTATTTTTTTAGACAGGTAACTAGGATATTCCCATCACAAGAGCCGCA
GGAGAGCAGAATGACTTTTGGAGAGTTTTCGAATAAAGCTGCTCTGTTCTGCGTTTGGCCTTTCTTCACCCAGTGGCCATAGATCTTGAAGGCACAAGCGTCAATCATTTTACGCAGATGTTTGATGGCGTATGGGTCGCTCTGGATCACTTCCTTGGTCACTGGTTTGGCACGACGATAATTACAGTAGATACGCATAG
CATTTAGGCCTTTTATATCCTAAGTGTTCTGAAGCCATTCTATAGTTTAATGTGAAGTACAGATAAATTCAGTTCAGCGCTTCCCGCCACCATGCCTGTCAATCATTATCCATTCAATCACGATTTAAACTGCGTGTCGCTTTTATGACAACAAAACAACTTTCTCCAAGACTATTTGTTCCTGTTAGTTTGAATAATCA
GGATGTACTGTTGTATGTCGCTGGCAGAGTTAAACACGAGCATGGAGAGGTTGCCTGTGTCAGTCTCAGACATTAAAGGGCAAGATTTGTGATTGACAGCCAGCTGAGCCATGAATGAGGATGTCTCCTCTGTTCGGCTTGTCTAAAATTGTTCATATTAGCTATGTACAGGAATATGGTTAATATTCTATTTTATGACA
ATAATTAAATGTAAAATGCTAAAACTGCATTTAACGAAACTTTTATTTCATTTTCGATCCCAGCCTCTTCTCATTTGCTATTCCTATTGGTTGTCACGCCAGTCAATAATCTTCTCTACCGTCTGATTGGTCGAGAGGCGGGTCATTCAATTGAATGAGTTGCGGAAGTAGAATCGTACGCTTGTGGTGGTTCTCATTTT
TCTGATTGAAGCTTTCTTACTTTGCATAAGCCTTCTCCACCAGGGCGCTCCAGAACTCTGATCCTTCAGCTGAGTGGACGAAAAGCAGCTTTCCGTCTCTGACAGGCAGCCGGTCATCAATCACCACATCCACCCAGTCCCCAAACTGCCAAAACTAGAGGACACATTAGAAAACAATGGCTGTTAAAGGGACAATTCAC
ACCGGGAGTTCCGTCTCCCCACCTGCAGCCTCTCAGGACGGTCACGATTTCTGCCAGTCGCCCGGTTCAGATGAACCTGTTTGCGACATGGGAGATTGACAGCTCCTCTCCCAGCTGTGTGCCCAGGTATGCCGCTGTTTACTGGTACACATGCGCTTATTTGTACATCCGCCAACTGAGCTACTTTTTAGCTGAGTAAA
TCTCTTTTTTTATTTTTCTTCCTTTTAAAATAGGACCCAAATCTTAGTGATTTTGAGGCTGACCGCAACGTGACAAGAGTATGGTTTTCCACACCCACTGAATTGATTGACAGGCACCAGGTTTCTATATGTAAACACATTCACAGAACAGTTTTTTGGCTAATAAATTTGGATTAAAATATTTGTTACAACTCTGAGAT
AAAGCCAATGCTTCTGAGAAATGTCATCTAGCTAGGTCGCTCACTAGGTATTGACACACCACCGCTGTCGCGCTCCAAACCGGATCTGTCACTTCATCTGTCACTCAACTCCAATACATGATGAACAGTCAAATATTTACATTAAGACTAGCCTACATGATGACGCTGGCACACGTTTACATACAAGGACAAATAGTCTC
TTCGGTAATGTGCTACTACCTTCCTCGCGAGTGAGATGGATAGAAGTGTGTATCGCACTCAGCGATTCAATTAGCCAGCCCACTACAGCCCGGAGTGACAGCTCTCCCAGCCAATAAGGAGCGGCGTGGCACACGCCTTCAATTATTATTGGCCATCTGCCAGTGTTGGGCGGGGGCAGTGTTCACTATCAAAAGTAAAT
TAATTATTATTTTATGCACAGTTTCTATAGTTCTGGCGATAAACTCAAGTAATATATGAAAGACACACAGTTTGAATTGGAAATGAATGGAGAATGATTGACAGGCACAGTGGCGGGAAGTGCTGAAGTGAACATGAATTTAAGCACTTGAATAGATTTTTGTGTTGGCCTACATGACAACTTTCTAAACCCTTATAATA
AACCCATATAGACCATACAAAGAGCTCTAATACTGATGGTTATATTTCCGTCTGGTACTAAAGACAGCGATAAGAGCACACAATGATAAATTGATTGACAGCTCTTGCCTCGCCCATCTCTCTCCAGGCCATGCAAATGAAAAGAAGATCTAATACTTCAATCAAGCAGGTAAAATAATTGGAAAAGCTCTAAGTATGTT
GATTGACAAATTTCTGATCTCAAGATAGGGGGCAGCAAGATTGCAACACGTTCTATCATCAACGTTCAACATCCTCTCAGCTGAGCATATTGATTGACAGCAAGTACATCCAATTGCCGCTTGTTATAGAACCGCATACTTCAATAAGCCCCGCCTACCATGTGTGCATCAGCATCAAGCTAAGGTCATTCTCATTCGGG
TAAAGCTCACCTTCCAGGATGTTGCACTTGCTCGTCCATTCCATCCCTGTTTCCAGCGAGGGAGCACCCACATGAGTCACGGATGCTGTTTGATTGACATGAGAATAGACCAATAGGAGCCGAGGATTCCCCCTGGATATCCAATGAATACCCGTTTTTTTTTCGTACACGCAAAGTCATACTTCTTGGGGAATGGGGGC
GTCAGTGTTATCTTCATTCTCCTCTTCAGCGCTTTACAATTTTTTGTGGTAGTAGCTCTCTCTGTCATCCCAAGCCAGAAGCGCTCACTGAGTGATTGACAGCTGATATTAACTAATCATTCGCGTTCAGTGCTAGAGCAGTGGGCCAATAAGAAGAGCGTGAAGGCGGGGCACGCATTACGGACTTGGATTTGTTTACT
CGTCCTTGTAGGTACATCCAGGCGCGCGGTGTATCCAAAACCCTCCCTATGTCACTCAGGTAGCCTTACCTGTTGTAAAGTATCACGTAGAAGAAGAGTGACAGCTGCCTCAGCCATTCAGAGCGCAGAAACCGGCGCATTGTCTAATCACAACGCGGGTAGGCGTGGCCCACCTGAAAGGTGTACAGCATGGAGGCGTA
ATTGGCTGCGGCGTCTGTCAATATTTTTCTCGGTGATCCTGATTGGTCGAAATGACGTGTTGTTTCACCTACTTCCGAAGCCAATGAGGTTGAGTGACAGCAAGCAAGCGCTCGCCTATTTTCTCGAAACCGTGCAACGCTGAACTTTTTAAGGTCATAGCTTTATATTAAAAACAGCCACGCATTGCAAACTAATGCAT
AGGTGGAAGATTTATGACCATCAGCCACATGGCCAGATGTCCCTCCTTAAAGCCATCGATGATTTTTTGCAGGGACATCACAGTTGATGATTGATTGCCAAGGGAGGATCTGACATACCAGGCGCCAGGTGGTTTTATCCAAGGTGTAGTGCCTTAGATAACATCAAAACAGTGGATTGCATGTTTTGCATGCAAATACC
TGCGCTTTGTTTTTGTCTGTGTACAATTAACAATTACTCCTCAAACACGCCTAACCACGATCTGGGCGTGGCGATTTGGACACTCGTTCAGGATGATTGGCAGCTACCAAGACAGTAAGGCAGAGGCATGCTCTATGGCAAGCGGTTTTAACATGTAATAATTGCAACTAAAATATAGCAGCCAACTTTACCCAGTAATG
CAAAATAATCCTCATGTTCCCTCATGTACTCGGAACATTAACTTACAAAGGACGTCAAACTCGACTGTGCTGTTGACGCTGGCATCGCCCTTCAGCTGACAGGTAAAGACGGCTCCGTCGTCTTCTTTAGTGACAGGCTGGACACAAAGACTGCTCCGGGACATCATGTTTTCTTCTGGCAGTTTCACACGGGCACCGTT
CAAATGCTCAAACTATAAAACAAATCCTCAAACCGACATCGCAAATGATGAATCAAATCCTCAAACCGACATCGCAAAAGATAAATCAAGTGCAAATGAGGTGTCAATCAACTAGCCTGGGCGGAGCTTTAAGGCGGAAATGTTTAGTGACAACTACACATAGCGCTATGACTTAGATATATACACTAGATATCGCATAG
GCCTTTCATATGCAACATCTGAACCAGTGAATGCATGTATAAGCGTTGACTGACAGACGCGCTCCGTACAATAAACTGATCCCACATCAGCTTCTGTAATTATTCAGCCAAAATTTAAAGGTACTCAATTTAAGTTTTTTTGCAAATACCATATGTTTGTAGATATTTAGATTTTTTTTTTTTTTTTTTTCCACCTCCAT
GTAGCCTACCATTTCAACTACCTGACTTGCATGGTCTTTGTTTTTCTCATAACCAAATCATAAATAAATAAAGATAAGTTACACACAGATTACCACCTGTCAATCACTCTTTCCGCAGGACTCTGGCATGAATAGACAGAGTGATCTGTCTTTACAATGGCGTTGACAAATTTGGTTAGTAAAAAAGGTGCACAACCAAC
AACATCACGTGACGCGCACGTCAGCGCACTGCGCGGGGTGAACGGGGTCAGCGGGCGCTCATGATTGGTCGGTTCGCGAAAAGACGCGGTGATTGACGTGCTTCCAAACCAATCGGAGCTGTGAATCCAACAAGCGCGCCTCGCCGATTGGACGGGAGATGTGCCGTCTGCTTCTGTGTGCAGAGTCTGTGCTGAAATAA
GCTCATTTAGCGACATTATAGTTCCTAATGTTCTTGTTTCTCCGTGTATTAATTTGCTGCCTGCGCCTTTAAGAGCGGACCCCCCCTCGGCTCATCTCAGCTGTCAATCACGCGTCGGCGCCTTTGATCTCCGCACTTCTAAAGCGCGACTGTTTGTTAGTTTGAGGCTCCGCATAAAGAAGTTTTCTCCACGCGCGCGA
TCAAAATCACACGGATTGCCTTTAGGGCGGAGCTATCAGTCATTTGGGGCGGGGATGTCAGTCTTTTAGGGCGGAGCTATCGGTCATTTTGGGGCGGGGATGTCAGTCTTTAAGGGCGGAGCTATCAGTCATTTGGGGCGGTCTTTTAGGGCGGAGCTATCAGTCTGTTAGAGCAATTAAAAAATAATAAATAAATAAAC
TGTTCTCCATCCCCTGGAAACACGCAGCTCGGCACGGCTGGGAGGTGGATAAAGATGCCTGTCTGTTCAAGCAGTGGGCCATTCACACAGGTGAGAGAGCTGTCAATCATCTATACCTGTGACACTGCTGTCAGTGTTTCCTTCACTGCAACTAACACTTACATAGAGTCTAAATATCTGAACATTCTGAAAGCAAGAAG
CAGTCATTCAGCTCTTTAAATTACTCGAGACGTAAGAATAATACACAAAGTCATTTGATTTACAAAAGTAAGTTGATTGCTGAAGTTCGGTGATTGGCACCTGTCAATTAAACAGAAATCCGCCCCGTCGAGTCTGTTCTCCGCTAGATCCAGTAATCGCAGGCGGCTGTGATTGGTCCGTTCAGACCAGCGCTGAGTAC
CTCTGATCAGTGGACGGTGGAGTATCGGTCATCAGTCGCGGTCATCTGTCCGGTGTGTGTCGCAGCAGTGGACTGAGCTTCTCTGTAAGACTCCAGCTGTCAATCAATCACCTCCGCTTCTGCTTTTACTTTATCTGACGCGCGCGTAGCCGACCACTGACGCACGCGTTCGCGACTGCACTTTCGCTTTCAGGAAGTTC
AGAGAGGAATTTACTTGTTTGATTATATTATTACTGAACGCCGTCTGTCAGTGGCGTCATTTAGAAACGTGAGGCGCATGCGCACTCGCAGGATAAACTGCTGTCAATCATCGGCTTTGACGCTGTCAGTTTCTTGAGGCGATGATAAACGACAATAAACAGCGCTATTGTTTGCAGTAAATCCAAAAACCCTTCGTGTA
TGTATCAGCTCTGTATTGTCTGATCTGAACGCTGTATCTGATGTGTGTGTGAGTGTGTGTCTGATCATCTGTCCGCTGTAATGAGGCCCGCGGCGTCAATCACGCGACCCGTTCCTCGCGCGCGCGGCCTATAAATGAAGCAGAAAGGCTCGGTTTACCGCGATCACGTTGACGAAGGTGGTTTTCCCGGAGTACTGCAG
ATTGCAGTAGCTGTGTTATTGTTTAATAGTTATTAAATCTGTCATTAAATCTGTGTCAGATGTCAACAGTTACTGTACATCAATGAGGAACAGCTTTACCTGTCAATCATCCCTCAGTCCGAACGGAAACATTTTAAATCCCTTTTGAATGACTTTGCATCTCTCGTTAAGGGTTCTGTTGCATGCTTAAATGCTTTATA
TAAAAAAATCAGAATATTTATCAAAGTGCTTGTTCAATGAAACTGCACATTGGCAGTGCAGGATTTCTTGCAAGGGTAGGTCAATGTGATTGGCTGTCGGATGATCGGGGTTGACGTCACGCTCCTCGGCCCCGCCTCTCCAGCTCGGTTGTCCAGGTAGATGCTGAGCAGATATTCCAGATCTCCAGAATCTCCACTCC
AACACATTTGATGATGATTTATGATCACAGAGAGCTTAATGGATCTTTTAATCCTGGTTGCTTTGCGCATGTTCTGTCTTGTTGATATGATTATATGCGGCTGTCAATCAATTTGGTGGGCGGGGAAACTTAACTCCTACGTCACGTTGCGGTGGGCCTCAAAATGGGAGGGATTTGGATCCTATTTTAACGTCAGGAAA
CTCAAGCTTAAGCTCCCCCTCGCTGGAGCTCATCTCCCCTCAAATGGCTCTGCAGCGAGCACCACTTGGCTGAGGTGATGTGTCAGCGAGGCCTAGCTGTCACTCAAGTGGCCACACCCTTAATTATTCAGTTCATGTATATTAAACGAGTGAGTTGTAAAAGACAAATTCACCCCCTGTAGGCCCGTAGCCAACCTGGT
TAAAGCCACATAAAGCAAAAAAAAAAAATGACATGCTGAGATCAGCGGCTAATCAGCCTGAGTCTGCTGAGTTAACGTGACTGCGAGCAACAAGACCTAGCTGTCACTCAAGTGGCCACACCCTTAATTATGCGGACTTGATATGAATAAAAGTGGGTGAAATTTAAAAAAAAAAAAAATTTACCCCCTCACCGTTGGCC
AAGAGGTACATTCAGGAGTTGCGCAACAACTTTCATTTCCTGACCTCGACTTATATAGGCAGCTGAAATTAACAGGTGGAGCTTAGTGGAATTCGTCACATGTCAATCATTCTCCAGTCCTCCATTGGCTGCAGCCCATACATACGCCCTCTCTTTCTACAAGTTCTCTGCACAACATTAAAAAGTCTAAGCCCTTCTCA
CCTGATGTTAAAATAGGATCCAAATTCCTCCTGATTTGAGGCCCACCGCAACGTGACGTAGGAGTGTGGTTTTGCCCACACACCAAATTGATTGACAGCCATGAATTAGCAAGTCTCATAGTAACATGTGTAATCATATCAACAAGACAGGAGGTGCGTAAAGCAATCGGGATTAAAAGATCTGTTCAGCTCTCTGTGAT
ATAAAGGCAGATATGCTGCTGACACTTTCAGTTGTGACTCTCTGAGCTGATGAGCGATAATTCGCGCTAAATCTCTGAAAACAACAGCTGGGTGAGTGACGTGGGTGGTGATCCCGGAGGAGCCGCGCTGTGATTGGTCAGCGGCCGCTCATCTGTGCGCGCTCGGCTCGGCTCCGGTGCTTGTGTGTGTTTGGTGTCCC
ATTGAACTGTGTTTGTGCACTCTGAACAGACCAACCATTAAAGCATTTACAATTTTACTGTTTAAACAAACATTAAAGCCGCATTCAGACCACAACTGATAGACAAACAGGCAGCCAATCAGCGTTCGCTGAGCTACACACAGGCAGCCAATCAGCGTTAGCGAGTCAACGTGCAGGCAGATATCCCGCCCACAGCGCTT
ACCCTTCATGACAACTGTGAGGAGAGTGAACTCATCCGTTTACTTTTTATTAAGTTATATTAATTCTGCATAAATAAGGGCGTGGCCACTTGAGTGACAGCTAGGTCTTGCTGCACGCTATCTCATCACCTCAGCTGATTCCGGCTGATTAGCTGCTGAACTTGGCATATACATTGTATTTTTGTTTGGGTTAATGTTTC
GGCACTGGTTATTGTGCTGAAATAGATGCAGATCTTCATTTTTGTAAACAGTTTGTTTTTAGCAGTAATTTAATGCTGGGCGTGTCATCGTGATTGACAGCTGTGATTGACAGTTTCTCAAAGCAGCGCGTCTGAGCTTCGGCAGAAGACTGAAGTGTTATTATTCGATTTCTGTGTTATTTTACCATGACAAAATGAGT
CCTCATTGACATTTAGCTGCTCTAAATGTGCCTTTATCTGATTAAAAAACAATTAGGCTTTTAAAATATTGTCTAATTGTTGTGCGCAGCTGAAATGAGCCGTCTGTCAGGATTTGTTTGGCGCCGCTGCGGCTCCCATAATCCACCGCGCGGTTACACACAGGCAGTCACGCACAAACTCAGTTCGTGAAGTTCTGAGT
TCTCCCTCTTTTCGCGTTTGGTTACCAGAGTTTGTAACCTGACTCCACCTTTTCGAAAAGTTTCAAACTTGAGGGTCCAAGGCGCCCGGTGACTGACGTGCGAATTGACCAATCACAATCGAGTTGGTCTTCTGAGTGGACCAATCAGAACGCAGGGAGACCTGCGAGTCCAGCCTCGCATATGGTTTCCCGTCATTATG
TTATGTCCGAGTTAATTTTGTTCATGGAAAAGTTCACTGGCACATATTTTTTTCGTGTAATATTCATTGAAGCTGCTGCTGTATTCGATATGCGCGCGTCAATCATCGAGTAGGTGGTAAATTCCTTTCAGTTTCCTTACCTGGCATTGTCAAAGCACTGAAAATAACGAAGTACTCGTGGAGACGTTCGTTCTGAGGTA
TTTTTTCGGGTGTGTCAGAACAGCAACAGACTGCGGGTGTAACGTTAGCAGTCGATTCTGCTCCCTTCTGGAATTCCAGTTCCCCCTCTGCGAAGTGTGTCCGCTGACAGCTTATGCAGACACCTATATAAGACACACCTAAACACAACTGGGTGTACGGAAAGCAAAGGGGTTCTAAAAGTACGTATTGCTTTTCCGAA
TGTGTATAAATCCGCGGAGCAGGTGTAAAAGCGGTTCAGCTTATTTGACCTCATTCTTCCAGTGCTGACAGGGGCGCGCTTCAGCTCGGCTTCTGTGAACGGAAGCCCCGCCCTCTTAAATCCGATTGGCCGTCACAAACATTCTGACAGTGACGTGCGCCACTTCGCTAACCCCTTGTTCAGAACAAATTAAATCTATT
AAAGCGGTTCAACTCATTTTACCTCATTCTTCCAGAGCAAAAACAGTGGCGCGCTTGAGCTCGGCTTCTGTGAACAGTAAGCCCCGCCTCCTTTGATCTGATAGGCCGTCACAAACATTCTGACAGTGACGAGCGCTGTTTGACTTCTGCACTGAGCCAGGCACTAACAACATTAAAGAAAAAATAATAATTTATTTATA
AACAACATAAAAACAGTGACCCAATTGGAGCTGTTCTTAGATCGACTGCAACTTGACGTAGGAGTGCGGTCCCCCTGCTCACCAGTATTGATTGACAGCCGTGCTTCACGATCATATCCTCAGTTTCTTGTTTCACGTCCGCCATTTTCAGCGTGAGTCAAAGCGATGTCACTAAAGGAACACCCTTGCTCTATTTTTAG
TTTCATGACAACTGTGAGAAGGGTGAATTTTTTATAACTCATCCGTTTCCTTTATATTAAAAATATGTTAAGTTTGCATAATTAAGGGCGTGGCCACTTGAGTGACAGCTAGGTCTCGTTGGTCGCCGTCACGTCACCTCAGCTGTAACCTGCAGATTAGCCACTGAACTCGGCATATTTATCGTATTTCTGTGTTGTTT
TCAAAAACAATAAAACAAGGTATACGCTGAGAGAATTTACAGCGGTGTATATGGAATTTAGCAAGGATTAAAAGGAGATTAACTATTCAGCGTCTGCTGCAGATCAATCAACAGGTAGTATGACGTAACATCCTCGTTCTCAGAAGTCACGTGACTCTGTCGGTTTAAATAGTAAGCCGTGTCATTTCATCATTATCATG
AGCGTTGATCAGCTGGGAACAAGCGTTTGTGTGTGTATTTGCGTGTCGGGCTCCCTGTGGCGCTGCCTGCCAGGCGCTGTCACCAGCCCGTGATTGACAGCTCTGATAAGCGGGGAGGCAGGCTGCAAATTCTGCCAGCGCACGTCACGCTCAACGCTGCCAATGTACGTCACACTCACCCTGTCGGCCTGGTATCAGTC
AGATAGCTTAAACAGAAGGTTTATCCGCTATTATTTGTGTCCAGACAGTGCTCGGATCCCTGTGCGCTTCAGTAGAGTAAGTTTCTGAAAGCGCAGGTGGATTTAAAGCATGGGTGTGGCTTCAATACGTCAATCAAACGTGTAACCAGGTCGTAACCGGATAATGTGACCTGAAATAACAGAAGCATGATAGATTAGAC
CTGTGATTCTCCGCTGCGCCTCTGCTCCAGTCACTCTAGATCCGCCTGGCCAATCACGGGGCGAGATACCCCGCAAAGGTCCCGCCCCTCGCTGTCAGGCTCCCAGCCGGCCAATCAGAGGAGGAGTAAGGAACGTTCAATCCCCGCCTCCGAGACGCGACGCCCTCTGCTGGACGTCACATGACAGTGACGACAGTTGC
TTTAGCTTCTCAAGTTTTATTTAATCAATTGTACCGGCTGTCTGATATATCTGATTACAGTTATTAGACAACAGTTGATTATTTAAACAGCCATTTATGTCCTGTCAGTCAAAACAGAAGTGGAAAAATCTACAGCTACAAAACTCATGCAGTGATTTAAACCTCACTGGCTTGTTAATTAATAGCACTTTTTCGTAATT
ACGAGCTGAGTGATGTAACGGAGTACTAGCCGATGCTGAGCGCTGATTGGCCAGCGAGTGGGCGGGCGCTTGCACTGACTGCTGTTTGATTGGCGGATCAGAGCTTGACGGGACAAATTGTCGCGCTGATTGGTCAGACAGACGGTCGTATGGTTTCATTTACACTGATATACTTGCAGCCTATAAAGTACCTGTGCAGG
GTGGAAGATTTAAAAACAAGACTAACGTTCTATGCTATTGAGAGAGAGATTGTCACTAATGGGCGTGGCTATCCCCCTCTGATGATGTGTACAAAGGGAGAATGTCAATCAAAGTGTTTTTGCAGACTACAAATTATGTCACAACTGTACATTTCAAAGCACTTCATTCACTGGACCTGTGAGTAAACCTTGTCAACCAC
CACAAAATTCCACACTGCGTCATGACAGACGCCCAGTCGCGCTGATTGGCTGTTTGTTCGCAACAAACAGCATTTCGCTCCCTGATTGGCTCACGCAGCTGTCACTCAAACACGCAGGCAAGATCCACACGTAGGAGTCGTCGGACATCTACTGTAAAGTCAATAACAAATCGACAAAAACAGGGAACAGGCCTGTTCTT
TATTTTTTCACGGCATGGATTAAAATACGCCCATTGAAACACTGCTCGCGCAGGCTATTGGTCACAAAAACGTCGTAGCGAACGCTGATTGGGCGAGGTGTACGTTAATCATTATTATGACGCACATCACTTCCCTTTGCTGTGCAGTTCGGTGTCACGTGCAGTAGACACTGTACACTGGATGCGATTAATAATAATAA
CTTGGGGCTTACGTCATGAATAATAATGAAGTGCTGACGTTGCTCAGTATCATATTTCTCTTTTCGAAGGCATGGCTTCTGAATAGTAATTCAAACGTGCTGACGTTGATGGACAGCCATCCAATCGTAAAGACCTGTAATTTGAATATCAAGTAGGTCGCTTCAATGAAAAGGAGGGCTCTTGAATATTTTACCATAAA
TAGTGCGACTGCAGATAATGGTTGTAGTGCGACCTGTTATGATTTTTTCTAAAAACGTGCTGAATCGCTCTTCCCTGCCGCTATATTGGTTTATATAAGCCGTCAATCACGCAAGGTATTCCGCTGTCAGATGACAGGGAAGGAGCTTTTTTTGACTACAGGAAATGCAAACGGCTGAAGAGTGAAAACTTAAAGCACAC
CATTATTATTCCGTTAAAGTTTTCATCTGGTTCAATGAGCTCGAATCCCGCATGCTGCCCCGTGCACTTGCTCTGTCAAAGCGGAGGATGGAACTGTCACTCATTCACTTACGCCCCGCCCACTTTCCGCGCTGCCGCTCTGATGGTGTATGATAAGATTAAGTGTGCACGAATAAAGATTTCCTGTTGAAAACATCATT
ATTATTAAATCATTTATTAACTGTTTTACTGTTTCTGTTTTGAGAGGAATTAACGTTACGTTACAAGAGTTTTGAGGGCGTGACGTGAATTTGTGACAGCTGTCAATCATGCTAAATCTCCTTTAGCGCTGTTTGGGACTCTGTTTGAACAGGTTTGAGTTAAAAATGCCGCAAATGAGTAAAGCTAAAAGTTGTGGATG
TTAATAAAGTCCCCATTTCGGTTTGAAGGCTCTAATATTAGGACCACGTCGAAGACCAGGCGAAACCCCGAGCGCGAGAGTGAAATGTCAATCAAGTTGATTGGCAGGAGGAAAAGGCGAGAGATGCTCAAGACTTACTGATGGAGAGCTGAGAGGCGCTGGGTTGCTGCTTCCTGTTCGGCTCTTCTTAGACATCGAGT
ACGCTTTTATGTAGTGAATAAGAGAAAAGGATCGTCTTTTGAAGCCAATAAAACTCAAAAGTAGGAGTGTGCTGTTGCGAAGATGAAGATGATAGACGTCTCTTTCAACCAATAGGTACACTACTTCGGCGAACAGCTGGAAATGATTGGCGTCTTTTCAGCCAATGGAAACGTAGAGGAGGCGGGGTTTGATGCACTGA
CCCAAGTACTGGGAAAGCTACTTATAATTATTGTACAGTGGTCCCTCGCTATACTGTAATCCTGCGCATTGTGTTCTGCGTCCTGATTGGCTGTAGACCACTGTCAATCAATCTCCAAATCGTGTCTCCTGTACAGTACAGAATGCGTTCAGCTTGCTAAATCTATTTAATTTTCGATCGCTAGCAGTGTGACTGATGTG
AAGATATACAAATAGCACACAGTGGTTACTTAAATTGAATATCAGTTACTTCAAAAACATTACTAGAAGTGTCCTACATTCATTTAGTCTGGGAGAAAACCTGTCACTCACATCACTTACCAACCACAGATACAGTGCTGATAGCCGTCATTCCGTGTTGGAGCTAAAAATACAGTCGAGAGCGTTTAATTCGTCTATGA
ACAAGAAAAGTGGCCAATCACAGTCGACCTTGTCAAGTTTTGCGTGAAACGTAAGGGCGGGACAAAGGCTTTCTGAGTTGCAGAGACAGATAAAAAACAACTTAAAAACAAATGTTTTGTTGGAATAATGCTTCCTGGATGTTTTCACTATATAGATGTCTAGCAGAGTAATTAAACCGCGGACATATTTCCTGCCTATT
TGACCGTACGGGTGAAATGTGTTTGAAAGCAAACATTACGGTTCCTTTTCTTCCTGAGGTCTTCGTAGGTCTGATACGCTGTTTTAATTTGATTGACAGGCGTCAAGTATTACTCACGCAATTCCTTTGTGACGTCACGCGTCGTTAAACTCATGAATTATGCATATTGTGCATATTCATGAAATTAAAACGTTTTATAA
TGACGTCATGTGCAGAATACACGCCTGTTGGATTTGGCTGACTGGGCACGAAATTTGGCCAATCGGCGGCAAGAGGCGGGCGGTAGAGGCTTGATTGACAGCTCAGCCAACCTCATGTTTTAAACTTCAGGTGTCATGTGCGCTTCACGTGTCTTTTTCTGATACAAATCAGTTTAATTATAATATAGGCACTCACTTTA
TGGGGTGCGTGAGGAGGGCAGTGTGCAGTCTTCAGGGATTGTGGGCATTGAAGTTCCAATTATTCCGCACCCCCGCCGCTCGCGCCCCCATCTGCCAATCACGCAGCAGAAATGATCACCTATGACTGCAAATGAAAAATGATCAACATGTAGCACCTAGTGTCGACTGCCTCGAACAATTAGTCGAAATAACAAATAAA
TAAGTTGTTTTTTCTGTCTCTGCGACACAGAAAGCCTTTGTCCCGCCCTTACGTTTTACGCAAAAAACTAAACAAGGTCGACTGTGATTGGCCAGTTTTCATGTCAGTCAAATCACGCTTCAGAATCAATTCGGAAACTGATTTTCAGCAGCTTATGACAAATTGCACTAAAATAAACATTCTAAGCACAGCGCTGTGAT
GGAGTGAAAAAAAATTCCAGATGATCGCACCGTCCAGTCCGGTGTGAGTCGCACACAAACCTGGAGCTGCGACAGCTGGAAAATCGAGCGTGAGTGACAGGGAGAGTGGCCAATGCGAGGGAGAAGCGCATAAGGGGGCGGGGCGTGGAAGGAGGCAAGGTTGGTGGAAGAACTGCTGTGGAGCGCGCGGGGCGTGTCCC
GCTAGGGTATAATTCGAATCTTCTTTTTTACAGACAAGGACGTCAAATGACGATGTGTAAAACTTTAGTCAGCTGACAACAAAGAAAACATCCAGTCAGCCGTCACTCACCTTAAAATAGCCCCCCTCATAGTGCGTGTTTGGGGGTCCGAAAATCGCGACTTCCCAGTTGTACAAGTCCGACTCGTCGACTAAAGTTAT
TTGAACTGTAAGATAATGTTTCCTGAGTATTTGGAACGGTTCAGGTTGTACGAACACTAAATATGTGATTCATTAACCTGCAGCTTTTTCCAGTGACACCTCATGTGTCACTCACATTGCGCAACACCTTTACGTTGGAACAAAAAAACACACCCACCCAGTTTATAGGGTTAGGCTTTTGTTCGTTCAGCTCGCTAAAA
AGCAAATGTCTCTCGTAGAACTGTTTTCTGTCAGCGTGTCTCATCCAGCGTAAACTGGCGCTACGTAGAAATGAGTAAAGTGCGTGCGCGTAACCCAAACCACACCTGAATGACAGCGTGTGACGTCACGTCCTAATCACGAATCACCTGTCAGCTACACAATGGTTGTGACATATCAGTTGTGGCATTAAAAGTGCACT
CAGTTTCAGTTTACTAGAACTTCTATGTGTAGCTGCTTTGACATAATCTACATTGTAAAAGTGCTATAGAAATAAAGGTGAATTGAAGTGTAATGCTCATGCATGTCAATCATGAACACATTTGCATAGAAAAACAACTGCAAAGCATTACATCGGAATGAAAAAAACTTTGTAAATGCCTTTCTAGTGTAAAACAATGT
TTATGCTTTCATCACTCGACGTCCCGCTCAGAGCTTCCCACCACACGCTTCTAGATACTACGCGTGACATGGTTGGTTTAAAGGGCGTTGATTGACAAGTGTTCGCCCAATCAGGTGTCAGCCTCAGGCCGCGTATCAGCTTCACAGGCGGGCGCTGCTGCGCCAGATCGCAAGAAGTGCCACGACTCCAAAAGTCAGCG
AAACCGTGCTTTTGAGTGTATAACGCAAGCTTTAGGACAAACTACCGTTATTCCTCTTTAACGGACTGTTATGTTGCCTAGTTACGAGACCTGTCAATCAACTCCTCACGTCATCATCGGCAGCAGGACAATTTTTCATTCAGAAATTAAAGGCCAAACACATCTTTTATAAAGTTTACATTGTTGTTCCTGATAAAATA
AGAGAGAATGATGTTCGGCTCAGTGCGGATGATACAGGACAATCAGGGTACCGCAGTGCACTGCCACGCCTATGAGGGAGGGACTAACGAATGATTGACAGCTGAGGAGTCGAATGAAAAGCGTCTGTGCGTGGTTTGTCAAAGCATTAAAGGCAACGGAAGTGCCTCCTTTGTAACTTCCAGTCACACACAAAAACAAA
GCCAGTGCCAAAGTGTCAATTATTAGTTAAAAGTCTGCTGTTCCTTGTGTTTAGTGTGCGACGGAGGCTGCCATTACAGTGATGACGTGCACAGTCACCTGACAGCTGTCTCTTCCAGTCACATGGCACCCGCGGGACCTGCCCACTTGTAAGTTTAGATGGGATACAGGTGCGGATGCTCACGTCAATATTATGTTTTT
AATAAGAGCATTTTCTCGGCTTCAAACGCCTCTTGATCTTCATTGGCCGAGCTTGCAGTTGCGCACTGGATAAACGCATGCTGATTGGCTGTTGTCTCTGCCAGTCAAGCTTACACAAGGTTGGTTGTCATGCAGTGATTGTTGACGTCCTATCAAAAGTCAGCGATTTACTGACTCTGCGAAGCGCTAACAGTATAGGA
TTATAACACATCAGAGCTCTATATTTAAACTGGTGTTGTTGTTTTTAGCTTGACGTTATGTAAATCTGCCCCTCCACTCCGGGTGTGGAAACCTGTCAGTTGACGTTGCTGTTGGTCTCCACAAGATGGCCTTAGTACCCAGCTAAACAACGCAGTGTATTTAAAAAAGGTCAGACTGACCAGCTTAAACCAGGGCTCGT
ATTAGCTTGATAATGATTGATACAAGCTTCAAAGCCTCGCCGCGTCAAATCACTACAACAGACGTCAACACAGCAAGCACGGATTAGACTTTGAGTGACGTTCCTTTCCACCAATAGCGTTTCAGAACATCTATCATTCGTCCATTCAGGGGCAGGTGGGCGTGAGCAAAGGATTAGGGAAGATATTAGGGTTGTATTGA
TGGTTCTGGTCGATTAAGGCACTGGTTATTGTGCTGAAATAGGTGCAGATCTTCATTTTTGTAAACTGTTTTTAGCAGTAATTTAATGCTGGGCGTGTCATCGTGATTGACAGCTGTGATTGACAGTTTCTCAAAGCAGCGCGTCTGAGCTTCGGCAGGAGACTGAAGTGTTATTATTCGATTTCTGTGTTATTTTACTA
ATATATCTGGCACCAGTACAGCACAGGGCTAGATGCGAGTACTAGTTCTCATCATGCCAGAGTTTGATTTGATGGACAGTTAGTTTGAGTTTGATTGACAGCTCTCATCTTAACTGCCGCCCAGTGTTTCTGTCTGCTCTGATAGCACAAATAAAAAGGAGGTTTACTCACTGAGGGTCGTCTTCAGAGTTTAGAGGGGC
AGCAAACATGTTTTATTGAAAAAGCAGTCGTGACAAATCTCACCTGATGAACAAACTGGGGGAGGAGTTATTTCTTTTTAGCCAATCAAAGAGACGTTCTGCTTGTCAAACACACGCACGTTTGCAATTCCTGACATCCGATTGGCCCATAGGAAGGCGGGATTTTAGAGCCGCAGTGATTACTTATTTCAGTAGTCCAA
CAAAGTTGTCAACTTTCGTCGGCTCCCAGGTGGAAAATAATACGTCAGTTCAGAGCCGTACTTTCAGACGCACGAAGTGCCAGCCACCGTGATGTCAAGCTGTCAGTTCCCCGTGCGCTCCAGTAGTCCGCCAGCTTCGTTTTGTAGTCCGTTAGGAGGGTTGTTTGACTGCTGCGAATGCAGACTCGTGACGCCAGGAA
ACATGTATAGCAGGATAGATTATGGAGAATTAACCCTCGCCTCATGCAGGCTTGAGCTCGAGCTGCCGCGTGACGTATCCAGAGTTGGGTGATTGACGGGCCTGTGGACCAATGAGAACAAACGCTGACGTGAAAGGGATGGACCGGACGCAAACCGTATGTTCGGTTGTAGATTATTTACACCCGTTACCAGGCAGCGA
TTCCCTGCAGACCGCAGACAGACACCCGGGTTTGCGCTCTTATGGAGGGCGCTGGAAATATCTGACGTTTATTAATTTGGTAAGAGCAGTTGTGTCTGAACCCGTCAATGTCACCGCTGTCAGCTGTGGAAACGGCGTGTTTTCCTCACGTTTGGTCTGCTTTGTTTGTCGACAGGTGATGCACGCGGTGTTTTTCGGGC
TTCCCAAAATTAAGTGGGCGATGCACATACCCTAATTCTTAAGGGTATGCGAACTTGAATGTGGCTTTTTTATTGTTTTCGAATGCAAATTTGACAAGCTGCCAATCATCTTTCAAGCCTGCAGTTCTTCTTTAGTGCTTTATCAAAGCAAGTTGTTGATTGTAGTCAAGTACTGTAACTCCTGCAGGGCCATAAGGTTG
TCCAAACTCTTGCGCGGCGGCGGAGAAACTGATGAAGCTCCAGCGCTTCAGTAAGGAGCCACACCTAAGATACGCCCACTTCACAGCACTGCGGGCCAATCAATGTTCAACATTCACTTTTAAAGCCTGTCAGTTACCTGACGTTTCCTACGCACGATCACACGTCTGTCTGTCCCTATCTGTTTACCTTTTTGTTACCA
CGCTTTCTCTCTCACTCAGAGAGTCATTCAATCCGCTCCAATCTGGATTCAACTGCATCTCTGACAGGCATAAAACTGCCACTGATGTCATAGGAACACGACCGTCAATCAAACCTCCACTCGAACGCTCTACCCTGCATTTACAATTAAGTTTACATTCAATTGTTAAAGATCAGCTATCGCGATTTTACATGAGCAGG
TGCAGTTACACTGATATTGTTTTTGGGAAGGATTGAGGTCAGTAGTCTCGTTTATTACAGTCTGGCTGGCACTGATGCGTGCCACCGCTTGACAGCATGGCTCCGCCCCTTATACTCACGTCACCATGTGGTAAATCCCATCAGTGATGCCGGTCCTCAGCATAATAACCAGATGCTTGAGACATTCTTTCCCACCAGTT
ACAAAAACTGCATCATAAATAAATTGTGCAACACAAATGGTCCTGCTCTGACGTAAACCGTCAGGCGACGAAAATCCTGTGATATAATTGGCCAAGAGACACGTCAGTCAATCCGCCCATATCGGTCTCTTCCGTCTGTATGTGTCAGCCTTTCAGCAGCAGCATCATCAACTCTACATCAATCCCTGCCCGAGAGAAGG
TTTACCGAAGCATATTAGTGGCTCGGCTTTGCAGAAATCCACTCGAGCAGTCCTCGGGGGTGGGCAAAAGCATATGTCCGTTGTGATTGGCCGGACCGCCTGTCAATCAAAAGGCCAACGAAGAGTCAAACGCTGGTCTATCGTTTCCAGAGTCGCACCTCCGATCTTGATGCGTTGTTTAGTATCCTACACACCTTTTC
AAACTGTTTCAATGAGCTGTTGTTTTACTCGAGCAGAAAACGGGGGTCGTCCTCACCTGAATCACGTGACGGTGCGTGGAGGTGGGCGTGTCCTCGACTGTCACTCACCTGAGTGACCGTGAACAGCAGTGGTCGAGCAGCGCGGTCACGGAAGCGGACACGCGGATCAGGTGCACAGTCTGAAGGTGTTCATGGCTTCC
GGTGTGTAGGATACTAAACAACGCATCAAGATCGGAGGTGCGACTCTAAGAACGATAGAGCAGCGTTTGACTCGTTGGCCGTTTGATTGACAGGCGGTCCGGCCAATCACAACGGACATATGCTTTTGCCCACCCCCCAGGACTGCTCGAGTGGATTTCTGCAAAGCCGAGCCACTAATATGCTTCGGTAAAATGTAAAA
AAAAGGTGTGTAGGATACTAAACAACGCATCAAGATCGGAGGTGCGACTCTGGGAACGTTAGACTAGCGTTTGACTCTTCGTTGGCCGTTTGATTGACAGGCGGTCCGGCCAATCACAACGGACATATGCTTTTGCCCACCCCCGAGGACTGTTCGAGTGGATTTCTGCAAAGCCGAGCCACAGATGCTTCGGTAAAATG
AAGGTGTGTAGGATACTAAACAACGCATCAAGATCGGAGGTGCGACTCTGGGAACGTTAAACCAGCGTTTGACCCTTCGTTGGCCGTTTGATTGACAGGCGGTCCAGCCAATCACAACGGACATATGCTTTTGCCCACCCCCGAGGACTGCTCGAGTGGATTTCTGCAAAGCCGAGCCACTAATATGCTTCGTAAAATGT
TGCATTTCTGCAGGAGATGCGCAGAAGAAGCTTAGCCTGAACTTCCCTGCTGCAGAGCTCCTTCCAAACCCATATCTGTCAAATCAAAGCCCGTCAATCAGACACTCTCTTCCCCAATAAACCGACACGAGCTGACGGGGGGAACTAATATTTGACCTGCTGATTAAAAGCTTCAATCACCTCTAAATTCGATTGCAGGG
TTTCCTCTGGGAAGACGCGTGCTTTAACGCGTTATATGGTGTTAGTGCTTTTTTGGAGGTGGAACGGAATATGCTAGTGGAATGTGTTGTGGTGTTTATATGTGAGCTGTCAGTCATATTATTAACCACTCACACACTGTTTGAGCACTTATGTGGGTCATCCTCACTGTGCGCATGTTTTGTCTTTGTCCTACCATGTT
AATTAACAACAAAAACGGTGGACCAATTAGAGCGTTTTTTCGACCGACCGGAACTTGACATAGGAGTGCGGTCCCCCCTCCCAACGAATTGATTGACAGCTGAAGGTCAGTTTTGTTTGCTAGGATCTGCTGAGGTTTTCACTTCTTCAGTGTGTTTTAAAGACTATTGCTGTATTTAAAATAGCCACGCTCATTCACTA
GCGACGCGACGACGCTAGAGAAAAATTAAGGTGGGCGGAGACAACGTGTCAGAGGGCGGCGCTTGTGAACAACAACACATGTGCCACGGTGATTGACAGCTAAACGCTTTAATGGCAAACACGCTAAACTCTCATCAGTCCAATCAAAAGAGCGCGCATGCGGAATGTATAATGAGTGTTAGTCTTGCTGATAAGAGCTG
ACAAATGAAGTGGCTTCAGGCGTGCTAATAGATATGTAAATGTATGTGTGTGTGCGTGTGTGTGTGTGGCGCTGTTTGTATCAATGGCTGACAGCGACCAATCAGCGAACAGGATAGTTATGACGCAAAAGTCGACGTGCCCGCGCAGCATTTCTTTTGTAATGAACGCAATGTGCTTAATTTCCAACCCATGATGAATC
CCAAAACTTAAAATTTCATTTATTTAATCATCATATGTTGACAAATGTTCATTTTGGGGTGAACCATCTATTTAATTTAAAACAAATGACATATTTGAGTGACACACAGCCACTGCTTAGGAAATCACAGCTGAAATTCGGAATTAAGCTTATAGTACTGAGATATTGTAACAGCTTTTTATGTGACACTCTTTTTCCAT
TATACAAATACTTTTAACTTCGATTCTAATCATCGCAAAAATAAGAATAAACTATTTACAAGGGAAAAGTTTGTAATGGCTGTGGTTGTCTCTCCAGACCACGCTTCTGCCAATCACATTTCAAAATAAAAGTCTCGATTTTCTTGAGCCACATTCAAGAAAATCATAACAAATGTTTTCTTTAATATAAAAACGAAAAA
AACGTGTGAAAGACTTTAACTGTGTGCGTGTGTGCATGCTGCAGAATAACATCCCCAGGCTCTCGGCGTCTGATCTGGTTTAAGTCCAGACTGTTTGAGTGACAGGTGACAATATCCAGATCCCTTCTGATGTGTGTGGATGTACAGACAAGCATTTACTTGGATACACACTCCACTAGGCATGCAATACATGTTTTCAA
ATTTCCATTCTCTTGAATTCCCCTTGATACATGATACTGTTTAATTTTATTACCAATGAAGAGATGATGTATTCTCTGCTTCTGTGATTGACAGCCCAGTCAACACAACACTGTGAAGTCTGGAACCTTCCAAGCCCTGGAAAAGGAACTGGTGTTTGACATTGACATGACAGACTATGATGATGTCAGACGTTGCTGCA
AGTGGCGTCACTATGCGCCGTAGGAGCGTCTCCAGCCAATCAGAAATACCGAGTGACAACGCCTTTTAAAGCGATTGGCTGACGTTCATTTGATTGACAGCTTCACAGGAAGTCTCGCGCTGTAGTCCATTCAGAATTCTAAATCTGTTTTTAAGGCTCTAAGGCTCTGTAATAAACTACATTTAATCCCAATTTGTTAA
AAGGAAAAATATGTACTTTTGAGTGTGTAACATGAGTATGCAAGCTTTGTGACATACTACTTCCTCGTTAACAGATCGTTGTGTTGCTTAGTTACGTTTCCTGTCAATCATCCACACATCATGCACATTTCTTTCATATTTAATTTCCTACCTTATTGTAGAAGCAGCAGCAGGTTAATCTCCCATTCGCGGGTCTTTCA
TGAATGATGCACAGTTGCGTGTTAATCTCAGGACATTTCCACCCCAACAAACATGGTGTGGAACAAATAACGAAACATGATTGGTTGGTTAACCTGTCAGTCAAATAACATAGTGGGTAGTCTTTGATCATTCAAAGCAGCCAAAGTTCCCAGACCTTCAGCCATCAGTCTGGGGTCTGACTACACGAGACTAGGACCCC
GACCTTAAAATATGATCCAAATCCCAGTGATTTTGAGGCCCACCACAACATGACGTAGAAGTGTGTTTTTTGTTGTCCACTGACTGAATTGATTGACAGGCACCATGTCTCACCATGTCTCTATAATAACATTTACACACATGTCCAGAGAACATGTGGTTTTCTTTTTGCAAAGAAAATAAGATTAAAAGATATGTTAC
TAAAGCAGGTAATGCCTTCAGACTAATTTGTTAATTATTTAAATGGCACTTTTGGTGAAAATCATCTTTTTTCCCCGGCCACTAAATTGATTGACAGCCGAGTAGTAACATGTTGTGATCATCAATCATCATCAGATGTAATCAAGAATGAGTTTTACAAGTTTAAATATTTTTTTAAAACAGTGCATGTTTGTAATGAA
AATGTTTGCCTACACTGCATTTCACTGCATTAAGGCTAGTGTGAAGGCTATATTAAAATAGGTCTGTCTTACCCAGTGAAGATGAGTGACAGTTGTCACTCTGCTCATCAATCACACTGTAAGCGCATTCAAGACAAAGGGCAAATGACCCACTTGGCTCACTGAGACCACTCTGATGGCATTCATTAACACAGCATTAA
TGGAATTCACCGTGTATTTATCTTATTTGCACAAGCTTCTTTACCACAAATCTGTGGTGTTGTTTATGCAGGGACTGTAGTGATGTGCTGTCAGCGAGGTGATGTACGCTAGTGTGGGTCATGTGACCGTGAGTGCGGCGGCTGCTCGCTCGAGCCTCGTCTTTGAGCTGCTGCTAACACTCGTCAGTGTCCCGTACAGC
CGTTTTAACTGAGGAATTAGAACATCAAGTTACACAACACTGCTTGTGTTAGAGATGTCCAGACACGGTTTCCTTCACTCAGTGATTGATTGATGACTAACAGTGACACGCCCTCTAGTATACTGCTCATTTCAGACACTAGTAGTGGAGTGTGAATCTCTGTTGCTTCACAAGTCTTATTTCTTTTAGTCATAGTTGAT
TTGCGGTACATATGTGTACTGCATCTGGTTGCTTAAAGGTACCGTTCACCCACAATTAAGGCATTGTTTTCATATGCATCAGCCATCAATCAAAACTGTCAAGAGCGTCTCAAATTCTGTGAAACGTGTATTACATGTCCACTAAGTTGGTATTATTTATTTTAAAATGCTTGGAAAGTTGAAGCGCAAATGATTGAAAA
AGCAAGAAGTGCAGCACAACCAGAGGCGAGTACGGTGTGGGACGCGGGTAGCGTGGTGCGTGTGTCTTTTAACTGACGCGTGACGTCAGCTGTCAACTCATGCGCTGCGGCGAATCATTGGACGACAGGCTTTTCGCAACAGCATGGCTGAGGTGAGGTTGCCAGATCAGAGCAGAGACCGCAGGCAAACACAAACAGAG
TCGTCTGGTTGCTGGTGAAGTATTTCGGCGAAAGGTAATTGCGAAACCTGAATAAAACCAGCTGTCAGCTTGTAGAAGTCCTAATGATGAGCTGTCAGTGACGTCACGCTAGAAGAGGAACTGTAATTTTTTTTATCGGTTTTAAGTGCTCATTTATTTCATTAATGCAGTGGCTACAACTATGAGATCATAGTCATCGA
ATTTCCTGAAGTTAAAATAGGATCCAAATCCCTCCCATTTTGAGTCCCACCGCAAAGGGGCATAAGAGTGAGGTTTCCCCGCCAAATTGATTGACAGCCCTGTCTTAACATGTCTCCATAGTAACACATAAAATCATATCCACATAACAGGAAACAAAGCAACTGTGATTAAAAGATCTTTTGAGCCCTCTGTGATCATC
AAGAGAAATGTGCGCAAGAGGCAAAAGGTTAGGAGTGAAGTTATATGCCTGTAATAGAAGACCATATGATGAAAATCATGCGCATTACATTGAATGTGACTGACAGGATGGCCGAGGTGTGAACCTGTGAGTTCTTTTGGGGGTAGGGATACTTCCATGCCATGACGTCCCAGTTGTGCACTAGCTTGACTGTATTTCAG
GCCCTCTTATGCAGCTTAGCCACCAGTTCAAAAGAATTTAGCCGAATTTACCTTCAGGCACCTGCCACGGCCCAGTGGGGGCAAAGTGTTCCATCAAAAATCCCCCTGACATCACTGATTTGCATACACACACGCTATGTGGCATTCTGAGACATACCTGAAGTGCTGCTATTTTTTAAGCTTTGGATCAATAGGTCTTC
TCTGCAGAACGACCTTCCCCGCTCGCATCCCTTTTAAACTTTGAGCTCCTGTGCTGATTGGTTGTGAAGGTGATGACGTCACAAGGTGTAATTGAGATTGACGTCTTCACGGACGAATGGGATACTGGAATGGGCGAACCTGAGAACTGACAGAGAGAGGAGGAGGGAGCAAGCGAGCGAGCGAGAGAGGGAGAGAAAGA
CTCAAAATGTTAGCTTGTTTTCATTAGGGATGTCAGAATTAATTGTTTCTATAGTGCATTGTGATGCAGATGAGGACAATTCGGTATTGGTTGAGTGACAGCCCTTAACAGGCTATAATGTACTGATGATTTTTTGGAGGTGAGGAAAGCGGGACATGAGCAGCAAACTATGGTGAGGGTGGCGAGAAACGTGTGTAAGT
ATAACTCAGGCTTTAATTAGCAAACAGACAAACTAACCTGGCTTGACAGTCTTCAGACGGAGGGGTTCGCGAAAGTGGCGGATGACGGCGAGGGTGTCTCGGTTTGTCAGTCCGCTGACAGGCGTGCCGTTCACCTCCAGAAGCACATCTCCTGGACCAGGCAGCCTGCCGACATGGCACACTAGCGCGTCCGACAACAC
CCTGTGATGGAATCTCTGGGATCTTTAGGAAATGGGGGATGGGGTATATGGAGAACGCTCTAGGTTTTGTTCTCATTATCTCTAATGGGATGACGGACAGGGGCTTTCACTTGCTTTTAGGTCTTTTGTGAACATTGACCTCTCTCAGCCCCTTGCTCACATTTACATGAGCCTGAGAGTGCTGATTAATTCCACTGAGC
TTAAAGCCAGCCTTTTCCCGTACGTGCCCGCCCTACACTTACTACGATTGGTCACTCGCGCGTCTATCAAAGATCCCCAATTGCTGTTTGGCCACAACACACGTCAATCAATACTGTTAGTCATGTCTCATTGGCGGACGGAAATCCCACTCAAAAGATGGAATTCACGGACTTTCGGTGTACAGGCCGCTCGTACTCCC
TAATTTCATTAAAATAGGATCCACATCCCTTCCATTTTGAGGCCCACCTCAACATGACGTAGGAGTGCGATTTCCCCGCCCACCAAATTGATTGACAGCCGCATATTAACATGTCTTCGTAGTAACACATAATCATATCAACAAGAGAGGATGTGAGCAAAGCAACTGGGTATAAAAGATCTGTTCAGCTGTCTGTAATC
TAATGAGTCAACTGCCCCCTCTTTGCCACACAAAGGCCTGATTGAATGTGGCATCCCATTATCATGTAAAAGAGCCCGGCTTCATCTTTGAGCTGCTGACTGACAGCTGATATCATCTGAGTAATTGCACTGGAGACACACACTCGCTCACAGTTCGGAGGAGCAGGATGAGAGGTTTGGAATTTTCTGGAGCTGCTGTG
CACACATGATACACTACATACATATGCACCCAAAATACATTTCCATACAAATACACTCAAGATACACTCTGGGTTAGAACCCGGGTCTCTGGCATGAAAGATGACTGACAGCATGCCCAGTCAAATTGCAGAGGTCCTGAAAAAGAAGGGCCAACACTGCAAACACTGACACCTTGCATAAATGTGTGTGTGTGTATATG
GTGTCGTTTGACCGTTCCTCTAGCAGGCTTAGGATATGGATGAATGCCTTGATTTACTGAAATGATTACGTCAACTGCACTGTCAACACCGTGAATGACTGACCGCTTGGCCAATAAGAATGCAGAATTCTGTGAGCAATGCGTCGTGCTACCAATGAGAACGCTGGAAAAGCAGATGTGGGCTGGGCAGCCGTGACGCA
TAGGGCGGACACACATTTCGCCAGGACTGGAGAACGAACTTGATTGGATGATTCAGGATGATGTCCAAGCGAAGAGAGGAGTGGTCAGACTTGATTGACAGACTAAATAGCCTATTGTAAAAGAAGAGCCCGCTGCTAACGCACGATATTAACCTTTTGAAGGGGCGGGGCTATATTAAGGTTACATAAAGAAGTCGGTA
TTCTGAAGGAGTTGGTGAAATCTCTGAATCCACGCCTCGCCTTCTGCTACCGGTGTCATAGTGACGCTTCGCCATGGCAACGTGCGCGCGCCTGTCCGTCACCACTTGTTGAGCGCGAATAATATATAGGCATATTAGGCCTAATATTTGACAGACAACACGGGCGGAATATCTATATTTTAATAGTTTAATAGTATTAT
ACAATTTTAAACTGTTGTAAAGAAAGTACTTACAAGACAGGCAAGACGAGTGTATCCAAACAGCCCGCAATGCTCTACTTTCAGTTAAGAGATTTCACTGCTGTCAGTCAACAATCACGTGGTCAAAAAGAGGAGGGGTTACATCATGACTCAGATTTTTGCCATTGACTGTAAAAAAAAAGGTTCTTGCCTTTTATTAT
ACATGGACTAGAATACAGGTAAAACACTCAAACTATTGTAACTCCACGTGATTATCAATCTTTATTTCAAAACTGAGCCCCTCCCTCCTATTTGATTGGCAGGTGAGAGTGTGGAGCACTACAAAGCTGAAAGTGACGGTGGTCAATGATGAGCAAGACCTAAAGGAGCTCGAGCACTTCAGCATCTGGAAACTCGTGCA
GAGACTTGCTTTGACCCTGACAGGTTGTTTTCCATACAGTAAGATCACTGAAGCCCCGCGGCATATTCCCCGACAGGACAGCGCCATCTTGAACTGAGCAGCTGACAGTTCGGCGTGGGCGTGTCGTCACGACCATGAAGTGCGGATGCGGGTCTTTGATTGGCTGGTGAAGTGTACGCATTAAACGACGCGCATATTTT
CCATTTGGATGTAAATGTAGTCCCGCTCCTCGTGTAGGATTAGTAGTCATTAGAAGCCTAATTAGTAGTCGTGATGAGTTTGTTCGTTACTTGAATGACAGGTTGTCAATCAGGCGTTGGAAAGCTCCGCCTACATTGAAATCTCTGTTCCAAAATAAAGCACCCAACTAACAATTTCTCAGTTTATTTCAGTTTGTCTT
ATTTCCTGACGTTAAAATAGGATCCAAATAACAGTGATTTTGAGGCACACCTCAACGTGACGTAGGAGTGTGGTTTCCCCGCCCACCAAATTGATTGACAGGTGTTTCTATAATAACTTGTATGCACAGGTCCACAGAACATTTTTAATTTGCAAAGAAACTGGGATTAAAATATTTGTTACAACAATCTGTGATTTTAT
ACGAACTGCACGAGTTTTCCCGCCCATCGTTTAACAAGCCAATCAGATCATGTCCTCTGAGCCCTAGCCGCCGTGTGATTGGCCAATCTTTAGAAAAGGCACTGTCAATCACACAGCTAGAGGCGGGAGGTGTAGGGGAAAAACGAAAGACTGTTACCTAGTAATGACTGAATGAGTAAAGACTGATGTTTTATATAAAT
CTTGAAAGGCGAACTCTCCACTCGTGCTTACCGTGTTGTTATGGCAGGGTTATATAATCTGTTCAACCTTTACACACAGATATAGCAACGAGGGATGAGTGACAGCTGATGATATACCGAATAACTAAGTAACACTTTTAACAATACAAATTATACATAAGACATAATGATTGTGGGAGATGATGTTTGAACAGCGTGTG
GCGGAGTGTAAGACACGCCTCCCGGTGATTGCGATTGGCCGTCGTGTTTGTATTTATTTTGTTGCTACCCGGAATTCCCGAGCTGATTGGTCCTCGGCCCTGTCTATCACTCGTAGATTTATCCCTAGCGCTCTGTCGCGGTAGCTTCTTACACGTGACACAGGCACTGCACATGTTGTCATGTTTTGATTTTGCGATGG
TCACTGCATGCTACAGGTTTTGAACTACAAGTGTGTCTGTGCTCAACCTGTCCTGTTCTCTCATTCAGCCCGTCTCCCACTCACCCGCTCTGCTTTTGGCTGTCACTCACACAGATGGGACGGGTCTATGGGCGATGCAAGCAGCCTTCCTGTAAAGCACCCACACTTTTACCCTCCCAAATGCAACACCCGCTCTTTAG
GTGTTATGTTATCTTCATTCTCATCTTCAGCGCTTTACAATTTTTTGCGGTAGTAGCTCTCTCTGTCATCCCAAGCCAGAAGGCGCTGAGTGATTGACAGCTGATATTAACCAATCATTCGCGTTCAGTGCTAGAGCAGTGGTGGGCCAATAAGAAGAGTGCGAAGGCGGGGCAAGCATTACGGACTTGGATTTGTTTAC
AACAAAAGCTGTGATCGGTTTTCTTTTTCATCGTGATGCATATTTGAGTCAAATGTCTATATTTGACTGAATCGTTGCTGTTGGTCAATCTCACGTGAGTGACAGCAATTGATCCCGCCTTTGAGTCAGTAAAGGTCATTTGAGGACAACATTGTTGAAGAGAGAGGTAGTTTTTTTCAGTAGGGAGACATATATTAAAT
GAGAACTGAACAGATCTTTTATTCCCGGTTGCTTTGCGCACGTCCTGTTTTGTTGATATGATTATACACTTTACTGTGGAGGCATGGTAAAAAGTGGCTGTCAATCAAATCGGTGGGCGGGGAAACCGCACTAGTACGTTAAGTTGCGGTCGGCCTCAAAATGGGAGGGATTTGCATCTTATTTTAAACGTAACGTCTGT
TTTTTTTTTATCAAAAACTTTTAGATGAGTCATATTTCATGGAAAAACAACTAACTAGCATGCAAAGATTCAAACATTATTTACACCAGTGATTACCTCAAAGGAAGCCTGTCAGCCAATCAAATAGTCGAACGTAAGACGTACGATTAATATTCATGAACGTGCCCTTACTCAGTTAGGGTTTTGAGATATCCGGGCGA
ACACACCTGGGCCAGCTAATCAAGCTCTTACTAATCTTCTAGAAACATCCTTGCAGGGGTTTAATGCTATAAAAACAGGGCGTGTCATTGTAATTGACAGTTGATTGACAGCTTCTCAAAGCAGACGTCGGAGCTTCAGGAGGAGATTGACGTGTTGTTTTTCGATTTTTGTGTTGTTTTACCATGATAAAATGAGTTAA
AACCAGCAGATGGCGATAATGCGCTTAGAAGTTATATGCCAACCGCCAATAACACTCCTGAGAAGAAGAAGAAGGCGAAGACTTCAATGGCGGAGATGTCTGTCAATCAAAAAGTAGGTCGTGCCGTGATGTAAAGGACAATAACAACAAAGCACAAGTATGTTCGTTTCTTTTAACACTTTCAAGACATTTATCACACA
CATCTATTAAATAGCTTCGACAGGACGTAAATATGAAGCGCGTAAATGTCTATATTACAGTATCGCAGGGCGCGTCAGGATTGGTGCGCGCAGCTGTCACTCAAACTCACCGTCACTCCTGCTTTAGTGTACGGGTTAATCTCTATGCATCCTCACTGGGTGCAATCGAGAAGACATGAGCAGCCAGCAGTTTGCACAGA
ACCACCCAGAACACCCTGGCAACCATCTACTGTAGCAATTTTCCAAAACACTAATGTTACTGCCTGGCAACCACTTAGCAACCACCCAGAACACCCTGGCAACTGTCCATCAACACAATGGCAACAAATTAACAACTGTCCAGAACACTAATGTAACTCCCTAGTAACCATTTAGCCACTATCAAAATCACCCTGGCAAT
AGGGTGCAAATTAGTACCATAAAAAGTACAAACGTGTGGTTATGACAAAAAATCTGATTTCTTTAGGCCTTGTACTATTGGTGTATCTCTTTTGATTGACAGGTACTCCTGTCTTCAGACAAGTTAAACCAGGTATATTTCTTTACTGGCAAAACCTACAATCAAATTTTTAAATAATAAGAATTATGCACACTGATAGA
AATGAGCCAGATTTTTTTGCCGCTCATCATTATGAACCAATCAAAATTAAAAAGGAGCTGACGACGGGTTTTTTGCGCTCATCTGATTGGATACTTTTACCATCAATCAAAAACAGAGACTGGCCTACAGTCTATGATGTCAAGCTGTCAATGTACATTTTATCAAATAAAACAGATCAGTTGCTCGTATATATTCATAA
CTGTCTCTCATCTCTCGGTCGGGCGCGAGCTTTAATGGATCTTTAACGCGCGTGAACAAAAGCGCGCCGAACGTGTTAAAGTTCGCGGGAACGCGTGAGGAGATTGACACTCCGATCACAGCGTGAGAAACACGGCCATAAAGCGCATCAAAACACACCACAACACTCTCAAACACTGCAATCATCCTGCTTTACGACAA
CAATCCGAATTCAGCTGTTTCAGACCGACTGTCAGTCAGCAGGTGTGGGGGGCGGTGCTTCAGCTGAACAACGCTACAATTGGACGTGCAATCTGTCAGTCACACGAATCTCCGCCTCTGAAACCAATGGCAACCGGCTGTGATGCCGGAAGCTGATGTGTGTAAACACCGCTCAGACGTTTTTATTTAGCTATTAGTTG
AGCACACGAGCGTCCTCTGGCGACCGCGCGAAGGACAGGTTAAAGGGTTCACAGTCGCGCGCATGCGCAGATCGTGCATCATCCGCGCGATGTGATTGGCGGCCAGCGAGAGGGCCGGGTCGCTGACGTCACGGGTGTGTTGCTGCTTTTGCGCTCGCACGAAGGCACGCGGAACAGAGGCGCGCGATAGGAGCTGACCG
AATAATTCATTAATTGGTTTCCTGCTATTGGTCAGATTTCATTCTAGGACAACCTCCCTACCGCCTATCAGCTCGTGCTGAATTGTGATTGGTGAACAGGCCTGTCACTTAGACGCGTTGCTCCGGCAACCGCTACTCGAGGATCAGCTTGGTTCAGTTACTCAGTTTGAAGCAGCACACCAGCAGAGGAGGAGAGCCGC
AATATAATTTCAACCATTACAAACCCATTTGAACACCTTGTTTATCACCTTTTTAGCATGGATAATCCTTATTTCCTGGTTTTTCTGACCATCAGATCCCTGTCAATCAACTCTGTGAAAGACTACAACCTATCTGCTAAGCCAGACAACTAATTATAATCCAAAACAATACAATATAAAGCATTAGAAAGTGATTGTAA
CTGCAGTAAACAAAGCCAATCCGTAATGCTTGCCCCGCCTTCACGCTCTTCTTATTGGCCCACTGCTCTAGCACTGAACGCGAATGATTGGTTAATAACAGCTGTCAATCACTCAGACAGCGCCTTCTTGCTTGGGATGACAGAGAGAGCTGCTACCGCGAAAAACTAAAGCGCTGAAGATGAGAATGAAGATAACGCTG
ATACTGTAAATCATGTTTGTTTGTTGCTCACACGCTGGATGTGCTGTCAGCTGATGAGGCGAACGTTTACTTCCGGGTTCTACGTCATTTGCGTAAACTTGTACAGTACGTCACGTTATCGTCTGTCCTTCGGCTTTTTCATAAATAACTCATTATTTATTCCTCTTCCATGTTAAAACAGGTTTGTACTCTCTTTTATT
TCAGCTGCTCGATATGAGATCGGCAATCATACACACACATCGCACTTCCAAAGCAGAAAGTGTTAATCTGCGAATATGAAAAATGACAACACGTGATTGCGCAGCTGATCTGTCAATCAAATTCCCGTCCAATAGTCGGCGAGTCTGAAAGCTGAAGCTCGCGTGTTGAACTGAACTCACAGTCAGTCACAGCTCATCCA
CGGCGACGCTTCCGTATTGCGTGAGAACTGCACTCCTGTGAACTTTCGTGAACTTCTTCGTGGGCTTCGGCAAAACCCATGGCCCAATGACATGATTGACATCCTTCCGTCCAATCAAAACAGACACGCTGGGCGACTCAAGCATGACGCCGTCCAATCACACCTCGCTTAGAGCGGAATGGGCGTTGCCCGGCCAGTTG
CTGTAACAATTGTATTAATTTTATGATCAGGCTGGCTGAAAACAGTCTGCAGAAACACTTTGATTGACATTCTCCCTTTGTACGTGTCATCAGAGTGGGAAAGCCCCGCCCACTAGTGACCATCTCTCCCTCATTGGAATAGGATGTTAGTCTTGCCTTTGAATCTGCCACTATGCTGACACACAAGCATTTGTGGCTCC
CTCCTTCACTTGCCATGCTGAAACCCACAGAAACTCCACACGCACACCGACGCGTGAGGAAACGTGATGTCAACAACAGATTTACATAGGAGGTGATTGACAGGTCTTCGCACGTGCATTGGATAGGAAAGGTAATCGGAAGCGTACAAAGGCGGAACTGCTTTGTTGCAGAAGTTTCTTTTTAACAAACCAATATTAAT
AACAAAGAGACACAATATTTTTTTAAAGCCTTGCTATATCCACCAGGCATATAAACACATTCGGTGACTGTAAACAAACTCACCCTGTCCCGCAGTCAATCACGCATGGAGGGGGCCGAGCTGCTGCCATCACCAGCACTAACGTAACATTCAAGCACACAAACACAACAGCATGTCACAACAAAAACGACGTCACACAA
CATGAAAGACTCATGAATGGGAAATTAACTTGCTGCTGCTTCTCTAATAAGGTAGAAAATTAAATACCACAGAAATGTGGATGGTAAGTGGATGATTGACAGGGGGCATAAGCAACACAACGATGTTAAAGAGGAAGTAATATGTCCCAATTTTGCATACTCAAAAGTATAAACTTTTCCTTCACAAAAAAAGTACATAC
GTACTGTAACACTTTGTTGTTGTTGCAATAAATAAATAAATCATTGATCTCCCATGTGATCTGTCTTGCAGCAAACTACGAGCTGACACCCCGACCTGACAGCCTCTTTTTCAACTCCGCCCCCACCTGCGCTCGGCTAATCTCGTTGATTGCCGGCTGCAGCCGTGCTTCATGTCGAACGCACCTATGCTGCCCACGTG
TTTCTGTGTGGTGTTTAAACGCATGACATGCGGGAGTTGCTTGGACTCTTGTTTACGAAAATATAAAAATACACCCTCGTTGTAAAAAGTGAGCTGTCACTGCTTGATCGAGCGGTGACGTCAAGCCCCCAGTCTGCGTACTGTTTTCCTTCCGCGAGTATAGTCCCGTATTTTTCACATTCATATCTTATAGCAACACG
GCATCAGGCAGAGAACCAGCACACAGAGTGTCACGGATCGACCAGCGACACGCAGGCCTAAACATTCCAGTCTCGCTGTCATGACAACACCTGTCAGCGGGCAAATCAAGACTGTAAAAGGGGTCAGGAAATAAGCAAACGGAAAAGAGTATGGTAGACTTATGGTAGTAGTTTAACCTGGCAGACTGCATCTAACCATT
ACCTATTGAATTGTTTACCTAGGCAGCGTTTTAGACTTCAAGCGCGCAAATGTGCTATCTATAAAGGCAGCGTTCTATGCTTTGAGACGCAGCCGTGTCGTCTGTCAATCATTCCTTACAGAACTAACGTTATCTTGTGAAAAACTGTATTGATTTAGCGCTAGCCTGAGGAAATTCGCATTATCTCCCGGTAATTTTGG
TTCAACTGTATCTATATTATAACTTACTTTATAATTTACTATAAATTATTATAAATTACTACGGAGACATGTTGTTAATACGTGGCTGTCAATCAAATTGGAACCGCACTCGTACGTCACGTTGCGGTGAGCTTTAAAATGGAAGGGATTTGGATCCTATTTTAACGTCAGGAAATTTAAAAAGAGAGACTTATTGTCTT
TCTCTCTCTCTCTCTTTCTCTCTCTCTCTCTCTCTCTCTCTCTCTCTCTCTCTCTCTCTCTCTCTCTCTCTCTCTCTCTCTCTCCTGCCTTATCAGAGCTGTCAATCACACTCGGACTGTTTAAACATGCCTCCTCCTCCTCCTGCTTGCTTTCTCACTTTCTCTCTATTTTTCTCCAGCCCTTGCTTTCTCTCAAACTT
GCGCAGAATCGTGATCTGATTTGATACAATTTCCCCCGTCTTCTTTGTGATTGGACGAAGTGGAAATCCCGCCTCACTGTTTTGTGACTGGCAGTTTCATGCTAGGTCAGTAATGGAGTAAATTGTTCAGGATCAACAAAGTTTCATCGGGAATATCGTTTCATTAAACGATGGACAAGCAGTCGGTAGGTCTTTATACG
GATCTGTAGGCCACAGACAGCACCGCAGAATAAGTCAAGCACCAAACCTGACGCTGTCAGCCTCACAACCAATCAGCTTCCGAGCAACAATGACTGACGGCAAGACTGACCACTCAGCATCGATCAGAGGAGGGCCGTGACAAAGAAAAAGTCGGGCTCCATGTCAGCTAGCAACCTATCCCAGACAATAAAAAGCCAAT
AAAAAAATCCCTTTGGAAAAAACTTGCCGTGGAGTTTGAACCTCCTGAACTTGTGCCCACCTGTCCTCTCGTCGCCACCCACGGCGTGTCAGTCAGTCAGGCTGGAAGTGATATTGGCTGTCCTGTCGCCGCTTGTTAACCGCTGCTCCACTAATGATCCTCCGGCTGTCGGCGGGGAGGGAGAGCCGCGAGCGCCGCCT
AACATGCTGCTCCCTCCGAGCCCGCCTCTCCCTGATACCGATTGGCTAAGACCTGCAGTCATACACAGCTATCAATTTTGATTGGGCGATTTATTGTCAGCCGCACAGGAGTCTTGCGTGCAGCAACGCCTCTCTCACATGTAGATACGATTCATGTTCGCCTCTCTCAATCAGATACTGCGATTGGACGCATGTGATCA
GTTTTCTGAGTGAAATTAAACCGCGTCTTGCTCAATAGTGGAGTGCAGAGCGCACCCATGTGCATTGAGATCTCCGCTTTTTGGCTAGGGGCGTGTCTTATAGCTGTCAATCATTTTGTTGGGTACCATATCCTGAAAATGTTAAATTGAGCATTAGTACTTTGTTTTTTTAAACATTACATTATTATAATATATCGTAA
CTCTCTCTCTCGCTCTCTCCCCTCTGACAGAAAAAACACACGTTCACGCGCTCTACTCACTTCCGCTTCTTCCAGTGTGACGAATCGGATTGGCTATTGCGCTTGTCACTTATTGACAGAAGGGCGGGGCTGAAGCTGTGGCGCTCAAATAGACGGACAGGTGAGAGCGCAATGCATCCTTTACCTCCTCCACCTGTGTT
CAAAAACAAATCCACACATGAAAGAATTCAGTCAGTTACACCTACGCATGCCTAGTATATGTGAGTCATACTATGCTCTGATTGGCCAGCTGAGTTGCCTATCCACCATTCTTAACCAGTCATTTTCTCGATAATTCTAGGACCCACCCATTTATGGAAAACCTCAGATTTCATTGGCCAATTCTAAAAATCCAGCCCTC
CCTCCCCCCCAAAACCCCCACCTCTCGCTCTGCTCTGGCCATGAGGGAGGCTAAAAGCTGGAACACTTGGCTCGAGCCCTTTCACACCTGCTTTCAGAATGCCAATCAGATTTGCATCCCAATCAGCTTCTAGACAATACATGCTAACATTTGTAAATAAAGTGAAGGTTACATGTTTCCCAAACAGTTCTGAATGGAAG
ACATTTGATGATGATTAATGATCACAGAGAGCTGATCTTTTAATCCCGTCCTGTCTTGTTGAAATTATTATACGCGTTACTACTGAGACATGTTAACGCAGCTGTCAATCAATTCGGTGGCGGGGAAACCACTCCAACGTCACATTATGGTCAGCCTCAAAATGGGAGGTATTTGGATAATATTTTAACGTCATGAAATT
GTTTAAAAGTTTATGCACAACACGACGTTTAAAATAAACGTAAAGGTAAGCAGAAGTAGAAAATGAGAAGTTGAACGACAAAACACATTGATTGACAGGTTTTGGTGATGTGACGCGTCACGCACTCTATCTAAAGCTATAAACAAAAATGAGCTATTTTTTATTTATTATACCTAAAATGTTGGATTAATTGGGGTCCT
TAAAAATAGAGCAATGGTGTTCCGTTTGTGACATCGCTTTGAGTCACACGCTGAAAATGGCGGACGTGAAACGACAAACTGAGGATTAGGTGATTGACATGCCTGTCAATCAATAGGCTCGTTTGAGGTGCGCCTCGCCTTGACTGCATTGTAAACGAGAGCAGGCGTGCGCAGTAAGAGGAGGGCTCAAAAATTACATC
TGCTGGTACCGATGATCTGCTGCCCGACCGTGCACGAGTCCGAAGCACCAGCGCGCAAGTGAACGAACGTGTGTGAATCAGGGCTCGGCGCGGTGAAGGCGTGTCAATCACCGGGGTTTCTAGGGCGTGGTCAGGGTGACGGGGGTGGGGCCAATCCTCACTAGATTACAGACACTTTCAATGTATACAATCTAACAGGG
GTAAATCTTGCGTGGTAACACTTTAGTCCCGAAATAGAAAGCGTGTCATTCCGTTGCTGCGAAATCCACGGTGGACCAGAGAGGAGCAGTGTGGAATTCCGCCATGTCAATTATGTGGAAGCGCACATGGGGGTGTAGAAGCTTACCGTAAAACACCTAATACACTCCCGGAGCTTTCCTACACAGACCACTCACTCTTG
GATGAAGGGAATGAGATGCTCTGCTGCTGCTGTGCGTGTGTGTGGAGCATCAGTGCTCGCGCACGCGTGTGTGTGGAGGAAAACCGCGCTGCATCCAGCCATCAGTCAAGTGACGTTGCGTTTGGGGGCGGGACTACAATGCACGTTCAGTTACTACGGTTACAAGTGATGATTCCGCAGATTAAAGAAATAGTCTTTGT
CAGATACTACTCAAGAGGAAACCACTGAGAGCTCACACCCTTTCCTTTCTGTGAAGATGCAGACCATGACTTCTGCTCGCTCAAACTGTCAGCGTGGCTTGTCATGTCCTGCTGTTGGCGAAGTGTGAAAATGCTCGCATGATAAACATTTGTTTCATTTCAATAGCAAAGCACATATCAAAGCAATCTACAGTGCTGCA
GGAGCCGACCGTTTCAACTACCTGACCCGCATGGTCTTTTTTTATTTTCACCCATAACCTAATCATAAATAAATAGTTACACACAAATTACCACCTGTCAATCATTTTTTCAGTGGGACTCTGGCATGAATAGGCAGAGTGATCTGTGTCATCACAATGGCATCGACAAACTTGGTTGGTAAAAAAGTTGCACCACCAAA
GTGAATAAACTAAGACAGAATTTTGGATGAACTATCCCTTTAACTTGATAGAGACGCGCCTGTTCCTTTAAATGGACTCGAGCGAGCTGTGATTGACAGCCACAGCTATAGAGAGGATGATCAAGAGTGGGCGGTTCTAACTGCCAGTCATCCAATCAGCGTCGAGCGTGCAGTCCGGATGAGAAAGATCCCGTGACGTA
AATAAAACGATGTGAATTTGAAAAAAACATACACGTGAACGCGCATGTGTGTAGGGGGGCGGGTCTGAGGGGGCGCGGTCTGGTGAAAGGTGTAGCTGTCAGTCAGTTCCAAAACCCGAATATTTTTAGTTCTATGCGTGTTAAAAATAGCGATTTTGGGGGATTTATGAGTAACAAAGATAGTTTGTGGTAAACATTAA
AGATCGTCCAGATATTTAGCATGCCAAGTATCTCATTGGTGTCGGCGATTCTCTCAGATCGCGTCTTTGATAGTTCACACACTGTGTGATTGTCACTCACGTGAACGAGCACCGACAGCGATTTCTCAAAACCTGTCAGCTAGTCAAACTCAAGACCTTAAAATGGTTTTAAACAATTAAACACTGCTTTTATAGCCAAA
TCACCTCATCTTAATAAAAACACAAAAAATGTATACACTCTCCACTCCACACCCAAGATCAAACTGTGAGCCACATCAACGCCCAATTATTCTTGATTGACAGCTATCCCACCCAATCCAAGCGAAGCTCCCAAAGCGTCCTATCCGCTCACTGGCCAACTCAAACGTCAAGCAGTTCCACAAAGACGTCGTCGCCTCTT
GTTCACTGCCTGCTCTTGTATCAGATGTCAGTTCGATCACTCGTTTACTGTGTTACGTTTGAGTTGATGTACTTGAATTTCAGATATGCAATCACCACCTCTCTGACCACTGCCAATCATCCCGATCAATCAACATGATCAGTAATCAATAATTAAAGTGATTAACAAACATCCACAGGGTTTCTTTGTTGTTTGTATGT
TTATCTTCATTTTGAACCACGGGAGCTGTTTTAAGTCCCGAAGAGAGGCTTCATTCCTCTCTCTGGAGTTTGTTTTGCCACGTTGATTTTCCCTTTAACAGTGCAGCTGTCAATCTAAATAAGAACCGCCCACGTGGCACACCTAAGCCCCGCCCACTTCTGGCTTTAGTTTTGGCTACTTTAAACTGTAAAAAAATTAA
ATTTTACTGTCGCAAGACGATACAGGAAGGTTACCAAGCAACGCCGAATGACCTAATTGATAGTCATGAACTACTCCTTTACCATAGTATGATTGATGGCTGGTGTTATTGGTGTGTGTAGATGTAGGTCAGCGCACTAACAGGCATCTGCTATATCACTTACAGCAGCTCCAGATGGAGACGTGTGTTTAAAGCAGAAG
TTCCCCATAAAATCAGTGCGATTGAGCCATCTGATTGGCCGCTGACGTAGTCTGACTACAAATAGTAGGCGTGTCCTTTCCTCTGATTGGCTTGCGGCGCACGTCAGTTAAGTCTCGCCCCGCCCTTCTCATTCCTGCGTGTGTGAGTGTGAAGTGTGTGTAGATCAGCTGTGACCGTGGGAAACGAAGCCACTGTGCCA
ACTTTTTGTTTCTTAAAAACAACTAAAGGCGCACAAAACACTGTAGATCTGATTGTGTGTCCCGCCGTGAACCTCATGTGCAGTGACCGGAATTTGACTGACGCCAGGCGCGCGCACTGACACTAGAGCGCGTGGCATATATTGTACTGTACGTCACGTGACACGCAAAGCATGCTTGTTGTGTACACGTCAGCTTTGCG
GAGTCAAACTCTCTGATTGCTCGCTCCCGGTGTCTGTCACAAGTGCGCCACTTGCACTACACAGAGGCTCTCTATTCGCACGCTGATTGGAGGATGCTGCTTTCAATCTGCCGGTCTTGTGCTGTGATTGGCTGAAAGCGTCGGAGGGCGGTGACGTGTGTGTGCGGTCAGTGAAGAGCGCAGGGCGGATCAGCTTGAGG
TGAAGGATAAGTAAACGCTTTGACCGTGTAACAGAAATGTATGCAATATTTGGGGACAAACTATCAACAGATGGTTATGCTCCTGCTTAATGTTATATGTGCTTGTCAATCATCTCGACATATTCTCGATGTCTTTCATTCATAGAAGTCTCCTCAGGTCGTTGATCAGAAGTTAACGTTACTGACCAAACGTGTCTTTA
GGCCTGGAAGGCGGGAGCTGTCGCTTTTAATCGTGCAACTATTGGCTGAGCGCTTCTAAAGTGCTGTAGAAGAGCGAATGTGATTGGATGAGTGCTTGTCAATGAGAAAACGCCGGATTAAACACGCAGTCATGCGTTTGTAGCAATGGTTTGTAGATTTGAGAGTTGAAAGATTGCTGACAACAAAAATACGTGCCACG
ATCATGCACCTGCACAAGGACAGACAGACAGACACACACACACACACACACACACACACACACACACACACACACACACACACACAAAAACTTTGACACTCAGCTGTCAGTCACTGGTGGTGCTCTGGCTGTGATTGGCTGCTGTTCTTCAGGTTCAGCTTGATAACACACCTCCTCATACACTGATTATCCTGTGGAAG
CAGAGATGTGGAGCAGCAGCACTGGAAGAGCGCACTGACCACACCCACTTATGCTAATCGCTCTTCTCTCGGCGCGCGCTGATTGGCTGTCGGCGCTATCACTCAGACTGATGATCACATCTGCTCTGATGCTCCAGTCAGCACTTTTCATCACACTGCTACACATCATTATTAAAACTTGCCCAAATATTAAAGTACAT
TAGGTGGTTTTACACAAAGGGATTTACATATACATTGACTAATGGGGTTGCCAGGGGGTTGCTATGCACTCTTCAGACTCACACACTGCATGAGTGACAGCTGTCAGTCAAATTGCCGTGTTTGATCTTTAATATCAGAGCTGTTTGGCGAGACACTGACACACATCTCCGCATATTTCTTTCATATTTCAATCCTCCAG
ACATAATGTCAACAGTCCACACTACAAGAAACAGATTGATAGCCAGAATGCTGTCTATGTAGTGCACAAGCACGGTTATGCGCCTTCATATTGACTGACAGGCATATTCAAGACATTTTTCATTGATAAGTGTCGCGTCTGCTGTATTACCGGAGGATTGCGTTGCTCATCTGAATGCAGATCATCTAGCCAAAAAACAA
TGTCGGTTGAGACCCGGACAGCGGCGGAATTCCAATTGAAGCGCTCTGACACAGGATTCCCGCGCGCGCGCTTCATTGCCGCCGTGATGGAGGACTGAGTGACAGATACCGAGCGGCGGTTCCGTCTCTGTCACGAGTTTGAGTCTTTCCGTACTGTGATCACGGAGACACGAGCGAGTGCCCGACATGACAGATGATCT
GGCCAAATGGTTGGTTTTCACCCAAGTGCCATACTGTTTTCAAATGAAACAGATGTGAGAAGAAGGAGCGCGCTTGCTGTCACTCTCTGAGGTGTTTTCATCAGAGCGCGCTGATTGGCTGTTGACTGGCGCTTTTTTAATAGAGGCGGGAATTGTATGATTTTACGAGTACTGAGGAGAAAATAACATTCATTTGACAG
AACCGTGAGCCTAATCGTTAAAAGAATGACAAAATTAACAGCTTATACAGCAAGAAACGTTTCAAGAAATCAAATTTGGCTATATTATAGCTATAGCGAAATGCTTTTGAGTGACAGGTCATGACAAATGTTTGTTTGTTTTGCTAGGAATGTCCCAAAAATTTAGCATCTTATTAAAGAAGTGGTCCATTTCTAGTCAT
CCAAAACTAATCTGATCTGAGGATAGAAACGATAGATAGGCTCGTAATATAAACTCCTGTCCGCACCATGTCATCAGCAATCCCACGCGCTGATTGGCGGAGCCCTGAGGTGTGTCGGGGGGGTGTGTCCTTACGTCAGTGCGTCATGACGCCGTTTCCGGAGCTGCAGCTGCAGTTTGACAGCGGCGGAGGTGCGTCGA
AAGTGGTGCACTGACAGAAGCGTTTGCGCTCTAGTCATATTTATAGCTTCGCTTTGTATGCGTTCATCCCGGCTTCCGTAGTCACGCTGCAGGTTTTGCCATCATGGCTGCGTCCGTCAGTCACCCTGCGCTGTCCTCCTTTCACAAAATAAGCTGCAATATTACGGGAATATCAGGTTTAATTTCTTTCAGCAGGAGGA
TTACCCAACACTGCATAGCACACACACTATAGCAGAATAGCTGCACTGTCACGTGATTCCTGGATGCCTCCGCCGCGTCATGTGACCTGTGATTGACATCTGGACACTTTTCCTGCTCAATCTCAGAGGGAAAAAAACGCTGCTAAAACTGTCCAAAACAAAACATCACGGATTTGTGACTCGGATCCGCGATTGTGGAG
TTCTTTTTTTGGCTAAATTTTGCTAGCAGAACTAAAGCTAATTAGCAATGTGTCGATCTGCTGTTTCATCCCTGCTACAGCTAATCTAGAAAGTGACAGCTGTCAATCACCACATGCTAATTACCGATTTAGCATCTTCACCTTTTCGTCTGACTGCCTAATTACAAACACAGGACTAATGTTAGTTATTTAGTGTAATT
AGAGAAACATGAACACTGCAGACTCCTCTGCTGCTGAAGCATTGATCCGAGCTATCTCAGTAGAGTAGAAAAACAATCAATCAGGTTTGACTCTGACAGGCTTGTTGACAGAATGCCAAAGTGGTTTTTATTATGTCTATGCATTATTGATAAATCTCTGAATCAAGGTCGGACTTGCTTACATGTTTTTAAGTGATTTA
CCAGAAAGACTGCATTAAAAGTGCATGTGTTCATCCTTCATATGCAGGCTCCGCCCCCTCCCGCACTGCAGGTAGAGTTACGCGCGCGAATCACCTGTCACTCTCGCTAGAGCGCACCTGTTGCATCGCTCGAACCCTTTTGTCCTCATATAACACGTTGTATCTTTGTTTTTACGCTTTTCTTTGCATCAGCAGGATCT
AAGGCGAATTAAAGTCTCAGTGAGCTGACGCAAGAAAACATGCCAAGAAACCGAGCCGATAAAAACAAAGAGCTTCCTGTGGGCGTGTTTCCGGAATGACTGACAGGAGATCGTGATGACATCATGCTGGAAAAGCGCTCACAAGTGCTTTCGCTTTCACTCATAGCCTTAATCTACACATAAAAAGCATGTCGTGCGAA
TGTGCTTAGAGTGTTTATTTTAGTGCATTGTGTCATAAGCTGCTGAAAATCAGTTTCCGAAGTTTAAGAATTGATTCTGAAGCGTGATTTGACTGACATGAAAAGTGGCCAATCACAGTCGACCTTGTCTAGTTGCGTGAAACGTAAGGGCGGGACAAAGGCTTTCTGTGTTGCAGAGACAGAAAAAACAACTTAAAAAC
GGATGAGAGCATGCCGTCTCGCTTTGACCTGCAAATGAGCGCGAATTAAAGCTGTTTGACCCGCGCGCTCCACCCTAAAAACCCGCTAATCATTCCTGTCAGCGCGCGGGACTCCCCGCCAAAACACCTGCTGGAGCGCGCGCATAGGAATGGCGCGTGTCTGCATACACAAACAGAGAAACTCGCCGGTGACCCGCTTT
AAGTAAATAATGTTATCTGCCGTGTCAATAAAAGGGGAAGGCCTTGCATAGCTTCTCACTTTTGCAAGCATTTATATAAAATCTGATTCGGTGAACGAGATGTCAGTCACACTATTAACCAATCACGTTAGAGAGTAGTGGGAGGGGGCGGATTCTTGGCTAGCTTCCGCTTAAGCGTGTCGTTGACCCACTTCTGTTAA
GAAACCCTCACTCTGTTCTGCTGACGCTTCCGATACAGAATCTAGTTCCAAAATATTTTAGTCAGAGAAAGCTGCGCCCTGATTGGCCAACCGCGCCATCACTCACAAACTACCCGAGCTGAGAGAGAGATACGAGTGCAGGAAAACAAATAGGGCAACAATGATCTCTTGAAAGACGAAACTGCTGCAAAGTTGTGCTC
CTTGCCGCAGATGAGAGAAGGAGGGAGTATCACGAGGAACAGAGGAATAAATATGAGAACTACGCTGAAGAAGAAAACGACGGTGAGTCTGTCAGGCTCAAATCACTTACCTGTCGGCCATGATGGATCAGGCAGCTTTAGTAGCATTCTAAGATCATTCACCGTATATCCAAAGAACTTTGCTATATCTCACGCAAAAG
ATCTCTGTTCTGCTCGGGAAACATACCTCAGTCTGTAATTGGTCGGAGGCGGCCATTTTAATGGTTCCTCTTTAGCCGCGCCAGTGGGATTGATTGACAGCGTGGCCACGCCCACTTGCTCAGCATGTGTTGCTACGTGAGGCCTCAGCCCTGGCGACACTCTTCATATCAATTAAAGCCCAATTAGGGAGCCATGTTCT
TCATCATTTTCCTCATCCGTAACACTTAGTCGACCCTCCTGCATCATAATTGGCTGACGCGTCTCCTTCTTGCAGCCTATGATTGGCTCGATAAAACGCCGATCATACACCCACGCCAATCACAACCACGAATATTTGCTCAGAAGGCGGGACTTCCCATCTTAAAGCCTTCACTACAAATCCCACGATTCCCTCAATAA
GGTTACTTTGTCCACATTCCAGTCCTCACTGATGAAAAACTGTAGAGTCTCCTAAGGTAATATCCAAACGCAGGGAATGGGTTGTAGCGAGTGATTGACGCGCCGTCGACCAATCACGAGCTGAGAACTTATGCAAATATAAATTGTAGCCAATGGGAGCGCTCCAACCTAAAGTTCTGCGCTGTTTTCTATACGAAGCA
AAAAGACGCAAGTGGTGGAGACTGCGTGCGCGCCTCCGTCTCCCAGGTGTGTTCTTGTGTACAGGTGTGAGTCACGTCACGTGACGTGACTGTGACATTTGATTGACAACTCATTTAATTTGCAGGTTGAATGCCTCACTGTGCGCCCATCCCGAAAAAGACGAGCTCATTTTATTTGGAGGGGAATTTTTCAATGGAAA
ATAATACAATATTTTACTGTCCACATCAAATATGACTGCATGCGCTTGAGAGATTTGCAAGAATCGCGCTTCGGCCAATCACAGAGAAGAATAAGATTACTGACATACTGCTTATCCAATAGAAATCGGCCGGGGGCTGGGTTTTGCATGAAGTTCGGGATAGTGAACTTCACAGTTTGCCTGCTCGACTTCACGACAGG
ACAAAGTTTCACAAAACAGGAAGTGCAACCCATAATTTGAAATGCAGTTGTCGGAAAAAGGTGGACAAGCAGAATGAATGGGCGGAGCAAAGATTTGACAGACAGCTGGGCGAAAGGAAGCAACGATCCGTAAAGCAGCTGCAGAATCAACACTGAGAAGAATTAAAGCATCTGAGACTTTCCTGAGTTTCCCTTAATGG
CTCAGTGTCCCGCGCCCCGTCGAGAGGAGTCAGCAATTAGACGAATGTAAACCCGTCCTCTTCCGCCCAACAAACAGACTCGCGCCAGTCACACCTCCCAGTGTCAATCACAGCCCGTCACAACACATCAGCGCGGTGAGCAAACAGTGGAAAACGCGGGATGACAGCTCGGCCTTTTCTCACACCTCGCACCTGTGGCT
GGATAAGTTGGTGGTTCATTCCACTGTGGCGACCCCTAAAAAATACAGTGACTAATCCGAAAAGAAAATGAATGAATGAATGAATGTTTTGAGTGACAGAAAAGTAAATGAAATGGGTGGAGCGTCGTGACGCTTTTAGTCACATGACGCTGCTCTTCCTTGTCAGCTGACGCTTGGTTTGGAGGAACTGTAGTTTAGTG
TCATTTGTACCAACACTTCTGGTACTACCCAAATATGCCTTAACCACCATATCCATCCACATTGTAATCACTAATCGCCCTCCCCCACCTCTGATTGACAGGTGAGGGCAGAAGTAAATGTATCAGATGGTTCCACGTGGGGTATGGGTGGAGGGGTTAGTACTCTGTGGTGTTTGTTTCAGACTTCTCCATTGTTGCAG
GGAATAAAATCCCAAGCAGGCTACAGCAAATCTGTTGAAACAAAACTGTTGTAATTTTGAGTGGAATCTGCCGTTGCTAACCGCAAACTAGCCGATCAGCTGACAGCTAACTGTGAAAACAAGTGGAGGTAAGCAGGAAGTGTCTTTTTAGCCTACAATAACGGACAAAATACTTAAAAATGAAATAATAATTAATCTCA
GGTTTAAAACGTTTTATTTGATAGTTTTAAATGTAAAACACTAAATAAAGAAGTGCAGCCTCCACGGGTTCTGTGATTGTTTGGTCTCTTTGATTGACAGCAGGGGTCGGGCATTTAAATCCCCCAGTTTTACTTAAAAGGGCATGTGGTTCCGCCTCCTTAAAGGGGCAGGTACTGTTTGACGTGTAGCGAGCTGCTGA
ACACAACATGTCTTATCTTTTCTAAATTTCCTGACATTAAAATGGGATCCAAATCCCAATTTGAGGCCCACATTCCCCACCAATCGAATTGATTGACAGGCACGTGTTAACATGTCTCCATAGTAACATGTATAATCATATCCACAAGAGTGCACTTGCAAAGTGAGTGGCATTAACATTTATTCTACTCTCTATAATCA
TGCAGGAAAAGTTGGTCTAATGCCCAGATGTGCCTCCCATTTGGGAAAAAATCACGTCAAAATCCCCAACCACTAATGCTGCGTAGCTGTGTGATTGGCAGGCTAATGGAGGGTTCCTCATTCATTCAACACACAAACTCAGTGACTGGGAGAAACTCCCACTCTGTGCCGTGAGAGTCTTCAAGAGAGATAAACTAGCT
CTGTATCACACATTTTATTGATGAGGACATAAATCTGACAAACACTAACACGAAACGAGTCACTAACCACTAGGTGGCGCTAGAATACTCCGAAATGCCAGTCAAAGTTTTCGCGCTTATTCTCAAGTCTGTGACAAATACAAGAGGGTGACAAACAAAAGCCACATCATGTCGTTAATCCTCCTTTATAAAAAGAAAAG
ATCACATAAACACTTGAAACTAAAGAGGAAAACTTGACCACAACTCTTCTGTAGACAGTCGAGGACGCTCCTGTTCCCATGGATATGCTCTGCCAGTTGGCTGTCAATCAAAAATTGGTCACGCCTACAGGAATGCGCAACCAACCAGTGATCACGTTAAACATTATGTTCGATGACAAAGCGAATAAATTTACAAAATA
CTCTAGGCCTTCTATTGTAGACATTTCATCGAAATATTGAATTCATTCAAGCTCACTAGCTTAAGACAGAAGTCTTGAGTGTGTGTTTTTTGTCTGGGCGACTGTCAATCATCGGCCCCTTTAAGAGCTTCTGTCGCTGTCATTGACGAAATTTCCTGCTGTGAAGTGAGTGAGTCTCTGGATATCAACAACGAAGTGAA
CACATCCTCAAAATAACGGGTGCTCTTATTCGCCAAGTTACGCCTTAACCCGCCCACATACGGAGAATCACGCATCTTATTGGCTGAAAGTAAAGTCAGTCAGTCAAACGGTTTACTGCTGTTTGTTGATGCTACTATGGTAGTTCCTGTCGCAGAGCTTCAGCTGCTGGGCGGTTTCTGATCTGAAGGTGAGCACGTAG
TCGGAATTAGGCATCAAGACCTAACAGTGTAAATGGGGCCTAGAAGCCCACCACAACGTGACGTAGAGTGCGGTTTTCCCCACCCACCAAATTGATTGACAGCCCCTTATTAATATGTCTCTGTAGTGACACATATAATCATATCCACAAGACAGGACGTGCGCAAAGCAACTGTGATTAATAGATCCGTTTAGCTCACT
GACAAGGCATAAATGGAGTAAAAGTGGGGGAAGCGAAGCAATAGCCCCGCCCCTTCTTCTAGCTAACATATGCATGAGGCATCCCTCCCCTGACTGACAGCTCGCCTCGACCAATCAGCTTGCACCAAACGCGCGAACGACAGGCAGCAATTTGCCTGTCCCCGGGGAAACTGGGAGGAGGGAGCGCGCACCAGCATGTG
GCTGCTTCTTCAAAAAGGTAACTTAACAAGGGGGCGGAGCCAAGAGCTTCCCCGATCTGTGTTTGGCAACGAACAGATGCTGAGTCGAGATGATTGACAGGTGACAAGCAACATAACGATCTGTTAACTAGGAAGTAGTATATCCTAAAGCTTGCATACTCTTCTGTTACACAAGTAAATACTTTTCCCTTTACAAAAAA
ATGACTGCATGAGTCAGCGACCTCTGACCGGCGCTGATCCTCCAGTTGCACCATCCGCCACAACTGACTGACAGGACGGGCAGACACATAGCAAGACGACCAACGGACTGAAAACACCGCCTGTTCACCATGGAAAGAAAAGTGGCCAGGGAATTTCGGCATAAGGTCAGCGTTTAAATATGTTGTCACTTCAATATGTA
GTTAAAAGAATGACTAAATAAACAGCTTATACAGCAAGAAAGCTTTCAAGAAGTCTCATTTGGCTACATTTTAAAAATAGCTATAGCAAGATGCTTTTGAGTGACAGGTCATGACAAATGTTTGTTTGACATAAAGAAATTCTTAAAGGGGTTTTGTTATATTGACATGCTTATCAGGCCTTTATAAACTCCAGCCAGAC
GGTTCCTGTTGATTGTGCACTTTTTTTACCAAGTTTGTCGACGCCATTATAACGACACAGATCACTCTGCCAGAGTCCCATGGAAAAAGTGATTGACAGGTGGTATTTTGTGTGTAACTTATCTTTATTTATTTATGATTTGGCTATGGTAAAACAAAGAACTTGCGAGTCAGGTAGTTCAAACGGTATTCTACAAATAT
GTTTCTTGAGCCATGAAGCGCCCTCTAGAGGAACAAAAACTGTCACCTACTCTCGTCTCGTAGCACTCCTGTGACAAGATGGACCAATAACAGCCTGTCAGAAACTCGTTTTGATTGGACGGTTTAGAGCCCCTTCAAAAGCTGCACCAATAAAACCGGATAATGATCAGTTGAAGGCGGGACTTAACGGAGCACAGCGA
TCAGGAAATGTAAATATCTTTGGTGCAGTTTCTGTTAGGCGGGGTTTTTCATTGACACCTGTTGAAGCCCCGCCCACAACAGGTGTAACCATCTCAGGAATGTCACTCACCTGCCCTTCTTCCTCGTCATCAGTCATAGCCATGGTTGCCAGTAATGTTTGGTTAAGCCGAGTACCATTAACCTGTTTGACCGGATCAGC
GTTTTCAGTGTGTGTTTAACGCTTGTTTATTATCTGTAGGTTGTTGTGGAGGGAATGTTTGGATGTTAATTGGATGTTAATGGTTGATGTTGATTGACGGGCTACTGGTGCTGAGACTGAGCTGTGGATGGGATGTCAGAGGAGAGGGGGACACTTGTGTTATTGAGCCTCCTCGGATATTTTTGGTTTGTCCTGTTGCG
TAAAAATAATATGGCAGCTTTTCAATGCAAATATTTACCTTTGGGACAGACACATTTGTTCTCACAATTACACGCGATCTGTCACTGTAAAATAACAGCCTGTCAATCATCCAACATTGCTAAAAATACAGTAAATACGATACCGTTTGTAGACTCATCGTGCTATACTTTAAGCTGCTTTCCAGACGCCTTACAATTTA
AAGCACAAAGTAAAAAAAATCAGAAGAGGCATCTACTCGAGAAAGCTGACAGATCATTTTACATCAAGGTACTTATAATGAGGGCGAAGCTCCGCCCACATGTCAATCACCCCCAGAGGCCACGTCTCCGCTTTTTTCACATCCAGCCAGAAACTTTTTAACCCTGGATACGAACACACCGCAAAGCCGGAGGTAAGACA
AATATTTGTTAAAGTTCGTCCTCAGCTGTATCCCTTGTAGCTACTCTGGATTCCGCCGTCGTCATTGTGGGCGTGTCCGCGTCGTGATGGGCGTATCTGACAGGATTTGTCACAGCACTTCCACCTCACGCTCTCTGTGCAGTGAATGAGCGAGAGCGACTGTACGGTCGTGTTTCCCATCAGCAGCAGCTTTTAAACGG
CTTTTAAATGAACAGGAATAGGATGAGAACGGAGTTTTTAGATGACAGCTCGAGCGACTGTACTCTTCTGCACGGTGGAGCCATTTAAATGTCCTTTGACTGACAGCTGCCCCTGCTGGATTTGAGTTACGCTGAGCGCGTGCGGATGCTGACTGAACGCTGAGCTGCGTTGCTTTTTGGACGTAAGTCTGTATGTGAAT
TATCTCGAATGTCTCTCGTTAGCGCCCACGCTGTTCTCACGTAAACCCACCAGAGGCCGCTGTCGGCCAGCCGTCCTCCTGACTGACTGAATGATTGACTGGACAACCGGCCAATCGACTGACGCACCCTCCTCCTTCCCTAAACCTAAACAATTTTACCGATTGATCTGCCAACCCACTTACTTCCCTAAACCCAACTG
CCTCCAGCACAGCGTTTCTTCTTGCCGGTTTTGGGATGCTCCCACTGGGTCTTCATCTCCTCATGACTGAAATATCAATAACATTGTTTGATTGATTAGCGACAGCTGTCAATCACTCGATAAATACCCTCAGAAACACCCGACAACAGCAATGAACGACGGTAAAAGCAAACATGTCGTGTGTTTGTATGTGTGTAGTG
