# Supplementary material for: TALE factors use two distinct functional modes to control an essential zebrafish gene expression program
Source: eLife. 2018 Jun 18;7:e36144. doi: 10.7554/eLife.36144 (PMC6023610; doi:10.7554/eLife.36144)
Supplement: Figure 3—source data 1. [file elife-36144-fig3-data1.zip › Class3_MPADsZv9_nearDEG.txt]

TGAAAACATGACAGACACTGTTTGGACAGGGGCCGCTGTCATTGGCTGATTCAGCAGTGGGCGGGGCTACATGTGAGTTTGATCAGTGACTGACAGGAGCTTCTGTGGTGGACTGCGATGGAGTCGCTTGTATATCGTCTGCTGTTCTTCATGCTAATCACTCATCATGTGTCGTCTGGAGATCAGCGTACAGGTGAGAC
GAATTGCAGATAAGCAGAGGGAGGTTATGGCCTTTGATTAAAGTTTATGAGGGTAAATTATTGTTTTATCTTTTTTGATCTTGGTGTGATCAACCTGTCACTCACATGAGATCCACCAATAGCAAACAACAACTATTCAAATATTCCTCATGGAGAAAACCAAACCACACCCACATTTGTTAGTTATTCAGAATCTTATA
GCGTGGGCTGTGAGTGCTGCAGTGAGTGTGTTGCTCCTCCTCTGAGCTGCTGCTGTAGGTATAAAGTCAAGCTGCTATCAGCGAGTCTGTCAGACTGTCTCACTCATACCACATTACAGGTACGCAGTGAGAGGGCACGAACTCTTCTTAATACCTTCCCGGCAAAAAACAAATCCAACTCCAAAGCAAAATGGTAAGTA
AAGTACGTCATATCATAATGTCGTTCAATATTTTTAAACTAATGATTTTTTATTGTTTTTATAAATTATTTTATGAAGCCGCCGGAGGCCGACTGACTGAATGATTGACTGGGCGATCGGCCAATCAGCTGACCCACCCTCCTCCTCCCTCCCTAAACCCAACCAGTTTAACCCATTGACCTCAAAAAGAAAAGCCCTCA
TCCTGACATTAAAATAGGATCTAAATCCAAGTGATTTTGAGGCCCACCGCAATGTGACGGAGGAGTGGGGTTTTTCTTGCCCGTCGAATTGATTGACAGGCACCATGTTTTCATAATAACATGTAAACACATGTCCACAGAACATTTTTTGCAAATAAACTAAGATTTCAACAATCTAATAATATATCATATGTCAGGCT
CTTTTTTGGCTAATTGCAAATAGCGCATCTAGTTGGAATAAGCTATTCAGAGTTTACGCCCATTGATGCCTGATTGATAGAGACAACACCAGTAAAGAGCTGTCAATCATTACAGTCACAGTGGCGCACCTTGTATGGCGCCCAGCATAATCTTTTGACGCGATTAATCATAAACTCGGTTCGAATCCACCATCAGCTGA
AGGAAATTTTTAACGCTCCCAGTGACTTATATTCAGACACAATGAACCTGAATTTTCCGGTTCATTTTGGATAATGGTTCTTGAGTGACAGCGAGAGCAGATATGCATTGTGGTGAAACAAGACCTTGTGACCCAGGGGTCATATGCAATAACACACAGGAAGCAGTGAGAATAAGGACTGACCAATGCAAAGCCCATCA
TTGCGTCATTTCCCTGAGGGTTTGGTTCTGACAGACCCCCAAAACAGCCAGTTCAGACTTGCATGCAAATCCTGCAGAACCGGCAGACCCTTGATTGACTGCTGCCTCCACCACTCAGAGCGCGGCGCGTGAGCTCGGGGGCGGGGCTTTCTTTCTGAGGGGGGACGTGAGCTGAGTGATGAGAGAGTTCACGAGGGTAA
TTGGGAATGCAGAAGCCGGAAAGAATTTAAGGTAACACTCCCTCTTCCGGCCACCTCATCTGAACTCTGCTGTCAGTTCAAATGTGTCACTTTCTGCCAGTCACTCAAATAATCAATCGCCTCACTTTAAAATAGACCGAGGTTAAACACTAAAAAGACAATCGCCAAAATGGTGTTGCAGACGATGATTGTTCGGGTCG
AAGCAAGAGAAAGAGCATTGACAGTTTTGTTCTCCTCCTTTTAAACCATGGGAGGAGATTGATGCAATTTTCTGGCTATTGAGAGACAGTAGTAGAGCTGGGTTGTGGTTTATTGTGTTCTGGCTGTCACTCCATTCAGTCACGAGAGTCGTGTGAATGCCCCCCTCCCCCAAGCCCCCAGGACAATCGAAACATCATTT
GACAAACGCTCTTCCTATTCAAAAAGAAAAGACTTTCTACGTGCCTGCCTGTCGTGCTGCCACGACCAGCAACCGTGCTGGCTACACTGAAAACTGACAGGAGCGACAACCAATGAAATCACAGAATTTTGACTCGTTTCCAATGAGAGCAAAGAATGCACAGACATCAAATACCCGGATGAAAAAGTTCCCACAGAACT
TTATTTGTAGCTTACCGTTTTAACGACCTTACCTGCATGGTCTTTGTTTTACCCATAAACAAATCATACAGTAAATGAATAAAGATAAGTTACACACATAATTGCCACCTGTCAATCACTTTTTCCGCGGGACTCATGAATGGGCAGAGTGATCTGTGTCGTTACGATGGCGTCGGTAAAAAAAGGTGCACAACCAACAG
CAACGCTGTGCTTAGAATGTTTACTTTAGTGCACTGTGTCATAAGCTGCTATAAATCAGTTTCCGAAGTTTAAGAATTGATTCTGAAGCGTGATTTGACTGACATAAAAAAGTAGCCAATCACAGTCGACCTTGTCTAGTTGCGTGAAACGTAAGGGCGGGACGAATGCTTTCTGTGTTGCAGAGACAGAAAAAACAACT
CGCTGTCATGTTACTGTACGCCTGTCAGGGGCTCTGGAGATCCTGCGAAGCTATTGGATAAACGAGAGAGGAAGCGAGCTTCTGGTTGGATGTGTTTGCTGTCAATCCAAGAGGCAGTGCCTGCTGAGGACCAATGGGCGCGCCGCATTCTTAAGCGTGAATATGTGACTGTTGTAATGCGACTCCGCAAGATAATGGTG
TCCTTCAGAAAGTGCCCAGTATATTTACTGGATTTTGAATACTACTACATAGGCTTTTTACGTGGTGTAAATGGTGATGGAGGTATTGCGTCATATGAGTGACAGGAATATTTTTAATCTCTTCGGGTTTATTTATTGATTCGCTCAGAGCTTCTGTTACATCAATACTTCAGCAGGTGGCGACAATGCTTGATTATACT
ACTACTGACTCGCTCAGTAAAAGGCGTGTTCCTTCAGTAATCTCAACCAATGATATTCATCCTCCACATCCAACACTCGAAGGCTATTGGCTCCTGCTAGAATCAATCATCACGACAGAACGCAAGCCACTCACTTTGAACAGCGACAAGCAAAGAAAGACGTTCACATCAAAAGATTCATTCAAAACACCGATTCGTAC
GACTCGTGAATGGGAGATTAACCTGCTGCTGCTGCTTCTCTAATAAGGTAGGAGATTAAATCTGACAGAAATGTGGATGATGTGTGGATGATTGACAGGGCTCATAACTAAGCAACAACGATCTGTTAACATGGAAGTTGTAGGCTTCCCAAAGCTTGCATACTCTTCAATTTCTCAGTTACACACTCAAAAGTACATAT
TACAACCAGTGTACATCTGGTGCTGAAGGAAGGCACACTAAGTTCCTGCCACATCGACACCGCCTTCATCTGAAGCTCACAACACCATTGGTTGCCCTGCCTGTCAATCACACGCTGCCTAGGTGATTCCTGGTAGAGCATTCAAAGCGTCGCTCTCCAGCAGCGCGTCCAATCAGCGGCGAGGTTCAAGATGACACCTT
AACTAACTAATAGCAGTAACTCGACTGGGGTTGTTGGCGTGTCTGGCACGCGTTCTGCGCTTCTCGGGAACGCTTTGGGTTTCAGGAACTGCCACTCATGTAGCGGTGGGTGTAACCGCGGGCGGAGCGCTCAAGGGTACACATGAGGGTGGAACAGAACACGGTGTTACTAATCAGAGTGTGAGCAAACATGTTGCTTA
AGCCCTTCAGAATTATTATCATCTGACATGTAATAAGAGAACAGAGAAAAGTCCATATAATTGGGATGACTTCAAATGGTCAGGGCTGGAAGTGTACACTTTAGCTGTCAGTCAAATACAATAAATGCAAAAAAGTAGCCAACATAGAAGATTAATTGAAGGCAGATTCTGTGTTTAGCTTGTGGCAGAAAAATAGCGAA
CCTGCAGTAAACAAAGCCTGCAATGCTTGCCCCGCCTTCAAGCTCTTCTTATTGGCCCACTTCGCTAGAACAGGACGCCAATGGATTGGTTTATATCAGCTGTCAATCACTCAGTTCTGATAACACGGAGCTACAGCCGCGAAAATGTAAAGGTCTGGATCTGAGAGAATGAAAACAACAACGGCAGATTTAGTTTTAGA
GCGTTTGTCTGCAAATAGCACAAAACTGACCGCTGACACATTGATTTAATATGAAGCACAAACCACTTGAATGAGACCGGCAGGCCGCGCAGTTGCACCTGTCAGTCAAACAGGACGCATAGTATGCATACTACACACAGAGACAACTACAAACTGTATTTTAAAAAGCAAACTACATTTAAAGAGAGATAAGATTCATA
TTTGTGAGAGGGGTCTGGATGCAGACCTGATGCAATCTAAGCTGCATCCAATGCTTTTTAATGCGCTCACCTAACCCCACCCCTAACCCTACCTGTCACAGTGACGTCACTCACTCCATTGAGTGCATTGTGTCTGACACTGCATCGCTGAGTGATGCAATCTCAGCTTGCATCATGAAGGCTGCATCCAGATACTATTG
GGAAAATTCATGGACAGTGAAGCTATCAACTGTGTGATGTTACAATGTTACTTATTGAGGAATCCAGGAAGTGCACTGACAGGAAGCGTTTGACTGACAGGCACACGGACGAATGAGTTTTGAGGATTCACAACGCTCGTCCAATCATATTTAGGTAGGCGTTTACTTGCGACTAGTTGTAAACGTATTTTGCAAGACCG
AGAGAGTGAATGCTGCTGATGCTTTTGAAAAGACTATAATTAGCCAGGGCACATCTGGATTTTCCTTTTATGGCCGTTTAGAAGCTGCTTTGTGATTGACATGTCTGGTAGTTTTGCGTAGAGTTGATGGTGGGGGCAAGACAATTGAGGATATTTAATGCGTTTTTTGAAAGTTCTCGTTTCTGTTCATAATCTTAATT
TTTTTATTATTATAAAAACACCGGCTTTGCTGTGTGAAGTGGACAGAGAGGTTAGGCTAAGATGAAGTGTTTAAAGATCATCCGGCTGACAGAAATGACAGGTGACGTTAGTTGGAACTCGTGCCGAAGTGAGTGACGTCAGCCAAGACGACTGATTGATCTCTGCAAGCTGCAGATTTGTGGTGTCAAAATCAAAGACG
AGATCAGCGACGACTTCCTCAATATGATCGTGCACACGCGCGACGTGCTGAAGGAGACGCTGGACATCTCACTGGGGCTGAAGGACAAGCACGAGCTGCTGTCACTCATCATCCGCAGTCACGGGACCCGCCTGAGCCGCCTGAAGAACGACTATATGAAGGTGTAGACAACTGCCTTTAGTATGAAGCCCGATAATCTC
GTACATCCATCCTCCTGCCTGTCGTAAGTCGCCGAATGATGACGCGATATATTTTGACTGTGTTGTGATCGTTTATTTGGCGCTGAGCGCAACCGCTGTCAGTCAGTCGAGCTCTTCCAAAGGGCGGTTTATTTATCTGATAAAGTCGCTTTCTCTCGCAGTGAATGGACTGGCCACCAAAATGCGTTGCTAATGAATGT
ATCACAAATATCCCAGTTTACGGAGTTATTTCTCACTTTCTCTGCTGCCCGAGCTGCTGCTGTCCTGTCCCGGCCGAAAATATATGGACTGTTGCCACTGACAGATCGTGCAGCCAATAGGCGGAGACCACAATCCGGAAGAGTCAGTTCTGATTGGATGTTGGACTCAAGGGGAGGACTTAAATAAGCATCGGTTTTGT
CACACAGACACAAGCAGACGGACCGTCTGTGAGGCAAGACGAGCCATGTCATGAGCCGCAGACTGACATCATGCTCACACTCAGGCCGTCCTCCAATCACCTGTCACCTGCATGCTGCGCCACACCCCTCGACTCCAAGCTGAGACACACGTTCCCTATCCCGCAGCGAACTGTCTTCTGCCAGCACTGAGCTACACTCT
TAATTGTTTCTTTCATTATTCAGCGGTTCCTCCGCGTACCACTAGGAGGAAGCCCGCGTACCACTAATGGTACGCGTACCACAGTTTGAGAACCACTGTCATATATCATTAGGAAAAACAGCAATCTGTTAAAGTTTTGAAGCAAAAAAAAGAAACTTTAGCCCACTATCATTTACTAGACAGAAAACAAACTGGCCAGC
TCTCTCTCGGCTGTGAATGCGGTGCGTCACAATCAGCTTAGCTGCAGTCAGTCTGAAAACAGAGCCATTCCAGAACATGCCCATGTTTGCGTACGTCACTCACGAGCCACGCCCACTAATGCCCGACCGCGCTATCTTCAGAAGCGCGAGAACTACAGTCAGTGTACTGATTGCTGTCTTTTACAGTATATGAGTGCTAT
GAGTGACTAAACTAAGCCGTTATGCTGTCCACTACGAGCACGCATCCATGAGTAATACAGTAATATGCCGAGACAAAAACCAGAACAACAGTATTCGGTTTGACTGACAGCTCAATTAAGTTGACGTCCGCTTGATTAGAATCTCTCCCAAACACATATTTACTTGATTCTGGTGTGTCATATCACAACGGCCTGATCGT
GTTATTAAATATATTGCTGTGTCACGGAAACTCTGCTTGAGCATTGAGCGCAAAAGGGGGGCGGAGTCTGTTTTCGCTAATATATTAGAAGCCTGTCAGCCTGTGGTAAACACGGTGCTCGGCTGCATCCTTGCGAGCGGCTCTGGCCATTTCGGGAATTATATGTTTTTATTCACATAGTTGTTCTAGAAAGGTTATTT
GAATAATTGCGAATTTAAAATGAAAAACACCTTTAATTAGATTTAGAAGCTTTTTTCAGAAGCGTTCAAAATGTCCCACAGGTGAACGTCGAGCCTCTGGTGTCAATCAAAGAATGTGGGCGGGGCTCCAGGTGGCTACAACAGAGTTGACAATAAAGGTGTTCTGCAAGTTGACATAAGTTTGGGAGAAGACTGTCAGG
TCAACTCTCACCCTGAGATCCAGGAACAATACGACGATTCCTATTGGTCTGCGCGTGCGCCAACTGACAAAAAGAACGAAAGCCATTGGCGGACGCGCCCTGTCAATCTCAGCGGGTCAACCTTCTCGTTGCTAAGGCGAAACTGGTGATGATGCTGCTGCTGGTGATACTGCACCCACCGTAGAGAGAGTCTGCAAACC
CTGTATGAATAATGTCCTGCCTTTTGTAATGAGAGCGAGCGGGGAAAAAACACGCCGGAGTGTTCGCCCGCTCCGCGCTCTGACATTGAAAATGAATGACAGCTTACCTGAATGCCAATCTTCATCAGACTGACACCAGGCTGACAACACAGCCTATACTCCCCTACACAAGCCGTGACGTCTGCCATTTCAGACCCCTC
AATGACCCTATTCCACACCTCTCATGAGCCCGCCCCCTGAGCGTGTTGTCCCATCGCATTGGTTCATCCTCTGATAAGCGAACAGCCGTTTGGCCGAATGCCTGTCATTCAAACACAATACGGAAAAATACAAGGAAGTAAAACGGTGCTTCGTGATAGCAAAAGAATAGACATGCTTTGAAAGAACCGCTCAGAAATTC
TGTATAAGGTGACGATGTGATTTTGCTTATTAAATTACATGTTTTCTCAGTGGGTGGGCCAGTAAACGTAGCTTCGCTGGGATTGGGTGATTCATCCTTCGCTCTGCAGAGGCTTCATACTCCCACCTCCTGGCGCGCAGGTGTGTTCATTTACAAACACTGATAAACACGTGTAACAGCGTGTGCAGTTCTAGACGTTT
CAAAAATAGAGCAAGGGTGTTGCTTTGGTGACATTTCTTTGACTCACACACTGAAAATGGCAGACGTGAAACAACAAACTGAGGATGTGGTAATGCACGCCTGTCAATCAATATTGGTGTATGGGGGACCGCACTTCTACGTCAAGTTGCTGTCGGTCTCAAAACCGCTCTAATTGGTTCACCATTTTTATGTTGTTAAA
CCCTGCAGCCGCACCAGTAAGGAGCTGTCATATGATCAGCTCAGTTTTCGTTTGATTGTCATACTGTATACAAAACTCCTGAAGAGATTAGCCTCCTGTCACTCAAGCACACAGTCAGTGGGAGGCTCAGTTAAACCATTTATTGCTTACCTCAAAGTCAGAGTGGCAGCAGGTGCTAATGGCTACCTAGAAAGACTGCT
TTACAACCAAGATTTTGTTCTAGGACTGATCCTGTGGGTTACTATGGCACTATATCACACAAATCAGAAAAAAGAAAGTCATATAGGCTTGATTGACAGTTACCTTGGCAACGTGGTCATCAAACAACTAGCAAGAGAAAACACAGTGATTGTATATTATATACAGAGATACTGTTTATGGAAAACACTGTTATAACGAA
CATGTCGAACAGCAGCCTCTTCTGCATTTTGATTGGCTGATTCTATCGTACGGGGCGGGGCGAACAAACTGGGATTCCGCCTCGGCTCACAAAACAACCTATCACTCAAATCCAATGTCTTGCAACTGCAACTACACACACGCACGCACACACACACACACACACACACTGAGTCAACGAAAGCAACCTGCCTACTACTT
GGTTGCCTTTAAAATAGGATCCAAATCCCTCCCATTTTGAGGCCTGCTACAACATGACGTAGGATTGCGGTTTCCCCGCCCACCGAATTGATTGACAGCCACCAATTAATATGTCTCCTTAGTAACGCGTACAATCATATCAACAAGACAGGATGTGTGCAAAGCAACTGGGATTAAAAGATCTGTTCAGCTCTCTGTGA
AGTAACGGTGAAAAAAAAGGAGGACGCCGCAGGGCGTCTGATTGGCTAGTACGCACAGCTTTAAAGCCCGCCTACTAGACACTGTGATTGGCTATTATCGCTGTCTGTTATAGATTTGGTGTAAGGGGTATCTGCATGGTCTCAGTTTAAAGGGGAGCTATATTTGTTGCATAAAACTTAAGTACATTATGCAAGTGTGT
ACAGTGTTATGAAACATGCTGGATGAAGAGTAAAACCCCGCTTGCCTCTTGTATTCTGCGCAGCTCCTGTGAAACAGAGACGTCGGCGGATGATTCTTGACAGATGTCAGTCATCTTTATCTCCAGCTCGTGAAGCCTGCTCTCCATCTGATGCGTTTTAAAAGCCATGAGAAAACACACCGCTATTGAGCTCAGCGATA
TCCTGGACGCTCTGACGTCATGTATTTTCGCGCGACACTTTTTAATACACGCGCTGATTGCCGTAAACTTCTGTAGATGACAGACAGCCGCCGCGCGCGCCCTGTTGCGCACGCACTTCAATTCAAGGCGAATTTATGTCCATGTATTCTTCAGGTAGCAAATAACACGCATGGTGAAATTGCGAACAGCACCTAAATAT
TAATTGCTGTAAATTCAAGCTAAATCCGTATTTACCTCTGCCGTTTTTCCTTTTTCACTTCCGGACCGCTTTTGTTTAGAAGCAAGCTCTGAAACCCAGCGTGTCACTCATTTACCTGGCGGGCGCGCGCAGGTGCAGCAGGATGGTCACGCCCTCCCTCTCTGTGCGTGCATGATTACAGCCAGTTGTTTAATACTGAC
CGACGTTTGGGGCATATATTTGCTTTCAAATCATTGTGCTCATGAATATTAATTACGTACGCAGACGTCCGTTCATCTGATTCGCTGACGGTCAGTGAGCGACAGTTAGCCGGCGAATGAAAAATCTTTATAAACGCTGGGCGTGGTTCATGAATATTAATTAGGATGTGTGATTGGCTGAGAACGGAACTTAAAATTCA
ATTGCCTGAGAATGTGGCGATTGTGACATTTATTTGATGGTAAATGGCCGCGTTCCCTTGTGCCCTGTCCTGCTGGCCTCTCCGGCGGACTGAAGGCAGAGCCGCTGGCTGTCCATCACGGCTCACACAGGCAAACAGATGCAGAGCTCCACGTCTTGGCTGGCATTTGCATCGATGAATGACTTGTCCAGTGGGTTTGT
CGTCTGCTGTAAACGTCCCCTCTAAAAATCACTGAACTTTTATCGGCCCTTGTAGCAACTATATTTAGGAGTTGTCATAAATCCAGATGGATTGATTGACAGCTCCGACTGTCCCGAAACCCCGCCCCCTTTTCTCAACTGACCGTTCAGGAGCAACTCAAGTTTGGGAACAAAACTTCAAACATTTCGCTGAATTATAA
TAGTTGTGTATTTATTTTCTTATTTATTCATTTTTAGGCGGGGCAGAGGCGTCAGTGCACAGTTGTCAACAAGCTGAACGTCTGTCAGTCAGGTAACTGTCAATCATCTTTGGTTTACTTCATTTTACTCGTCCCTTCGCCTTTGTGGTAAAAGTCTTGTTTTTGAGAGGAAATTCAGTGTGCTGTGAATTCACAGAACG
GATCTCCCGGTAATCTCGCGTCTCTCTCCCAGTCCTCAAATAGACCCTTCTCACCCCTCCCCACCGTGTCTCTCCTCAGACACGTCACGCGCGCGCACCCTGTCAATCACCACCAAACCACCACCTCTCCTGACAGCTGAGCGGGACGCTGCAAAATAAACCCTGACACTCTGACCAATGTAAGGAGAGTTTACTCGCAC
CGCGCTCCGACACCGTCCAGCATCTCCGCGATCCGCGCACTCTCTCCGGTGTTCACGGAGACCTCTCGCGCTTATGTAAAGGAGCGACACAGATACAGGACATCCAGCTGTCAATCAGCGCGCAGCTTCATCACCTTGCTTTTCCTCAGCAACAGATTGCTCCGGGGCGGCGGTGTGTCCGGGGCGCGTCGCGGCGCGCG
CACCAGCTCTCCCATCAGAAAAGTATCTACTTTTGAGTGTGTAAGAAATGAGTATGCAGGCTTTGGGACATTGTACTTCCTCGTTAACAGATCGTTATGTTGCTTATACGTGCCCTGTCAATTATCTCGACACATCATCCAAATTTCTTTCATATTTAATATCCTACTACCATATTGGAGAAGCAGCAGCAGGATAATCT
ACATTGGCCCTGACGGTTCAGGCTGCTCCTGTCGCCGAGTGTAACAGATGATGGCGTTGCTGAGGCGGATTCTCTGGGGACCGAGGGTGTGATTGACAGCGCGTTCAGCCAATCAGGTGGCGCAGACGACGCCTGCGTGCGTGCGCAAATTTTTGCCTCCTCGATGGTCCTTTCTTGCTCCTACTATGCAGCGTGGGCTC
ATATATAAAAATCCACGCAGCAGGACAATAAGGACACGCTAAAAAGTGTGCAGCAGTGTTTCAAATAATCTGACGCACGCCACGTTGCGCGTGATTGACAGCGAAACACTACACACATTTTTGCGGCATTAGTGAAGCACTATGCAAAAAATTTTGCGTTTAGTCAAAATCCTCTGTAGGCCAATTTTAAAAGCAGTTTC
CCATACACGTTTACAGCGAATAATTAAAGCAGAGAATTGTTGAATGTTTCTGAAAACCTGTTCCCGATGTAACTTCCTGCTTGGAAAACTTGCCACGACAAATGACCAATCAGAGTGCAAATATATTTGCGCTTAGCTCTGCTATTGGACAATTTTGCTTTCAGTCAGCCTCACTGAGAAAAATTATATTCTGAAAAAAA
TGCTGTAAAACCACCAAATATATCAACCGAGCTTACCTTGGTCTTTAATGATGCCAGAAAATGAGCAGCTGATCGGGACGCTCCGCATGATGGGCTGTCATGTGTTTTGATGCCGCTGCAGTGAATCTGTCACCAGTCATGAGATAAGAGCACAACACTGCGATCAAAATCTCCTAAATTCTCAAGTACATCAGCTAAAT
TGCCATCAAAAACGACAAGTGACAGTCAAGAATGACCAATGACATGCAGGTTTATCTTATAACCAGCCAATAGGAATCGTGTTTGCGGAAGATTGACACCCAGAAATGATGACGTGTGACAGAGGACACAACGCTAAACGGTCGCCCTGTTACCATATCAGAATGTATAATGGATTTTATTTGACACACATTTTCAGGAA
TAAAACTAAATCTGCCAGTGTTGTTTTCATTCTCTTGTATCCAGACCTTTACATTTTCGGGGCTGGAGCTCCCTGTCATCGGAACTGAGTGATTGACAGCTGATTTGAACCAATGAATTTGCGTTTTGTTCTAGCGCAGTGGACCAATAAGAAGAGCTTGAAGGCGGGGCAAGCATTGCAGGCTTTTTTGTACTTCTTAT
TTGACAAAAGCTGTTAAACATTATTTTAATGTTGAGGCAATTGTGGGTAATTACCCTGCATGATCTTTCAGATTGCCTGTGATTGATCACCAGTCATGTGTTGGCAGAATAGGGCTGTGCGATATTGAAAAAACAAAATAAAACTATTGCAATATTTCGTTGGTCTGCCTTGTATATTGTGATATAAATACAATTTCACC
CTCTTGAGGGCAGGTCTGGGATCAGTTTTGATGCTCTGCTACAATGGAGCCGAACACTGTTCAGTTTGTTACCGCTGATCCCATGTCAGCTCCGTAGCCCGGAACGATTTTTTTCGACCACGCCCCAAGATGTCACGTGATCAATAACAAACAGGAAGCAGAAGCTGTCATATGGCAGTAACATGACAGGAGAGATCTTC
TTTGATGACTGATGATCACAGTGAGCCGAACATATCTTTTAATCCCTGTTATTTTGCACACGACCTTTCTTGTTGATATGATATGTTAATATACAGCTGTCAATCAATTGGGTGGGTGGGGAAATCGCACTCCTACATCACGTTTCAGTGGGCCTCAAAATGGGAAGGATTTGTATTTTATTTTATCGCCAGGAAATAAA
AAATTAAAAAAATCCCATCAAATTTCACTATCATCGATATGTAATGTTGTTTTACACCGTTGTCTGTCTCTGCCTAGTTTAGCAACTTCAGTTGGAAAGTGATTGACAAACAGGCTTGGCGCATGCGCGTTACAAATCGGCTTCTTCCAACGTCTGCACTTTTTCTCCTCAAAGATCTGACAAAAAAAGATATCTATATT
TTTTTCAGCCAGTAAATGTTATTTAATGTTACAGAAGTGTTTGATAAGTACACAGAAAGGCAATTATGGTAATGGTTAGTGGCGCTCATCAATCATGCTGGATGGCGCTGTCTGTGCGGTGAGTCTGATGTGTGATTGGCTGCTGGCGGCAGGGGAACTGAACACGTCCTCATTAATGTGCGCGAGACCCCGCGGGCTCT
TCGCCCCGGTCGCTGATTCCACACCGGCGTCATTCTGTTCCGTTTCTCGCCGTTCCATCGGGATTTGTGCAGAAATGATCAATGCATGAGTTTGATTGACTGCCCATACTGTCCTACAGAGCTGTCCAGAGGGTTTACAAAATAATGAAAGGGTCAAGCATGATCAAATCAACGCTCACCTCAAAATAAAAGAAAAACCT
CAGGGCTGGGGTTGATTGACAGCTTCCTAAGCCAATGAAATGCTCGGGCTTGTTGTCGAATGTGATATACAGTAATTCCATTGGCCGGAGGAGCTGTCAATCAAACGCGCAGCGCCATTGAGTTTCATTGTGCTGCCGCTGCGCCATCACCAGCCAGCCGCTAGTAGCAGTGAATGATATCCCGTTGAAAACGCTGTTTA
ATATACACGGGCAGAGATTGTTCGAGAAGCCGCCGGATCTCCTGAACCCTCTCGAAGCTTCTTAACGCTTTTCCAATAGAAGAAGAGGGAGGGACCTGGCTGTCAATCAAACACTACAACGGCTGAAGGGGCGGTGCTAAGACTGAGGTGCATGAATTTTCTAGATCGCTCTCAAATTCTGACTGAAAAGTTGAGGTCGT
AGAGAGGAATTTACTTGTTTGATTATATTATTACTGAACGCCGTCTGTCAGTGGCGTCATTTAGAAACGTGAGGCGCATGCGCACTCGCAGGATAAACTGCTGTCAATCATCGGCTTTGACGCTGTCAGTTTCTTGAGGCGATGATAAACGACAATAAACAGCGCTATTGTTTGCAGTAAATCCAAAAACCCTTCGTGTA
TATTTTTTCACGGCATGGATTAAAATACGCCCATTGAAACACTGCTCGCGCAGGCTATTGGTCACAAAAACGTCGTAGCGAACGCTGATTGGGCGAGGTGTACGTTAATCATTATTATGACGCACATCACTTCCCTTTGCTGTGCAGTTCGGTGTCACGTGCAGTAGACACTGTACACTGGATGCGATTAATAATAATAA
TTGAACTGTAAGATAATGTTTCCTGAGTATTTGGAACGGTTCAGGTTGTACGAACACTAAATATGTGATTCATTAACCTGCAGCTTTTTCCAGTGACACCTCATGTGTCACTCACATTGCGCAACACCTTTACGTTGGAACAAAAAAACACACCCACCCAGTTTATAGGGTTAGGCTTTTGTTCGTTCAGCTCGCTAAAA
AGCAAATGTCTCTCGTAGAACTGTTTTCTGTCAGCGTGTCTCATCCAGCGTAAACTGGCGCTACGTAGAAATGAGTAAAGTGCGTGCGCGTAACCCAAACCACACCTGAATGACAGCGTGTGACGTCACGTCCTAATCACGAATCACCTGTCAGCTACACAATGGTTGTGACATATCAGTTGTGGCATTAAAAGTGCACT
AAACTGTTTCAATGAGCTGTTGTTTTACTCGAGCAGAAAACGGGGGTCGTCCTCACCTGAATCACGTGACGGTGCGTGGAGGTGGGCGTGTCCTCGACTGTCACTCACCTGAGTGACCGTGAACAGCAGTGGTCGAGCAGCGCGGTCACGGAAGCGGACACGCGGATCAGGTGCACAGTCTGAAGGTGTTCATGGCTTCC
AACGTGTGAAAGACTTTAACTGTGTGCGTGTGTGCATGCTGCAGAATAACATCCCCAGGCTCTCGGCGTCTGATCTGGTTTAAGTCCAGACTGTTTGAGTGACAGGTGACAATATCCAGATCCCTTCTGATGTGTGTGGATGTACAGACAAGCATTTACTTGGATACACACTCCACTAGGCATGCAATACATGTTTTCAA
TTCTGAAGGAGTTGGTGAAATCTCTGAATCCACGCCTCGCCTTCTGCTACCGGTGTCATAGTGACGCTTCGCCATGGCAACGTGCGCGCGCCTGTCCGTCACCACTTGTTGAGCGCGAATAATATATAGGCATATTAGGCCTAATATTTGACAGACAACACGGGCGGAATATCTATATTTTAATAGTTTAATAGTATTAT
GGTTTAAAACGTTTTATTTGATAGTTTTAAATGTAAAACACTAAATAAAGAAGTGCAGCCTCCACGGGTTCTGTGATTGTTTGGTCTCTTTGATTGACAGCAGGGGTCGGGCATTTAAATCCCCCAGTTTTACTTAAAAGGGCATGTGGTTCCGCCTCCTTAAAGGGGCAGGTACTGTTTGACGTGTAGCGAGCTGCTGA
ATCACATAAACACTTGAAACTAAAGAGGAAAACTTGACCACAACTCTTCTGTAGACAGTCGAGGACGCTCCTGTTCCCATGGATATGCTCTGCCAGTTGGCTGTCAATCAAAAATTGGTCACGCCTACAGGAATGCGCAACCAACCAGTGATCACGTTAAACATTATGTTCGATGACAAAGCGAATAAATTTACAAAATA
