# Supplementary material for: TALE factors use two distinct functional modes to control an essential zebrafish gene expression program
Source: eLife. 2018 Jun 18;7:e36144. doi: 10.7554/eLife.36144 (PMC6023610; doi:10.7554/eLife.36144)
Supplement: Figure 3—source data 1. [file elife-36144-fig3-data1.zip › Class4_MPADsZv9.txt]

TACAGGCTCAGGTAATCTGTTGTGTTACAACTCAGTGCCCCGTTCCCCTCCATCCGCCGCGATAACAGCGAGCGCCTAATAGGAACCCATCAATCACAATAAGCTTCCAATTTCGCCCGGTGTCTCTACACTCTCAGCCACTGTTTAACGTGCTCTAATAACGGTGATAACATACTTCTATAGCCGCAGATAGCGGCCCG
AGCTATATAGTCCATCAGTAACATTATGGCGTCAATCAAAGCACACCTATAGCAACCAATAATAATGTGACCTGGCGAGCTCCAATGATAAAGCAGCTGTCAGCGTGAACGCCCCTTTACACGTCATAATGGACAGACGCCCAAACAGCTGAGTGAGTGGACTCTCTCTCTCTCTCTCTCTCATGTACGCGCGCACTTTA
ATTTAACTGGCAAAAAAGAGAGAAAAATCGTCTGACGTCCATACCAAAGAATTATGAGGTTGGTGGTTAATCTCAGGGCTTTAACAAACCTCCCCAAGGCTGTCAATCAAACACATTGTCAAGGGATCTTACAGAGTAGGCTACATTTAGGTGGTTTAATTATATATAATAGATAAGCAACATGTAAAAGCAACTTTTCA
AGAAGAAGGAATTTCTAGGACGTACCGGCGGGAGTTGGGGTGAGTATACCGTACAGATGTAAAATCGCTCGATTTCAGCACGTCGGACAGCGCAGTGATGCCTGTCACCGCCGTTTCTATAGCAGCGGGTACCCACAGTCTGCCAGTCTGGTCACGATGCAACCTGTATGATTTGACTTTGCAGCAAATGTCTCGCGGAC
CTCCGCTCGCCTGCGCGTCTGGTGTGAAAGCGCACATTCCTCTGTCCCAGGACATTGGCGGCGGGCTCGTTGACGGCACGCGAAGACGTTTTGATTGACAGGTGAATATGTCCTGCTGAATTTCCAAGCTGTCCGGCGCCCTCATCCGAGCTGGCACATTTATCAGATTCACAAAGTTCACTTTCGGTGCTGACCAGAGC
CTTTATAAGACATGTAAATCAATTCTCATTCTCCGTTTAAAGAGAGCTGGAGTGAGGATGTAAGGGCGCACTGAGGAGGGAGGGAGCGTCTGATTGACGTCTCTGCGGTCAAATCAGAGGACGCAGCGCTGGCAGCCCGTGGCGTCGATTGGCTCCTGGTGGCAAGAGCTCTGCGCAAAACAACGCGCTGATGCTCACTC
TCCTCTGAGTCACGTTTTCCACCACTTATCGGCTGATTTTAAGATTTTGGACAGGTTTCCCGTCCGTGTGTTATTTTCCCACTCTGTGATTGACAGAGCAAGAAATACAATCCCATGGCACTTCATACTGATGTGGACAGATGAATGCCAAAATAAACTGCCTTATATCCGGCAGAGAATGTCAATCAAATCCAACGAGT
TGATAGCCAATCGGCGTCGTCTTTATCTGAGCGCGACTCAGGGCGATTGTGACGGCAGAGGTGCAGTGCTCGGATAGGTAGACGTCTGTTGATTGACAGTCTCGCTCGGACTCGGTAGTAGATTCAGTGTGCTGTGGCTTTGGCGCTGTCCACACGAGAGCAGGTTCTGAAACGCGCCGTGCGCTCGTGCAGTGTTTGCG
CCTTGTTTTTCTATACATTTTTTTCTTCATTCCTTAAATGGAATCCAAAGGGGTGTTCAATTCTGAAGTGACTGACAGCAATCAATTACTTCAACTGGCGTTTTCACACGATGACAGTAATTTGACTGAGGCTGTCATTCTGCCGTATACTTCCAGACAAAAAAAGTCAAACACGTTTAAAAAGAAACTTTTCTTTGAAA
TCTGTGTTATTTCATGAAATGAGGGGGGAGAGGCCTGGACATCCATTTGCATTAAACTCACGGGCATCAAAGGCGCATCGCGGACATGCGCGCTGACAGCCAGTTATCAGTCTCACGCAAACCCTAGGCTGTCTAAATTATGTCTCTAATGCGACTTTCGACATTTGAAAATGTTAAAATATCTACCTTGCATGGGCTTA
TGCGGTCGGTATAGCCTAACCTGGAGGAGCCGTGGCTCGAGCGCTGGATGTTCAGGAGGAGAGAGTCTCTCCAGCGCACCGTGGCTGTGATTGGACGACTGCACTGACAGCTACGCTTCTGATTGGCTATGAACAAACGCCCGTCCCTCTTTCACTCCAGCTACAGGACCATTCATAAACTAAACAATTCCAACACTCAC
AATCCATAAATAGGATTATCTCGTTCACAATGACACATTTAAGCGCTGAATCTGTCATAGAAACCGTATAGTCGAAATGTCAAAAAGCGCTGAAACGCGCTGTCAATCAGGGCGCATTGATTGCGGGCTTTGGGTTTAATCTGTCATCAATCTTAATTTATGCCAGCATGACAATGTTGAAGGGTCGCTCTGGGGAATTT
CGCTCTTCAACCCTCACTCAAAGTTAACCCGCTTGCAGGCTGCTAATGAGAGAGGACTGCTTCAGATAATGGTGTGATCCCCTCATTAACGGCGGATAGGAGGGGGTGACTGACACCGTCAGAGCGCGACGAAACAAACTACACCCCTGCCGCGATCCGCACAGCTGCCTGTACAAGCGAACTCGGGCTCGGGTAAATGA
CAACTGTTTACGGAGCCGATTGGCTGCTACAGCGGCAAAGTTCCCGCCTCCAGTCCAGCGGCGCCACTGTATTGGCTGCCCCGTTCGCCTGTCACCGGGACATCAGTAGAGGCACGAGTTCGCGCTGCACTCGCTGAAAGTGCGATCAGTTTCAGCCGCGTAGTGGAACTCAGCGAGACCTGATGCACAAGTCAAGGCGA
CCGGTACGAAGAAGGCCGAATCCGGTTAGGCCCGTAAAGGGCATGCAAAGGGGGTTCGCATGGTTCTTGGTTCTCATCTTGATCCATTATGATGGACAGGCTGAAAGCGGGTCACTTTAACGCAACCAAGTCCAAATATCCATATTAAAAGGGAGATGCACTACAGAATAATCACGGCTCAACCACTAGCAAAAACTCGC
GTTGCACATTAAAAATAAGTTTTACGTTGCAGTTTAGACAACCTATGCCTTTAATCGTGATGCCAGTTTTCATATTAAGGCTTCTGATTGGCCGCTGTGCACATCAATCAAGCATGCGAGCCAATGAGAGCGCTCAGCGCGATGGCGTTGCTCAACTATGATGTCACCTTTAAATTTCGTGTCACAATGCAACGTTTATA
TCTTGCATCTGACCCTTCTTTACATGGATCCTCGCTCTCTCCGGGGTGATGAAGACAGCCATCCCGACACACCACGAGCGATGCCCTTGAATGACAGCTGTCAAAGTTTCTGCTGCTCGTCTTGGAGTTGAGGATATTGTCAATGGTGAACTTCAAAGAAGCGGGTCGACATGACGCGTCCTCCTTGCTCATATTCTCCG
CTCATCATGGCCGTATACGAATATTAAAAGACTTAGATTAGATTAGCATATATGACCTAGTTCAGTTAAGTTCTGCATCCAACCTGTCACTCATTTGCTTCTGAAAACAGAGACTGATGGCGCTGCAATATAGGCTAAAGGCCTAGTCTAGTAATCCAATCAAGATATTATGTCTGTATCTTATTTCAGCCCCAAAATTT
CGTTATATGTAATATTACCAGCTGAAGCGTTTGGTCAAGATTTCCATGAATGCTGGGTGCCACAGATGAACTTACATTAACGCTAGTTGATTGGCAGCTGGAGATCTAAGTTAGTTATTTTATAGTTTAACCGCGTTTACTGTAATGCTGGATTTTGAGCAGGATCGCTCACCTTCTGTCAGAAATGTGAGATTCAAGAC
TGTTTTTTTAAGCGGCTGATGGAGAAAGTCGGCTCTACCTGCTGATTCTCCGCATCCAGGTGTAAAAGTTTCCCGCGACTTCGCTCTACTGCCGGAAGTGGCGCTGAGTGACAGATCTGGCTCGTGCTTTCTGACAACTCGGGCTTTACAGGGGATTTTATGCACCATCGTTTTAATAAGCGCCGACAATTTACAAGAGA
CAAGCAAGCTTTCTGATTGGCCGGGGTGGGCGGGACTGCAGGTGTCTTTTGCTCATAGACGGACAGGCCATCAAAAAGGTGATCAATCTCAATCCGTCAGCATTGCTTATCAGCGATAATATTACGTTTGGATACAAGGATCCTCTTTAGACAGCGCATATGCGTGGACTTTAAGCAAATTGGGAACTTGTTGTGAAGTT
CGCCTTCATTCTTATATACTCCAAATGCTGAGGGCGTGGCTGAGATAATCGCGGCCGCTGATTGGACGAGAGTTCGTTCCGCTCCTCGAGCTGTCAGATGGGTTGATGACGTTGTTGCCAGTAAGCGCTGAGATTGAAAACAACGCTGGAGGCGAGAGAGCAAAGGGAGACCGAGCGCTGCGCTCCTATTTTTGTTTCCA
TTAGACTATCGTTTAGCATCAAAATGCACTCCAAGTGTAGTTAGACCCCGTCGCTGTCACTCTCGCTCTAATCACTCTTTTCAATACTGTGGGAATCCTCGTGTCGCCTATACGACAGCTGCACTTCAGCCCTGAACGTGTGTGAGAAAAATAAAAGTTGTATTCATCGATTTTCTGGCACCTGGTTGGGAAAAAAGGTC
ATTAAACCTTTAAAACATTGCCGTGCTCATTATGAGAACTGCCCTATATCACCGTGCACTGCTCCGGGAAACGTTTTGTTCCTTGCGGGTACACGCGTAGCTGTCAATCAAACTGATGACGTGGACGCGCATATAAAAGCAGGAGCTCGCGGGAGCTCACTGAAGTCCATGTCCAGAGCGCACAGAAGCAGGTGGATGTA
CCAAGCTATGCGCAAGTAAACACGTGGACACTGAACACACGCGGTGAATTACAATGACTGAGAGACTGTTACCAAAGGCCTCAGGTCAGGATGATGACAGACAGTGCACGTCTGGCACACTGAGTTGCGTAAGAGCAAATCATCAAAAACACGTCGCACACTTACAGCAACTAAAATATAAATAGTTATGCACGACAAAC
GTTAGTTTTATGCTGTCTGTCGAGTGTTTTTACCATAGAGTGGTGTTCACATCTACTGTCAATCAGTTCCCAGTGTGGCCGCTAGATGGCGGTGTCAGACTGCAGATTCAGCACAGCGCCAATCAATCAAAAACATTAAAAATGATCAGTCCGACCTCACCGTTAAAACCATTATCGACATGAAACAATGACTTTAAGGA
CATGTGTTTTTAAAGTAGGCATTGTTTAACGCAGGATCAGATGGATTTTGCTTACAATTTCAGCACCTTCTCCTTATCTCATTGGTAAAGCACTATACCTGTCCATCAAAACGAAGTTATGTCACCGTATCTTCAGGACCGTGGACAGCTCGTGGCAACACATGTGAAACTCTGAGTCTCACGTGAATTTAATTTACTAT
TTCTCAGCACATTGCGTCCATCTATTGACACGCGCTTTGAGGACGGATTTTAAAGAGCTCCGCGTAACATCGGCAAGGCTTGCTACTGGTCCTTAAAGCTGTCAATCAAAGCTCGATGGTATTTTTTTGGCCGCATGTAGACCTAGAGCCAATTGACCCTTTACTTAGTAGTCTTAAATCACGCAAACACCAATGTCCAC
AAAAAAAAAAAACGAAAGTCTCCCCGGAGAGGAAATATATATTAAAATCTTAACAGAAAGTCAAAGAAAAAAGGTCACGCGTTTTGACTTGACTGACACCTCTCACATATCCCAGACTGCCTTACATCCTCTTCGTCAAACAAACCAGTCCACAGAGCCAAAAAATAATCCAAGTGGAAGCTGATATTATTGCTCTTGTA
GACTAAACATATTTCTGTTTGCATGAATCAACAGCAAAGCCTGAATGTTCTGGACGTACGAGCCACACCTTCAGCTCTGCAGACAGCAGCTGTCAGTGATGGCTTCACGGAACAGCCCCATCACGCAGACGTCAGAGGGGTGTGACAAATCGCCTCCGTTAATTGGTCGGGGAACTTTAAGGAACAGCGCTAATAGCAAA
TCCGCCCACCAACACTGGCACACAGCGCTCGCGCGCCGCCCCTCGAACGTGGTTGGACGAGAGCATAATTGTGGCCCCGCCTCGCTTCTTCCACGAAACGTCAATCATATTTCTGAAGAAGGTGGGTCGTCGTAATAAGCTTTAAGATGTGGCGTTAGCGCCCGAACTGGACAGGGTGGTAACACGGTGATGGATAGAGG
TAAACAGATCCACGTGCAGAAAAATGTGCTCCCCCTGACATGTGCGCACAATCACTCAGCATGTCGTCATCGTGTTTCTGCGCTATAGGCAATGATTGACAGGACGTCTTCTAGGTTAACAGTAACATATGAGGCTTTAAAAGACTTGTTATTATTATCATCCTTTATGTTTATAGTAGTTTTAGTATTATAAGCGATGA
AATGGAGGAGGATGGCCAGGTTTGAGGCTGTCACCAACTGAATGAGTGGTCATCAGATGCAAACCGACTGAATTCACAGGAGGTGTCAGTAATGTGTCAGAATGTGACTGACAGGGTTATTATGATGGACCATGGGCTTGAAAATGTGAGAAAGACCCCCGCCCAGAGCGCATCAACAGCACACGGAGGTTCCCTTTCTT
CTGCTGTTACTACAAAGCCTAAAAGTTATTAAATGTTAGGATGAGACCCTTTATGCCTTTATCAACTGGACGCCTACACTCCACGACCTCATCCTGCCCCTGTCAATCAAGCGTTTCATGACGCCCACAGAGTTAGAGTTGCGCACCAAATGCGTCTTTTCCATCCTAGAATTCCATCAATAGCAGCAGATGCGCCGATT
GGAGGGCGGTGTGTGTTGTGTTTCATTCATGCGCTTTGGAGCAATCAAGTCGATATGAAATTACCATGCTGCAACCTGTTGCCATGGTTACAGTTGCTAATGACTGACAGGATGACCTTTTTTTCAGGGGCTGGCTTTATGAATCACACACAGACCACGTATAAACTCTATTATTGTGGCTCATGCTGCGAGCAGGGGCG
AGAAACGGACACATTCGGTGGCTCGTGAAGGCAGCTCGAGTCTTACCTCTGTGAACGCTGATGATGGCCAGAGTTACAATCCAGAGGCAGGTCATGCTGAAGCCCATCTCCACCTCTGTCACTCAGAAAACACACCGTCAATTCATCTTCTTTACGCCGGACTCTGAAACCCCGCGAACCGGTGCTGATAATGTCGCGCG
TATATTCGAAGTTCTGTTTGAACTATTGACAGTGTGAAGTTTTGTTCAGTTTGATTGATCAGGGGTCTCTGTGAATGAACGGGGCCTGTTTGACTGACGTGAGTTTCTCAATGAGAAAGAAAAGAAGCTTCAGAGACTGCAGGGAACAGAGGAGGAGCACGTGAGACGGAAAGAGAGAGAGTGAGAGAGAGAGAGAGAGA
AAGCTGGAGAGGATAAAAGGCTCCTCCGATCAACTTCTGCTCCGGTGTCTCCGGTGCTGTGTCGGGTAGGCTCGCGTCCTCCGCCCCACACTGGATTGACAGCAGCGTCAGGCAATAGTGCCGCGGATCACGTCTCATCTGGGCAAATTTAAACCAATTGCATTGCGATGTCGGGATTAAACAAGTGACAAGGAAGTCCT
CTTTTTATAGAGTGTTGTTAATCTTTAATCTCGCAGCAGCACTATGTAATGGCTGTGTAATGTTGATCTGGTGTGTGTTGAATAGGCTTTGATTAACATGCCTGTTTCTCGCCAGCAGTAGCCCGGCCCGCGCGGGAGAGGGCTCGTTTCACCGCACCCAAAAACAGATCCGCCCCGCTCAAGCCATCGATCCCGAGCCG
AGTGTGGTGCGCCTGCGCGCATCTCCTCCATCCATGCTCGCAGCTAAGCAAAACCGGGCCGACTTGACAGAACAGTTCAGAGCGATACAGATTGGGCGAGTGACAGGACAAGCGCACTGGCGTATGATTGGCTTTCACTGAATGAACCATATTTCACTGGCGTCTTTGCGCAGATCTTTTCTTCTTATAAAAGCAGATGC
CCGTGTACACTCAAAGTAAGTTCATTTTAAGTCTGCATTGGATGGTGATTTGATCTGGGAAGATGTGGGCAGGAAAGGAGGGGTATGTCTTAAGTAGAAGTGTCAATCATTTTGTTTCTCTGACGACAAAAAGAGGCATTAGAACTGTCTTATGCTAAGACCTTATCGCAATGTGTAGGTTAGTTAATACATTAGCATAT
GCCTTTCACGCAGGGTTTGACATATTCTAGCTGTTATCAGATTGATGGGCTGGTTTGATTGAAGTGGCTTTGTCATGCAAATGTCAAGCGCGTGATGGATGGTCGCCGTGCGCTGACAAACTTCTGGAGGTCCCCTCACCATTGGCGCCGTGACGTCTCACGTGACCAGCAGCTGAGGTAAAGATGTGTTATAGGGAAGC
ACAGAGCGTTGCTCTCCTCACCTGATCCTGCCTCGACACTCAGCATTGTGGACGGCAGCGCAGAGTCTTCCTCGCGCCCGCCGTGAAGGAATGATTGACAGGTAGCGCGGCGGTGAGTACGGCGTCTCCTGTGACGTCAGGCGGTTTGGACAGAATGAATGATTGACAGCGCGTTTTTACCGGCGGTCAGTGGTAGCATG
AATAAAGACTTGTCTTCAAATCCATAGACAGCCTATATAGATGTATATATCTATGCTTCAAATCTAGCAGCGCAAAGAATAGGGAGGTGTTTCAGTTGAGTGACAAGCCCAAGGATGTAGGTAACAAAAACGTGCACATACTTTTACATAAACTCAAGGTCGCTATCAATGAGTTCATCATAATTCCGTTAATGGTAATT
GTGCACGGTTAGGCAGAGGTTATGTAATGCAAGAACTGAGAATGACATTTCCTTGTCACAGAGCAGCAAGCTGGAATTTTGGCTCAATTTGATTGACGCTTTTTCGTCGTAAAGGATCTTTTGTGAAAATCAACGTCGCTCTTTTTTAGTCCCTGCGGCACGCGATTTTGATGTCAGAAGAGGTAAGGCAACTCCTCAGT
GAAAGTTTGTTAACTGCATTTGGAGAGAAAAAGACAAGTTGTCTGCGGTAGATGTGCGGTTTCTCTCTGAGATTAATGCGGTATTTTGTCTCGCTGTCAGTCACTCTCTCCACGCGCATTATTAGCCGGTGAACACTGCGTCTCGAGCTCTCGGCATGCGCAGTCGCTTCCGAAGCACTTTGTTGCGCTTGTTAAAACTT
AACAGTAGTGCTGCGCGCTGGTGGACAAAGCAGCGTTAAAGGGGGAAAAACAAGGCCGCGTGATGCGGCTGATGGCCTGTGACGCACTGAGCGACAGGCCTTCTTTAGCCAGATTAGGACAGATCGTGTTTGTAGTGACACAAATTACGAGTTTGAACTCTCATTATAAACTTACAAGGTATCTGCATTCCGTTGAAAAG
TATAACTGGCAGAAGGTTGGGTCAGCTCTATAAGATCAAATCCAAATGAATGTAAAGTCTTCAACAGGTAATAGTGAGTGTAGGCATGTGATTGACAGGACTGAACAAAGCACAAAACACTCTATGCGCAGTAGAAAATAAGGTCTATCGAAAACTTAGTTCGACATTAAATTACGTCAAACAAAACAGCGACATAAGCC
GCACACAAAAACTCCTCGCCTATGCAATTGGGACAAGACCTAATCTCAAATTCAGCCCGTTTAGTATCTCCCTTTGGAGGTGCTGTAGTGTTTGATTGATGTGTGGCGTGTACAGTATATGTGTATTTCCATGTCCTGATTATTGATAGCCTATATTGTTTCGAGTTTTAGAAATTATTGGTAGGCTATGTATTATATAA
AGGCCTTGTGATCTTATAGCGTGCGCGCCCGGGCTAGTCAGCATACAAATATTGTTGAACATTGGTTTTAAATAACGCCGCCTTTTTCTTTGACTGACATGCCTTTAAATTGCGATTGATGAGCTCGTGCGTTTAGGCGGTTGTGTTGTGTTGTGTATAGTTGTGATGTGCTTGTCCTTGAATTGTGTATACGCGCCTGG
TAAATGTAACACACTTACACGCCTCTTGTTATTAAACCTTCAAAATTGAAGAAACTTTGCCTCCAGAGATTGAGATCGCTGAATCAATTTTGATTGACGTCTCGAGGGCGAATCCCTGAACTGTGAATCATTTAATTTGAACCAATTGTTTGACTCAAAAGATTCATAATATCCAGCGACGCGAGTCCAGTGAGCCACAG
CTTAATTTTCAGAATGATATTTCATAACTTCATGAAAGTACTGTTTTATAATTCATTTTTCGTCAGGGAACAGCTAATTAACTTACCTGTGAGAACGCGTCAGTCAATTCAGTCTGACGTGTACGCGCAGTCTTTTGGCGCCACCGTGAGTGCGCGTGCTTTATAAAAAAAATAATTAAAAATAAATTTCTTGAATATAA
AGCTGATGACTAGAGAGCTACAAATGTTCAAGTCATGACTTTAATTGTATTGCAACACACTGCAGTTTGTCTGAGAGCAATTATCCCGCTGAATGACAGCTGTCAATCAATCAATATGCTCTAACAAAACCTGGGATTTCTTAACCCAGTGCTTGGTCAAATAGTAGCTAACCCAACAATTGTTTTAAAAAAGGAAATTT
GCCCACAATTTGGACACTGGTGCTTTTCAAAAGCAGGAGAATTCTTTTTAATTGACACACTGCAGATGGCTTATTTAAAAGCTGCACCAAACGTCAGCAGCTGCCAATCATTTTTCAGCTTCAACACATTACATGAAGTATTTTCGCAAGGAAATCTCGGCCAGATCCAGATAAAAATCATTTCAGATTCATTTGAGCTC
AAATGTTTGATGTTTGCTTTGGCATTATAGGGATTTTGGTGAGTGCGTGCGTATGTAGGCTGTGCATATGTATGTCGCAGTTGATTGACAGGTGTCAATAAGTATTACTTCAGAATAAAAATATATATTTTCATTTGTTTAAAAGGTGTTAGCGTAAGGCATTTAACTCGAGCTGCGTAATCATATACCACTTTAGGATA
TCTCTCATGGCAGTGGCAATGCGACTCTGCTCGGTGTCGGCGACTTGGGTTTCGGATTGCGATCTCCTTTCATTCTCGATGCTTTCCGTGGAGTCGGATGAGTGACAGGTCATTGGAGAACCGCGTTCTGCATCCAGTCAATGTCTATAATTATCCCTCAGAGACGACTGACTCTTACAATCAACCAAAACATGTGAGAA
GGCGATCCCCGTCGTAGTAATTCCGAGGAAAACAGACAAGTCGTTCGAGCACCCAATATGGCGATCGCAAATAAAACTGGCAGGGGGAAAAAGATTGACAGCGAAGGCTATTTAAACAGAAGAAGCTCGCGATTGGAGGTCGGAGCGCGCGCCCCGCCCATCGACGAAAAACTATACAAACAGCAGAGTCGCCATGTCCG
CTAAACGGATATTATTATTATTAAAAGAAATCATATTCCTCCGCACGCCTCATCAATCTTATCGACATCACCGCACAATATATAACTAAAAAGGCGGAGATGTCACTCAACCGTGCCCGTAAAGGTGGGCGGACTGGAGTGTCCCCCCCACCTCTGCCAATGGCAAAGCAAGACCCGAAATCCCTAAAATGAGCCGTCAG
GCCATATTGGGGTGATATAAAGACAATAGGTCTATTTTTAATTACCTGATGTTAAAATAGGATCCCATCCCTCCCATTTCCCGCCCACTAAATTGATTGACAGCCACGTATTAACAGGTTTCCATAGTAACCTGTATAATCATATCAACCAGACAGGATGTGCGCAAAGCAACTGGGATTAAAAAATCTGTTCAGCTATC
AATGAGTGAAAGCGTCGGTCTAATTAACTCATCGTGTAACCTGCTCTTTTTACGTAATTAAAACAGCGTAGCGCTTGATTGGCATTCTTTCCGTTTGACTGACAGGTGAAGGGCGCGCGCTTCACATGTTCAGTGACCCACGCCTCCGGTCGCTCCGCTGAAACGAAAAACAACCTCGCCGTGCAGCCCCTCTGTTCCTG
ATTCAGTAGTAGTGCATTTTCCTCCCCCCGTACAGAGAGGAAAGCCTCTTCTTTCGTTCGTAAAGACCGAAGTTGGATGGAAAGTGTTGCACTGGCTCACTGTCATTGTCGAGCTGTCAGCGGACGCGTGTAATGATCCGAGCGAGCTATTATCCCGCGCGCTAGCGTACATTAGAGGTACTCGAAGGCAACACGCGACG
GCACCTTTGGCAGTAAATATATGCTGCGTTTCAAAATACAATTTTGTAGTGGGGAAAAAAGGAGCGCGGTTTGTGAGTTGGCTTTTTTGATTGACACCCTGTCCCCAGGATCATGTTTAATCCCTGCTTCACTCCAGCCTTTTCATAACTCATTTCTCCGCGAGAGATGGGGACCCTGATGGTTGCCTGGGAGACGGCGA
CGATGCTGTTTAGCCTAAATCAGATTTTATTTGCACACGACTGCCATGTGAAACCGGTCTGGGAATCAGGGGACATCTACTCAGCAACCCAACTGTCAGCGGTCAACTGCTCACTTCCTGCGGGTCTTATTCGGGGATTTGGGCTAATATTTATATAGGATAGGATTTTATATAACGTCCGCGTACACGCAGACTCGAAA
GCCAGCTAACCAGTCTATTGTTAGAGGAGGGCGGTGTGGGCGATACACTTATCCAAAAGTAAATGGGTGCCGGAAAGCCCATTATAAGGGGCGCACTTCTCTGTCAATCAGTCTCGTCCCAAGGCGAGGAAAGGCACATTACCTGCAGTTCCTTATCTAAATAGAAATAAGAACCGGTTTTATCGCAAAGGGGAGGCCCT
GACTATACAGTGGGATCGGTGTGGGCTTTTCGAGCTGCCTTCACTGATGCGCACTTGGCCGCTGACAGCTCGCTAACTGCGCGTCTCTCCCCCCGCTGACAGGCGGACGTCACACACGAGAAACACCCCGCAAATGACATGCCACGAAAAAATAAGTTCCTCGGAGTAATATAATAAACCAGCTCACTTCCTCTGGCAAT
GTTCTCTTGTCAGTGAGCGATAATGATGACAAAATACAGTAAGACTACGCGGTGACGTAATAGAGGTCATGGCTTTTGATGTTTCGCGCTGTCACTCTTGCAGAAGTGTGTCAACATTGTTTGGCAGGTCACTTCGAGGAAAACAGTAAAACAGTCGGTTTGAATAGCAAGCATTCTAATACCACTTGGCTTTGTCATCT
AGTTTCATAAGATCAGCGTCCAGTCCCTGAGTATTTATAATTTCGCAAATAATAAACGTGCTTTCTAACATGATGTGAGGACGCTGACAGCGTCACCGTGGTAACAGCCCTCAATTACCCATGATTGGCCGACCCGTGGGAATATTTAAATTCCCCCTGTGCGCTGATTGGCTGGTGGGCGGTCGGTGGAGCCGTGAGAG
TTCTCGCCATATCTAAAGCGGAGCGGAGGCGACATGACGCACGCTCCCGGGAAAAACAACCTGACGTCACATCCCCCGTACACATGATTAGATAGAAGGCATGTCAATCTAAGTTTCATTGACGTAAGGGGCGGGACACTGCGGCCCTCATTCAAGACAAGCCGTCAGAGCAGAGGCCCAGCAGAAGTGACTGACTGGTG
ACAAATTCAAAGGGACTCACGGAGAGCCGGAGAAGACTGAGCGCTCGCCTAGTTACCTCCTCTCGACCTCCTCAACTTTTCACCTCGCAGCGCGCAGCCGTCGCGCGCGCACTGATGCTGACTGACAAGCGCTGATTATTTGCCCAACAGTTTTGCAGCCCGAGCTTAAATTCGCCGCCTGGAATGTGAGTATATTTAAT
CAGAGGTGCTACGATGGCAAAGTTCACAACCTTCGGGTTTCAGTTTACTGCGAATCAGCCGTCGAAGCTCCTTGCGCTTTTCGTGGTCCACACAGCACGCCACGTCAATCAGCTGGATGCGCTTGGGGTCCCACACACAGTCCTCCTCGCGGCCAGACTTGATGGTGGAGATGTTGCTGTTCGGGGGAACCCACGCGCAG
CTAGGTAATAGCGCACTCTTGCCTTGTTCCAAATCTCTAATCGCTCTTCATTAGTTATTCATGAAAATTACCCCTCTCAGAGTGCGCTGGAGCAAATGTCAGACATGTCGCCTCAGATCACTGGGAAGCCATTCAAAAGGCGAATTAAAGCACAGTTTTAGAGAGACGCTAAGTTTGACACAACATAAAAAACTAGTAGA
TCCCATAAACGACAGCTTGAGCAGAGTTGTCTGACTGTTTGGAAAAAAAAACGTTTGACGCCGCGGACGAGAGCGGAAAATGCTATTTGACGTGTTAGCTGACAGTTGATCTAGTGACAGCCAACGTGTAAAACTGCTCCTCCAGTTACTCGAGTCTCCACTGACGCTGCCTGCTACTTCAGCTAGCTCTGCTGATTAAT
TTTTACATCGAGCCAATAGGAACATGCTGTCAAACACCGTCATCTGATAGGCTCGTTGTAAGCGGAGCTTCCCAATTGGCTGCCTGGGGTTTGCTGCGCGGATCTTAGAGTTGAAAGGCTGGGAGAGACTCTCATCACACCGCAGTGACAGATCAGGTTGTCTAAATGTCGCTCACTGATGTATAGGTAAAAGTGGTCTA
GTTTCGTCTCGGGGTGGACACCTCATTTGGTCATTTTGACTTCAGGCACACCTTTGTTTTAATATATGCCCCGCCCTCGCACTATTGTGAATGCAGAGCAGCCCTGTCAGTCAAGCACAGCGAGAAACGCCCATTGCATGATTTTTTAAACATTTTTTTCTGCGTTCTTTTCTGAATGGTCGTGAATGAGCAAAACTGCA
AGCACATGGACTTACACTGTGGAAATAAGAGCTTTTTTTCTCTTTTTGTTGTTATTATAATGGCATCTGTGTCACCAGCGGCGCGTGGGCTATTGATATGCACATTGACAGGCTTGTTTTCTGATGCGCGCACGTGCCCATGGAAGTCTAGGTGTGAGTGAGCGTGTACCATCAGCCCTTTTGATTCAAAGCGTCCATGA
GTTTTATGTACACGGGTGTGTGTATTAGCCCGTCAGACGTCTGTTAGATCGCGAGGTTCAATACACATCTCTCTGTGCCGCTGACATTTGGCTGCATCTGCTCTGACAGGACCTGTTGTCACTTAAGGAATCTCTGGAAACCTGTTGAGTAGCTTAATACACACGGATTATATTTCAATAGCGAATGTTATGGATAATTT
AAGACGTCGCCAGAATGACCCCTGTCAAAGAGACGCGTTTTCTGCGCTCGTGAAGCTCATCCAGCGGATTCAAAGGGGCGCGCGGGCAGCACAACCAGCCGTCAATCATGCCGGTGCGACGGGGTCACGTCGCGCCACAGAACACCTTTCTCGGGATAATTATCCGCAAATTCGAGGGTCAAAGTGAGTGACGCCTTCTT
TGCGCGCTGCATCTGGATTCGCTCCTCTTCTGCAGGCTGACTCACCGCTGACGAGCCTAACCACGTCATTCTCAAAAGCCGTCACTGTGAAGCCTCACGTCACTCAGAAACACACAGGACTTTGAGGGAAACGTCTGAGAAAGAGAGAGAGAGATGTTTTGTAGGAAGCATTGATCTTCATGTCTGTGGAAGGTGGCAGG
TTATCTTGATTTATTTATTTAAATTCAAAAGCAACCAATTGGAATAGCCGGAAGGGGGGTCTGGGGGTCTGAGTGCCTGAAGCGAGTTCTCTAGACCTGTCAATCTTGCCAGTACTATCCAATCAACGAAAGCCTTACACCCGACTTCCTCGCATTTGGGGAAAAGACGTGGACGATGTACGCAGCACAGGGTAAACACT
TATTCGGGACCCTGAACAATCTTGTAGTCCTCGTTCTGTTTTGTAAATTCAAGACACTGCGGACCCCCGTGAACATGCTTCTGCTGAACATCAGCGTGAGTGACATGCTCGTGTGTCTATTCGGCACCACGCTCAGCTTCGCGGCCAGTATCCGCGGCCGGTGGCTGGTGGGGAGACACGGCTGCATGTGGTACGGCTTC
AAAATTTGTCTGAACTTCATTTGTACATGTGCGTCTTTGAGATAAAAAGTCCTGTCTTCCTTTGATATGCACCATCCTTATGTCAGAGTGAGTGACAGCTCGGCTGACAGGGCGGGTAGAATTCCTGAAATTGCCAGTGAAAATCCTTCTTTATCGCAATCTTTCGCCCTGGGCTGTAGGTGTCAGAGACAAGAGCCCAA
CTCGATGCCATCAGCACGGATCAATCACGCGCTCAGCCGCGCGCAGGAATGCAGCTCGCGGACACGGTCGGAGCAGCCGCGGCCCGCGCTGATTGACAGCTCTGGTAATTAGGTGATTGTAAAGACCCTTCTGACTGCTAGAACAACGTTGTCAGGGCCGGTCTGTGGCCGGAGCGCACAAATCAATGTGCTTTCCTTGA
CCATCGTGGCTCCTTACAGACCGTCTCCATCCTTCTGCATCGGTGCGGTTCAGTGCAATGGCTGCGCGCGTGCATACGGTGGTCTGCGGACGGACTCCCACGACGTCAATCAAACAAGTTCACCTACGCTTCACTCCTGAGCGCGAGGATTGGTTATGAAGTTGCATTATGTCTTGAAACATAAATTATGCTCTCCGCCA
CCTCCAGAGCCAATATTCACTTCACTCAACGCCAGAAGCAGCCTCACGTGCACGAGTCGTTTAGCTCTAGAAGGCTGTCAAAGTGGGCCATGATTGACAGGAACTCTTTCCACGCACTAATTGACGTGGAAAAAGTATGGAAGATGCAAATTATCTGGCATTTCATCGCCCCGTTTTCATAATCAGGAACGGTTCGAGAT
ATTTATGCTTTAAGACTATCCCTTTCTCCCAATTAAAACGGGGTTGTGTATAAAAGAATCGCCCTGAGGCTAAATTAATTTGAGGTCTACTATATCAAAGCATCAAGGTGTCAGTCAAAGACGCATAGCCTGATATTGATTTGGTAGAGATAAAAATGGTTTCACATAGTAGAGTTGGGAATTGGTTTATGAGTAACAGA
CAGTTGGCTGTAATCAGACTGACTGACTGCGAGAGCAAGAGCGCAAAAGATGATGATGATGAGGATGATGACGGGTGTGATGAATGTGAAATGATTGACGCAGGCGTATTTAACTTTCTTTTACCCTCAATAATTTGCTGGAGTCACGTGTCTCTGAGCATGTGCATGTGTCCGGTTGTGTTTGAGAGCATCGGTGTGAG
TATAGACTATCTTTTGTGTGATTGTGTGACTTCAGACTGTTTTTTTTTTATAATCACAATTTGCAGACAGAGTAATTTAGTCAACAGTGGGTTGATTGACAGGGATCAGTCATGGTTACTCTTCAGCACCACGGACAGCGCCTCGTTTACCTTAAATGACTCCATACTGGCGATTTTCCTGGCTGATTATTTTACGTCCA
TTGCCACTTTGAGCAGTGTTTATCATTCAGCGCCGAAATGGCTCATTATTGAATTCAGCTGCTGAGCACAGATTAAACCGTGAACGTGATGAATGGAGCTGTCAGTCACTCCCTCAAACCAACAGTACAGTCAAGAGAGGTTTAATTGCCTCCACTGCTCTCTGGCCCCTCTGTCTCACACACGGGCCCTCTCCTCGCAC
CGGCTCACAGTCTGCCACAGACACTGAGTCTCCTCTCTCCGTTTACCGTGTTAGCGCTGCCAGCACGGCGCATCACGATCAATCACAGTCGCTGCGTCACTGGCAGCTGTCAATCATTTCATCACGCATTGATGGGTTAGTTTTCCATCAAATTACATTTACAAAGAACGGATAGATGTCCAAAATACCAGCTTGGACAC
TTTGAATCTACTCCTCTCAAAACAAACCGGCTTATGTCTTTTGCCTGATTTTGCTTGTTGCCAGGCTCATTAACAGCGCGGGAAGTGGCTTTGATTGACAGGTGAATCTGCCCTGCTGTATTTTGCTTTTTTGACAGGCCCTCATCTGAGCCGGCACATTTGTCCGCGTCACAGAGATTGCTTTCAGGCTTACTGCTGAC
CTGCATTTGCGCTCTGACTTGGAGAAGCGCTCGCGCACGGGACCTACCGGAGAGGCTCAGGGATGTTCTCGTGGATTACGGACACAATGATTGACGTGGAAGCTCCAGAACGGTGAACGACCCGCGTGCGCAACAATGCAGCGAATTTTCCAGAGGAGACGGATCCGCACGCTGCGCTGGGTCTGGTCGCTGATGGCCGT
TAATTTGGAGCGGGAGCGCGCGCGCGGTTGGGGGGCTTGACCGTGACCGCGCGTTTTCTGCTTGACCTTTACCTGGGAATGAAAGAAGCAGCGCCGCTGACAGGCGTCTCTGAATGATTCAATCACTTGTAATCGATGTAAGTCGATTTAAAGCGATCAGCAGTGGGCGCTGGTTTTCACACGGGTTTTTCTCACTACAA
TCTTTATTACAACAGAGCCCCGACTGCCATGGTTTAAGATTTACGCAAAGGTTAAAAGTTGAAGGCCTTGTGAAATGGGAAAGTGCTGCTCGCATGCTGTCAGATTGACAGGGGAACTCTGTTTGGATAGTTCTTTGTGTTAGGCAAGACTCGCCGCGCTTTGTTTGCACGTACGCGTGGGCAGGAAGCCTCTGTCACAC
CCTCTTTCCTCAGATCAATGCCCTGGCCACTCACTTTCTGATGTTGCACGACGGGAAATGCTTTGAATACTTGCGACATGGCCGCTTGCATTGATTGCCAAGATTGACAGCAGTAACCATCGTCTTCTGTCGCTTCTGTTTTAGAGTAGAGAGGGAAAACGCGATAAATATACTTACAACTGCTCTCAGCAGTTTTGACA
CATATAGGACGCACGGTGGAAAAGATAAGCGTGCGGCTGGTGTCCGCCCTGCAGCGCTCTGAGTTCGGATGGACACGTGTCTCATCCCGGGACCTGTCAGGGCCTCAAGGTTTGCCTCTGATTTATTGGCCCAATCAAATACACATGCACTAACTTAACACTTTCACACTGACCCAGGAAACTGGCACAGCCATAAAAGC
TCAATTTTAAAGTGTTCATATGGCAGAGATAGACTGGGTCCCTGGGTCCCACAGCTGTGGCTCCATATTCCCGGTAGTCTTCCTCAGAAGCCCCTGGTGACTGACAGGCCGTTAGCCAGGCTAAACGATGTGATGATGAGCTTTTTATGAGAATGGATTTAAAATTGAGAGATTTCAGACAAAGATTGTGTGCATTTTTC
TCAAAGCAGACGTGACGTCACGGGGTTGTGGCGTTGCCATGGCGAGTGATTTATTGATGTTTATCAGGAATGAATAGATCAAAGAGCATCCGGATGACAGGCGATCAATCAGCCTTCAAATCAAAGATGGCAATTGTCCATTAAAGGCTCTTCTTAGACCATCGCGTCAGCTACAAAATAATCTTAAAGTGTCATTCCCA
GTAACTTTCCCTCCGTCACCTCGCGCTTCAGCAGCGATCTGCTCGTGCGCGCGCTCGAGCTCGCGGAGTTTCAGAGAACAGCACCACTGTGATGGACAGCGCCACGCGCGAGGAGGCGGGGCTTTGGACCAGACAGGGATTTCTCTAGTCTAGGGAACACTTTTCTATAGGATTTGATTGCTTTTTATTTGGCTGAAAAA
GTGATTTCGAACGCTGGGAAATTACATGGATACAGTGGAGGCAGCAATCAGAACCAGGATGACGCACACATTGGAATGCATTTAAACGTGATTGACGCACAGCGGTGCCAACAGTCCAGACAGCAGAGCTCATAGCGTTCACAGCACTCCACACGGGACATGTCAGCCAAATTGGACAGTGGACTGATTTCTTTCTAATA
ACCTTTTGCGAGCAGCACAGCACTCAACCTTCTTATGTCATGACAGAACAGAACGTATGTCACAACACAACGAAACCTAACTTTTTGCTGATGAGTGACAGGCGCCGATGGCCAATCGGTCTGCAAGTCAGAGTGCGTCACCGGTAAGTGTCGGATGAATTGTCACTTCCTTCAGCCAATGGAATAAGAATAGTAACATT
GACAGGTTAAGTGTAATTTCACTGGTCAGTAAATGGATTAGAAGCGACTGCTGAATGAATGGATGAATGAATGAACGAGTCAGGCGGTGTTCTCCACCGTGTCTGTGACGTCACTCGAGAGGGGGAGGGGGAGTGACAGACGGCGTGTCATCCGAAAGATCTGAACATGAACGCGCTGCAGAGAGAACACCGGCAGTTCT
AGACCAATAGGTAAGCTGATTTGAGATCAGGTGATAAATGTAATCCAGGGCATTAACTCCTTCCTGTTTCTGCATATCAAATGCACTTTTAACACCTAATCGCTGACAGCTCGTCATATTTTGTGTTGATGAATTGCAGTGACATTAACATAACCTGTAATAATTGGCTCAATGTTAAAAGTCCAGTTTAAAAAAAAAGC
AGTTTAGCCCTTATAACATTAAATTACCCAAAGTAGACCACTGGATCCAGATTTCATTTTGTTACGGAGACATTTACGCATACAGCTTCCTGCAGTCGCTGTCAGAAATCAATCAAAACGGGGATCAACACAATTAAAACGCACTGGATGTAATAAATTCGCTTAACGAATCTAATTATGATTATTACATCTGAATAAAG
AATAACTCATCTTCACCCACTTCCTAAATCTCGCACAAGCACGCTTCAAAGAGGCGGGGCTAGTGTCTCATGCTGCTTTGCGATTGGTTCATCTCGCCATCCATCAGGGTTTGACGTTGTGGCTCGCTCTCGAACTCTGTGACCGCGCCCCCGAGGCTCAGCGGCGGTGGAGAAGGAGAGAGTGTGCAACTCAGGAGGAT
AGGGTGTCAGATTTCCCTAGTGATGATGGGTAACGTGAGCAACGGTCCTATCTAGGCTGTTTCCATGGCACTCGCTCTCATCCATGCGCTTGATTGACAGGGTGACAAGTAGCCTGCACTAGGCATCCCCAGAATGCATGCAAAATTAAAATGCTCTAGTAATGGATTTGCATTAATATTTATGCATCTCCTTTTGAATA
CCTGCAGCTTGAGAAAGCTCAAAACTGAGATAGGCTTCAGAGAAAGCACCCTCCCCTTTTGGTCGCGTCACTTTGCAGGCTATTGACTGACATAGGGATGCTATTGGTGCGCCAGTGTTCGTGCACTCTGCCGAGTGGAACTAAATGCGTTCCGCCTCCAAAATCACATTGCCTCCTAAACTAGAGGCGCACAAGGATGG
AGCCGTGCTTGCAGGGGCAGGAAAGCAGAGGACATGTTTATAATATTGGAAATAGACGCCTCGAACCAATCGCTTAAGAGACGGCGTTTGACGGGCAGCCGGAGTGACCAATGAGCGACTCGCGCTGATCGAGAACGCCCGCCTTCGGAGCTCAATACCTTTGCTACGGTTGTACAGAGAGATCTCAACTTCTGATTGGA
GCATGCAAACAAGCACACCCAAACAAAAGTTCTTTTTAGGTCTGCATTTCCTTATATGTTCACGTCAGTGTGTGTGTGTGTGTGTGTGTGAGACTGACAGGGGATTATTGTCACCTACGTGATGGATGATGCATCGGCCCCCAGCACTTGAAAGCATTGTGAGGGGGTCAAGATGGCCCTCTCAGTTCTGTCAGATGCTG
AATACCAATAAAATATGCATTTGAACAGAAAACAGGAAACAACACTCACACCACTTCCGTGTGCTCCGTAAACCTGCTCATTCGGCGTCATCATGGGAGCTGTCAATCAAAATCCCTCTTCTGCGCTTTGCCGAGGTTACAGGTTTCAGGAGTGTATAATCTCAAGTAACGTTTTGATGGCGGTCTCCGGTGTCTAACTG
TTTTTTCATAAGCATGCTTGCAAATACATCGGCTTTATACAACAGTTGCTGCCATTAAAATAGTTTTAAACAGAGATGGAGCAGAAAGATGCACATCATAGTGCTGTCAATCATGTTGAAGGAGTCACGAGTAGGGCCAGACTGAATCTGCAGACATTTGTTTGCTGTTTCTAGAGAGAATTTTGTAAAAAAAAATCTGC
AAACACATCAGATCACTCGGATGAGTTGGGAGCCTATCCATGACAAAGGAGCTCCGTGCCACGTGTGTCCGCGTCCAATTCCGTTCCGCGCCCGCAGTGCGCACTGACAGGCTATACATCAACCTGCACAGAGATCAGTCCAGCCCTGTCTAGAGCCGAGAGTTAATAAAATCACACCGAACACAGGCCTGCAGGTGTCT
ATCTCTCTTTTATTACCGCGCGCAAACAAAGCTGACTTCTGCCTCGCGCTCAGTCAGAGGGCATTCCAGAAAAACCCGAACAAAAGGCCCTGAGTGACAGCGCTACTGTCCGCAACCCCAGGCGCATCAGGCCCTTCCAAAGGGCTGAAAAGCACTTAGATCTTGTCCACGAATAAGCTCCCGTTTGTAAATCTTAATAA
CTTTGAAGTACAGCTGGCTGCAGTGCTCAGCCAATCTGCGCGCGAGACGAGGCGCCTCCAACCAATAAGCGACGCGACCATGACAGAAATACTAAAGCTGCATGTCAATCAATGACTGGGGAACTGATCCCACTGTCAAGCAATAAGCCATCAGCTATTTTTCACCGTTTTATATATATATACACACACTCATGGCCATC
GCAGTCAGACACAAGAGGCCGGATCTTTCTGACAGGCAGCACGCAGGTCATGGCGAATGCTGTCGTGTTTGTTCTTAAGTGGCCGGTGAATGTTATCTGCTATTCTCCGCGTGTCTGAGGCTCGTGTCACAATAGAGCAACGGTGACACCGCGCACATTAACGCATGACTACTTCTTGCGAATTTGCATGTGAATGTCAT
ATCTTCAAAGGCGCAAAACTAAGTAGGCTTTCTGAGTTCTGTTGCACTATTCCACTTTGGAAGAAAACAACCGCGACGCAAAGCAGAACTGTGATTGTCTGTCAGCAGAGATGCGGGAGGACGGACATTTATCGCGCGTCATGGGGGAGGATGAACTTGTGCGCGCGAGGCAGCCAATGAATGCGGGATACAGCTCGCAT
GAATGTTTACGTTCAGCCCCCGCGTGCGCACACCATCCACATCCTTCACCCAATTACCGCGAGGAAGTTTCTGCGAGATTGATGCTCATTGGATATCCTTCGGGAGAGTGACAGATCTTAGGGCGCAGCTAAAAAATCACGTCAAGGCGTTGCAATTTGCTATGTCTAATTTGGATATGTCAACATACGAATAAAAGTGA
AAATAAAAAGAAAAAAATACGCACACACACAGAAACTAGGCGGTGCAACCTTCGGGGGAAGGCGTACCTGCGAATCCTCCCCCTTTAACAGCTCATTGGGCTCATTGGTCCAAGTATGAACGGCATCACCACGCACCAATCAGCTTCTACTCCTGTTCGCAGCCCCGCCCCCGCTTGAACATCCCAAGGTGTCGGAGAGT
TCTTCCCAGCCACGAAGCTTCCGCTTCTTGTTTGTCCCGATCAGGGCTTCAACCGAGAAGGCGTGCGCTCGTGAACTCAGCGCAGCAGCGGACCGTCTCCTGTCACTCATCTCTCCCACTGCAAATCCAACGAAGGGCGAATAGAAACTCCGTCCGGGCGGCAGCGCAAGAATGCCGCACGCGCAAAATGTTTATAACGG
AATGTCATCTGAAGAGGCGGAACACGTCAGTGCGTCCTCAGGTTTGTTCCGTGTTGTGGCTCACAGAGATCAGTCCAAACCTGTCCATCAGGAATAACGGTCCCTCATTATAGAGCAGAGTCCTCCTCAGCGCTCCAAACATCTCTGTGGCGTTTTCCTCCCCTCTAACCGGCTCTTTGGGGAATTTTCATATAGAATCG
TGTCATTAATCCCCGGGAACTGAAAACTGGGTTGGCGACCTGAAGTCCGATATATTCTCTCATTGCTCGACCAGTCGCCGTGCGACCGCTTGATTGACAGGTTTCTCTCCTCGACCAAACCTATCCAATGAGAGAGCAGGTGGGAGGAGCGAGCGAAAAACTCGCTCTGACAAATATTCCGCGTGGTAGACGCTCGCAGC
CTGTCCTCAAGCGATTGGCAGAACATACAACAGTTGGAGGACACAGTGGGGAATAGAGTTTAGAAATGGCACTGCGGGTATTGGACAGATTTCGGTGACTGGCAGTTAAGAGAACGAAGCGATTGGCTGTCTTTCAGCGCAGAGGCTCAGCGGGGTTCCGCCCCCTCACTCTCTTCATCACTGTTCACTCCAGAAAGTTG
TTTTGGTGCTTCTTCTCTTTGTATTGCCATTCAACCAAGTATGATCTTTAGACCCCGCCTTATGCACGGTCCTATTGGCTGCTCAAGTTGCCAATCAAGTGTTCTATTGGTCAATGTGAACGTCAGTACGTGGTGATTTGGATAAGTGGGCGGGTCTACCCACACAGCTGTATGTAGGGAAGCGTGAGGAAAAAAATGTT
GATGCTCTGGTTATATAGCGGTGCTGCTGATGCTGGGAGATGCGCGTGGATGTGTGTCTGCGGCTGCCTCTACAGTCCCACCCTGCGCCCGTGATTGACATCTGGCCCCGCCCCTTCCCCCGGCACGCGCCATATGGCCGACTACGTCAGGAAAACGGCCTCAAGCGTCACGTGATCTCTTTCATTTGTATTCGCCAGAG
TCAAGGAATCGAAGGTTTCTGATAGTCAGTCGTTTAATGGCCTGCACCGGTTCAGACGGAGCATTAATGATTTTGTCCTCCCACTAATACCGCATGAGGTGTCAGTCATACACTCCGCCGCCTGCCAGATTACATCCACTTTCAATTTCTCCACGGCCAGATGGTTTCTTCACACTGCATAAATAAATGAATGCGGGTGT
CATGCGTTTATTTAGCAATGCTTTATTTTTCCGATTTCAGTACATGCAAGATATTTCATCATATTCTGAGATGAAATCTGACCACAAAGCCTTAAAGACAGCTGTCAGTCATCTTCTAACACTCATCATCATCACCAGCTCATCTTGACTGCAGCCCGCCGGACTTTCGGCTGAACAAAAGACATGCATATTAAGGCCGA
TTACTTATGTGCGCCAGCCAGAAGGCTTCTAAAAACGAGGAGCGAATCATTGGCTCAAATCGGAAGATGCCGCGTTTCGATTGGTTCGCAGAAGTGCCAGTCAAAGCGCGCTGCCAATACACTTCAGTAGTGACCTACTAACACAGATCCACGAACAGCAGCCACTCCAGCAGGAAAACGCAAAGGAGAAACACAAGTAT
AGCGCGCGCCTCACACACTGGCTCTTATTGCCGGAGCTGGATGTGAGTGATTGGCGTGGCTCTGCCCCTCTGAAGAGCCAATGACGTTTCACTAACTGCCACTCAAACACGCTAAAGAGAAGCTCAGACAGGAGCCGCAGGGGCCCCGGGTGATGCCGCGCGCGCAGAGCTCATTTCTGAATTAGGAGAAAAGCGCCCGT
AAGCGATGCGTTATTATGACGCGTTCTTGCATTAAAAAACAGGCAAACGGAGAGAAACGCAAAGGGGGCGTTCACGTAACGCGTTTTTGATTGATTGCTCTCATATCATAGCATTATGCGTGGGAATCGTGAATGACTGATTCTGTTTCTTTTAAACGGATTAATAGATTGTTCTTTCTGTTTTTTTCCCTGAATAGAAA
GTGTGGTCTCGCCACAGGTAATCCGCGTGGTGTCAGTGCAGACCGAAATTAAATGGTTTCCAAGAACAGTCTGAACTCCGCCTACGACTCTGCTGAGTGACGTGCTGTAACCGGACATATCACGAACTCGATGCGTTTAACCGGCATGTTTCCATAAATCTCATTCTTTATTCTGGCAGTACCGGTGTTTTGATCACGTT
AACGTAGTCTCGTTGGCAACCTGTGCACGCTGGTACAGGTACATTACTATTTATTTGGATCGAGACTGACAGCAGCAAATCAGGAAGTAGATTAGCACCCAGCCAATAGCGCGACGGCTGGGCGGAGGATTGAATGAGTTCTTTAAGGATTAATTATGCAGGCGGCTGGAGGAGCGGCAGAGTCGCTCCCCGTGGTGCTG
TATTGCTATCAGCATTCTTCAAAACATCTTATTTTGTGTTCAACGGGAGAAAGAGTCTCAGATTGGTTTAGAACAAGTGAAGGTTGAGTGACAGCATTTTCAATATTGGTCGAACTACCCATTTAACAGGACTCAAGAAAGCGCGGATTAGCAGTCGGCCGATGCTGTTGGAAGCGCCAATCTGTTCGGATAAATGGCCG
CTCTGATGGTTATCGTCAACATAACATTAATCTGATTTTCCAAATGCCGGGACAGCTACGGACGGGACGCGCGCGCACGTGCTCCGGCTTTTGATTGACAGTCAGGCAGCAGCACGCAGGCGTGGTGAGCGCTCCCGCAGACAGGGGGCGTCAATATGGCGTCCTGAGAAAGACAACACAGCCCGACGCCGCACCGATCT
GTGCGGTCATGTACATCTCCATCATGCCGAAAAGAGTTGAGTTTTCACGGATGCTCCAAATAAATCTGTTATAGTCAGCAATCCTCCACTCATGCTCCTGTCAATCATGCCGACAGCGCGGTATCTGTACTCCCATTGGATCTGATTCATCTGGGGTTTCCGATCGTCCCTTTTACGCACGGAGTTGCTTCAAATCGCGC
TAGCTGTCTTCCTTCAATATAGGACGTTGGTGGCCCGGTAAATCCTTTCGGTGTTTGAAAGAAATTCAAAATCCCAAACGTTCACGGCGTTGATTGACGCGTGGTGTTGATACAAATGAGGAGCGGATGACAAGATCTGGTTCTCGCCAAAAATCCCGTGAAACATCCACAAGGTGACTTCCACGTCCTCCCTGGAGCTG
AATCGGGGCAACGTTTTTGAAACGAATCGGGATCACTTATAAAGTTTTTTCTCAAACATGAAATCATCAAACTTTCAAAATAGCGCTCTATGAGTTGAGTGACGCACATTCATCAGAGGCATTAGCAGCAGGAGTGAGCTGACGTCAAAGGAGACTCCATATTTGGGAGTCAGATGTCATCTGTTGATGCGAACGTGATG
CGAGTCTTAATTCACACCTCCATGCTTTTCCAATAGTACCAATTTTTCACTCGAGCATCCGCAGATAAGGCTGAATAGTTACGCTCTTGCTTTGATTGACAGGTGGGACAGAAGAAATGTGCGCTTTCGGGTTGGTTGTCCGAACCTTTTTATTGTATATACGACGGAAATCTGCTCGGGTCAATTTTTATCAACGAAAT
TACTATGCTTGTTTTGCTGTCGGTTGTATTGTGTGTGTGTGTGTGTGTCGGTGAACTAGTTTACCGGAGTGTTTGGCGCGCATCCTCCGGTGATTGACAGGTGAATTCCGTTACGGCGGATTCTGCTCAAATCATCAGATCTGCGGTGTTGATGGTCGGTTTTGCGGATCGGGAAGATGCTGATTCATCAATCGCCGGTG
GCATCCCTAGCAAGCAGGGTTACATACCTGCTCTTATGCCAAGCCATATGGTGGGCACGTCACTGGCAGGAGCCATCACATGAGAGCGGGTGATTGACACGCGCTCGCATTCGTAGAGATTGCCTTCCCGAGGGAAGAGGAGCCCACCATCTGTCGCTGCCGCTGCACACGCACCTCACTGAAGAGAAACACGCTTTGCA
GAATACTTCAAGACTTCAGCAACGAGCCCAGCTCCAACCTGACCTCTCACTCGCTGGAAAAGATGATGGTCGGTGAGAGAGCCGAGGCTTTGAAGAGATTTGAGCAGCTGACAGGTGATGAGAGGAGGCTCGCGACGCGGGACTCTGCCTTCAAGAACGCAGCGGTCAAGGGTTCGAGGCTCTCGGCGCTGTTTGAGCAT
AGGGGTCGGTTGTTATCTTGCTAAGTAGCCCCCGTGTAAACCTGACAGTAAACACATAGGAATTCGAGCATGAAATGATTGGTTGAGATCAGTTGACAGACAGCCCAGAGGCCAGACAATTGCAGTGTCATTAATGCTTAAGAGGCGCGCGATAAGCCCCCGCCCTGGGCTCATTTTGGGATGCAGGACTTGAACTAAGC
AGTGGCCAGTTCTGATTGGAGCGACGATAAAACCCTGCGCGCAAAGCAAATGTGTGGAAGGGCAGCGCGCACTGGCTAATGACGGGCAAGCTTGACAGTGATTGGCAGGGCTGCCATGACAACCACAGCACGACACCAGGAAGACCAATAGAAAAGCGAAACAAAATGTTTCACCGTTGCACTCTAAGTTGATTAAGGGT
ACTGCAAGACAATGCACTTTTGTTATTTGTTACTGTTCGAAAAATTATTATTCAGGTTTACATTTCTTCAACCGAACTACCTAACATGTGGGTCATTGCGTCAATCATTTTGTCAGTGTATCCATGCGTTATGCTTTCCTGAAAGTGGATGGTTTAAACGCACAATGTTATTCTTAAAATGCTGTGTAAATATTTGATAT
CGCTTTAATTCACATTAGACCTACATAGCGACTTTATCAGATTGACGGGTGGATTCGATTGATGTGTTTGTCATGTAAATACGAATCGTTTGATGGACACCTGCAACGCCCAGAGTGCTACCGCAGGTCGCACACTATTGGCGCAAAATTAGTCACATGATCTGTCACTTAACTGATATGAGCTCAGATACAACTTTGCG
CGTGTTTGGTCCAATCCCAAACTCTTCCTAGTTTTATTGGTTTGGTGTAAACAATACGGTTCCAGCTGTTTCACCAGGCATGTTAGTGCAGTGCTGATTGACATTTCTTTACTGCAATCAAAAGAGAGTCTGAGTTATTCTCGGCTCTGGTTGGTCGACGCGCCTTTTGGAGGCGTGTATTGGAAGTTGAATCCGAATCC
AGAAAGAGAGAGAGCATTGTCATAATGAAATGTGTGATTTAAAAAAAAATAGATAAAGGTCGTTGCCATTGTTCTGAAGACTTATGGGTTTGATTGACAGCCTGCAAATTCTCTTCGTTCAGTTGTAAAGGAGATCAAAAGAAGGCTCTTCTCTTTGCCCAAGGCCACTTGCAATTTATTTAGGAGTTCTGCGCTTGTGT
CTTGTCTAACGTCCCCGCCTATGTCGAGCTATGATTGGCAGGCTTCATTAGGCAGCCCCGCCTTTATTTAAACGAGCACACGGTGGTAGGCTGGCCCTGCTGTCAGTCAAAAACACCAGCGCTCTATAAGGTCTACTCTCCCGAAAGCGCTCAGACACACTCGAGGATGCGGCCGGGAGCAGCTCCTACGGCTGGGAATC
ACACACACGGGCTGATCTGCAGCGATAGAGCGAGTGTAGACTGAACTAAGAGAGAGAGAGGCGTGGCTTCTGATCTCCTTCTCTCTATTAGACACTGGCAGCATCAATCATCCGTGCTGCTCACTGATTGGTCAAACCTCTCGCGCGTGTTTCATCATTATTCCGCTTAGTCACTTTGCTGGAGCGAGTAAAGTTTTTTG
CAGTGGGTGATGCGTATAGTTAGTATTACGCATTTATTACGAAAACTAGTCGTCAAAAATGTTGGCCAGGAACAGCACACACAGGGCCGAATGCCAGGGACACACACGGCTATCCATCAAGCACGCATTATCATGCTGTTAGCAGCTAATTAACAAATACAATCAACCTGGAAACTGGAGCAGTAAGAGCCGATCAGCAG
GCCTTTTAACAGGCACTTGTGTGAGCATGGCTTTGTTATTACTTTTATGTTGTGGCCACACCTCTTCCGAATGACACCGTATAAAGCTGCGGAAGCCCCGCCTCCTGTCAGTCTAGCAGTAAACCGCGGAGCGCAGCTTCTTATATCCAAAGATCCGAGGCGAATGGACGCATTTCTCCCATCGATTACGCACCAATTTC
GGTACAGTGTTGTGTGCAGAATTTGACAGGTTTGTGCTTTGAACTGGACCATAGACAAAGAGAAAATCTCCATAGACGCCCCTGCGACTTGAGTGACAGACCGCGGCGACTCGTTTGCAAGAAGTTTAACTTACCAGCTGTGAGGGGTTATTTCTGCTTACTGACTGTTGAACACAGCAGACGCAGCTGAAGATGGTAGT
CCCTGGACAGCGACAAGGATCGAGCAAAATCTTCTTTTCCAAAGCTGTATGAAAATAGCCCCTCAGACAAAACTAACGCATCTCATGGCTTTTTGCCACTCCGGCTGTCAATCAATCAAACGCGAGCTTGTCAAAGTGCTGAATGAATGATGATCCTCCGCGCGCTTCCACTGGTTAGCACCCCTAACGAGAATACTACT
GACAGATACTCTGTCACCGGTAGGTAATCTCCTCCACAGGCAAACTTACTGACGTGGAAATGGTGCAGGCGCACACTACCTTGATATTTCCTGTCAACTGACAGCTCTTTCAACCAATAATCGTTTGACTCTAGGGCCTTCCTTCCCATGTTTTAAAAGAGATTATATCCTTGTTTGGAAACATTCATCAATAAACTTTG
TGTCAAAACGTCTTAAAAATGTTTATGAGTGAATAACATTTGCCCAGTAAGCCCAGTGCACGACGCATTATCCCATGCCCAAATAAAAAATTTATGACTGACAGCTGTAACCTGTAGCCTAGTCTGCCCTTGGTCTTTCAATGGCTGTGATGGTTATCATTCGCCGACATGAATAGATAAATACCCCCCAAAACATCCAA
TCATCATTCTTTAAAGACATTTGCATATAGCTGCAGCAGGATGGATGCGTCCTGCGCTTTACCTGCGGACCGAGATGCCACGATGACGCGCGCAGCTTGACGGACAGGTTGTCAGACTGCTGCTTTAATGACGGAGCTAATGTGCCGTGAACAAGCGCATTAAAAGCAAGCGAAAGGTCATTTTAACACACAAACACGAT
TTATCTGTTTCAATGTGTCTGAGATCCTCCAACAAAATATACATTTCTTTCACGCTGATGACTGTCCACTCCAGGTTTTCTTGCTCTCCTAGATGACCTGTCAAGCGGATTACCGCAGAAAGAGATTAATGGTGGAGGCGGGTTGCAATAATAATCGTTTTGTTTGATGTGACAACTTTGATAGGCGTTGATTTACTTAC
TGTAATGACGGTGAAAGAGAGCAATTTCCATTTTTACCCACATCATGGTGGCTGTGAGGAGGTCCCCGATGGAAAGCCATTCATCATGTGCCCCTCCTCCCGGGCCTGTCATCAGAGGAGCGAGCAGGCACATGTGTGCATAAATTACCCTGCTCGCCTTCTTCCACTGCCGTTTACTGTGGCTTGAGGAGTATAAAGAG
CTCTGAAAATAAACAATTTAAGCACTAGGCAAGGTGAGGACGGAAATCACACCCATCTATGTAGGTGAGGAAAGAGCCTGAAAAGGAGGGGCCATCTGTCAGTCATGTGCATTGATGCATTAAGTTGACAAGGTGAAGTTTCATCAGTGTGGCGGATTCAGCTTTGCTTTAGCAGTCTTTCTCTCTTCATTCTCTGACAA
AGACGATTATCTTTTACTGCCCCCCTTTACCCTTATAGCTATAGCCTGCCGGATGGAGCCACGGGAACATCAATCAAAATGCCAAAGAGGCTGGGTAAAATTAAGCCTCCAATTCTGGGCTGAGAGACCCAATTGGCTAGAGAAACCACGTCGAGTGTGTTCAGTGAAATCCACTGGAATTCCCTCTTCAGCACAGGGCA
GGCGAGTGTTGTCATGCTGTAAACAGTCACAAAGACATCTGGTCACTCCCTCCTTGCGCGCGCGAGAGCGGATAAACCGGAGCGCTCAGTGATTGACGGTGGGAGTGAAACTGCTCAGCTGAGGTTGAGCAGGAGACGCGAGGAAACCCTACTGCACACGGACCGTCCACTGGTACGGATGCGGGTTTTTTTACTTTATG
CTTATGCGGTTTAACACCTGCACATTTTCATGTTTGTAAAGGAATTTAAGTTCACGACGTTTTGACTTTTTTTAAGTCAGGTAATTGAATTTGATTGACAGCTAATAATTAACTGGGCAGTTGATTGGTGGACGACCCAAGAACTAACATTACCTAATACATTACACACCTTTCAATTTGGAAACCAATTCACTTTTTTC
CGCTTTGACGTTTTCACTGAAAGGCGCTGTTGCGCGCTGGGTGGTGCTGAAATCTAGTGCAGCTTCACGCGTGATTGGCAAACCTGACAGTGATTGACGTGTGTCCATGGCAACCAGGCAGCCAATCTGACAAGTCCAATAGAATATCGGCAGCAGGGGCTAAATGTTCTTTTATTTTGCTCTTCTGAAAACACCTTGCT
CTCAGTCCGATAGTTTGGAGGGACGCACATGATTGGCTGCTCGGAATTTCAAAAGGGGCGGGGCGATCTTAGCTTCAAGGCGAATCCATTGAAATAAAGCTGTCAATCAGCCGTGACGCGCTGCCGCGGCTCACCTGCGCTATAGGTGAGATCTCATTCGAGGCTTTTGTCCGCTGCTGAGTGTTTACTCTGGGCTTAAC
CTGTCTGATCTATAATTTATAAGGAGGCCCCGCCCTTTCCAGCGATTGGCTGAGGCAGGCGTTCTACTACAGCTGATGCCTTGCCAATGGCGTATTGAGCTGTCAATCAAAGCCGTTCAGACTGCGAGTAGTTGACTGATATAGTGAGAGCAGCGCGCTGGAGGAGCGAGTGGATGTATGCGTGTGACTTTCATCTCATC
CGTCACAAGTTTTCAAAACAGCGCTATGAATGCAACACACTGTGATTAGTGTTCACATATCAGCGCACTACACACTGAACACCAGACTCACTCAGCACTGACAGCCCATCACAACACACGCGCGCTTGAAGCTCTCTTGTGGATCCGGGAGGAACTCTAATGCATTTCTCTGGACGTAGGTGGCATTTTTTTTCCTTGTT
TACTCGATCAGCAGCAGCGCCCTTCACTCCTGCGATAAACCTGACAGGGGGCGTGTTCTAGCGCGCATCTGACCAATAGTCGGCCGAGATGGAGTGATTGACAGATAGAGGGCGGAGCTCAGCTTATATAGGCGGCTCTGCGCTCAGGGCTGAAACGGTAGAGCAGAGGTGAGCGCGCACAGAACTCTTACCTGTCCATT
ATACCCACTGCAGCTGAACATCTGTGCTCATCAAAGCACCGCGCATCACAGATCAAACCCACTGACCGACTGCCTGCCTGCCTGACATCATCATGACTGACAGCCGCGAGAGATGACAGAGGATCGCCGCTAATCATGTGTGTTCTTCCAGCCCGGATCTACACCGTTTACAAAGCATCACGAGGACAGATGTCAGTGGT
GCTCTGTCTCGAGTCTAAATGGTGAAAATAGCAAGCACTGACTTCGTGGGCATCATCTTATCTATTGTGCCTGTATTTGCAAGGACAAATATGTGTCAACCCCTATGATTGATTGGAGGCTGAGCGCGAAAGCAATTTTCAATAAACAGTAATTGTAGGCTGCAATAATTTGATAAGGTTTGTGCTGTTTTTAACAGCCG
GCCGGCGCGTTGGCACTGATGGATGGTGGGTGCTGACAGAGGAGAGAGGAGATCTGTTTAATTGGGGGATGTCCCGGACTCGATACACAGGGATCCTCTCTGTCACTCAACTCCCGACACCAATGCAAATAAGCGCTGCAGCAGGCTCTCCGGACGCCGGTGGTGTACTGATGCTCGGTAAATTGAGGAGAAGAGCAGGG
ACTTTCTCTCAGGCATGTGTATAAAATCACTCCAGTCAGTCAGTCAGTCAGTCAGAGTTTCATCGACAGACACCTGGATTAATCAGAGTCTCCCAGCAGCTGTCAATCATCTCGCGCGCTCACAGTCAGACTTTATATTTGACATCTTTTAATTCACGCGTCAGATATTTGATTTCTCCTGTTTAGTGCGCTCCAGCGGG
TCACTCGTGTTCTTGCCCTTAAAGAGAACAAATGTCAATACGAGATAATGGAGCAGGTGGACAACTTTCATTAGCGCTTTAATTTAATTTGCATCTTTATCTGAAGCTTTGATTGACAGTTTGACACTTGGCGGTGCGGCGCGCGCGCGGCTGCCCTCCGTGTTTCAGTGGACGTCCATCTCTCATTTGACCATTTTAAG
GAATGACTTGGGGAAAAAACTGGTCGACTTTGTGAAAAAGCTTAAACAGCACTGGTTAAAAAGTCTTCTTCGTGAGGTGTAAATTTGGAAGTGATTGGCAGCGATGAAGAGTGTGGCGGAAAGGTCTGTGTTTCAGTCTGTGCTCTCAGCACTGCAGCAGACTCATTTAGATAACAGCCATCTCACCCTCTGCCCCATCA
ATGTGTAAGGTCAATGCCCTCACAACTTTCACTGTTGCGTGTAATGAGACACTGATTGGTGGGTGTTTCTGGTGACAAATAAGAGCATGAAGGCCGTCTGATTGACAGACTGAGACGTTTGCCCCGAGGTGCCCCTCTATTAGACTACACCAGCACTTAAACGTGGAGTAGTGCCTGGCTCTTTTTGCTGGTCGAGCGGA
ATGAGAGAGGATCATCTCTGTTTTAATCGAAAATTTGTTCATGTAAATGGTTCAAGTGATCAATCAAGTTTGATTGATCTCTCCGCACTATGATGCCGTGTCACTCTTTTTCCAAAAGTAGTCTAACTTATTTGTTGAATCAAAACCTGTTTTTATTTTTGTCAGTTTTATACTGACAGGTGCAAAATAATTTAGAACAA
AGTGAGCGAGCGGCACATATCAAAGCGTTTGCACTGAGATATTTGAAAACGGAGTCGTGTGGTGAACGCCTGCGTGTCCCTTTTAAAACAAATCCAGGGACTGTCAATCATCGCGCATTCCGACCAATCCCAAAGCACCGTTTTTTAAAAGCTGGTTTGCCTGCTGTGCTTTTATATTGCAGTATGGCCTGGTTCGGAGC
AAGGCCCGACTCAAAAACTTTTTCTTCAATACTATTTATCTGGAAGTGTAATAGTCCAAAAGGAGCTCCGGGTCACGCGACGTAGTCCTTGACGTGCTTCAATCAAACATGATGTGAGTCTGTTGTCAAGGTGGTGGTGGCAAAGGTATAACCAAGCCCTCCTGACGTCAGCCGCGACTTCAAAACCTTTAGATTTGCAT
CAGCGCTTAGCTGTTCGGTTTTCCCGCAGCACCCTCCCCTCGCCAACCAATGGGAGCACTCGGCACCAGCACAGCTACGGATTAATTGGCTGAGCGCTACTTCAGTCAAGCGTCTCGGTCGCTGACAGACACGCCCCTGGTCAGAGCTGCGGGATTTCTGGTCATAAGGATTGAATGGCTGATGAGTTCGTATGAGTCAG
CACCTTCTCTCGGGTTGCGCGGCTCCGGAGCTCCCGCGGGGGACGAGCGCGGGTTTGCCGGAGGCGGAGCCTTGCCCTTAAAAGGACAACTCGTTTGCATGTCAATCTCCGTCGCGCGCTCTGATTGGTCGCCGTCAGCCTTTGCGTCATTTTCAAAATTCGCCGCAAAAACTCGGATGATGTTCTAGCGGAGATCAGCC
AACTCCCAAACTCCGTGAAAGTTTGTTTACTAGTTCTGAAAGAACAAAAATATTGCTCGTTTCGCTTTCAAACGGGCGCCCGTGATTGGCTGTACACGCCTGTCAATCATACACGGGGGCGGTGTCAGCTGACATATGATAGTGAGTTCCAGTAAGCGCACTTGGAGTTTTTAGTACACAGACATTCAACAAGAAGCGAC
GATGCTGGAATTCCAGCTGTAAATAATGTAAAGAGGTGTTAAATAAAAACGCGACACAACACTGCTCAGTCGTGAGTTTTTCCCGTCACACGTCAGTCATTGCGCAACAGAAGAGTAAACATTATACAGAAACAAAACATAAACAAACGCACGAACATCTCCAAATGTGCAGAAATTGCCCTTTTACGTGCTAGGAATGGA
CAATGGTGTGAAGGGATGTGGAAATTTCCTCTCATCCTCTCAAGCAGGGCAATTTGCATATGGAGTGAATGCGGAGGCTACGTCACCGCGGATGAGTGACTGACAGCCGATGCGTCCGAATAATCGAAAGGTTCCTTTTTTTAGGTGATCACTATTTAATTCCCCCGCAAAGCCCTGCTGTGTGATGACAATGTCGAATT
GTCTTACGCTGTCCGGTATATACCAGTACATCATCAGTAAGTTTCCATTCTACGAGAAGAACAAGAAGGGATGGCAGAACAGCATCCGACACAACCTGTCACTCAACGAGTGCTTCATCAAGGTGCCTCGGGAGGGCGGCGGTGAGCGAAAGGGCAACTACTGGACCCTGGATCCTGCATGCGAGGATATGTTTGAAAAG
AAAAACACAGAAAGTTACCAGTGCACGATCGATCATAGTGATGGAGTGCGCGCTCCCGCTCTCCTGTACTATCGCTAAGGCGTCTCCATGTGCCAATCAGAAGTGGGCGGGACCCGCGTCGGCTGCGGCGCTCCGGAGAGGCAGAGACTCAGGCAGGGGCTCAAGTGCCACTTTCTCAGCATTGTCAGTGCGGGCAGCAT
GGCCAGTTTATTATGGCTGGACCTGCGTCTCTTCCTCTCGTCCGCTGATTGGCTGTGCTGCTTCAGAGCCGCGAGGTGATTGGTGCAGAGAGCTGTCAACGGACAAGGAATAGACGGGTACCCAAGACGGCAGGGTTGCGCGTGTGCCTTCCCAGGTCCTGGCAGCACCATCCGGCGAGGGGGTGAGGACGCTGGCCGCC
AACAATGACTTTCCTCTTTGTCTTCCCTTCAACTTCCTGCCCTTCATCCGTTCAAGTTTTGCGCGTGACAATCACGTGATTGCACATTTTGATTGGCTGTCAATGTTATTATTTAGCAGCTGGAAAAAATACCATAGTAGCACAGAAGTGTTATTGTAGCTTGTGGTGTCAAAATATTCCAACAGTATGATAGAATCAAC
TATACGATCTGTGCCCATCTGTACGCTCACTATCAGAAGTGAAAGGGACCTGCGTGAGTAATGCCAACTGTTGCCTCATTGACCGGCCTTCCTTTGATTGACATCTATTGGAGGAGAATGGTCTGCTTGCAGCTACTCTTCCCGGCAACTGACTATCAACAAGGATTACGATGCGCTCTCAAGACAATCTGTGGACGTAT
CGACTCACGGAAACAGTAACGAGGCTCTTTTTAATTCATGGCGCTTGTGTAAATAGCAGCGGCCGGGGGTCCGAGAGAGACGCGCTGTGATTGACAGCTGTGATTGACAGCTCTCTCTCTATGTGTGTGTGTGTTTCTCATTTTTGGATGGATGCTGGCACGCTGCTGTTGATCGATAGTTACACTAACCAGTGCACTTA
AGATCCCCTAGCGTCCGTTTGTTTGTAGTGCTCGGGAGTGGAGAGTGAAGAGTTGCTGGAAGGAGCAGGCGAGTTTCTGAGAGCATTGGAGAAACGGGAGCTGTCAATCACGGCTCATCTGAATATTCCATCCCCGCCCCCTCTCTCTCTCTCCCTCTCGTGCGCGCGCGCTGTGAAATGCAATTCCGGAACAAAACCCG
AATGGATTCTAATGCTAAACATTTAACATACAATCCTCCAAACAGTGCAAAAGTGGCCCTGGCCAATGCACTAACCACATGCGCCAACGAGGAGGAGCCTGGGACGCCAATCAAAGCATCAACTTCAAATTGTATCTGAGAGATCAGCCCAGGACCTAGGGGCAGAGACATCAGTTGGAGCTCAATTGTTGATCTGATCA
ACTGTCACCTTTGGAATTCTGCAGTACCACAGGAGGAGCTTTGGCCAAATCCGATTGGTGGGCTGTGCCTGCTGCCTGCGCGTTGGTTGGACAGACTGCGCGTCGATATTAAGGCGCCCGTCCGTCTATTGGATGAGAGCGTAAATGTGGGCGTTTCTCGTGTGGTACTCGTTTATGAGGTCGGTCAGTTGGATAAGCGC
ACACTGCGCTGCTGTCAACAAAGAGCGCGCAAATCTCTACCCCACCGCGCGACAGTCCTGCAGCGGCACCTGCTGCTCTTCTGCTATTGGTCACCAGCCACATCAATCTGGACAAACCTCACTCATTCCGCTCTACTCATTGGTTCCTTTGTTCTATCAATCATCTCATGACGAATACAATTGGCTGTCGAGCGAGAAGC
TTTATAAACACCACTTTATCGCATTCCACAAAACAAAGATCTAAATTGTTTCGAGCTCCACGGGCTTAGCGCCAAATCGAGCCTGAACAAATAGTTTGACTGACGTCCTTTGACGACACCAAACACGTGATCGGCATTCTTTAACCAGGTTAAAGACTAGCGAAATGGAACAGAGAAGGGATGCATTTAGCTCAAAAAAC
CACCGTTCGCTCAGGCTTCTCATCCGATCTTACCATTTTCACACCTCCAAGCCTCAACTCCAGCTATTAAACCCCATTCTTCGCGAGCGGTGCCCGAGTGCCCGTCAATCTCCTTCCTGTCGTGTTCTCATCCCATCTCGTTTTCTCGTCGTTTTGTATTTAATTAGTAATGCATTAATTATGTACGCCCCAATACCTGC
CTAAAATAAACGGACCCGCCCTTTCGCAAAATGAATGAATGATCTGCTATCTCACACAGTCGGGCCGCCCGCTGCTAAATTTAGTAACATCGCTTGCGTCAATCACGCGCCTCAGTGCGTCATGCCCTCACCCCGCCTCCGGGAGCTGATCATTGGCCAGAATTAGAACGTGGCCAAGAAATTACGTGTCCCGTGATTGG
TCTTTTTAAAAATTTCCTGATGGTAAAATAGGATCCAAATCCCTCCCATTTTGAGGCAGACCGCAACATGATGTAGGAAGCATCGAATTGATTGACAGCCGCGTATTAACATGTTTCCATAGTAAAGTGTATAATCATATCAACAGAATGTGCACAAAGCAACTGGGATTAACAGACCTGTTTAGCTCGCTGTGATCATC
AGAGGTGCTGCAGGACACGGAGTTCTTTTGAGGGAAGAAGGCAGTGTTTGTTAAGACTCTCGAGCGTCCAATCAGCTGAAAGCTGCCTCAAAAAAGCGCGTCCATCATCCTTTCTCAGCCAATAAGCGTGGTCGAGAGGCGGAGCTCAGGTGCGCGCCTCTGCGTCCACTTGGCAAAGAGCCTGGGAGACGCCTGTGGCA
AAAAGAAGCATCTTCTTGATTGCGCAACGGGTTAAATGTGGACACACACACACACGCGCGCGCGCAGTTGTTATATAAGGAGAAGCGGGCCCGCACATCAATCACTCTGACTCGATTATCAACAATCAAATTACCATTTAGTCAAGATGAAGCGTCTTTAATCCTGGATTAACATGCGAGCGCATTTAAATCGATGCGCA
AATATAGGGGTTATTTAATTTTTTTTTGTTTTAGCAAAGTATCTATTTCCATATAATATAGTCTCACATTGTGAAAAACAATGAGCAGATTTTGACAGCTGTCAATCACACTGTGTTCATTAAAAAATACCAGTGCATACATAAATAAGCTAACAATCAAAAACTACCATAAAGCAATTTTTCTTATGTAAATCTTTCTA
TGAACTGAAATTGACTTTCTATAATGAATTTTGACCTCAAATCGGTCGTTTTAGATATCATTTATTTTACCGTGTGGGAAACAACGCTCTCCCACATGTCAGTCAGCAGACCCCAGGCATTTAATTGGCTGCGGGCTGCTGAGGAGGCGTGGCCGTTTCACCCAGAGACAGATGTGTGCGCTCCTCTGGAGTGAGAGCAG
TCAATGAATGATTTAACGGAACCCCGTAGTCCAGCTCAATATTACGAGTTATGAATTTATGAATGAATGTTGAGACAGAGTTGTCCATCATCCTTCTGACTGACAGCTCTGAGGCGGTAAAGTATCATCAGCTCTAACAAACTTACCGGCATCATGATTGCAAGACGGCGAAATCAAACAGAACGACCAATATATAAACA
CAGAGTCCTTCCTGCGCCATTTTATATGTTTCTCAAACGCACCACAGAGGATGGCCAACACCCGTTTCTATCTTTAGATGGGGGAATCCACCCAAGAGCTGTCAATCATGAGCCTGCATCTCTAATTCAAGACCACACAATCTAATACAATTAATACTTCAATTCATCCAGGAGCAGAAACTGCGCCATTTTTCTGAATG
CCATTCCTCTGTTGCCTGACTAGGCCCGAATGACAGCCTGTTTCAGACATTATAAACCTTTCTGAAGTCACACAGTGCTCCTGCCAGCCATCTGTCATGCTGTAAGTACCATCATTTGCAGACCAATAGAAGTGATCAGTAGTTTTTCCCCCAGGCTCCAAGCGAGGCATCATAGTCAAAGGAATTGATTATCACTTTAT
ATTCTAAAAGATTTATTTGGTCAGTGCGTGTTCTTGATGTCTTTAGTCGGCGGAGGTGGGCCTTCGCTGATGTTCTACCTGTGGATTGGTTGCTACCGTTGTCAATCAAGCAGAGCTTGCGCGGCGATTGGCTGGAGTGGGCGGACCGGCAGGTGTCCTACGCTCTTAGAGAGGCAGGGTTAGGAGAAGGTGATCAATCT
GGTAATGAAGAAATCAATGTTATCAAGATATGCTAATGACGCATCACCCGGTCTAGATAAACCCATCTATTCACAAGGCTCGTGCTCTGTCAAAGCAGCCTGTCAATTACGAACTGCTTCCTGCCCTCTCATAGCCACTGCTTCTGCTGTAATCTGTGGCGGGCTTTGTTGTTTATTGTGAGCGGGAAAAGAGAAAAAAA
GGCCATTTACACATGTCTCCTAAACGAGGTGCTGCCAGCCAATCACACAGCGAGGTACTTCCATGTTGTTTTTCTATTGGCTGACAAGTTTGACATGACAGGCGTTTGCACTAGCGTAGGCTTCCCCTTTCGCGTTTGAACTAGTGGACAGGGTTCCCCGAGTCTTGATTTTCTTTTTAGACACATCTTGAATGGTAAGT
ATAGTTGCCCAGATCCCATTTGGCCCTATTCAAAACCATGACAACACGAAACAAGCACGGATTTATTCGAGAAAGTTAAAGGACATTGTGCGGGGGCGTCAATCAAGCATTATTTCAGGACTGAACAAATGCAAAATCTTGACTGGAACAAATGCTTCCAACGGGTCTCGGACGCGGGGCTACATTTCCCTCTTTTGTTC
GGGATGAAAACGGGGCTCTAAAAAGATTCATCCTCTCCCGAACATCATCACCAACCATCATTCATTCATTACCTTGACAACCTCTGGCTTTGATTGACAGCTGGAGTGGCAAAAAGCCATGAGACACGACAGTTTAGTTACATGCAGGTTGTTGATGGGCCGGCTGTAACCTTCAGTTTGGTGCTTGACTTTTTTTTTCC
GCCCAAATTCGCCTCCAGCTTCAAGGCACTGACTGCGAGTCTCGCGGATTCACGTGTGACGCGCGCGCGGAGGTCACGGACCCTCAGGATCCCCGTTGGCTGTCAATCACAAGCAAACACCCGCGATCCAGGAGCCCACATCAGCCGGGCACCGCTGACATCACCGCCGTCCGCCGTCCCGAGTCGCTCTGATCCGTGAA
TGGATCTACTAAACCGTAAGAGGGCGGATTAATCGTTTGCATGCCTGGGTCTCTCTTCATGGCCGTCGGGGCGTGGTCAAAGCATAGCGACCGGATCGTCTGTCAATCAAACGGCCAACTTGGGCGAATTGTAAGTGCCCACGGGCCTTTACGTGTCCCCCAGGCCCGCCTCGCACTCCCTCGTCCTAGTAAACAGTATT
GTTGTTTCACATTAAACAGACCTTTTACAAGTAGTCTACTAGGTCGACTAATCTAAAGTGTTCCTAAATGCCACGCACGCCCCCGCACACACTGGCAGACAAGCAATCACTTTCGTGTGTTAAAAGATCACGTGGTGAACTTTAAACGTCTCCAGGCCTCAATGACAGCACTGACTGTCGTCCCCATTGGTCCCGAAGGC
CTTTGACAGGGGTCAAGGTCTATGTCTACATCTTCACATGTGTCAGTATAGGTCTGGGTAGAAGACCTATGGTGTAAATGGGCTTCTACGCCTGTCATCCCCTTAATAGACTTGTCAAGCAATGGCACAGCCCAAGGAGCAAAGCTAGTGGCATGTTGTGCAACGACCATATGGGAAGGTGTCATGAAGTCATTGAGGAC
TATTCTTTTTTTTTTCATTGCTGTCTATTGAAGGCGTGTGCGTGCTGTCAAGGACGATCGGAGAGGGGGAGGGGCAGTGCTATGTCAATGGCACCAATCAATCCAAAATACTTTAGTAGCTGCACTGTATTCATTCATTCATGTATTTATTTAATTTTTTTTACATGTATGCACGTACATTTAAATTAATAATATCAACA
AAGAAAACCGGTTTATTGTTCTGTTGTACAGTGACGGCGAGAGAAGGGCGAGTTAGTGAGAGAGGGAGAGAGAGAGAGAGAGCGAGTGATTGACGTGAAGTGTGTCTGCTGTTGCATACAGTGCAGTGGTGACAGGATAGTTGGTTTATATAGCGGTGACTCAGAGCGAAGCGCGCACTCGCTGCATGAATGAGCGCGCG
CAGAACATCTTATATAGTCGAGAAATGATCTCCTCAAAACTGCAGAAACCAGACTCACACACCATGTGTCAATCAATCATAGATGATCGCAAAGCCCCATAATGCGAATGGTTAAGCACTATACGCATTGATTGCCATCGGGTTGAAATATCAGCACATCTGTCCTCTTATTCCCTGTCCATCAACACAAGACCCAAAAG
ATTTGAACCTTTATCTTTAAGAATGCACGCATGCATTTAGTTCTTTTCAGAGTCCGTTCTGGACGGGTTCTGTGTTGTGGATCATTTCCGGGGATTGGCAGGCTGGGCTGCCCGGTACACTCTGTTCGCTGTCGGTATCGCTGCTCTTTTTAAGCCCGTTAGACCCGGGTTCCCCGGCGCTGTGCGTTTTTACGTGTTTA
ACTTCATTCCCCTCCTGAATCACCCTCTCAAACCCCAGCCCTTGCTTTTGCCCCTAGCGCTCTGTGCCAATCATGCAGCCTCTAGCTACTGATTGATTGGCTCACGACCAATCAATCACCGGCAGCTGTGCGCATATAGTCCCGCCTCCTCGTCACAGCCGCCCAATCGCGGCGCTTCTTCGGGAATTTCCACTCTCATT
AAGGCGATGAACAAACGCAGCGATGAACTGCTTGTTTGCTTGCTTGATTGACTGATCGTCATTACGAGCTGACATTTTGCATCTTTCCATGATTGACAGGTTCGCAATGACCCCCGTTTAACCCAGTCCCGCATTCGGCGATTATGTAACATTATTGATGATTTCATCGCGCTCTGGACAATGCCGGGAATTCTGTGCGC
TGACTTAACTGCTCCTGTTTAAATGGCATATTATTCCAAACATATGCATTTTAATCAACTTGGTCACACTTACAAGAACTGCCTCCAATAAGGCCATCAATCACGTGCGCAACCAGAACCTGACGTGGTTCGTGCATGTGTGTGGGAGGAGGTGAATTATTTGGCCAGGCGAACATTTTGTTAATAAAATAGAATATGAA
TATCTGCCAGCGAATCTATCCTTTCAGCAGAAGTAAAGGTGGGCCTACGTAACGTTGATGGACAAGAGGTCGGCATTTGCATAAGCCTGGTCTTTAACGACAACCTGTCAGTGCAAGGCCACTTAAGATCAAGATGAGACAGCACAACTGATCACTGGCTGACCCAGCCCACGTGACTGTCACTGGTCATTCATATCACT
TGCACGAGTTATTTTTTTCTTCACACCAGTATTCCAACAAGTCCCGCCCTTGACCTGATCACTGTTTGCTGGAGTGACTACAGCTATGTGATTGACTTCCAAGCTGTCCAATCAGAGACTGGCAATGGCTGTGAGGCACTCTCACCAGCCTATCCTGTAATAGGAGGAGGAGCTGGTATGGATACTGGTGGAGGAGATAA
CCCCTTCATGCTCTCCTGTCGTCCCTCCCATCCGCGCGCCTCTCCGGATGTAGTAGCGCGCGCGTGGCTCTCAGCGCGCGATATAAAGCCTCCGCTGAGTGACAGCGCGCGCCTGAAAAGCCTCTGTCCTTGTTTCTAAGAGGACTTACGCCGCAGTCACTCCAGGCAGAAAGACCAGCGAGCATCTCCCATGACATCTT
AATTACTTCTGCACAACTCCCGATAATGCACTGACTTAGTGCTTTGATTTGAAAGATAAGTTTGGGATTATCGAAGGTCTGTGGATGATTGACGCTTCAACAGGTGACTGAGGTAAAACATCTCTCTCTAAATATAACAATTTAAATTGACTGTGTTAAATATTAGCTACCTGAGCTATTAGTTTATAGAGCATGAGGAG
TGAACAGGTTGGCGTGTCTGCTCTATAACTTGAGGACTGCCCGAGTGATATCTGCTAGTAATTCATGGAGTCCAAGTCCAGCGTGTGTGATTGACGCCTCCGGACAGATGCTGGCCGCTTTAGTGGCGCCGGGGGAAGGAGAGGTTTTGACACCGTTAGATTTGTTGTTATTATAATCAGCTGACCGGTGCTGAAACCGC
CACTGGGCGTCGCGTTATTGCAGGTATTGTTGTGCCTGTGGCTTCTCCTCCAGCAGCGTAATTCTCCTCATCAATACTGCAGTGAGATCGTTACGCCGCTGACATTGATAAATGACCACCAAACTACAGCATTTTCTCACCAGTACTGCAGGCTAGAGAAACACAAACTGGAGGTCGAAATAAGCAGGGAAACGTCTGTA
AGGTAACAGCGATTTCATGTCTTTAGCACGCAGACAGCACGCTTTTGGCTTCTAGAAAAAAAGCCTAACACTCTTAAATCGGTTTACAAGCGACTCTGTTGTCTGTCAATCACATCAGTCAATGGACAATTGTGTTTTCACAGCGAGCGTATTTATGCAAATGAGTGAATTAAAGCAACAACCGTGGGATGTCAGATTTG
ATCAAGGCCTGAGAACGGGCACGGCCTTTCGATTTCTGAGGTTTAAGGAGGGGGCGCGCCGCAATGTGGTGGAGACATTACGACAACCCGAGCGCCGTCAATCACAGACCCGTGTGCTGTTACACCGAAGCTGATACTCGACCCTACTGACGAATTGACCTAAATGTCGTTAAATTCAATAAAGTCTGCAGTCACACACA
CAAGAATGAAGATATTTTTTTGAGGAGGGAAAAGACGTGCTGCCCGCTTCTGTGTTTCTATTGGACTTGGCAGATTGGTTGCGTAGTTTCCACGGACGCCTGTCAATCACTGTCAAGCGTGCCAATCACGCGGAACGGAGCTTGAGTAGATTTCAGCACCTCCCAGACCTCGACAGCGCCTTTTAGAATGTAAACATCAG
CAGAGGGAATAGAGCTCGTAAGTTTTTTGGCCAGGCTCCGCCCCCGAGTGGCGATTGGCCAACCGCATCAGCAGGGGGGATACTGATTGGCCCTTCCAGCTGTCAATCACGCGAGATCTCCTCAGGCGTGTGGTAGCCGTGAAACATATCATTTGCCGTGAAGTGATCAGACCGAGGGAGAGATCAGCACAGACCATCAC
ACTAACTATTATCTGATATGTCACTCTTTGCTCCGCTTTCTGCACTGCTGCAGCATGTCGCGCACTCGCATCATCTTATTATTGGACAAGACAACTGTCACTCAACACGCCACGCCCTAGAATTTTCGCGCGCGCTGAGCACATTCAAGATGGGTTGAGGTGCGTATTTGACCTAATTGGCGCTCGGCCAAAACAGAAAA
GTTTACCAGGGTTTGCCTTTATCATTTATTTCCGCGCACAGCTGCCACTAGTTAGCCTAACTGATCAATGGTTTTTATTCAATTAGCCGTTTGTGTAGTGTGTCAATCACGTTGTTTGGGACATCACTAATTTAAGGCTTAGCTTTTGAGGATAATTGGGTTGTGCGTTAGAAATCGATTATGCTGTTGTAATACATAAT
CACCAGCTCTCTGGGTGAATAAAACAGCCGTCTCTCACTCAAATACCTCGGCATTTGGGGGGCGGGGCTTAGCGCATTCGGCGTGTCACTTATCTTGACTGACAGAGAGCACACCCACCTTTGGCGCGCGAAAGGCTTTCGTGTAAAAACACGGGCGAATCAGCTTAAAGCGAAGGCGGATCCTTAATTTTAGTCTAAAA
TGTTTCATATAAAAAATGTCCCTTTCCACTCCAAACCTCACACGGGGGCAGGTGAGTGTCTCAAAATCCTTAACTCGCGTGAATGCGCTTCTGATTGATAGGTCTGGAGTGTAAGCCCGCCCCCGTGGGCTGTCCTTTAGGAGCGATTACTATATTAACACCCGCCGGTGTACTCCGTTCTCCCATGAGGACTTCTTAAC
GTTGTTCACTGGTGTACTTGCACACACTATTTTCTTGCTCACGCAGCATGTGTTGGTATACCACACACAGGCAAGAGTGAACGCGCAAAATGATTGACAGCCAGCAAACGAAGCAAAGGTTTTCTGATTGATTAAACGTGTAATAAATATTTCGGTCACCGAGATCGGAGTACAAATCATTTATACCTACCATTTCATAA
TAAATAAATCTCGTTATAATGGATATATCAAACATTAAAGATTACTTTTAAATTGATACGCGGCTCTCTGTGGTACTTGATTCTGATTGGTCAGTTCAGCTGTCAATTATCTGAATCAAATATCGTTGCCCATAGCAACTCAATATAACTGACCGGTCACATACGCTCATATAATGTATCGTTACAAACAAGCATGTGTA
AGCAGGCAGCGGAGCGGTGCTTCTCCTGTCCTGCCGATATTAGCATAGCGCTCCATCCACAGCCATATAGGGGAGCGCGGGCAAACCCACCGCCGCGGCTGTCAGTCAGTGTCACGAGCTCTCAAAGCCAGAGGAGCTCCATCAAGAGGACGAGCGCATCTGTATCACCTGCGATGCTGCTTTCAAACCCGAAACATGGG
ATTAAGTTTGAACAAGACATCACGCTCGTGGACTCTGAATCCGGAAGCCACGCCCACCGCGAACTTGTGCAACGCCGGCTCAAAGCGATTGGCCAAGGCGCGCTGTCAATCATGGATCCCTGCCATTCCTTCCGTTCCGCCAACGAGACTTTACACAGATGTGTTTCAGGCGTGATCGGTTCAGTTGAGGCTGCTGGGAC
AATGAGTAATGAATGCATTGTGGTGTTGTGTAATGCTGTAGATAAGCAAACGTGGTGTTGTTGAACCTGTATGCTCTGACAGGTCGGTTGATGGACAAGTCCTGTCACTCACAGCTGAGCGCGCGCTCATTCATTTCTGTCGGTCATTCGCGGAGCTGGACATGGAAACTCGCCGACAGTGTTTCAGTCCGTGCTCCCCC
CTCTCTCTCGCTCGCTCGCTCATTCCAGAGCGACAGAACGCGAGTGCCCGAGGCGCGTGCAGGGGCGGGGGCGCGGGCTCGGGCTGACTGACGGGACTTTGACAGACAGACTGTGAAAGGAGAGGCGAGGGAGGAGGGATGACCTTAGGCAGAACTTCAAGGGGAAAGCTGGCACTTTAAGACTTGAAACATTTCACTTA
GTCATCGGCCCCCGGTGGCGGCAGCCCCAGACCCGCCCCGGGCAGCAGTCTTTGCTCGGGGTGCATGCCGTACTGAGAGCCGTGGCTCATGATTGACAGGTCATGCCTGCGGTACGCGTCCAGGCAGCCCAGTTCCCTTCGCTGCTCGTCCAGGCACGAAGACTTGAGCGCCCGGGCGTTGTGAAGGTTGATGAAGTCCG
ATGCTCTAAATACATGTAAGCGCAAACATCAAATCAAGACGTCTCCGCGATGTACGTGTTCTCTTCACCAGGACCATGGCTGCATGTGGCCCAGATGATTGACAGATGATGTCAGATGTGTCACGATGTTGTTATGACTGTGGTGAATCTGCGGAAACGGCTTCATATTAAAGGCAGTAAACGGCGCAGTTGCCGGAGGA
CATTAAAGTGTCATGAAAAGTGAATTTTGTAGCTGTATATCCGTGATGGGCAGAACATGAACAGTGGGGCGGAGTCACGAGCTGTCTATTGTGACTGATGCTTTGTGACGCGTCAAATTGAGCGCACGAGCCAGTCTGCTGGACGGACGTACTTTCTCAAGTGGATCAAAGATTACTGAGGAAAAAAACCCGGCTTAGTC
CTGCGTCTTCTGTTTGGGCAGCTGGAGGTGTTCGGGGTGGGCTTGCTCCGCGCGCACCCGACCCTGCTGAAAGGGGAGGAGCTTCGGTCTTGATGGACAGGCAAACGGGCCAGTCGCATTGCGGAGAGCTCGGCTCGTTAGTCTTCTGGCCAATGGCTGACGCGCGGACGCGGCTGTTTGGAGTCGCTGCCTTTGCATCT
ATTAAAATTCATCATTTCACTTTGCTCATAAAATGCAAAGTACAGAGCAATACAGTACAGTGAACAATCTCACCTGCATGTGGGCGTGGCCTCGTGGATGTCAATCATGCGCTGCGTCACGTATCCAGCGCTCTTGAACGTTTTCCGGACTTGCTGTGTGTCTGACCCTAAGAAAAAAGCATGCATAAACAAACACGGCC
AGGGCAGAAAAGATGATGCAGATTTGCATATAAATGGGTTTGTTTGTGAAATCTTGCTTTCCCAATATGAATCGAGGTTTGCTTTATCTTGATTGACAGGCTGAAATATGATTCTCACACAGAGTTCAGTATTGATTTGATTCAACAGAATGTGTACTGTACACTCTAAAAAAAAATTCCGTAAAAAAACGGTAAAATGT
AATGACTACGATGCTTTGTCCCTGTTTCAGGTCGCTGTGATATCATGAATTGGTCCTCAGCCGCTGACACTGAATGCGCTCCGAGCAGCACAGCGAATGAGTGACAAGAGCCGCAGCACACACGACAAGAATCCCTCCGCGTATATGGAGCGCGCGGGCTGGATATACACGGGTATAAACTAGTGCGCGGGCTTCATTCA
ATGACTTCTGGACTGCCATTATAGAGTTCATTTCATCAATTAACTGAAGGTCACCGTGGCACGTTCACGGTTAATGCTAATTTGAATGCGTGATTGACACGCTGACCAATTTGCATACGACAGGGAGCTCACACTCGCAGGCGTTACACATTTTTATTTATTTATTTAATTACACATTTGCTCGCAATGCATTCTGTCTA
ACAGTCGTGATTTAAATCACTGCCTATTCGTCAAGCTGAAATGACAGCATCTACTAATGTTGCTATTTTAGTGCAATAAATTCCGACAATCAATCAAAGTCCGCTAACTCACACTTCGTACGCAAATAGTCTTACCGTTGCTGTAGAGAAGTTGCAGTCTGTAATGTATCCCATTATTTGTCTTTTCTCCTGTAGTCTCC
TATTATTTGGGAATTACATGGAAACAAATACGCTCCCCGTTAAATACACACACACGGCGCAAAGCACATCTCATTGTAACCACTTAATTTTTTTCAAGCGCTCTGACTGACAGATATGCAGCCGCGTACGCAGGCCCCTGGGGCCACTATATTTGTAGTTTCTCCCCTCGTTTTTCTGCTCACAGTCGTGCAAGTCATCA
ATTATTTTGACCGCTAAGTTCATCCAGCTCCCTTGCCAATGCCAATTTGATTGACTTCATCCAACGTCGTCCGCTGTCGATCCACACTAACCCAAACCCTATTGGCCGAGGCGATCCGTTGATCCAATGTCACCTGGTCTGATTGGGCAAAAAAAACAAAGGGGGTGGGGGTGGACATTGATTTATCTGTGGTATTAGGA
TGTGAAGAGAGCAAACGCCTGCCCAGCTTGGGTAATTGGGTAGGAGGAGTCCTCCCTCTCTCCAATGCCACTGATTTCTATTCACCAACAAAGACCTGTCACTCTCTCTTCAAACCGATGGTGATGGGCAACACGAGCTTGGAAAGCACTTGGTATAGACCTTTTACTTCCTTTTTAACTGGTGTTTTGCCACTTTGATT
TCATTTCAAGTATTGCCAGATACCTTTTTTACCAACCAGGTTTATCATTATAACAACACAGATCACTCTGCCTATTTTCCTGCGGAAAAAGTGATTGACAGGTGGTAGTTCGTGTGTAACTCATCTATTTATTAATTGACTGGTTATGGGTAAAACAAAGAGCATGAGTGTCAGGTAGTTGAAATTGTAGGCTACAATCA
TCTCCGCTGTTATAGCCTGCGCGCGCGTGACGTCAGAAGGGGCTGGCGACCAGTCAGATTTGTAGAATTAGCATAATGATGGTTGTTTGTGTGCTGTCAGCTGACGGGATGAAGAAAGCGAGAGTGGTATTTCGTGTATTGACTGATTGGATGTGCGCGCCTAACGAGGAGCCGTTTGTCTGTACTGTTGAAAAAAGTCA
GGAGGTTAAGGCTGGGTTTAATGCCTGTCTCTCAGGACGGGACGGCTGATATGAATGAGGTGCCTCGTGAGGGCCTCTCCGCGCGAGCCTCATTAGCTGTCCATCAACCAGATCCCCCGGTCAGTCTCTGGTTATGTAAATAATCCTCACCAAAGTCACCATGCTAGCTGTAGTTGATGACATGTTTGTAACATCGAACA
CAAATTCAGAGAGTTTGAGATTACTCTAAATCTATTAATAAAAGATTATGAATTCACGCATCTTTTTTTAAATAAATTGTTGGAGGGCGTCACGTGTCAGGATCTTGATTGATCGGTGACCCCTGGATCTTTAACACTGATAAGAGCCCCATTGACATTCCGCTCGCCTGAGGCCCTCGTGCCTAGTCGGTCGCCTAATA
GCACACAAATTAACGATGCCATTGTTAACAACAAAGCCTAGCTTTCAAGTCATTACTGCCTGTCTGGTCTTAAGTTGGATTCCAGTGTTTGATGTTCGCTGCCAATCATAGTTTTGGCAATAGTTAATCATCTCCCTAATTTATACATAAATGCAGTAGATTGGGATTTAGACAGTCAATCTATGCTGACTGACATGAA
CCTCTCTGCATTCTTTCCCACACTCGCTTCAGCCAATAGGCGCGCGGACTCACCCATTGGGCGCGGGCAGACTGCTGATTGGACAACACCCCCGCGGGCTGTCAGTCACGCGCTGCTCAATCAGCCCTGGAGGGACAAACAACAAAGAGGCGAGTGCAGTCGGCCTGGCTGTGAAGTGATAAGGGGAATTGGGGGAATAC
ATTCATTCAGCCGGCCCGCTTTACCACATATGGGCGGAACGTTCAGCACGAGGGGCCCAAAAACTGCGCGCTTATTGGCACAAAGCGCCGGTGATTGACGTGAGGCAGTCCCGCCCCTCTCCTGCCCTGGTTATTGGCACTTTAACGAATCCCGGCCACTGCCTCGGTGTCTGTGCGCGTTGACAGACCGATGAGACTGT
CAATAAAACTTATGCAAAACAGATCAGAGCTGGCAATGTACCGATAAACATTTAATTTCTGACTAGAGAGTGCATTTGTTTGTCTTAAAAGGCTGACTGACAGACAAGTGAACAGACCAATCACATCCCCCATGTTTTCAGCTGGGTCACAGACACTGACCTCGGTGAGAAATGTATTGGATAGCAAACACAGAAAAAGA
CAGGTCAAATAAGTCGTTCAAACTTGCTTGCTTTGGTAAATTAACGCTCACTCGGATGAGGGAGATGTCCGGCTATTGGCCAAGAGTTAGAGGGCACGTCATCCCCATCCATCACCGATCGAATGTTTCTACAAGGCATGTCCCTGTCTAGATCGGTGCCTCCGTCCTTTTGCGCGCTATGTGTGGCGTCTGTGGATGGA
ATGGGCAGAGGATGTGACGGGGTTCCCCTCCGAAAATGGGCACAGGGGCGTGACGTAGCGGAGACTTTCCTGAAGACCATTGCGGAAAAACGCTTGTGAATGACAGGCGGCCATTATGGAGGAGTGCGAGGGGGAGAGCGACTTTTAACACATGAGCTGATCCGCGGGAAACGGCTGCAGCGGCGCAGCGCACATAACAG
GTTATCCACCGCCCACATCACCTTCCTTCGCGGAAGAGAGTCTGCTATTGGTTAAAGTTCTGGCGAGAATGCGAAATCTGCTCAGCTATTGGCTGAGAGAGCTGTCAAACACATAGATCGCTGATGCAGGTTCAGCGAGGACGTGCAGGAGGAGACCGCTGGAGAGAGAAGAGGAGAGGGGAGGATAGAGTCTCCCAACC
GCATAACAAAAACATTTTTTTCATCCGCTGCCTGAAGCTCGGCGCATGCGCGCTCTCTGTTTGCTGTCACTAAAACATTTTTCTTCGCATTGGAAACTGTCACGAGTGACGTCAATCACGGAGCTCTGACCAATTAGAGCGCTCGGTGATTGTTTGGCTCCACGGGCTGCAGCGCCTACCATGAATCTCTATTCAGTATA
GGAAATGAGTCGGACTTCCCAACACTACTAACATCCCGTCTTCTTCATCACCTTATAGGGTTTGGGAAAGTGCCCTTGATTGGTGTATGGTCATTTCGGCTGTCAGTCATTTGACGGAGGGCGTGTTTGTAACACTGAAGGAGCTATCCAGTACTGAAAGGGAAAGAAAAAACATACATTGAAAAAAAGGGGCGATAAAT
CGGAACCGCCGCTGCGTTTCTCTGACTCCCTCCGTTCGCAGGCGCTGCGCAGAGCAGACACACCGAGACCGGGAACAGCGGCGAGAGATGCTGTCAGTCCTGCGCGTCATCTCCGCCGCCCCGCCCACTTCACCCGCGCCGAGATAACGGAGAGCTGGGGCACTGGTTCAGAGGTTAGAACCGGTAAGAACTCACATTTC
TTTAACAGGAGGTTGTCAGGTCAGGGGCATGCATGCAGTGGGCCATCCGTCTGTTTGCAGCAGAGTACTTCTAAAGACCCAGAGAAACACAAAGCATGGCCTGTCAATCAGAGCACCCCAGTCCCCTGGTGTAGCATTGGAGAGGCCTACTGAGAGAAGAGGAAGGATGGCAGCTACCACTTTCTCTTTGGTAATGGGTG
ATAAAAATGAAAGTGGAAAACCAGTATGTCACTGGCATTACCATAATGTTACATTAAGTTGTCCCATGAGCTCACAATAAAGCGGGCGACAATTTGGAAGCTGTCAATCAAGAACGGTTCCGCCTCCCATTCACCTGACACTTAAAAGAGACAGAGAAACGTTTGCTCTAAGGACAAGACAGTCAAATTTTCACGATGGT
ACGACACTGTTCACTGCCGTAATTGGGTGTCTTTAATCACAGGGAACAGTCATGAGCATCAGTGTCATTGTCATTGTCATTAGTTTGCATTGTTCTAGATCGGCTGTCCATCACATCGAGACAATTAGATGCGGACAGCAAGATGCCCTTATGAAGTCCAACGAGAACGCCGTTCTCACTTTATTATTATTAAACATCAC
TGCGTGATTTTAGCCCCGATTTTGGCTCGCCGACAGGTTTTGAGAAATCGCCGACAAATGCCTGAAATCACAGTCAAATCGCTGCTCGTGCACGTGAGTGACAGTCACACAGTATGAACGATCAAAGACGCGATCTGAGAGAATCGCCGATGAGTCGCCGATGCCTGTGAGATATTTGGCATGCTAAATATCTGGAGCTG
TATTTTCATTTCTAGGTGTCATATTACGATTTAAAAAATCATTCGTCAATTATTGACCCATCATGTGAAAAGCGCATTTGCATTTACCCCGCGTGACACTGACAGCTGTAGTTCTTCTTTGAGGCTCTGCGGGGCAGCAGAGAGCCAAAATGCCCCTCGGAACCAAAGATGCGCTTCGTCTTCAGTTTCTCCGCACAGAG
GGCTTAAGAGGTCATTTCATTATTTAGACACACTGCAGAAGAGCACGCTTACTTGAAGGTTAAATTGTGCATACACACATCGGTCTGTAGCCAAGTGCGTGTCAGTCAAAACACCTCTTAGGGCCTTCAATATGCTCTCAACTTTGCTGTATGTGCAAAATGTTGAAGGATCGACATGGGATATGAAAGTATAACATGCA
CTCAGAGTACTTGTCGAGTTCATCCTCAGTGCCCTTCAGTTTCTTCTGCAGTGCGAGCAGATCATCTTCAAGCTGCGCGTGATTGAGCGATTGATTGACAGCAGTGAAGGGCGGGAAACAGAGTGCGCAAGTGGAGTGGCGGGAAAGGGACCGACAGAGAAAAAAAAAGACGGAAAGAAAGAGAAGTTAGGACAGGAATT
AAGACTGCTTTACACTCAGGGCTGTTTATGCTAATCAGGGAGAGATGGTCACTAGTGGGCGGGGTTTTCCACCTCTGATGACACGTACAAAGGGAGAATGTCAATCAAAGTGTTTTTGCAGACTGTTTTAATCAAGTGCGATTATAAACAATGATTAATACATTTTTTACCATTAGACGCTGGTTATATTCACACACTGC
TGCGTGTGTGTGAGCGGACAAGAGAGAGAGGGAGTTTTCAGAGTAGGGCGGGGCCTGTGAGACACTAGAAATGTCAATCACCCGAGTGTTGTGAACAATCCCACTCGATCTAAATGTGACCTCGGTGCACCGCAGACCGGAGAGCGGCTTTAACTCTCAGCGAGACTCTCCGCGAGTTTCCCCGCAGTCCTCCCGGTGTC
