# Supplementary material for: TALE factors use two distinct functional modes to control an essential zebrafish gene expression program
Source: eLife. 2018 Jun 18;7:e36144. doi: 10.7554/eLife.36144 (PMC6023610; doi:10.7554/eLife.36144)
Supplement: Figure 3—source data 1. [file elife-36144-fig3-data1.zip › Class4_MPADsZv9_nearDEG.txt]

TGATAGCCAATCGGCGTCGTCTTTATCTGAGCGCGACTCAGGGCGATTGTGACGGCAGAGGTGCAGTGCTCGGATAGGTAGACGTCTGTTGATTGACAGTCTCGCTCGGACTCGGTAGTAGATTCAGTGTGCTGTGGCTTTGGCGCTGTCCACACGAGAGCAGGTTCTGAAACGCGCCGTGCGCTCGTGCAGTGTTTGCG
TGCGGTCGGTATAGCCTAACCTGGAGGAGCCGTGGCTCGAGCGCTGGATGTTCAGGAGGAGAGAGTCTCTCCAGCGCACCGTGGCTGTGATTGGACGACTGCACTGACAGCTACGCTTCTGATTGGCTATGAACAAACGCCCGTCCCTCTTTCACTCCAGCTACAGGACCATTCATAAACTAAACAATTCCAACACTCAC
AATCCATAAATAGGATTATCTCGTTCACAATGACACATTTAAGCGCTGAATCTGTCATAGAAACCGTATAGTCGAAATGTCAAAAAGCGCTGAAACGCGCTGTCAATCAGGGCGCATTGATTGCGGGCTTTGGGTTTAATCTGTCATCAATCTTAATTTATGCCAGCATGACAATGTTGAAGGGTCGCTCTGGGGAATTT
CGCTCTTCAACCCTCACTCAAAGTTAACCCGCTTGCAGGCTGCTAATGAGAGAGGACTGCTTCAGATAATGGTGTGATCCCCTCATTAACGGCGGATAGGAGGGGGTGACTGACACCGTCAGAGCGCGACGAAACAAACTACACCCCTGCCGCGATCCGCACAGCTGCCTGTACAAGCGAACTCGGGCTCGGGTAAATGA
TCTTGCATCTGACCCTTCTTTACATGGATCCTCGCTCTCTCCGGGGTGATGAAGACAGCCATCCCGACACACCACGAGCGATGCCCTTGAATGACAGCTGTCAAAGTTTCTGCTGCTCGTCTTGGAGTTGAGGATATTGTCAATGGTGAACTTCAAAGAAGCGGGTCGACATGACGCGTCCTCCTTGCTCATATTCTCCG
CTCATCATGGCCGTATACGAATATTAAAAGACTTAGATTAGATTAGCATATATGACCTAGTTCAGTTAAGTTCTGCATCCAACCTGTCACTCATTTGCTTCTGAAAACAGAGACTGATGGCGCTGCAATATAGGCTAAAGGCCTAGTCTAGTAATCCAATCAAGATATTATGTCTGTATCTTATTTCAGCCCCAAAATTT
TTAGACTATCGTTTAGCATCAAAATGCACTCCAAGTGTAGTTAGACCCCGTCGCTGTCACTCTCGCTCTAATCACTCTTTTCAATACTGTGGGAATCCTCGTGTCGCCTATACGACAGCTGCACTTCAGCCCTGAACGTGTGTGAGAAAAATAAAAGTTGTATTCATCGATTTTCTGGCACCTGGTTGGGAAAAAAGGTC
AGAAACGGACACATTCGGTGGCTCGTGAAGGCAGCTCGAGTCTTACCTCTGTGAACGCTGATGATGGCCAGAGTTACAATCCAGAGGCAGGTCATGCTGAAGCCCATCTCCACCTCTGTCACTCAGAAAACACACCGTCAATTCATCTTCTTTACGCCGGACTCTGAAACCCCGCGAACCGGTGCTGATAATGTCGCGCG
CCGTGTACACTCAAAGTAAGTTCATTTTAAGTCTGCATTGGATGGTGATTTGATCTGGGAAGATGTGGGCAGGAAAGGAGGGGTATGTCTTAAGTAGAAGTGTCAATCATTTTGTTTCTCTGACGACAAAAAGAGGCATTAGAACTGTCTTATGCTAAGACCTTATCGCAATGTGTAGGTTAGTTAATACATTAGCATAT
GCCTTTCACGCAGGGTTTGACATATTCTAGCTGTTATCAGATTGATGGGCTGGTTTGATTGAAGTGGCTTTGTCATGCAAATGTCAAGCGCGTGATGGATGGTCGCCGTGCGCTGACAAACTTCTGGAGGTCCCCTCACCATTGGCGCCGTGACGTCTCACGTGACCAGCAGCTGAGGTAAAGATGTGTTATAGGGAAGC
TTTTACATCGAGCCAATAGGAACATGCTGTCAAACACCGTCATCTGATAGGCTCGTTGTAAGCGGAGCTTCCCAATTGGCTGCCTGGGGTTTGCTGCGCGGATCTTAGAGTTGAAAGGCTGGGAGAGACTCTCATCACACCGCAGTGACAGATCAGGTTGTCTAAATGTCGCTCACTGATGTATAGGTAAAAGTGGTCTA
TTATCTTGATTTATTTATTTAAATTCAAAAGCAACCAATTGGAATAGCCGGAAGGGGGGTCTGGGGGTCTGAGTGCCTGAAGCGAGTTCTCTAGACCTGTCAATCTTGCCAGTACTATCCAATCAACGAAAGCCTTACACCCGACTTCCTCGCATTTGGGGAAAAGACGTGGACGATGTACGCAGCACAGGGTAAACACT
CTGTCCTCAAGCGATTGGCAGAACATACAACAGTTGGAGGACACAGTGGGGAATAGAGTTTAGAAATGGCACTGCGGGTATTGGACAGATTTCGGTGACTGGCAGTTAAGAGAACGAAGCGATTGGCTGTCTTTCAGCGCAGAGGCTCAGCGGGGTTCCGCCCCCTCACTCTCTTCATCACTGTTCACTCCAGAAAGTTG
CATGCGTTTATTTAGCAATGCTTTATTTTTCCGATTTCAGTACATGCAAGATATTTCATCATATTCTGAGATGAAATCTGACCACAAAGCCTTAAAGACAGCTGTCAGTCATCTTCTAACACTCATCATCATCACCAGCTCATCTTGACTGCAGCCCGCCGGACTTTCGGCTGAACAAAAGACATGCATATTAAGGCCGA
AGAAAGAGAGAGAGCATTGTCATAATGAAATGTGTGATTTAAAAAAAAATAGATAAAGGTCGTTGCCATTGTTCTGAAGACTTATGGGTTTGATTGACAGCCTGCAAATTCTCTTCGTTCAGTTGTAAAGGAGATCAAAAGAAGGCTCTTCTCTTTGCCCAAGGCCACTTGCAATTTATTTAGGAGTTCTGCGCTTGTGT
TGTCAAAACGTCTTAAAAATGTTTATGAGTGAATAACATTTGCCCAGTAAGCCCAGTGCACGACGCATTATCCCATGCCCAAATAAAAAATTTATGACTGACAGCTGTAACCTGTAGCCTAGTCTGCCCTTGGTCTTTCAATGGCTGTGATGGTTATCATTCGCCGACATGAATAGATAAATACCCCCCAAAACATCCAA
GGCGAGTGTTGTCATGCTGTAAACAGTCACAAAGACATCTGGTCACTCCCTCCTTGCGCGCGCGAGAGCGGATAAACCGGAGCGCTCAGTGATTGACGGTGGGAGTGAAACTGCTCAGCTGAGGTTGAGCAGGAGACGCGAGGAAACCCTACTGCACACGGACCGTCCACTGGTACGGATGCGGGTTTTTTTACTTTATG
GAATGACTTGGGGAAAAAACTGGTCGACTTTGTGAAAAAGCTTAAACAGCACTGGTTAAAAAGTCTTCTTCGTGAGGTGTAAATTTGGAAGTGATTGGCAGCGATGAAGAGTGTGGCGGAAAGGTCTGTGTTTCAGTCTGTGCTCTCAGCACTGCAGCAGACTCATTTAGATAACAGCCATCTCACCCTCTGCCCCATCA
AACTCCCAAACTCCGTGAAAGTTTGTTTACTAGTTCTGAAAGAACAAAAATATTGCTCGTTTCGCTTTCAAACGGGCGCCCGTGATTGGCTGTACACGCCTGTCAATCATACACGGGGGCGGTGTCAGCTGACATATGATAGTGAGTTCCAGTAAGCGCACTTGGAGTTTTTAGTACACAGACATTCAACAAGAAGCGAC
TTTATAAACACCACTTTATCGCATTCCACAAAACAAAGATCTAAATTGTTTCGAGCTCCACGGGCTTAGCGCCAAATCGAGCCTGAACAAATAGTTTGACTGACGTCCTTTGACGACACCAAACACGTGATCGGCATTCTTTAACCAGGTTAAAGACTAGCGAAATGGAACAGAGAAGGGATGCATTTAGCTCAAAAAAC
AGAGGTGCTGCAGGACACGGAGTTCTTTTGAGGGAAGAAGGCAGTGTTTGTTAAGACTCTCGAGCGTCCAATCAGCTGAAAGCTGCCTCAAAAAAGCGCGTCCATCATCCTTTCTCAGCCAATAAGCGTGGTCGAGAGGCGGAGCTCAGGTGCGCGCCTCTGCGTCCACTTGGCAAAGAGCCTGGGAGACGCCTGTGGCA
TCAATGAATGATTTAACGGAACCCCGTAGTCCAGCTCAATATTACGAGTTATGAATTTATGAATGAATGTTGAGACAGAGTTGTCCATCATCCTTCTGACTGACAGCTCTGAGGCGGTAAAGTATCATCAGCTCTAACAAACTTACCGGCATCATGATTGCAAGACGGCGAAATCAAACAGAACGACCAATATATAAACA
CTTTGACAGGGGTCAAGGTCTATGTCTACATCTTCACATGTGTCAGTATAGGTCTGGGTAGAAGACCTATGGTGTAAATGGGCTTCTACGCCTGTCATCCCCTTAATAGACTTGTCAAGCAATGGCACAGCCCAAGGAGCAAAGCTAGTGGCATGTTGTGCAACGACCATATGGGAAGGTGTCATGAAGTCATTGAGGAC
ATTTGAACCTTTATCTTTAAGAATGCACGCATGCATTTAGTTCTTTTCAGAGTCCGTTCTGGACGGGTTCTGTGTTGTGGATCATTTCCGGGGATTGGCAGGCTGGGCTGCCCGGTACACTCTGTTCGCTGTCGGTATCGCTGCTCTTTTTAAGCCCGTTAGACCCGGGTTCCCCGGCGCTGTGCGTTTTTACGTGTTTA
CACCAGCTCTCTGGGTGAATAAAACAGCCGTCTCTCACTCAAATACCTCGGCATTTGGGGGGCGGGGCTTAGCGCATTCGGCGTGTCACTTATCTTGACTGACAGAGAGCACACCCACCTTTGGCGCGCGAAAGGCTTTCGTGTAAAAACACGGGCGAATCAGCTTAAAGCGAAGGCGGATCCTTAATTTTAGTCTAAAA
CTCTCTCTCGCTCGCTCGCTCATTCCAGAGCGACAGAACGCGAGTGCCCGAGGCGCGTGCAGGGGCGGGGGCGCGGGCTCGGGCTGACTGACGGGACTTTGACAGACAGACTGTGAAAGGAGAGGCGAGGGAGGAGGGATGACCTTAGGCAGAACTTCAAGGGGAAAGCTGGCACTTTAAGACTTGAAACATTTCACTTA
GTCATCGGCCCCCGGTGGCGGCAGCCCCAGACCCGCCCCGGGCAGCAGTCTTTGCTCGGGGTGCATGCCGTACTGAGAGCCGTGGCTCATGATTGACAGGTCATGCCTGCGGTACGCGTCCAGGCAGCCCAGTTCCCTTCGCTGCTCGTCCAGGCACGAAGACTTGAGCGCCCGGGCGTTGTGAAGGTTGATGAAGTCCG
TGTGAAGAGAGCAAACGCCTGCCCAGCTTGGGTAATTGGGTAGGAGGAGTCCTCCCTCTCTCCAATGCCACTGATTTCTATTCACCAACAAAGACCTGTCACTCTCTCTTCAAACCGATGGTGATGGGCAACACGAGCTTGGAAAGCACTTGGTATAGACCTTTTACTTCCTTTTTAACTGGTGTTTTGCCACTTTGATT
TCTCCGCTGTTATAGCCTGCGCGCGCGTGACGTCAGAAGGGGCTGGCGACCAGTCAGATTTGTAGAATTAGCATAATGATGGTTGTTTGTGTGCTGTCAGCTGACGGGATGAAGAAAGCGAGAGTGGTATTTCGTGTATTGACTGATTGGATGTGCGCGCCTAACGAGGAGCCGTTTGTCTGTACTGTTGAAAAAAGTCA
CAATAAAACTTATGCAAAACAGATCAGAGCTGGCAATGTACCGATAAACATTTAATTTCTGACTAGAGAGTGCATTTGTTTGTCTTAAAAGGCTGACTGACAGACAAGTGAACAGACCAATCACATCCCCCATGTTTTCAGCTGGGTCACAGACACTGACCTCGGTGAGAAATGTATTGGATAGCAAACACAGAAAAAGA
CAGGTCAAATAAGTCGTTCAAACTTGCTTGCTTTGGTAAATTAACGCTCACTCGGATGAGGGAGATGTCCGGCTATTGGCCAAGAGTTAGAGGGCACGTCATCCCCATCCATCACCGATCGAATGTTTCTACAAGGCATGTCCCTGTCTAGATCGGTGCCTCCGTCCTTTTGCGCGCTATGTGTGGCGTCTGTGGATGGA
CGGAACCGCCGCTGCGTTTCTCTGACTCCCTCCGTTCGCAGGCGCTGCGCAGAGCAGACACACCGAGACCGGGAACAGCGGCGAGAGATGCTGTCAGTCCTGCGCGTCATCTCCGCCGCCCCGCCCACTTCACCCGCGCCGAGATAACGGAGAGCTGGGGCACTGGTTCAGAGGTTAGAACCGGTAAGAACTCACATTTC
ACGACACTGTTCACTGCCGTAATTGGGTGTCTTTAATCACAGGGAACAGTCATGAGCATCAGTGTCATTGTCATTGTCATTAGTTTGCATTGTTCTAGATCGGCTGTCCATCACATCGAGACAATTAGATGCGGACAGCAAGATGCCCTTATGAAGTCCAACGAGAACGCCGTTCTCACTTTATTATTATTAAACATCAC
