# Supplementary material for: TALE factors use two distinct functional modes to control an essential zebrafish gene expression program
Source: eLife. 2018 Jun 18;7:e36144. doi: 10.7554/eLife.36144 (PMC6023610; doi:10.7554/eLife.36144)
Supplement: Figure 3—source data 1. [file elife-36144-fig3-data1.zip › MPADsZv9.txt]

TGAAAACATGACAGACACTGTTTGGACAGGGGCCGCTGTCATTGGCTGATTCAGCAGTGGGCGGGGCTACATGTGAGTTTGATCAGTGACTGACAGGAGCTTCTGTGGTGGACTGCGATGGAGTCGCTTGTATATCGTCTGCTGTTCTTCATGCTAATCACTCATCATGTGTCGTCTGGAGATCAGCGTACAGGTGAGAC
GAATTGCAGATAAGCAGAGGGAGGTTATGGCCTTTGATTAAAGTTTATGAGGGTAAATTATTGTTTTATCTTTTTTGATCTTGGTGTGATCAACCTGTCACTCACATGAGATCCACCAATAGCAAACAACAACTATTCAAATATTCCTCATGGAGAAAACCAAACCACACCCACATTTGTTAGTTATTCAGAATCTTATA
GTGCAATTTATGCATTATAAAGTTATAGTATGTTTTTTTTAAATGCACATTTTTTAAATAAAAGGATAAATACTGAAAGTGTTGTGTTTGTGTGATTGACAGCTGTCAAAGACGGCTCATGATCTGAGTAATATGGCCAGTATTTATCTGGTGGATGTCGACTCAGCTCCAGTTTACAGCAGATACTTTGACATCAGCTT
CAACAATTTGTATAGAAAACACTGTTATATGTAATTATTGGGTATCATATAGTATACCTCTATTTGGGGGCCCTCATATTTCCTGGAGCCCTGAGCGATAGCTTACCTTGCCCCCGAGTACACGCGCATGCGCACTGCAGTTCCCGCTTTGAGTCCTGTGGCGGGAGTATTGAGGAGGAGACACTGGTCTGGCGGATGAG
AAATGACAGGTTGACACCGTCCTCATTTCAGCAAACACCAATCAGAGAGTAGAATGGGGAGGGAAGGGTTTTTGATTTGATATTGGTTGATCGCTTGTGAGTGACAGTTTGACCCCGCCCCTATTGCAGTAAACACCAATCAGAGAAGATATGTACAGTATGTATGCATGAATGTTCTACTGAGCTTATGTATGCTGTAA
TATTATTATTATTATTATTATTATTATTATTATTGTTGTTGTTGTTGTTGTGAAGGAAAAATTTGACTGTATTGGTGGATTTGTGATGATTGACAGGTCCAGACTCCGCCCACCTTGGGCCCCTGTAAGCTCTGGCTTTTCGCAGATCCAGGAATGTGAAGAGAGTCTGATCGCTCGCTTCACGCAGAAATTACATGTTT
GACAGGCTCCGGTTTGTTTTGGTTCTTCTATTGGCGCTCATGACTATCATGCAGTGCTCTCATTGGCTGCTGGGACTCGGTTACTATGTTGTGATTGGCAGGGTTTGCACATGACTCAGACTGAGGTACAAAAACATTTATTGTAATTTTAATTTAATTGACATTAGATTAGTCGTACAATGGTAAACAAAAATAAACTA
CATCGCGTTCAACTAGACCCCGCCTACTTCTATTTTACCCGCGTTTCGCAGCCAACAGGATGATCAGCTGCTGAATCATTTGTGCGTCACGATGACTGACACACGAGCGCACCAAACACGCCAATCATTTAATTTCATTCACCAGCGCTAGCCAATCAGGCTGGCTAAGCCAGCGCGTCACTAGCCAATCACGTCCTTCC
TACTGAGAACTGCATCTCTGCTGTGGCCAAAGTCATGAAGTACCGGCCCGAGTGTGTGAACGTCACCGAAATCCTCCCTCACTGGCTCTCCTGGCTGCCACTCAACGAGGACAAAGAGGAAGCAGTTCACACCTTTAATTATCTCTGTGACCTCATCGAAAGGTGCGCATTTGTTTTATTTGTTTAAACGTTACAAGAGG
AGGCATAACGAAAGCAAACAGGTGCACACTACATTTCCCAGAAAGCAACGGGTTAGCAGTGAGTTCTCATTTGCCTCCGTTTGCTCATTTGTCGACTGAGACGTCACTCAACACCTGCCAGCGAATCAGAAGCGCGAGATTTCGCAGATATGGGTCGTTTGGTATTGCACGTCTGGGTTTTTAGTTTACACATTATGAAG
GATACATGCACTTCTTAACCCTGCCAGGACTGCCATTACTGGGTGTATCTCCGGGTGAAATGTGCTTGTTTCTCTTTTGTGTTGCTGTCGTGATTGACAGCGACACTGAAATACATGCGAGCCTGGCCGGAACTGCGGTTCTCGGGGGTCACTGTTCATTTTTGAAGAATGCTTTTGGTTAAGAGTTTAAACTTAATAGC
GACATGCTATGCGCTACTGGCATTCGCACTGTTGGTTCAGCACGTTGGCGCATGTTTGTTATTTTGCCGAGGGTTTGAGTGACAGGCAGCCAGCTTTCACCCCTTACTAGGGATGTGCCTCCTTTTTCATTTACGCGGCACAAGGTGGAAAAACAAAACCGTCCCGATCGCTCGAGTGCGTCGTTTTCCGGCTTGCCTCC
GCGTGGGCTGTGAGTGCTGCAGTGAGTGTGTTGCTCCTCCTCTGAGCTGCTGCTGTAGGTATAAAGTCAAGCTGCTATCAGCGAGTCTGTCAGACTGTCTCACTCATACCACATTACAGGTACGCAGTGAGAGGGCACGAACTCTTCTTAATACCTTCCCGGCAAAAAACAAATCCAACTCCAAAGCAAAATGGTAAGTA
AAGTACGTCATATCATAATGTCGTTCAATATTTTTAAACTAATGATTTTTTATTGTTTTTATAAATTATTTTATGAAGCCGCCGGAGGCCGACTGACTGAATGATTGACTGGGCGATCGGCCAATCAGCTGACCCACCCTCCTCCTCCCTCCCTAAACCCAACCAGTTTAACCCATTGACCTCAAAAAGAAAAGCCCTCA
AGTCTTTTTTCTTTTCTACTTCAAATCCTTTAACTCTCATAGCCGTTTCAGGAACTCTTCCTCTAATAGTAGCACTTGGTTTAATCTGTCGGCCTTTTTGAAGGCTGTCCGATACTGCTGATGCCACTTAATGGGGCAATTCACACTTGTAGCGACAGAAAAGCATTTCTCTTTTGTTATGTTAAAGTTATAGTTCTGAA
GAAAAGTCGAGATAGTGAAAGGTTTTCCCGAGTTCGCGCTCGCTGGAGTCCAGAGTGAAACCGGAAGCTGCAGATAGTGAGAAACTACCGTGATTGACGGCCTGCTTTATGAAGCTACAAACTAGAATCATTACTGAGGAGAGGAGGATGTACTTGAGAAAGAAGTAATAATCACTCAATGTAGGGGGGACGGAGTAAAA
ACGAAAACTTTGGTGGCGATTCAGAAAGGCGGCGCTAAACTTGCATAGTGGGAGGAGCTTGATGCAGTTTGGGCCATTTGATTGGTTTTCGGAACTGTCACTCACTACATACATGCCTGTGAAAGGCGAGCTATTTTTAGAAGGCTATATAACATACGAATCAGCGTTCGAGCCTCATTCGAAGCGAGAGCTTCAAGAGA
TACAGGCTCAGGTAATCTGTTGTGTTACAACTCAGTGCCCCGTTCCCCTCCATCCGCCGCGATAACAGCGAGCGCCTAATAGGAACCCATCAATCACAATAAGCTTCCAATTTCGCCCGGTGTCTCTACACTCTCAGCCACTGTTTAACGTGCTCTAATAACGGTGATAACATACTTCTATAGCCGCAGATAGCGGCCCG
AGCTATATAGTCCATCAGTAACATTATGGCGTCAATCAAAGCACACCTATAGCAACCAATAATAATGTGACCTGGCGAGCTCCAATGATAAAGCAGCTGTCAGCGTGAACGCCCCTTTACACGTCATAATGGACAGACGCCCAAACAGCTGAGTGAGTGGACTCTCTCTCTCTCTCTCTCTCATGTACGCGCGCACTTTA
TGTAAGCCTGTATCCTCTCGAAGCTAGTGGTGGCGTAGCTGTGCTACGTGCTAAATGTTTTGGGGCAGAAGCGCAGGGAGACGCCGCCTGTGATTGACAGCACACTCACCGCGTTGCGTTGCTGATTCAGTCGGGTTGCTCCTGGAATGGGGCAGTGGAAACTTTAGTTGGCTTAAATTTGTACCAGGAGAGAAGAGGAA
GTTGTCAACGACCAGGGCAGCGATTTCCTCATCCATGGCTGTAGGGAAAAAAAGCGAAACTGTTAAAATATGAATGGGTAGTGTCTTTTATAGGCGGTGATGACTGATGGATTTGTGACGTCTGGCCAGTAGGCGGCGCAAAGGCGCAGGGTTGAAACCAAGAGATTTGAGACAAAGGAAGTGGCCAGGCAGCCTCACTA
CCTGTTCGTACTGAGTGTACTTGAGGCTCAAGTATTTGGTGTGGCAGCGCACATAAACAGGGGCGGTGTCTTCATTCGTTGTCGCTCTATGACAGATGACTGACTGTTCACGCGACCAATAAACATTTAAGCTGTTTAGGCCAGTACACGCCCCCAAAAATATGTAGCCAAGGAGAATCGAGTATAACTCTAGAGGGAGA
TTGCACATTTCCGCGTTGGGACGGATCTGGTGATGTCACTCAAATCAAAGAGCATACAGTAGAAAACTGGAAGGCACGGCCATGTTGGGTTGATTGACAGCGCGTGTGGCCAATGACGTGCCGCTGCGGCGAGCTGAAAGGCGGAGTTTCGAGAAAGCTGGATGTCATTTTGAAACACGTGTAACAATAACAGTTTGGCC
ACACACAAACAACAAAAATGTACTTACACAGAGAGAGAGAGCGAGCGAGCGACCGGAGATTTGCGAGTTCCACTCGACTGATAGTCTGACAGCTCTGACTAATCAATCACTCTCTCTTTTCCTCCATTCACTGAATAAACGAAGAGAAAAAAAGAAACATGAGTGTAGCTTTCCCTCATTTACACTGAATACATTTTCAC
TACTTGTGTACAACTGTTGGCCAAGGCTGGTGCTCACAACGTTTAAGACAAAAGCACGAATGTTCAGCAACAGCATAGAAGCTAAATATTTGATTGACAGGCCATATCTCATTTCAGTTTTGAGATAATGCAGAGATCAGAGTCCAACAAACAAGTTTAACTACACAATCCATACAAACACACGCCGTGCTTCCTAAATA
ATTTAACTGGCAAAAAAGAGAGAAAAATCGTCTGACGTCCATACCAAAGAATTATGAGGTTGGTGGTTAATCTCAGGGCTTTAACAAACCTCCCCAAGGCTGTCAATCAAACACATTGTCAAGGGATCTTACAGAGTAGGCTACATTTAGGTGGTTTAATTATATATAATAGATAAGCAACATGTAAAAGCAACTTTTCA
TCAAACAAGCAAGAGAGAGAGAGTAATCACTAATCACTCAACATTCAGCTTTTGCCCTCACTGGGACACCTTTGTTAGCACTGTGACACTGATTTCTCCTCCTGTCCATCATCGCTGGCCCACTAAACTGAACCTCAGGGGGAGGGCGGCTTTAATTCCTCTGCTTTATCTGGCCGTTTTGCATCATTTTACCAATTAAT
TTCCCTCTCTCTCTCTCTCTCTCTCTCTCTCTCTCTCTCGCTCTGTTCTCCCGTATCTGCTCTCATGTATTCTCAGGTTCTGTTCATTGGTCCATTCAGCTGTCAGTCATTCCTCCCCGGTTACGTCATTCTTACGTCACATCCAATGAGCAAAGACCACCCGTGTTAAAAGCGCGCGCCAGACCACTCGCTCGTTCTTG
GCTAAATGATGTCTTGAAAGGTCTAGATCGATGCCTGTCAACGTTTTGCGCAGCGGAAAGAAGCGACAACCCAAATAAACAAAGCGATGCTCGTGTCACCTTGTCGTCAATAATGTTCTTGATGAAGGGAAAGCCATCAAACGGTCCTATTGATTCAGGTCATGCAAATGAGAGCCTATTAGTGCCGCTACGTCTCGGCC
AGAAGAAGGAATTTCTAGGACGTACCGGCGGGAGTTGGGGTGAGTATACCGTACAGATGTAAAATCGCTCGATTTCAGCACGTCGGACAGCGCAGTGATGCCTGTCACCGCCGTTTCTATAGCAGCGGGTACCCACAGTCTGCCAGTCTGGTCACGATGCAACCTGTATGATTTGACTTTGCAGCAAATGTCTCGCGGAC
CACGTGAATGGCAGATTAACCTGCTGCTGCTGCTTCTCCAATATGGAAGGTATTAAATATGAAAGAAATGTGGATGATGTGTCGAGATGATTGACAGGCACGTATCCCATCAACTTAACGGTCCATTAATGAGGAAGTAGCATGTCTCAAAGTTTGCATACTCTTCTGTTACACACTCATGTACTTTTTCTTCACACAAA
CTCCGCTCGCCTGCGCGTCTGGTGTGAAAGCGCACATTCCTCTGTCCCAGGACATTGGCGGCGGGCTCGTTGACGGCACGCGAAGACGTTTTGATTGACAGGTGAATATGTCCTGCTGAATTTCCAAGCTGTCCGGCGCCCTCATCCGAGCTGGCACATTTATCAGATTCACAAAGTTCACTTTCGGTGCTGACCAGAGC
TGTTTGGTTAAGGAGACATGAAAATATGCAGAGCTGGTGGTCCGCCAGGAACGTGGTTGAGAAACACTGCTTTATAGTCGAACACGCAGGAGATGATGACATGACAGGCCATAGTCCAGAAATAAACTTTCGTCCAGCAGGGGGCAGAAGGGCCACCGTTCAATGTAAGAAGAGCAGTAGAAGAAGAAGAGATCTATTCA
TTGCGCGACTGTCGTTTTTCACTGCAGCACAAAACAGCCTTGAGTTTTGAGGAAAGCCTCTGATTGGTGGAAAGAATGAAAAGCGTCACTTGATTGGCAGGACTTCCCAGTAGGCGGGGCCAAGCACTCGCGCTACTCCGGGTTTGTGGAAACTCTTTGATCGCCACCGACTGGACTTGTTGAAAAGGGCTCGAGCGGTA
GGGCACGCTGCTGGTCACGGGACTCGCGCAGCCACGGTTTAGTCATTTCATTGGCGGACGACTAAACTATTCGTCGTTTGTATGGACGACAAAAATGCCCGTCAAAAATAGACAACCCTGATTGGTTGAGCGGCCGTTTCCTTCGCGTCCGTTTTATCTTAAGTCCCTCCCCACTGACATTGGAGCCGTCGACGAGGAAG
CTTTATAAGACATGTAAATCAATTCTCATTCTCCGTTTAAAGAGAGCTGGAGTGAGGATGTAAGGGCGCACTGAGGAGGGAGGGAGCGTCTGATTGACGTCTCTGCGGTCAAATCAGAGGACGCAGCGCTGGCAGCCCGTGGCGTCGATTGGCTCCTGGTGGCAAGAGCTCTGCGCAAAACAACGCGCTGATGCTCACTC
AAAAACACTGAAGAGCACTGGACGTATTTTGGCAGCAGCCGAATAGCAGTATTGTCCTGTATATTCACCGAAGCTCAAACAGATATCACTGATTGACAGCTCTCTTTGTCTGAATGAGAACACCTGTGAAATGCATCTTTGTTCACACCTGTATTTTGTTTAAGAGCTGTTCACTCGCACTTAAATAAACACAGACACTC
CCGCTTTTCTAATAAACGCCCCAACAACCAGGCAAAGCGATTGGTCGAGTGTAGGATTTCGAACGCGCCGCGAATTCTATTGGACGATTAGTGCTGTCAGTCAAAATGCAGACAGCCCAGTGGAATAACAATGCTTCCGCCATCAAATTAGCTCTAAAATCCAAACATCCACATTAATAAAACTTAAAATACTCACTCGA
CACAACCACCATGAGAAACCAGAGCCCCACTAAGGTATTGCAGTGGCTAAAGCCCACCATAACTCTAGAAAACGGAGCGTCGATTGGATTATTCAAATGTCAATCAACTAGATCCGCTGTCTGATTGGATGCAAGTCGAGGGGTGCGCTGCATTGCTAAAAGGATTGTCATCGTACTTATTTTGGATTCGCGTGACGAAC
AATGTGTTCTAGAGCTAAAAAGAGAGCCTTTGCTTCCGCTGTAATAATTGAGCTATGATCTGGCATGCAAATGCCAAGTGATTGACACATTACTATTGCTGCAACATGACTGAAACATGACTGTCCTTTTTTGATCCACCTATATTGGTTTACGAGTAGGATACAAATGTCTTATGTCAGCAACTGCTTGTTGACATGTA
AAAAAAAGCGCAAGGGTGTTCCTTCTGTGGCATCGCCTCGACTCACACGCAGAAAATGGCGGAAACGACAAACTCGGGATATGTTAATACACGCAGCTGTCCATCAATTCGGTGGGCGGGGGGACCGCACTCCTACGTGAAGTTGCAGTCGGTCTGAAACAGCTCCTGTTTTGTTGTTAAATTGAAAAAAAAGGACTGAG
ATTTAGACTGCCTATATTCCTCCCTTGATGAAGGCTGTAAGCTTCCATCTGCAACTGATGAGCAGAATCAGCCAATCAGAATCCCGCAAATCATGATTGGCAGGGGTGGGCGGGCACTACTGGACTTGGGCTTTATATAACGACGTTTGCGTTTTTCAGAGATTTTTCCAAAAGATAAAAAGTAAACGAGATAAATTATA
TGTGATTGGCTGTATCCTGGATACAAACGTGCCACAGTCACAGTGCTGCTAATCTCGGTTTGCTTTCTTTCGGTTTGCAAATATTTGCAGATCAAAGGAGCTGTCAGTCACCAGGTGTTGTAAAGCGTTTAAGGGTATTTCTCATTGGGCTGAAGAAATCAAGAAACCGTGTGGTAAAAACAGCGCTACCTGAAACAATA
AGAGTACATACTGTCTTGGAAACACACAAATCTTCCACTTTCTTTCCATTCATGAAATAAGGACAGACTTTACTTTGGGGAAAGTTGACGGTTTTAGCCCTTGTGTCACCCAGAGTGATTGATAGCGGGCAGAGAGGAGGAGGGAGGGATGTTGCTGTGAGGAATGCACCAGCTGCTACTGAGCCTCAGGGGGTGGGGCT
AATAGTCATCTCAAGCAAAGTGGACGACTCCTATTGTCCTGCAATTACATTGGTATTGTAACTGAATGTGATACTCAAGCTTTGTGAGTAAATTTGATTGATAGCTAAACAAAATACAGGTGTGGACAGTTTACCTTGGAGTTTAACAAGGTGAAACACATAACAAAAATCACCTCCAGTGTAAACAAAGTAAGCTCATT
CATAAACCAACACAAAAATAGGATGTATTTGCCAAGTTAAGCGGCTAATCAGCCGGAATCAGCTGAGGTGAAGAGATAGCGAGCAGCAAGACTTAGCTGTCACTCAAGTGGCCACGCCCTTAATTATGCAGATTTAATATAACCTAATGAAAACGAAACGGATGAGTTATAAAAACTAAATTCATCCCACTCACAGTTGT
TCCTGACATTAAAATAGGATCTAAATCCAAGTGATTTTGAGGCCCACCGCAATGTGACGGAGGAGTGGGGTTTTTCTTGCCCGTCGAATTGATTGACAGGCACCATGTTTTCATAATAACATGTAAACACATGTCCACAGAACATTTTTTGCAAATAAACTAAGATTTCAACAATCTAATAATATATCATATGTCAGGCT
TCCTCTGAGTCACGTTTTCCACCACTTATCGGCTGATTTTAAGATTTTGGACAGGTTTCCCGTCCGTGTGTTATTTTCCCACTCTGTGATTGACAGAGCAAGAAATACAATCCCATGGCACTTCATACTGATGTGGACAGATGAATGCCAAAATAAACTGCCTTATATCCGGCAGAGAATGTCAATCAAATCCAACGAGT
TGCTGACCGGGTGTTAACTGTCTTTTACACTTGTGGCACTTCAAACACAGCGGGTGATAATCGCGCCCCAGTGACCTCTTCTTCTCACCTGCGTCAATCAAAGGTCAAAGGTTAAGAAATGAGCCAGGTGTGTTTACTGAAGCTGGAGTTTGTTTGGTTGTCAGGGGAGGGGTAATGGTCTGAGTAATTAATGTGTTTGG
ATACTGTGCGTTGTCGGCGGGCTGCGCGGACTCGACTGTGCTCGACTACTCTGGTCTGCTTTGTGGAGCTGTGAAATCGCGCTGATGGTCTGTCACATTATTTCTCACTGACACCGTCTGAGCGCAGGAGCACCACGCCAAAAGATCAGCTCAAAAACACTTCATAACACACAGCTCCACTCAGCTCCGGGTGAGTTCCG
CTAAATTTCAAATAATAAACCTCTTACTATCCAAGCATACTTGCCCTTTACCATGTTTCTGCGCACGCGCGTCCATCCTGATGCGCGCGATGCTTGACAGGCACCAGCGGCGCGTTCCCGACAGTAGAGAGGGCGCGCCCGTAGACGTTGCTGCTCAGGCTTCAAGATGGCGGAAGCCCTGACAAATCAAGAGGCGGTAA
ATTTTGACAGAGGCCTCGTCTTTTATTTTGTAATGTAGCCAGTGGCGTAGCGGACGGGGGACCTTAACCCGCAACTACGTCGTCTGTGATGAGTAGTGAGTGACACCTTCTTTCGCCATAAGGATCCACTTTAGTTTCTCAATGCTTAAAGGGATAGCTTACCAAAAATGAAAATATACTCAATATTTACACATCCTCCT
TGATAGCCAATCGGCGTCGTCTTTATCTGAGCGCGACTCAGGGCGATTGTGACGGCAGAGGTGCAGTGCTCGGATAGGTAGACGTCTGTTGATTGACAGTCTCGCTCGGACTCGGTAGTAGATTCAGTGTGCTGTGGCTTTGGCGCTGTCCACACGAGAGCAGGTTCTGAAACGCGCCGTGCGCTCGTGCAGTGTTTGCG
CCTTGTTTTTCTATACATTTTTTTCTTCATTCCTTAAATGGAATCCAAAGGGGTGTTCAATTCTGAAGTGACTGACAGCAATCAATTACTTCAACTGGCGTTTTCACACGATGACAGTAATTTGACTGAGGCTGTCATTCTGCCGTATACTTCCAGACAAAAAAAGTCAAACACGTTTAAAAAGAAACTTTTCTTTGAAA
TTCTTGCTGTGAGGTGACAGTGCTAACCATTGAGCCACTGTTGCCCCAGGTAAGTCCTAACAATGCAGGATGATCAAGTACACACTCATGCAAAAACATTTTTTTGCATGTCAATCAAACCTTGATGCCTGCAAAAGGACACTGAAGTGTTTAGTCTAATCAGGTTTAAAAGATTGTTTAATTCAGCTAAATAATCATCT
TTATGCATGTCAGCCAATAGAGAGGAGCAGATGCTGTGCCAATAGGTGAGCAGAATATCGGCCAATAGGCTGTGTGAATTCGGGGGTGGGGCTGTCAGGCCACCTCGACCACACAAAAGAACAATGAATGTTAAAACCCAACCCACCAAACAATACACATCTCCCATGTGTGTGTGTGTCAGTGAATGAATGAAAGAGGA
TGTGGTCCCTTAAGAGTTCGAAACAAACAGGCTACTGAATGCCGCAGGCATTAAGTCCAGCAGGCTGTTCGTGCGCTCAGAACAGTTAGTGCTCTGGAGCTGTCAATCACTGCAGGAGAGGTGTGTGAAGTCTGCAGGCCCATATTTATTTGAACACCCCAGACCTGTCAATCAAATCTCAGCACATACACAGTGAATAA
TCTGTGTTATTTCATGAAATGAGGGGGGAGAGGCCTGGACATCCATTTGCATTAAACTCACGGGCATCAAAGGCGCATCGCGGACATGCGCGCTGACAGCCAGTTATCAGTCTCACGCAAACCCTAGGCTGTCTAAATTATGTCTCTAATGCGACTTTCGACATTTGAAAATGTTAAAATATCTACCTTGCATGGGCTTA
TTGGAGCTCCGGCACTGGGTCGCCGCCATTCTGTCCGTCCACCTTCCCCCCGGCTCTAACCGTGACGTCACTGTACGTCATCCAAATGACGGTTCCGATTGATTGACAAGTGTCAGAACGGGCATGGGGCGGGCCTTAGAGATGTAAACAACATTTCCCCCAATCCGGAAATCTCATTTATTCAGAATATCTGATGGATA
TGCGGTCGGTATAGCCTAACCTGGAGGAGCCGTGGCTCGAGCGCTGGATGTTCAGGAGGAGAGAGTCTCTCCAGCGCACCGTGGCTGTGATTGGACGACTGCACTGACAGCTACGCTTCTGATTGGCTATGAACAAACGCCCGTCCCTCTTTCACTCCAGCTACAGGACCATTCATAAACTAAACAATTCCAACACTCAC
AATCCATAAATAGGATTATCTCGTTCACAATGACACATTTAAGCGCTGAATCTGTCATAGAAACCGTATAGTCGAAATGTCAAAAAGCGCTGAAACGCGCTGTCAATCAGGGCGCATTGATTGCGGGCTTTGGGTTTAATCTGTCATCAATCTTAATTTATGCCAGCATGACAATGTTGAAGGGTCGCTCTGGGGAATTT
CGCTCTTCAACCCTCACTCAAAGTTAACCCGCTTGCAGGCTGCTAATGAGAGAGGACTGCTTCAGATAATGGTGTGATCCCCTCATTAACGGCGGATAGGAGGGGGTGACTGACACCGTCAGAGCGCGACGAAACAAACTACACCCCTGCCGCGATCCGCACAGCTGCCTGTACAAGCGAACTCGGGCTCGGGTAAATGA
ATGTATATCATTGTATATCAAAGATTCTTCAAAGAGAAAAAAAGTAGGGCGGGGCTTGTCATTTGCTAATATCTGTGATCTTTGCTAATTAATGTGAGTGACAGGTGCTGGAGGGGAGGAAGTATTGTGCCGCACTTCACACGTCGACAGAGATGAGACTTTGCTTTATTCTAATTGGAGATTACAAGTGCATGAATATA
TTTTGCTGTAGTTTGTGACAAAAAAAATATTGAATGTTGCTCTTTATCCATGATTGAACTTGCAAGCATTTGATAGACCTGTCAATCATGCCTTATCACTAAAGGTAAGCAGGCCGTATGCACGTGCACGATACACTTGTTTAAATGTGTTATAATATTATGTAGGCACAATTGTAAAACAAACAGTCTGTTTTAAAACT
CAATAACATGGGGCAGTGTTTTCAACTTCAGACAGCTCAGAGTACGTCACATGAGTTGCGTGAGCCTTATGCATATTAATGACGTACCCTGTCATTCGTCCAGTAGGACCGTGAACTCTTCGACAGTGGACGAATGAGCGAAGCCTGTGGCTCATGAATATTGATTTTGTAACGTGACTGGTCACACACTGGCCCGACGC
TTTCCTGTGAATTTCTCTCTTTGAAGTCGTTGATTGGATACAAATGTTTTTAAGGCCCGCCTTTCATACTTTTCTGTCGTCTTATTGGACACAGAAACCATCAATCAATTACCAGATTTTAGTTTACGTGCAGTCTGCATTAATTTTTGTTGAGAGTCTGTACGACTCAGAATTGAACCGTTCATATCGAGCGTCATCAC
TCACAGAGTTGGAACAGATCTTGTAATCCCAGTTAATTTGCCAATCCTGTTTTGTGGACATGAGTATACGAGTTAATAGACACTAACACATAATACGCACCTGTCAATCAATATCGGTGGACGGTGGAAACTGCACTGCTACGTCACCTTGCGGTCGGCGTCAAAATCGCTGGGATGATTGATTGATCAATAGGTTAAAA
GCCTGGAGCTTCACAACCAGCTTGGCAGGCACTATGGTGTTGAATGCTGAGATGAGCTGAGTTGAATGCATTCCCTGTCCACCAAATTGATTGACAGCCACGTATTGACATGTCTTCGCTCGCTGGGATCATCAATCATCATCAAATGTGAGCAAGAATGAATTTTACAAGTTTTTAAAACAGTGCATGTTTTTATTAAA
CTTTTTTGGCTAATTGCAAATAGCGCATCTAGTTGGAATAAGCTATTCAGAGTTTACGCCCATTGATGCCTGATTGATAGAGACAACACCAGTAAAGAGCTGTCAATCATTACAGTCACAGTGGCGCACCTTGTATGGCGCCCAGCATAATCTTTTGACGCGATTAATCATAAACTCGGTTCGAATCCACCATCAGCTGA
ATGTGTCATCCACACAGCGCTGTTTGTTTTTAGGAGGAGGAGAGAACAATTTGTGTTCGGGGGGATTTGTCTCATATTACGCCACGGATTTGTCAAAGCGCCGTCAATCTCTTCGCCTAGCCAATGAAATCAATAACCAACTCATTCGTTGGCTCTTCGGGAACGCCTCTTAAAGATCGCACCGCCTTATATGACTGTTT
TTAAGATCATTACCTTATTAAATCGCACAGACAAAGGGAAAAGTGATCGTGCGCTGACATCTTCTCCAAATATATGACAACACAACACGTCACCTGACAGATCCCGGAAGCGCTTTTCTAAACTTCTTCTGGGTTTTTACTAGGGGTTGACAAATGACCCCTACTGGACCGGAGCCTGATGCCAACAAAAAAATTAACTT
CTTATTTGAATAAAACATTTTTAAAACTATTTAATGAATGGTTTTACTTTTGTGATTCGTGCAGAGAAGTCTTCAAGGTCACGGTTTTCATCAGCAACCTGTCATTCAACTTTCGGTTGTAGTGTCTCCCCCTCTGCGGGACAAATTTCATTCTCTGACATCGCAGCACATTCTGATTGGTCGTGAGAGCAAACACCCCC
TACACTTTTACAAGCATTGCAAGATAAGCACGAAGCTTTTGCTCTTCTCACCTTTATCTTTTCATGGAGTGTAATCCTCTGTTCCCATGATTGATAGCTGTCAGTTTTCTCCCCCTCCTATTCCATATGCATGAGAATTTGATAGAGGCAGTGTTTTAAACTCTGTTCGCCCCCCTGCTGTGTTCTGTGCTGGATTGGGG
GGGGGGTGGGCTTTCTCTTTGTAGTGAATGCAAGGCCACCTCAGAAGAAAAACACAGCTTTGCTTCTAATACATTTACTTTAGTTCTCCTAGCAAAGGAGCTGTCAGTCAAACAGCCTCTGACCAGGTGGTTTGTGTGTGTGTGTGTTTTAAGTCATCTGCAGATCTGTAACCTAAAAATAATTACACTGAGAGATTTGT
GAAACAATATCTCCTCATGTACAGGATTAGAGGTGAATGGGTTGGCAGAGAAGTTTACTTAAACTTTCTCAGTGAAACACTGTTGCTGTCAATCATTGTTTACTTCACTAAGTCAGTTTAATGGTGAAGGGACTGATCGAATATGCAGGATGATAGAAGGTTTGCGAAGAAACATAACGCTCCTTTATTAAAGTACTATG
GGACAAGGGGAGCACATGGCCAACATAACAAAAGAGACAACCATGTGCTAATACACAAAACAAACAAAGAGACATTAAACACAGATAGGAGTGACAGGGCTGTAAGGGCTGGATCCTGACAGTTTGCACATAAAGAATAAACATGTGAAAATTAAATTATATTTCTTAACAGAACAACTAACAGAAATTAAACATATGTC
CAACTGTTTACGGAGCCGATTGGCTGCTACAGCGGCAAAGTTCCCGCCTCCAGTCCAGCGGCGCCACTGTATTGGCTGCCCCGTTCGCCTGTCACCGGGACATCAGTAGAGGCACGAGTTCGCGCTGCACTCGCTGAAAGTGCGATCAGTTTCAGCCGCGTAGTGGAACTCAGCGAGACCTGATGCACAAGTCAAGGCGA
CCCGTTTGGTGGCAATGTGAACTACTCTAGGATGCAAAAAAAAAAAAAAAAAAAAGGCCTGCATTGACTGTAACTAACAACTGGGTTGTTATTATGATGGACAGTGGGGGAGGGGTGCATTGATTCAACAGTCATTGAGATTAACCCATCCACTTACCCAGCACCCAAGGAACACAACAACTAGCCAACACTAGAAAGGG
ATACATGCAGTCAGGCTGTCGGTCAAACAGTGCCCCGCCTTTTCAATCATATGATTGGACGTCGCAGCAAGGGCGCCGCATGCGATTGGTGGACGCCGCTGTCTGTTAGTTTTGAAGCGCTGTCTGCTTCCTTGCCGCTGTGTGTGATGTTTTGAAGGGGAAATGGGTTCAGATTTCTTGATGGGGACGGAAGAGGGAAG
TGTAACAAGTAATCGTGTTAAAAATGAGACCTTAATCATCGTGTGCCACAAACACAAGCTGACTCCATTTGCCGCCTTTTTTTTTACTTCCGTATGCAGCTGTCAGTCAGATCTGTGTTTTGGTTTTTAAGCATTTATGAACGTGGTAACTTAAAGGAAAATAAAATCGGCATACAGTGCAAGCTAAATCATTTTATTTT
TAAATTTTATCTTATTTTTACATATTCTTATTTTAGTTTTTAGTTACGAGAACGACAGAGAGACCTTTGTTTTTGCGGCAGACATCTATGGGCGGTGCCAGTCAGTGTGATGTTACGACTGGATAGCTTCAATGCAACGTCACGTCAATGTTCACCAATTAAAATGAATAACTGATGCAGAAGAGCAGAAGTTCACCGCC
CAATCAAATGTTCAGGGTGAGGCTACGTTTGGACTACCGTTTGACTGGTGGAGTCCTCATCCAATCACAAAAGAAACACTTCACGGTTACCTCACAATTGACGGGGCATTCCACCAATCAGGGTGTTTCAATGGGCGGTCCTTACCCTTACGGTAACATTCGTGGTCTCTGTTGTACGCGCTGGTTTAGACAAGCAGTAT
GAGGCCGAACAGCGATACTCATGATGTCATTTCCTAACACTACCTCTACTTCCCCAACCCCCCCTTCACTGGTTTACAGTTCTTAAGGTTCCCTGCCAATCAAAGTATTGTTTTGTTCTTATCTTCAAGCACGGGCAGTGTAGCAAGCTACGCAGATGTAATTGCCCATAAGAGAGGAACTGATACCCAATCTGCATTCC
GTAACTTGAATGTCTTCAAGCATGTAGTATTTTATATAATGACTTGTCTTTTGGTGAATTTGGTGTTTTTTTGGCTTGATTGTTTGATTGATTGACAGGTGTCATTCACACTCAATGAGGAGCTGACCACAATAGAGACTATTGGAGAGAAGACCTCTATGGTACGAGCCCCTAGAGAGCATCCTTTCACTTTGCAGACA
TGATGTAATGTTCTTTATTCTGTGTCTTGACCGACTTCTCCCTGCCTCCATAGGCCAGAGGAGGCTGAGTTTAGGGAAAGTATCGACGTTTATGCTTGTCAATCAGCAAGGAGCCGTGGGGAGTGAAACTGGAGGGAAGGTCGACGATCGGGGAAGATTTCCACTTCCAAAGGCACTTCTGTGCTAATGCGACCATAATG
AGTTCAAGCCAGTTCTGTGAAATGTGTGGCCACTAAAAGACTCATGCTGGAAAACACTCGCAGCTTCTGACTGAAAGGCCAGTGGGGGGATGGACAGCTGCTGACATGTATGTGAATAACTAGGGCAGTAGGTGGAAATCCTTTGAAGAAAGGAAACTTTTAATTTAAAATTAATGTAAATACATACATACATACATACA
AGACTACTCCAGAAACTCTCCATTACTGCCCATGATGGATGGGAGAGGAACCTATCCCCGGATATACGGGCCTGAGGGGCCCCTGAGTGACAGGAGAACCTGGGGTTGCTATGGTATATTCGTTTTCATGGTTACACCCTGATCTGCTCTTCATTACTGATTCATGAGTTTGATGTCCTTCCTCTGGCACGTTCAAGACA
ACAATCTTTTGGACTACAAATACAAGGAAGCATGGGATCCCGAGCACCTCCCTGAGCGAAGATTACACGGATTTGGTCTATGATTTGCGTTGATTGACTGGGCGAATGACCAATCAGCGTTCAAATGCACGGTCGGTGTGAAACGTCAGGTTCGAATCGACCAATCGTCGCAATGAATCCTAAGCAGCGCTGACAAACTA
TAGGCCTATATTTTGCTGCTGGACATTGCTTTACAATGCACTTGATGGTTGAGTGGAGGATTATCTTTTGTCTCTCAAGGTGTGAATTATTCATGACCACTGTCACTCATGCATAGAGCTGAGATGACCCAAAACAAACTTAACAAATTGTAAATCATTGTAATGTTATCTTTGAATGAGAGAAAACATTACACAACAAC
CTGTATTGAAAAGGATTTGGTTGTTAGTGGGCAAAGGCCTTTAGTGTTGTCATTGGGATTATCTTAATACTCAATAAACCAACAACAGGAAGATTAGAATGACTGACACACTGCATATGTTTATAATGAGGGGATTTACACCTTGGCTATTGTTTGCTTGTCAGGAGAGCGATTAAACACCACAGGCCCAGAGACACTAC
CTCGGCTCAATACTACATCTTCACTTATGCTAATCTTAACAATAGCATCCCCAATGCCCTGGCGGTGATGGTCCGCATGTGTGATAAGCGTACTGACAGACATTATCATCACATGCTTTTCCTCCAGGGCTTTCCATTTCAGCTTAAAGTGATATTACACCTTTTGCGACACATCTCAGTGCCTGTCTTTGAAATGCATT
ACAGTTGTGTCTTAGAGCTGTAATTGGGCCATAAAAATTAGGCTCGACAGGGCCCAAGCCCAACAGAATTCGGCGTGAGCCCGACAGGGACATTTTGATTGACAGCTTTTTAAAAGGCCAAACCCGTTTACAGCCTGACATTATTCAAATGTGCACAGGCACACAGCTCGTTTGCCTTTTTTTCAAGAATGAGTCATTTA
CCGGTACGAAGAAGGCCGAATCCGGTTAGGCCCGTAAAGGGCATGCAAAGGGGGTTCGCATGGTTCTTGGTTCTCATCTTGATCCATTATGATGGACAGGCTGAAAGCGGGTCACTTTAACGCAACCAAGTCCAAATATCCATATTAAAAGGGAGATGCACTACAGAATAATCACGGCTCAACCACTAGCAAAAACTCGC
GTTGCACATTAAAAATAAGTTTTACGTTGCAGTTTAGACAACCTATGCCTTTAATCGTGATGCCAGTTTTCATATTAAGGCTTCTGATTGGCCGCTGTGCACATCAATCAAGCATGCGAGCCAATGAGAGCGCTCAGCGCGATGGCGTTGCTCAACTATGATGTCACCTTTAAATTTCGTGTCACAATGCAACGTTTATA
CTGCCCGAGGGCATTTAATGACCACGTCACCGCACACACACTCTCCGTCAACACAAAAATAAAGCCAGCTGCCAATCAAGTACAGTCGTCTGCCAGACAGACAGGACTCTCGGCCAATGAGCTAGTCTGTTTGAGGAAGGGAGGCGGGAGGGGGGTTTGATTACAGATGCCGTGTCTACTAATGGTGGCGCGTGCATTCA
TCTTGCATCTGACCCTTCTTTACATGGATCCTCGCTCTCTCCGGGGTGATGAAGACAGCCATCCCGACACACCACGAGCGATGCCCTTGAATGACAGCTGTCAAAGTTTCTGCTGCTCGTCTTGGAGTTGAGGATATTGTCAATGGTGAACTTCAAAGAAGCGGGTCGACATGACGCGTCCTCCTTGCTCATATTCTCCG
CTCATCATGGCCGTATACGAATATTAAAAGACTTAGATTAGATTAGCATATATGACCTAGTTCAGTTAAGTTCTGCATCCAACCTGTCACTCATTTGCTTCTGAAAACAGAGACTGATGGCGCTGCAATATAGGCTAAAGGCCTAGTCTAGTAATCCAATCAAGATATTATGTCTGTATCTTATTTCAGCCCCAAAATTT
TTCTTTTTCCCTATTGTTGGAATGCCCACGCGTCAACGTGTGTAACCATGACAATTGAACTGTCAATAGCCATTTCCCCTCGTTCATTGGTTACCACAGCTGTCAGTCATCTTCACATCGACCCAAAAACCCAGTTTGACCAAGACACGACAACTAACCACAAAAAGTTATGCTACAGGTGTCAAAAACATCAAGAGCGA
TCATGTTGAAATCTAAAAAAAAATTAAAAATCAGTCAGATGTTGAAATACCGATGATGACCGACAGGACGCGCCCGCGACGTGTTTGTTTGAAAGGCCCACATGAGCACTCTGACGTAGGCTTGAAATCTAGCCAGGTAACGGTGTCGGTGCAAACAGGAAAATTACCTCTTTTACTCGACTTATTTGGAGATAGATTAG
TATGGAGACGTTGTTGAATTAAGGGCTAAGGAAGTGAAATTCATGTTGCCTTATAGCTCAGAGCAGATCGCACGAGCGTCAAAGCCTGGGTTTGGAACAGTTACACCTGTCAATCACCCATGCCTGGGATAGTCAGTTCCCCTCGGGATGCAAATATTTGAATTACTACGAAACTGGATGCATTTTTTTCAGAGGTGTGA
AATGCACGATTCATTCCCGAATCGCACACTGGCAGAAGAATGGAAGTATCAGCTCTATCAAGGACAGGCTGGGCTCACTCCTCCACTCTCCTTCAGACTGTCACTCACACCCTGCGCCTGCAATAAACACACAGTGGAATAACAATAGAGGCGATTCCCCAGGGCTCGCTTCACTTTCTCTCCTCTGCACTTTCTCTCTC
TGCTGAAATAGGTGCAGATCTTTATTTTTGTAAACAGTTTGTTTTTAGCAGTAATTTAATGCTGGGCGTGTCATCATGATTGACAGCTGTGATTGACAGTTTCTCAAAGCGCGGCGTCTGAGCTTCGGCAGGAGACTGAAGTAGACTGAAATGTTATTATTCGATTTCTGTGTTATTTTACGATGACAAAATGAGTTCAG
CTCACCTTACGTTCTTATTTGAGCCATTTTAAATATATTATATCGTGTATAAATGTTTGTTTTAAGGACAGATGGAAACCGTGTGAACACAGAAAAACTGTCAATCAGCATTTTAACTGGATGAGTTGGACAGACGCGGGGAAGCAGTCGACCAATCAGGATCAATGTTCAAATCAACCGACGCCATCACCTCAGTCCAT
TAAATAATTTTGAGTGTGTAACAGAAGAGTATGCAATCTTTGAGACATACTACTTCCTCATTAACAGATGTTCTGCTGCTGAGCCAATGACTGTATAAAGCCCTGTCAATCATCAACACATCATCCACATTTCTGGCATATTTAATTTCCTACCTTACTGGAGAAGCAGCAGCAGGTTAATCCGCCATTCACGAGTCTTT
TCCGTACGCTCTTTCATCAACACCTGAGATTGAACTGAGCTTGGCAAGTGCCGTCAAACACTCACCTGCGGCTTTTGATTGGCCGCGCAGGGTGGACTGACAGCAATTCTCGACCAATGAGCTCACAGAAGGGGCGGTGACCCAAGACTGTTCTGGGAGGCTCGTGGATGTGGACTGGAGCTCGTGCCGCTGCGCTGAGC
AGATGTAAACCAATAAGAAACCGTTTTTCTTCGTAGGGAGGCGGGACAACTTCGCTCGGGTCAATAATCCAGCCCCTCCCCCCGCGCGTCCATCTGTCACTCAAAAAAAGGTACATTGTGGCTGCGTTGGTGACGCGCTAGTGTATAGTGAGGTCATGAGTGTACCAGGTCGAGGTGATTATCGTGTAGATTTTGCCTAA
GTTTAGATGTTTTGATCGGCGTGCATCAGTAGCCAACAAGAGTTCGGTTTTGTTGGTCACGTGCATTATTATTTGCTTCTTATCACCGCCTTCCCCTGGACTGACAACAACATTAGCCAATAAGAGTGAAAGCGGTGGCGTCGCATGTGTTTGTGATTGGACGCTTAACCTCAGATGGGCGGTCCTTGCTTCGTGGTGTT
CAGCTTCTGCTCCTCGTGCATTTCCTCCTACTGGGAGGGCCAAGGAAAGACTTGCTTCTGCCCTCTGTGCAAAGAAAGCTTCCGTAAGCGCCCCGAGCTCCACGTCAATCACACGCTCAAGGAGATCACGGAGCAGTTCAAGCGGATGGCCGAGACCACAGTGAGCGTGCCTAAAACTGCAACAACAGATTCACCTCCAA
TACTGAACGTCGGCACTGGAGAATCGTGTGCTTAGGCCTTAAGTTTACAGCGCTTCCCGGATATAAAAACCGAGCTCATCCATTGGATGTGTATGACGCCAATCATGGCTGTGAAGCAGTACGTGCGTGTGGTTGGGTAACAAAAAGAGCGCGTCGACGTGGTGGGCGGTTCAAGCAACTGTCGCCAATATTCATACTCA
GATTGTCTGAACAGTCACACCAATCAACACCGCAGCATCACCTGCCCGCTACCCTACAGTGGCTGAGGAAAAAGAAAAGCACATGAGTGGTGGACTGAGCTGTCAATCATAGCTATTCCTCAAATTCGTCTTCCTATTGGTTGAACTAGTGTCAATCACCAGAGATCCGCTGACGTTAGGACATAGCACTGTGGTTCTTT
ATTTCTCTGCAAGAAAGACTCTTGAATGGGAGATTATTCTGCTGCTGCTTCTCCAGTAAAATAGGAAATTAAATATGACAGAAATGTGGATGATTGACAGGGCTTATAACTGAGCAACATAACGATCTGTTAACGAGGACGTAGTATGTCCCAAAGCTTGCAAACTCTTCTGTTACACACTCAAAAGTAGCCTACTTTTT
GAGAGTTGGAATAGATGTTTTAATCCCAGTTTCTTTGCAAAAAAAAAAAAGGTTCTGTGGACTGGATGTGTACACATGTTATTATAGAAACATGGTGCCTGTCAATCAATTTGGTGGGGCGGGGAAACCACGCTCTTACTTCCCGTTGCATTGGGCCTCAAAATCACTGGTATTTGGGTGCTATTGTAACGTTAAGAATT
CTCAGTTGCCCACGGAAACGAGTTCACGTAAGCGAGGAAACGAACTCACTTGTTTCCTGATTACTGTTGCTACGGCTTTATGAACGGCTGCTCGACTGACCAATCACAGACGCAGTGGAAGTCACTCCTACTGCATGGATTGGGTAGATAAACAGTAAGAGGGCGGTACTTTACGGAATAAAACTGACCAAAAAGAATTG
CGTTATATGTAATATTACCAGCTGAAGCGTTTGGTCAAGATTTCCATGAATGCTGGGTGCCACAGATGAACTTACATTAACGCTAGTTGATTGGCAGCTGGAGATCTAAGTTAGTTATTTTATAGTTTAACCGCGTTTACTGTAATGCTGGATTTTGAGCAGGATCGCTCACCTTCTGTCAGAAATGTGAGATTCAAGAC
AGTCCCGCCCCCCCAGCAGCTTTAACTTCGATGATGTAACCCCTGTCCAAATTTAGAATGTTGTTGATGGCTCAGAAGTTTTTCCTCTGGCCGAGAGAGCTGTCTATCACCCGACGTCACGACTATCCTGTTATTATTGTAAACAGTCTACCCGTTCTTTTACTGTCGTCCTCCACCTCACGAAATTCTCCCCCGGTCCT
CGAATACCCGAGCTACGAACTCAGGAAAAAAAGTAGCAAGGGCCTGCATGATCATCAGCAAGGTTGGATTGTGTCATTCGCTATTGGTGGATGATGTGAGTGACAGCTAGTCCCCATGAAATATAGCCTAAGTAACACATTAAAAGTTATATTTCTGATTAATGATAGATAAACAAATGAATAAAAATCAATTAATCAAC
CTCCCACGGAAGCTCGATCTTATGCGCCGAGTGCATTTTTAGCGCGCGGCCCAGATCGCCTGATTGATAGGGAGTCGGAAAAGAAGATTTTGAGTGACAGCTTACCTTAGTGCCAATCTTCGTCACAATGACAAGCGGCTGCAGCAATCGGGACCCGCAGTTCTTCCATGTCGTCACAGCGTAACGGCACGCAGGCAACT
CATGAAAGACTCATGAATGGGCGATTATCCTGCTGCTGCTTCTCCAATAAGGTAGGGAAATAAGACAGCAATGTGGATGCTGTGTGGATGATTGACAGGGCTCATAACAACACAACGATCTGTTAACGAGGAAGTGGCATGTCTCAAAGCTTGCAAACTCTACTGTTACACACTCAAAACAAAAGTAGGCCTATTTTTCC
TTGATCATATTCGATGATGAATCCTGGTTGCTTTGCGCACATCTTGTCTTGCTGATATGATTATACATGTTACTGTAGAGGCATGTTAATATGCGGCTGTCAATCAATTTGTTGAGCAGGGAAACTGGCTCACTCTTAAGATGCGGTCGGCCTCAAAATGGGAGGCAATTGGATCCTATTTTACGTCAGGAAATTAAAAA
AAGGAAGGGACTAGCGAGTGGTCTGGCGCGCTTTTAACACGGGTGGTCTTTCCTTATTGGATGTGACGTAAGAGTGACGAAACCGGGGAGGAATGACTGACAACTGAATGGACCAATGAACGGAACCTGAGAGTCCATGAAAGCAGATATGGGAGAACAGAGCGAGAGAGAGAGAAAAAAAACAGAGAAACAGAGCACAA
GACGCAGGAGATACAAAAACTCTGCTCAGCCGTGTGTCCATCGCCGGTGCAGCCGCCCCGCAGAGCACACTCACCCCCATACCTGCGAAGAGTGAGTGACAGCCGCAGACACACACTGATGCTGGGGCATCACTTTTATTAAACCCACTGAATGATTAAATGCACTAGAACAGAGTCATCAACAGTAGTTATTTCTAGAA
AGGAAGTCCCACCTACGTGGTGATAACCCGAATGTACTGTAGCCATTGGTTTACACGCATATCAATCGATTCTACCACTAAGTCGATTGGCTTACAGAGACGTCAATCTAAATACCCTGTCATCCTATTGGCTGATGCTTTCTCTTTCGGTGTAACGTTTAAATCCCGCCTCTCGGTGTTTACATCCGGGTCGAGAAGAT
TAAATGACTGAATGTGACTACAACTTGTAGTCAAGGCAACGGACGCAAACGGAGGCAGATACCGGTTTCTGATTGGTTGTCGTTACTCTGATCCTTTGACTGACAGTTTCATCCTGTCTTGTGATTGGTCAGCGTGGATGTTTATCCCTCAGGGTAAAGAGCTTGTTGAGATTTACTTTAACACGCTTGCTTTCGTTTAC
CGCTTTCTGTCCATTTGGTGGAAGAAATGTATAAAATTCCCCTTCACTTTCCTCAGGAGCGTCAGTCAATGTATATGTGCGTGCGCGCGCGTGCGTGAGGTGTCAATCAAAGCGGCGGCTTCCCTTTCATCTCTGTAGTCAGTCAGAGATCAGGGGGAGGAGTACAGCACTACACTCTCTCCAGCCCAACATTACTCTCA
CAAGTCCCACCTCTGATGCGTGCAGTCTCCGCGTAAGACATTCGCATTGGTCAGAGGAGCTTTAAGGTTGATTCTAATTGGACAATTGAGATGTCGTTCACATAGCCGTGGCAACCAAAGCAAACAAGTAGGGAAAATAGCGTGGCCAATCAGGTTCAGGTTTATATATATATTCCCCATTGACCCAGTAAATGACGGTA
ACAAATGAACTATTGTGGTAATTAACCGATTTACTTTATAAGATTAAGTGGTGGAACAGAATTTTGACTTTATATTTTGATTGGCTCATCGAACGGTCACTCACTAGTCTCATCCAATCAAGGAAAAGGGGCGAGATCTAGTTGCCTGGTAGCAACAGTCACAAACAGCGTTAAAGCGAGTGTTGTGAATGCAAGTAGTT
AGCAACCGCTTCTGAAGGAAAATATCTGAGAACCAATCAGATCCCTGAATTTCGTAGGCGGGGTTCAATGAGTTGATTGGCCAGACATTTATGATTGACGGGAATCTAAACCAATGGCTGAAGAGAAACAGTAGTTGGGCGTACTAAACTCAAAGCGACATTATGCTGCCTTTTGATGTTTTACATTTTTGTTTTCAGTA
CGTTAAAGTTATGCATTTTCGCGCCTACCAAATTATTTCCAACGGTTTTCTTTTCACTGTATGTACAGTAGCAAGTTATTACCATGAAATATCTTTTATGATTGACATGCGCATGTCATGCCCAGGGTGAACGCCCGAAGCTGCTTTTCTGAAATATTTCATTGGTATTGTTATTTGGGGAAAGATGTTTCTCTTAGGGA
AGACATATCGGTCTAGAAAACAGCAAATTTTAATTTCCCGTCAGTCCTAGTACATAATGTCACTACAGATGTGTCAAACTTCACATTATCATTTATGAGTGACATGCTAATGGTCTAATCTGATTTAACGATCTTTGCTAAGCTATGCTAAAGAGTTCAGAGTCAACCCCTGCCAGAACCGTTTTATAAAGTATATTTTT
GGGTCTAGAAAACAGCAAATTAAAATTTTCCCGTCAGTCCTAGTACATAATGTCACTTCAGAAGTGTCAAACTTCACATTATCATTCTTGAGTGACATGCTAATGGTCTAATCTGATTTAATGGTCTATGCTAAGCTAAGCTAAAAAGTTCAGAGTCAACCCCAGTCAGAACCTGAGATCAGCTGAATAAGTTCAATTTG
GTTTCTCCTCCTGAGTTTCTCCTCTTGTTTCTCTCATCACTCCTGCTTGTGTTTACTCTGTTAATGAGGTGGGCGGGACCCCTGAGCTGTGATTGACAGCTGCACACTCCCCTGCTCTCCATTATCTCCATGTCCACACTCACGCTGAGTGTTTGGCTTTTAGTCTCCATCACTGACGTCACCGTGGCTGTGTTAACATT
TGTTTTTTTAAGCGGCTGATGGAGAAAGTCGGCTCTACCTGCTGATTCTCCGCATCCAGGTGTAAAAGTTTCCCGCGACTTCGCTCTACTGCCGGAAGTGGCGCTGAGTGACAGATCTGGCTCGTGCTTTCTGACAACTCGGGCTTTACAGGGGATTTTATGCACCATCGTTTTAATAAGCGCCGACAATTTACAAGAGA
CAAGCAAGCTTTCTGATTGGCCGGGGTGGGCGGGACTGCAGGTGTCTTTTGCTCATAGACGGACAGGCCATCAAAAAGGTGATCAATCTCAATCCGTCAGCATTGCTTATCAGCGATAATATTACGTTTGGATACAAGGATCCTCTTTAGACAGCGCATATGCGTGGACTTTAAGCAAATTGGGAACTTGTTGTGAAGTT
TCTGCCGCCAACTTTAAACAAAAGAAAAGATCAAACAGTCCGCGGCGTTTAGTCCGTCAGGAGCGCTTAACAGGGCATGACATGTAAATGGCCAATTAGTGTGTGAAGCCCTTGATTAGTCGAGTGTGAAAAAAGAGATCATCAATGGAAAGACATTAGTCATATTCGGACTGATCACTCTTGCGACATGCGTTTGATGT
TTAAAGATTTAAAATTATATACATGTAATAAAAAGCAGGAAACGTTTTCATTGGTTAACGTTTCAAGCGGCGTGATATTATTGGTTCATCAAAATATCAATCAAGGAGGCGGGATTTAGTGTAAAGAGGAAAGTGTTACGCCTATGACAGACCAGTAGAGGGAGCTACTCACTTACGCAATAAAAAAAATTATACTGACA
CGCTTATTTGCCTAAAAACGCCTGTACTACTACCTGACTGAAATAGAAGCCACAGCTGTTTAGTCGAAGAGCCAATCAGGAACGCCCTTTTGTCTGTCAGTCATCTGTCACATTGACATCAGGTTGGCTGTCGTCACTTCAGAAGGCGGGGTCTGAGTCATTTACGTAAACTAAACTGAATAAGTTTTTACAACTGTAAA
AATAGCTGAGCAAATATTCCAGTATCTAGGCAGAGTCTCCTGATTGGCCACAGACTTGATGATGATGATGATGATGATGACATCATAATCCATCTAAGCTGACAAACCATCAACTCTGCATTGCAAATAAGGCTTCTATTGAAATCTTAAAGAGGATGATGTCCGTTATGCTAATGACATTGTTTAAAGACAGAGTTAGG
AGGAAATTTTTAACGCTCCCAGTGACTTATATTCAGACACAATGAACCTGAATTTTCCGGTTCATTTTGGATAATGGTTCTTGAGTGACAGCGAGAGCAGATATGCATTGTGGTGAAACAAGACCTTGTGACCCAGGGGTCATATGCAATAACACACAGGAAGCAGTGAGAATAAGGACTGACCAATGCAAAGCCCATCA
CGCCTTCATTCTTATATACTCCAAATGCTGAGGGCGTGGCTGAGATAATCGCGGCCGCTGATTGGACGAGAGTTCGTTCCGCTCCTCGAGCTGTCAGATGGGTTGATGACGTTGTTGCCAGTAAGCGCTGAGATTGAAAACAACGCTGGAGGCGAGAGAGCAAAGGGAGACCGAGCGCTGCGCTCCTATTTTTGTTTCCA
TTAGACTATCGTTTAGCATCAAAATGCACTCCAAGTGTAGTTAGACCCCGTCGCTGTCACTCTCGCTCTAATCACTCTTTTCAATACTGTGGGAATCCTCGTGTCGCCTATACGACAGCTGCACTTCAGCCCTGAACGTGTGTGAGAAAAATAAAAGTTGTATTCATCGATTTTCTGGCACCTGGTTGGGAAAAAAGGTC
CGGCTCGGCCAAACGGAGACAACTGTTTCCAGATCAGCCGGCGGGCCTGGCGAGCGTCCAGCCTGCACTTACTGAGCAGCCAATCAACAGGTCCCCTGTCAGCCACACAGCATTATCGTCTGCTGTTTACATACGGGTCATTGTGGGAAAGTAGTGTCATTAGCATTCTCAAAAGATGAAGAAAAGCACGATTGTCAGCA
GAAATGAAACGTGTTCAACTTTTACTCGCTTCAATCTGAAGCACACTGCGACTCTCTGTTGCTCGGGTTTGATGAACTCCTATGAGTGACGTAACAAACCTGTCAGTCACACGGTTGCTTTTACAACACTAGCGCTTTGGTGTACTGTTTAACACTATATAAATGACCACGTCTGTAAAGCGAAACATACCTGAATAAAA
CCGCGTAAAATTCGGACTGCAGAAACGCCCTCTTCAGCAGCTGATTGGTCGGAGGGGGCAGCGCGGATTGCTATTTCGCGTGTGATTGGCTTACAGCGCTGTATGTCAGGGTAAACCCCACCCAGCGCGTCTTTTTGCCCTTGGTCTCATGTGCAAGGCGGGTTTTGCATCACAGCGTGAGCGTGAGGTGGGCTGGACCG
GTAGAATACAGCTTTATTTACCATTCCTGCATCGCTAAATGACGCCTGCTGGGTTGTTTCTCTCGCGCTCTCAAGTCAAGTTCGGTCCGGTTGATTGACAGACGAGCATCTGCTGCAGTAAAGAGGATTATTACACACACACACACACACGCGCGCGCGCGAGCAAGCTCAGTGATGCGTTTCACTGAGAGCCTCACATC
TTTTTTTTTTTTGACAATCGTTAAATCGACAACTGTACACGAAGTACTTCCTCATTTTATAAATTATATGCCGCTCCAACAATATGACTGGCCAACAGTCACGTCAATCAAGACATTCTTAATTTTCATTGGCTAGCAAGAGAGCCAACTCAAATTACTGCGCTCCTTTGGGAGCCTCCAGCTGCAGTGTTTAGATATAA
TAAACTACTTTGACATTGTAATGTTGTAGTTAGCTGACTAATCAGAAACTACAATATTATCAATATTACCCCCGCCCTCATGTATTTGATTGACAACACTGTTGACCAATCAAATCTCTCCTAGGAAATAGCGAGGCCAATCGGTAAGCTTTTCGGGCTGGACTGGGGGCAAATCCAAAGAGCTGGCAAAAATCAAAAAT
CTGTCACCTAGAAAACGTGGGCGGGGCCATTTGAAGGTGGAGTATGAAACAGAAGGGGTGGGGCTTAAGAGGGAGCCTTATGATTGGCGAACGCAGCTGTCATTTATCAGGGAGATGCGGAGCAAACGAGATGCTCCTGTGGACCAAATGGGAGCAGAGAAATGCTACGACACACAGGGACTACCTGAGGTGAGCGAGAA
CCATTCAATAAATAAATCCAATCAACCAACAAACCATTCAACCAATCAACAAACCAACAAACGAGCCAACCAACCAATCAATCAATCCATCAACCAACCAGTCAATCAAACTTCCAACCAAACAACCGACTAATCAACCAATCAACCTACCAACAACCAATCAATCAATTAATCAACCACTCAATCAATCCATCAACCAA
AATAAACATGTAATAATACATTATATTGTTGTGATTTTGCAGAACCAACCTTACTGAAGTCTCCTATGAGCGTGAGGTCAGCAACTGCAACCTGAGTGACAGGTGTGGGCGGGGCTTGCAGCTGTGACATCAGCTGACGGAATCTCACAGCGGCCTGCAAAGTGATTGACAGGTAGAGAATGTTTATGATTGGATAACAA
GCAGAACTGTATCCGTGGTGACAGAGAACATGGGCTGAGCATGAGAGACAGCAAACAGTCCCAGAGCGAGAAGACACGCCCACCACATCCTCATCTCCAGCTGTCAATCAAACAATATTCAGCTGCAGTATTCATACGTGTTACATATCAAAGGTTTACAAGCATTCTTGACTTTAATTTATTTTAAGACACAAATGAGA
GAGGTGCGCAGACGCGGGAAGACAAGCGAGACAAACGCATGGGAGGGACAAAAGGCTCGCAGGTTTGAAGGAACTCTCCTATAGGAGATCTCAGTGAGTGGCTGCTCCACTGACCAATCAGAGAGCAGCGTGAGGCGGGGCTTGCACAATTGACCCAATGAGTGATGATAAAAGGCCACGTTTTTATGACGGGCTGACCA
GTGTTTGACTGTAAGTGAGGGGCTGTGTGTTCTGATGGGGTAAATGGAAGGGGGTGTGGTTAACATTTCAAGACACGCAGAGGGACAGCGTGATTGACAGGCTGGAGGTGGTGATGTCACAGAGATGTTGTATATAAAGTCAATGTGGGGAGAAACTGATGATCTGACTTTATCTGGAGACTTTTCCAAAGCCACAGGCA
AAAGTACAACTCAACTCCTGTTTCCACTAAAACTCTAATCCAGACCTTTACATTTTCATAGCTTCCTGTCACCTGAAGACTGAGTGATTGACAGCTGATATTTACCAATCCATTTGCATTCTGTTTAAGCAAGGTGGGCCAATAAGAAGAGCTGGAAGGCGGGCCAAGCATTGCGAGATTTGTTTACCGTTGCAAGTTGA
GGTGTGGGCGTAGTTTAAAGGCCTGCACTGACGGCTCGCGGAAGGGAACCGCGTGTTCGCTCCGGCAGGAAGCCCCGCGCGCTTGGCCACGCCCTCCTCCTGTCAATCATCCCGCGGAGCCTTTGACATTCAGATGAAGCCCTTTATTATTATTCCTATAAGCGACAATACGGCGATTCAGACTATTCTTAGGGAGGGTG
ATTAAGTTCTCAGCAATGTATATAATCAAAAAACAATATAGTTTTGATACGTTCATGGTAGGAAATTTACTAAACATGTTTCATGAAACATGATGGCTGTCAATCACTGATGAGATGTTTGAAGGAAACCTGTTTGATCATCATGTGACTCATTCAAGCAGAAATTACTTCAGTTTTGGCTCCTACAATGTCTTTATTTT
TTTGGCCAATGACGAGGTCGAGCGCACGGCTCCGCATTTCTCACCACCTTCAGCCCATTGGATGCTTGGCATCTTCCGTTCTTCGTGATTGGACTTCGCGCTTGTCTTTCACCTTGATAGGATAAGCTATTCAAACTGCAAAGATGAAGCATTACGAGGTAAGATATTATACTGATATTTTTAGAGTACTCTAAATTGTA
TGTGTGACTTTATCAGCAGAAAGCTTCGTCATCTTGGAAATGTGTTTTCTGTAAAACCTTCACGTGTCTTTCGTAGATCTTGAGGGCGGGGCCAAGTCTGATTGACAAGCCTGTCAGCACATCATTCCTCTGCATTAGAAGAAGGGACTTCCCATCAATCTCCTGTCAGAAACACAGATTCAGACAAGTTTAGAGACACA
CACTCAATAGCTTCATTGAAATTTCATTGAAAAAAAAAATCTGTTTTGTTTTGTTATCGACTTATCACGACGACTCATCATTCATGTCAATCAATCACGGTAAAGTCTAAACGGGATACAGCTGGGATACTCACATCACTGAATAATGTTTGTCATAATGTACAACAACAATGAATATTTTACATTACTGTGTTGGAGGG
AGACATTAATAAAACAAAATTAATGGATAATTAATACATTATATAAATAATCCTCGCGAACTTCCGACCGCGGCTGTATCCCTTCTAGCAACAACCGTCAATCACTCCTGCACATCTGTCCGTCGTCCTCCGTCCGACCAATCAGGCGCGCCGCCGGGGGCAGGGCTTGTGATGGGGGGCGGAGTTTGAGTCGATGGCCA
GCGCAAGCGCAGAAATGACTTCCGCATTAAGGTGGGAGCTGCAAGATGATTGGACAAGAGAAAACGCGGACACGTGTTTGCTTGGAATGAGTAGCTGTCAGTCAGCGAGCGCCGCTGTGATTGGACGGCAAACAATCACATGGTAAGCCAGACACTTTCTAGCTGTGGTTAAATGCATAATACAATAGTACGAAAAACAG
ATTAAACCTTTAAAACATTGCCGTGCTCATTATGAGAACTGCCCTATATCACCGTGCACTGCTCCGGGAAACGTTTTGTTCCTTGCGGGTACACGCGTAGCTGTCAATCAAACTGATGACGTGGACGCGCATATAAAAGCAGGAGCTCGCGGGAGCTCACTGAAGTCCATGTCCAGAGCGCACAGAAGCAGGTGGATGTA
AATATATTAATGCTAGATGATACTAGCATAAATTAATTATATGCAAATAATTTACACATCCTAATTTATATTTTTAAAAGCACCTGGCTTCGAATAGCTGTCAATCAACTTCAACCGCCAATGAAATCAAACCGTAGTAGTTATAGTTGTGTAGGCCCCGCCCACACGCGTTCAGTTATTAACGGTTGACACCTGCAACG
TTGCGTCATTTCCCTGAGGGTTTGGTTCTGACAGACCCCCAAAACAGCCAGTTCAGACTTGCATGCAAATCCTGCAGAACCGGCAGACCCTTGATTGACTGCTGCCTCCACCACTCAGAGCGCGGCGCGTGAGCTCGGGGGCGGGGCTTTCTTTCTGAGGGGGGACGTGAGCTGAGTGATGAGAGAGTTCACGAGGGTAA
GAGAAACTTTTCATATCCGGTCAGCAGACCACCATAAACTTTTGAAGAAACGCCCTTGGGATGCAATCCGCGCGTTTCTATTGGCTATCGCTGATGTCCGTCAGTAACATCGAGAGCTTATTGGTAGACAGAGGGTGGTCATGAAGCACAGGTGGGGTTAGTTTGAACAGTTTTCCGTTACTCTTTGGTGAAGAGATAAC
CCGCAGCCGTCGGTGATGACGTGTATGCGCTCACGCGTCCCGGAAGTGAAGGTGTAGCTGGAAAGAGTTTGGAAACAAACTGGCGATCAAATGAGCTCATGTCCATCGTTTGACGGACAGATCGCATTTTGACAGATCGGTGATTGACAAGCAGTGTGATGAGGAGGATGATGATGATGAATCTGTTCGGTTTTATGCTT
TTTACTATATAATAACATTTTAGAAGCCGTTTATCGCAAAAGTTTTTTCATGAGAGCTCCTGTCAGACTTCCCGCGCGCGCGCGCTCCGTGATGATTGACAGTTAACGGTTTTTTACGCCACGGCTAAATTATCTTGTTTACATACATTAAATATTAAAATTAACCACAATTTGCTGAATGCGGAATGTTTAGTGAGCAA
AGTCAAACACACACACACACACACACACTTCTGTTTTAGAAGAAAGGACAAAAAATTGTGTTTTTGGCTGTCACCGCTCAGTCATTGGGTCATTCATGTGTCAATCATTTAACCACACCCGTGAGGGCGGAGCTAGAGTGGTCTGATAGAGCCTGAGCGCCGCTCGTTCACATCAGGTTCACACACACAGATCACTGCAG
AACCTGAAGCTCGACTGCGACTCTCTCAGCTGCCCGCAAGTTTCTCAAAAAGCCTTGAGCGCATGCTCGTGCTGTGGCGCATGCGCAGTCGATCAACCCCAGCTGACAGCTGAGTGTGTGCGCGAACTACAGAAGTGCAGATGAGGCTCTTCATCTGGGTGATCCACTGTGATGAGCAGTCCATTCTGCCAGAACTGCGG
TACCATCAGCGGAGCGCTCGGTCACGAAAGACGATTAATATTCATGATCCCGCCTCTCGCTCTGGGAGGAGCCGCTGATTGGTCGAGCTGCCTGTCAACCAATCAGGCGAGGCGATAAATATTCATGTGCTTGTCCTCCGCCGTAGTAGGATTCACACAGCCGGTAATCGTGACCGCATCATTACCGCGGAGAACAACAA
GGAGGCGCGAACGGCGGCAAGTGTGGCGCCAAAAGCGGCGAAGAAGACACTCAAACATGGCGATGTCCTCAGCACTCACGCCGCTGCGGGCTCTGCTGTCACTCAGGAGTAAGACTCTTGAAATTAATAAAGACATCAGGTCGAGATGGGCTTTTATTCGTCAGTACAGGTCTAAACCTGATGTCGTCCATACACGTCGT
CCAAGCTATGCGCAAGTAAACACGTGGACACTGAACACACGCGGTGAATTACAATGACTGAGAGACTGTTACCAAAGGCCTCAGGTCAGGATGATGACAGACAGTGCACGTCTGGCACACTGAGTTGCGTAAGAGCAAATCATCAAAAACACGTCGCACACTTACAGCAACTAAAATATAAATAGTTATGCACGACAAAC
GTTAGTTTTATGCTGTCTGTCGAGTGTTTTTACCATAGAGTGGTGTTCACATCTACTGTCAATCAGTTCCCAGTGTGGCCGCTAGATGGCGGTGTCAGACTGCAGATTCAGCACAGCGCCAATCAATCAAAAACATTAAAAATGATCAGTCCGACCTCACCGTTAAAACCATTATCGACATGAAACAATGACTTTAAGGA
CATGTGTTTTTAAAGTAGGCATTGTTTAACGCAGGATCAGATGGATTTTGCTTACAATTTCAGCACCTTCTCCTTATCTCATTGGTAAAGCACTATACCTGTCCATCAAAACGAAGTTATGTCACCGTATCTTCAGGACCGTGGACAGCTCGTGGCAACACATGTGAAACTCTGAGTCTCACGTGAATTTAATTTACTAT
TTCGGACGCAGCCCAAGAGTAATGTCCTATGCTGATGAGGGAGAGATGGTCACTAGTGGGCGGGGCTTTCCCCCTCTGATGACATCATACAAAGGGAGAATGTCAATCCAAGTGTTTCTGCAGACTGTTTGATCAAGTCTGATAATAAAACATTGAATTAATTCAAGTTTACCATTAGAAACTGGTTATATTTACAGTCT
ATTGGGATTAAAGGGGATGGATATTTCCAAATGTGTGATCTCCCAGCTGCGCTGGAAAGTCGCCTTGTTGTAGACTTTTATTTTGTCGCGCGCATTGCCTGACAGTTGCGTCACTTTGACGTAAGCTATGTTACATCACAGTGTTCCCGGCACGCCGACAGTCACACGCAGCAGTTGAACCGGCGAAAAGAGAGCAGCTT
TCCAGAGCGTAAGCACTGCGCATGCGCTCTGACTCGCTGGGCAGTGATGCTTGTTGACTAGTAGGCACCATTCATTCTTCCTTCATTCTTCCCTCTCGCTTGTCAATCACAGATCAATGAACGTGTAAAATGGGGGTCTTTGGTGGGCGGGACACCGACTCTGACGGTTTTCTTGAACTCACATCCGTGAGATATTACCA
ATAGCATAGTGTGAGTGCGCCTTAACATCTTATGCTAATGAGGGAGAGACTGTCATTAATGGGCTGGGCTTTCCCCCTCTGATGACATGTACAAAGAGAGACTGTCAATCAAAGTGTTTTATAGACTGCTTTAATTAAAGTTGATCATAAATAATGAAATGAATACACTTTTTACAATAAGAAGCTGCTTATATTTACAG
TATATACTTTTGAGTGTGTAACAGAAGACTGTGCAAGCTTTTGGGCATACTTTTTCCTCGTTAACAGATCGTTATGTTACTTAGTTATGAGCCCTGCCAATCATCTCGACTCATCATCCACATTTCTTCCATTTTTAATTTTCTACCATATAGGAAAAGCAGCAGCAGGTTAATCTGCCATTTGTGAGTCTTTCATGCAG
TCAGATGCAAAACTCCAGGGTCAGCTGGATGTCAAGCTTAGGTTTCAAATTACAGCTATTTCGATCCAACGCCAGTCATTGGGGCGAGGAGATGATTGACAGATAAATGGGCGGGGCCAGAGCTCTACGTGTGCCTTCACTGCACGTTTATCGTGCTATTAGGAATCGAGGATGAGGAGGAAGAGGAGCTGACAATCCGC
TACGTGAATAAGGACACGCTGACCTCTGCTGGTCAGGGTTTGACCTGGACTGACAGAGATCGGAGAAGAAGAGGTTATGTGCAGCGGTTTGATTGACAGCCTGTTTCTTCTGCTTCTGTATTTTTCCATTCACCGTAAGTTAATTAATCTAAAACACTAGAATGTAAAAAAAACTTTTGAACGTGATTGGTTTGTCTCTG
GTCTTTATTTATAGAGGTGTAGATTCCGGATGTGATTTAGTAATGTTCTTCCTGATGAATGTAGGCAGGCTCGTTCATGTGATTGATGGCCCTTCCAGCCTGTCAGAGATAGAGGGTCTGCAGTGGATAGATGGGGCCCGTGATGAATAGCTGATCATGACCATCATGGACATTCACAACTCTTCTAGCCTGGGATCCTG
CGAATTTAGGAACCCTACTACGAGAAAGGCTTGTTCATGAATATTAATTATGCAACGTTCCGTTCTCCCAGGGCTGTCAGCGGATTGGCTTAAAAAACAGACGTAGGTAAGTAGGCGGTAGTCTGCAGAGATGTAAACCAATCACGATGAGCTCGTGTGTGTAAATTATAATACGTGACAGGACGCTAAATAAAGGTTGC
CCTATGTTCCACCCCCCTAAATGTATTCCGAGAAGTTCCGCCCTCTGCTATTGGATTGGCTATCAGTGATATGTAACACTTCTGTCATTGGACACTTCAGCTGTCGTTCAAACACCCGTCAGGTTAAGGGCGGGGCTAGACGGGTGGTTCCAAAAAAAATCTTAACATTGCGGTTTTAGTACGACCAATTCATTCACACA
GACAAAACCCGTGCGCTTTAATGGACAAATATCACACTTCTTTATGATTTATAGTGCATCATGTTGCTATGTAGCAGTCTATGTGAGCGGAAAGCTTTGACTGGCGTTAGGAAGACCCAATAGCGTCAAAAGAAAGCGCCAAGACGCTCGTCCTTCCACCAATCAGCGCTTACAGGAGGCGGATCTTTTGCTCCCTTTGC
ACTGTCTTTATGTATGTTTAACCTGCTATTCTGCTAGTCCTGTGTCTTTAGCTATATAGTTCACACAATTGAAGCATGCGCGTCGCTGATTGACGTGGCGAGTTGATCATCGGTCAGAGTTTGAGCGGTCATCTGGTGATAACTTTGAGTTTAAAGCACAAAACATTATAACATTACTTTTTTTGTGGATATAATTAATG
GCTTTCCTTCCAACTTGGTGTTTAGTTTATATGAAGCGGTGCCTTGATTGAGCTATCTTGTAACTGTGGTGTTGTGAAATGAGCTGATGCAGACAGAGCTGTCAGATGATGTGCAGCGCACTGACTTTAGCTTTAGCCCGCCGCACATACACACACGCCTCCTTTCTGCAATATCTTCGCACTAAACACGCTATTTAGTG
AATGTATTTGCCACTAAATTATTTTCTTATTAACATTGTATGCTTTTCCATCTGCGTATGTTTGTTAATTGTTGTAATAAATTGACATATCTGACACCTGTCAATCAAGATGCAGACCTGTCCATGATATTAAGGGGAATGGAAGATTCCAAATCTGCTCAGAAGAGGTTTGAAGCAGCCGTAAAAGTGATTAGAAGTTT
TTGGGAATGCAGAAGCCGGAAAGAATTTAAGGTAACACTCCCTCTTCCGGCCACCTCATCTGAACTCTGCTGTCAGTTCAAATGTGTCACTTTCTGCCAGTCACTCAAATAATCAATCGCCTCACTTTAAAATAGACCGAGGTTAAACACTAAAAAGACAATCGCCAAAATGGTGTTGCAGACGATGATTGTTCGGGTCG
TTCTCAGCACATTGCGTCCATCTATTGACACGCGCTTTGAGGACGGATTTTAAAGAGCTCCGCGTAACATCGGCAAGGCTTGCTACTGGTCCTTAAAGCTGTCAATCAAAGCTCGATGGTATTTTTTTGGCCGCATGTAGACCTAGAGCCAATTGACCCTTTACTTAGTAGTCTTAAATCACGCAAACACCAATGTCCAC
ACTACAGTAAGAAGCTTCCCAATGATTATCTGATGTATTTGTTGTGGAGTTAATTCAAGCCTTTCTGCAATGATAAGTCACACAATGTCGTTACAAAGCTGTCAATCAATTCAAAGAGTGTGGAAACCACACTCAAAAGAGAAGGGAGTTGGATCCTATTTTAACATTAGGAAATAAAAAAAGAGATTTGTTGTCTTTAT
CTGTCAACGTGCAGCCCGCCTCTGACCCCATCCGCTTCAACCGACCCTGCCACAGCCAGATCATGAACTATGGGCGGGGCCCCGTCCGCATGATTGACAGCTACATACACCAATGGATGTGTTCGACGCGACCTCATAATCCTCCTCATCTGCATAAAAGTTAAAACAATGAAATCTGAATTTTAGCTGTAATTTCGATA
AAAAAAAAAAAACGAAAGTCTCCCCGGAGAGGAAATATATATTAAAATCTTAACAGAAAGTCAAAGAAAAAAGGTCACGCGTTTTGACTTGACTGACACCTCTCACATATCCCAGACTGCCTTACATCCTCTTCGTCAAACAAACCAGTCCACAGAGCCAAAAAATAATCCAAGTGGAAGCTGATATTATTGCTCTTGTA
TTTCTGTATCTTACTTTTATTGCAGATGTCCCCTATATTTCAGCGTTCAGTAGCATATAAATATGACATTGGTTTCCCTAAATCCCTCCCATTACTGATGATTGAGTGACAGACGGTAATGAGTTGAATGTCAGCGGTTTGCCTCATCAGCGCCTTCTCACACGTGCACATTTCGTCTTCAACAGTAACAGATATTGAGG
GACTAAACATATTTCTGTTTGCATGAATCAACAGCAAAGCCTGAATGTTCTGGACGTACGAGCCACACCTTCAGCTCTGCAGACAGCAGCTGTCAGTGATGGCTTCACGGAACAGCCCCATCACGCAGACGTCAGAGGGGTGTGACAAATCGCCTCCGTTAATTGGTCGGGGAACTTTAAGGAACAGCGCTAATAGCAAA
TCAAGCCTTAGTGTGTCGCGATTGTCTCCTGTACAAGGTGGGGCTTCAATTGCCATATTGACCGTTAATCTTTTTCCCTATTCAAAACATTATGAGTGGCGTGTCTTGTGTATTCTATAGTCTTTGTTTCAGCACATAGACAGATCAGTTGATTGACGAGGGTTTGAAACGCTCCAGTGTGTTTGTTTGCATTTGGTTAA
TGGTTCCAAAAAATGGCAGCGGTGCATCCGTATTGAGTATTCTGGCATGTGAACACAATCCAGTGGGGAAAGAGACCATGAACAAACACTGTTTTGGGTCTGTCAATCAAACTAAGTGTGAAGCACTCCTCGTTAACTATCTATTCACCTTTTCTTCTCCCTCAGGCTGGCATGTCAGCACCCGGCACCAGAAGAGACAT
TCTGACAAGTCATAGCCGACCAAATTTTACCCTATGTTCCTTTTTGAATGTCCATTTCCTCTCATCACTGACTACAACCGAGATGGATTGTTATGAGTGACAGGTGTCAAGCTCCTATTGAATGATAAAGATCGTTGCATTACTCGCATTCTGCAGCTGCAGACGTGCTTCAGCTGAAGACAAAGGCAGTCACGTAACCA
GGCGACGTCACGGCGGCGCTCAGGGACGTCACTTTGATGTTAGCGATCGCTCTTCAGGTCTGCCTATCTCCAAACCGAGGAGAACAAATAGTGTTCAGAAGACTGGGGTCAGTCTGACTGACTGAAAGCGATTCATTCCAACAGGCCTTTAATCTTTCAGACGAGCTCGTCAAGATAGTGCTTTGAATTTGACAAGGCAT
CTGTGCTGTGACCGTCTTCCTCCTTAGTTAGTAACAGCCAATGACAAGCAAGTGCTCTCACTCTCTGTCTTCAAACCTGCACACACCCACTCACACACTAGTTGACTGACAGGAGTTTTGCAAGGGTTGCTCGGGATTTTCCACACCTCAGCTGACTTTTTACACTCATGCCATTTAAATGAAAATGCTACAGAGAATAG
GCGTTGTGTTTTGTCGTGTATAAATGTATTATATAATCGTAATTATTTATAGTCCACGAGAGTAGAAAACGGACTCCCCGTTTTCTATTGGTCAGCCCAGACGTCAATCATCCACTAAAGTGGGCGGGTTCACAGGAAAATGGCGACGTTATCTGTCGGAGAGCCTCAAGAGATGGAAGGTGAGCGAACTTGTCTATATT
ACTGTGAGGAGGTGAATTTTCTTTATAACTCATGAGTTTCCTTTATATTAGGTTATTTTAAGTTTGCATAACTAAGGGCGTGATCACTTGAGTGACAGCTAGGTCTCGCTGTTTGCCATCAAGTCACCTAAGCTTATTCCGGCTGATAAGCCGCTGAACGCTGGCATATTCATCACATTTTTGTGTTGTTTTATGGGGCT
GAATTATAAAGCATTATCTATTATCTATAAAGTATAATTATGCAAACTGCAGATATGTTAACTGAAAGCAACGCCATGTTTGCTAGCCTCACGCATCACGCACCTGTCAGTCAGCATGTCACCTTAAGGGGTAAACAAATCATGCACAGCACTACTATGGCCTCGTTTACACTGGTGCGTTTTAGTTATATAACGGTGTT
CTACTCCTACTCCTGCACTTGTGGACTAAATGTAGATCCACTCTGAATATTAATTGACTCATGCACCAGTTTTCCCCCATTTCTGTCACATGGTGATTGACAGCTGTACCCTGGAGCACATGACAGGGATATCTCTATATTCAGAGAGATGTGAAGAGAAGCTGAACCAGAGAAGGACATGTTCAAACGGTCGGAACAGG
ATATTTTAGATCTATACGCACAGTTCTTTGAATCTTCAAAATCCTCGATCAATTAAACCAAGTTTATTTGCGTGAAATGAACAGACAATGAAAAGAGAGTGACTGACAGGATGCCTCAGACCACACCTGATGACACCCGGCAAGGAAAAGTTTCAAATACACAGCAGCCGTCTAATGTTTATTGCCTGAGGGGACATATT
CAACACGCGCGTAACTATGCAAAATGGTGGAGCGTTTGTTACTCGCGGAATCAGCCGAACACAGCCGAGACTTGCCGAACTGATGAGCGACAGACGCGCTTTGCGCGGTCTGGGTGACAGACCCGTGAAAACAAGTTCATCATCCACAAAAATAGCAATAAGAACAAGGATGGAAACGTCATTGTTTAACATTATTGTAA
ATTTTTGTTAAGTTGGCATTTTAATTTCTCAAACATTCACTGATGATATGGTCAGAACAACTGAACAAACTCACTGACATTTCATTGGCTGAAGGAAGGGCTGTCAATCATGGCCACAGCACCTGCGCGCGCCCTGGCCGTTAAATGAGCGCTGCGTGACGACTGCGCGTGAACTCAGGAAACCCTGCTGGATTTACGTC
AAACAAATAATATTCGTTTACTGAGAGAAGTCTTGTCAGTCTGATAGCGGAGACTCGAATCCAGCGCGCGGAGCGGAGCGGTGACGTGTTTTGAGTGACAGGAGTGATGATCTTAATATGAGTCGGGCATCAGAACTCGCATGAAAAACCGGATTTATTTGATCGGCGTTTTTGATTCAGAGGGAATACAGGCTTTGCAC
CTTAGGGCTGTCAGCCTGATTTATATGTCTGGTCGCAGGATGGCAGCGCACGTGATTGGTCAGAGGAAAGCGTGATCTGTTTGTTCCCGCGTGATTGACGGGACACGCGGCTACATTATTGGACGGAGGGACAGCAGTGAAGCCACGCCTCCGCAACTCCTGCGAGCAGGGAACATTGGGTACTACTACGAAAAAAAAGT
TCCGCCCACCAACACTGGCACACAGCGCTCGCGCGCCGCCCCTCGAACGTGGTTGGACGAGAGCATAATTGTGGCCCCGCCTCGCTTCTTCCACGAAACGTCAATCATATTTCTGAAGAAGGTGGGTCGTCGTAATAAGCTTTAAGATGTGGCGTTAGCGCCCGAACTGGACAGGGTGGTAACACGGTGATGGATAGAGG
ACTCAGTTTACACAGCTCGTCTGTGGTGTATATGCAAAGGGTGTGGGTAATGGTGATCTACATTATGCAGCACAGTTGAACGACTGCACGTGATTGACGCCACATTGACAAGTTTGTTAGTATAAAGAATGTGATAAAATTGAAATGAGCACTTGATTGAGTGGGCACTGATGTGTCTCGGTGGGCTTTTGTTTGAGGCC
ATTAGAAGTGAATTCAAGCTTTGATTCTGTGTTCAGGAAAAGCCTGCACATGAATGTTACATCATTATTAAAGAGCCAATCAAATGCCTTGAAACTATGATTGACATCTCCTGAGAGATTGAGGACAATTAAGCTATTTAAACACATTCATGAAGTAAAAGGAAAAGGTGACAACTAATAAAGCAATTGACTTTATCAGT
GGAAAAATATATACTTTTGAGTGTATAACAGAAGAGTATGCAAGCTTTGGGACATACTACTTCCTCATTAACGGATCTTTGTTTTGATTAGTAAAGAGCCCTGTCAATCATACACACATCATCCACATTTCTGTCATATTTAATTCTTTACCTTATTGGAGAAGCAGCAGCAGGATAATCTCCCATTCAACAGTCTGTCA
CCTCATATCATTTCTTTCCTTATTGTCAGTGTAAACCACATCAGATACATCCAGTTTATTCCACTTTCCCCTTTGCTGTGAAGCTTTGATTGACTGCTGACTGTGAAGTCGCCCATAGACAATGACTCCACACAGCCATCATGACCATCATCAGTAATTGATAGTAGATTTAAATGACTCTCCTGCTCATTTGCCATTCA
AAAAGTATATACTTCTGAGTGTTTAACTGAAAAATATACAAACTTTGGGACATACTACTTCCTCATTAACAGATCGTTATGTTGTTAGTTACGTGCCGTCAATCATCTCGTCACATCATCTACATTTCTTTCATATGTAATTATCTACCTCATTGGAAAAGCAACAGCAGGGTAATCTGCAATTCGTGAGTCTTTCATGG
AAGTTTGTATTAACATCATGGCGACTTCAGCCAACCACAAGGCTTCTGAGGTGTTGTCAATCATCCTGCGCGTTCACTGAAGCTGAAGAGCGCGAAAATAAACGTAAATAAGTTTTCACGAGGCCTATGATCTATGTCACTATGGCTACGAAGTGCAAGATTTCTTACCTGTCAATAATGGCTTACGCTGACAAACGTCC
CAAGTTTTAGTGATGGTCGTGCAAAAGAAACAGGAGCGACATGGTTACATTCAGTCCTGAATGGAGTGATTGTAGAGAACACGTTTCCTTTGAGGGATGTCAGGAGGGGGTGGGGCAGAATGTGGGCTGGTGTTAAGGAATGCCACAATGTGCTTAGCCCTTTGTTCTCATCACTTTGAGCATTCTTCTATGACTCAGCC
TTATTTTTATTTTTTTAATAGAATCCAAATCCCTCCCATTTTGAGGCCCACCGCAACGTGATGTAGGAGTGCGGTTTTCCCGCTCACCAATTTGATTGACAGCCGTGTATTAATGTGTCTCTGTATTAATGCGTATAATCATATCAACTAGACAGGATGTGCGCAAAGTATTTGGGATTTAAAGATCTGTTCAGCTCGCT
GCCTTTGTGTCAGAAAGTGGCAAATTCAAAAACAAAACTAATGTCCTATGCTAATGAGAGATCATCACTAATGGGCGAGGCTTTCCCCCTCTGATGACATGTACAAACAGAGAATGTCAGTCAAAGTGTTTCTGCAGTGTGATTACAAAAACTTGAATGGATACATTTTTTCCCATTAGAAGCTGGTTGTATACACACTA
TAAACAGATCCACGTGCAGAAAAATGTGCTCCCCCTGACATGTGCGCACAATCACTCAGCATGTCGTCATCGTGTTTCTGCGCTATAGGCAATGATTGACAGGACGTCTTCTAGGTTAACAGTAACATATGAGGCTTTAAAAGACTTGTTATTATTATCATCCTTTATGTTTATAGTAGTTTTAGTATTATAAGCGATGA
ACAACCTGAATCCCCTAAAAGCTATTTAGGGACACGGTCAATAATGACGTTGGTTTCGATGATGTCACATGACGCAAAAGCAGCGGGTGAAGCTGTCGTTTGTGAGTGACATTTAGCAAACAGGAACCGATTTCACGATACGGACTTTATGAATGGAGCAGAAGGCGCGCGCGGTGTCTACTATCCAGCGTTGGTTGTGC
GTGCAGTTCGTTTATAAGGTTGGTTACGGTAAGGGGGCAGGATCAAGCCGCTCACATGTGCTGTGGGACATAATTGACATGGCCGCGGAATCTCCCCCTGCCTGAGTGCTGGTGGAGCAGGCTGGAGCAGGGATTGCCAAAGTTGTGTCTGGAGTGAAAGTGGAGCTCTGGAGTTTCTTTCAAGATCATTTTATTGCAGC
TTGGGTTCAAGCTCAGTTCACTCTTCAACTTCATTTCTCATGGTGGAAACGGAGAAAAGTTTTCGCAAACTTTTTCTGACCGCCTTTCCAGATTGACAGCCCTTCTCTCCAACCCCGTTGTCCAAGAACACGTAAGCTCCCGCCCACACTTGCTCCTCCGGGGTCGAACGACCAATCAAAAAGCGACAATCCCCCCTCCG
AAAAATCACAGAGATTTGTAACAAATGTTTTAATCCCAGTTTATTTGCAAAAACATGTTCTGTGGACATGTGTATGTTATTAAGGAGACATGGCACCTGTCAATCAATTGGGTAGGTGGGGAACACCGCGAGACCTCGCAGCAGCCCACAACTTGATGATGTAGTTGACCAGGTCAAACGTCACAGTAGCAAGGGCGCTA
ACGATTGAATAAGTCATCAGGCACTGCTCGACGATTGGGTGACATTTCCCCTTCTCCCCGCCCTTAGCAGTTTTGACTGAACGCCATTGGTCAAACGCTCAGTCACTCAAAAGGGGGACGGGTTGCTATGGGCCTCGGCGTTTGAAGGCATAGGGATTTGATTTTGCAGGGCATCAGTACCAGAACTGAGGCTGGAATTT
GTGCGTCTCGAGCCGAATCCGGACATGTGTGTGTGTGTCCTTTTCTAGCACTGACATCAAATCTGCCGTTAATGTGATCCCTGTCTCCGTTTGACTGACAGGCCGAGCTGTCCCGGAGGAATGGGGGAAAGCGTCACATCGACAAAGTGATTTAAGGGAGGCAAAACAGATTCTTGTCATTATATGGTGTCCAGATGAAG
GGGATAACATACATCCAGGCAGTTGTTTTCACAGAAAACAGCCTTAGCCCCCGTTCACAGGATGTTGGTGTTAACGATTCTCATTTACTTTGAATAGAGTGACAGCAAGTGTTGCCTAACTGAATTGCATGTCCATTGAATTGCGTTGCATTTGCTAGTCATGGCTATCGTTGAACTTAGTATTCAATAATTGTGCTGGT
AAGCAAGAGAAAGAGCATTGACAGTTTTGTTCTCCTCCTTTTAAACCATGGGAGGAGATTGATGCAATTTTCTGGCTATTGAGAGACAGTAGTAGAGCTGGGTTGTGGTTTATTGTGTTCTGGCTGTCACTCCATTCAGTCACGAGAGTCGTGTGAATGCCCCCCTCCCCCAAGCCCCCAGGACAATCGAAACATCATTT
ATGGTAAAGTACTTTTGTTTATGTGCTTTAGCATGCCAGACAACAAGGCCTATTATTGGAGAGCTCCACTGTGAGGGAGCATTTTGATTCGCGCAACGACAAGTCAATCAACATGAACACCCGCCTACATTGGTATCTGCCTCTCTGTTGATTGGTTCAAAACGATCCCGTTTAAGATGTCTCTCGTATCTCAATGGCCG
AAGACAATAAGTCTCTTTTTTTTTAAATTTCCTGACATTAAAATAGGATCCAAATCTCTCCCATGAAGTAGCAGTGCAGTTTTCCTGCCCACCGAATTGATTGACAGCCGCATATTAACATGTCTCTGTAGTAACACGTATAATCATATCAACAAAACAGCACATGCGCAAAGTAACTGGGATTTAAAAATCTGTTCAGC
GCCGACCCTTTTTTTTGTAGTGAAATTGAAAAAAAAGGACTGGGTGTGTTCATATCACCCCAGTATGATGGTCTATACACTATACCAACACACAGATCTGTCCAAACAGCTTGAAAAGAAGATATTTTACAATAGGTGCCCTTTAAATTCAACAAAATGCATTAAAGGGACCAGCAAAATAAAGTGATACCCTCTTTCCA
TTATCTTTATTGGCTGATGTATTATGGATTATTTCTGCCAGTCAGTCCATTCAGCTGTGTGCCTATTGGTCATGAGGGGGATGATTGATGGTTTCCACATGACATGCTATGCTGCATGCAAAGATGCCAATTTACAAGAGTTTATGCCAGAGGGAAAACAAGCAGAATGGGGGTTTTTAACAGTGAAAAGAGTGCGTTTT
ATCTCTGTCTCTTCGCCTTGATAGAAGATGATATCAGCAAGAGGAACAACATTCCGCTCGCCGTAATCAATCATCATGATCGACGCATGAGTGACACCTGTCAACAAAGCTTTCTACAAACCCCTCGTAATACTACTGTTTTGTAGCAAGGTCTGAAAACAACCAGGAAAGTCGATAATCAGATACAACGATTCATTAAA
CTCTCTCTCTCTCTCTCTCTCTCTCTCTCTCTCTCTCTCTCTCACCCTCTCTCTTCGAAATCTCGTGCGGTCTGAGCGACAGAGCCGCTGATTGGCTGTCACCGGGTGACAGAGGGATCATATCATAAACATTAAGTGATGCGAAAGTAGTTTGAAAATTAAGCCTGCGTTAGTTGATATCGCCGCGTCTGTTCGGAGAT
GCTGTTGATATTATTAATTTAAATGTAGTTATGTAAATTCACAATATTTTAATAAACAAATATATAAATAGCAGCCACTAAAATTTTGTTGATTGATTGGTGCCACTGACGTAGCTGTATCACTGCCCCTCCCCCTCCCCGATTGTCACTGACAGCACACGCACACCTTCAATAGACAGCAATGGCAATTTATTATTTAC
TCTGAAAATGTGAGAACTTCATAGAATTTTCTTTTTTTGGATTGCTTTTTAAAACACTGCAGTTGTGTTAAGGGATCTGGTGGGCGCTGTCAATCTGTTTTTTTTTAAATGCTATTGATTGGGTTAAGGTAAGGGGGAGGGTGGGGGATCAGTCGGTTGGTCAGTCAGTCAGTCAACAGCGGCCTCTGATGGATTAACGT
TAATTGAATAAAACAACCAATTCGTTCCCTCAGGTAAAAGAAGCCTCCAGGCAACAGCCTCAGATGGTCTTCACAGTTCGTCATGCCACGGTGACGTTTCAGACTGACAGCGAGACGTGGCGCGAGCAGAAAGAGAAGCGCGCAGCTCTGATGGTGGGCATCCTCATCGGAGTTTTCGTCCTGTGCTGGATTCCATTCTT
GACAAACGCTCTTCCTATTCAAAAAGAAAAGACTTTCTACGTGCCTGCCTGTCGTGCTGCCACGACCAGCAACCGTGCTGGCTACACTGAAAACTGACAGGAGCGACAACCAATGAAATCACAGAATTTTGACTCGTTTCCAATGAGAGCAAAGAATGCACAGACATCAAATACCCGGATGAAAAAGTTCCCACAGAACT
AATGGAGGAGGATGGCCAGGTTTGAGGCTGTCACCAACTGAATGAGTGGTCATCAGATGCAAACCGACTGAATTCACAGGAGGTGTCAGTAATGTGTCAGAATGTGACTGACAGGGTTATTATGATGGACCATGGGCTTGAAAATGTGAGAAAGACCCCCGCCCAGAGCGCATCAACAGCACACGGAGGTTCCCTTTCTT
GTTTTTAAGTTGTTTTTTCTGTCTCTGCAACACAGAAAACCTTTGTCCCGCCCTTACGTTTCACGCAACTAGACAAGGTCGACTGTGATTGGCCACTTTTCATGTCAGTCAAATCACGCTTCAGAATCAATTCTTAAACTTCGGAAACTGATTTTCAGCAGCTTATGACACAATGCACTAAAATAAACACTCTAAGCACA
AATTTCCTGACATTAAAATAGGATACAAATCCCTCCCTTTTTTAGGCCCACCGCATTGTGACGTAGGAGTGTGGTTTCCCCACCCACTGAATTGATTGACAGCCATGTATTAAAATGTCTCCGTAGTAACGCCAAAACCAGTAGCGCAAAGCAACTCTGTGGGATCAGCTGCACCTCAACTGCAAGTTTAAAACTTAAAA
CTGATTAGTGATCCCAAATATAGAGTAAATTCAACCAGGCATGTGTAAATGGGTCACTAGAGCACTGACTAATTAGCCAGTAACACAATGAGCTACAGTTGACGTGACAAGTGCATCGCTTGCAACAGACAATATGGGGTCAATTCAAGGTTGAAAGTCGTTCACTTTTACATGAAGAGTGAGAATGACACCCCCCAGAG
GTTATTTTCTTTATGCGCTGAGTAGGTATTTGTGTCTCCACTTGTTTCCATTGTTATTTCCTCTAGTGGTCTGAGCCTAGTCTGATTGACAGCTGTCATCAGTACATCAGACATCAAGCTGTGTGGCTCTGTCTGCAAATGTCCAGATCCACACGGCCTTCTTGCAACACGCTGAGGTCATTTACTCCAGACGCTGTGTG
TTGATCCTGGATCTACTTGTAGCAATGATTCAAGAAATGTGCTAAGGAGCCAAATAATTGAACTCTGGCTTTAGATAATGCTTTCTGTCAGTGAGTGACAGGTTGTCAGTCAAGAAAAAAGTTTTAGTGTCAGTCATTAGTGTTGTTTACAATCAATATTACCAAGTTAATGAAACTTAATCGACAATATGTGATTTATA
TTGCTTCAAAAACTTTGTCAAACTCCCTTCAGAAGAGTAAAACTTTTGACAATGCATTTTTTTTGTTTTCTTTTTGCAAACCAGCCGCTCAGCCGTTAGCTTGAACTGTTAGCGTAAAGCAGTCGCATACAGTATGCGTCACGTAATGATTGACAGGGCACTGAACCAGTAACCATGCACAGAGGGCAATAAAACAACAA
ACATGCAAACTCCCCACAGAAAGGCCAACTGACCTGGCCGAGACTCGAACCAGTGACCTTCATGCTGTAAGGCGACAGTGCTAACCACTGAGCCACCGTGTCAATCTAAAAACAAGTATTAGACGGATACATGTCATGCAACTGGACATTGATGAAACTGCTGGAAATTTCACGCCGACCATTCAAATGAGAATCTGCTT
GATATATTCGTGACTGTTAAGTCATAATGAAGGTAAATAATGATAAAAAAAATGCGTTTTCTACTAACACTAAACGAAATGCTGCAATAGTTAAACTGACAGGTGTCAATCAACCGCGGGCGATTGTTTATAGTCTTAATAAAATTACTAATCAGTCACAATTAATTAAAACAGCAAAATTAATCAGCATAACCGTCTGA
CTTTAATTTTCATATCAGTCTGAGTATAACATGTTTGTTTTTGTCAGGTGAAAAGAACAGTCAGCCACTAGTTCTGATTGGTTTTCATTCATATTGTAGCTGTCAATCATTTCCACAGCAGCACCATTTTGCTCGTCCATTACATTATTTTCTTTTTCTTTTTGGCCTGTCCTTTTTAAAATTATTTTTAAGAAGTAATC
TTATCGGCATTGTCATTGTAATAGCCCCACAACAGGCCCGAGATGGGCGACTGGGCCAGAGTTATCGCCCCGCTCCTGCAGGGGAAGAATACACATCAAGCTGCCAATCACCCAGCCCGAAAATTGCTCTGAGATTTGAGTCCCCAGACAGCCAGCAGACTGCTAAAGCTCCCTCCCTCCCGCACTCGCTGCTATTACGC
GCTTTTTGATTGAATTTTTTTAACGTTACGTTAGCTTCTTGCCAAAAGGAAAGTGTCGAACCCAGTGCTATTCTAAGTTCTTATTGGCGCAATGGAATGCCAGTCATTTTAGAATGCTCTGATTGGTCTAAACGAAGCACTACCTACCTAAATAATCCAATAACTTCCGCTGACGATTTTTGAATGTAGAGCGGTTAATG
TTAAAACTGAATATACACATAATAACAATAATATTAAAATCACTTTAGACAGCAGTAACACATAATTATACAAATAGGAAAACAGTTGCTGTCAATCATCCAGTCCTTAAGTTCCACTCGAGGATAGAGTTAAAATAGATAGACAAAGAGACTGCAAATGCACTGAACATTCTTATATAATATTAAGCAATGTGTTAACT
AAAAATATATACTTTTGAGTGTGTAACAGAAGAGTATGGAAGCTTTGGGACCAACTACTTCCTCGTTAACAGATTGCTATGTTGCTTAGTTATGAGCCCTGTCAATCATTTCTCGACACTTCCACATTTCTTTCATACTTAATTACCTACCTTCACGTGTCTTTCATGCAGAGAAATCTCCTCAGGTGTTTGGATAATTA
TTTTGTATAGGTAAAGTATATACTACTTATATACTGTAACAGAACAGCTTTGGGATATACTGCCTCTTTAACAGATCGCTATCTTGCTTAGTTACATCCCCTGTCAATCATCTCGACACATCATCCTCATTTCTTTCATATTTAATTACCTACCTTATTGGAGAAACAGCATAATCTGCTATTTGCGAGTCATTCATGCA
CCGCCCAATAGCCTTTTCAGCTCTGTGATTGGTCATACTGGTCCAGTTTTTAAATGTCAGTAAAACTGACCAATCACAATCGACTTCCTATTAGATTGGCGGGGCTTTCATCTCTAATGAGAGTTAGACCTCCACAACTAAAAGAAGTAATCCGTTAACTTAGCCACCATGGATTTTCATTATTTACGCCGTGTTAAAGA
CATTGAGCAAGACAGTATAACGCAAAACTGAGGTCACAGCAGGTCCCACCTTCACTAACTGCTACCTGATCGATGCTAAAATTTGATTGGGTGGTAATTCTGTTCTTCAAAATATGCTTTGACGTGATTGGCTACTGTTGATTAGCTTATTTTCGTGTAACAGAAAACTGCTAGAGATGAAACTCGAGCGGGTCTGGTGA
AACAAAATGTAAAAAGTTTTCTGAAAAGACTGTATAGATGTGCTAGTCTGGGCGCAGTCACTGACACTTGTTTGGCGAGGTGAGTTGTTTTGGATTGACAGGCTTTCCTCTGACTCTCGGCTGCTGCCTGCTGACTGACCGCAGCGTCACGTAAAGACACGCAGGCGTCCAGATGATGAGACTCACCGGCCACACTCACC
GTAAAAAAAGTTTTATCAAGTTTTTTTCGTCCTTTACCCTTAATTGCCTTCGGGCGGGTTCATTGGAACCGTTACTCTCTTTCTATTGGCTATTAGACCTGTCAATCAACAAACCCCCTCTCTCAGTTTTACAAGCCTGCTCCGCTGCAAAAAGTGTGTTGATTGGAAAGTGAGTACAACTGCATATTTTAAGATGAGGC
AGGTCGAACGCGCTGCCCCGATCTCATCTGCTGTACGCTGATTGGTCGGTTGGCAGAGGGGCTGTCAAAAGACAAACGTCTCATTGGTGGAACGAGTTGTCTATCAATCCGGTGTGCGGAATTACAGGGCGGGAGACATTAATGGGTATCGGTCGTACAGGTAGTTAGGTTGAGGATGCGCTAAATGCGGCCTACTTGTT
ATTGCACAAAATGTGATGAAGAATCTAATCGTGAAGGTGACAGACATTTGTTTACATCTGTCCAGTAACAGAAACTTCAGATCAAACTTCAAAGCAGCTGTGGCGCGCGACACATCAATCAATCAAATCCTCCCACCGACGCAAAGCAACCGCTCTGCGACTTCACTGTTTGTTTCAGCAAAAGCACATGCCATTCAAGC
GCAGGGGACGCGGTTTTTGTGGAGCTAGATCCGTGTGGAGTCGAAGGCGTCTGTGATTCAGAAGCAGAAGCGCTGACTGAGACGGACAGCAGAGACGGTATTTACGAGCCAATCAGAAGCCGCAAAACAGAGGCCGCGATTGGTCGGTTGGTAGAATGACGTCGGTTGCCCCGCCTCATCATGCTCCTTTCACATGATCA
CTGCTGTTACTACAAAGCCTAAAAGTTATTAAATGTTAGGATGAGACCCTTTATGCCTTTATCAACTGGACGCCTACACTCCACGACCTCATCCTGCCCCTGTCAATCAAGCGTTTCATGACGCCCACAGAGTTAGAGTTGCGCACCAAATGCGTCTTTTCCATCCTAGAATTCCATCAATAGCAGCAGATGCGCCGATT
TCAGCATGACTCTGCAACTCCTCTATTCAGCAGAACGCCACTGAGACCTAATACACAGGCTGAATGACAAACCGAAAGCAAAGACCTCGAGTGCTGTCAGTTGATCTCATTTGTCATTTAAATGCACCTATCAGGTAATCCATCTGTGTCATTCATGGTCTGGAAAGTTTGACATCTTTGCCAAAAAGGGAATGAAATGT
GGAGGGCGGTGTGTGTTGTGTTTCATTCATGCGCTTTGGAGCAATCAAGTCGATATGAAATTACCATGCTGCAACCTGTTGCCATGGTTACAGTTGCTAATGACTGACAGGATGACCTTTTTTTCAGGGGCTGGCTTTATGAATCACACACAGACCACGTATAAACTCTATTATTGTGGCTCATGCTGCGAGCAGGGGCG
GGACGCTCTGCCTTTACAAAATCTGCCCCCCAGGTAAACACTCGCTGTATTCTCTCACACACTATTGTCCAAAAAAGGAATGTGATGCACCTCATCTGACTGACAGGTCACCATGGAAACATTTCCTCAAGCGTTTGAGTCATTGTGTTAGTGATGTCGTCATAATATTACCATAATAACAGTTACTATCCTAACACAAC
CTTCGACTGTATTGTATCAGGAAGGCCTTCACTGCAGTGTGAGTCAGTGTCACTGGTAGAGGTGGAGTTTCCCTTGTCTGTGTCTGTCGGTCACGTCTGTGGTAAATAATCGCCCATCACTCAACTGTGTGTGTGTGTGTGTGTGTGTGTGTGTGTGTGTGTGTGGTGGAGGGGGGTTGGCAGCGTGAGGGAGTTTAATT
AGAAACGGACACATTCGGTGGCTCGTGAAGGCAGCTCGAGTCTTACCTCTGTGAACGCTGATGATGGCCAGAGTTACAATCCAGAGGCAGGTCATGCTGAAGCCCATCTCCACCTCTGTCACTCAGAAAACACACCGTCAATTCATCTTCTTTACGCCGGACTCTGAAACCCCGCGAACCGGTGCTGATAATGTCGCGCG
ATATATTTAGACAACACACTTAATTAGAAAGGGAAAACTCAGCATAATGTTTAACTCATAAAGCATTATCGACCATCACGTACCCTGGCTTTCCCTTGGCCTGTCCATCACTCTTCTCCTTGCCTTTCATTGGCTGAAAGAAAGACCTGTAGGCGAGAAATAGCGAGACCACGTTAGGACTAAGTTAAGCTAAGTTTACT
AAGCTAGCTTTCGACTGCACCGGCTTCCTTTTAAAGTGGGGAAGTCTTCTTGTGATTGGCCAATGATGATGTCATCGCAAACGGTAATGATGACTGGCATCTTGCTTAGCCAATAGGTAGATGAGCTGGGCGGACCTAAAGAAAATGATAGGTAGAGAAGGAGGAAGAGAGAAAAAAATACAAACAAACACAGGCACAGA
GCCCTTTAGTAACTTTCTATTGGCCCCGCCCACTCTGTTAAACGATTGGTTCTGCTCTGCTCAGCCAACATTTTCAGCCTTCCTGAATGGCCCACAGACGTGCCAGTCATGTGTGTTTGGGTGTAGCTGGAGTTACAGGATACGGCAGATTACTGTAAATTTGTAATGCAGAGACGCTGACTGCCCGGTAAAAGTGGATA
AAATACTGAAAATAACATAAACATGAGTCTCCATAGAAACTACGCCTTTTCCTCGATAGCTTAAGCTCCGCCTCTTGCAGTTTTCTATTGGATAAATTCCCTGTCAGTTACAAAATTGTATTTTTTCATTGGCTCTTCTCCTACCGTCATCTTATTTCGATTTCTATACGCGCCAAACATTGAAGGCCTCGCTATACTTT
CTGCACTTAAATTAACATAAGCCAACACATAAAGCGGTTAACCATTGTGTGCACCAATTAGGTATATGAATGAAATGGTTTTGAAGCAGAAATGATTGACAGCTGCTTCAAGTAGTCGTAGGAACCACCTTTCACCCCACCCCGTGCGCGTGTAACACCTGCCCATAGCATCAGCATCAGATACTGCATTTATTATTTAA
ATGTTTATAATCGTTCAACGATGCACAAACACGAAACTAGGAACAGATATGGAACATTTCCGCGCTATTTTTCTTCAGCTGAACAATAAAAACATTGACAGCCAATCAAAACCCGCCAGTTTGAGCTTTCAGCGGAAGATCACACACACACCACCAGCGCGCAATGATTATAAAAGAAATGTTCTCGTCGGTTGGGTGGC
CCTCGAACAGGGTTTGCAGACAGAGCCCCGCACTCGTTGAGTCTGCGTTTGAGCGAGTGTGTGAGAAACTGGAGTTTTTTAAACGGCGCTGAGTGAACGGAGAAGAGCTGACAACTGTGACGACACTTTAAAATAAAAGTCCATCCAAGACATCTGAAATAGTACATTCCGTGCTCACAGTTAATATAAATATAAGTGTT
TTTAGCTGCCGTTTTGTCTCTTTTAAAGCGTGTGAAAGCTCATTAGGGCCCAAAGGCAGCCGCCATTCACAAACAGGATGTCCTGCGGTGACTGTTGATTGACAGGAATATGCGGCAGAGGTGTGAACCGGGGTGTGATACTGATGTGACATCGCTGTCTTCTTTACTGATAGAGGGAGAATTAATTACCCCCTGGGGTT
TATATTCGAAGTTCTGTTTGAACTATTGACAGTGTGAAGTTTTGTTCAGTTTGATTGATCAGGGGTCTCTGTGAATGAACGGGGCCTGTTTGACTGACGTGAGTTTCTCAATGAGAAAGAAAAGAAGCTTCAGAGACTGCAGGGAACAGAGGAGGAGCACGTGAGACGGAAAGAGAGAGAGTGAGAGAGAGAGAGAGAGA
AATGTCCCCTAGCATTTTTCCCCCTTAAGTTGCACTTCACACTCCAATCCAATAGGTGGCATAATGCGCACCTGTAAATTGATTTGCCAACCGCCAGTCAGTCATACGAGAAGGGGGGAAAAACATTCCGAGGAGTCGCCTTTGGCTTTATATGTTTGCAAACGTCTGATTTTAGTTTCTCATACTTTCCCTTGAAACTA
AGCCAACAACCAATCACCATCCAATTACCCGGACTGCCTCTCTAAGTGGGTGGAGTCTAGATAGTGGGCGTGGGACTATCTGCGCGCCTCTGATTCGTTCACTGACAGCTGATGACGACACGCAGCGTGTTAGGTTTGTTTTGAAATGGGAAGTTTGCAGTTTACAGCGCTTTCTCTGCAGCCGAGTGTTCGCTACCGCT
AAGCTGGAGAGGATAAAAGGCTCCTCCGATCAACTTCTGCTCCGGTGTCTCCGGTGCTGTGTCGGGTAGGCTCGCGTCCTCCGCCCCACACTGGATTGACAGCAGCGTCAGGCAATAGTGCCGCGGATCACGTCTCATCTGGGCAAATTTAAACCAATTGCATTGCGATGTCGGGATTAAACAAGTGACAAGGAAGTCCT
GTGCGAGTGGCGTCTCTCGTTTCGTATCCACAAGATGGCTGAACGTGGGTCACATGACAACACGTAGGCTGAAAAGGGCCCGGATGTGAGCGAACGTGCTGACAGCAGCAGTTCCGTAGTGCATATTTACTACAGTGCACACAGACACTTCAAATAAATGCTATTTTAAAGATTTTAAAAGAGCTTGAATGGTTTATGGA
CAGGATAGTTGTATTCAATTCTATTCACTGTCCCCTGGTCCACACAGGTTCAGATGGTGGGCTGGTTTACAATGCACAAAGACATAGCTGTTGATTGGTTGCCAGTCAGTCCATTCACATGTAAATCAGACCTCATAAATGTCCCCCTTCTATCGGCCACTATCCACAGTATATGTAGTGCTTGTTAGCACAGACTTTTG
TCAAACTCCGCCCTCCGAGCGCTCCTATTGGGTAAATCCTGCGGATTTGTATGCGTAAAATACGGAAATGTGAGAGTCGCGCTGTGATTGGTCGAAACGCCCGTCAGTCTTTTTACATAAGTGTGTCATACAACTCACGTGGACACCCATGGCCAGTGACGGAGTGCGCTGCGTATGGACAAATCAGTAGTAAGAGAATG
TCCTGACGTTAAAGTAGTACCCAAATCCCAGTGATTTTTAGGCCCAATGCATTGTGACGTTGGAGTGTAGTTTCCCCCACCCAACAAATTGATTGACAGGCACCATGTCTCCATAATAACATGCACACACATCCACAGAACATTTTTGCAAATAAACTGTCTGCGATTTTTATACGTTTTATAAGTTAAAAACATTTTTA
ACGTTCTTACATCAATTCTATTCGGGAAAAAGAGCGAAGGGGTGAGTTTAGGACCCTGGGACTCATAAACCGAGTGGGCGGAGTCACAGATGATTGACAGGATATTCTGGAGGCACGGCAGGCGAGTAATCTCTGGCAAACTGACCACAGCCACACCGTCAGACTACCGACAGCGATTTTTAAAAACGAAAATCCGTCCC
TTCTGTATGTTTCAGGTGGTTACCGGCTGAAGTATGTTGCCCCAAACTCCTCAGAAGCACTAGATAAAAATGATTGACATCAAGAAGGGGACCAAAGGCCTGTCAGTCAGCGATTCCAGAGACCCTTCAGACTTTGTCCAAGCATCCTCGTCCAGAGAGGTTTGCTTTAAAAAGAAGCAATGCCAACTACACCGTTGCTA
GGTGCTTCGAGTTTTCACTTTTCTTTTATAATTAATAAATAATCACATCCTAACTTTTCATGCACGAACCAGTTTTACGTCCTTGTTTACATATGTGGTCAGTGTCAGTCATCGGACGAGCGTAGCACGTGATCTGGTGACGTATAGGCATAACAAGTAGAATCATCTCATTAAGCTATCAAGCTTAGCCTAAATCGACT
CAATCTGACGTGTTTGTTTACATTACTTTTTTTTTTTTTTTTTTTACCGCGCAACCAAACTGCACTATTACGTAGTCGCCTCTGATTGGATTAGCCCGCTATCCGTCAATTTTAGTAACCGCCCCATGAGATGGCAGCAGGTCAGGATTTTATCTACTGTAAATAATCGATGAGGAAAAGATCATCTATCTGTATAAAGT
CATAAGCACAGGGGTTTCTGCTTAACTAAACAGACACTTAGATAAGATCTAGTTCGATGCATGCCCCATCTGTCACGTCAACCCTCATTAACACCTTTTCCATCAGCACACAGAGGTCAGCCTGTAAGGTTAGAAGGTCACAGGCACTTTGGGGATCAATATGAGGGATGGTAAACAATGGCTTGTCCAAACATTGGCTG
AAAAATTTAAATAAAATGTATTAAAGCCTCTCTCTTCATTGGCGGCTTTTGGGGCTAAAGGCTCTGCTGTTCACCCTTTATGATGCTAATGAGGGACTTTGGCCTGAGTGACCCAGACATCTGTCACTCACACACACACACTTGCATACCCGCTTGCGCACACACACACACACACACACACACACACACACACACACACA
AAATGGATTATGCCACTTTTTTTTGCAGATGACAGCAGCGTCTCCTCCTACATCATGAGCGCACTCTAGAATGATTCCACACGGCGACGAATGATTGACAGGGAGACCAAGGCTTGGTTAAAGGAGAAGAGGCGGGAACTGCGCTCTGGGAGGCGGATGGCAGGAGCTGTCAAGTTTGGTGGACGGCGCAAGTCGGTCAG
ACTTGCGTCCATCACGTAAAACACATCTGTGAAACACAATCTCTGACCATCTCCCTTCCCAAAAGCTAACGGAAACCGACTCAGAGAAATTGGGCTGAGCTGTCAGTCATGTCACGTGACGACCTAAACCACGCCCTTAAACGGAGAAAGACTTCAAGTAATTTAACTCTATTCAAATTCTAATAGTAGCTGTAGTGATA
TTGGTGGTCTTTGTTATGTGCAAAGCATCTCTTGTTTCTCAGGTGCACCTGCGTGTTTCTCCGCCCTCACGCTCAACTTGGTTTTTGATTGGCTGTTATGCCTGTCAATCAACATGACTGTCTTAAATAGGCGTTAACTATGGCAAATCTCAGCTATTGATTAAGATTGTAAACTGATTAAATATATTTTGGATGCTTTT
AGGGTCTGCGGCTGTCAGCATCCTCACGGCGGGTAATCATCCACCCCAGTGCCCTTGTTTTCTCCTGTAGTCGGAAACCGTCTTGGTTCGCGTTCGGAGTGACTGACAGGAGATGTGGCGAACTGCAGACCCTCCTTCAGTCCGCTCTGGCCAATGCAGAGTCTGCTGGAGCTGTTGCTAAGCCCGGACCACAGAGAAAA
ATGATGATGAGTTCCTAGTAAAACAGCAGTCAAATGGACCGTCCCGGAGGAGCAGCAGGTCCCTCCTCTCTCGGCCTCTGATTGGACGAGCGACCTGTCAGTCACGCACAGGCGTCTGTCATTGACCGGAATCCCTGAGGCTCTCAGAGCAGCTGTGAGAACATCCAGCGAGCAAGTCTTCAACAGGAGCGCCCAAAAAA
GACACGACGCACTGTTGAAGAGCGATGGACTGAGAAAAAGTGCGAGATGGCACGATAGACCCACTGAGCGGACCAATAGCGATCGGGGAAAGTTTGATTGACGTATTCGGTGGCCAATCGAAGATCGTGTTAACACGAAAGCCAAGCCTCTCTTCCATGCACACCCTAGCCAGGTTTTAAAAGAATGGCAACAGGAAGCC
CTTTTTATAGAGTGTTGTTAATCTTTAATCTCGCAGCAGCACTATGTAATGGCTGTGTAATGTTGATCTGGTGTGTGTTGAATAGGCTTTGATTAACATGCCTGTTTCTCGCCAGCAGTAGCCCGGCCCGCGCGGGAGAGGGCTCGTTTCACCGCACCCAAAAACAGATCCGCCCCGCTCAAGCCATCGATCCCGAGCCG
TTGCAGTTTTTTTTCGGTAAGATGTAAGCGGGTTTATCGCGTCATAATTCATCAAGGCGGTGTAGGCCGCGGCTGATCACCGAGCTCGAGTGACTGACAGACGGGTGCTGCTGTTCGCGAGTCCCGGTGACTTAACACGCCTCTTAACGACAGCACAGACGCGATGCGAACCCGATGTTCGCTGCTGTTCGTGTGGTTTG
AAGCCACTGCATCGAGCTGTTAGCCAGAATGTATTGAACTGCAATGTCCGGCTACAGGAACGGAAATGATATGAGTCTTCTGGGCGGGCCAGACCCAGCTGTCAATCAAACCAGCATCAAATCAGAACGCCAGATATACCTGGCCTTTTCAACAGCCGCCCCAATTTACTTAGTAAATTTACTACAGAAAAGGCCTAAGA
GACCGCCGGTTGTAGTTTCATAAACACTTACCGTTAATTCACATACTTTTATTTGGTACGAGCAGCCCGTGTTCAGTAGGAAGTCCGAGAGTTCAGGGTGTCACGCGCGCCGTCAGCTGATGAGAAGGCGTGGCCAATGTACACGCGCATGGAGTCTGTTTTGAAAGCAGACAGAATGCGCGTTCTAAAAAAGAACGTGT
CAGTTCATTCCACTTAACTTGCGCTTTCGTCTTGTTGTAGACCTGTCTTGTTTCTCAGCGTCCACAAGGGGGCGGAGCGTCAGCGTGTCGTCATCACGTCAGTCATATTTTGATTCTCTCGTTCAGTTTTGTTCTTAAACACGATGGACAAGAGCTTGGCTAATATTTAAATGCTGGGTTTTTTACATTTCAGACTACAG
GAGCCTGTCGTTAGTCTGATCTACACGACATCAATAATAAACATCATATGGTAGACCGTGACACACACACACACACACAGGCACGAACGCTGATTGACAGGTGAAGTGTGTTCACTGACACCCCCCCACACACACACAGCTGTCAGATTATCCGCATTTCCACATTCATTCGCTCTATATTCATCTATTTTATTTAATAA
GTATTGATCAACACAAGCTCGTTTATTAATGATCGCAGGACGTGTGGAGTCTGTAGAGACTCTGCTTAGCGAGATATCCCGCCTTCACCCTCCGCTGATTGGCTGAAGTGTCGCGCTCGCGCGTCAGCTCGTGTTCTCATTGGCTGACGCGTGTCATTCATGGCGTCCTGCGCGTTGCTGTTTTTTTTTATATACAAACA
CGCTCCGTCAGAAGCTACTTCCTTCTTCCCAGAAGGTTGACTGACAGAGAAACTAGCCATTGGCTGCATGAATTTTGATCTTATTGTTAGTGGCTCAGAGAGCTGTCAATCATCACTCGATCGCACCTGCCCTCTGCAGCACAGCTGCTACAGTTTAGGCTAACGCCGAGCGTGCGGCTCGTTTGCAAAAAGAAAGCTGA
TTTATACTACCGCCCGGATGTCCAGCCTCCTGAACAACGCGCGCGCACATTGGCTGGCGAACACGTCCGTTTCAAATGTTGCAGTGTCGCTATTGGATGCTGGAGATGGCGCTCGGAGCGTTGATGTTGCGGAAAGTAATATTAAGAGGGAGGTTTGCACTTTTTAAAATGGGCAAGCATGGTACATGATAATATGAGAT
CCATTATAATGAGCGAGGCGAACAAGAGCTCATAAATATTCATTTACATATCAATGCGCCCGTCGTAAATCACTCCGCTGAATGAAAAGCGCTTCTTATACTGACACTGACAATCATTGATGGGGTTAATTAGTTGTGGGAGAATTAAAAATGAATCTTACCGAGTCTACAGCAGTTTTGTCCTCCAGCAACGCCCAGTC
TTAAAGAAATCGCGTATATTTTTAACACCAAAAGCCTATGGATGATTATGCAGTAAACGACATCACATAAACCCCATGTACTCTATCAACTGACTGACGGGCAGATCCTCCAATCAGACGCCGGCGATTGCTCTCTTTTGTCCAATCAGCAAGCGCGTTGCGCTGTTAGGCGGGGCTTCGTGGGCTGGTCTAAAAGGGCC
GTGTATTTTTGTTGTTTTTGCACCTGTTCTGTTTATTATAATGTAAGTTTTTACTGGTTACTGAAAACCGAAGTGTGTTGCATAATCAGGTGATTGACAGGTCCGGACGGGAGGAGCAGGAAGTGAAGTAAGCAGGTGAGATATCGATCAGACACAAAAGGTGTGTTTAATCCAACAAATGTCTTGAATACATTGTTAAT
AGACACATGCCGAAACACCCGCACACCCGCTCCGCTCGAACCCAACAACATCAAACCGGAGCGCCGTTAATCTCCCGCCAGAGACGAGCTTTGATTGACAGCAGCGCTTTTAGGCGGGAAGTAGATGCGGCCGCGTCAGAGGAAAGGAATTCAGCTTCAGAGCCCGCGAAACGTATAAACACTTCAGTGTCTGTTTGTCT
ATTGGTCAACGCTTCCTGCATTTGCGCTTTCACACAAGAGGCACTAGGCCTTTCCTGCTGACGTCAAGCAGCACACCATATATGGTCACTTTTGCTCCTCGTACGTCACTCTCCGCCCACAGGCCCAGGCGGAATAGTTTCACCGCTCTAGGATCAGCGGGGCTGGAGAGCAGAGAGGGGGTTTCCGAAGTTGGACAAGA
TAAAAACTCCAGCTGCCCCCAACCCCCCCTTAATGCCCCCCACTCTTGCTCTCCGTTACACCGTCGCCCCCTTTTTGCCCCTTCTACGGGCACTCGAGCTGTCAATCACACGAGCCACACCTCCCGCGCGCGCGCTTCCATCTGCTTCATTGATTATTTACGTCTTGCATCTATTTTTTATTCTTCTTTAGTAGCCTACG
CTACTATTGTTGCGTCAAACAAAGCGAGAAACTTTGCGCCTGTGATTGGACGAACGCTTCAAGCGTCCCAGTCACACCACTCTCTCATTGGTCGAACTCCCTGTCAATCAGATGTGCAGAAAAAATGCTTAAAATGTACAACTCCGGCTTTTGCTAGTCACAGAAAGAGCGTTAAAGGTAGAGAAGGAGAGAGGGGGACC
CGCAACCGACCTTCAATCCGTCAAACCATCCATATCCATCACTCCATTGGCTGCGGTTGAATTACCGCATTCTTTAGCGCGCCTCCAATTGGCTGTCACACCCGTCAATCAGAGAACTTCCTCGACTGGCGCGTTTTGATTGGCTAATGCCCCCTTCCCTTTCTCTCTGGTGAATCGCGGCGGTGGGTCGAGTCGCCGCC
ATATTGCCCACAATACATTGCGCATTGGACGCGAATTCGATTAGAACTACAAACGCGTGTGAAAAGTGTAAATAAACTACAAACATGATGGACACGCGAGACCAACAGTCAAGTAGAGGCTTCAGTAAAGTTGTTTCTATGACTGTTAGTCACTATCTCGCCAACTGGAACATATTTAAATCATGTTTTCTGTGTTATAT
CACACAATGAAGCGGATGTTCGCTTATTACCAGATAATATAACTGACTATTCACGTTAATATTCACGTTAATATTGCTATAATCTGTGTGACTTGCAGCAACTGACAGATGTCAACACCGCACCGTACTTCTCCGGCGCATATTATTTACGTCATCGGTGTTTCCGCTTCGCGCGTCTTGTTTCATGTAGCTGTCATATA
TTACTTTAGTTTCACCGTTAAAAACTGAAGTGTTGCGGGAAAAAATCCACGTTTGGTTCCTGTTTACAGAAACGCTCCGCCTTATTTGCTTTGATTGACAGCCATTTTGAGATTAATGAGCGCTGAGGTAAAAAAACAAACAAACATTTAACCTTTAAAGCACTTTAACGACAGAAAATTGAAAAAAAAATCCGTTAGAA
CTAACAATTACTACTAGGAAAATCCCAAAATGGCTTCCACAACAGAGTAAAGCCAGACGGATAAAGTCGCAAGAACGTTCCTCCTATTTTCCAAGCTCAGCTGTCAATCACGCGCATACTTTGAATCTATTGGCTGAGAGGCCGGGTCACGCCCTCCCCGCTCACGTCACACAGTCTTGGATATAAGGATTCAGAGGAGC
ACCTATTCCATTTACATAAGTAATGTTTTCTTGAATAAATGATACAGTAATCTGTCTGATTTTATTAGCCGCACGTGCTACCTGCGCATATTTGACAGCTGTCAATCAAAGTGATGCCTACCTTACTCTTGACCTCCGCGGACAGTCCGAAAGCAGGTCCGCTCTTGAACTGCGTTGACATCGTGATTCAGACGAGAGGG
AACTGTCTTCTTCCTCTTTCTTGCTTGTTGTGGGTTGACAATGGCTGCTCCACCTCGCGAGGAGTGTCCCTCGGTCACTGATTGGCCCGCATCAACGTCTGTCAAGCGATATAATCCCGCCCCTGCAACCTAAAGTCAGACAATCGTGAAGGGCGTTTTTTAACAGGACAATGGTCACATTTCTGTAACATTTTTACGAA
GGCACAAACAAAAATCAGCACATTCTGAAATACTCATGTGGAGTTTATTCCTATCCTGCAATCAATCAATCAATCAATCAATCAATCAATCAATCAGTCAGTCAGTCAGTCAGTCAGTCAGTCAGTCAATTAATTCAGCAATTCCAGGACTTGGAATGGTAATACATGCACATGACTATGGAACACGTATATATTATATA
TTCCTAGCGCATTCCTAATCTATTTCCACGAGCGCCAATAATTTCGAGGCTCGTTTAATTGGCGTGAGCAACAGCCAATCGCCGTGCAGAGAGTTTGATTGGCAGATTTGCAGGCCAATGATGGAGAGAATTGTCGTCGACAATTCATGCCCACCCAGCGAGAGTGTTTTCAACCAATAGGATTTAGGTTATAACAGATT
TGAGCTCACACTCTTTTTATTACAGGTAAAGTTTGGAGGTCTTACTTGGTTGTTTATGTCCCCAGCAATATGTACAAAGGCCGGTCGCGAAGATGATTGACAGCAAGAGAAGACCGCCCACCATAGACAGCAGTTCAATGGAGTCCATAACTGAGAAAACAAACAAACGACAACATCCCTTCAACTCCTTCTGGGTCTGT
AATGGGGAGAATCGAATTGTGAGATTCTGTTTGAGTCAAGTTTATAATTGTTATGTCCCGCCCCTTTTTCACTCAAGAAGTGCTCTCATTGGTTCATTCGGCTGTCAATCATTAATGCAATATATAGTTTGAGCTCTCCTCGTCGCTTGATTCTCTCCATTCTCCGTCAGTTGATGATAGAATGCACTTTTTCTAATTAA
TTGTGACTCTGATTCAGTGTAGATCCCCTCCTGAATCCTGATGCACAACTGACTCCTGCATCAGAATGAAACCCATGACAGTGATGTGTCACCTGCTGCTGAGTGACAGCTAAACTGATGATAAGAAATGTAAACATTAAATAAAGCAATCAATCACAGAGCCTTTAAATTTTAAAACCGTGCACTAATGCTTACTGGGT
GTTTTCCTCTGCTGTCACACACGCCCACCACAGCTCAAAAACAAATCCACTGATTGGTCTGTGCGTTGCGCGTTGCTGGCTGCGTAAAATGATTGACGGGGATATAGTCCAATCAACGGTGGAATGTGTAGGGGGCGTTTTTTCAAAGAAGCCAATTATAACGTACGTTTACCCTGCGTCATTTTATTCATCGTGACAAA
GAAAACGAGACGTCAATTCAGCTGACCAATCAGCATCCGAGCCCAGACCATTTATAGTCTTACAGCCAATAGAATTCCACTTCGGCCAGATTGATTTGTGAGACAGCCAGTCGCCTAATCATATGTGCAGCTCTGTCCTGAATGCGCATATGTCATAGGTGAACTCTGTCCAAGCCTTTCTGGGCGTGGTCGGACGAGGC
TTTAGTAAGTCCCGCCTTCTTAGATTAAACTCCATTGGTTGAGAATCTTAAGTGGGCGTGGTTTATTTTACAGCTCGCGTGGCTACAGGTCTACACAGCTGTCAATCAGAAGCCTTGAAGGATGGACTTGAAGGCTGAACTCCTTTCTGACGTTAAGGCTTCCCCATCCAGGCGAGAGTAGCGACAGTATCCAGAGGCAG
GCAGAATTTGCAGTTGAGCTTTTTGTCGTTGTGCAGAGAAAAAGAAATTAATAGAAAAAGAGGGCGTATGTATGGGTGTGGCCAATGAAGGACTGGAGATTGATTGACAAGTGATGTTCACTAAACTCCGCCTGTTAAAAGCAGCTGCATATAAGTTGAAGTCAGGAAATGAAAGCTGTTACACACAATTTTTGGGAAAA
ACGCGACTTTTCTCATTGTTTATTATCAGGCGGAAAGTCAAAAGGCAACGACCTTGTATGAGGGATGCTGGAGCGTATTATTAACACTGAAGGGAAGCCCTGACGGATGGATGAGCACTGACGGGAGCAGTTTCTGACGTTCACAAAAGGCAAAGGATGATTGACTTGTGCGCAGGCACGATACGTGGCGCGCGCCCGCT
TAGTGTGTGAGTAAAAGCAGGTTCTAATGGTAAAATGTATTAAATAGTTTTTTTTTAATCATACTTGATAAAAACAGTCTGCAGAAACACTTTGATTGACATTCTACTTTTTTACTCATCATCAGAGGAGGAAAGCCCCGCCCATTAGTGACAATCTCTCCCTCATTAGCATGAGTCTTGTTTTTGAATCTACTGCTATG
GTCTGCTCCTTCATTTACAACAGATCAGGGAGGAGGAGACGGGTCCAATAGGACACGCCCAATTAAATGACGCACTTGGAACTGTCTTGCTGACGGACAGCCAAATTGTCCAATAGACGAGGGGAATCTGCAGCGAGTCCCCGCCCACTGTCAGATCATCCTCCTGGTGATTGATTCCAGCAGATGTGAGGCTTGCGCCG
TAAAAATTTCTTTAACTGTGGGGAGTTTAGTATGTGAGACTGTTCTAAACTCATGGATGTACTGATTGATATTGTCTTTGTCCTTTGATTGACAGCATGCCACTGGCGCGCAGTTTGTCGGTCACCTCCTTGTCTGGCCTAGATGACTGGGATGAAGAGTTTGACCGGGAGGATGCAGTCCTGTTTGAGATTGCATGGGA
AATTGTTTTTGTGCATTCTACAAATTGTCTTTTACTCCTATGTTCGCCAATTGAAGTTTTGAGAAACATTTAACTGCTTTGTTTTTTTTTCTATTCTTGACTGACAATTGAACGAACCAATAGAATTTGAGGACTGTCTGCAAGGGAGCATTTCATTGGCTCGTTCTTCTGAATGAACACGCCTCTTCGCTAAAGCCAGG
GCGGCCTCGAGCTGGCGCGCGCTTAGTCCCGCCTCTTCTGCGCCATTCGAGCTCAGCGATTGGACAGAATTCTAAACTCGCTCGCGACTGCGTCAGAGACATGTCAATCAAAGCGGAACCGCAAACGTGCAGCCCATTTTCGCACAGACCACCGTAGCTCGCGTGTTTGCAGTGTCAGAAAAGTTGGAAAAGCTCGTTTT
TCTCGTAGGAGGAGGTGCAGAGAGATCAGAAGTGAAAGATGTCGGACTTACTTGATGAGGAAGTCAATAATAATGTGGCCTGAGGAGGCTTGATTGACAGGTCAGCGAGATGAGTCATCACTTAAGAGCGCGCTTACATTGAAGACAAGACACTGCAGATGAATAGAAGGAAAACATTTGCTAAAAAGCCATCATCCTGC
GTTGGTTGGTTGCTGTTGGTTGAGCAACTTTTTTACTAACCAAGTTTGTCGACGCATTTATAACGACACAGATCACTCTGCCTATTTACGCCTGTTCACGAGTCCCGCGGACGAAGTGATTGACAGGTGGTAATTATGTGTGTAACTTATCTTTATTCATTTACTGTATGATTTGTTTATGGGTTAAACAAAGACCATGT
ACAACAATACGAACGTCGAATGCGTACACGTGATTGGTCAGTGCCGAGCAAGGGGCGGGCTTTACATTTGACGTCCCTTATTCCAATTCGCTAACTTAGCCGTCAAACAAAGAGGGGGTCGATTTAATACACTTACGTTGAGCCCGTCATAAAGGCGCTTTGACGTCACGCGTTACCTAGTACCACAAAAAAGACAGGCT
TCCCTCGACGTAACCTGACAGTTGACCTTTATAAAACTTTTTTCTTTAAGTCCCACCCTTTACCTCTCACTCTTTGTTTTGATTGGGCAGAGTCACTTAAGCGCTGTCTATGATTGGAGGATTCAGACGTCGTGCACTCAGCCCTACCAACCACCTCTGAGAAAAACGTCTAGCATTAAAAACAATGGCGTCGCATTTCA
AGCAAATGTTTATTCTGGTGTGAACCATGCCTCAAAAAGACAAACTAAAGTCAACCATTATGACTATTAGAATGTCTCTGGATTTTTTCTGATTGACAGGGGAAGTTTTGAAGATGCTGGAAGAGGAGAAGGTGTCCTTGAGGGATGTTCAGCCGGCACCTTTAGACACTATGTGCGTTCTGCATCTCTTCACAGTCTAA
CGCTCCGATTGGTCTAAACACAATAATTATAACGCCGCGTCTTCCTATTGGTGGATGGAGGAAGCCGATGCGCCATTCTCCGCCTGGTTCGTCTGAAGCCTGTCAGTCATCTCAGAGGGGTCTCAGATCCGTGCCAACGGGGTCTTTAGGTACTGATCTGAAATCAGGCTTGCTGTTTCCTTGAATTTTGCTAGCAGATG
AGGGACTAAGCCGAAGAGAAAATGAATGAATAAAACTGTGAGAATAGAAAAAAAACTCTCTAATGGCCAATCAATCAATTTTACAGGACAGCCGAGAGGTGGCGACATTTCCTGGTAAATAACAATTCTAGGCGGGGAGAGTGACGTCATGCAGAACAGCCATGTGCATCCGGTTCGCGTGTCCATCATGGCTGCTCCTG
AATCTGCACCGCGACTCTTAGTAACTATCTGCTGATTGGCTGGACAAAACGAACGCCACGAATTTTCCCCGCGTTGATTGGCTTACAGTGTGATTGACAGTGAGCACGACCAATGGCGAGTAAAAACAAAGTGACCTGATAGTGCGAGACCGTATTAACTATTTATGGTCCGACGCCTTTATTGTCACCTACATTCATTG
AAGATTCTAATAATCCTAATATGCTTAACTTAACACTTAAGTACTTTAAGTGATGTATCTAAACGTATCTTAACAGATCGTTGTGTTTAGTTATGTACCCTGTCAATCATCTCGAAATATCATCCACATTTCTTTCATATTTAATGACTTGCCTTATTGCAGAAGCAGCAGCAGGGTAATCTCCCATTCATGAGCCTTTC
ATTTATTGGTGCCCTCTGGTGTTTAGAAATGTAATGACTAGCAAAGTTATTAGCTTGTTCTCATAATTCATGCTCTTACTGTTGGTTTTTGACGGAACCAGCTGACAGGGCTTCTTCAGGGTGTATTGACTGACGGTACAGTCATCAGAAATGGCAAATATGAACAGCTGAAGCATCTTGAGGGCTTTTCTCTTTAACCT
TACAATAATATTCTAAAATGTATGATATTTGTTAAAAAAAATTGTTGTAGAAAAATGTACTGTGGACACGTGTACATGTTATTATAGAAACATGGTGCCTGTCAATCAATTTGGTGGGCGGGGAAAACCGCACTCCTACTTTACATTGCAGTGGGCCTCAAAATCACTGGGATTTGGTTCCTATTGTAACGTCAGGAAAT
TCGAAGTCTCTGCTGATGTAGATGGAGGCTACGCGCGTCTGCTTGGACCACATCAACTTGTCTGGTAGCGCACGGTTTGACGCGCTTGGAGGTTGACGGGCAGGTTGTGGCCACGCCTTCGCGCGATTCCTATTAGCTGATGTTCGCGAGATGGATGAGGCTTGAAACGCACTTCGGTTGCCTTGGTAACCGTTTGGCTC
TCGTTGTGTGCCATGCTGTTATTCAGTAGACTTTTCCACATCTTCAAACATGACATGGCACAAAGCAAAACCTGATTGGTTGGCTAACCTGTCAGTCATATATCATAATGGGTGGTTCTTGACCATTAAAAGTGGCCAAAGTTCCATAGAAGGGTATAAACGGAGGTTAGAGCCAGCTCTGAATGGGCTGGTCAGCTCTA
AGTGTGGTGCGCCTGCGCGCATCTCCTCCATCCATGCTCGCAGCTAAGCAAAACCGGGCCGACTTGACAGAACAGTTCAGAGCGATACAGATTGGGCGAGTGACAGGACAAGCGCACTGGCGTATGATTGGCTTTCACTGAATGAACCATATTTCACTGGCGTCTTTGCGCAGATCTTTTCTTCTTATAAAAGCAGATGC
GTAAAATCTGTCACCTTGTCATTTATAAGCTTCGGAAGTACGTCCTCGCTTGTGATTGGACAGAACGTCACGTTTGCATCCTCTGGTTGGCTACAAGGCATGTCAGTAAATAAGACAAACCCAATCATGTGCGCTGTCAGGAAGGCGGTTTGGGTGTGATTGGTTGAAAGGATTTAAGGACTCTTACCGGGAATCGCATC
CCGTGTACACTCAAAGTAAGTTCATTTTAAGTCTGCATTGGATGGTGATTTGATCTGGGAAGATGTGGGCAGGAAAGGAGGGGTATGTCTTAAGTAGAAGTGTCAATCATTTTGTTTCTCTGACGACAAAAAGAGGCATTAGAACTGTCTTATGCTAAGACCTTATCGCAATGTGTAGGTTAGTTAATACATTAGCATAT
GCCTTTCACGCAGGGTTTGACATATTCTAGCTGTTATCAGATTGATGGGCTGGTTTGATTGAAGTGGCTTTGTCATGCAAATGTCAAGCGCGTGATGGATGGTCGCCGTGCGCTGACAAACTTCTGGAGGTCCCCTCACCATTGGCGCCGTGACGTCTCACGTGACCAGCAGCTGAGGTAAAGATGTGTTATAGGGAAGC
ATAAAATATGTGTCTGCATGTTTGTGTAAGGTTTAGAGTTTGATGACTCATGCCTGGAGAATTGGGCGGAGCTCGAGTCTTCCAAAGATTTGATTGGCAGCTGAATCATACCTCTTTTTTCCCCTCCTTTTGCTGTGTCACTCCTTTATTTGCTCCTCTGTCCCTCCCTTCTTCATCCTCAAAGTGCTGGTATAAAATGC
GAGAGTAGCGGGTGTTAATAGATTTCAGACCGTTCGCAGCTGCTCGCAAAAAGCGCTTCAAAGTGCTCAATTGCCTGATGAAAGAGCGTCACGTCATCTGTCACGGGTCTCTTCGTGGGACAGAGACACGCGACGTCGCCAAAATCAGCCCTCCGCGAGGTCATGATGACTGCACGCACACTTCCTCAAAGACTTCACCA
GCACAGCAAGGGGTTGCTGCCTATATAGAAGACTGAGTGAATACACTGGGCGTGATTGGCTAGCAGCTGTTTAGCATATTCTCTCTAATTGGCCAAAGAGCTGACATTGATGGATTGTCATTTTACTGATTGGTTCCTAGTAGAAATGACGTTCACAAATGCAGGGCAGGGCTAAACCTGTGGGGGTGTGGCTAATTTAA
GCTTTTTAAACACCTCTTGTACTGCTATTAGAGAAAAAAAGAAGCCGAAGAAGAAGAAGTTCTGCACTATTTATCCCGTCAGACTATCAATCACTGTCGCTCTTGCTGCCCCGTCTTGGGCGCAAAGACAGCGCTGCGCGGCCAGCCATTTGTCAAAGCGGCCCCGGAGGCTACGCATGGCTGTGTCCGGGGAGGACGGC
GAAATGACATAACTTCATTCTCTCAATAGATTGACAGTAATTTCATTTTCAATTTGTTGTGGTTCAAGGCAGTAATGATGACTGACGGGCCCTACTGCCACCTGGCGGACAAATACAAGACTGCAGAGATTGAACTGCAAGAGATGGAGCTGTAATTTGAGAAACTGGCCACCAGCTGGCGCGCACACACAACATAGGCA
TCCACTCCTCACTGAAGATGTAACTGTAAGCATGATCGCAGGGAAGGTGACAGTGTCACGCCCCATTGAAGACTCTGAGCTTTGATTGGTGTACTGGGAGAGACTGCTGAGCTCTGATTGGACAGCTCTGCTATGACAGCTATTAGGCGACTCTGAATGATGGAGGACCCTTCTTATTTATTTTTTCTTGAGAAATTCAA
ACAGAGCGTTGCTCTCCTCACCTGATCCTGCCTCGACACTCAGCATTGTGGACGGCAGCGCAGAGTCTTCCTCGCGCCCGCCGTGAAGGAATGATTGACAGGTAGCGCGGCGGTGAGTACGGCGTCTCCTGTGACGTCAGGCGGTTTGGACAGAATGAATGATTGACAGCGCGTTTTTACCGGCGGTCAGTGGTAGCATG
AGATACGATTAAATTTAGATTGACGCTTCATTTGTGCAATCAAGTATAGGAAGGCGGGCTCAACGCCTGACCGCTGCAGTAATGATTGGCGCCTTTACCTGTCAATCAAACGCTTTCTACAAATGGTTGTACAGAAAGGCGGAATGGGAAGCTTTGTTGGAAGTTGCACGTCTCAATGTATCCTAATAACGTTTTGACCC
AAACAAACTAAACAGACCTTTTTTTCTGGTTGCTTTGCGCACATCCTGTCCTGTTGGTATGATTATACGCATTACTATGTAACTACATGTTAATACCCAGCTGTCAATCAATTCATTGGGCGGGGGGACCGCACTCCTACTTCAAGTCGTAGTCGGTTTCAAAACTGCTCCAATTGGTCCACCGTTTTTATATCATTAAA
GAAATACGATAAATATGCCGAGTTCAGTGGCTAATCTGCAGGATTCAGCTGAGGTGACGTGACGGCGACCAGTGAGACCTAGCTGTCACTCAAGTGGCCACTCCCTTAATTATGCAAAATTAATTTAACTTAATATAAAGGAAACAGATGAGTTATAAAAAAATTCACCCCCCTCACAGTTGTCATGAAGGGTAATATTA
AATAAAGACTTGTCTTCAAATCCATAGACAGCCTATATAGATGTATATATCTATGCTTCAAATCTAGCAGCGCAAAGAATAGGGAGGTGTTTCAGTTGAGTGACAAGCCCAAGGATGTAGGTAACAAAAACGTGCACATACTTTTACATAAACTCAAGGTCGCTATCAATGAGTTCATCATAATTCCGTTAATGGTAATT
CAATCACAGAGTTGGAAAAGATATTTTAATCCCAGTTTATTTGCAAAAATAAAAAATAAAAATCTGTGGGCATGTGTTTACATGTTAGTATAGAAACTAGCGCCTGTCAATCAATTCAGTTGGTGGAGAAAACCGCACTCTTATGTCACATTGTGGTGGGCCTCTAAAACACTAATTTAGATCCTGTTTTAATGTCAGGA
GCCGGAAATAAAATAAATGAATTACCACCTTTCACGACGAAAATGCCCAATCATAATAAACTGCCTCACATACGTATTTGCTTATTGGCTGTCTCGTTGATTGACATACTCACCAGCCACACGATGTTACTGTTTCTACGTCACTGTGTTGCCATGTCCTCTTTAAATAGTGTTTTTATCACTTTAAGCCAAGCATTTCT
AACAACATAAAAACGGTGGACCAATTGGAGCGGTTTTTAGAGCGACCGCAACTTGACGTAGGAGTGCGGTTCCCCCGCCCACCAATACTGATTGACAGGCACGCGTCACCTAATCCTCAGTTTGTCGCTCCACGTCCGCCATTTTCAGTGCGAGTCAAAGCGATATCCCTAAAGGAACACCCTTGCTCTATTTTTAGATG
GTGCACGGTTAGGCAGAGGTTATGTAATGCAAGAACTGAGAATGACATTTCCTTGTCACAGAGCAGCAAGCTGGAATTTTGGCTCAATTTGATTGACGCTTTTTCGTCGTAAAGGATCTTTTGTGAAAATCAACGTCGCTCTTTTTTAGTCCCTGCGGCACGCGATTTTGATGTCAGAAGAGGTAAGGCAACTCCTCAGT
CCTCCCCACACTGTGCTTGCATTAATTAAAGATTGCTCTTAAATATAAAATTCTTCAAAGCTCCGCCTTATATTAGAGGTCTGCCTTTGGTTGCTGTAGCTGTCAATCATTAACAGATGCGCGTCATGTGTTTTAATGCTTGCATATGCGCATGATGGCAATATCACTTAGGATAAAAAACATAGCATTATGAAAACATA
TCTCCAAGTTAACTGGTTTGACCAGCCTCGTCATTCAGTGACTTGGATGACCTGAACGTGTTGCCCAATGGGCGACGGTCATGGTATTTAAAGTGTCAGTCAATTGTAAAGATACGCCAGTGACTAAATCATCAGACATGTCAGTCATCAGCCTGAGCTATCGCTAACTAGCTCCAGTTGTGGAAAAGAATATCTGCTAC
ACACAAAAGAATGTTCGCTTCTCAGATCAGTCTCCTAGTGGCTGCAAATGGCACAGCAGTTCTCACTTTCCCTTGAGCAGGGCTTGTGCTGAGAAGTGACTGTCAGCCTGGCAAGCATAACATCAACTCAGTGACAAGGCAGACAACGCAAACTGTGAAAAACACTCAAGGTAGCCGTCTCGCTAAGTCACACATTTCCG
TTCCTCTACTATACCTGGGTTAGTCTAGCGGTTCTGTTTGTCAGAGTAAGCGGCACGCAGTAACGGGCACAGAATATCAGAGCTATGACTCGCCAAATCGCATGTCAATCAAACTGCCTGCGAAGGGTTAAATATAGTTGTTTTCGCACCTGTGCTTTTAAATGAAAATGAGCTGGTTCTCCCCGCCCACTCAAAGTAGG
CATACTCAAAGTCCAATTTAAATAAAAAATATTTTAACTTAAGAATCTGAACAATTTACAAAATACTGCAATACTAATGCATCCACTGCTCTGAGTGACAGCCTGAACTACTGACCTCTATATTAGCAACACAGAAACAACTCATTTGGATGAAGACTTAAAAATAGATATATCCACTTCATAAATCTTCTCGAGAAGTT
GCAAACAGAAGTGATTATACTTGGTAAGACAGGCTGTATCTGCAGCAGTGTGTGTGCGTGTGTGTGTGCGTTGTGTGTGTGTGAGGGGGTTGGAGTTGTCGGTTGATTGATTGTTAAGGGGGGCGAGAGGTTCCGCACGCTCACTTTGTGATGAATAGGCTGTCAGATGCCCTCCAACTACCCAAACAAGGCCGTGGTAA
GAAAGTTTGTTAACTGCATTTGGAGAGAAAAAGACAAGTTGTCTGCGGTAGATGTGCGGTTTCTCTCTGAGATTAATGCGGTATTTTGTCTCGCTGTCAGTCACTCTCTCCACGCGCATTATTAGCCGGTGAACACTGCGTCTCGAGCTCTCGGCATGCGCAGTCGCTTCCGAAGCACTTTGTTGCGCTTGTTAAAACTT
TATTAATAATGAAAAAAGGAAACACGTTGAAATCTCATCTCTATTGTCTAGAATGCCTACTGACTGTCAGCTGACTCTTTTACCACTTCCTCGTTCAGCTCGCTGTTTGATTGGCTGGTTTCAGTTCCACTGACGTATCATGTTGCGAGCGTATAAAAGATGAACGCGCTCCTTCATTTCACTCACAGCTTCAGGAAGAT
AACAGTAGTGCTGCGCGCTGGTGGACAAAGCAGCGTTAAAGGGGGAAAAACAAGGCCGCGTGATGCGGCTGATGGCCTGTGACGCACTGAGCGACAGGCCTTCTTTAGCCAGATTAGGACAGATCGTGTTTGTAGTGACACAAATTACGAGTTTGAACTCTCATTATAAACTTACAAGGTATCTGCATTCCGTTGAAAAG
TTTCTTTGTCTTGGTTATAGTACAAGTCTTCACACTTTTAGCTTGCTTCTTTCCTGGATCAGTGCATGAAAGGGCTTAAGATCTGATTGATTGATTGACTGGTGAGATAAGTGCTTTTGGGGATTTGAGTGGGTGTATTTGTGTGCATCTTAATGAGTCAAAGTGAGGAGTTTAGAGTATTAGTGACATCGGAAATCTTA
ATTCCCACATACTTGCACTTTGATACTTTCAACAGTGCCGATCTTGTTTTCAAGCCAATTAGAATAGTTATCAATTTTAATTGATGTATAAGCGGACAAATCAAGTAGCGAATGACAGAGACAAAAGTGTAACTAGCCAATTAAATGAAGAGAAACAAGCAGGAGGCGGGACTTGTGTGGAGGAAGCGCAAGAGCGAGCT
GGTTTGACTGGTCGTTGGACTGTGTAAAGGCACGCGCGTGACCCCTCCAATCGATTCCAGAGTGTTTGCCATTAGCCGCTGTTGTCACTCATCATCGGCTCTATCTTCCCCAGTATCACAGAGAGCACTAGAGAGCGTCCATTCCTCACTCACTCGGTAGTGCCTCTGTGCTGTAACAAGGCGGCAGTGCGCACGAGACT
CTTAACTTGAAGAGTACGCGTTGGCACTGTTCTTTAAAAGTGCACGTAAAAGTAGGCGGAGAAGCCACGTTACGTGCGCTCAGATATGCTTTATTGACACGAAAAAAGGCCAATCAGAAAGAGAGTTTGGGCGGGGCTAAGAAAATGTCAAGATTCTACTGGCTACGAAACGCCACGTTGACACGAGAACGCGCATCAGA
AAAGCGATGGCTGGATCGACTGGACGTCAGTACGTCAGTCGACACTGACGTACTGCGCGTTGTGAGTCGGGTGCGCGCACGTCGCTGTCACTCAGTTGGTTGTAGGAAATGCGGACACGGCGAGATGTAGGGCCGTGTTTATCTTTTCCAGTGATGCGGCCCAAGTCATATTTTATGGAGGTTCCTTGACATTTTTAAAA
CATATCTGTTTTAATCATTGTACATGCGTGCAGTGTACATTTATTTGCAACATAATAACAGCAATCAATCACAGCCGCCTTGCCATGTCACGGTATCGTGGCAGGTAAGATAACGAGGTACACGTCGTCTTTCGTTGACTTCTCGTGTATTCCAGACGACCTAATGTTACAGTGCCCTTAAATCTGTCCAGATATGTGCG
CGACTGTTTGGCGGATCGCTATTGGTTGCATTTCTCCCTCCTGAATCTCGATTGGCCAGAACGTTGTGGCTGCACGTTTCTAATTGGCTGTCATTTTAGACTCTACCCGACAGGCGGGCCGTTCACATACTATGCGAGGTTGTGATTGGTTCTTCGCCAGACCGGGAACACGGCCGCACCGAATGATAGGTCTGAACTCT
TTTGCAATAGCATTCACAAGTTCACCCTTTAATCAACCCATAAAATCGTCCTGCCCATGAGAACGTTTCCTTTTGAATGACGTCAGACATTTTCCTGTCAGCTGATGCGGTGGGCGTGTTTACGTCGCTGATGTAAACAGAAAGGACCATTTTGATCAGACAAATCTAGGAGGCACAGTAACTCATCAAAGCTTTTGTTT
TTTCCCGGTGGCCTGATGGTCAATCTGGCCTGCCGTCGTGCCGTTTGATTACCTCACCTCGACATGCCATAGGCTGCTTGCTGCTTGATGGACACCTCAAAGCACGAATCAGGTGAGCGCGATGACCATAAGGTCCAATCATTTCAGCGACGTACTGCCTGATTAGCTATTTGCATAGAACTTATGATACCAGCTACAAC
ACTAAGATTTATATTAGGGATATACCAGCTGTCTAGGTAGTCAGCTCACTGGGTCTGAGACAACCAACATGAACACATGCAGGAAAATACCCTCACTCATCAGCTGACGTGTATGTGAGAGCCTCAGTGACCCCCCTAAACACTGAGCAGTCGGGGGAGGAACTCCGAACGAAATTGTCCGCATAATGTTAGATCAGAGA
GCTTCTGGCAAATATCTCCATGAAAAACAAAAGCGCTCTTCGACAGGGTAACTGGTCTCCACGCACTTTCCAGGCTGTCCCGCACCGCAATTCTTGACGAGTGTCAGCAGCTGCGCGAAAAACTCCGCCCCCGTCAACCCCCACTGCACTGCGCCGCGCTCCCATTGGCTGCTGATAAACCTAATCTCAGTCTTATCAAT
CGAACTCTCATCTCCTCCACCAGCTGTGGGAAAAGCCATTAGAACGACACAGATCACTCTGCCTATTCATGCCAGAGTCCCAGGGGAAAAAAGTGATTGACAGGAGGTCATTTGTTTGTAACTTTATTTATTTATGGTTTGGTTATGAGTAAAGCAAAGAACATGTGGGTCAGGTAGTGAAAACATGAACAACGTCGCCC
TACTGACATTGAAAAATTACCTGTAGGCTTTTATCTGGAAACAATGAACAATCACACCCAGACAATAGGCTATTTGTAGTCGTAAATCAAAGTGTCAGATGGGCACTGTTATACTAGTGCTTTTAGCAATTAAGTGCTTCCCTTGTATCTTTGACCACTTGTTTAGGTAATTACCACTTGCATAATTAGTTATGATTTGT
TATAACTGGCAGAAGGTTGGGTCAGCTCTATAAGATCAAATCCAAATGAATGTAAAGTCTTCAACAGGTAATAGTGAGTGTAGGCATGTGATTGACAGGACTGAACAAAGCACAAAACACTCTATGCGCAGTAGAAAATAAGGTCTATCGAAAACTTAGTTCGACATTAAATTACGTCAAACAAAACAGCGACATAAGCC
GCACACAAAAACTCCTCGCCTATGCAATTGGGACAAGACCTAATCTCAAATTCAGCCCGTTTAGTATCTCCCTTTGGAGGTGCTGTAGTGTTTGATTGATGTGTGGCGTGTACAGTATATGTGTATTTCCATGTCCTGATTATTGATAGCCTATATTGTTTCGAGTTTTAGAAATTATTGGTAGGCTATGTATTATATAA
TTTTGTCCCCTTCTTTCTGTGACAGAGCGGCCCCCCTATGCCCCTGCCCCCACCCCGGCCCCCACAACAGTAAGTATCCAGTACATGCCAATCATCCATATGGCCCCTCCCTCCCCCTCATCACCCAAACCCAAATAGGTTCCTTAGAGATGAGAGGATTGTGGGGAAGTCACAGAATCATGTGGGGTGGCTTTTTTTTA
TGACTGTAAAGCCACATAAAACAAAGCAAAAATTCAGCGGTTCAGTGACTAATCAGCAGGAATCAGCTGAGGTGAAGTGCTGCGACCAGCAAGACCTAGCTGTCACTCAAGTGGCCACGCCCTTAATTATGCAGACTTAATAAAACTTTATTTCAATGAAACGGTTGAGAATTTCACCCCCTCACAGTTGTCATGAAGGA
GGCATTCTCACCTTTTTATGTGATGCTCGAGGCTTATTTTATGATCTTGTAGGCTTCCTCGGTTGTTGAAACAGCAGGTAGTGTGACTCTGTCTACCTCCTACTGTTGGTAACTGCTCTTCTTAGCAGGCTGCTATATCAGTAAGAGTGAAGTCACTGTCTGTTTGAGTGACAGTTGTTTTAGCTGTTGTTCTTTTGACT
GTGAAGTCCTTAATTGCATAATACCACACGTAAGTGTCTCTGCATATCGAAAGTGTCTGTGGATGTCAGAACTCCTCTTCACTCTGTTTGATTGACAGCTCCATTGAGTCATATACGGCATGTTGACAGCCGCCATTAAAGCGTCCCGTGTCAGGTTATGTTTTACAAGGCTTAAGCGGTAACTCAAGCGGCTGCCTGTG
AGGAATCTGAAGGAATAGCCTGAAATGAGATGTGGAGGTACCCGTGGGCTGGTACTAATGCTGTTCGGCTGCAGCAGCACCAGCGGTGAGTGGCAGTCGGGGGTATTTCACGATAATTCCGAAAAAACACGAATAGATGCTTCGTGCTTTTCCGGAAGTCTTGTGAGGCGCCGTCTGCTGGTTTCTCTGTCACTTTATAC
TCTAAAACTAAATTCGTCAGTGTTGTTTTCATTCTCTCATATCCAGACCTTTACATTTTCGCAGCTGTAGCATCCTGTCATCGGAACAGAGTGATTGACAGCTGATATTAACCAATACATTTGCGTTCTGATCTAGCACAGTGGGCCAATAAGAAGAGCTTGAAGGTAGGCATTGCAGGCTTTGTTTACTGCAGCAAGTT
AATGCTCATATACAACAACAAGCTATGTGTTAAAGTATGTTTGGCACTATGGTCTTCACCAGGGGTGCCCCCACGGGAATACATTATTGTGGATTGATTGGTGCCACTGACATAGCTGATTCACTGCCCTTCCCCCTCCCTGATTGTCGTTGACAGCACACACCTACAACATACAGCAATGGCAATTTAATATTTACCTT
TAGCACGTCACCGGGCAGATTCATTCTCAGGTTTACTTGCTGTTAGCTATTCTTCTCTTTAATGGCTATAATATGAATGTGTTCACATTTAAGAACACTCTCCTGTCAATCAAACACCTTCTGTGACGCTCAGTAACTGACTTTCACATGAATTTGAAGAGTGCTGACAAATACAAACTGTGCTAACAAACCATCAGATG
CTCACTCTGGTTCCCGCACTGTCCGAGCTGCAGGGTGATGATTTCTCGAGGCATCCCGTCCTGCTGTTATTTCAGCTGTACGATCAGTAAATGTGAGAGACGTTCTGCTGTCAGTCAACCACTATGCGTGTTCCCGCTCCAACAGCAACGGCCTATCGGACGCCCACTGCGCATGCGCAAACTCCGGCAACTTTACAAAT
ATGCAATATTGTAGTTTGGCACATAAATTTAATTAGCATATTCGGATGGAAACATAGCCATTGACAGTGAACTAGCATCACAATCCATTTGATTGACACATTACAGTGGCCACCTGGTGTATGACACCTGCTAGATATGATAAATAAAATGTGTCATTGTTAAAGGAATAGTCCACCTTAAAAATTCTGTTAAACACAAA
TCTCCTGCGTTCCGACTTGTTCCTCTGTTGACCGAAACGCCCAGTGAAGTAAGCGGATGAGTGACTGACCAATAGCAGTGCGACATTGTTGATTGATGGGCTGATTGTCCAATAGGCTAAGCGTGTTCCACTACGAACGCTTTGGATTTGGAATAAAGCGTTTGTAATCATAACTTGTGTTTGTTGTTTGTTGTTTGTAG
TAGTCGCCAATAATTTAGGAGACATGGACACTTTTTTTCTCTTCTCCAGCAGATGGAGCCACTTCACCTGTGCTCTACGCGTCAACAATACACGTCACTCGCCTACGTCACTCACGTCGTACGTGTTTGAACGTGGCGGCGCGAAGAAAACTGGAGATTTATACTTTACATCGGTGCTTTTCTCTTTATACACATCTAAC
TGCACGAAATTTTGAGTAGGCTGTTTATACACCTCATACAAATGCCAAAGATCCTATGAAACCTGGCTATACCGAACCGTCCTCATGCATGATTGACGGCGCCTGGCCCAATCGTGTTCGAGAACCGTCTGTCAATAAAGGCAGTGAACCAATAGCGTTGGACCAGGAGGCGGGCCGACATGCTGTACGCGTGCCTCAGC
CACAGAAAACCCATGATCAGACAGTGCTGTACACATGATTCTGCCATTAAACTATACAGTAATGAATAAGAGAATGGCGTGTGCAGTGATTGATTGACAGGCTGTGCTGCTGAATCCTGAGCTCGCGGCGGCGTTGACAACAACAACAATGTGCGATTAATGTTACACTACGAACATTCCAGTCGTATATCTGATATTAA
TTATTTGTAGCTTACCGTTTTAACGACCTTACCTGCATGGTCTTTGTTTTACCCATAAACAAATCATACAGTAAATGAATAAAGATAAGTTACACACATAATTGCCACCTGTCAATCACTTTTTCCGCGGGACTCATGAATGGGCAGAGTGATCTGTGTCGTTACGATGGCGTCGGTAAAAAAAGGTGCACAACCAACAG
CCCATTTTGAAGCCCACGACTGCTATGTGACGTAGGAGTGTGGTTTCCCTGCCCACCGATTTGATTGACAGACGCATATTAAAATGTCTCCATAGTAACATGTATATTCATATCAACAAGATAGGACATGCGCAAAGCAACTGGAATTCGCTGTGATCATCAATCATCATCAAATCTGATCAAGAATGTTTATCACTAAA
AGCTATTAGGTAAACAAGTTCTATTGTACTAGAAAGCAAATGCCTGCCTTTGTGAGCAAACAAACCGCTTCACTCCTATTACATGCTAATGGCTGACAGGCAGTGGCTGTAGAGAAGCTTTAAAGATCTGCTCTGGCCATCAGGTTTTCACTGGTTCTCTTTAAAGTTCTCTAGTCTTTGTGATGACAGTAATTGCTCAG
CAGAAAAAACTGTAACGTGTTTGGGAACAAGGGCGAGTAAATGAGGAGTAAAGTCTCATTCTTGGGTGACGGATCAGTGTGCACTCTTGACTGATTGACACGTGAGCCACTCATTGTCAACATGACGTCACACTTTGACAGTCTGTCAGAAAAGCTACACGTCTAGTAGTTTCTAACGGTTAGTTATCTGAAAGCTCGTT
ATCACCAAAGCAAATATTACTACAAAATGTCACGAATCATATTAAAAGACAATTGATATATTTACACACACACACAAAACTGCTCAGCTGTCAATCAAATGATGCAACTGACTGCAGCTGCCAGAGCACAGCACGCCTTTTACAGGTTATGAAACAACTTTGAGAAGTGCTTTTAAAGCACAAGTATATAACTTTAGGTT
TATTTTATTATATATTTATAAATGTTATTATTGTGTCTTTACTGCTCATCAATAGTAAATAGGAGGAGTCTATAATGATTGACAGGTCTTGACAGTTCAGAAGCAGGTGCTGCTCCTGCCTTGTATTTGCATGTTGACATGCTATATCTTAGTTAAACAACATGAGTCACTGTGATAATACGGACCGCACGACAGCTTGG
TTCACACAATCATGATGTGTACTCCTCTTTTCCTCATGCATTTACATCTACTATGATCAGTCTGGCCAGACGGCCGCTGTCTTGTCACTCACAGACAGTCTAACAAAAGGCGAGCAAACTCATGAATAAAAAAGAGAGCCATGAATATATGTGACGGTGTAAAGTGGGCTGGGACACGTCGGCTGGAATGCCAGTATCCC
TGAAGGAAGGGGAGCTTGAAACAGTTCAACCTCCTTGTTCCATAATTGGTTTTATAGAGCTGGCGACGAGCCAAAGTGTTTACATGGAGTTGATTGACACCTCCATCGACCAATCACACGCTACGCCGTGGAACGTGTCGGGTGAGATTCGCGGAGGCGGAGCTTGTTAAACAATGCTTGTTTCATTGCAGAAGAGTTTA
TAGTGGGCAGAAGGTAAATATAGTTGCCATGGGTAATTTAGGAGTTTAGTGGCGAGCCAAGCACTTCTGTTCTACTGAATGCCTTTTAAAAGTGGAGAATCAGCTCCTGATTGGTGCGCCAAGTGCATCAAAATGGTGATTGATGGCCTTCTTGACCAATAGTTGCACACCTAGGACAGGACAGGGTACACAACAGAAGA
ATGGGAAGACGCGTTGTTGACATAATTAATCAATGGAGATGTTGACGTGGCTCACTTCTGCCATCTCTTGGTCATAACAAGGAAAGAAAGACAGGATTTGATTGGCAGCTAAATTAGTCAAGGGCCTCTGAAACTGAAAGGACAAATATGTTATAGCGAAAAACACTGTGTTTTCTAGTAGCCTAGAAGTGTTGTTTTAA
CTCCGTCGCGGCTGCATACATTTTGAGAACGATACAATAACATTTCAAAACATAAACGAGAATCAAAATATTCGCGTCCGTCAGCTGAGATGCACTGACAGCAAATCATGTGATGGCAATTGGTTCCGGTTTTATGTTTCAGTCGGTCACAAAATAGTGTAACATACGGGAGGCTGCTTTACCACTTTCTGTGAGTTATT
AAGTGCCATAAAGTTTCATGAGTTTGCTTTGCTGTGGGACTCTCACTATCAGTGACGCTCGAGCGTTACAGCATGTTAGCTCCACCCACAGCGCTTTGACTGACAGTTTGCTACTATGAGGCTCAGGTGAAATGATCCTGCCAGTCTTGTGAGTTGTTGCGACAGTTCAGCTGTTTGAAGCACAGGCGCCTTCAAGTACT
TGTTACCTCCTGGTGATCCTTGACCCCAGTTTCTCTAATCCCTAACCTACTTAATCTAGCTTGATTTTAATTTATTTTCTTAACCTGATGGACATATGACTGACAGAGAGATACTGTGAGAAACACTTTTCTTAAGATGTTGATTTCTTGTCTTCACTTACTTCCATTTGAATGTAAATTTAGTTTCTGAAAGCTTCTTT
TTTAACACATCTGCTGTGTGCATGTCCGTACAGCTCGCAAACAGGTCTCCTTTCTTCAGACCTGAAAGAAATGTCCCACCCTCTGATAGATAGCCTTCATTTAAATCAAAATAGGCTCCCGCCGCACGAGAGAAAGGAGAAGCACCACTCCAGCACAGCCCCTAAAAGACGCCTTCTCTCCCAGAAGAAAGAGCTCCCTT
TGACAACTGTTAAGGGGGTGAGTTTTGTAATAAATCATCAGTTTCCTTTATATTAGGTTGTATTAAATCTGCATAATAAAGGGCGTGGCCACTTGAGTGACAGCTAGGTCTTGCTGGTGGCCGTCACTTTACCTCAGCTGATTTTGGCTGATTAGCCGCTAAACTCGGCATATACGTACATCGTATTTTTGTGTTGTTTT
GACAAAACCAGAGTGAACATTTCAGCAAAACAATGAACCAAAACACTGCTAAGGAGACAGGTTTCAGAGAAAGACAATCAAGCTGTAGAATGGCCCATCAGTCAATCACTTGACTTGAATCACACCTGAACAATGCATATGACTGTATTCTCCACATGAGAGGCATCTTTAAGCTGCCTTCTCCAAAAAAAAAAAAAAAA
GTGTCAGCATAGTGGCAGATTCAAAAACAAGACTAATGTCAAGCTAATGAGGCAGTGATGGTCACTAATGGGCAGAGCTTCTGCCTCTGATGACACATACAAAGAGAGAATGTCAATCAAAGTGACTATTTTTATAAATGGTGATTATAAAAAAACTAAAATGAATTCATTTTAATCATGATTTTTGCCACACAAACTGT
ACCTGTAGGATTACGGCACAGATTTGTTGCTCTATGTCGCCCTCTGTTGCTGAAATTGTAGTAGTGCCTTCTTTGGGATGTATTAAAAGTCAGTGACGTCACACTGACAGTGACGACAACCACTCTTCCGGGTTTCTCAGACAAAGTGCGAGGTTGATTATGTAGTATCTAGTTTGTAGATTAATTAATTCATTCATTCT
TCTCGGTATTATGTTTTGCCACTCAATTAGCATTATCATCCCGCTGAAATAGAGGCCAATTTACCTTTAATGACATCATTGTTAGATGAGTGACAGCGGTCCGGGTCGCGGCTATCGCTAGATAAACGAAAGGCCGGTCCCCGTCTTCCCAACTGGCCGCGGTGGCGGCGGCGCCAGCCAATCACAGCGGACTTCCCTCA
ATATATTTTACTCTATGCAAGTATCAGAAAACGACATGCAAGTTAGCCATAGGTAGAGTCGGCCCGCGACGACACTTCCTCGTTGAACTATTGACAGACAGGTCTGACGGACGTCACTCAGCTCGATGGAAACAGACGGAAACAGATGACCTGGCGGATGGTGATGAAAATCCCAAAGCGAAGGTGTACAGGATCGGTTT
ATAAAACAAAACAAAATGCAATGAATAGGTCCAATTCAGCAGCTAATCAGCCGGATTCAGCTGAGATGACAAGACAGCGAGCAGCGAGACCTAGCTGTCACTCAAGTGGACACACCCTTAATTATGTAGACTTAATAAAACTCAATAAAAACGAAACAGATGAGTTATAAAACAATCACCCCCTCACAGATGTCATAAAG
GAGTGCTGAACAGATCTTTTAATCCCAGTTAATTTGCGCACATATTGTCTTGTGGGTATGATTATGCACGTTACTATGGAGATAAGTTAATATGCGGCTGTCAATCAAATCAGTGTGCAGGGAAACTGCACTCCAACATCACGTTGCGGTGGGCCTCAAAATGGGAGGGAATTGGGTCCTATTTTAACATCAGGAAATTT
AAAGCCTGCAGTGCCTATACCCCACCTTAAAGCTCTTCTGATTGACCCACTGCTCTTGAACTGAACGCGAATTAATTGGTTAATATCAGCTGTCAATTACTCAGTTCAGATGACAGGGAGCCGCTAAAATGTAAAGGTCTTGATATGAGAGAATGAAAATAACACTGACACATTTTGTTTTAGAAACCACCTAAAGTTAC
TTGCATCTGTCAAAGAGGAGGCTGAGCATACGCAGGAGCTTGTCCCACTGTAATTGAATGTGAAAGCTCAGGCAGGCTTCCCTTTGGTCTCTGATTGACAGTTTAAATCTGTGCTGTTCTTAATGGGGGCTTGAGCAGACGTGTGAGCAGAGCTTCCTGACACAGGTGAAAGACAGCACTCCATTCTCTCATCTGTCTCT
AAGCCAAGCGTAAGATCAAGCAGTGGGAGGAGGCCTGGCACCAAGTCAAACAGGTCAGATCTGCTCGCTTTTTACAGACCTCATAAGATGAGTGACGCTTAAAAACAAAGGCTTTTATTCGGGAGCCATTTACGGTCCTCTGAGAGATTCAAGTCAACTTTTGTTATTGAAAATAGTGGCTGACACCTCAACGCCTCAGG
TCCTAAAAATGCGGTCCTGAGAGTGCAGCCACTCCAGTTGTGCAGGATTACCCTTCTCACGCAACTAGACAAGGTCGACTGTGATTGGCTACTTTTCATGTCAGTCAAATCACGCTTCAGAATCAATTCTTAAACTTCGGATACTGATTTTCAGCAGCTTATGACACAATGCACTAAAATAAACATTCTAAGCACAGCGT
TAGTTCATAACAAATTAATTAATTGTAGCCTACCATTTTCACCTCTTTGCTTTACCCATAACCAAATAATAAAAGTTACACACATTACCACCTCCCCTGTCAATCACTTTTTTTTCCGTGGGACTCTAGCATGAATAGGCACAGTAATCTGTTATAATGGTTTTTCCCACAGCTAGTGGAAGGGACTTCATTTGGAGTTC
AGGCCTTGTGATCTTATAGCGTGCGCGCCCGGGCTAGTCAGCATACAAATATTGTTGAACATTGGTTTTAAATAACGCCGCCTTTTTCTTTGACTGACATGCCTTTAAATTGCGATTGATGAGCTCGTGCGTTTAGGCGGTTGTGTTGTGTTGTGTATAGTTGTGATGTGCTTGTCCTTGAATTGTGTATACGCGCCTGG
GGTAAACTACACATTTAAAGTGACAGAACAACAGTGAACAGCACCAAACGCAATAATGCACTGTCTCTTTAAACGTAACGTGTGCAGGGGGCCCGTCTAAGCAATAAAATGGGCGTGGTTGTGATTGAAGGGGCGGGGCCGGCCGAATGATTGCTCGGAGCGGAGGTTTAGAGCAGATCTTGACACAGGAAGGATGCGGG
GATCCTAGCAAACTGAACAGACCTTTTATTCCCGAATGCTTTTCGCTTGTCTTCTCATATTGATATGATAATACACGTGACTACCGGGACATGTTATGCAGCTGTCAATCAATTTGGTGACCGCACTCCTTCGTCAAGTTGTGGTCAGTCTGAAAACTGTTCCAACTGGTCCACCGTTTTTATGTTGTTTAATTGAAAAA
TTTCTCATGGTTACATATGTTGTGATCAAGTAAGTACATTTGATTAACTTTGCAACAACATCCGTATTTTCCTATTCTTTTCTTATTGAAATTAAATTGACGTCCAAGCCGTCCAATAGCACTCTTCCGCCGTTGGAGGCCGAAAGCCGATCAAAACGCAGAACACACCAGGAAGCGCTCCCTTGGACCAATCAGATATC
AGTTAAATCTCATTCACACTACAAGTGACTCGCAGCGACAAAGCAACAAGCGTTAAGAATCCTTCATCTTTATGCAAATGAAGAGCAACTTTCGTGAGTGGCAGCCATTAGGAGCACCAGTAAAGCTCACGTGATGCTCTCTCAGGCCTGTTGTATTCGTGCTGTATAAACCTACACAGACTTATTGTGTGAACATTTAA
AAATACATTCAGCATAAGCTGTTAGTTCAACACCAGAACTTGCATGACGAGCAGTTTTTGCGTTGTTTGGTTTCTGGCATCACCGTCATCGTAGCTCTGTGATTGACAGTTGATGCATGACTGACAGGTTTCCAGGCCTAGCTTGATTTGTTGTTTTTTTACTATTAATTGAGCAATTTTGGGCACTTTACAATGTTTAT
ACAGCGCCTTCCTACCTGCTGCTTAACTTCACATGCTTAAGTCCCACCCTGTTAACTCTGCGCTGCCACCTGATTGGTCGCCCGGCGGGATGATTGACAGGAGTATGGAGTACCTGGAAATCAGTCGCTTGCGGAGCGCGTCAGCCAGAACGATGTGGACTCTGAAGCGGGGTCGAAAACAGTGAAACCATCTCCAGGAA
CCTCTGAAAAAAAGAGAAGAAAAAGAGTTCGAAGCAACCCTAGGCCTCTGTTAGGCTCCGTCCCTCCCGAGTCAATTGTTCCTGAAGCCTGGTGTCAACCCTGCACCATCAATCACCCTCCTTCAGAGGGGGGGAGACAGGGTGGGGACACGCCCCTCAGGACAGGGGGGTGGTAGTTCTCATGCCCTCCCCGCCTCGCA
GTCGTTAAAAAATCTCAAGATGTCCTTTGAAAAAGAGTAGGGGTTTACCACTGCATCCTGGCCAAATTTGGTCACTGGCCTCTGTCCATCATGGCCTGCCAATCATCCCCATATCATAATTGGTTTCATCAATCTGTCTCCTCTTCACCAATCATCTGGTATGTAGTGTGCAGTCTGGCGCAATATGGCTGCAGTCGCGT
TAAATGTAACACACTTACACGCCTCTTGTTATTAAACCTTCAAAATTGAAGAAACTTTGCCTCCAGAGATTGAGATCGCTGAATCAATTTTGATTGACGTCTCGAGGGCGAATCCCTGAACTGTGAATCATTTAATTTGAACCAATTGTTTGACTCAAAAGATTCATAATATCCAGCGACGCGAGTCCAGTGAGCCACAG
ATGCTAATTTATTAATACATGCACCTCAATTTTCTATGAGAGTAAAAGATGAATTACTGACAATACGCATGCCACAATCCAATAAAGAGATGATTGACAGCTGTCAGAGCAAACATTAAAAAGTGCATATTTCTCAAACTTCGGCATGTAATGCATGAGTGTCGAGCGCAGAGTCTTTTACCAGATAAAGTCGGTGCAGT
CGCCTTGAAACCGTAGATCCAGTTATTTCTTTTTTTCAGATAGCCCAATGCGGACTGGCGAGCAGCCAATCAGAGTCTTGTTTACACTCCGTGAGTGACAATGCGATGGCAACGGGCCAACCAATCAAATCCTTTTCTAAAGGGAGCCTTTTTTAAAGCATGTTCGTGAACTAAGGACATAACACATGCTATAAACTAGT
TTTGATGTTAAGACTGTATTCCGCTACGAAGCCTTCATTTTGTTACGTTCTCTGCCCCATGCTGCATTATGAAAGGGCGTGTGCCTGGGTGATTGACGTGACGGAGCGGCCAATCAGGGTTGAGCACGCCGGTGACGACAAGCTTCATTCATGGCGACAGTGTCCAATCATAAATCGATTGGCGTGTAACTTTTAACACG
GACTTTAAATCATTTACAAGTACTATAAGCTCTAAAAAACCTAAACAGTTTGTGGGAGGGACCTGCACTTTTTTTTAGCCAATCAGAAACGGTCGTTGTCTGTCAGTCACTTGCTGTATTTGTCATTCTGACACGGGATTGGCTGGCTTTTGTTTGCAGGTGTAGAGTGGGCGGTGTCGGAGTGTTAATATTTATTCATT
CCATGGCGAAGGATGTGATTATGAATATTTAGTAGTTAAGACGACGCTGATTGGCGGAAAGGCGGAGACGTTTAGCGAATGAATAACGGCGAAATATGTCACTCATGAATATTAATGAGGTCACGTGACAAACGTTGGAACGTTTCAAAGCGACGCCGGTAGAAAGAAATGAATATTCACGAGGCGAGGCTTCGCCATAG
CCATTAAACATTATAAACCTTCACTATTAAAACAGAAACATTCATTATAAACCACAAAGCCACTTTCAGACCACAAAACCTTTCTCTGTTGCTGAGTGAATGACTTGCAGGCAGCCAATCAGTATTCGCGACGCCACTCATAGCAGCCAATCAGCATTCGCTGAGCCACACACAGGCTAATATCCCGCCTCGGCGCTCAG
CTACCATTAAACATGATAAACCTTCACTATTAAACCAGAAACATTCATTATAAACCACAAAGCCACTTTCAGACCACAAAACCTCTCTCTGTTGCCGAGTGAATGACATACAGGCAGCCAATCAGCATTCGCTGAGCAACAAACAGCAGCCAATCAGCATTCGCTGAGCCACACACAGACTAATAATATCCCGCCTCGGC
GCATAGATACTACTATCTGAAAAGTAAACGTTAATTCCAATCCACAAAGCCACTTTCAGACCACAAAACCTTCCTCTTTATCCCACAGTGATTGAAACAGAGACAGCCAATCAGCAACCGCTGAGCGACATACAAGCAGCCAATCAGCAATAGCTGAGCAACACGCAACCAGCCAATCAGCATTCGCTGAGCCACACACG
ACAGTCTCATCCGCTCTCACGTGCATGTCGTCTCTGCCTCTGAATCCATTGCTAAGCAACCAAAGACGCCGCAGCTCACAACAAAGGTATTTCAGTTGACCGACAGAATCTTTAGCCAATGAGAATGGAGAACGAGAGCGACGCGCAGCGCTTAAACCAATCAGCGTCTTGGGTAGGCGGGGAGAGCCAAAACGCAAGAG
CTTTACTGATTATAATTTAAACGGGGAAAGTAAGTAAACAGTGGCTCATGTTGAAGACCAATGGCAGTCTGATGCAATGTTTGCTGGGAAATAGTGATTGACAGCTCGGTTAAAATAGTCTTATTTACATTAGCGATATTTATTATATTATTTTGTCTCACATTTAAGCCAAACCTGCTTAGAAATGCAATTATAGGGTT
CGAAACATAGTTTCCATGCCAAAAAGAGCCTGTTCATGAAATTTAGAGAGTTTTATAGGGAGTTTGTATGGTAGGCAACCTTTTTTCTATGTGAGTGATCTGTCAGATTCTGACGTCACCGCCGCCCTCGTGTGACGTCACTAAACATGGCGCTCGTGCGGAAAGGTGATGATGATGGACCTCTATGTTTACTGCGCTTT
AAATTCAATTAAAAATGTGAGTAAATTCTAAGTTTAACCACAATGAACAGCAGATGTCAGCATTCCTCCTCTTTTCTGCCCGAGTGCACCTGTCAGAGCGGTGCGTGAGTGACGTCAACCGGCTCACCTTATCTTCCCCGCCCCTCACGCAAAACACACACGCGCGCGCACACACACATACGGAGAGAGTCAGAAGTTTG
GTTCGCGTCCATACTGCTGCTCAAGGCAAAGTTGACTTAGGAGTTTTGCTTGGCACATTAGCATGCTAACGCCGAGAGCCAGGCGAATGTTTGATTGACGCGCCCGACGACCAATCAGAGCTCGTGTTTTAACTTGACGCTTCATAACATGGCGGGCGCGCTGTCAAGCGGCATTCTCCAACACTGGCTATCTTTCTAAA
TCCGCTGAAAAACTAGCAGCTGAGGCACAGCGCGCTTAAACCCCGCCCCTGACTCGCTCTGATTGGTTTACACACGCGGAACTTTTAATCGATTGATCAATATCGCTGTCAATCACATGAAAAGTCTGATTTCCTTCCTTATTTTGTTGATATAAGCGTTACTTCTACATGATCGGATTTCTTTTGTACACAAATATAAC
AAGAGTCTCAACCAGCATGTTTCAGAACACAATCACCTACTGCACCTTTAATCTTCAGACCATAAATGTTTTCCTCTTTTGTCGGGAGACTGATTGACATACAGGCAGCCAATCGGCTTTCACTGGATGCCTACAAGCAGCCAATCTGCTTTCGCTGAGGGCCTATAAGCAGCCAATCAGCTTTCTCTGATCAGCGTCCG
CAATCAGGGATTGCACAGAAACAATGTTATATTCCTCTGAAGAGACTGAAGAAGAATTAATCTTCTGAACACAAATGTTCCCCTCTGCTGTCGAGACTGATTGACAAACAAGTAGCCAATCAGCTTTCGCTGAGCGCTTACAGGCAGCCAATCAGCTTTCGCTGAGCTCCTACGGGCAGCCAATCAGCTTTCTCTGGTGA
GTGAGCTAGTATAAAGAGGAGTTTAGCCATTAACTTTTGAATTCATTACAATACAAACACCTGAGGCGATTTCTCTGATTGATGAGTGGAGATGATTGACAGGACACGTGACTAAGCAGCAGAACGGGCCGTTAATGAGTAAGACTGACCCAATGCTTTTATAATCTTCTGCTATATACTCAAAATATGCACTTTTTATT
ACTGCAGTGACAGAAACACAACACGTCTTTAAACATTTCCTGATGTTAAATTCAGGCCCACTGCAGCATCGTGAAGCAGGCGTGCAGTTTCTGATTGACAGCCACACATTAACATGTCTCCATATTAATGAGTATAAACACAGGACAGGATTGGCACAGACACTGGGATTAAAAGATCTGCTCAACTGGTAACCACTGAG
ACAGCAGCAGTGTGTGAGGATCTCCAGCAGCCTCTGATGCTCAACAGCACTGAACTGGGTTTGTTCTAATCAGACTTGATGCAGAAACACTGTGATTGACATTCCCCTGCTGTACGTGTCATCAAGCCCCGCCCACTAGTGCCCATCTCATTAGCATGTCCAGCAGGCCTGAGTGAGAAGCAGCCGTCTGTCCATTCGCC
ATAATAATAATTATTATACATTTATATAACCTACATTTATTAATTTATTTTAATTAAATTTTAACGAGACCAATCATTTCCATGATTGACATTCTGGATGGCTAATGAAGACGGCTCCAGCAAGTCCCGCCTTTCGGAAGAGGCTTGACGTCAGGAGTCTCCGCCCTGCTGCTTCCTCTTTCACAGTGGCCGTCGGCGTG
TTTTTTTAATTTCCTGATGTTAAAATATGATCCAAATCCCTCCCATTTTGAGGCGCGCAGGAGTGTGGTTTCCCCACCCACCAAATTGATTGACAGACGCATATTAACATGTCTCCACAGTAACGTGCATAATCATATCAACAAGACAGGACTCGCGCAAAGCAATCGGGATTAAAAGATCTGATCATCAATCATCATCA
CTTAATTTTCAGAATGATATTTCATAACTTCATGAAAGTACTGTTTTATAATTCATTTTTCGTCAGGGAACAGCTAATTAACTTACCTGTGAGAACGCGTCAGTCAATTCAGTCTGACGTGTACGCGCAGTCTTTTGGCGCCACCGTGAGTGCGCGTGCTTTATAAAAAAAATAATTAAAAATAAATTTCTTGAATATAA
CAGAGCATCTACACGTGTCCCAGCAAGCATCCTTTTGTGTTTAAAAGAAGTCTAATAGACAGACATCCTGGCTAAAACAAAGCCAAATTTGGGCTGTCAGTCAAAATCTAATAGACGTCCAAGAATAGCCCAAAGCTAGACTAGTCATAGCAATAAATAATCACACATGAAGTCTATCTAATCTATTTATTTGGTGATTA
CTCCCTGCAGACACGTGGCACATGCGTGTATGCATGCATGCGTATGTGTGTTTGTATGTGCATGCACCAGTGGCTTGCACATGGGTCCCAAAAAAGCCGGCCATCAATCAAAGTCCCTCCCTTTCCTGCTCTTTTGTGTTTTGGTTGTGATCTTAATTGGCCTGTCAGTTGCTTTCATTAGTAGGCACAGCCATCAACAC
AGGTTAATCGCTGTCTGGAAAACACCTCAGGGCTTCCGTAGTTCAAGGTATTCTATGTAAACATGAGCCACGCTCTCTGCAAAGCCTCTAATCATGCTGTCAGTCACCTAAAGGCCTCAGAAATCATGCAAGTCAGGTAACAGTAGCTAATAAGGGCTAATAGATGTATATGATGATAATGATAACGCATGATGATGATT
TTTGATAAAATACACAACTTTATTACGTAGCAAACGTTATTCGCGCAATAGGAAATAGTGTTACGTTTTATATCTTCCCACGGAGAGATTTGATTGACGGACGCGCAGAAAGATGCGTTTTTGTGCTGTTCAAACAGTTATTAAATGTACATATCTCAGTTTTAAATCAACACCAACTTTTTACTAGCTAGTTTACTGAC
AACGCAGCATCAGTCATTGCTATCAATCAAGCACTACCTACTTCCCAGACGTTTGACTGACAGAGAATTTATCCAATGGCTGCGTGATTTTCCTCTTACTGCACACTTTTTGCTGTTACTGGCTCATAAAACTGTCAATCATCACTCAATGCACCTGCCCCTTGCATTGAGTGCAGGCAGAGCGGCTCATTAGCAAAAAG
CGCGACTGTTTATCTGCGATCGTTGAGTTCTGTCTGCTTGCGCTCGAAGGATCGACGTTCTACTAAGGCTGCAGGTCTGGGATCGGCTTTAGCGATGGAACAGGNNNNNNNNNNNNNNNNNNNNNNNNNNNNNNNNNNNNNNNNNNNNNNNNNNNNNNNNNNNNNNNNNNNNNNNNNNNNNNNNNNNNNNNNNNNNNNNNNNNNGAATTCGAATGTGATTGAAGAAAACGTTCAGGCTGATCGCAGGTCAGTTGAGTGGTGATGGTTATGCAGCGGCCGTTAGGCGGAGTCTGGAGAGACC
CAACGCTGTGCTTAGAATGTTTACTTTAGTGCACTGTGTCATAAGCTGCTATAAATCAGTTTCCGAAGTTTAAGAATTGATTCTGAAGCGTGATTTGACTGACATAAAAAAGTAGCCAATCACAGTCGACCTTGTCTAGTTGCGTGAAACGTAAGGGCGGGACGAATGCTTTCTGTGTTGCAGAGACAGAAAAAACAACT
AACAACGCGACAAGCACGTGCACGCCAGTGGAAACTTCCGAGACTGAGTGGGCGGGACTAATTTGCGAGCTGCGATGCTATTGGCTGACGATCTGATTGATGGCTCACCTGCAGGGCTTAAATACCACACGCATGCAAGCGGCGTCCGTGTATACGTGGACAAGAGGTAAGATGCTGTCGTATTTTAAGTATATTTTAAG
TAGCTCTCCTCAGAAATATTCTCCTTTGTTTACTTTTTGCAAACGAGCCGCTCTGCCTGCACTCAATGCAAGGGGCAGGTGCATTGAGTGATGATTGACAGTTTTAGGAGCCAGTAACAGCCAGTAACAGCAAAAAGTGTGCAGTAAGATGAAAATCACGCAGCCATTGGCTAAATTCTCTGTTAGTCAAACTTCGGGGA
TCATTCACTGCTGATAATAACGCATGTGAGACTCGTTTTAATAAGGGAGTTTACGATTTATGATTCAGTGCATGGGGTCAGATGATCAACCAAGTGACAGCTGTCAATCAAACCGATCGTGGGCGCGCAAAGCAACCGAACGCAAGTTGTCAGAAATCGTGCTGCATGCAACGCAACGCACGAAACGCAACGCGAACGCA
ACACTCTTTAACGCCAGGCTTTTAGACGCATCCGTGCCTCCGTGCATCTGCATAAAAAACGCGCTGTAAACACGCATGCATTCATATCAGCGCACGTCACTAGTGATTGACAGCTGTCGTGCACTACACGAGAACGCGCATATGTTGGTGCGCCACGAGACGAGTGTGTATAAGTTTACATATTGTGTGTATTTGTGTAT
TTTAGACGCATCCGTGCCTCCGTGCATCTGCATAAACAACGCGCTGTAAACACGCATGCATTCATATCAGCGCACGTCACTAGTGATTGACAGCTGTCATGCACTACACTACTTTACACGAGAACGCGCGAATGTTAGTGCGCCACGAGACGAGTGTGTATAAGTTTACATATTGTGTGTGCGTGTGTGTGTATTTGTGT
TTAACGTCTTAAAAACATGCTATTTGCCTGAAAGACTCGCAACTCGCTGTTTCATCTCCAATACACGAAATGTGGAGGATGTGACAAGATGATTGACAGGAAATATTATGATAAAGCTTGCCCACTCTTCTGTTACACACGCGAAAGTATGCCCTTTTCAATTTACAAAAATAGTACAACCCTTTGGGGCATATGAAATG
CACAAAGGTAAATCAGCACTGTTTAAGAACACGCTCAAATGTTAGTAGGAAATAGACTTTTTTTAAATTTAGGAGTCCTGCGGAAAAAGTGATTGACAGGTGGTAATTTAAATAACTTATCTTAATTTATTAATGATTTGGTTATGGGTAAAACAAAGACCATGTGGGTCAGGCAGTTGAAACGGTAGGCTACAAATAAT
TGTGGCAGCCAATCAGGTGAGCCTTTAGGTTTAAAGCTCACGTTAATAAACAAAGACGGACAACGCGGCTGACCAATAAGAGATGGCTATTTTGTGATTGACGGGGAATTCCACCAATCAATATCGACCCCGCATAATCGCTTAACAAACCGTACGAAGCCAAGAGTACCAAACTGCACCGCCGCCCTCAGCTCATGTTT
AGCTGATGACTAGAGAGCTACAAATGTTCAAGTCATGACTTTAATTGTATTGCAACACACTGCAGTTTGTCTGAGAGCAATTATCCCGCTGAATGACAGCTGTCAATCAATCAATATGCTCTAACAAAACCTGGGATTTCTTAACCCAGTGCTTGGTCAAATAGTAGCTAACCCAACAATTGTTTTAAAAAAGGAAATTT
TAATCCTATAATATATCCTAAATCCTATAATCTAGATGTGTATGCTTCAGATATCCCACAACAGCTCCTCTGCAAATGTGTGTCTCCTCAGTGATTGACAGCTAATATAAATCCGCCTCCAGCAATAAACTGACCGTCTGTCTGGAACTCGCAAACACGGACACGCGGAGTGATACAAACTGTGAACAGTCTCAATGTTG
AATCCTATAATATATCCTAAATCCTATAATCTAGCTGTGTATGCTTCAGATATCCTACAACAGCTCCTCTGCAAATGTGTGTCTCCTCAGTGATTGACAGCTAATATAAATCCGCCTCCAGCAATAAACTGACCGTCTGTCTGGAACTCGCAAACACGCACACGCGGAGTGATACAAACTGTGAACAGTCTCAATGCTGT
TGAGAAGCGGCCCATATATCCTTATGAGAAAACTGAAATAATCGAAAGGCGCAGTTCTCCATCCGCTCCACGAGGCGGCATCAGCGAGCTGCGCTGTCAGATTGACGTATTGACAGAATTTGATTACATTCATGCTGTTTTACCGGCGTAAAGTTGAGCTCCAGCAGATGACAGCTTAGTAACAGCCTCATAATGTCAGT
AACTAAAACTTATAATCATGCAACTGATTATTGGTTGCACATAAAGTGAACCCACCTGAGAAAGAATATGTAGGAGTTGTTTTCCATCACCGTGTGTGACTGACAGCTGAAGTATCCGAGTCCCGTGAGGTTGAGGCGTGAACCCGCGGGCACCTCCAGCATGCTGCCCCACGCCTGGTCGCATAGCAACTCCACCTCCG
GCAGGTACATTTAAATGTTTGCAATAGTGGGATTCGAACCCATAAATATGAAGGTGTGAAGAACGAATACATATCCTCTAGGCCACAATGGCAGCAATGATTGCCACATGATTGTTTAGAGAGTAATTCTTGCTTTTACTTCAGTTTAAGTATAAATTATAGTACAATATACTTCACAATAGTGGGATTCGAACCCATGT
GCCCACAATTTGGACACTGGTGCTTTTCAAAAGCAGGAGAATTCTTTTTAATTGACACACTGCAGATGGCTTATTTAAAAGCTGCACCAAACGTCAGCAGCTGCCAATCATTTTTCAGCTTCAACACATTACATGAAGTATTTTCGCAAGGAAATCTCGGCCAGATCCAGATAAAAATCATTTCAGATTCATTTGAGCTC
TTGTGAAGTCTTATGCTTTTAATGTAGTGCAGAGAATTTGTAGAAAAAGAGGATGTATGTATGGGTGCGACCAACGGAGGACTGAATAATGATTGACATGCGACGAATTCTACTAAACTCCACCTGTTAGTATCAGCTGCGTATAAAAGCCAGTCAGGAAATGAATATTGAGCACCTCCTGAATGTAATTCTTGCATTGC
GAAGCAGCAAAAAAGAGACTGAAGTGTCCTGTGAAGGGAGGGTCAGAGATGAAGGGTGGGCACATTTTGGCAGCCAATCAGAGCATCGGCAGCTCTGTGACGAGTCCGCAGACACCAGGCAGACAATGGCCTAGTAATGGGTCGACACCTCCATCTCTCACTCCATTTATCCATCTCCACCCCCATCCCTTCTTCTCTCA
CATTATTTGACATTATTTATAAGACTTTTCTTTTTTTAATTTAAAAACTTTTATTTTGAAGTGCACGCTCGCTCCCGCGGCTGTCGCAGTGCACGGCATTGATGACGTGCAGCCGCTGTCACAGAGCTCCAGTCCGACGTTTAGGGAAGAAGCAAAAACTCGCTTCGACGGAGCGGAAAATACCACGGTAAATATATTCA
CCTCGATTATTGAATCCACGTCTCGCTTTCCCTTCAGTTGGCCAGCAGTATAAACAGCAGTGCTGAACAGGAGCAGCAGGGTGACTGTATGTCAGCTGTGTGTCAGTATTGATGTATGGCTGTTTGAGCAGCGTGTCAGCGGCTCTTTGATTCAGTACAGTGAATCTACTGTACCGGTCACCGGAGACAATGACCATCCC
AACATGTTTTTTTTCTAACAGACAGACAGACAGACAGACAGACAGACAGACAGACAGACAGACAGACAGACAGACAGACAGACAGACAGACAGACAGACAGACTGATTGATTGTTTGATTGATTGATTGATTGATTGATTGATTGATTGATTGATTGATTGATTGATTGATTGATTGATTGAATCCAGTTGACAGTGAAC
TTGTTATTTTGCATCTGCTTTGTGCACCTTGTGTTCGCAGCATATCTCTGTTTGTCAAATAACAAAGTTAATCTCACAGACAAATACTATGCATTACCTGTCACTCAACAGATGTCCACCATTACAGTCAATGTCGGACCACGTGCTTCTGCTGGACTAAACACACCCTTTCACTCTGTAAAGGAAAGACACAAGTAAAT
TAATAGCTTTTAAACGTATATACATAGTTGTGTCGAGGCGGCTGTCATCAGTGTCATGTTGTTGATATTGATTAGGCTCTAAAGGTGTCACTGTCACGCTGAACGTCAACGCCGCTGACGCCCCCTGGTGGAGTGGAAGGGAGTCAGTGTCAGTATGAAAACAACACACTAGTAGTGTGTCGATGGAGACAGGATACATT
ATATTGATATATTTAAGAACTATATTGTGTATGAGGTCCCTTTAATTTTTTGTCACGCCAGCCTCTGCTGCAAACGCTCCGCTTTGGCTTTGTTCTTTTGCGACGCTGACAGTCGCTTGACGGCAGACTGGGGCAGGGCTCCCTGTAAGATCTGAGGCATCAGATCGTCCGCGCATCTGTCCGATAGTCCAAAGTTTATT
ATCACCCAGTATGCAACGCCCTCTTGTGTCGCTCATCGGTTTCTAAATCAGGCGTTTCCGATGCCGTCATTTCAGTTGCGCGCTGATTGGCTAACAGCACTGCCTGTCTTAAAATCCACCCTCTCATTTGCATACGCACACCGGCTTCCGGTTGAGTTCATCGGAAGCATGGCTGCCATCGGAGTGCACTTTGGATACAC
TCTCATTTTCTTTTTGTAAACAAAAAAGGTTAACCTGGCCTAAATAAAAGATGCCGTGTGAGTTGAGCGGCAGACCAGACGCGCGTGACGTCAGACGCTGGCTGTCAATCAAAGCCCCATAAGCGCAACTACAGTAGAAGCTTATCGTTGAGGAGAGCGCAGCGTGTTCGCATTTCAGCCCGTAGTTTATGCATAGGCGT
CCATTCTGTTTAAAGCTGAAAACAAACCCACAACCGTTCCCAGAACAGTTTTACAGTCTATGACGAATCCTCATGTAAAACTCGCTCGATGAATTGACATCCCGTGAAGCCAATCAGCGCGAGCCACGAATAGAGCGTGTAGGATCGGACATGTAAGACGCTGATTGGGCGACGCCGACTGCGGATCGCTCTCTGGTTGG
ATTTTACTGCACTTTTTGATTGAAATGAACACTTTGTCAGTCATCAAAATGTAGTTTCGATAATGAGTGTTTACACGCTGTCAAACAATGTGATTGACTGCGAATCTGACCTATGAGTGTAGAAATGATCGCGCTTCCCTTCCCGGATTGGTTATTTTTCGGGGTGTGTCAAAGTTGACCAATAGCAACCGTGGGAGGAC
AAAATTGATGTCTAAAATCATAGACACGCCCCCTTTTTTAATTTTCCTCCCACGGTTGCCCCAAAAAATAACCAATCCGGGAAGGGAAGCGCGATCATTTCTACACTCATTGGTCAGATTTGCAGTCAATCACATTGTTTGACAGCGTGTAAACACTCATTATCGAAACTACATTTTGATGACTGACAAAGTGTTCATTT
GTGTATGTTTTTATGAAGGTTTTTAAGAGATTCGAGTCTGATGAACCAAAATCCCCATGCAGGTGATCAGGGGCGGAACACTCGCCCTCGGTGATTGACAGAAATATCCACCAATCGCATCTCAAACGCGCAAACTCACAAGCCCTGCCTTTTCCAGCCACACCCACAGTGGGTGACGTGACAGCGCACTTCTTTCATTT
TTCCTAACGTAAAATAGGATCCAAATCCCTCCCATTTTAAGGGCTCACCACAACATGACATAGGAGTTTGGTTTCCCCACCCACTGAATTGATTGACAGCCGCGTATTAACATGTCTCTATAGTAACACGTATAATCATATCAACAAGACAGGATGTGCGCAAAGCAACTGGGATAAAAAAGCTCTGTTCAGCTCTTTGT
TTGGTTCTACTGTTTTAGTAAGCCCCGCCCCTTGTGTGCAACAACCAATGAGTTGGGAGATGCATTACAGATGTCCACCCTTATTGGTCAGATTCAACAGTCAATCAAATTGTTTGACAGCACATAAACACTCATGTATATATCTATGAACACTCATAACATCATGTTTATTTAAACAACAAATGGATTAAACTATAGTC
CTTGTTTCTTTTCTCCGTGTTGCTATTGGTTCTATAGTTTCACTAAGCCCCGCCCTTCACGTGCATGATACGATGTCCACCCGTATTGGTCAACTTCGACAGTCAATCAAATAGTTTGACAGCACATATACACTCATAATATCAGTTTTTAATCGCGAGTAAATGTTTATTTACACCACAAAGAGTTTTCAAATGTTATT
CAAAGAAACACGTTTAGTCATGCGATGATGACAAGTTGTGGTTTTGTTGGGTGTGTCAAAGAGCATGTGTGTGTTTACGCGATGATGAACTATTTGACGGATTGGCCAATCTGGCCAATGAGAGTGGCGAACTGGAACGCTTCTCAATCTGGATTGGTTGCTTTTTCTTAATAGGTGGGACATACGTTACCAATACATTA
GTCTGTCTGTCTGTCTGTCTGTCTGTCTGTCTGTCTGTCTGTCTGTCTGTCTGTCTGTCTGTCTGTCTGTCAATCAATCTGTCAGTCCATCAACAATACCACCCCTAGATCCGCCCAATGCCCGGAGAAAACCACACTGGGAGAACATGCTAACTAAAATACAGAAATGCCAACTCAAAAACACAACAAAAAACAAAAGT
TGAGATCCAGTCGATGTTTTTGATTTGACAAGCGGCATTTGCGTTGTCCGATTCCATAGCTGTCAGCGCTTCTGTCATGTTGACATCGGTTTCCATGGCGATGAGTGACAGCAAGGTGACGCGCACTGAGACGTCACGTTTTAAATCGATTTAACGCGCATTTATACATTTCATTTGTTGGCCATTATTATTATAATAAA
GTAACTAACATTCTTTGCTTTTTATTACGGAAAAGGCGAGTCTTTGGGTCACTGTTTGGTGAACTGTATGTCAGGAGACAAACGGCGCCCTGACTGACAGGAAAGAGAGAAACTTTAATGTCGGCAGTGACCTGAGTGACAAGGAACAGCTGAGTGTGTGTGTGTATGTGTGTGTACACACACACATCTGGAGACCCGCA
ATCTGGAGATGGCCCTCCTGATTCAGAGGCGCCCCGGTGTGCTCCACGGGTCCTGGGACAGATTAACTTCACCCTGCAATCAATCAATCCCCTTCTGTCAGCCATTTGCAAATCCGCAGGGGAGGGCATCCTCAACAAAAGTGGCCTACCCACAATCCCTTGCTCTGCGGGGTCAAGGGCGAGACGTGCTGGGTGACTGC
GCTGATAGCTTGCAGCTCTTTGGGGCACACAGATAAAAATGTCTGCTTTGATTGAGGGAAAAGAGTTTTCCTCTCCAGACTCATTCCTTCTCTGACTGGAGCTGGTAAAGTGGGCTGGCTGACAGCTCCTATAAAAGCAGCCGTAATGTTGTGCTAATGACTGATCCATGAAGCCGCTTTTGTGCCGGTCCGCCAGTCCA
ACAAGATCGCGAAGGGTTTTACCTTGGATGCCGGTTTGATGAGACATTCTGGCTCTCTCGCGTCGGCCGGTTGGTTGATGGTAGTAGTGAAAGAACACGGAAGTCGGAGAATGAACTACAGTCATTTGAGATGCCTGTCATGTGATGTCATTACGTGGCCCCGCCCACTGCGGCGCTCTGTGCAATATAGTGTAAATATT
TATGTGTTGTGAGACACGGTAGGAGATTTGGGGGAAGTGGCATTATATGTGTGTGTGTGTGTGTGTGTGTGTGTGTGTGTGTCCTCAGGAGACTTACAGCTGTCACTCAGAAGCAGAAGAAGTGTGATCTCACCGCATACACTCTTTGACACCTGCTGACACCACCCACATGTTTGGCCACACACTCACTTTTCCCAGTT
ATGTCTCGTTATGTTTATGTCTCCAGCAGTAGGAACTAGCCGTATGATTGGCCACTCTGTTACTACCCGGAAACTGCAAGTAGGTGGGATTAAAGAGTTGAGTGACAGTATTTTTTCCTAGTTAAAGCTAGTGTATAATTTGTGCTCAGTTATTTAGATTTAAGCTATTCGCTTAGGTTTATTTCTTGAAAAATGAAAAA
CAGCTGAACAGATCTTCGCAATCTCAGTTGCTTTGTGCATGTCCTGTCTTGTGGATATTATTTGCGTTACTGCGTAGAGATGTTAAAACGTGGCTGTCAATCAAATCAGCGGGTGTGGAAACCTCACTCAAGTTGTGGTGGGCCTCAAAATGGGAGGGATTTGGATCCTATTTTAAGGACAGGAAATCTGTAAAAATACT
GGGTCAGAATGTTTATCCAGTTAGATAAGTTAAGACTATTAGAGGCCTTCATTGCGATCACAGTAGGTGAATTAAAGGCGTGCGTCAGTTTGATGTGCGTTTGACAGGTGGAGGAGAACAGACGTGTGTGTCACTCACCCTGATGCCCTTCACTATCGTTATGTTGTCATTCTCATCCGACTCAAAAGACACACGGCGCG
GCAGAGAAAGCCCTCCCACAGCCCCGCGTCGCCTGAGACATGTGATGCACGTCAGGATAACGCCCATCGACATGTCTGACGATTCTCATTGGCCGGGAGGAGATGTCAATCACATTGGACACACCCTCTGTGTAACCTTCGCGCGTATTAACATAATTTATAAGCGTGTACCTTAAAGTGGCTAAGTATAAAATAACTTG
TCTCACTTTCTGTCTGAGTGTAGTAAAATGTTTACGCATGCGCCGACGGCCATCCACCATTTTCTGAATTTCTTCAATCAACCTCATTTGCATACGCCGCTGACGTTTGACTGCGTCTGCATTCTATTGCCCATATAAGGAAGAGAAAATTACGCGGGAAACGTGGGCGGGTCCGGTTGCTAGGGGCAGCAGCCAGTGCT
CATAGGGGGGATAACTGAGTATAGAACACAGCCAGGAACTATGTAATTAAGATAGGAAATTAAAAATGAAAGAAATGTGGATGATGTCTCGAGATGATTGACAGGGGACGTAAATAAGCAACATTATGATCTGTTAAGGAAGAAGTAGTATGTCCCAAAGCTTGCATACTCTTCTGTTACACACTCAAGTATTTCCTTTA
AAGTCAGGTATTTGGAGACGAGGTCAACAGTCCAAGTCCGTTAATCAGGGTTAATCTTTGGTTAATCCACATCTATTATCTTCCTTACCACCCGCGTGACTGACAGCGACATCAGCCAATCAGACAATAGCATAATCCCACTGACATGTTTGGATCCTAGTGAGCAGATTTACACCTCAACAGTCAACATCAGCTTCTCT
CAAAATATGAGCATAGGAAGCACCATGCAGCTGTTAGGAGGCCGTATTAAAACCTGCGATGTACTGACACCTTTCGTCCAATGATGGAACTGCAACTGAAAGTGAATGGAGTTTTGTACTCCTCAGTGTCAGTTAAATTATAGCATCTATTAAATATTTCAGTATTTAGTCTGTGCTGTATGAAGAAAAAAGTGTATCTT
AAATGTTTGATGTTTGCTTTGGCATTATAGGGATTTTGGTGAGTGCGTGCGTATGTAGGCTGTGCATATGTATGTCGCAGTTGATTGACAGGTGTCAATAAGTATTACTTCAGAATAAAAATATATATTTTCATTTGTTTAAAAGGTGTTAGCGTAAGGCATTTAACTCGAGCTGCGTAATCATATACCACTTTAGGATA
CAGTCAGTATCACCGAAAGTGTTGCTGTCCGAAGTGTGATTGTTTATTTTTAACCCTGACGTGGCAGAGCATTTAAATAGAATGAAACACGTCACGCTGTCACTCAAAGTTTTGCTTGTGCCCGAAACTCACCTCCTCTGTAGCCGTGGGGCTGTAATACACGAGAATGACCGTCGTTATTACGTTAATAACCAGTCCGA
TCTCTCATGGCAGTGGCAATGCGACTCTGCTCGGTGTCGGCGACTTGGGTTTCGGATTGCGATCTCCTTTCATTCTCGATGCTTTCCGTGGAGTCGGATGAGTGACAGGTCATTGGAGAACCGCGTTCTGCATCCAGTCAATGTCTATAATTATCCCTCAGAGACGACTGACTCTTACAATCAACCAAAACATGTGAGAA
GGCGATCCCCGTCGTAGTAATTCCGAGGAAAACAGACAAGTCGTTCGAGCACCCAATATGGCGATCGCAAATAAAACTGGCAGGGGGAAAAAGATTGACAGCGAAGGCTATTTAAACAGAAGAAGCTCGCGATTGGAGGTCGGAGCGCGCGCCCCGCCCATCGACGAAAAACTATACAAACAGCAGAGTCGCCATGTCCG
CTAAACGGATATTATTATTATTAAAAGAAATCATATTCCTCCGCACGCCTCATCAATCTTATCGACATCACCGCACAATATATAACTAAAAAGGCGGAGATGTCACTCAACCGTGCCCGTAAAGGTGGGCGGACTGGAGTGTCCCCCCCACCTCTGCCAATGGCAAAGCAAGACCCGAAATCCCTAAAATGAGCCGTCAG
TTGAACTAGGTATTGCAGTTCAAAACATCGGAGAGTCTTTTTTTTTTTTTTTTACATTGCTTTTCTTCTGATGATTGTTGCCAGATTGACAGCACCAACAGGAGCAAGCATGCCTGACGATCAAGCCTTACGCCCCATTCACATGTGGCGTCAGCACCAACGATTCCCATTAATTTTGAATGGGTGACGTCAAGCATTGA
AAAATGAAAGTTAATTTTTATTTCCCCCCTTTCAAACATTTGTTCATTCTTGAATGTAGTTTCCTGTTTACTTTTCCTCAGGTCAACGTGGTAATGAGAGGGTGTCAATCATTAGAAGGCGGTGTTTACGCCATCATTGGTTAATCATTAGAAAAAAATTGCATTCTTTAATTTTTTTGTTTATTTTATTTATTTATTTT
TTATCACATTTTGTACGTTTCCAATGCATATAAACAAAAATAATGTCGAATAAGCAAAACATCTCCTGGAATGACGTTATAAACACGCGACGCTTGATGTCAGTCACGTGAGGCGGGGTGTGAAGGAAAACAGCAGTGTACATTTATCTGCACTGTCTAAAATGGTAAATATAATTCTTACCTTTAAAATATTTGTTTAA
GCCATATTGGGGTGATATAAAGACAATAGGTCTATTTTTAATTACCTGATGTTAAAATAGGATCCCATCCCTCCCATTTCCCGCCCACTAAATTGATTGACAGCCACGTATTAACAGGTTTCCATAGTAACCTGTATAATCATATCAACCAGACAGGATGTGCGCAAAGCAACTGGGATTAAAAAATCTGTTCAGCTATC
GTATATCTTGAGGTGAGTATTAATAACCGACGGCGTCGCTGCCTTCACTGTATGGATATGATGTCATATAAATGAATGGAGCTGTCAGTCACCTAACCCTCATTTTCTGTGTTACAAAAAGCAAAAATAAAATCGGTTTGGAACAACATGAAAGCTAGCAAAGCATCACAACATTTTACTTCTTAACTTCTTTACAATTA
CCCACCCTCCTGTAATGAGTGTCACACGTTCTCAATTTAAAACCAATCTAGTGGAGCAGTCAGGCAGCAGAACACACACACATGCACACACACACACACATTCTGCAAATGTCAGCCCATGCATCACCCATTAACCAGCTGTGAATACCAGCAATGAACAAGACGAATGGAGTCTGAAGTTGCTGACTTTTAAGGAGAAG
CACACCCTCGGTCCCGCCCTTCAGTAGGCGCGCGATAACACCGCTCTTGAATACGCGCGCGATAACACAGCTGATCAAAACGCACGCGACAACGCGCATTGAGTGACAAGCGCGCTGTGTACGGATAGAATCAGCGGAGCGGGGAGCGATCTCTCTCCCCGCTCCGCTGATTCTGTCAGAGTACAGCGGTCGGCGCGGGC
AATACCAAAAGTTTCCTCCAATCAGTATTTTGAGTAAACCAATAGAAAATTACATATTCTGCCATTTAACTTACCTGCCCCATGAGTGACAGCAGTGACGTCACCTGTGTCTCCCTGCATGGCAGTTTTTCAGCAAGGGTGCGCAGTGTGTCTTCAGGATAACCGGGACACTGCAGAGTTACAGGCATCCTCTGATCACA
AAAAGAAAACTGGGTTGAAAGATAAATGATTAAGCATTGTATGTTTCTAGCAGATTGAGATGAATAGATGGGTTAATAAAGGCGGGAACTGGTATTGACAGACAGCGAAAGACAGCCAATCAGGGGCTTCCTTTGCAAGTAACGTTTTAATCCTGGTCAGAAGGGCTAAATATGTCACACTGACATACTTCCCCTGGAAC
AGGGTGTTATTTTCAGTGTCGATATCGTTCATTTTGTTACGCTTTCAAAATGGCGATTTTCTCCGCTCGCCCCCTCCCTGGCCTTCCTGAGTAGAACGAATGACATTGCCCTTGACCAATAATACGCTCATTGTCCTGTTTTCTCGACGCTTATTGGCTGGTGATGACATCATCTGAATTCCACAAGTGGGCGGGCTCTG
GAACAAACGACGCTCGATTTGCGAACGAGTCACTTCTAATTGATTCATTTGAAGGAATCGTTCAACTAGGATTGCGACTCGGTCAGATTGATTGTGACAGCTCACGTATCATCCCTTTTAACACTCGATATTTCCTTTTGGTCGCATCAAAAATGTTTGTTATCGTCTTTTAATAAACAAGAAGATAAATCGAGAATATG
TTTTCTGAATGTCATCGTTTCGAAAGTCGAGTGTTTCTTGCTTTTGCACAAATTAATTTACGTACCAAAACATTTAAAGGCATTCGGGACAACTCGCGAGTGACAGCGCGGTCAGCCAATCAACGCTCAGCGTCTGTGTTCTCGGCCAATCGGCGCGCATCATTCATGTTTACGAACAGCCCATGAGCATCAATCCTTCT
TTGGGGTTCTGGTGGGGGAAGAGGGGGGCATTTACAGACACTGCTAAATGTCACCAGGTGCATTAGCATTTAGCCCAACTAGCTGCCTGTCAATCCCATTTTATCTTTCCCCACCCTCTCTTTCAGTTCCCTCCTCCCCCCACACCCATTTTCTTTTTGACCCCTTGATAAGCCAGAAAGAATGAGTGCTTTATCAGAGG
CGAGTGCGTGGCCCACATACACTGTTTCTATTGTAGGGCCTGTAACTACAGTTATTGTGAGGCCTGTTGGACCTCTAACAGCTTAATGGCTGTCATAGCTGTCAGTCAATTGGCCCCTGTGTAGGCGGGGTCAATCCCAAGAGCCCACAAATGGAAATGGCCATTTGGAGTACAATCACTTCTGTTGGTGTCTACTTCAG
TTTCATACATTGATGAATTTGTCGAAGAAGAGGCCTGAGAGAGACATAACAGACAACAAAACACGACGCGCTGCTTGGTTGCTGATGCTAATGAGTGACAGGTGAAATGAAGGGGAGGGGCTCTCACTCTACCCTACAATTTGATTGGACAAAATGCATAAACGCTCCTTTATATGGTCCATTATTGGTTCATTTTCGCA
AATGAGTGAAAGCGTCGGTCTAATTAACTCATCGTGTAACCTGCTCTTTTTACGTAATTAAAACAGCGTAGCGCTTGATTGGCATTCTTTCCGTTTGACTGACAGGTGAAGGGCGCGCGCTTCACATGTTCAGTGACCCACGCCTCCGGTCGCTCCGCTGAAACGAAAAACAACCTCGCCGTGCAGCCCCTCTGTTCCTG
ATTCAGTAGTAGTGCATTTTCCTCCCCCCGTACAGAGAGGAAAGCCTCTTCTTTCGTTCGTAAAGACCGAAGTTGGATGGAAAGTGTTGCACTGGCTCACTGTCATTGTCGAGCTGTCAGCGGACGCGTGTAATGATCCGAGCGAGCTATTATCCCGCGCGCTAGCGTACATTAGAGGTACTCGAAGGCAACACGCGACG
GCACCTTTGGCAGTAAATATATGCTGCGTTTCAAAATACAATTTTGTAGTGGGGAAAAAAGGAGCGCGGTTTGTGAGTTGGCTTTTTTGATTGACACCCTGTCCCCAGGATCATGTTTAATCCCTGCTTCACTCCAGCCTTTTCATAACTCATTTCTCCGCGAGAGATGGGGACCCTGATGGTTGCCTGGGAGACGGCGA
GCACGAAGAGTTTATTTACACCTCAATTTCTCTTCGCAAACTCAGAGAGCCGCCATGTTGGTACCGCCCACCGCACATAAACGCAGTAGTGATTGGTTAAAGGGACTCATGAGTGGCTGCTGAACAGCCAATCACCAGTGGAAATCTCTACATCTTCTTTCGTTTTTAAAGGAGTTGTTGATATTTTCTGCAAGAGAATT
ATTTTCAGCCTTCACAAAGCACATAAATACTATTATTTTCTTAATAAAGTCCATGTTAGCCATTTAGCAATGAAGCTAGAGTCACTGGGCAGACAGAAGCCCTGTCAATCACGCGAATCCGCGTCTGTTCTGAAATGAATTTGATGCGTAAATGAAGCAGGTTTCAACGCAAGTAAACTCAAATGTTCACACAGCTAGTT
CGCCGAGGCTGAGCGCACACCACACACGCGTCTGTCGGGGCTTTAAATCCTTGCGGCTCGTCCTGGGATTGGTGGAACCGAGAACGTCATAATGATGATGGACAGAATAATAAACCAATAAGAAACCTAAGGGTTGAGCAAACGGAGAGGAGGGTGAAAAACAAGACAGAAAAAAAAACATAAATTATAACAATACATAT
GATTTATATATATACATATATATTAAAGGCTCTGAAAAAGACTAAACGGGACTTCAGCGCTTGACGGGAGGGGGGGGGCGTGTCTAAAGATGGGTCTAACGCGTCCATCATATCAGCACCAGCCAATGAAATAAGTAGGCAATCGTCTACCGTCTGAGCAGGGGTATTTGCATAAAGCGATCTCATTGGCTGACGCTTCC
ATGTCAACTTGCTGCAGTAAACAAAGCCAAGTCCGTAATCCTTGCCCCGCCTTCGCACTCTTCTTATTGGCCCACTGCTCTAGCACTGAAATATCAGCTGTCAATCACTCAGTTTAACGGACATCGCAAACGGGCCTAAACTGAGTAAACTAATATCGCTACTCATGAAAAGACCGGTATTGCTATTAACATGACATATG
TCATTTGGGGGTGTCCGCGTTGCTGAACAACGCATGTAAAACAGTGTGAAGACTCGCGCAGCCGCCTTTTCTTCTCTCCTGAACTTGAAAATATGATTGACAGAATCGAGATCGAGATATTTACGATTAATTGTGCAGCTCTAACACACGGTAAGCTCCAGCTCAGTGTCCTCTGACACACTGATATCGTCATTCACAGA
GTTCCGGATTTCAGTTTCGCTCTCTAATGACTGTGAGTCAGGCTGGATTACTGTAGTTGCGGGGCTAGAAGCGTTCTGTAAGAGGGGCGGGGCGAGCGGCTGTCTGTCAAATGAGAGGGCCGGGCTTCGGGAGCGTTCTCTGATAAGCGGGGCGTGTGGCTGTCATGGTGAGGGCGAGGCTTTCCATGACGGGTGGAGGG
AGAGGCCGCGAAAGGAAGCGGCACAATATTAGTATCAGTCGATCATCCAATCAGAATCGCGCGGAAAATGCGTATCTGTGCGCTGATTGGTCAATGCACGTGTCTGTCACGGTCAGTGCGTATTTGTACAGTCGCACTTAGAAAGGATACAGCTGCGGTCAATATAGCATCATTCTGTGACGCTATAAAACAATAAATAA
GCTGTGCGCTACACGCTGGCTGATGCTGATTTGCACACGTACTGGTGGACGAAACGTCATCAAGTGAGGCGAACTGTGATGAACTGATTGGACCGCGTCAGTGTCAGTCAGTGAAGGTTCTGGATGGGGGAGGGGCTTCAGCTTCTGCTGCATTTCAAACGGGCCGAAAAAGCAAAATATTCTGACAGGCCTTAACCCAA
AACATAAAAACAGTGGACAAATTAGAGCGGTTTTCAGACCGACCGCAACTTTACGTAGGTGTGCGATTTCCCCCCGCCCACCGAATTGATTGACAGCTGCGCGCATTAACATGTTCCGGTAGTCGCGTGTATATGTCAACAAGACCAGGCAGACATACGCAAAGCAACCGGGAATAAAAGCTCTGTTCTGTTCGCTAGGA
TCAAATCAAAATGCAATCAAACCAAATAAACTCACCAGTGATCTCCAGCACCCCGTCTTTGGTTTTAACGTTCAGCTCCTCGGGGGAAAAGTGATTGACATCTAGGCTGATCTTCCAAGAGTCTCCGGTCTGCTTGACCTCCGACATCCCAGAGCTCAGCTGTCTAGAAAGGGCTCGTCCGTAACTCGGGGTCATCATAG
CATAGCTAAATTTTATCTGTAGTCTCGATCATTACAATTGATGAAATTTTGGTCTCTAATCGTAAAGTAGGCTTCTCTTTAATCTGTCTCCTCCCACGTGTCACTCAAACTCATAGATATATACACTAGTTATCGCATAGGGACCCTGAGCATGCGTCAGTAGCGCCGCCACATTGGTACAGTGCTCCCAGGACAAATGT
TCTCCCGGCGGAACTTGTCTCTGCGTCTGCGGTCGTACTCGTCATCACTGTCGCCCATTGTGTTTCAGTGAAGGCCGAGTTTCAGGAAAGCTTTGCTGTGATTGACACGAGAGTAGAAACAAAAGAGCTCAGTACTGATAGACAGTAATTGAGGCAACGTTGGTTTAATATTCGCACATTCTGACTTTCTCCTTAATAAA
AGACGCACACAAACATGGCAGAAATACACAAATATCACACTGCCAAAACAAGCGAAACACTCACGGCCAGGAAGTGTCAGGTAGGTGCCTTTGATCTGAGTGACAAGCAAACCGACCAATAGCGTGGGTTATAGCGATTTACGACCCCTCCCATGAGGAGAGTTAGCCAATCGTGCCGAGGAACCCGGTCTGTGTGAATT
CACACACACACACACAACCAGAATAAGCAAAACCTTTAACCCCAGCCAAAACTCAAGCAGATCAATCAAGCCCAACACAGCTGTCAATCAAATCCCAGAGCTGTCAATCAAAGCAGCAGGGGTCTGGAGATAATGAGTGAAAAGAAGATGATCAATCCAGCGCATGCAGGAAAGTGAAACTGCAATGAGCCGAAGAAAAG
GTTGCCTATCGAAATGCATACCTTAATCAAGTCGTCTGTTAAAAAGTGGCAAACTCGCAGATGTGGATTATTATCACGGCCGCGTGAAGCTGCTTCCCATCAAATCTGCCGGGAAAAGTCACTCGTCAACTTCCCATAACATCATTCGCCCAATCAGAGGCGAGAGCAAAGGCTGATGGGAAATTTAGTTCATTTAAAAA
TGTTTGTGATTTTTATATATTACAAAATGCAATGCAAATGCGACTGACCTTTAAAGCCTTATATTAAAGCTGATTTCTCATGGCATTTAATAGTAAATGATTGGAATCTGAAGTGTGTCAATCATGCTGTTTCACATCTGGGTCACTGACACACACTGAGAGAAAGGGGGCGACACGTCTGACCACTGCACTGAAGTCGT
TCTTTGCGAGGTAATGCAAAGATCCATTCAAATGGTTAGTCATTCTTGAATTGGTAGTTCCATATTTACTTTTCCTCAGGTCAACATGCCAATGAGAGGCTGTCTGTCAATCATCAGAAGCCATTTAAAAAAAATCGAATGCAAAATTTTTTAACGATCAACCAATGATGTCATAAACACCACCTTCAGATGATCAATAC
TGATGTTTCTTAACGATAACGCCTGGTTTGACTGCGTGTTTTCCCCTTGTGGAGCATCATCGGCTGCATCCCGGCGCTCCCCCATCACACCGACATGTTCGCGTCAATCAAATTCACAGCAACAGCATCAGCATCGCATCGGGCAGGGAGAGAGTTCTCGCGAGATAAGCATCAATGCAGTGAGCTCACTGTTTGAACTC
AAGCACTATTCCAACAAAACTTTTGTTTTTAAGTTGTTTTTTCTGTCTCTGCAACACAGAAAGCATTTGTCCCGCCCTTACGTTTCACGCAACTAGAAAAGGTGGACTGTGATTGGCTACTTTTCATGGCAGTCAAATCACCCTTCAGAATCAATTCTTAAACTTCGGAAACTGATTTTCAGCAGCTTATGTCACAAAGC
ATCCATGAAAAGTGACAAACAACTAAAAGGAGATGTTCATAAAAGCAATTCAACGCGTCAACAATGGGTCACCAGATACAAAAGGTGCAAATTGATTGTTGTCAGCGGGATCTTTAGAGAAAACAACAAAGAAACTGTGCGACCAACGTGGATACAAAACAAAGGCTCGTGCTTTTGTGACAAAACCAGGAAGCGCAGAG
TCAACGAAAATATATAGGTTTGCAATGACGACGTTCTCTTCCGCAGACATGACAACCAATCAGGTTGATGATTATTTGTGTCAAACCAATCAGCTGCCGAGAGCGACTGCGCGAAGAGCCAATCAGCGCAGGCTCCGCGTTCCAGACAAACGCAGAGCCCGCGCGCGCGACTCCTCGGTTGTTTTTGATAATGCGCGTTC
GGCGGCGCGGCGTCACATATGACAATTTCTTGATCCCTCAGATTGTTGCAGTGATTGATTTCAAGTAAATCTAAGCAAATTCCTATGTCATGTCCTGTCAATCAAACAATAAATAAACATATAAACAAATAAACACTGAAAGGGGAAATGTGCGAGTAAATAGTTAAGAAATCTGAGGTGAACTGAGCCTGCAGATGCCC
GCCTCCTGACCCGTTCAGCGGCATCAGCGCGCCGCATGAATGGTCAATCACTCTAAAAACGTCACTTACTAAGGTCCTCTCTTGATTGGGCGTTTGATGTGTCAATCAAATATTCGCTTCTCTAATTGGACAGCGAGCTGTCTGTTATACGAGTAAACGCCAAATCCTTGCTCTCTTTGGCTCAGTTGGAGTGCCTGTCA
CAAAATGAGCAGTTATATTATTAATCATTGTTTTAAAATGTACATTTACAATTCTAAATATAGAGGTGAAATGTTTTCTGTAAATTTCAGGCAGATGTCACTCAAAATCCCGCTTTAATGTTATCCGTACAAACATCACACGCTAATGGGGGATGGTAGAAAAAGAAATATCTCGAAATCTTATTGGCCCCTCCGAGATT
CGCTGTCATGTTACTGTACGCCTGTCAGGGGCTCTGGAGATCCTGCGAAGCTATTGGATAAACGAGAGAGGAAGCGAGCTTCTGGTTGGATGTGTTTGCTGTCAATCCAAGAGGCAGTGCCTGCTGAGGACCAATGGGCGCGCCGCATTCTTAAGCGTGAATATGTGACTGTTGTAATGCGACTCCGCAAGATAATGGTG
GCTTCCTTCTCCGTTATACTGAGACGAGAACATGTACGATCGACGTCTCGGTTGGCCAATGGTGGGTCACGTACTGCACGTGCGCCCGCCCACTTCAAATATGATTGGCGCGACGTGCGGAAGCAAGTGAAAGATAATACTGGAGCTTCATTGGACAGTAGCAAAAAAACGTCAGTGCACATTGTTGTTTTATTGGCTCA
CGATGCTGTTTAGCCTAAATCAGATTTTATTTGCACACGACTGCCATGTGAAACCGGTCTGGGAATCAGGGGACATCTACTCAGCAACCCAACTGTCAGCGGTCAACTGCTCACTTCCTGCGGGTCTTATTCGGGGATTTGGGCTAATATTTATATAGGATAGGATTTTATATAACGTCCGCGTACACGCAGACTCGAAA
GCCAGCTAACCAGTCTATTGTTAGAGGAGGGCGGTGTGGGCGATACACTTATCCAAAAGTAAATGGGTGCCGGAAAGCCCATTATAAGGGGCGCACTTCTCTGTCAATCAGTCTCGTCCCAAGGCGAGGAAAGGCACATTACCTGCAGTTCCTTATCTAAATAGAAATAAGAACCGGTTTTATCGCAAAGGGGAGGCCCT
TATCTTCCCCTTAGATCTCTGAAAACTGAAGGAAAGAAACGCGAGCGTTCTTTTTCTACCGTCGTGGTGCGCGGTGATTGGCTGCCGTACCGCTGACGTATGTGGACGTCAGTCTTTCCTTGGGTTAAAGTAGCTGATGTAAGTTTCATGTTTATGCCGTGGGCTTTCATGCTCATCACATTATTCACATTAAATTTATT
TGCTGTAATATGTTGCAGCACCAAACACGGTCAGCCTCACCAACATCCCCACAACTTCATTCCGGGTGAGTGGGCGGAGCAGGGCATCCCGAGGAATGTCACTCAGCATTATGGCCCGCCCCCGCTGTCAGCCCATTGGATAAGAACAACAGACTGGTTGTGTCAATCTAGGAGAGAGCAGGTACAATAAATATAAATCA
GACTATACAGTGGGATCGGTGTGGGCTTTTCGAGCTGCCTTCACTGATGCGCACTTGGCCGCTGACAGCTCGCTAACTGCGCGTCTCTCCCCCCGCTGACAGGCGGACGTCACACACGAGAAACACCCCGCAAATGACATGCCACGAAAAAATAAGTTCCTCGGAGTAATATAATAAACCAGCTCACTTCCTCTGGCAAT
GTTCTCTTGTCAGTGAGCGATAATGATGACAAAATACAGTAAGACTACGCGGTGACGTAATAGAGGTCATGGCTTTTGATGTTTCGCGCTGTCACTCTTGCAGAAGTGTGTCAACATTGTTTGGCAGGTCACTTCGAGGAAAACAGTAAAACAGTCGGTTTGAATAGCAAGCATTCTAATACCACTTGGCTTTGTCATCT
GAGGAATATCTGACCGTCCCGCAATTAGCATGTCTTTTATTCTATTGGCTGCTGAAGCTGGTCTCACATCAGCCGAGACCGCAGCACGAGAGAAAGCGACATGGACAGACGGAAAACTCAGCCAATCAGAAGTCACACTGCAGCTTCTCCAGTTCGGCCCACTGGGGCTTTCAGCCAATAGAAGAGGGGATTGTGTAGAG
AAACTCGAATTGGCAGTTTATTTACAAAGATATCGTAGATGTGCCTCTGCTTATGTGGACTCTGACCTGCAGCCTGTCAGCGGGAGCTTCGTCATCACCTCCCTCGCCGAGAGCAGCTTCAATCGGCCAGTCCATCACGGATGCACCGCTGGATTGCATCTGTCCATTAGTTAAAACATTTTTAATTCATCTTGTGTATA
CAAAGCCGTCGCCCATGAAATTATTCTGTCCCTTTAAAAACAATACTTCCGGGATTTGCTGAAAAATAACTAGGGGGCGGAACGTTCGAACAGCTGAAGGGCTGTCATTTAAGCGATTGGTCGCTTTCCCTATCAAGAACCAATAACAATTGCCTATTTAGGCTATATTTGAATATATTTGAATAACAGTAATATATTAC
CTGTCTGTCAATCACCAGAAGCCAGTGAATAAAATCAAATGGAAAGTTTTTCTAAAAATCAACTGATGATGGCATAAAGACCACTTTCTGATAATTGACAGACAGCCTGAGTCCTAATAGTTCACCTATTTTTGCAATGCAGTTATTCTTATTTGCTTTGGAAAGATTTGTCTTTTTGTGAAAAGGTTTTGTTTGGTTTT
CATTACACACCTGTGCGGATAAAAAACGTTATCCGTCGCATCATCTTGTAGTCCCGCCCACTCTCTCCTTTTGATGAAGTTGATTGGCTCCTGCTTATGTCACTAACGCCATGGGGACGCAGAACACAGTTCTCCTGGCGCGTTGCGAACACAGTCGCTATTTAACTCTAGTCTATTATGATGATGAATTCAACAAACTA
AAATTTCCCTCGTCCCTGCAGTTTGCTCTGGACGGTCATGCGCACTGTGTGCACGCGCAGCGCGAGCCGTGATGAGAGGAGGGGGTCTCGCGCTCTGACTGACAGCTGTTGCCTTGCCTGCACAATCACGAAGATTATCTGTCAGAGCATCTCACCCGACTGGTCTTTACTGTTTTTGTTTAATCAATACCTTTCTTTCT
AGTTTCATAAGATCAGCGTCCAGTCCCTGAGTATTTATAATTTCGCAAATAATAAACGTGCTTTCTAACATGATGTGAGGACGCTGACAGCGTCACCGTGGTAACAGCCCTCAATTACCCATGATTGGCCGACCCGTGGGAATATTTAAATTCCCCCTGTGCGCTGATTGGCTGGTGGGCGGTCGGTGGAGCCGTGAGAG
TCCTTCAGAAAGTGCCCAGTATATTTACTGGATTTTGAATACTACTACATAGGCTTTTTACGTGGTGTAAATGGTGATGGAGGTATTGCGTCATATGAGTGACAGGAATATTTTTAATCTCTTCGGGTTTATTTATTGATTCGCTCAGAGCTTCTGTTACATCAATACTTCAGCAGGTGGCGACAATGCTTGATTATACT
ACTACTGACTCGCTCAGTAAAAGGCGTGTTCCTTCAGTAATCTCAACCAATGATATTCATCCTCCACATCCAACACTCGAAGGCTATTGGCTCCTGCTAGAATCAATCATCACGACAGAACGCAAGCCACTCACTTTGAACAGCGACAAGCAAAGAAAGACGTTCACATCAAAAGATTCATTCAAAACACCGATTCGTAC
ATTTCAGTCACGTCGTCCACACTGAACTTCATACCTGTTTTACACTCCTAATAGGCGGGGCTACGTTGAATGTGTATGGTGATTGGTGAGCTTTGACGCCACTCAGTGCTCATTTCTCCAATCCGGTTTGTTGGGGGCGTGGATAAGAAAACAAGGCGTGCCTTCCGGCGAGTCTCGGACAAGTTGAGTGAGGCAGAGGC
TACCTGGAATTGAAAGTAATATGTGCGGTTTTTCTATAAATAAAGCATGTTCTGTGTATGAGGCATCAACTCTGAATGTTGCTCTGATGTTTGATTGACAGATGTGACGGAGCGCGCGTGCACGGGCTGTGGCGGGAGGATTCAGGACGCTTTTCATGTGAAGGTTCTTCAAGACGCCTGGCACAACTCATGCTTTCAGT
GAAAAATGTACACTGTTAAGTGTGTAACAGAAGAGTTTGCAAGCTTTGGGAGTGGGACATACTACTTCCTCGTTAACAGATCGTTATGTTGCTTAGTTATGAGCTTGTCAATCATTCACGCATCTTTCATATTTAATCTCCTTCCTTATTGGAGAAGCAGTAGCAGGATAATCTGCCATTCGCGAGTCTTTCATGCAGAG
GGTTAATGGTGAGTAGCGTAGCGTGTATGCTGACGGCGGGCGTCCTCACCCCCGCGCTGTGCTCCAATCGCCTGCCTTCAAAATAGACTGCGAGAGCGCGCTGACAGCTGACTCGCGCTCGCCACCTGATGGCCGAGCGCGGCACCGTCGTGCGTGGGCGCGCTGCTGGATTACTGTTATTGTAACTCCAAATAGGGACA
GTCCTGCAGTTACCCATACCTGTGGATGCTGCTTTCTCATTGGCTGTAGGTAATCGCTGATGTTATTTTCAATCAGAACAGATTTCACACGGCATGATTTGAATCGCCGACAGGTCGTTAGCAGTTAGCAATTCTCTTAGATTGCGTCTTTGACAGTTCACACTGTGTGATTGTTACTTATGTGAACGAGCACAGATTAA
ATCGATGATTGGCTCCTTCACCATATTGACCATTACACTTTTTCCCAATCAAAAAGATAACATTTAACAGATCGTTGTGTTGCTTAGTTATGATCCCTGTCAATCATCCACACATTATCCACATTTCCATTATATTTAATTTCCTACCTTACTGGAGAAACAGCAGCAGGTTAATATTTCATGCAGAGAAATCTCATCAG
TTTATTTTGTTCTCCTCAACTCGCGATACGAAGCGTACGACAGCTTCAACCAGTTTCCATGACAACTGGAGCCTCCTTGACTTTAGAACAGAGACCACCTGTCAATCAAACTCAGCATCAGCACTGCTAATCAGCCAACTACACTTTAGGAAATAATAAGGCATTAATGCTGTGGCTTAGGTGTGATAGTCCTGCCCTAG
CGATGGTCCTCTGGTCTCAGCCCATGAGATGTAAGTACTTCCATAGCATCTAGTTAAAGTGAATGAGTCAGTCATATTCAATAAGGCCAGTCTGTCACACCCGCAGGAGACAGGCTTTGTTGACCTGATGCTAATGTGTCAGTTATCAGACAATGGCAATTTACGGTCTTTTGTGCGAGGACTAATCTCTGTTAATAGCT
TTTTCATACATTTCCTAACATCCAAATCCCTCCCATTTTGAGACTGACCGTAATGTGATGTAGGAGTGCGGTTTCCCGGCCCACTGAATTGATTGACAGCCACGTATTAACATTTCTCCTTAATAACGCATAAAATCATATCAACAAGACAAGACATGCGCAAAGCAACTGGGATTATATAAATCAACAAATATAATCAA
TTGGTATGTCGACCGTTAGGTGGTAGCATCATCACGCAGCAGCAGCAGCAGCAAACAGCGCGAGAGTCTCTTGCGCGACCCGGTACTAATGCTCTGAGTGACGTCTATACTTCCTCTTTGCTCCTGCGCCGCGAGGGCAACCATGGTGCGTAATATTGTCCTGTGGAGTTTCATCCTAAATCTGTTTTAATCTTAAATAT
GTAGGCGCTTCCGCCATCCGCCGGAGACCCGCCCTCTTTGCGTGCTGATTGGCTACGGCTATAGTGGACTATTGAATAAATGGCTAGTTCTTCTGTCCGTTAATAATGTCAATGGGTTATTGGCTGTACGTAAGGTACGCCTTAAGGACGCCTCATGTCTTGTGACGAAAGACCGCCCAGTAAAAGTCCCGCTATATTTG
GTCGTACAGCCCAACCTGCTACCTTCTCTAACTGTTCATTGGCTGGAGTGGGGGTTTCCGGCTTAAAGATTCCTTCTTCCTATTAGTCGATTTCGTGTCAATAAAATGACGTTTGAATATTGGAGTCTTTTATTGGTTGCTGTCGTTTTGAAACCAGTCGCTTAGGCCTTCTACGCCGTTTTACGTAGGAAATGACGAAA
CTCCGCTGGATTTACACCTCAGGATTTCGCGCGTAAAAGCAGAGCGGAGGTAAGATTCTGCCTCTTCTGTCGCGAGCCCAGACGCGCGCTGATTGGACGAGCAGAACATCAGTCTTAGCGCGGCGCCGCCCCCACCCTCCCATTCAACCACTGGCTCTAATGTAGCCCTGTGTTTACTACAGAATTAGTGCATAGCGGAC
TATTAAAGGTATTTGTTTTGAAACCAAAGGCTTTGTGCGTGCCGGCTGGGGGCGTTACGGCAAGAGAAAATATAGCGAGATCTGATTGGTGGGTTGCTGTGTCAACTAAAGGCGGCAGCCAATCAAACCTCAGTTGCTACTTAGAGCCCTGGATAATCAGCGGAGAAGGTTACTGATTGGCTGACGCTTGTCCGTTGATG
TTCTCGCCATATCTAAAGCGGAGCGGAGGCGACATGACGCACGCTCCCGGGAAAAACAACCTGACGTCACATCCCCCGTACACATGATTAGATAGAAGGCATGTCAATCTAAGTTTCATTGACGTAAGGGGCGGGACACTGCGGCCCTCATTCAAGACAAGCCGTCAGAGCAGAGGCCCAGCAGAAGTGACTGACTGGTG
AAAAACATCTCAAAACGAGAGAGAGCCTTGCTAAAACTGTAAACGGAAGCATCATTTACGGCCTGGGTGTGTTGCGTGGATGTGTCTGCTAAGCTGTCACTCATCCAGCCCACGGAATTGTATCCAATCGAAGCCGCGCAATCGACCCGCGTCGCAGTTTATGGGTGTGTCTAACGAAGTGGGCGGGGACATCAGGGCAC
ACAAATTCAAAGGGACTCACGGAGAGCCGGAGAAGACTGAGCGCTCGCCTAGTTACCTCCTCTCGACCTCCTCAACTTTTCACCTCGCAGCGCGCAGCCGTCGCGCGCGCACTGATGCTGACTGACAAGCGCTGATTATTTGCCCAACAGTTTTGCAGCCCGAGCTTAAATTCGCCGCCTGGAATGTGAGTATATTTAAT
ACGCGTCCGGTTCCTCTTCGCAAACATTCAGAATATGTTTTTAACAAGGGAATAATACACTTCCGTTTTCGCTCAACATGGCGTCTTCGCCCCGTTCACCTGTCTGTCAGAACGAGGCTGGATATACGTCATCGTACGTCATAAAGTGGGGGGCTCCGTAGCCACCCACTGACACCTTCACTGGACAGTTGTACTCAGGT
GACTCGTGAATGGGAGATTAACCTGCTGCTGCTGCTTCTCTAATAAGGTAGGAGATTAAATCTGACAGAAATGTGGATGATGTGTGGATGATTGACAGGGCTCATAACTAAGCAACAACGATCTGTTAACATGGAAGTTGTAGGCTTCCCAAAGCTTGCATACTCTTCAATTTCTCAGTTACACACTCAAAAGTACATAT
TATAGTTTAACACGGGCTTCTTGGTCAAATTGTGATTGCTGCATTCGGCCATCAGTCAGAATATGTCCCGCCCTCCGCGTATTCTGATTGGACAGTGCAGACGTCAGTCAGTAGTAGTAACCGCCTTTAGGTGTTGGATAACGTTAAATGGGGCGGAACTTGACGTGTTATTCCTGCCCTTGCTGAAATGTAATTGGACT
ATTTGTTGATTGTCGTAGCGGTACGCCAGATTTGCTTAGCATATGTGTGCAAAACTGTATGCGTGCATGTGTGTGTGTGTTGTTTGTGATTGACAGTCCTACTGAGGCAAGGCCAGGTGGCGTCCTGTTGTAAATTTGCTTCTACCTTTCTCTCCGCACTCGTCCCTCCCAGCTACAACCTGTCATGCTTGACAGCGCAC
TGAGAGGCCCCATCACTCATGATGTCATGTAGCCAATCCTATTATTATTTATTAGCATAATTGCCCTGTGTTTCCCCAGGCCATGTAGCACTCCTGATGTATGCCATGACAGCTCCACTCAGTGTGACAAGTAGAGATAGATAGAAAAAGAGAGGCTGACAAATCTGCACCCCTGAACATTATCACGTGCCTGAATGCCT
TTCTCCCTTCCGTTTATTCTCTCTGACTCTCGACTATTTTGACAAAGACGATGCACGCACACACAGAGCCCAAAATAGGAGTTTGTGATTGGGCCAGCCCGATGTCAATAAAGAAAAGAACCAATGGGCTGCAGAGTGTCACATGGGCCGGCCCAGTCTGTCTGTCCGGAAAAAAAGCATCTTACTTTCAGAGTCACAAA
TACAACCAGTGTACATCTGGTGCTGAAGGAAGGCACACTAAGTTCCTGCCACATCGACACCGCCTTCATCTGAAGCTCACAACACCATTGGTTGCCCTGCCTGTCAATCACACGCTGCCTAGGTGATTCCTGGTAGAGCATTCAAAGCGTCGCTCTCCAGCAGCGCGTCCAATCAGCGGCGAGGTTCAAGATGACACCTT
AACTAACTAATAGCAGTAACTCGACTGGGGTTGTTGGCGTGTCTGGCACGCGTTCTGCGCTTCTCGGGAACGCTTTGGGTTTCAGGAACTGCCACTCATGTAGCGGTGGGTGTAACCGCGGGCGGAGCGCTCAAGGGTACACATGAGGGTGGAACAGAACACGGTGTTACTAATCAGAGTGTGAGCAAACATGTTGCTTA
TCTTGAATGGTGGTTATTTGTCTGTATGAATGTGTTAAACTTACCTGTCAGGATCACCAGCACAAAAGCAGTTATAAGAATCATGATGGCTGATGGACAGCGGATGCTAATGTCTGTCAGGACGCACTGCTCTTGAATGTTAAAGAAGAGGAAACTGACACAGGAAACACTCACCACAGTCACTTTTAGAAGGAACAAGT
CGTTCAACTTCATCGCGATGGTCGCCATTTTTCCTCGCTCACTTCAAAATGTCCGCCCCTTGTCGCTATTCGTCTATTTTCTTTCGTGCGCTGGAATGATTGGCTCACAATCTTGCCAGTCATTTTCTCCACCAATCCCCGTTTTCCGTGCGCTGAATTTGGTGATTATGTGTGCCAATAATATCAGAACATGCTCGGGG
TAACAACATAAAAACAGTGGACCAATTAGAGCGGTTTTCAGAGCGACCACACCTTGATGAAGGAGTGCGGTCCACCCGCCCACCAATATTGATTGACAGGCACATTACCATCCTTCGTTTGTTGTTTCACGTCCGCCATTTTCAGAGTCAAAGCAATGTCACTTAAGGAACATCCTTGCTCTATTTTTAGATGTAAGGCT
CAGAGAGCTCAACAGATATTTTAATCCCAGTTGCTTTGCGCCTGTTCTGTCTTGTTGATGTTATTATACGCATTACTACAGAGACATGTTGATACGCAGCTGTCAATCATTTCGGTGAGTGGAGAAACAGCACTCCTATGTCCGATGTGGTCTTCCTTAAAATGGGAGGGATTGGGGTCCTGTTTTAACATCAGGACATT
ATGGTCCAGACGACCCCCACTTTTGCCATTCAAGGTAAATAAATAAATAGAATTTGAGAAAGAAACCATTTACGCCCCCTGAAAGGCTGTAGGTTTGAGTGAGTGACAGACAATTGAAAAGACAAATTGTTACATTGTCTTTGGCCGTGGATAGTAGGAGAGTTGCTGCGAAAAGGCAATTATAGGCTGATGTGAACTGT
GGAATAATGTTATCGAAATTAATGTTATTCGCGAGAGAAACGCGCGCGGGCGGGTGGATATTGACTCATTCATTGGGTCATTGAATACTTTGATTGACACACGAGAAGCAAAAGGTGCAGAAAGTTTCCTATTGGTCGCCGCTTGTCTCTCGGTCTCCCCTGATCTCCAGCGCAGCGCATTTCAAGCAGCTCCGCCGTGC
CTCTGGGGAAAAAAACATAAATCAATGGGTTACTTACAGCAGAAAGCACCCCGGTGTTTTCACCTCCGCTGCTGCTGTTGATTGATTGCTGACCGATCAAATAGTATCGACTATAAACCATAAACAAGTTCTAGTCGGAGACAAACCGGTGGCATCGCTTCTACTGCGCTTCTTGGATGGACTCCATTTACCGTCAGTCA
GCAGCGCCAGGCTGAGCAGCAGGAGGCGCTGTTTGTCCAGGCAGCATCGGTTCTGACAGGCCTCATCAGAGAGACTGGTGTACCTCCACAGAGATCTCTTCAACACGGGAGACAGAGACACGGCGAAAGCTTTTGTTTGTGCTCTGCTCATTGTATAGAGTACTCAGAGGTTTATACAAGCTGTTTGCTGTGAGGGAAAA
ATTCGAGCGCATCTGCTGAACGTCATTTTTCAAAACTGCGACTTTAAGAACCAGAGGGCGGGGCCACTCACATCCTGCCTGCTAATTGGCTGCTTACGCCTTCAGTCAACTCCATTCATAAATAAGTCATGTCGAGGAGGAACCGATGTAACAAGTACTGATAGATTTCGCTCGCGACGCGCCCGCAACAACATTTTCGA
CAGAGGTGCTACGATGGCAAAGTTCACAACCTTCGGGTTTCAGTTTACTGCGAATCAGCCGTCGAAGCTCCTTGCGCTTTTCGTGGTCCACACAGCACGCCACGTCAATCAGCTGGATGCGCTTGGGGTCCCACACACAGTCCTCCTCGCGGCCAGACTTGATGGTGGAGATGTTGCTGTTCGGGGGAACCCACGCGCAG
AGATGTCTGGGAACGATACTATCTCTCAAGTAAGTAGAAAAACTACACAGTTTAAGGTGAGTGACACACGGTGATCTCATTGGCTCACTGAACTGTCATTTCAACCGTTCTGTCTTTCTATTGGTGGACGAGAAGATTTCGGTTATAAAAGTAGGCGGGTATAGAAACATGTGGATTCAGAAGCAAGTAGCTTTGGAATC
CTAGGTAATAGCGCACTCTTGCCTTGTTCCAAATCTCTAATCGCTCTTCATTAGTTATTCATGAAAATTACCCCTCTCAGAGTGCGCTGGAGCAAATGTCAGACATGTCGCCTCAGATCACTGGGAAGCCATTCAAAAGGCGAATTAAAGCACAGTTTTAGAGAGACGCTAAGTTTGACACAACATAAAAAACTAGTAGA
TATTCAGGATTCTTTTATTATTATTATTCACCTAAAATCATTATATAATTCCTGCTTTTGGGTGATGCAAGCATATTATTGTTCCACAGTGTTTCCTGTCAGCTGATTGGCTCATGAGCTTTTTAAATACTTTATGGGACCTATTTGGAGGACTCAAGTTGTTGATTGCTCGGGAAACTGGATTCTTGAATCTAGGCTAA
TAAAGCCCGAGCATCACTGAAGATAACCAGACAGAGAAAGACGCGTGCTCGGATGGAGCTGTGAGCAGTAGCAGCAGCGGTGGTGACATTGATGAAGCCCGCTGTCACTCATCCGACGCACGCAGAGGAGCATCTGTGACAGCGCGATTTTGGAAGTGAAACTTTTTAACAGACAGATTGATCCGAGCGTCGTCTGCTCG
AAACTTAGTATTTATTCAAAAATCCAACTGCTGTGCATGTGTATGCACTGTATCAGACCTTTAGAACCCTGGGCGCTTTGAATAGCCAAGTGGGCTAGTTGATTGACAGGTAGGACAGCCAGTAACGTTTCATTTTGTTCCTGTTTAGTGAAATAGAATTGCCCCTGTAGTGTGCAAACAGTTGATGGTTGATTTATAAT
TGTTTTAGCGCTTTTCTTCTTTCTTTTGTCACTTGCTCATTGAGTTGTCAGTTGTGAGACTCCTCCTCTGGCGTGTATGATTGGTTCAGTTTGATGTCACTCTTCATGAAGCCCGGGCTCTGATTGGACGGGGGCGTGACTGTAGTAGGCGGGGTTTACAGCTGTCAGTCCCGTTGGAGTGAAGCCGTGCAGTTCACCGC
TCAATGGGGAATGAGACAGGCGTGACGACTAGACAAGCTGGAGTGTGATTGGTAACTGAATGCGTCGGTCAATCGCATCATTAACCCCTCCCACTCCAAAGGCATTTCCTGTCGAACACGAGATTTCGCCCGCCCAAGTACCGGCATTCTCGTTGCATCAGCTGTCACTCAGACCGCCAATTCAAACCGGATAACCTTTG
TAATTTAATGTAAAGTTCGCCGAAATGATGACTAGTTGCAGCTTGCGCTAAACAACTTGTATAATTATTCAGCCACAAGATGGCGCCAAACAGTCAAGATCAGCGGCGTGACAGATAAGCACAAAACTGTCGATTGAATAATATACTTGGGATAAGATGATTCGTGTTCGTATTTCATTCTTTGGAATGTCGTGATTGAT
ACCGGTAGTTTTTTATGGAAGAAGTTGCCTTGCCTTTCCCGTTTCCTGAGGTTTGAAAAATCCCCAACGCCTCCTTTTTCAATGATTGGCTGACAGCGCTGTCAGTCAAAAGGTCTGCATCGATGTCACTTGTCGCAGAGACCAATAGCAAACAATACGATTAAAAATTACCTGAAAAATTCAGCATATCCAACAAAATA
TAAATTAGTTTTTCAAGTTTACTTTGAGAACGCGATGAACAGAATGTAACGACTTTGCAAGTTCCATATAAAATCTGGCCTGCGATTGGCTGATCATCTTGTCAATCATCACCACTCTGTGTGACGTAGAAAGACTTCCTCTTCGCGTCTTCCATCGACTGTTGTTCTTAAAATGGCGCCGTTGGACCTGGATAAGTATG
GAGGCGCGCCTTCCTCCCTTGTCCATCCAACAGGCAGAACCGTGGAAGGCAGTTCTACGCTAGTCCCGCCTCAAAGTGTAAGTTGTATTCAGATTGACACCGCAGCCAACCAATGAAATACCTTGAACGTCACTAACAGACCGGAGGGAATCTGACAAGCACGCTAGTTTGAGCGGGTTGCCACAAAACAGTCAATGAAA
TATTTCCTGACACTAAAATAGGATCTAAATCCTTCCCATTTTGAGGTCCACCGTAATGTAAGAGTGCGGTTTCCCCTCACAACGGATTGATTGACAGCTGCATATTTACATGTCTCCGTAGTAACGTGTATCATCAAACAGTATCAACAAGACAGGAGGTGCACAAAGCACCTGGGATTAAAAGATCTGTTCAGCTCTCT
GAACATTCCAGTTTGGTAAAGTCAGTTTGGAATTTGAATAGCACAGAAGAACCGCCTCTCTGTGATTGGACAAGATCAAAACCTCTGAGAGGAATCCGCTTGTCACTCAACGGCATTCTGGGCCTCTGATTGGCCGCTGGCGAAGTGGGCGTAAAGTTCTCCGCCATATATATACTATGGCAGCAAGCGCAGGCTAATGA
ATCATTTCAGCATAACTCAGCCGTGGTGATTATGAGCAATTCAAATTAGTTTCAAATAGTTTTAAGTTGCCCAAACAGCAATCCATCATCCTGTCAAACGCCACGCCCCCTCGTCGTTCATTGGCTGCGGGGGCTGCACCTATGGCACGTCACCAGAGGAGTGACTTTAAAATTTTTCTCCCTGCTCGTTCATGTGTAAT
GCGTGCCGAGTCGACAAACTTCTGCGCAAAGCACAACGAACGCTTTTCGGTTTTAAATAACGCCAGCCTTCGAGTTCAAACACAGTTGGATGAACGAGACGTCAATCATTCTTTGTCCGCTTTTGATTGGCTGAGGGACACAGGCTCTTATTTCGCCTCTGTTTTTGATTGGATCGGGTTTGTTTTAATATGTTGCTTAT
CATGAAGCTAACCAGGTTAGCAGAGACCAGTCCCTCAACAAACCACTCAAACACACCACATCCGTGAAACCGTTCACAAAACCTCGTCATGATCGATCGGCTGACAGTCATATCAACAGTGATTATAGCGGATCGTTTCATGGTTTAATGTTTGTTTCAGCCCTACACTGTCATTAGCCAACAAGTGCTGCATCTTTAGC
CAGGGAATTTATTGTCTATAAATTATAGGGAATAGTAGTGTCTTTATCTCATGCATTGTGCATGATGTACTGTTATTGTTGTAGCCATATGATTGACAGCCACAATCATTTTATGTACAACACCAACCCTAAACTTAAAGATGTCATAGAATGTAAATCTGAATATACCTACTGTAGGCATAGCTGAATCATTTAGATTT
TTTACCGGATTTAAAAAATAAATAAAAATCTGCCTCACAGAAGCCACGAAAGTACATACATCGTTGGATCCGCCCCCTATCAGAGTGAAATGATTGACAGTCACAGCCTCCAATTAACGCAAGCGGATCGTAACCGTGACACCAGGGAGTATTTTTAACGCAATTATTATAAACATTCTGTTTTGTTGTTGTTGTTTGTA
CAGTCCATAAGTTTTGCCTCAATCACCATCTCTGTGTGAAATCTGCAACTGCAGTTCACTGTTGTGCTTGAGTGGCTCCTCAGAGTGGATGTGTTAATGTGTGGCTGTCAGTAACAACACCACTGTGGTGCTTTGCTTCGCAATCACATATTCTACATTTTGGAAGTACTGCATGACCCAAATTAGAATTTTCCCCAGAA
TCGCCGCCCGACAGGTTCATCTCACTGACTAACCCATCAGAGTCAGCGTCTGACAGTTTGGACAGTCTGCTCTTGTCCCAAAGCTGCAGCGTGTGGCGCTTGATGCTGATTGACTGACGCTCATATCCGGATACGGGAGCCTCCAATCACGAGCGGTGCGCGAGTCTCATCATAAGAGGATTGGAAACCTAATAAACTTA
AAATTATATTCACCTTTAAACTATTAGATTATTATTAGATATTCTGGCCTCCGGTATAACTTCACGGAAGAACTAGCACAGGACAGCCGTGTGATTGACAGCTACAACATCCAATGGGAATGCAGAATGGGGTCATTAACATTCCAAGACGTTGACTGACAGCCAATCGAATTGAAAGGGAGGTGGACCGTCGTTGGCTG
TTTTATTAATGATTTCTGGCTTATCTACTGGCTTTGGTTGTGATCACCGAAATAAATGCAGTTCCCCTAAACATTAGTAGTAACCATAGCAACTGCTATGAGTGACAGTTGCTGAAGCCCTAATTTCTCTGTAGTGAATGCACCTTCAACAGCTGCTACACACCGCCTAGTTACCGCAACTTAAGTTTAACTAGTTACCT
GTTACCAAACTATTTGAGAATACAGAATTCCTATTGGCCCAGATTGGCCTAGTATTACTGTGGGAGGAGCTAGACCTTCACAGTAAACAGTTGATTGATTAGCAGTCTGTTTGGTATGTGTGGACAGCATTAGCTTGAAAATGATGCACATTTGCTTTTCTCTTCTTCTAAGAGTTGCTGTGTGATTGAATTTGTGAGTT
CAGCGAGCTGAACAGATCCTTTAATCCTGGTTGCTTTGCACACGTCCTGTCTTGTGCATATGTTCATACAAGTCACTACCGAGACATGTTAATACGCGGCTGTCAATCAATTTCGTGGGTGGGGAAACTGTACTCCTACATGTTGCAGTGGACCTCAAACTGGGAGGGATTTAGATCCTATTTTAACGTCAGAACATTTT
TATAATTTTGCTGTTTGAAAAGCATCGAGAGCTCATGTGCGTTTCTTTGCATGTGTGTGCGTGTGTGTGTCATTTGATGTTTTTGTTTGATTGGCAGTGCTGTCCTGCTTTTAACACTCACTCTGCTCTGATTCTCAACATATGCCACAATTACACTACCAGTCCTCTGTTCTAACGCTTTAAAGATGTGGGACTTCACA
CACTCAGTAACCCAAAAAAGAAAACACGGCGACGTGTTACAAGAGCTGTAAGGTTTATTTTTATTTTTTTAATGCTAATTCTCTGATGATTGACATGTGATGGTCTCAGCAGCAGCAGCTCCTGCACGTCAGCAGTGGCCTACCGCTGTTTAAGATGTTTGCGCTTGTAGGCTTGAGGAACGAGAAATCCGCCTTATCTG
AGAGCATCAAGCTGGATTTCTGAAAACGTGTTAAAAATGAGGTAAAATGAGCAAAACCATTGACCAAATAATGGGAAAGACTGTTAATATGATTGACAGTTTGACTAGCATATTTGACGGCTTTTGTCAAAACCTCTGGTTAAACACAGTTTGGGGATCAGTCATTTATTTAGTCAGTAAGTTAGTTATCTTTTTGTTCA
AAACCGAATCAATCTTTTTCGTGAACAATTCGAGTTCTGGGATGAATGAAAATCCCCGCCGCTAGAAACCAGAACAAACGCGCCTTTAGTTTGAGTGACATCTCTGAGAGCCAATCACATTCATGCATTAAAGGCACCGCCTTTTCCTGGAAGTGAGACAAGTGGACAAGGCCACGCTCGATCAGCAGCTGACGGGTGAC
TTTAACTCGCATTGTTGAGAGTGTGCGCGCGCGTGTGTGTGCGTGTGTCCGGCGTGTGCGTTTCTTCAGGGATTAGAATTGTGTGAGTGATTGGTGCTGACAGCGGTCTGTGTATTACTGGCTGGCCTGCAGATTAAGCCGCTCCTTTTTAGACTGCCTAATCTGGATTAACTGATGCAGTGTGCCTGCAATGATGCGGC
ATTCGCGCGGTGAAATATGTGCTCTGCTTGTCTGGCAGTGTCAGTATTTACTATCTCACACACAATGGGAGCGGGGCGGCCAGAGCCAAAATGGCCGCGATGTCAATCATTTTCTCCCAGAATGCACTTCAATAAAACAGTAAACACAAAAATATCAAATTTTACAGTGCCAAGTCCATTACGATTTTCCGCTTTATCTG
GCATCTCACCTATAGTAGAAACAACCAATCCCTGCGCGCATCCATGCGCCATGAACTTCTTTTGGTAACGGAAGTTTTTAGTGTCAAGAATTGATTGACACGAACCTGGACCAATCAGAAAGGCGTACGTCACAGATTCCCTTAAGACCACAGCCAAAGAAAAACAAGGGAGGAGGGGCTTTGTGAGGTCCATGAGTAGA
TAGTGTTATGTTATCTTCATTCTCATCTTCAGCGCTTTACAATTTTTAGCGGTAGTAGCTCTCTGTCATCAGAAGCCAGAAGGCCCTAAGTGATTGACAGCTAATATTAACCAATCATTCGCGTTCAGTGCTAGAGGAGTGGTGGGCCAATAAGAAGAGCGTGAAGGCGGGGCAAGCATTACGGACTTGGATTTGTTTAC
TTTTTATTATATCTTGCGACCAAACCTACCAAACGTCCAGAATATTTCCGTTGAACGAGTTCCTTTGTTGTTTGTGAGTACAAAAACTGACTGAAAGATGGCCAATCAATCGAAATAAAGTAGGCGGGGTTTGCGGCTCACACAGACAAACAGTTCGCGACCAAAATGGAAGACGGTGAGGTAAGACTGAAGTAACGAAG
GGTGCAGATCTTCATTTTTGTAAACAGTTTGTTTTTAGCAGTAATTTAATGCTGGGCGTGTCATCGTGATTGACAGCTGTGATTGACAGTTTCTCAAAGCGCGGCGTCTGAGCTTCGGCAGGAGACTGAAGTACTGAAATGTTATTATTCGATTTCTGTGCTATTTTACCATGACAAAATGAGTTCAGCAGTAAACTATA
TTTGCTGCTCACTTGTTTGATAATAGAGGTGTCATAATAAATTGCTTGAACAGAAACTGATCTGGGATCAGTTTATTGTATGGAGCGCGTCTGTCAGTCAGCGCTTATAACGTTATATGCATTCACTTGTTCAGAGGTAGCATATGAATGAAAGGCGACGATGGACGCACAGATTTATTGTAAATAAAGTGGGATAGAAA
AACATAAAAATGGTGGACCAATTGGAGCAGTTTTGAGACCGACTGCAACTTGACTTAGGACTATAGGAGTGTGGTTTCCCCACCCACTGAATTGATTGACTGCTGCATATTAACATGTCTCAGTAGTAATGCGTATAATCATATCAGGACATGCGCAAAGCAACTGGGATTAAAAGATCTGCTCAGTTCGCTAGGATCAT
AACCGCGCCCGTTCAACATCATTGGTTCTTTATAGACAAACTGTCCATTTTCAGAGCTGGTCAAACACAAGCCGCTTTTTTCTAATTGGACGATGCAGCTGTCAATCTTAAGCGCTTCCTTGTTTTTAAACCAATGAGTCGCCGTATTCAAAACAGCCTACGCCCACACTTGAAGAAGGGCATGTTTTTGTTTTCTTTTG
TGCCGTCATTGATGCAAAACTACATTTCCCACAATGCTCTCTGAGATGTTATTAGCCATATGGTTGGTCCTCGATTCCTCGACTTCCCGCCGCTAAGCGTGACTGACTGTTGTAGACCACTGCTCAACCTTACATGTAAGTCACGTTCAATTCATGTTAAACTTGTTTTAGAAATGCACTCTTTAAACGAGTGCACAGCC
TAGGACGGCCTCGCGTTGCGGTCGCTGCTCCTCTCCGCTGGAGGACTTGGGGGGGAAAGAGAGAGAAGATGACGTCGAGTCTGAGTTTATGCTGCGACAGTCTGACGGACAGCACTGCGGAGTCATGTGGAAGAGTCATATGGACCTGCGGGACCCTATTACTGGACAGACCGGTCCCACTGTAGGGATTAAGAAAAGAT
TCCCATAAACGACAGCTTGAGCAGAGTTGTCTGACTGTTTGGAAAAAAAAACGTTTGACGCCGCGGACGAGAGCGGAAAATGCTATTTGACGTGTTAGCTGACAGTTGATCTAGTGACAGCCAACGTGTAAAACTGCTCCTCCAGTTACTCGAGTCTCCACTGACGCTGCCTGCTACTTCAGCTAGCTCTGCTGATTAAT
TCGTTTACATCAAACACTCGTGCATCGCAAACTATCAGAGCTCTGTTACAGCGAGGAATGTGTTATTTAGGAAGATGTTCTGGATAAAACACGGCGTGTGTCATTCAACATCAGCCATTTTCTCGCAAAGCACCATGGGAGATGAAAAATGTCGTTTTATTTATTTTTACAATTAACTCGGATTTAATTTTAAAATAATA
GAGCTGTCACGCTCTGAAAGTGAGATGTTTCTTTTCCGGACAGAGCGGCCCATGTGACATAATCTGCAGCCCATTGGTTCTTTTCTTGATTGACATTGGGCTGACCCAATCACAAACTTCAATGTTGGGCTCTGTGTAACGTAGGTGTTTATTTGTCAGGCGCGAGAGAGCAGAAGCGGAAAGCAGGCATTTGCCTTTCG
TTTAATCCCAGTTGTTTTTCACACGTCCCGTCTTGTTGATATGATTATACACGTTATTTTGGAAACATGTTAATACGCAGCCGCCATAGTTAAGCTGTCAATCAATTTAGTGGGCGGGGGAAAACTGCACTTCTACATCACGTTGCAGTGGGCCTCAAAATGGGAGCCCCCAATATGACTGTACACACACAGTACCTACA
CGCGTTCAGTGTAATCAAATGACTGGTAGATTGTGGGTTAACGGGCCGAGTTCTCCAGACGGGGCGTGGCCTTCGACTGCGAGAGATTTGATTGGCTGCCAGTCACAGTTACATGGACTCGGGTTTAGTTCAGTTTACGTGACGCACGAGTAGAGGCGTGTCATTGGCGAAATCAGCTGTAGAAACAAAAACACACCAAC
ATTGATGATCACAGAGAGCTGAACAGATCTTTTAATCCTAGTTGCTTTGCGCACATCCTGTCTTGTTGATATAATTATACGAGTTACAACGGAGAAATGTTAATATGCGGCTGTCAATCAATTTGTTGGGCGGGAAAACCGCTCTCCTACATCATGTTGCGGGAAGGACTTGGATCCTTTTTTAATGACAGGCAATTAAA
CTTCCTGAGGAAGTAAACTTGAAAATGCTGCTCATTTGTCGGACAAACCGCTCATGTCTCCTACCAGGACCGAGCGACACGACGGTCCCCTGACTGACGTTCCCTTCCGCCAATCAGTTGAATGGATGTGTGGCGACTCTCCAATCACAGCACAGGCAGGGCGGGGCTTTCTCGGAATAGCCTCTTCACTATTACGTCAT
CACGTATATACATTAGAGCGCTTTCTTACCTTTTACATCACGTTGCATCATCTTTCCGCGCCACAAGTGACATGCTCTGCTTGATGATTGGTTTATACTCACGTCAATCAATGCGAGGCACCAATCACGGACAACACCCAAATTGCATCATATCGTTGCATCAGGCTTCCCCTTAGCATCCGGTAAACGTGTGTGCCATT
AGACCCTATTTATAAGCGCCGATAATCCCCATTCAGAGCAGAGCAGACTGGCCATCACCATTAGCTGTCAGGATGAGTGAAGAAGAGCAGACTAACGGGTCGCTGTCCATCAGGAAACCGTCCCGGATGCCGAAGTGCTCTCGCTGCAGAAACCACGGCTTCGTGTCACCGCTGAAGGGCCACAAACGCTTCTGTAATTG
ACACTTTGAGATGGGGGACAGATTGGGGAACAATACAAGTCTGGAGGTGCTTATGTGTTTAATTAGCCTCTGACCCTGGAGTGATGCCTCCTGTCAGGCATTACACGCCACTCATGCAGATCTCTAATAGAGCAGTAATGGGGACTGAAGTGTCCGAGGTGACTTTTTAGTCTCATGTGATCACTCTAAAAACAGTCTAA
TTTTACATCGAGCCAATAGGAACATGCTGTCAAACACCGTCATCTGATAGGCTCGTTGTAAGCGGAGCTTCCCAATTGGCTGCCTGGGGTTTGCTGCGCGGATCTTAGAGTTGAAAGGCTGGGAGAGACTCTCATCACACCGCAGTGACAGATCAGGTTGTCTAAATGTCGCTCACTGATGTATAGGTAAAAGTGGTCTA
GCGGACAGACGAAAGTTCCAGCACGTTCGTCGCTGTGTGAAGTGAAAGTTATGTATCCGCCAGCCTCCACCCCCAAATATATCAGTAAATGATTGACGTGTTCTTCAGCCAATCACACGACAGAGGCGACTGCATTTCCTGCTCTCTCAGCCAATCAGAAATAAGAAAACACTAAAAAACGCGAACTTCAACTTGTCAGC
GTCAAGAGAACAGCGTGAAACACTCTTGCACGTTTCTTTCAGCTCTCTCTCTTCCTTTCGCATTCACTCCAAAATACCTCCTCTCTCTCCCCAGTCCTGTCACTCAGGCATGTCCTTCAGCCAATCAGATTTGAGCATGTCACAGGTTAAACATCAAGTTAGACGCAATTAGGAGCACATTTTATGTCCATTTCACATAA
AATATTTGTTTGTGTAACACTGAAAAACACCGGTGGCTTTCGTATCGCCAGCTCAGCACTATATTCAGCTTAGCAGAGGCACGGTAAACAAGTAGGGAGCTGTCAATCAAGGGCAGACTCGAGCAAGAGAAGACCGGCCTAAACCGGAGCCCGCTGCTTCGCTGTGCCGGCGCGCTCATTACGTATTCAGTGTGCGGTAA
AGTGGGATGTCAATAGCCACTTACGTTAACGCCCTTGACGTTTGCTAGCCATGTCAATAACAATGAAGAACTGTCAATACCTCTATCAGCAGTTTTGGGTTTTTTTTTGCAATGATTGACGCCAGCCAATGTTCATCCAAAAAGAAGCTACCTCTAATATGACATTCACTGCGATGTGATGTGAGCAAGTACAAACAGTA
TATATAAATGTATAATAGCTTTTGAATGTTAAATTATCAATCAATCTATTTAAAAAGTTTTTCCAATTCATTTCCATCAGACGTCAGTCATCCGTCTTCATGCCTGCTGACCAATCAGATATGAGCGATCAGCCCCATTTGGCGCCAAGAAACAGAAAAACATTGTGTAACGTTGTCGTAAATACGATTTCTTGTCGAAT
TTTCTATTCTAAAGTTACGGTTCGAAGAAAAATTAAACAAAAGTCAAACAAATCATACAGTAAATGAATAAAGATAAGTTACACACATAATTGCCACCTGTCAATCACTTTTTCTGTGGGACTCGTGAATAGGCAGTAATCTGTGTCCTTATAATGGCGTCGGTAAAAAAGGTCAACAACAGAGCGCCCGGAGGAAACAC
AATTATTCCAAAAATGCAGTTGTGCTCGTTTTGTTTACATGCTGTATATCGGTTGATGGGTGGGTGTTGTAGTTGGATCGGTCTCTAGTTTGCTGGGAGTGACAGCAAAACAAATGGCTCTCTTTCTCTGTGACTCCATGTGTGAAGTAGGTTGCAGAAAACATCTGTTTTTAGCACAAACTAGCTGGGTTCAGTAAACT
ATAGATAGATAGATAGATAGATAGATAGATAGATAGATAGATAGATAGATATCTTGTTCCACAGGTAGATGGCGCAGGTGAGCGAGCAGCAGCCAGGACAGGTCTGTCAGTCAGAGCGTTTGCCCAGATCAGACTCAGAGAGCAGAAGCACACACACACACACCAACCATCAAAAACTACTGCGGGAGTCCAGCAAGAGT
TGACAACTGTGAGGGGGATGATTTTTTTATAACTCACCAGTTTAATTTTTATTGGGTTTTATAATCTCTGCATAATTAAGGGTGTGGCCACTTGAGTGACATCTAAGTCTTGCCGCTCACTGTTTCATCACCTCAGCTGATTCTGACTGATTAACAGCTGAACTCGGCATACATCATATTTTTGTTTTGTTTAATGTTTC
GGCTGCCTGCTTCTCATTTGCATATTTATTGCACTGGTCTTTTAGCCAGCAAATGATTGATGTGGGGCCGTCCTCCTGAATTCTGAACAGTGTGTTGCTTTGGAATGAAAGGGACTGGGTTTTCTGTGCATGTGCACTTTTGATTAGCAGTAAAGATGACAATCTGTGCAAACCCCCCTCAGCCTTTTTTTGTTTATTTG
CAGCTTACTTCTTAATAAATCGAGGATGCGTATTTTTCCAAACGGAAAGGCGGAAGTTAAGCGACGTCATTGCTCCATTAACTGCTGGGATGATTGACAGACAGTGGACCAAGCAAACAAAGCTAAAATTAAGCAAAGCTAAGCAAGGAGTGGCAAAAAAGGAGAAAACGGGGGTGCAAAACTACCAAAGGTAAGAATCG
GCACGTTCTTCAGTCAAGAGGAGCAGCAGACCAGAAGTGGTTTTTTGTCAGTTAACACCATTATGGGGGGTGTGGGTTTAGCTGCTGTCAGGTGTGTGTCACCATCACTCAAACTCCGAGATTAGCCGTTAGAAAAGGTGTGGTTTCAACCTACTGCATACGCCTACAAATCCAACACAGCGTAATCTCCTATATCCTAG
GATAAGAACTTTTTAAATATTTGATAAAAAATTTGTGTGGTGATGGAAATGACAGGGTGTTGTGGAAATGCCAGTCAAAATGGTCCGCACATGCGCAGAACGATCCTTCTGATCGATTTTTTTTTTTCGTCTTTTCGGCAGTAAGTAGTTTGAGTGGCGCCCAATTTCAAAAAAGTCTACTAGCTTGACAGCTAATTTAT
TTTAAATTATATTTAGTAATTTACTGAGTGACTGTCTGTGACAGCATTTGTTTTTATTATTCTTGAAAACGTTCACTTTCTGAAGATAAGTCATTACCACACGTCAATCAAACTGTGTAGACCCGCCTTTATTCGATAAAATATCATTTCATTGGGCAGAACGCTTTTACGCATAAACGTGTCACAAGTGTTGTTGCCAT
CATTGACGTCAGTGCTGAAGGGATTTTTATAAAGGGGCGGGTCTCGCAAAGCGGCTTCAACGTCCGCGAGCGGCGTGTCACCACGACAACCTTATCCGCTGCGTACGTCAATCAGCGGCTATTGCAATCTCTACAAACACTCGCAACTCCCTTGCATATATTTGACCTTCAGTTGACGCTGTTATGAACATGATTATGCA
ACTGTTATGCAGGGAACTAAAACCAGCTGGCTTTCTTTTCCCCATCGAACATACATTCACGAGCACACTAGGCGTGACCAACTCTCTAAATTTATGATTGACGTTATTGTCGACGAATCAAATCTTACCATTGCAAAGCTATAGCCAATAGAATCATAGATAGGCGGGGAGAAACGTGTGTTGATTCCGTTAACGTCATT
AGAATCCCAGTCACACAGGGACCACCTGACAATCAGAGAGCCGGAAAACGAAGGGTTAAATGACGTCACACCGCATCACATGTTGACGCCGCCAGATCCAATGTATGCCGCTCGCAGTCACTCATACCAGTGGCTGTGGAAAAAAAATACTGGAATGGCGACCGAAAGTACGGGCCGAGCTAGAGATCGATAAATTCTCA
AAGGTTGCCATGGAAACTCATTTGCATGATCTGATGATTTTCATACTGGAAGTTTAGCTCAGGAGAGGCTTGATTTCCATATTATGGGGGGAGTGAGTGGCACTGCAACCACAGGCTCATAGAGCTCCATTTGAAATTCAAATCAAGAGAGATTACCTGCCATTGACGACCTTTGAACCCCCAACTAACCCTCCACGCTC
AAGCCATTCGTAAATGATAAAACAACAGGTTTAAAAAGAGAAAGATGTTTTTACCTCCGCTCTCCGCCATCTCAGCAGCCCGCGCTCAGTTCATCCTTCTTCACGCGTCACTCAGTGCGTTCCTGAAGCGCAATATCGCCGCCTGCTGATAAGGAGATCAATAGTGTGACCAATGACTGTAAAAATGAGTGTGACAAAAA
TGTGAAAGTGACGAGGACATAAAGTTCATATTCATACGTTTCACGAACCAATAGAAAAGTGACATACTTTCGCTCACCGGGACGAAGCAACGATGGACACTTTGGACGACCAATCAGAGCAGAGAGCTCGCCAGGTGTCAACCAATTGCAAACATCAGAAACTAAAATCGCCTCCTTCATTCGCTTGCTCAGGTGATGAC
TTAATACACACAAAAACACATTCATTGGGAATTCATAGCCATAGGAACTCCGCGGTTTACACCAGACCTTTTGATCCGAGTCTATGCTAACGAATCTGTCAGTCGCTGTGATTCAGAGGCTAGTGGATGAGTTAGCATGACAAACAACAGCTACAAATGGAGCCATTTACATATGAAACAGACGCTCTGACCGTTAGCAT
CGATGACTTTAATATCTGTGATCTCCCTACAGTGCAACCCGTAGGTGGCGCTATTCACTTTGTTTTGTCAAAGAAAAGGAACTGAAGCTCCTGATTGACGGCTTGCCATCCAGTAGCCTACATGAAGCGGAAGGTTTCCACCAATCACGGTAAATCACAGGCTGTGTTCTCCGCAAATCACTGCGCGTCCTCCGTGTGTA
ATGAGCAGATAAAAGGTCCAGAGTTCATTCCAAGTGTGCCATTTACATTTGAATCTGTTGCTGTCAACTCTCAAGATGAGATCTAAAGAGCTGTCACTGTCAGTCAAGCAAGCGATCATTAGGCTGAAAAAACAAAACAAACCCATCAGAGAGACAGCAAAAACATAAGGCGTGGCCAAAACAACTGTTTTGTGAGCTCA
GTTTCGTCTCGGGGTGGACACCTCATTTGGTCATTTTGACTTCAGGCACACCTTTGTTTTAATATATGCCCCGCCCTCGCACTATTGTGAATGCAGAGCAGCCCTGTCAGTCAAGCACAGCGAGAAACGCCCATTGCATGATTTTTTAAACATTTTTTTCTGCGTTCTTTTCTGAATGGTCGTGAATGAGCAAAACTGCA
TTGTAGCCTACCGTTTAAACTACCTGACCTGCATGGTCTTTGTTTTACCCATAAACAAACCATACAGTAAATGAATAAAGGCAAGTTACACACATAATTGCCACCTGTCAATCACTTTTTCTGTGGGACACGTGAATAGGCAGTGATCTGTGTTGTTATAATGGCGTCGGTAAAAAAGGTGCACAACCAACAGGAACCAG
CCAGTGTACAACTGTCCAATAAGAGGACCTGTAACAAAGGATGGAGCAACGTCTCTGTTTTGATTGGTTAAGAGGCCGAGCTGGGATGATGGACGCGCCCTGGCGAATGCGAGCTGACATTCATACTCAGCAAAACGTTCACGCGTATCGCGTGATTCAGGGGATTACTGAACATACGTATCTGCTTCCTTACTGTGTGT
CTTCATAGAGCTATAATCGGGCCATAAAAATTAGGCCCGATGGGACCTGAGCCCGACAGAATTCGGCCCGAGCCCGACAGGTACATTTTGATTGACAGCTTTAAGAAGCCCGAACCCGTTTACAGCCCGACATTATTCAAATGTGCACAGGTACACAGCTCTTTTGGCTTTTTTCAAGAACGTGTCATTTATATGTTTTA
ATGGCTGTATTTGACAAATGCATCGAGGAACACTGTAGCCCTTAACTACATTTCCCAACATGCACTTCTTGCATAATTAGGCCCGCCTCCTTTTTTGAGTGACAGGTTGTTTGTTTCACTGTTACCAGCTGCTGGCCCATTCCAATCCTTGTCGGAGTGGAAACACGGGGGCCGACAGTCCTCTTTTTTTCTCCCTTCCC
GAATAATGTTGCTCTCTTTTCGAACCGAATAAAATGTCTGCGAATAACTGTGTTTTTAAAGGGAAGTGTAGGTCGCTGTTCCTGTCAGTCTGCCTCATTGTCCTTGCTGCGCCGTGACTCATTGGCTTTCCGTCGCTGCTGAGGTCGTGATGACCCAAAAGCCCCGCCTCCTATGTTCGCTGATTGGCTGATCATAACCG
TAAATATGACTCCGCGTTTGTATATTACTCAAATGTATGGAAATCACACTAAAGGGGGCCGACCCACGTCTAAACTGACCAATCAGAGGCCACTTAAGGCCTGTCAATCATTTCGCGCGTTTAGACGTATATGGTTTAGACATTGGTTGCCATGTCATGCCTCGACATAGAGGATTAATGTAAAATAGCAGAGAAAGTAA
TGTGTGTGTGGCATTCACAGAGCTGCATTAGACTGATCCTGGTTATTAGTATCTGTTGTTCACTGTCAGCATGTGAGTGGTCAGATTTCACAGCTGTGATTGGCAGGAACACGTGAACTGAAGCTGCTGTCCATGAGGCCACTCGCTGCCTGAGGAAGCCACTGGAAATGAGATTAAAGCAAGTGTCTGGTTATAATGCA
GCTGCATGGCTCAACGAATGCCGATTGGCTGCCTGTATGAGGCTCAGTGAATGTCGATTGGCTGCCTGCATGTAGCTCGGTGATGTTCGATTGGCTGCCTGTATTTCAATCATTCTTGGCAAAAGAGAGATTTATGGTCAGAGTGTGTAGCATACTCAAAACAATCATGTAAAATACCAGCAAAGTATTAAAACACATAA
ATCTTTATATTTGGAAGGAAAACAAAACGAAAAAGCTCGAACTGTGAGCTCACAGCGCCATCTAGTGATGAGTCTTAGAATTGCAAACTGTTGATTTTCTGTCAACAATCAATCTGTAATTTTTACACGCAAAAATAGAACATATATAATAAAATAAGCCACACCTGGGATGCTCATTTCCTTTCGGCACCAGTTAATAA
GATTACGTTTTTGACGTTGCTTTGACACGTTGTTTTCATGTGAACACCAGAAAAGCTGCTTATCTGTAATGTGATTGGCTAAAGCGGACCGCAGACAGACAGCAGCTTCAGCCAATCAGCTGCAGAATACGAGACCGCGCAGACTGCGGGGCGGAGGAAGTGGGCAACCTCGGTCACCCTCCATCTTCGATACAACCGTA
TTTTTGTTAAGGAAAAATAGTTGTGTAACAGAAGAGTTTGCAAGCTTTGGGACATACTAGTTCCTCGTTAACAGATCATTAGGTTGCTTAGTTATGAGCCCCATCAATCATCAACACTTTTGTCATATTTAATTTCCTACCTTATTGGAGAAGCAGCAGCAGGTTAATCTCCCATTCACGAGTCTCTCATGCAGAGAAAT
AGCGCTCCATTAACATCACAAGCGGGTAACAAGTTTTGCGCAATAAAGGGATAGCACAACAGAACTTTCCTGGCTCTTTCACACATTGTCAGACTAGGACACTGTGTGACACTGATGACAGGCTGAAGCCATGAGATTGATGGCTGGGCAACCGAGCAGAACTGGCATCAATAGAGCGCTGAGAAGTAATGAGCAATACA
AGCACTGTACCAATGTGGCGGCGCTATTGACGCATGCTTAGGGTCCCTATGCGATATCAAGTGTATATATCTATGGCCGCCTGTCAGTGCTCTGAGGCGGGGGAGGGGCCGACGGCATCACCCGCTGCTCGTTGAGAAAAGTAGGGACGGTAAAGTATGGACAAGTGACAGTCCATAAAAATCTCAATTAACACAGAAAA
AGCCCTTCAGAATTATTATCATCTGACATGTAATAAGAGAACAGAGAAAAGTCCATATAATTGGGATGACTTCAAATGGTCAGGGCTGGAAGTGTACACTTTAGCTGTCAGTCAAATACAATAAATGCAAAAAAGTAGCCAACATAGAAGATTAATTGAAGGCAGATTCTGTGTTTAGCTTGTGGCAGAAAAATAGCGAA
ATTAATCAGTCATTGCATTAGTCGGCCAATTAGTAAATCCATCAATCAATCAATTAAGTGGCTCCTGAAAAGCATTCCTCTGCTATCGTCAGCTGTCAGCCAGGACTGATGGCTGCTTTTAGTTTGGCCCTTTGGCATGTTTGGGGTCTTTCTGCCCCGTTCCTCCCCCACTCTCCACTTTCACCCGATTCTTCAGTCTG
GGCCGCTGTGTGCGCTCTTTCGTATCTAAAATTACTCTTGTGAGTACCATTCGCACCCGCGCTGTTCACCCACCAGAGGCCGCTGTCTGACTGACTGAATGATTGACTGTGCGACTGGCCAATCGGCTGACCCACCCTTCTTCCCTAAACCCTACCAATTTTACCGATTGACCCGCCCGCCCACTTACTTCCCTAAACCC
CGTTGCGTAGCGATGACATACTCGATTCTGATTGGATGGCTCGAGGGAGACGCCCACTGTTGTGGAGAGCACACTATATATTTGGGTTGCAACTGTGCCAGTCAGTCAAAACTACATCTTCCAGTGACAGACTCAGGCAGCAAGCCCGACATTTTTCATATCCCATGACAAATTATCAGGTTCAAATGTATTCAGTTAAA
AAATAAGAATGCAGATTGGCAAGTCTGGTGAGGTGTTTGGAGGTTTAAACAAACTGATAATGAGCGTACAGCGCCCTCTAGTGGCGTCAGCACGCAGTGGCCGTCCGTCAGCGTGCCCGCGCACGTCATTCGCAGGCACAGTTCTTTTTCTCAGCGCGTTTTCTTTATATATTTTATCCATTTCGTTGTTTATTTTAACA
TGCGCTTACTCGGTTGAACTTACTAATGAGCTGCAGAATCTCGCTGTGAGAAACGGGGCTTTCGGAGCATTATATATTCGGAGTGCCTGCTGATAAGCAGCTGAGGCAGCCAATGAGACGCGCGTATTGTGTAACCCCTTGTTTTATTGTCCAATCGTGGAGTGTAATGGGCGGAATTAGACTAGATTCTACTTTATAGG
AGCACATGGACTTACACTGTGGAAATAAGAGCTTTTTTTCTCTTTTTGTTGTTATTATAATGGCATCTGTGTCACCAGCGGCGCGTGGGCTATTGATATGCACATTGACAGGCTTGTTTTCTGATGCGCGCACGTGCCCATGGAAGTCTAGGTGTGAGTGAGCGTGTACCATCAGCCCTTTTGATTCAAAGCGTCCATGA
GTTTTATGTACACGGGTGTGTGTATTAGCCCGTCAGACGTCTGTTAGATCGCGAGGTTCAATACACATCTCTCTGTGCCGCTGACATTTGGCTGCATCTGCTCTGACAGGACCTGTTGTCACTTAAGGAATCTCTGGAAACCTGTTGAGTAGCTTAATACACACGGATTATATTTCAATAGCGAATGTTATGGATAATTT
TTCGAACGCGGCGTAAACGCTGGGAAATCTGTGTCACCCCTCTGAGAAACGTGAAAGTATTTATGGAGCGGTCCGTCCGCGTCATCAGGGGGTTGCTCTCATTCGTCCTGTCAGGTGAAAGGATCATACCATGCCGAGTGGAGGGGGATGGCTTAGAAATCTGTGGCACCGAATGATGTAAACTTGCGTGGGATTGCACG
CCGTCTCTTGGTCTGTCAGTCAGACTCTACATGCCTCCGAAGTCACAAAGCGGCGAGTGATTTGAGTTGAAGCCACACCCCCTTAACATGAGCAGCCAATGACAGGCCGGCAAATTCAAAACCTCACACGCTTGAATATGTTCATGTCTGTGTAACAAATTAGCATAATGTTTTTTATTTTTCCTACAGTACATAATCAT
GAAGTTACCTAAACGCTTCTTTTAGATGTAAACACCAGAGGAAAGCACGGAAAGCCTGCCTCAATAGACGCACGCGATTGGTTGATTATTTGATTGACAGCTAGAAGAGCCTATGAATGAGGGCTATTTCAGGTTTTAACACCATGTGACAACGTATTTGTATTACGCAACATATTCCAACGTAAAGTCAGATGAAGAAT
AACAAACAGGAAGTGCATTTTCAGATTTCAATTAAAGACTACATGTTGAAAGGGCCAGGTATATCTGGCGTTCTGATTTGAAGCTGGTTTGATTGACAGCTGGGTGGCCCGCCCAGAAGACGTATATCATTTCCGTTCCTGTAGCCGGACACTGCAGTTCAATACAGTCTGGCTAACAGCTCAATACAGTGGCTTATTGT
TGAAGTTCCCTGCTGGTTTTCATTGGCTGGCGGGATCCGAAAGTCAGCTTATCTGTTGTGTGATTGGATGATGTAAATGTGACGTCACTGTGATTGACGTTTATTTTACGACAGAAAATATTTGAGATTCTTTTCGGAGGATAAAAATTTCTCTTTGGAAAAACGTAAATGAATCTAAACTTAGCCTACCGCAGAAAAGT
TGAGCTCACCGTCCCAGTGTTTTCGGTAACTACCCGACAACTTCCTCTTCCAAACCGGCTCCTCTACTTTACTTGAACTTTCAGGGTTTGATTGACGTGGAAATCAGCCAATCAGTGAGCTAGTTGACATCACGAGCCACACAGCCGGGCTCTACGGCAAGCCAAATTAGCTTAAAGTAAACCCTTTTTAGAAGATGTAA
CTCTCTATTAGAAAATGAAAATACAAATTTCTGCACAAATTGTTCATGAGGCGTCAGTTGACGTCGAGCCTTGTTCAACACGTGTACGACACGTCATCAGTACGCGACCGCAACTTCAGAATGCTGACATGGCCGCGTCCATCGAGCTGAGACTCACTTTATGGATCTGTCTTGTGTTTATTTTGTGTTTCCACTCGGTC
ATCACACAAAGTGTAAACTGGATTTGCACTCAGCCTGTTTCAGCTATTGATATGCATATTCATTGATTCCATCACAAGTGATCAATCAAGACACATCACCCTTTCACCTGCACATGCATTCAAATGCTTCTGTTGTGACCACTGAGTACAGATTCCATCAAGACCTTCCCTTTCACACCTGATTTTCAAACACACTGATC
AAATCATGTCAGCGTCAACGGGGTCACAGAGGACAACAGCCAATCACATTACTTTTCCAGTGTTGCGTAAACGCGATTGGCTATCATCTGCTCGAGTATATTTGCATGGCGTGATCTAACTGGCTGACACCTGTTTTAGGATTTAAAGTTCACTCAGAGTTCGCGAATCACTGACGCTGACATGAGAATAATAACTTTTT
ACGCACACCAGAGCGTCTGAGTTCATCACTGACCCCTCTGATGTGCTGATATCTTCTCCTTTGAGAGTTTGATGTTGACGTGACGTCAGAATGATTGACAGCTCGTCAGCAGTGATGTTCATGCATTAATGCTGACTCTGTGAATGAGGATGACTCCTTCATACATCCCACAGTGCCTTAGAAACACTTCTAACCTCTAG
GTCCGCTGCTGCAGCCGCGGTCATCGAGCCCCACCGTCGCCCTCTGCTGACACCCGATTGGCTGCTGAGCTGACACGGCGACCTCTTATTTGTCCGCCGCCCTGTCAATCAAGCGTCAGCCCGCCCACACATCGGCGAACGGGACCCAGAGAATAATGATCGCAGGAGAGCTGTTAAACTCGCGACAGCCACATCTGATG
GAAACTATTTATGGGAACCCACAGCGTAGATCCTTGTTCCAACACAACATTTCAAATGTAACACACACGAAGAATAGGGGCGGGTTTACAGTGATCAGACCGACAGTTGCAGTGTCCAATGGTCATGCAGAGTTTCCACAAGTTGACCAATCGTTACAAAGAACCACTGAAAAACGTTTTGCGGACGGTACTTCCTCAAA
CCCTGCAGCACCTGTAGTTTGAGTTCTGCTGTTTATAATTTGACAGTTGTTTGTGACTGCAGCAACAGCTTTTATAGGTGGAGCTCAGCTGTCATTCACAGCACTGGCCAATCAGAGCCCAGCTGTTACATTATCACATATAGTCACACATCAGACTGTTGCGGTGTTTATTTTAGTCACACATCAGACTGTTGCGCTTA
AAAGGACCAGAGTACATTATACAGTGCGATACGTCATTTATAAGGGTAACATCAAACTCCTGGAGCTGACAGATTGAACGTTTGCCTGCCAATCAAAATCATGCTCAAGCTCCACCTCTCGTGTTTAGTTTTGAATATTCACATAATTTGATTATGCCGTTTTCTCTCAACTCAACTCATTCAATATAAATTGCATTCAT
TAACCATGTTAAATGTGAAATTCTGAAGTTAACGTGATCGCTCTTACCTTCAACAACAGCGATTCATTAAAACTTCCTGCGCTCTCACGCCCACGTCAGCACGTCGATCAAATGGCATCCAATGACAAGCTAGGACTCGTCTCAGGACACGCCCTATGGCTCTGCTGACGTAGTTTGTGTACATTTGTGTACAGTTCCTC
GTAATCAGCTCATTTACTCATTAGATAATGATGTTGACAAACAGGCGTTTACCTGCAGCTCTGCTCCTCCACACAACTCCAGCGTCTTCTGAATGACAGGCTCCAGGCTCCGCCTTCAACTGCGCGGGCCAATCAAAACCCCGCATCTGCGTGTCATCACTCATTCAAAACTCCCCATTCAAACGCTTTGATTCGTTTTT
GTATTCAAGCTCATCATCCCGACTCATTGTTTAGTGTGTGTGGTGTGCTGTCAGATAAATATGAGACTGTCAGACGTTTACAGGCGTCAACGGCTTGAGAATGAGTGAACCGCTGAAAACTGAAAAGTGCAATTCACACCAGAAGCTCAGAACAATACAGTCAATTTAAATAATCCTTCACAAGTCTGAGGTCAGTAAGA
TCGCGGAAAGAAAGGAACCGTGTGGAAACGCCTTCGTGACATGCAGCGGAGTATTGTTGAAGGAAACAACGCACTGGAGACCACCATTGGACACACGAGCTGTCAGTCACTGTTTCGCACGAAGGCGATTGGATGCCAGACCGAGGGACCCGCTCGTTTAAATGTGTGACGCAAATACTAGGGCCCGCCTCCTTTTAGTG
TATTATCACAGAGCTGTATTTCTCCGTCCGAGGAATGAACAAAAAAGCACATGTGCGCCTGACAAACATGCGTTTCATCTTCCCTGCGCAATGATTGACGTGCACTGAAAGACACGCGCGGGGGGCGGGGCTACACGCTTCATACGTCCAATCAGAGCGCGTAGGCGGGGTCTGTGCATCGCAGAGTCTCTGCGAGCGCT
CATCACAGCCTCCGCGGGTCAGAGTCGGAAGATCCCGCCCATCAGCCAATCAGAAACACGATGAGGTCAGTGAGGAACTTCAGTGGCAAATTTAACTGTCAATCAAAGGGTCTCCATCACTTTCTGATCCTCCAGTCAGCAAGTCAATTTCAACGATGTGCTTTTCTGCTGTAGCCATTCATTAATAGCTATGTGACCAA
TATTGAATGACTATAAAGAAACAGAAAGCAAGCAAGAACGATTCCCGTCCATACGATTGCAGCGACCAATCACATCGTCACAAGACTTTTGAGTGACGTGGGCTGTAGCCTATCACTGGCAAGCCGCAGCTCTAAACAGGCGGGGATTAATCACGCTTTGTGTTGTAAGCAAGTGTCTGACTCAGAATCGTTAACGGAAT
AAAAAGTCAAGTAGATATTAGCTCGAAGCTAGCAAGTGGTTGGATAAATCTACATCGTGTTTTGGTGCTTTGTTATTCCCTTATTTGCATGGATGTAGCCTGTCACTCATCTATCACTCATCTAATCATTCGGTCCCGGAATGCACAGTGCTGACAGACGGCCATTGTTACGTGTCCTTGAAAAGTGCACGTGTACAAAC
TTTTAGAACAGTTGTATTAATGTGAGATGCACGCGATCTTCTCTGTGCATGTTGTCCGGTTATGTAAGAGATATTTTAAGACTCGCCAATGATTGACAGCTGTACTTCAGTGTAAGCTAATTCATTTCGGCTCATGTCTGCATTTCTCCACAAGGTGGCGTGTTGCTCACATGCTCACCAAGTGACCTGAAGGAGACACT
TCTTAATGAGGTGAAATGGAACCGTACATTGAGCGTCCTCATCCCGCAGCCCGCAGAGTCTTTCTGAGGCAGTTCACTCCGTCTCAGCAGCGCGCTTGAGTGACAGTAATTCTAACCAATCGCATTATTCCCCCGCCCATCACTGCGACGTTAATGAAGAGAAGGACCAATCAGGAGCGGAGAGGGCGTTCCCTGTGGGC
TATCCCACTTTCTTTACATTAATACTGTGCGTCGACTGTCGCCTTTCATATGCAACCTCTGAACCAGTGAATGTATAAGCGCTGACTGACAGACGCGCACCGTAGAATAAACTGATCTCAGATCAGCTTCTGTACACGCCATTTACAGAGGAGCACAGAGGAGCGGGTGTATGTTTAAACAGATAAATACACTGAATAAT
TCAGCGTTATCTTCATTCTCATCTTCAGCGCTTTAGTTTTTTGTGGTAGTAGCTCTCTCTGTCATCCCAAGCAAGAAGGCGCTGTCTGAGTGATTGACAGCTGATATTAACCAATCATTCGCGTTCAGTGTTAGAGCAGGGGGCCAGTAAGAAGAGCGTGAAGGCGGGGCAAGCATTACGGATTGGCTTTGTTTACTGCA
TCGGGTTTAGGGAAGTAAGCGGGTGGGCGGGTCAATCGGTAAAATTGGTTGGGTTCAGGGAAGGAGAAGGGGGGTGGGTCAGCCGATTGGCCGGTCGCCCAGTCAATCATTCAGCCAATTAGACAGACGGTCAGAACAGCAGGGCGCGAACGGTACTCACAAGAGACATTGTAGATGCAAAAAAGCACACACAGCAGCCT
CAAAAAAAGATGCAACATCAACCCTGCACCACCCGGTGTTTCCATGGCAACATGCTCACACTGTCTCTGGGTATCATTCTTGAGTGGAGTGTGATTGACAGCTGTGTTGAGCTCCACCGGCACCAGCTCGTCACCTGAGCGCCGCTCGCCTTCGCTCTGACCTTCAGCGATGACTCTCATGGGCACACTTGCCTGTTTTT
CCTGCAGTAAACAAAGCCTGCAATGCTTGCCCCGCCTTCAAGCTCTTCTTATTGGCCCACTTCGCTAGAACAGGACGCCAATGGATTGGTTTATATCAGCTGTCAATCACTCAGTTCTGATAACACGGAGCTACAGCCGCGAAAATGTAAAGGTCTGGATCTGAGAGAATGAAAACAACAACGGCAGATTTAGTTTTAGA
CAGCTATGCTCCAGATGATCGCGATGTGCCTAGCGCTCCGTTCACCTGCGCGCGCTCAGACGCAGGAAGGGAAACCTGAAGGTAAACCTGCTTCACTGTCACTCACGACGCACCTGTTTGTGCCACTGAGGTAAAAGTTAGTTTTACATTCACACATTCAGACTTTCTCCTTAATATGATATTCTCATAAAAGTAGTATT
ACAACAAATTAAGTGTGAATGACCACTTAAACAAGTACTTCAACACAGATTGACCATAATAGAGAATCACACACTGACACTGTCAGCACCATCACACACTCGCTGACATGCACATCAAGGCTCCAACGCTGCCGAAAGGCTCCTTAGAGCAGAGATTCATTTAGAAGCATGAAAACAGCTAGACAAGTGATGGGCAGACA
CTCCCTCTGACTCTTAAATCAGCTGTGTGGGCGTGGCTAAGCAACGTCGACAACCCCCAATGTCCCGCCCCTTTGGTGGATGTGATTAAACCCCTTTCTGGTGTCAATCAAGCGTTGAGATTTCATTGATTGGTCAATTTTTTTTGTATTTTTTTCTTGTAAAGCAGGGGTGCCCAAACTTGATTGATTGGTATATTAAA
AGCAACAGGTTTACTCACTATTTAAAAGTAATGTCAACTAATCACTTTTTTATTTAATTTTTTTCACTGTGAATTAACAATTAAATGATTGACAGCCAATTGGAGGACAACCGGATTTGTCCGGATTTGTCAAAGTGCCAGATGACGAAAATGTAGCGCACATTAAATCACACCATTATAATTGTGCAAAGTTGTGGATT
CAAAATTAAACGCAGAGTTTTGCAACAGAATTTCTGATTTCTTCATGTGCATCATCAGTTTTCAGTCGCGTTTGTGTGTTTTGATTGGCTGACGCGACTGCCTATCATTTTTTCCGCTCTTCTGATTGGCGGATTCAACCCTGACACGCTCGAAAAAAACGAAACACATCGTCATGTCTGTACTGTTACGTTCCTGCCAT
AAGACGTCGCCAGAATGACCCCTGTCAAAGAGACGCGTTTTCTGCGCTCGTGAAGCTCATCCAGCGGATTCAAAGGGGCGCGCGGGCAGCACAACCAGCCGTCAATCATGCCGGTGCGACGGGGTCACGTCGCGCCACAGAACACCTTTCTCGGGATAATTATCCGCAAATTCGAGGGTCAAAGTGAGTGACGCCTTCTT
CAAATTTGCGTCACGTAAACGGAAGACCCGCCTTTCTTCTAGGACGCGATTGGCTGCGCGATTCGACCTCCTGGACGTGGAGTGGTCACAGCTGCACGTCTGTCAAATCCACGGCACTACTGTTTCCTGTTTGTTGTGCGCTTCGCGTATGCGGAGAGTCTTTGGAAATCTTGCAGGAATTGTTCACGTATGGCAGGAAG
TAAAGAAAAACACAGTAGAAACATCCATGCTTACACTCTGCTCACAGCATCACGAGCGCTTCAGCACTCCGTTACTTTCAATGTCAAATCACTGAATGACTGACGCGAGATTCCGCCTATGTTGTCGAAAAGCCCCGCCTTAGTTCATCTGATCATGGCGCTGATTGGCGGAAATGTAGGAACTATGCCGAAATAGATGG
GCGTTTGTCTGCAAATAGCACAAAACTGACCGCTGACACATTGATTTAATATGAAGCACAAACCACTTGAATGAGACCGGCAGGCCGCGCAGTTGCACCTGTCAGTCAAACAGGACGCATAGTATGCATACTACACACAGAGACAACTACAAACTGTATTTTAAAAAGCAAACTACATTTAAAGAGAGATAAGATTCATA
TTTGTGAGAGGGGTCTGGATGCAGACCTGATGCAATCTAAGCTGCATCCAATGCTTTTTAATGCGCTCACCTAACCCCACCCCTAACCCTACCTGTCACAGTGACGTCACTCACTCCATTGAGTGCATTGTGTCTGACACTGCATCGCTGAGTGATGCAATCTCAGCTTGCATCATGAAGGCTGCATCCAGATACTATTG
TCATCCAATCAGCATTAAGCTGTGTCGTCAGCCAGTCGTTTCCCATCATGCTTTTGGTAACGCAGTCTTTTGAGAGCAACTGCGGCCGACTGCTTAATACGAAGTACCCGCCTCGCGATCGCGAGAGTTTTTTGGCGCACGTCAGCGTGACATCAGAGCGAGGCGAAGGCAAGGCGGACACATTTCTAACCGGCATGCAT
GAATGGATGCGATGTGAAGTGTTTACCAAAATAAGACCCGCCTCCTGATCCTATTGGCTCGTCCACACCAAAAACTTGCTTCTGATTGGACAGCAGACGTGTCACTCTCTAGACGCGGCCTCTCCACCGTGCGTCGAGAAACGAAACCAAAAATGCTTCAAATGGAAAAACAAAAGAGAGCTGGGCATTTATAAAAGAAG
AGTGTTTACAGAGTTCAGAGATTTTCCTAAGGAGTAACTGTCAGTGAATTTTTCAACATGGCCGCGAAGTGTGTTTGTCCCCGCCCTTATCGGATTGACAGGCTGTGAGAACCTATTAGAATAAGGGACGTGAGGTTGCCAGCCAATCGCTTTTCTTGTTGTAGGACATCACTGAACGCCTTGCTTTAAACGCATTGGCA
CTGTGGTTTGTTATTGTAAGTTACCTGAACAATAGCAAGTGTAGCTTATTAGCATTTGACTTCAGGGTCAGGAATCAGTCCAGTGTAAACAATTAATCAATAGACGCTTGATTGACAGCAAACAATCACAATTAAATTAATGTTACACTATAAAGATAATGTAAATTATTTTTTTTAGATTGCTGTAGCATTAACTAGAC
AGTTTAAACTCAGAGTTGGTTGAACCTCCTTACTGAAACAGGCCCACAGTTTAAGACATTAGGAAGGTAATGATGACTCGCAGGGGGACTATCACAATGGAGTGTCAGTCAAAACACTTGAAACAAGCTCCATTTCATTTGGTTTCATTCACCAATGCCAGTACATAAATCTCTCCTCATAGTATCAGACTGGTTTCTAA
CTGCCTTTAATATTAATGGCGTCCGTGTGTTGATATAGGGGGGGTCACGTGGTTTAATGTGTAAGCGGACACCGACAGGAAACGCGCGATTGATTGACAGTAGCAGCAGCCAGTGAATGACAGCGTTGCAAACACGCCCCGCCCCTGTTCTCTGAATGCGCTGACAAGATGCATGTTGCCTAAAATTATACATGTGTTCA
AGAATGATGCACCGGTTGCGTGCCAAGCTGTTAATGTGCAGACATTTCCACACCCCTAAACATGATGCGGCACTAAATGAAACGTGATTGGTTTGTTAACATGTCAGTCTTATAGCATCATGGGCATTCATTGACCATTCAAAGTGGCCAAAGCTCCCAGCCATCAGTCTGAGGTCTGGCTACACAAGACTACTGAATGA
GGAAAATTCATGGACAGTGAAGCTATCAACTGTGTGATGTTACAATGTTACTTATTGAGGAATCCAGGAAGTGCACTGACAGGAAGCGTTTGACTGACAGGCACACGGACGAATGAGTTTTGAGGATTCACAACGCTCGTCCAATCATATTTAGGTAGGCGTTTACTTGCGACTAGTTGTAAACGTATTTTGCAAGACCG
TGACTGCATGTGCTCTCTACCATGATTAGAGTTTCAAACTCCTCCTCTCTTCTACCGGGGCGGGACCTCACGGGTCCGGATCCGCCCTGATGTCCCGATGACAGCACGGACAAGATGGCGGCCAGCTGGGAAGTGAAGTGAGGATGTCAACATCATTTCTTCAGTTTAAACAAGTCGGGATTTTCACCAGCCATCCCTTC
AGATATGCAGGTCATTTAACACGCAGCCTCGACCCCCATCCACACACATATACACACAGAGCAGTGAATGTGCTACTACAAAGGATGCAAATGACAGACAGGAGGATTTCATATCAGTTCTCAGATCAGCCCATCTAATCCTCTCAAAGACCCTGTGACACCATTCACACTGTCAGAGTCAGATTTCTAAGAAGACAGAG
AAGCGTACGATCACAGCGCTGTGCTTAGAGTGTTTATTTTAGAGCATTGTGTCATAAGCTGCTGAAAATCAGTTTCCGAAGTTTAAGAATTGATTCTGAAGCGTGATTTGACTGACATGAAAAGTAGCCAATCACAGTCGACCTTGTCTAGTTGCGTGAAACGTAAGGGCGGGACAAATGCTTTCTGTGTTGCAGAGACA
AGCTTCCGTGTTTGTGAAGCACCGCCTTCATTGTCGCCTTGCCCAATCATAATAGACAACCCATGCTATACGACCGTACGATTGGATGTGACGAACGTCACTAAACAAAAAACACACGCTGTTATTATCACATAGAACAAAGTGAAGCTATGGAACAACGAAAGTTCTTAGTAAAGAATCAATCAATTTGATAAGAATTG
AGCAGAACCGCGTCGCTACACATCTATAAAGAGAGACGTGACTGTCTGTTGCCTTCTGACGTGTCATCGCTCCAGACTCCGCCCCTCGTCTAAACCAGACGTCAGTCAATGCAAATACCAAAGCGCTGATTACTGCCATTCGCCAGGGCGCTGGAGGGAGGAGGCGCCATCTGCAAGACCGCAGCAAACCTGTTATTAAC
TGCGCGCTGCATCTGGATTCGCTCCTCTTCTGCAGGCTGACTCACCGCTGACGAGCCTAACCACGTCATTCTCAAAAGCCGTCACTGTGAAGCCTCACGTCACTCAGAAACACACAGGACTTTGAGGGAAACGTCTGAGAAAGAGAGAGAGAGATGTTTTGTAGGAAGCATTGATCTTCATGTCTGTGGAAGGTGGCAGG
TCAGCTTGACGCGACTGAAATTTTCTCAATGGGATCGCCTGCTTTTCCAAGAGCATCAGCTTAACACTGTAGCTCACGCTCATTGGCTAGTTCGTCACGTCATTCAAGTGATTGACCAATCGCTTCCCATACATTGCCTATGCGATCATGAGGCTGCAGCCAGCCAATCAGAGCAAGTCCCTCTCCTGTTTTTATGAATG
TTATCTTGATTTATTTATTTAAATTCAAAAGCAACCAATTGGAATAGCCGGAAGGGGGGTCTGGGGGTCTGAGTGCCTGAAGCGAGTTCTCTAGACCTGTCAATCTTGCCAGTACTATCCAATCAACGAAAGCCTTACACCCGACTTCCTCGCATTTGGGGAAAAGACGTGGACGATGTACGCAGCACAGGGTAAACACT
TATTCGGGACCCTGAACAATCTTGTAGTCCTCGTTCTGTTTTGTAAATTCAAGACACTGCGGACCCCCGTGAACATGCTTCTGCTGAACATCAGCGTGAGTGACATGCTCGTGTGTCTATTCGGCACCACGCTCAGCTTCGCGGCCAGTATCCGCGGCCGGTGGCTGGTGGGGAGACACGGCTGCATGTGGTACGGCTTC
AGAGAGTGAATGCTGCTGATGCTTTTGAAAAGACTATAATTAGCCAGGGCACATCTGGATTTTCCTTTTATGGCCGTTTAGAAGCTGCTTTGTGATTGACATGTCTGGTAGTTTTGCGTAGAGTTGATGGTGGGGGCAAGACAATTGAGGATATTTAATGCGTTTTTTGAAAGTTCTCGTTTCTGTTCATAATCTTAATT
TGTGTCCTCGTCAATCAGACACACCGAGTGTTTGCGTTCGCCAGCTGCTTGCAATCAATCGTGGTGAGTGCGGTTTTGCTCTGGCTGTTGATTGACAGCTCATGTAGGGCAACCAGGGTAGGAAGCAAGCCATATCAAAAATCAAAGCAACTATTTTATTGGCTGTTGTTTTGTAAGTGAAGTTCTAGTATTTGAGGCAA
AAACACTGAATATAAGCGTGAAGTGAATCTGCTCCGCTGAAAAGTCCACTCCGGGTCACAGCTCTATCCAGCGGAAACGCGGGGGTTGGGTTTCCACGTCTCTGTCCATCAAAACCTTTAAACCCACCCGGGCTCCAGGAGAAAGAAAAAACACGCTAAAATTCAATAAAGTAGCTTGTATGGGCATTTTATCGCTTCTA
GTTGTTTTGCCACACCTAATGTTTTTGCTATTTCTCTGATGTTTTTTTTTTTTTTTTTTTTCAGCCTAATGATAGCTTGCTTGACTGATAGTGACAGCTCTCTGGATCTCATCTTGAGAGCTGACAGTAACAGATTCCAAATGCAAATAGCACACTTGAAATTAAGTCTGAGCCTTTTGTCTGCTCATTGTAATGGATAA
AGTGCCGCGAAAACCCGCCCACTGCAATGTTTTAGCCAATCAGAGATGCCGTCTGGTAAAATCGAAGTTTTTTATTGGATAGACTTATTTTGATAGACGTGAGATTAAGATTGGTAGAGGAGACAAATTGCCGCCAAGAATGTTTTGGTTCTGGGGAGAGGATCGGTCACGGTGCAGTAGCACGGGTTACAGCCTGAATA
CTGTGAGGGGGTTGATTTATTTATTTATTTATTTTATAATCCAATTAATTTTTATTAAGTTATATTAAGTCGGCATAATTAAGGGCATGGCCACTTGAGTGACAGCTCTCGCTGCTCGCTGTCTTGTCACCCCAACTGATTACGGCTAATTAGCTGCTGAGCTCGGCATATACATTGTATTTTTGTTTTGGTTAACGTTT
GCTACACACACAGTGAAGATCTGACACGTAAACAACTGTCATATAATACAGTATTATACCCACAGTTAAATTCTCCGGCTAAATTCTCTGTCAGTCAAATGACTGAACTTCTGTGACTGATCGATAGCAATGACTAAGAGACAGCATGTGCAGAAGGTCAAAACACTCAGCTTTTAGTAGATTTTATTAACTACCTAGTT
CTCCTCAAGCATTGTGGGCCCTTGAGGAACACTGCACATGCAGATAACCAAACATGTCACATTAATAAATGCACCAGACATCTTACTTGTATGATTGACAGCTCTATCAGACTGCTCTGTCGTTTCAGATTCTAAATATTGGAGCATGTAAGACCCTTCAGTCCAGAAGATATGTGCTCTGAAGTACACACAACATCAGC
AAAATGTTTTTATAAGGTTGCAAAGTCTCTTTTTGGTTGCAAAGTTTCTTTTTGGTTACAGTGCTAATGAAGTTGATGTTTTAATTTGTCACTTGATTGACAGGCATCAATTTTGACAGGACCTAATACTTCAATTTAATAATAAGCCATGTCATTGTTGAACTTTACTTGTGTACGAAAACAATTTTGGAACTGTTTTG
CGAACTTCGAATAAACTACTCACTCTATTCTCTCTCTTACTTCTCTTGTCTTTTCATCTCTTTCAGTCAGTCTGGAAACAGCTGTCATGTTTGACTGACAGGCTAACATATACTCGACATGGCCAGACTCTCTTGTGTGAAAGCCCCGTTCTCTCGCACAACCTGGCCAGAGCTGAGACACATGTCAAATAGAAAGCTTT
AAAATTTGTCTGAACTTCATTTGTACATGTGCGTCTTTGAGATAAAAAGTCCTGTCTTCCTTTGATATGCACCATCCTTATGTCAGAGTGAGTGACAGCTCGGCTGACAGGGCGGGTAGAATTCCTGAAATTGCCAGTGAAAATCCTTCTTTATCGCAATCTTTCGCCCTGGGCTGTAGGTGTCAGAGACAAGAGCCCAA
CTCGATGCCATCAGCACGGATCAATCACGCGCTCAGCCGCGCGCAGGAATGCAGCTCGCGGACACGGTCGGAGCAGCCGCGGCCCGCGCTGATTGACAGCTCTGGTAATTAGGTGATTGTAAAGACCCTTCTGACTGCTAGAACAACGTTGTCAGGGCCGGTCTGTGGCCGGAGCGCACAAATCAATGTGCTTTCCTTGA
AGATACATGGAGGCACAATTTCTGACAGGCGGGTTGGTCAACCCCAACAAAGCAGGAAGAGTTAACATTGTGGATGCAGTCAGCTCTAAGATGATTGACAGTACAATGATGAGAGAGCTTCAGGAAGAGATCAATTATGCAAAAGAGCTGACTGATCCAATCACAAAGGAAAAGATCAACTACAAACAGGCTTTGGCTCG
ATCAAATCTATAACATGTTCAGGAGTTTAGTGTCTTTTTAGATTTAAATAATACTTTCATTTTGAAAGGAAAATGGGTGCTGACCTTTGCCCTTTTGATTGACGTATCATTTAAACCAATACCTGCTTCTAAGAGGTGTCAATAGCTGTCAACATCCAAGGAGCGCACAACTTGGAAACTGTTTCCGCCGTCGCTTTGAC
AGCTTTTCAACGCTTGCCTTTAATACAATCTGGTAGGTGTTTATTTGTTGATATTTTGTTATCACGTCACTCATTGGCCCATTTCACAGCTACCTGACGTAGGTTTGCGGTGTTCAACCTTACCCCCGGTGTGACCTCCTTCGCCCTGTACTGGCTCTTGGAGAACACATCAATCAGATCGGTTAATTCCTCGCTCCTAC
ACCATAATACAGGGTTTCCTCCACATAGGTGCAGGGGTACAGGACAAGGCGGACTTTCGGCCTCAGCTCGCGCCCTCTGAAACGCTATAGGGCAGAAATGTGTCAATCGACAGATGCCCAAACGCCGTTGGATCATCGTGGAGCTCGTGTTGTCGTAGACGGAAAAGAGGCAGAACCTTGTTTTTTTCGAGGCGCCTCAC
TTGAGCAGGTCCCCTGACAGACTGATAGGCTCCAGTCAGCCACAGCGGGGCCTTTCAGTGGTGATAAGGTTTGCCTCGAGGCATAACAGGAGATTCCAGCTGTCAATCAGCTTCACACATCTCCATGTCTCATTCATGTGGGGAATCAACCTTCACTTTAGTGCTCGGTCTCATGTTAATCATCTTTGCCTTTCTCCACT
TAACTTTGTTGCTTAATCAAAATGTCAACACCTCATGGTCAAACAAGTTACCCACAGTCCTTTGCGATGATGAGGACTGTTTATACAGCTGCCTGTCAGCAGGCACAAAGACAAGCGCCACTCTCTGTCAGTCCATTATTATTTAAATTACCCGATAAATTACACGCAGTGAAAATGTAGTCCGCATTGTGTAAAAATGT
CTAGGACGTGGGAGTGCGAGGCGCGCCTGGGGGACACGTAAAGGGCCGTGGACTGGTACAACTCGCCCAAACTCACCCTCCGTTGGCCGTTTGATTGACAGACGATCCGGCCCATCCGGCCGCTACGCTTTGACCACGCCCCGAGGACCGTGAACAGAGACCCAGGCATGCAAACGATTAATCCGCCCTCTTACAGTTTC
TTCACACTAGGGCAGGATTTCAACAGTCCAGTCCATAGAGAGGCTGAATGTATAAAGGCTGTGTATGCGCAGATAGCAAGGCAGTTCCCGCAGCTCCTCCAGCAGTCACTCATTGCCAGCAGAAGACGGGCTATGCTGGACACGACGCATGCGTAGACACGCGCTGCCTGCATGACTTACCAGCTCTCTACCACCCTCTG
CAGGATACAACTAAATGTGTTGTTTTACATGATTTAAGTTACTCGATTGAGTAAAGCTTTCAGGTAAACCAATGAGAAGTGAGAGAGAATGAATGACACAGTTAACAGCCAATAGATGCCCTGCCTTTACAGTTGGCATGTGGCTAATCTTACTCTCAATCTTCTTGAATGTGGCTTTAACAAGGTTTTAAAACATCATA
AGTTGACATGTTAAATTGCTGCAGGAAACAAAGCCTGCAATGCCTGCCCCGCCTTCTGATTGGCCCATGTCTTGAACGCGAATGGATTTGTTAATATCAGCTGTCAATCACTTAGTCAATGCCTTTCCACCAATGACAGTGAGCTACAGCTGAGAAAATTTAAAGGTCTGGGTACGAGAGAATGAAAACAACACTGACAG
TACGCAACCAAACCCCGCCCCGATTCTTCAATCTCCACTGTGATTGGCGAAATTAATCCAGGCCTTCGAAAACTCCCAAAACGATTAGTCAGAGCAGTTGTCAATCTCCCAAAAAATCTATTTACAGTAGGTTGTGAGCGGATCAAGTGTATCCGTTCAGATTAAAGCTGGATCTTACTGTAACTAAAACCGTTTTCGAG
TTAGGGGGGTGAATTTTTTTTATAACTCATCCATTTTGTTTATATTAAGTTATATTAAGTCTGCATAATTAAGGGAGAGGCCACTTGAGTGACAGCTGGGTCTCGCTGGTCGCTGTCACTTCACCTCAGCTCATTCCGGCTGATTAGCCGCAGAACTCAGCATATATATTGTTTTATTTTATGTGGCTTTACAGTCAGTT
CCTTGACATGAAAAGGGAGAAATGAAAAGGGAAAAGACAACGCTCCAGTTCCATGTTTTCTTTAGCACCTTAAAAACAATACGTCAGTTGATTGACGTTGGCTTTATCCAATCATCGCTCGCAAAGCGTCAAGTCTGTGTTCGTTCGACCCAATCAGCCAATAAGAAGACTTTAAGACGCCATATGGAATTTCAATCGGC
GAAAGAAACTCCGTCTCGTCGGATCTCTTGAGGCAGCTAGCACTGAATGTGTTGTGTTCCGTTGGCGCTTGAATTTGAATCTGCTCTAAAACGCCAACGGCTGTCAATCACGCGCATTCGTATACTCGTTTTTTGCTTGCCAAACATATATATTTCACTTAATCTGTTTGATAAATTATATGAGCACTATTAATGGTGCA
GCGTTTTTTCTCTCTGGCTCTCGACTATTTTGACAAATACACACAGACGACGCACGCTCACACAGAGCCCAAAATAGGAGTTTGTGATTGGACCAGCCCAATGTCAATAAAGAAAAGAGCCAATGGGCTGCAGTGTCACATGGGCCGGCCCGGTCTGTCTGTCCGGGAAAAAAAAGCATCTACTTTCAGAGAGTCACAGA
CCATCGTGGCTCCTTACAGACCGTCTCCATCCTTCTGCATCGGTGCGGTTCAGTGCAATGGCTGCGCGCGTGCATACGGTGGTCTGCGGACGGACTCCCACGACGTCAATCAAACAAGTTCACCTACGCTTCACTCCTGAGCGCGAGGATTGGTTATGAAGTTGCATTATGTCTTGAAACATAAATTATGCTCTCCGCCA
ACAGCAAGCTGAACAGATCTTTTAATACCAGTTGCTTTGCACACGCCCTGTCTTGTTGATATGATTATACGAGTTACTATGGAGACATGTTAATACTTGGCTGTCAATCAATTCGGTGAGCAGGGAAACCACACTCCTATGTCACGTTGCAGTCCGCCTTAATGGGAGGGGCTTGGATCCTATTTAAAGCCAGGAAATTA
GTAAATAAAGACTTTTCTATATACGGAGGCTGTAATAAAGATCCACTAGCTTACTCTCCGCCTAAGGGTTAACGCTATTGGTACCGCATTTGATTGACAGCTGGATGAGCCAATAGGTGGCGTGTGACATTACCCTATTTTCGGGAATGCACTCGACGCTTGACAGGAAAGGTTAGTTGATCACGAAGACTTAACCACGG
TTAGATCAGAGGAACTTGTAGATGTGTGACTAGTCCGGGAGCAAGAGGGGGTGGACTATCAGCCTGGATGTCTTTGAAGGGGCCCAGTGGCCGTGAGCTGATGGATGGACTGTCGTTAACTGGATGGGTCATTTGGAATGGCTCTTTCTCAATGGGCTATTTCATCGGATATCATCCCAACCAGACACTATGAAAAGCCC
ATAATTGGCTGCTATCATATGTCAAAGTGCTATTCTAAGGCAAATGAAACAGCTCAGGCTTTACAAAGAGACTCCAGCTGAGAGCTTAAGACTGTCAGTCTCTCAATCAGTGCACTTTAAGAGCTCTATTGTCATTCCAATGACACAAAAACTGTTTAGATAGCCCTTTGGCAACACGAGTCAACAAGTTAAATAAAAAC
AGGGCCTGAACTTTAAGCTTGTCTTCCTCAAAAAATCATACACAAACAATCATGAAATCATGCAATTCAATGATAGACTGCATTCTTGATCACTGTCAGCTTACCCATCCATCATATGATGTCACTTCCTGGTCATAGAAAGATGTATTGCACACATTTTATGTAAATTTAATGCAAATGTGACAGGACTGACAGAGACA
AAGGACTTGTGAATGGCAGATTATCCTGCTGCTGCTTCTCCAAAAAGGTAGGTAATTACATATGACAGAAATGTGGATGATATGTCAAGATGATTGATGGGACGTAACGAAGGAACATAACGATCTGTAAACGAGGTAGTAGTATGTCCCATAGCTTGCATAGTATTCTGTTACACACTCAAAAGTATATACTTCTCCTT
TTCTCCTCTCGCGTGCGTTTTCTTTTTTCCCAGTCATTTTTCTGCAAGCCCCGCCCCTGACCTTCTCACTGTTTATTATGGTTACTACGGCTTTATGAGTGATATCTCGACTATCCAATCACAGGCTTCTTTTGGGTGTCAAGAGGTGGGGTTTTGTCGAAATACGGCTGTGCGGGTGGGGAAGGAATATCGCGGCTGGA
ATGACAAAGTAGAATATGGCACATCTGACGGGCAAAGCCGAGGGTTAGTACAGCTGATTTGACCCATAGATCTTTTGCAGATTCAGTGGCTGATTTACAGGGAGCTTTTTTTTACATTTTGTACATACAACCTTAGTTATCCCTAAGGTCTTTATTTTTTTAATCTACTGCTCTGTTATCACTCTTTTATTCATCCTCCC
CCTCCAGAGCCAATATTCACTTCACTCAACGCCAGAAGCAGCCTCACGTGCACGAGTCGTTTAGCTCTAGAAGGCTGTCAAAGTGGGCCATGATTGACAGGAACTCTTTCCACGCACTAATTGACGTGGAAAAAGTATGGAAGATGCAAATTATCTGGCATTTCATCGCCCCGTTTTCATAATCAGGAACGGTTCGAGAT
GGTCGTATGTAATAAATCATGAATCTTACTGTCCCAGACGGCTGGAGGTCTCTGGAAAGGACGTTTGAACCCGATGCAGAATGCAGATTGTCTCGCGCTGTCAGTCACAGGCGGTGGAAGTGCTGCGGCGCGCGCTGCTGCACAAACATTCCCGCAAGACGCCCCGAAAAACTTCTGCGGACAACTTGTGTGTGTGTACG
TCTAGTAGCTTCCTGAAGCTCGCATCAAGTGAACGACCGCCGGTGAGCGCCAAATGCTGATCTAAGTTCAGTCTGTGTAGCAGAGTCTCAGAGAGGAGTCTTGCATATGCACTCGAGAGCTGATCTGAGTTCAGTGTGTAGGAGCAGATTCTAACTAAGTGGGGGAGTCTTGCATTGCATATACACCGGAGGGCTGATCT
TTTTCCAAAACATGTTTTTTGCTCATAAAATCATACCTTTGCTGTAGTTGTTAATTAGTGTAACATTGCCAAGCTGGTCTGATCCTCTTTTTGAGTGACAGTAGAAAATCCCACTGTGGTCAAAACCTGTAAATCCAGTAGCCACCACTTCTTTTGTCTGTGGCCTCTGAAGATTGAAACTAGGGGTATCTGCACGAAGA
AAAGTCAGACAATTTTGGGTTATCTTCAAATATTTCAAACAGGAGAACTACTGAGAGCACTTAAAGTAGCGCAGTGGCTGCTATCCATCAAATCGAGACTGATGGGCTCATTAAGTTCAAAGAGACTCATAGACGTCCCATTAAACCTTTACAGTCAACTCTCAACACTTCAGAAGCCAAATGTGCCCCCCGACAGTCCA
ACAAACACAATAAAGTCATTCAACTGTAAGCAGTATTTACATATTCCAAAGCCATCACAGTTCATTTGCACCTTTCTCCCACATCCTCCCGATGGACAACGCCTGACAGCCTGATTGCTTTCCCATTCATATTCATGTAGCTTTTTTTTTTTCAAGCTTAACACATTACAATAAGTCAGGAGATGAGCAGTGTCAAAACA
CTTATTTCAAAGCACTTTATTGGACCTTTAATACACACAATTCTGTCATAATCTTAAATTTTCAAATATTAAATGTAACCTTATGTGTGCTGTCAATCATTCATGATAAAAAAAGACTTGATGCCACAGTGAAACCATTTCTGTTAAGAACCTTTTAGTAAACGGTTCTTAAGTACTGTAGTTTACATCCTAAACGAATG
GCTGTCGGATCTGCATAGACCAAGTGCTGTTGCTTAAGGCAGAGTATGGAGACCTCCTGCCAGCTCAACCTGCATGACAAAGGCAGGACTGATCTGTCAGGGGCCGCCTGTCAGGAGAGCTCACCTCCTGGGGCTCATAAGAGAGGCACGGGCCTGAGGTGGACACACCCTGAGACCCAAAACTGCAGGCCGTCCTGCTC
AACCTCTAGTCTAGACTGAAATTTCCGTTTGTTGTATCTTCAACTTGTTCTGTCTGAGAGGAAAAAATGCACACGTGGAAAAGAGACCAGTTGTTGATTGACAGTTAGACTAACCAATCGTTTTCGAAAGAAGTGACGTCGGGTCCCTTCATGAACGAATCGCTTGATGGAATGGGAGGAGATACCATCCAGTGATAAAA
ACAACATCCCATGTCTTATTTTTCTCAATTGTAAAGCAGCTCTCTATCTTAAGGGTGAGCATTTCGTTGTCGCGACATTAGGCGAGATCTTCTTGACATGACAGCATGACAATTACCTTATTCATACAGCCAAACCCAGCCGGATAGCCTAGCCAATTAGCATCGTAATTCAAAGCAAAAACACACGCGTGGTTTACGGA
TCCATGTGTGTCCATCCCTATCTGTGATTGGCTCTTGCGGCGTCCCGCCCTCCGCTCGAAGAACGTCATCCGATTCTTCCACATTTGTTTGGCTGCCGTGGGTGTCAATCAAAACACGACATGGCCGACATTAAAGTGCAGTAAAGCTGGTGGTAGGACCGAAGAAGCAAAGATTCAATAAGACAACCGAACAGGTAAAA
ATTTATGCTTTAAGACTATCCCTTTCTCCCAATTAAAACGGGGTTGTGTATAAAAGAATCGCCCTGAGGCTAAATTAATTTGAGGTCTACTATATCAAAGCATCAAGGTGTCAGTCAAAGACGCATAGCCTGATATTGATTTGGTAGAGATAAAAATGGTTTCACATAGTAGAGTTGGGAATTGGTTTATGAGTAACAGA
GCGAATGACAGCAAGAATGGAGAACATGGCTGATGGTGCTGTCAGGCCAGTAGTAACTGATTAAAATCCCAAATGCCATTAGAGGCGACAAGGCAGTATGTGTCCCACTGATGGATGACGTGTTAACAGCCTGACGCATGCAGCGATCGTAAAGAAGAGATGGGTGATGGACGGGGATCGTTTTCACCACATTCTGCTGC
TACCCTTAAAGACCTTTCTTGGAACGTGACAATGGCTATGTTTTTAAGCTTAAAATGAGATGGCAATTAAATAAACGAGACCGGACACCCGCTGAGTGACAGCCTGCTTCAGGTATGTGGAAGGCAAGGTCTTAATAAGATCATGACACACACTGACACTCACTTAATTACCTGTTTGTTCCTCACCCCGCACACACACA
TTGATTGGGCTGATTCGTGTCTCATAAATGTCCAGTTTGTTTTAAATTAGACTGCTAAAAGATGCGCTCCGATTCGAGAGTCTTTGGCTCCTTCGATGACTGACAGCTCCGGGCTTTCGATGTGGAGGTAGGCGGAGCGTAGTGCTCGTCTTCTCATTAATATTCATTAGCTGTTATAAACGGCTAATTGTCATTTCTAC
TGTTTTGATCTGTTTTGCAAAGAAGCCAACAAACGAAGGCAGAGCGCATTATTCTCACCTGACGCCGCCATGTTGGAGAGTGTTCTGGCGGAAAAGTCCCGGATGAAGGCGTCAGGGGTTTGTCACGGGGGCGGACAGACAGGCATCTCACACACACGAGAACATGACCGAGAAGTTGTTAGAGGATGTGAAAGCTGCTA
CTGCCCGCCTACTCAGTGATTAAGCACTGCCTTTTAGAGACGTTTACAGATCATTCATTGGCGGACACGATGCAGGTACCGCCACAATTGGTCGAAGCACCCGTCAATCAAATTCTTCACAGCAGAGGGGGGTTAATGGAACGGCGAGCAGAGATAGAAACGAAACTCACCACGAGCTCACATGTTAAGAAATGACGTCG
CTACTTGAACGCCTGAACGCTTGCACAACTGTGAACTGTGAACTGCTCGCGTCACAACTAATACGAGACACGCGGAAGCGCGTTCGATTGGACAATTTGCCTGTCAGTCATAACAGACGTGTTCTGATTGGCCCACATGTATCCAACCGTGAGCACATTCCAGTGAGCGAAGGCACTGAGCCAAATGAATCACGCCAAGA
TCAAATGATTTGTTATTTGGTGCATGGCAGAGCGCTCTAGGGAACGTGGATTGGACAACGTTGTTAAAAGCGGACACCTTATTGGATGTTCAAAACGTCAGTCATGTTCAAAACGTGCGCTTATTGGAAAGCGTGTTGTAATTACCACCCATCATCCACGAAAATGAGTTCTATTGGACCCGCTGAGAACATGATAAGCA
ATGCGGCGGCACGCTTTGAATATTACCCGCCTACTATTATATGATAGGTGTGTTCTGAAATACGTCACAATGAAGCTCCGTTTGATTGGAGCAGGCTCACGTCTGTCAAACCTATGTTCAAATTACCGGAACTGCAACCTCTGCCATCAAGATCACTGCTGAGCACGTGGCGACAGCTGAAACAAATGCCGAACACGCCT
TTATCGTCAGGGGGACAATAAGCTGATCAGAATCACACGCTGCACACATGGGCCGCGAATGTTGATACGCCGTCGACCAATCAGAGAGCGTCTCCTGTCAGGGCTCAGCCAATAGAACGCGAGCGACGAAACACAATGAACGGAGCTATGTACCGGTGCTGAAAACACACTGGAGTGGTGCATGTATCTCACAGTGCAAC
CAGTTGGCTGTAATCAGACTGACTGACTGCGAGAGCAAGAGCGCAAAAGATGATGATGATGAGGATGATGACGGGTGTGATGAATGTGAAATGATTGACGCAGGCGTATTTAACTTTCTTTTACCCTCAATAATTTGCTGGAGTCACGTGTCTCTGAGCATGTGCATGTGTCCGGTTGTGTTTGAGAGCATCGGTGTGAG
ATAGATGCATCATTATTCCTGATGTATATCACAAACATATTCTGAAATGTCCCCTGCACAGGCGTTCTGGTTACCCACCATTGATGATTGATGGGCAGCTGTCATCAGTCGGCCTGTGATGTTCTTCCAGCAGGTGGCGTCATTCACCCTTCTCTTGGCACACATGAAGATGTTCACCGTGGGAATTTTGGACTGTAAAT
AACCGGAGATCTCCTGCTTTAGCTGTGAGGTGACAATCATCCCACTGAGCAGCTGTGACACCCCACTTTACACCTCCATTACGTTCACTGTCTTTGTCACTGGAACCTATCAATCACTCCACTGCAGATTAATCTCACGAGAGGTTAATCTATTTCCTGACAAATACACTTGTCAGCATCTGTGACCTATCCCGCTACCG
AGAGTTGTCAATGGGTCCCGGGTAGAGATTGTGCTCTCCAACATTGTACAAATCCCAGCTGTCAAAGCCAACATATTTCTTCCACTGTTTGAACCACCGGCTGTCAATCAAATACCTAAACAAATGAAACAATAGCTGGAGATCAGTGAAGAGTCAGAGGGAACAGACAATTAATGTGTTTCTCCTAAATTATGAGCGCA
GGGCTTTTGCCTTTAGAGCTCATGCTTGGCTTTAGTGGGCGGGGTTTGCTTGTCTGTCAACATGAACTGGAAAGAGGCAGTAATCCATTGGCTTGTCAAGCTGTCAATCAGCTTAGCGTAGCATGAGGTATTATGCATTTATGCAGAGGATAAAAGCTGCTCTCTTAATCAGGGAATGTTTTTCTCTTCAGTTTGCAATG
CTTCAATTTTACCTTGCTCTTTTTTGCCTCACTGGAAATTCGCGCTCAGCTTCTGTGAACCTTAAACACCGCCCACGATTATTTGATTGATCATCTGTCATTCTGACATTGATTAGCGATGTTAACCCCGCCCACTTTAATTAAACAGGTTATTTGTCATTTTGACAAAATGTATAGTGACAAGTTCTTTTTGTTTGTTT
TGCCATACTTCCTGTCAACAAACCAGCCCCTCCCTGATGCCCAACGCTGAGTGGTCCTCTGCCCGCGACGTCATTACGTAGAAGGCGATTGGGTAATGAAGGCGTCAGTCACACACGCTGTGAGATGTCGTGGCAGATGAACTGAAAGCAGCCTCGCATATCTGAGCCAATGAGAAAATCACATGTGTGATTGTGATGCG
TACCCTTCAGGGGGGTAAATTATTTTATAACTCATTCGTTTCTTTTATATTAAGTTATATTAAGTCTGCATAATTAAGGGCGTGGCCACTTGAGTGACAGCTAGGTCTCACTGGTAGCCATCACTTCACCTCAGCTGATTCTGGCTGATCATTCGGCATATACAACGTATTTTGCGATGACACATGAACAAAAAGGTGAC
ACCCCGACTCGTTCAGCAAAAGAGGCGAGTTCGTACAGTGGAACTAACCAATTGGATGCTGGTTCGCAGCTGACACTCGAATACTATTGGCTGGAACAACAGTCAATCTTAACAGGGAAAACGAGTCAGTAGGAAAAGAATCATTTTCAAGATTTATTTACGATTCACGAGTAAACGACGTAATTATACCAATACAAATT
ATGTAAAAATGACTGTCTTCACAGCGACGGGAAGCGTTTCGTTTCTCTCAGACTCCCGCTAGTCGTCACTGCTGGTTTAAAGAGAGCTCCAGCTTTGACTGACGTGTCTGACACACCCGATGACGTCGTGACGGTTATTGCGTTTGACAACACAAGTCAAGGTAACGATGCGTTTTCTAATGTTTGTCATTCAAAAATGA
TATAGACTATCTTTTGTGTGATTGTGTGACTTCAGACTGTTTTTTTTTTATAATCACAATTTGCAGACAGAGTAATTTAGTCAACAGTGGGTTGATTGACAGGGATCAGTCATGGTTACTCTTCAGCACCACGGACAGCGCCTCGTTTACCTTAAATGACTCCATACTGGCGATTTTCCTGGCTGATTATTTTACGTCCA
ATATTGGACCAATTAGAGCGATTTTCAGACCGACCGCAACTTTACATAGGAGTGCAGTCCCCCCGCCCACCGAATTGATTGACAGCTGTGCGCATTAACATGTTCCGGTAGTCACATGTATATGTCAACAAGACCAGGCAGACATACGCAAAGCAACCAGGAATAAAAGGTCTGTTCTGTTCGCTAGGATCAGCAATCAT
ATTATTTTCAGCCTACCGTTTCACCTGACCCGCATGGTCTTTGTTTATAACCAAATCAACTAAATAAATGAAGATAAAAGTTAAGCACAAATTCCCACCTGTCAATCACTTTATCCGCTGGACTCTGGCATGAATAGGCAGAGTGATCTGTGTTGTTTTAATGGCATCGACAAACTTGGTTGGTAAAAATGTGCACAACC
CATGGATATGGGAAGCGAGAAGACTCCGCCCCCTGGAATGCGCTCCGTATATGGTACGGGTGGGCGTGCACCGAGACGCGTGGGCGCTTTGATTGACGGCCCCCACACCTGTTCAATGAGTTTCGGATGTTTGCCCATGTTCATTTGCACAATAGTAATTTTAGACGATTGGGTACGGTATCAGTTCAAAGAGAGTGCTT
TAATTTAATTAACTGTTTTTTAAAATTATGATCCTACCGTAAATGTTCCCGCTGAGACACGATCGGCCAATCACACGCCGCTTCCTCCTTTACGTCATCTGACAGGTAGAAGTACTAGGAAGTAAACGACAACAGAAATGGCGAGAAAGTCGCTCAAATTTAGCCACTACTCTAAAATGTTACTCAATTTGATTCTATAT
TATTGTTTAAGATATTGTGAATTGATTGGACCGTGGGATCATTATGGCTTGCTATTGGTCGATCTCATGTGTCAGTTTGACAGGTTGACCCGCCCATGCGGCAAAAAAAAACATGTAAATTAATCAGAGATGTTGTTTTGGTGTAGATTACTGTTACTTTTTGTATTAATAATCTGCACGAATAACCTGCATTTAAAACA
AACTGAACTTTTTAAGTCCCGCCTCCTCAGTATGGCTCTAGTTTCTCATTGGTAATTTCCCCTGAAACACTCCCACCTTATTGGCTGTTTAATGTGTCTGTTTGCGTTCCTGCACAGCAGATGAACTTCGCTGAAGCCGATTTTTAACAACGGTGCTGCTCGATGAGCGATATTGGAAACTGATCAACCCTGGCATGGCA
ATGTACTCGCGCAAATGAATCAAATTCGCACAAACAAAACAACAAACGCTACGTGTGACAGGCCCGATGACGTCACGGGCATCAGTCACAAGCGTCCATCAGGAAAGAGTGTGTGTGTGTGTGTGTGTGAGTGTGTGTGTGTTTGCAGCAGTGACAGAACCTCAGCTTTTCAGACCAAGCGACCAACCTACCCAGCAGCA
CAAGTGCTGCTGTTCGTGCTGATCAAGGACGAGGACAAGGCCTGTACGGCCGCCGGAATCTACGTCATAGGCCGGCGCACAGACTTATTGGCCGGCAAACACGTCAATCATTATAGTTGTGTTGGATTTTAACCAATCACCGAGCACAAATTTAAAACCTCAATTTCTTATTTTGAGGCAGATATATTTTGAAGAAAGAA
CCACCTCACATTTGTAATACAGCGTGACAGAGCGGAAACATTTCTATACGTCATGACGTGACTCACTTTCCCGTGACGTGATGATGTCATGCGGCCTGGGTTAGAGAAGAGGAAGCAGAAAACAACAACAAGCCTGTTGGGTTCAGTGACAGCCAGAAGCCACACCGAGGTGACCAGTCTACCCTAGTGTCAAAAACCAC
TTATGCGCATGGGACAGAAGTTAGCGAGCGGTTACTCCTGACGAGTCTTAGCATGCCTGGGCCGATGGGACATCTGTTAGCACAGCTCAATCACTCCCTGTCGCCTCAAACACACGGGCCGCATTTGTTTAAAACGCTCATCCATCTTTCTTTGAGCGATGGTGATTACAGCTCAACTGACTGCTGGAGATCATGAAACC
CGCTAATGGGTTTTATAATTTTTCCTTCATAGTGTGTCCCATACGAGCCAATCATCGAGAAAAGATGTGACGTTTACAATATGATTGGTCCGGCTTAGAGTGACGCACCGGCGTCTTGATGCCTTGTAGTTTTCCACTCACTGACAATGATCTGATCGCTGATTGGCTTAAATCCTGCTCTCACTGCATATCAGCCAATC
AACCTGCCTGCGCTCCTCATGTTAATTTCTCCCTCCTGCAATTATCACCATATAAGGTTACACAGAGAGACCAAACTGCTCCACTATTGATATGTTGCAGCTGTCCGTCAATTTGCTAACACAAAGGACAGCAATTACAGGTTTTCATATGCAAAAAAAAGCAAAAAAAGGAAAAACATCAGACAAGAGCAGATTCTGAA
AGTTAGCGGTGTGCTATTAGCGGTTAGCCTGGATAGCGAAGCTGGCCTAGCATTAAAGCGATAATCAATGAAGCTGCAGTGCTAACGCGCTACTCGCTGACAGTTTGACTGATTTGCTGACATCCAGCTGATGTGGGATTGTGAAAAATAAATCTCGCTTAAGAAAATCAATCACACCACAACGTACATAATTACAAATA
TTAAGTACAGTAGCTCAATCCCAGCGTCTTTTCTCCTCTGTGGCACAAAATGGGCGTGGCTTATGAGAAGTCTCCGCCCCCCGCCGTGTTGATTGACGCCCAGCAGTGGCCCCTCCTTAAACTTTTTTTTTCCCTCCTTCGTTTTCCACTGAAGTGCGTGAATTTCATACCAAACCCATACTTCGCATTCCACCTTTACT
AACCACGCTAACTGGGCAAACGAGACGTAGGTGTGAAAACACCCTAAAACTGCATCTGTCAGTGTTGTTCATTCTCTCGCATCGGAACTGAGTGATTGACAGCTGATATTAACCAATCCATTCCTGTTCTGTTCTAGCGCAGTGGGCCAATAAGAAGAGCTTGAAGGCGGGAAAGCATTGCGGGCTGTGTTTACAGCAGC
TCATTGTTGTCTCACTAGGAAACAGTGTGGCTTATCAAACGCAGCCTGGTAATTGCATATTAATCATCCCAGAGCAACATCAATCTGATCTTGGTGACACTGCAGCTCCAGATCATGTAAAAAGTGTGACCTAAAGCAAATGCAAATCTTGAGGGTGTGCCCCGTTAGTCATGCAAAAGGATGTTTTGTGTTGTGATAGG
TCTGTCATTAAATGGCGAAAACATCACAACTTTTTCGTTCAGGATTAATTGGCCCTCAGAACAGACGGACGGATTTGTGATTGGTCCATCGCTCTGACAGCGACCAATCAACTCCAGCTTGTTTGCTCTGACGTCACCTCCACCCAGATTTTTAACGCCCACAAGCGGCTCGTGTGAATATAGTGTTGAGAGTCCAAAGC
AAGGCTGTTTGTGTGTGTCTGAAGCTCTTCGGAAGCATCTGCTTATTGAATTGCTGCACTTCTGACCTCTGTGAGGCTAATTGATTGGCTGGCTGATCCATCAATCACCCAGCGGCTGCTATGATTGGCTGATTCTGCTCGATTTTGGAACTGGATAGGAGCCTGTTGAAATGTTAATGTGAGTGTTTCGCCAGCGCACA
CTGAATATGCGAATATAACACCAACAATGTTGCTCGCTTCATGCAATATTCATACACGATTCTCCATATATAGAGCTGAATCAGGACCCGTCAGTCAAAATAACTGTTTCCAAACACTTCAGGGCGAGCACGAAGTTAAACAAGCACACATTAATGCGCGATGTAAACTCGTTTTCGTACCTTTAATACTTATTCCAAGT
GCCACATAAAACAACACAGAAATACGATAAATATGCCGAGTTCAGTGGCTAATCTGCAGGATTCAGCTGAGGTGACGTGACGGCGACCAACAAGACCTAGCTGTCAATCATGTGGCCACGCCCTTAATTATGCAAACTTAATATAACCTAATATAAAGGAAACGGATGAGTTATAAAAAAATTCACCCCCTCACAGTTGT
ATGAAAAACACCTTCAATAACATCATTTGTGTCTTTATGCAAATGACCCGGTGTGTTACTCCTGCTGATTGGTCCTCCAGCACTGATCTGCTGTCAGCTGAAGTTCATGCGTGTGTGTGTGTGTGTGTTTTTGTGTGTGTGTGTGTGTGTGTGTGTGTGTGTGTGTGTGTGTGTGTGTGTGTGTGTGTGTGTGTGTGTGT
GCGGCCTGCTCCGGTATATACAGAGCTCTTTATTAACACCTGTGTTAAATGTAAGGGTTTGTGTATTCGATGAAGTGATAATAAGCGGTGACGGATGGCTGACAGCTGTCATCTGTTTGTTTTGAAGCGATTGTGAGGCTGGAATTAGCTGTCAAACAAACATGTCTCAGATTGATTCGCGCCAAAGCTTGGAAAACGTC
GTGCAGTGATGGTGCAGGGATACGGAGACACGCGCTTGGCACAGCGCCGCTTTGATTGGCCGGTGTCTGGCGGGAGGCGGGGACTGTGTGATTGACACTCGCATCAGCACCGCTGCTCTACATTTACAAAAGTACAATCACACGATGAAAACAGCGCAGATCACATCTGCAAGCTGTTTATTATTAATGTTACTTTTCTT
GCCCCCCGCGCTCAGCGCGGATGCTCATTGGATGTCTCTAAGCAGAAGAATGTCCACCGCCCAGCCTCATTGGACCAGGCGGCCGACCATCTCCTGTCAGTTCCTCGTGATTTGCGTTAGGTTGCGCCTCAAGATCCTTCCCCCGGAGTTCGGTTGGAGTCTCTCTATAAATGTCCCCGGGAGTTTCCGAAATCCACACT
CGGCTCTATAAAGCACGTCTCTGGTTGGCTCTTCTCAGTCACGTGACAGATCCCGCTGCCCCGCCCCTCAGCCGAACTGAGGCTGTTTGAGTGACAGTTGGAGCTCGAGCACCGTCCGGTAAACTACGGGAACATCGAGGCACCTGCGCTCTCCGGTAAGACCGAAAAACACACATTTATGAGAAGCAAAATGACTGAAT
CACAGTAAATCTTCGGAACTGATGAATGGTCCTGCGTAGTGCGTCGCTCTTCAGTCAGTGCTGCTGCTGCTGTTCTCAGATCAGTTCCTCCGCTGCGGCTCCTTCAGGGAAACCCGCATCATCTCTGATCCCCGATCAGCGACTCGTGATGGGCGTGTCCTGCGCGCGGTCCCGCCCCCTGCCTGCGTCACCACAGCTGC
GTTCATTAATGTTTGCAGTTTGCGACGGAACCACGAGCCGGAAGTCCCGTCTTTCACAACTTCCTTTTAACAATAGCGATCCGTGATTGGCTGACGCGCCGTCCGTCATCACGCTCTCTGTCATGCGTCAGCGCGAGCCGTGTGGACGAGCACGTGAAAACTCGAGCGAGCAGTGTGTGTTTACTACTCCACATCAGATG
CCCTGTTTTCCTCTCTCTCTTTCTCTCTCTCTGTGTGTGTATTACCCCGTTTTGTCCTTTCTGGAGCCACTGACAAAAAAAACGCACAAAAAATATGGAGCCGTCAATCAAATAAGTCGACTACAGTTATGGATGGGGGAGCGCGGAGTAAGGCGTCGAGCTCTAGTCAGCACTGCTGCCTTATTTAAGCGCTTTTATAT
GCACTGAAATAAGCCCCGCCCCGCTCTGCATATCCTCCAATCTCATTGGCTACATTTCAGCAAGCTGGTGAAACACGCGGTAGCGATTGGTGGATGAAGACGTCCATCGTGTTTCTTTAACTCAAATCCTCGCTTGATTGGTTAAGGCAGGATTTGTTTAGAATCCTCCCACAGAGCTGTAATCGCTTTACAAAAGCCTT
GTTGTATAATATACATTTTTTAAAGGCTTTTGGGTGAGCTGTCGGTTTATTTATGTAATTCAAACAAAAAAAAATACAATCCGAGCCACATGGCCTGAAGATTGACGCGTTTACTGTGACGTTGCGTTTTAGCTCCGCCTTGAGTATTTCAACTAGGTCGTCTAAGTGACTGTAAAGCCTCTTGTACAAAACCCGAACCC
GATTGAAAAAGGTCCATTGCCAAAAACTTGTATATTACTATTATATTTAAAGCATTTTGGGTGAACTGTCCTTTTAAATGCAATTATTTAAAAAGATTGACACGCCTAATGTGGCGTTGTAGCTCCGCCTTACGGGTTTCAACTAGGTCGTCTAAGCGACTGTAAAAGTTCTACGGTGTTGCGCTAATGTACATTTCTGA
AGATTATAAGAACTCTCGTGTACAGACCAGAGAAGCTTTATAGTCGCTTAGACGACCTAGTTGAAGCCCTCAAGGTGGAGCTACAACGCCACAATAGGCGTGTCAATCTCCAGGCCTCGTGGCTCGGATTGTAGTTTACTTTTTGAATTTCTAATTTAAAGAAACAGTTCACCCAAAAAACTTAAATAATTTTGCTATAT
AGCTTCAGAATGTACAGTCTAGCGATATTGGATAAGCTTTACAGGCACTTAGACGACCTAGTTGAAACACTCAAGGCGGAGTTACCAACGTCACAATAGGCGTGTCAATCTCCAGGCCCCGTGGCTTGGATTGTAGTTCGCTTTTTGAATAATGTATTTAAAGACACAGTTCACCCAAGAATCTTAAAAAATATTATATA
TTTTTATTATTATAAAAACACCGGCTTTGCTGTGTGAAGTGGACAGAGAGGTTAGGCTAAGATGAAGTGTTTAAAGATCATCCGGCTGACAGAAATGACAGGTGACGTTAGTTGGAACTCGTGCCGAAGTGAGTGACGTCAGCCAAGACGACTGATTGATCTCTGCAAGCTGCAGATTTGTGGTGTCAAAATCAAAGACG
AAGCGAATGTTTATCTAAATAGCTTTTATGAATATATGTGCGTAATCTGACGTAAACGGTATGGAAGAATCTGGGCTTGAGTTTGACTGACAGGATAAACTCCATGGAAACCGCAGAGGAAACGACAACAAACTCAAGTCAGCAGTCAACATGAGGTGAGTTTCTGCTCTGCTTTTAGTTCTGCTGTCAGTCAGAGATCA
TTGCCACTTTGAGCAGTGTTTATCATTCAGCGCCGAAATGGCTCATTATTGAATTCAGCTGCTGAGCACAGATTAAACCGTGAACGTGATGAATGGAGCTGTCAGTCACTCCCTCAAACCAACAGTACAGTCAAGAGAGGTTTAATTGCCTCCACTGCTCTCTGGCCCCTCTGTCTCACACACGGGCCCTCTCCTCGCAC
GTTACAACAAAGCATGACAGTTCATGGTGCTTCCAGAATACACAATGCAGCTGAAGCCCTACAGGAACATCCTGAGGAACTCAGCGCTTTTGTTTTGAGTGACACCTATCAGCTTCTGTGGGCCGTTCACACCTGGTTTTAAGATGCGTTTATGTTGAGCTGATCTACAAGTGGACAAAGGAGATGCATTAGCATTCACA
ATACAGTCAGGTAGCCATGAACATCTCCAAGGCTTCAAACCGCAACGCCCAATCAGATTCGAGCTGTCAAATACGTCACGCCTACATCATAATGCTGTAAAAGCAGTACGCCGCTTGGCATATTTATTTTTTTGCGACAATTGTGGCTGAATAAAGGCAAACAGCAGTACATGTGGTTCATTTCCGCGGAGATTATGAAA
TGACTCTCTGTTCCAGCTTCTGACCGTGTCTGTGTGTGTCGATTTGCTTTCTCTTAATAAATCTGGGACCGCGTGCACGGTTCTGTCCCTCTTTTCTGACTGACAGCACCATCAGCCAATGAAGCTGCAGCGGTATATTTATTTAGATCTCATCGACCAATCCGAACACAGAAGGGGCGGAGCGTGTGTGTCTGGAGGCG
CAGGCCCGGAGACCCCTGTCGGTAACATGTTAACTCCGCCCACTCAGGACGACTAATCTATCGTCACCCTGACCCCGCCCACTAAGGAAAACGGATCTATCCTTCACTGACAGATGATCAACCGCACATGTTATCGCTTTCTTCTCACGAGTTAACAATTAACCGAGCTGCTGTTTAATGCTGTATAATGTCTCTGTTTA
TCTTTCGTGAGTGCAGCTTGCACCCTCGCTGTTCTCGTGTAAACCCACCAGAGGCCGCTGTCGAACGGTCGTCTGTCTGACTGACTGAATGATTGACTGGGCGATTGACCAATCGACTTACCCACCCTCCTCCTTCCCTAAACCCAACCAACAATTTGCAAAAGCCGTCCAGAAAATGAAAAGCCCTCGTCAAATTTTTA
GCTCGTGCAGGCGGAAAGGAAGCGGAAAGGCGGAGAAAACGGGGAAAATGACACAGCCGGTGATGTCACACGCGAGGAGCGAACCGAAAGGCTGAAAAGCACGTCAATCACTACGACGAGGGCGGGGTCTGTGCTCTTTCTTACGATTGATATTATATTTTATGAATAAAGTATACATTATTTTTTAAAATATATTACGA
TCTTTTACTTTATTTGTTAGAAAACAACTATGAGGAAGCATCCATAGCTTTGTCTTATTATGAAGCATGGATATTCTGTAGTGAGTGAGTGACGCAGCAGTGACGCGGCGCGTCTCTAATAAGGATCCGCTCAGTCAGTAAAGCGCAGGTCAAACACACCACAACACACAGACTCACTCACTCCCTGACACTTTATATCA
TACAAGCCAAGCTGCATCGCATTGCTAAAATATCACCTTTAAGACCCGACAATCCTCGGACATTCTGTTATTTGTGTGTGCGCAAAAGCAGCGTCAATCATCCGAGGAAAAGAAATGTGAGGCTAAAAACAAAGGCCTGTGGTTTTAAACAGTGTAGATGTATTCTCCATGGGGTGATGGTGTGGTTTGAGTGGTGTGGC
GTCTCGGCGTTTTCTGCTTCCTTCAGGACCATGTGTTGTGAACAGCTCCGGTCTTCATCCTGCAGGAGCTTCTTAAAGGCGAGGTTCACTCGACCGACAGGTGGCCCGTCAATTTCAACAGCGTCGATGACGTCACTGAGATTGAAAAGCGCGAACGCCCATTACGTCACCGTAATTATAATTAGCGGTAAAAATAATAG
TGTTAAGGAAAATACTTTTTAGTGTGTAACACAGAGTATGCAAGCTTTAGGGCATGCTAGCTCCCCATTAACAGATCGTTATGTTGCTTAGTTATAAGCCCTGTCAATCCACACATCATCCACGTTTCTTTTATATTTATTTCCTACCTTTTTGGAGAAGCAGCAGCAGGTCAATCTCCCATTCACGAGCCTTTCATGCA
TCAAACGCGTGCTGGCTGTTTTCTTTTCAGTGATAAAGTACGGCAATTTCGCATCGATTTAATTCGCTAATGTTTTCTGATTGAAAACATCACTTGAGTGACGCGCGGGTGTGTGACGTCACCAACACTCGTGTTTTTGTTGTCGGTGATGCTTGGAAAAAAGTAAAAAGTTGTTTGAAACTGCGCAATTTATTGGAGAG
GATTCAAACATGCCCGGCGGATCACTAAACGCCACAACCAAACACCGAATGGATGCGTGTCAGCGGACAGCCAATCATTGACTGGCTAGCAAAGAAAAGTGGAATGTTAGAAGCTCTGCTATTGGGCTTGGGGCTGTCTGTAACTCGAGATGGGCGTGGACGCCACGTTGCAAGATGACACGCAGAAGCGCCTTGGATGC
CGGCTCACAGTCTGCCACAGACACTGAGTCTCCTCTCTCCGTTTACCGTGTTAGCGCTGCCAGCACGGCGCATCACGATCAATCACAGTCGCTGCGTCACTGGCAGCTGTCAATCATTTCATCACGCATTGATGGGTTAGTTTTCCATCAAATTACATTTACAAAGAACGGATAGATGTCCAAAATACCAGCTTGGACAC
TATTTTATAACTCAACAGATGCAAATCAATGCACGTAAATCAATAACAAATATTATGATTTGAAATAAGTGTTTATTATTTTGCGCTTAGCAATAACTGACAAGCGTTCCATCGAATGGCGAAGGAGAACTTGTACGTAAACACGCCCCAAAATGGCAAAAGCCAATGAGAGCGACGCACAGAGGCGGAACCACAGCAGG
TTTTATGCCATATTTTGCAGTAGGCCGCAACGAGATGGGTTAAAGCCACCAAGAAATCAACCTCGACTAACTCATACTTAAGGGTGTGATCAACCTGTCACTCAAATGTGATTTAGCAGTTGCAAACAAGTCATCCAATCATATCCTAACTAAATTAAACCCTGCCCTACATTTTTCAACATTCACTTAAATATGTCACA
TTTATGACGATGATGTGGGTGAATTTTTTTTTATAACTCATCAGTTTCGTTTTTATTCAGTTATATTAAGTCTGCATAATTAAGGACGTGGCCACTTGAGTGACAGCTTGGTCTCACTGGTCGCCGTCATGTCATTCTGCCTGAGTAGCCGCTGAACTCTGCATTTTTGTGTCGCTTTATGTGGCTTTACACAGTCAATT
ATATATCACACAGCCCCATGAGCAAACGTGTTATTAGACGGGGGTTTCACATCTGGTAGGCCAACAGCGTGGCAGAGTTCAGACATCTGGTTGTTGTGACTGAGTGACATTTCTGTGAACCAATCAAACGCCTCGGAACTTATGAGAAGTAAAGCCATGGAAGTGTATTTATGGATTCAAAGAGGAAACGATGAGGTAAT
TGCCATTCACTATTGTTGGGAATACAAAGCGTCATTCTCCCTGTCGCTATGACAGCGTAACGTTTGCAAACTGAAGCAAGCTCTCTCATTGGTTAAAGCCCGCGTCAATCATGTTTGATATTCAAATATTTACAGCGCTCTCATTGGCGGTTGCTAAAATCATGCTGTTTTTAGGGTATTGTTTACAGTTTATTACTATT
TAAAAACAGAGCAGGGGTGTTTCTTTAGTGACATGGCTTTGACTCACACGCTGAAAATGGCGGACGTGAAACAACAAACTGAGGATATGGTGACCCGTGCCTGTCAATCAATATTGGTGGGCGGGGAGACAGTACTCCTACGTCAAATTGAGGTCGATCTAAAAACCACTGTAATTGGTCCACCGTTTTTATGTTAATAA
CACCCTTACAACTTCATCAACCCAAAAAAACACTCCTTAAGACTATGCGTAACGTGTGTGTGTGTGTGTGTGTGTGCAGGGAGCGCCTGTCTGTCACACTGAATCACACACGCAGTTCGTCATGAGAACCAGTTCTTCCAGTAATATCAGACAACCGTAAACGTGTTGTGAAGCTCTTTTTCCAAAACGTTTAACCCCAA
TTTGAATCTACTCCTCTCAAAACAAACCGGCTTATGTCTTTTGCCTGATTTTGCTTGTTGCCAGGCTCATTAACAGCGCGGGAAGTGGCTTTGATTGACAGGTGAATCTGCCCTGCTGTATTTTGCTTTTTTGACAGGCCCTCATCTGAGCCGGCACATTTGTCCGCGTCACAGAGATTGCTTTCAGGCTTACTGCTGAC
ACATATAAATGACTCATTCTTGAAAAAATGCATTAGAGCTGTGTGCATGAGCACATTTGAATAATGTCGGGCTGTAAACAGGTTTGGGCTTGATAAAGCTGTCAATCAAAATGTACCTGTCGGACTCGGGACCTATCGGGTATAATTTTTATGGCCCGATGACAGCTCTCTGCTTTCCCGCTGCTGTTCCGCGGGAGCCG
TCCCAGTAAGCCTCTGTAAGCCGCTTCAAAGCCCAGAGGATCAAACCTGCTGCTATAATAAAGAGTCACGACTGGTGATTGACGCATTCTCGCTTTAGCCGAGTGTAAATGCTCCACTAATGTCAGCCAGTGTGTTTTTTGACAGTCCTTGACGGACACACTGCATTGACGACTCTCATGTGTCTGTCTGGTGTAGCTGA
CACACACACACACACACACACACACACACACACACACACACGCTCTCTCTCTCTTTCATAGCCTGAACTACAGAAGCCCGATGAGTGACAGAGCTTCACAGTAGCAGTGAGGGCTGCTCTGGAGAGGAGGGGTGCTGGGATCTGTCTGTCTGTCTGTCTGCTGTACGCTACACTAATGAGATTATTCAACTCGTAAAGCT
GAAAATGCTTAACCTAAAGTTGATTTTCCCCCTTTTCAAACCTTAAGTCACGTAGTTGTGTGTTTATTTTACTTCAGCTTAACATGCTAATGAGAGGGTGTCTGTCAATCATCTTTAAGCCATCATTAGTTGATCGTTAGAAAAATGTTGCATTCGATTTTTTTTATAGATGGTTGATAGACAGCCTCATAAGCAAGATG
CAGAGTTACAGTAAGCCATGTTTGTTTGGCACACTGTAACCTGACACTTTCCTGTCATTGAGCCCAGTGGACGGCAATGTGCGGCAGACTTCACCTGTCAGCCAGCCGCAGCGACTTCTGCGTTTTGAATCTCGGAAACTGCGCGATGACGTCATCTTAAAGATGAAAGATTGAAGCTCAGACGCCGCTCTGCTACATTA
CTGCATTTGCGCTCTGACTTGGAGAAGCGCTCGCGCACGGGACCTACCGGAGAGGCTCAGGGATGTTCTCGTGGATTACGGACACAATGATTGACGTGGAAGCTCCAGAACGGTGAACGACCCGCGTGCGCAACAATGCAGCGAATTTTCCAGAGGAGACGGATCCGCACGCTGCGCTGGGTCTGGTCGCTGATGGCCGT
TAATTTGGAGCGGGAGCGCGCGCGCGGTTGGGGGGCTTGACCGTGACCGCGCGTTTTCTGCTTGACCTTTACCTGGGAATGAAAGAAGCAGCGCCGCTGACAGGCGTCTCTGAATGATTCAATCACTTGTAATCGATGTAAGTCGATTTAAAGCGATCAGCAGTGGGCGCTGGTTTTCACACGGGTTTTTCTCACTACAA
TTTTCACTATTCAATCGTTTGCATTCGCCACGGTAACTAAAGCTCCCTGTCATCTGACAGCGGAAAGTCTTGAGTGATTGACAGCTGATATGAACTGATATAGCGACATGAAAGAGCGATTCAGCACGTTTTTAGAAGGAAAAAAAAACAACAACAGGTCGCACTACAACCACTTTATGCAGTCGCACAAATGCTCGCAA
AGAGCTAAACAGATGTTTTGATGTGAGTTGCTTTGCACAAGACCTGTCTTGTTGATATAATTATACACATTACTACAGAGACATGTTAATACGCAGCTGTCAATCAATTCGGTGGACTGGGAAATCACACTTCTACGCCATGTTGTGGTGGGCTTCAAAATGGGAAGGATTTGGAGTCTATTTTAATATCAGGAAATTAA
GGCTGTTTGACACAACACCTCAAACATCTGCTGTCTTCAGCTGTCATGCTTTTACCCCCATCCTACATTTTGCACCCTCTCATTCATTCAAAGTCTTTTTGAGCTGTCAATTCTCACACATCAATAAGAGACTTCAATTCAGCCAACATCCTAGGGCGTTCACACGTTCCATGACTATTGTTTAAATCTGTTGGTTACTA
AGGACAAACCCGGCGAACCAGGAGCCGCGAGCACCGAGTCCGCATCGACCAGCCCCCGACAGCTCCACCAATCAGATCTTCCAGCTGTTAGTGAGTGGCAGTATGGTAGACCAATCAAAGCCTCAAACTCTGCGCTGGGCGGGGCGTATAGTGGAGAGGGGTGGGGATTTCGGGGTCATTCACAGTCTTGCTGCTCCACT
GCCGGCTTGGCGACCAATGAGAGGTAAGTAAATTGCTCCGACGGAAACACGACAAACCTTAAATGATCCAATGAATGTTCCCCAAACACAGATTGACACGACTATCGACCAATCGGATATTTCTAAATTGACGTCAAAGCTCCTTTGTCGATCTCAGCGGACGCCATCTTATCCAGCGGGTGACAGAAGAAGGTTGCGTG
GTGGACATCACTAATGTAAGGATTGCATTTCAGACGTTGATTTACACACATATTTTATTTAACAAGCAGCTATCTTTATTGCTCTCATGTCGCCTGACTAGGCTGTCACTCAGTGTTTTTTGGCCCCTTGGTTTGATGTCAAACCAGTAAGTGTTCAGCATCTGATTTGTAACTCCACTAACACCAGGAGTGTGCTCAAA
CAGTTTAACGATAAATATGACGGCAACAATTAGCATGTTGTTTTGTATTGCTGTCATACGTCACCTACTCTCTAAATTTGCATTTTGATTGACTGTCAGTTCTTTGATGTCGAACATGTGCTTTGATGCTGTACATGATTTCAGTTAACCTTAGTCTACATTATTTCTTTCAATACTGGCAGGTTACTCTCAATATTAAA
TTTCCCCTCAATTACACAGCCCTAGAAGCAAAAGAGCACAAAAAGATCTATAACATGTATAGAGAAAAAGACTGACTTTAAATGACAGGCTGATTGACAGGCCAGTTTATGATGAATAGACACATTTATGTGTATGTTAAAGACACAATTATGACACGTGATCTAATATGTGACTGCTCTTCTGCAACACACTACAAAAA
GTGTCATTGCCCGGCTGCTTCATGAAGGCGTCCACATCTTCCTACAGAACACACAATGTGTTTCACATCTGGTTAATTAAGGCTTATAATTAACAAAGCGGTTTTTGAGAGCCAGTTATTCACATGTTCTCTGTCACTCAAAGCTCACATTCAAGACATGAGCAAGCAATCCCTGCACCCTTATAAGGAGAAGAACAAGG
TGAAAACTCGACATAACTTCAAAGACTTTCCAAGAGCAGTTGAATCACAATTTCAACCATGAGCAAAAACAGCCATTGAAACAAAAAGAGCAGTTCCTGTCAGCCAGTCAATCAGCACACTCAATTGTGATCGTATCTCACCCTCACTTCTCAGCCTCCTCTGATTGGACCTTTGTTGCCTAGATACAGTGCACACTGCT
CAAAAATGTTTAAGCCCCTCCCACAAACCGTCAACCTGATTGGCTGACTCTCAAACAGCTGACTATTTGTAGTTATGTGATTGGCCGACAGCATTTGTCAATCACCTTCAACGATAAACTTTCTGAATTGTTTTTACTGACGTCCAATTTTGTATATATTTTTATACAATCATACGCTTTATTATAATATAATTCCAAGT
CGCACAATAGACAATCCAGCGGGTCGATAAAGATCCCGCCCCTAATACAATTTCATTAGTCCCTTAAAGCGAAGCGCTATCCTCATTGGTTGTTTCGCCTGTCACTAAAATCAACTCCCTCAGTCTCAAGCACTTCCTCCGTTAACAGTCCACCGAGAGCCCATCACTGGCCAACCCCCCGTCTGTCCCCTCATGCCCGG
CCTACACGGCACCTCATAAATTTGCCGTCAAATAAATAAACAAAAACTCCTCCCCCTGAAGACATCCATTCATTGGTCGGCCTTTCTTGTCAATCAGCATCGCGACAACAGGAAAGGAGTTTGTGTCTTCTAGGGGATTGGTGGAAAGGATTGTGTCCCCGCCTACTCATCCAATCACAGCGCTGCTCAAGGGGAACCAA
AAGCGTTACTATGAGTTAACAAAACACACTGCGCTGTGATTGGTTAGAAAGGGAATACGCATGACATTGAAGGCTTATGATTGGTTGTTTTAACTGTCGTTTATATTTGGGCCTTTTCTATTGGCAAAGGAGAACCGTGGCAAGGGCGCGTGATAGGTGAAGAAAGCTGTCAGTTCAAATGTATTCGTTTCTATAGCAGC
AACCATATCTCTGATTGGTGGTCCCCTGGGCAAAGTGGGCGGATATCATGACCCGCCTGATGACGGTAGAAGATTCTCCGCTCGTGATTGGCTACTCGCTCTGCCTGTCAAACGCCCAGGCCAAAGCCCAGTTGCTTGCTGTCTGAAGCGGCAGCAGCGAGCGGAGTGGGGCGAGTGAGGCTTCCGTCTCAGGGCTGCGG
TAAATAGCATGGCTTTTGTGTGTGTGGAGCAGTTGTTCATCAGCCCACTACAGAGCAAGCCATGCAAAGCAAACTTAGCATGTATTGATTGACACACATTCATAGCGCTACAAAGCTGTGAAAGAGGCATTTTATGTAGGTGTCGTCAGCCCTTCTGCGCATTTAAATTAGCCTTGGGTAAATTAAAGCTCACTATCACT
TCTTTATTACAACAGAGCCCCGACTGCCATGGTTTAAGATTTACGCAAAGGTTAAAAGTTGAAGGCCTTGTGAAATGGGAAAGTGCTGCTCGCATGCTGTCAGATTGACAGGGGAACTCTGTTTGGATAGTTCTTTGTGTTAGGCAAGACTCGCCGCGCTTTGTTTGCACGTACGCGTGGGCAGGAAGCCTCTGTCACAC
GGGCAACTTGGAGAGAGTGCGGTTTGTCCCCGAGTCCTCCCTGACAGACCCAGTGAATGGGGCCTCTATTCTCTCCCTTCTTATGTAAATGCGGGCTTCAGTCTCCTAGCCATCCGTCACTGCACAGAAAGACCCTGGCAGGCCCTTTACGAGCCTCCTGCTCGCATAATCCCCGAGCCCACAATCATGCGCCCAGCAGG
CATGTTCAGACGACATTATTACAAAGGACTGTAGACTGGCGGAAACGCGCAAATACTTAAACCGTGACGATGTTCAAAGTCCATTGATTGGACGTCTTCCCGTTCAGTCAGCCTGTAGTCCCGCCCAGTAACAACTCTCATTGGTTAGTTAACGATTGGCACCGCCCTATCATAAGCGCCTATTCATAGACGTCACGAAA
ATCTGTCAAGTGTTATGTTATCTTCATTCTCATCTTCAGCGCTTTACAATTTTTCGCGGTAGTAGCTCTCTGTCATCCGAAGCCAGAAGGCACTGAGTGATTGACAGCTGATATTAACCAATCATTCGCGTTCAGTGCTAGAGCAGTGGTGGGCCAATAAGAAGAGCGCAAAGGCAGGGCAAGCATTACGGACTTGGATT
CCTCTTTCCTCAGATCAATGCCCTGGCCACTCACTTTCTGATGTTGCACGACGGGAAATGCTTTGAATACTTGCGACATGGCCGCTTGCATTGATTGCCAAGATTGACAGCAGTAACCATCGTCTTCTGTCGCTTCTGTTTTAGAGTAGAGAGGGAAAACGCGATAAATATACTTACAACTGCTCTCAGCAGTTTTGACA
ATTTGGGCTCTGATTAGCCTGGCCGCTGAGGCTCGTGGGTAGTATTCTAATGACCTGTGGATAACAGCTTCTAGCGGCGCGGCGGAGCGGGCCTGGCGGGCCTGTCAATCAAAAGCGGGCGCGCAGACACCCGCCCCAATGCTGAGATGCAGGTCAACGGGGCAAAGGCGCAGTGATGGACAGGAGGAGAATAGGAATTC
CTGCAGTCAGTCTTTTAGTGGGCTTTTAAAAGGGGACTACTTGCTGTCTAAAATGGGCCTTTTTCTAAGGGGTAATTAATAAGCATTACTTGTGATTGACATGGTAATTAGTTGTATTAATGTGCCGCTAAGAGGGTCTGTACAGGAAACAGGCCTACAGTATGGGTGTGAGGTGGGACCGTCTAACTCAAAGTGACCTC
AAGACTTGTGAATGGCAGATGATCCTGCTGCTGCTTCTCCAATAAGGTAGGAAATTAAATATGAAAGAAATGTGGATGATGGGAGAATGACTGACAGGGCTCGTAACTAAGCAACACAACGATCTGTTAACGAGAAAGTAGTGTGTCCCAAAGCTTGCATAGTCTTCTGTTACACACACAAATGTATATACTTTTCCTTC
TCCTCCAACCTGGTTTAAGAGCGTCACATTTAGCCACGCCCCCGCTGCGTGACAAGCCAATGATTTTATCGCACACACTTGTCACGCAGAAGACCCAGGCTGTCAAATGACTGACGTGTATGTATCAAATTTGTTTACAAATTGTGTAGTGGACGATTTTGTAGCTTGAGTTTCCAGCAGTGTCTTTATGAGCTTTTTAA
AGCGCTGCTGTGCCTCTCGTCTCTACCGCATGAGAATCCATGTGACTGTGACATAAGGACTAAACCCTTTCTTCCCGCCCACTCAGGCCTTGAGTGACAGCCGTATCATCCAATGGGGGATTAGTGAGTGAGTCTGTGTGGTTAATAGGGTTGGCGTTGGCTCACCTTGCACTGCTCTGCAATGTGTGTTTTTTTTTTTT
TACGCGCACAGTAATCGATGGGGACATTGTGTGTATCTGCATTGTAATCGGTAAGTTTAATCACTTAAACGCCTGTCTGTATAACGCAGAACGTGATTGATGGCTGAAATTTGCATCAAGGCAAATAAATGCTCGCGCTTGGTGGTTTGTTTTCGCCTTTTACGAGGCAGTCTGAACGAATATAAATATATATATGTATA
TTTTCTCCATCAGCACATCCCCCTCATTTCACAGCACTGACAGTGTCTGCCTCACATCAAAGACGACACCCCAGAACAAGTGACAGTGATTAATGCAAACAAAACATACCGCTACCATCCTATCGCTTCTTCTGTCCCACAGGCTGCTCTGCTCCATCTGTCATGAGACGCCGCTGACGGTCACTTTGTTTTTATTTGGT
CTATGATCCCTAGCCTACTTGCAGTTACAACTTCAATCGTTCTCGGATGAATAAATGACGTTACAGACAGAGCTACATGTGAAACCGGAGATGAGGGATGATTGATAAGCGCCGCCTCTCTTTTCATCCAATCGAACTCTAGTATTTCCCGAGCCAGTGACCAATCAGAGAACGCAGAGCGGTATTTGAATCACCAGCAG
AGGCAATAACTGAGCACATACGGGCGTCTGTCAGGCGGGCTGGAACCGCGCTCGCTCTCTCTTTGAAGCACAGCATTGGTTGTTTGAAAATGACTGACAGCTGCTCGAGCCAATCAGCTGGTTGATTTGATGAGAAGCGAAGCAGTCGGCATTTTAAATAGCATCTGAGTGTCAGATAAGACATTTTCAGTTGAGGAAAT
TTTATTGCATCCACATTGAGGCTGATCTCTACTGCAGTTACAGGGCTATCGAGGTGTGCCTGGCACACTTTACCCCCAGTGAGGGCTCTGTCTCTGACTTGTCCCGTCAGTCAAGGTGTCCCTCAGTCATTGTGGAAGTTGGGCAGGCTGAATCACGTGGCTATCGCAGTGCCAGACCTGGAGAAAGCCACAGCCCTGTA
TGAGCGTCCAATTAAAACGTGGCGACAAAAAGGGTTACGCCCACAGCCAATCAGAAACATCTAATGCGTACGGTTGTATCCACTGATTGGCTGTTGAAGCCGTCGATCAAGCCCCTCTGTACACCTTACACGTTGGACGACATTTTTCTGGATTTTATCGAGCCGTCTATCCTGGTTGTTAGATATACAACAAGATAACG
CGTTGGGCACTTGTTTGGTGATGACCCTCGCTGTCCCTCTGCCTTTGTGCTTCTGCTTCTTCTTGATCGTTTTCACTGTGACATCTTTGCCTTTCTGCCAATCAATTTCACACCTGCCAACAGGAGAGATGAATAATGAAAAGGTGTGAAAGACTGTTGAATGGGAGCAGGTATTGTGTGCTCACCCTTCACAGTCAATG
GTCAGGACTGACAGAGGACTGAGGGCGAGGGGGAATGAATAAATACACGAAAGAGGCGCGAGGAAGGGAGGGGGGCTGTTTAAGAAAACCCCGCGTCAGTCAAGCTTTTGAGCTGTGCGTGAATAAAAACAGTCGAAGGCAGAGCAGAATGAACGCGTTACGCAGTAATCTTGTGATAAAATAACCAAGTGAGCTATTAG
AACATGATGCCTCAGTGGGTGGGAGTTGGGTGTGGGATTGTCGTCACCAGCGACCAATTAGAAACGCGCAACGGAATGTGAAAACACTCACAACTGAGCTGACGGCCAATCAGCGGCCGATTACAAACTGGGTGGGGTTACAGGAACAGTTAGGTTGATCCTGCGAATCTGTTTTAGGGTGACATCTATGCGATAAAATC
ATCTGCTTTAACAAAACTTTGCCATTTTCACACACTCGAGTTTCCTCTTCAAACATGTAAACAAATCGCATGAGCGAGCTCTTTAAATCACTCTCAACTGTGTCAATCACACTGAACTGACCAATAATGGGAAGGATATCCTCCACTCTGCTTTCTTATTGGTAAACGGGTTTTGGTTATGATTGGCCAGACAGGTACCG
CTGACCAATCAGAGCGCGGGCGAGCGTCTGATTGGCTTAGAGCGACACGGGTTGTCAGTTCGAGACCTAAGTTGTCAATCAAGCCCACGAGGGGTAGAGCGCTGACAAATGCCTGTGCCTCTCAGCCTCCCGCCTGCGAATAGTGCTTGGAATGGCTGCTTAATTAGCTTCGAATGGCTTTTCCTTCCAGCTCAAACAAT
TGTTTACGTAAAAAAACAACAACTTTTAACGTCCAACAAGACACAGCGATTTTCACCTGACGCGAAACACCACCAGGCTTATCTGGACCCAGTTCCTAACCGACAACGGCGTTGCCCAATGCAAGCAGGGAATAGTGGAATAAATTATGCTTGAACCAATCAAGCGTCAGAGGGGACGGGACTTCCTCGTGGTCCCAGCA
CTGAATAAGTTGAGAGATTTACCGTAGTAATCCTCATTAGTTATTTCGCTGCTGAAATCTGAGTGACGGTGCTCGTGCACTTCTCCTGCTTTGATTGACAGCACGTCAACAGCGCTCGCGCCCTGCACGCGAAGCGATGGCGCTTTCTAGAAAATCCACAAGTACCAGCGACTACATCCCACATTCACAGCAAACCCTCA
CAGCAACACTTACACTCAAATGCTGTGACTGTGGCTTCAGGCATGGCATCTCTGATCGCGGCCTGTCAAAAAAGGGAATCTCAGCAATCACACATTTGACTGACAGCTGTCAATCAGCACCACTATTCGAAAACACATAGCAAAAAGCACGTTTTAATAAATGGCATGCTCCACAAATGGTTTCCCTCTTTAAAAAGTCA
CCAGTAAAACATCCAGAGACTTGTCTTTCAACTTTTTAAGAAAGGCATAAGTGCACTTCTTGAGTTCTTGCTCGGTCACGGCACCAGTTTTCCGTTCCCTGCCACTCAAACTGCTATAGTTGTTGTGGTTCCTATGTTCCACACGGCAAGCGAGTCTGTTTTTGCTTCTGGGGAGGTCTTTAAACAAACAGCATGTCACC
AGATCAGCGACGACTTCCTCAATATGATCGTGCACACGCGCGACGTGCTGAAGGAGACGCTGGACATCTCACTGGGGCTGAAGGACAAGCACGAGCTGCTGTCACTCATCATCCGCAGTCACGGGACCCGCCTGAGCCGCCTGAAGAACGACTATATGAAGGTGTAGACAACTGCCTTTAGTATGAAGCCCGATAATCTC
CATATAGGACGCACGGTGGAAAAGATAAGCGTGCGGCTGGTGTCCGCCCTGCAGCGCTCTGAGTTCGGATGGACACGTGTCTCATCCCGGGACCTGTCAGGGCCTCAAGGTTTGCCTCTGATTTATTGGCCCAATCAAATACACATGCACTAACTTAACACTTTCACACTGACCCAGGAAACTGGCACAGCCATAAAAGC
CCACGAGCTTCAGGCCACTGGTGAAGGTGAAGGGTCACATTTAGAGATCCTCCGTCCATTTGTCTCCATTCTGGATGCTGTGTCCTGACGCATGATTGACAGCCGTTGAGGTGGGTGACTTTCGGTGTAGGTGCGTGTGCTGGTGCAAATGTGGCAGGGCGCGTGTGGAATCCAGTGTTGACGACTGTTAAGAGCACATG
GCGATATTTCAGTTTTGCATATAAAGTTCATTTTTAGATGGAACATAGCTACTCAAAAAAGCACGCAGTTTGAATGGCTAATTAATGAAGAATGATTGACAGGGAATGGAAATGCTGATGTTTATGCAGACATGAGGTTTAGTAGTAGCTGAGTTCAGCAGGTTCAGTGGAGATTTCAGTGTGTGTATGTGTGTGTGTGA
ATACAGTCTGTGTCCCCACTGTGTATGTTTTGCTCCAGCAGTATAAGTAGAGTGTGATGGGAGGGGCTTTAATATGTGGGTGTGTCCTGAATTTTTGAGTGACAGACAGACAGTCAGTGTGAGAGAGGGAGGGGCAGAGAGTGAGGGGCGGTCTCTACCTCGTGAGCTGCTGCAGTGTGTGGGGAGTGTGTCAGTGTGTC
ATATATTGAGGCAGGTTGTCGTTCAAACATGTAAAGAGTAAATCCTGCCTAACGTCTTACTAAGTAGGCTTAGTGAAGTGTGATTGGTGGCTTGAAATGCCACTCAAGCGGCTGCTCAGCGCTCATAACTGGATAAACAACTGGATATCCAGAATAAACTAATAATTGCCGATAATGTATTACCTGCTCTCTTTATAAAG
ATACTAATAATAATATTTCTTCATCAAATTAATCAACCATGTGCAGTGCTTGTTTAGCTCATTAACCTATGATGAATCATTGAAGTGCTCTAAAGCAGGGGGTGTCAATCAATGATCTTGGGACACCTAGGGGCCATAAACAGTTCAGGGGGACTCTACACTCTCAGAAATAAAGGTATACGAGCTGTCATTTTCAAAAA
TCAATTTTAAAGTGTTCATATGGCAGAGATAGACTGGGTCCCTGGGTCCCACAGCTGTGGCTCCATATTCCCGGTAGTCTTCCTCAGAAGCCCCTGGTGACTGACAGGCCGTTAGCCAGGCTAAACGATGTGATGATGAGCTTTTTATGAGAATGGATTTAAAATTGAGAGATTTCAGACAAAGATTGTGTGCATTTTTC
ATTGTCAATTTTGGAGTGTCTGTTTTGGCTAAATGCAATTAGCGCAGTTTGTTGGAGTAAGCTAGTTAAGCAATTCACGCCCATCACCGTTTGATTGACAGAGACAACATAACTACAGACAGCAGCGTTAGTGGCGTCGCTCGTAAAGCGCATGGCAACATGTTTTGACGTGATTGATCATGAACCCGGTTTCGAATCCA
AAAATGATCGGTATGTGACAAATATTTGCTGTCCAAACGTCAACCTGAAGCATTTAACCTTGTGGTTTGCTATATTTAAATTTTCAATGGATAAAGGGCTTGTCACTCATGATGAGAACCAATCACCGTGTCTCAGTTGTGTTTATGTTCCGCCTTTTCCTGTCAAGTTTGTTAGCGGTGTGTTCAGTATTTGTGTGAGA
AGATTTTTCTGCATGAAGGGTCTGCGAATGGCATATTAATGTGCTGCATCTCCAATATGGTAGGAAATTAAATATGAAAGAACTGTGAATGATGTGTCAAAATGATTGACAGCACATAACTAAGCAACAGAGGGGTTTGTTAATGCGCACGTACCGTAGTATATCCCATGTATGTATGTACTTTTGTGATACACTCTCAA
AGTGTGGGTATTATTTACAGTGTGTGTGATTGTGTTAAACCAAACATGCTATGCAACAGGAGAGAAACGTGCTCTCCTACTGGCCAAGGAGTGACAGCTACAGCTTTTCATTGGTCTTTTTAGTTGTCTTTTACATAACCCCGCCTCCTGGCGTGGGGTTTTCCAATAGTTTGGTTGAGAAAATTGAGGAACTGGCTGTG
AAAGCTATATTTTACATTGTTTAGTATTCTTGACAGATCTCAAGCTGTAATGCATAAAAACGCCTCAAACAGAGATGTGCAGCCTGATTGGTTCTCGGACATGTCAATCAAAGAGTGCATTTCGTCATTTTTCCAACCCTCTGGTTTGATTGGCTGCAAGAGTAGATTTCCCTACATGGTCACAAGATTTCGCAATACTC
TCTCTTTTGTGTGTGCATGTCCGCAGGACGGACCGATCTGGAACCTTGCTAACCCCGGCGAACGTCCAAGTGTCTGTAAGCAATCACTGCTGACTTGATTGACATGCCAGAGCAAAACAATTCATGCTGATTGTCAAAGTGAATTACAATATGAAGCTGGGGTGGGTATGGGGTGAGAAAGAACATGAGCGAGGGAGAGG
CACATTAGATTTTCCGGATATTTGGCAAGCTTGCATATTTGTTGTCTGTCAGCAAGCCAAATGACGCTTCGAGTTGTTCACACAAAGGTTGCAGAGAGGTGTCAATCATCTGGTGATTTGACCTATAGACAAGCTCATTAGCAAATTGGGCTTAAATCAAGCTAAAAATCCTGTTGTGTGAACTATGCACAAGGTAGAAT
TGTTAAGCACAAAACGAAACTGAAGTCTTTTGGTGGCTCAGTACAAGTATTTTAGTCCCCTCGTGAGTCTCTTAAAGGTAAAGCCATATGATTGATGGCTCCTTTAAAGAGCCTGCACTCTGACACACATCCCTTCCCCCTGTAAAGGAGATACAAGCCCCTTGACGTTCTGCTAAGCGCTCACAAACTCACGACTCCAG
CGTCTAGCATAGACAAATTAAAGGAATTAATCACAAATTTGTATTAATAATAAAAAGGCGAATTTATCGCCAGAAGATGGCAGCAGATCACTGCAAAATACCAGTGTCAGTCAACAACAGCAGGAAAAGTCTCGCGAGGAAGGACGCGGTGTGGGTGTAAAGATGGCGGCCTCCTTGGTCAGATTTGTCCGCAGCGGATT
CCTATGCAGATCAACTGCTTGCGCATTAATTAACACTTAGTCTTGTATCTTCATTCCTGTTGCACTTAAATGACTGCCTACTCTCCACAAAATGAATGGATTTGATTGATCACTGTCCTCTATGCAAATATAACCCACTTCTCTGATGATGCTAATGGCCATGCAGTGAAATCTTCTGTTCTCTCTTCACTCTCATGTTA
CGGAGAGCAGGATGGTGCGACCCTTCTCTGCTTGTCGTTCTTGCCATGAGGACTCTCTGACTCTGTGAGTTTGGGATTGGTTCACATTGTTTGATTGACAGCTGGGGCTCCTGATGGAGCAAGAGCTGGGAGCAGGTTCTCAGGACAGGGAAGAGGTCACAGCCTCTCTGGCCTCCACGTCCGCTTCTTCATCTAACTCT
CACTTTACAAAGAATTCAGAAAACGTCCAATCGCTCTCTGTTTATTTAAATAATGTGCCCATTTCGCCAATAGAATGAACAGAACATTTAATTGACAGACTAAATAGCCAATAGAAAAGTCCATATTATTTTACACGACACACATAGTAGGTGTGGTCATGTTCAACGGAAATGTAAAGACTGCTGAGAGGCGTGGCTTA
CTGAAGCCCATTCTAAAGGCCTCAGTCTATTCAGTTTCACAAGGCATTTGGAAACAATACGCCGCCAATCCCCCAGCAGCTTAGCCCCGGCTGTCAGCCCTCCCCCCGAGGGGCTAACAAGCCTGACAACCCCCTCTACAGTGGGACGTTTGCGGGGCTCGGACCTTTTAGGTGCTCCCCCTTGGCTTAGCCCCTCTCCC
CAAACAAACACAACACAGAGAACAGCCCGCCCACTAAGCAACACCGTGAAATGTTATTGGACAGGACAACAGCTGCTAGCAAACGATTGGTTCAAAACGGGGTCAATAACGTAGAAAATGTCACAATTACTTCCTGGATGAATCACAGCACTAAAAGGAAACCAGTAACTGTAAGGTTTCTTCGGGAAGTCCACATATTC
GTACATCCATCCTCCTGCCTGTCGTAAGTCGCCGAATGATGACGCGATATATTTTGACTGTGTTGTGATCGTTTATTTGGCGCTGAGCGCAACCGCTGTCAGTCAGTCGAGCTCTTCCAAAGGGCGGTTTATTTATCTGATAAAGTCGCTTTCTCTCGCAGTGAATGGACTGGCCACCAAAATGCGTTGCTAATGAATGT
CCTGCTGCAAACGCAGGTCTGTGTAGGTATATACAGCACGAATAAAACCGGTCTCTGAGCGACCTGAGAGGATCACCTGAGCTCTACTGGTGCTCCTATCGGCTGTCAATCAAGAAAGTTGCTCTTAATTTGCATAAACTTAAATGATTCTCTGCTGAAATCAATGGCCGTTTGTTGCTTTGCTGCTGCGAGTCGCTTGT
TCTTCCTCTGTTTTACACTGGGTGGGAACCAGACAAGGGTTAGGCAGGGATGTGGTGGATAGATGTTGTGAAGATTTAACAGGACAGAGGTGATTGACAGCTAAATATCCCAGCCTCCTTTTTCACTGACTGGTTGGATTAGCTGCTGGATTAGTTCTTCACACAATCTTTGTTAAATAAACTTCCTTAATGGCTATCTT
TTTACTCTCACTGCAGTGTGTCCACACAAACTTTGAGTGCACTGACAGCTTTCCTCCTTTCCAGTCAGGGTGAATTAGCATCACAACTGTCCCTAAGTGCAATCCCACACGTTAGCGCATCAGCTTGAACCAGCAGGTCTGGCACTGAATAAACACAGCTGAAGTGCTTCACCAGCACTTCACACACATACACACCTCAC
TTTTGGGAAACGCACCCCAGATCTTTTAATCTCAGTTGCTTTGCGCACGTCCTGTTGATATGATTATATGCATTACTACAGAGACATGTTAATACACGGCTGTCAATCAAATTGGGGGGCGGGAAAACCGCACTCCTACATCATGTTGTGGTCGGCCTCAAAATGGGAGGGACTTGAATCCTATTTCATGTCAGGAAATT
TTTAGTATTCAGTCCTTTATAAAGTGTCAATACAGTAATCTGACACAGAAAACTCAGTCCAGAGCATAGTGATTAGTGAATTTGATCATTTGTACTCGAGTATTAATTTAGTATTTTGGGAAATTAATTTTGAAATATTCTCCGCGAACTGTAAAGCCCGCCCTGTTTGATTTGATTGGCTGACATTTTGACATTGACGA
CACCTATGAAGTGGCACCGACGGATCCACAATGCAGTTCGTTAACGCCTGACATCACCCATTCAAAGTGAATGGGAAGCGTTGACACTGACGCCCTGTGTGAATGGGGCGTCAGAGGATCTGTCTATGAGCAGATATGAGCAATCAGCTGATAGATCTGGCTTTCAAGTGTTTTCATGACTATTTACTGTGCAAGTAAAG
CACAGATACTGGTAACATATGTTTTAGTCCCAGTATCTTTGCAAAAAATGTTCTGTGGATATGTGTATACATGTTATTATAGAAACATGGCGCCTGTCAGTCAATTCGGTGGGCGGGGAAAACTGCACTTCCACGTCACATTGCGGTGGCCCTCAATTCCTGGGATTTGGATCTTATTTTAACGTCAGTAAATAAATTTA
TTTGGATGCCGGTAGGAAGGAAAACATTTCATTTGGAATTTTTTTTCTGCAGTCACATCATGTGGATTTGCACTTCAGAGAGGCCGCCGGTGTTTGAGCTGTCAATCAGCTTTGACTGATGAGCACTTCTGCTCGATTCCGGCTGATAAACAACTTCTTTTGCTCAGGAGCACGCACGTCCCACCGGAGCTTCTCTGCTT
ACTGGGTTCATGATTGATTGCATCAAAACATGTTGCCATGCGGTTGCGAGCTACACCATTCACGCTGCTGTCATTTGCACTCTTTACTTATGTTGTCACTGTCAATCAAATGGTTGATGGGCGTGAATCACTCAGCTAGCTTATTCCAACGAGGTGTGCTATTTGCACTTAATCTAAACAGACACTCCAAAATCTGCATT
TGAAGCAGAATAATTGGTCGTGCGAACCCGATTATTATGTGATTTTCGAACACACAAATGATACATACCTGAGCTGTCGATCATACTTCTGCTCTTTGCTTGTTTTGGGGTCTGTCATGGTCCTCTGTCTCTCTCTCTGTGACGGCTGAATCCTACCGGCGCGCCACTGTTTCACTATTTTCCGATCGACGGTCGCAGAT
TAAAATAAGAAGACTGATAAGTATCCAAATGAAGACAGAAGTCTTCGACAGCGCAATCGGCTTTAGAGGAGGCGGAGCCTGAGCGGATCAGCTCATCTGTCAATCATCGCTCTTCCTTCACCTGTGTTACCGCTGTCAGTATATTCAACCCGCCAACACAAACACACACGCACACACATTTCTCCACACACTCCTCCACA
TGGTGGGGAAAGCCGGCGCAAGCTTTTGCTCCAAAACTGCCATTAGGGGAACTGGCAAAGGGTCATAAATCCTCATCAAAAGCCCAATGTCCGACCTGTCAGTCAGCTCTTATTGTGGAAGGAATTTAATTAGAGCTGGACCCTCTGCGAGTTTAAATGGATGAGCTGATTTGCACGTCAAACTATAGCGATGACAGCAT
TCAAAGCAGACGTGACGTCACGGGGTTGTGGCGTTGCCATGGCGAGTGATTTATTGATGTTTATCAGGAATGAATAGATCAAAGAGCATCCGGATGACAGGCGATCAATCAGCCTTCAAATCAAAGATGGCAATTGTCCATTAAAGGCTCTTCTTAGACCATCGCGTCAGCTACAAAATAATCTTAAAGTGTCATTCCCA
GTAACTTTCCCTCCGTCACCTCGCGCTTCAGCAGCGATCTGCTCGTGCGCGCGCTCGAGCTCGCGGAGTTTCAGAGAACAGCACCACTGTGATGGACAGCGCCACGCGCGAGGAGGCGGGGCTTTGGACCAGACAGGGATTTCTCTAGTCTAGGGAACACTTTTCTATAGGATTTGATTGCTTTTTATTTGGCTGAAAAA
ATCAGGAAGTCCTGCTGAATGCTTTCTACCGGTAAACACACAACTGCTCGGTGATCAAAGCTGCACAGTCCAGAAGACATCAAAAAGCAAGTGCTGATCGCTGACAGGTTAAGGTCAGTGAACGATAGCTATACCTTCGTGGTGAGCATGAACCCACCACAGCTTAAAAACCTTATGTAGCCATAGAGTGGCTAGTGCGG
TAGTGGCGGAGGCCAAGCCAGGCCGTCTACACTGCTGCGGAGACAAAGAGCCATTGTCTGCGGCTCTACACACGCCAACAATAGCCTGATTGACAAGCGGCCCTAGTAGTAATGGGCTTCTGGGCTAAAGAGTGCAACACTGACTTTTGTTAGAAACACTCTTGTTTTGCAGAGCAATAATCTCTGTGCTGGCAATTTCA
GCCGCAGGCAGAACGCTCATTCCGCGTTCACTTCCGTGTTGGGAGTTCTGCGGGGCACGTGATGATGCTTTTACGCGCTTTAATTGGTTGCTTTTGCTGTTTCTCAAAGAACGTGCTAAGATGATGAAGGTCATTACTTAGTGTGTAATTAGCTGCAAAGCTACTGTAGTAGATACTATCATCACCATCACATTAAAGTA
GAAGCGTATGCCATTGCCCACTTGATTGCTATGGTAAATCATAATTTCCATAGTTGGCAGCTGGTCACGTGACTTGGCCTGCCTGTAGCGGTTGGAATATTTCCCTGGCAGGTCACGTGAGCAGCTGCCAGTCAGGATTGAACTGTACAGGCTGCTGGTGTGCGTGCGCGCGCTCTGACGTGCTGCTCTCCTCTGCGCTC
TCTATGAATAACGAGTGTCTGCTTGAAGTTTGATTAGTTTTGGCACTTTTTCCAATAAGATTTAAAGAGGAACTTCTATGCTTTGAACTATGACCTGTCACTCATAATATGCCAACAGAATAGGAAAACAAACCAATTCATTTGTGATGATTAAAATCAAGTCTGGGCTCTATGTCTTGTTTGAGAAGCTCTTTTATTAA
AACAAAAAATCACAGAGTTTTAAAAAATATTTTAATCCCAGTTTGTTTGCAATTAAATCTTCTGTGTGCATGTGTGTACTTGTTATTATAGAAACATGGCGCCTGTCAATCAATTCAGTGGGCGGGAAAATTGCACTTCAAGGTCATGTTGCGGTGGGCCTAAAAATCACAGGGATTTGGGTCCTACTTTAAGGTCAGGA
TGCTGAAAAACGCTCTCCTCGCGGCAGAATAGATTCACGCACCGCTGCAGCACCAGTGCGCGCTGTGCTCTGAGAGGAGAAGAGAGGGCGGGGCTTCAGCCGTCAATCACCCACACTCACGCGTCGGCTTCAAACAAACAGATAACCACAATCTCATCAGTAAACAGCGTGCTACTAGTGTAAACTAAAATAGCATTAAT
TGACGCCCGGTGATTGATAAGAGTTTTGTCCAATGAGATACTGCAAAGCAGTCTGTGTAGTAAAATATCGAACGCTTATTGGCTGCAGCGTTTGACTGACAGGTCATCTATCCTATCGCAAGCTTTTTCAAAGTTCCTCGTTCAGTGTTGTTTACGTCGTCCTGATGCTTATCGCTTATTTTCCACCTTCTGTAGTCGAG
AAAGTTTGGGGAATAATCAAACAAATCTAAGTATCTGTTTTTGTACAGACTTCCCCAATTGTGTCATCTGTCAGACCCCTTGTCTGCACAGTGACCCACATATTGGCCATGTGCAATTCCCTCATCCATTTGCATATGAAACAAACCCATCATTCATTTCCAAAGAAAGAGAGAGTGAGCAGCTAACCGCCCCATCAGAG
TTGTCAGTACATGTAAGACATATAGGCAACAAGTTCACTATTGGAACAGTTGAACAGCATTATACAGGCTAAAATGATGCTGAGAGCTCTTTAGACTGACAGCGCCATCTAGTGAGAAAACAACCGCCGACAGAATATTTGCATAATGCAAATTACTCACTGACTCTCACAGAAATGTGAACACAAATTTAACACACTGT
GTGCGAAAGAGAGACGGGGTCAGAATCACCTTGGATACTCACCCATTATGCTGGAGCTCATGAAAGGTGTTGGGGACAATCCTTCATGGGACACTAATCGACTGTCACTCAAGTGATCAGCATAATGAGAGTCTGCAAACCCCTGGGGGAAAGAGATCACAGCATTAAACACATTATTAGCCGGACCTGCTAATTGAGTG
ATCACTTACTACTGATACTCCAAACACTGATGCAAAGTCCTGCTGCAGCTAACGTTACGTACATCCCGCCCTCTCATTGCCTCACATAGGCCGAGCATGTCTGTCTGTCAACAAATAAAACTCTCTCATTGGCTGAAGCATTTGTTTATCCTTGCGTCCGAAGTAAAGTTCGGTTTCACTAACAACCTGTCAAATCCCAG
AAAGATGGTTTTGGTGTATATAGCTAATTTTCCTCTTCATGACAACTGTTAGGGGTTTTGTTTATATTAAGTTTTGTTAAGTCTGCATAATTAGGGGCGTGGTCACTTGAGTGACAACTAGGTCTTGCTGCTCGCTGTCTTGTCACCTCAGCTGATTCCGGCTGATTAGCTGCTGAACTCAGCATATACATCTTATTTTT
TAAACATTCTTCACACAAAATGTAAACGCCTTTTCTCAAAACATGCATATTCAAGTGCAATCCTTGAATTACACATCAATCATGCTATATTGCCCACTGGCTGATTGGAATGTGAACCGCAGGGAGGCAATTAATACATTATGCATGGAGGAAATGTAAATGAAGGAGAGCTCGCCTGGCCATTCTCACCTTAATCTCTC
TACAACTCTTACACTGAAGTACCCAGTCGTGGAGAAGTTTTAGGAGCAATCCATAGGAACGTACGCGTCCGGGGAAATAACGCGGAAATGGAGATGACTGACGGCCGCTGTGCGCAGAATCGTGCCAAAAATGCCTCACAGCACCAGCATGAGTCCGTTATTTCAGACACCAAACACACGTTTAATCATGGGTCCTTCTT
GGTCTTTCACTTTTACACGTGTTTAGTAATGTCAGTGAAAACCTGAGATACTGTTGGTTTTGCACCTTTTTTACTAACCAACCTCCTGCGGAAAAAGTGATTGACAGGTGGTATTTTGTGTGTACCTTATCTTTATTTGTTTATGATTTAGTTATGGGTAAAACAAAGACCATGCGGTATCACTTTTTTAGCACAACAGT
AGAGAGCTGAACAGATCTTTTAATCCTGGCTTGCTTTGCGCACGTCCTGTCTTGTTGATATGACTATACGCATTACTACAGAGACATGTCAATAAGTAGCTGTCAATCACTTCTTTGGGTGGGCTAACCGCACTCTTACATCACGTTGTGGTCGGCCTAAAAATGGGAAGGATTTGAATCCTATTTTAACATCAGGAATT
TCTGTGAATATAACCAGGTTCTAATGGTAAACATTTATTAATTATATTGTTTTATAATCGCACTTTATAAAAATAGTCTGAAGAAACACTTTGATTGACAGTCATCCTTTGTGCGTGTCATCAGAGAGGGAAAGCCCCGCCCATTAGTGACGATCACTCTTTCATAAGCATAGCACGTTAGTCTTGTTTGAATCTGCCAC
AGCGACTCGCGAATGGCAGATTATCCTGTTGCTGCTCCTTCAATAAGGTAGGTAATTACATGTGAAAGAAATGTGGATGACATGTCTAGATGATTGACAGGGGACAAAACTAATCAACATAACAATATGTTAACGATGGAAGTAGTAAGTTCCAAAGCTTGCATACTTTTCTGTTAACACACTCAAAAGTATCTACTTTT
ATTTACTCTAATTAGCAACAATAAACACATACTTAATCCTGCCAATCAGAAACTTGACGGGGGACTTGAATAAGTCAATAATGATTTAATCACCATTTGAAAAACACATCTAAAATTACCCATCAATCAACAAGTTGATTACACCAGCAATAGGAGAAAAAGGAAATATTTCAACAATACCTTATTCAAACCTTTGAGTA
TGTACTGTTTACTTCAAACTCCTAAATAAAAGCAGTTAAGCAGGACTGAATGCTCACTAATCCTATAGCAGAACCGTTTAACAGTGGAAAGTTCTGTCACTCACAATACAAACACAAATCAATTGAGTTTGACGCAACGAGCCTCAAATGGCTTTGGAGTAGGTGTGAATGGTCAATCCGAGTGTGGAATAAATCACAGA
ATTTTTGGAGTAGTGACTGGTGGAGGTGTTTTTCGTTCACCTGATCGTCTACCTAAATATCATAAACATCACGTCACCGAAGACATGTGATTTGCCCACCCGAGTGACGGGGGTTTCCCTTCATTCACCGGCAATCATGTGACGTGGAGCGTCATGAATGAAGTCACATCCAACACGGAAGTGAATGCTAAGTGAGAAGT
TTAACCTCTTTTGTGAAACACTACAGAAAGCACTGTGGTACCGGAAAACACCGTTGCAAGCCGCGTCAGTGCGATCTCTCGCGAACAATTGTGATTGACAGCTGCTCAGCAGAGGCGCGCATGACCTCGCGCTTATGCTCGCGCCACTAAAAGCCAAAGCAAAAAGCAAAGGGCGTCCAAAACGGTTCAGAAAACAGCTT
GTGATTTCGAACGCTGGGAAATTACATGGATACAGTGGAGGCAGCAATCAGAACCAGGATGACGCACACATTGGAATGCATTTAAACGTGATTGACGCACAGCGGTGCCAACAGTCCAGACAGCAGAGCTCATAGCGTTCACAGCACTCCACACGGGACATGTCAGCCAAATTGGACAGTGGACTGATTTCTTTCTAATA
ACCTTTTGCGAGCAGCACAGCACTCAACCTTCTTATGTCATGACAGAACAGAACGTATGTCACAACACAACGAAACCTAACTTTTTGCTGATGAGTGACAGGCGCCGATGGCCAATCGGTCTGCAAGTCAGAGTGCGTCACCGGTAAGTGTCGGATGAATTGTCACTTCCTTCAGCCAATGGAATAAGAATAGTAACATT
AAGAAGGACGGAGACTCTCTCTCACACATACACTCATATCCCTTTTCTCTCTTACTATATTCAACCTCATCCACCAGAATGCTGGCTGTTGCACTGATCAGAGCTGTCAATCAATGAAAAAAAAACAACAACATTCATTTCAGTTTTGCTGTCTCGGTTTAAGCTTATAGCTTATACTCCAAAAGATGAATGCAATCTGT
CTTATTTATTTGTCAGCAATAATGGGAACACACAGGTCTAAGGTCAAACATTTGCGTTTAGAAATCAAAGAGGTCACAGAGAACACATGTCACTCAATACTGATCAAAGATCAGCAGGAATGTGTTAATGAGCCTTTAACAGCAGGCTGACCTTGAGTGGTGGAAGCCACTTCCTTCCCACAAACAAACACGCATCCCCA
TATATTTGAGCAGTTTTGGTGGCACTAGAGACAGACAGTGTTTGACAGTTTATCGCTATAACATACTACAACTTTGATTGACAGTCAGATAAACTAACGTTAACTGTCTATAGTCAAAATGTATTATAAACCTTTAAAAACATGTTTACATTGATATATTTTGCAGTTAATGGCAGAAAGGAGCGGATAATGCTCGTGAC
AGGGAGGGAGAGAGAGAGTGTGAAAGAAGTATTGAAAACTGTGCTGTCAATCAAGCGCTACGCCTCCTTTGGTGCGTCATGCTGCTGGATGGCCGACTATTTAATGTGCATTTTAACACTTGTGCATTTGCATGACAGACCCGTGACTTGCAAATAAGCCTGAATCTCTCTTGCTGCTTTCAAACAGGTGTCTCGCTTCT
TCGGTCAAGATCCAGAGCGGTAAACGCGTACCATATGGGTTTGAGTATTTCTTCCTTGGAAATCATTATTTGCAGAATAATATTGAAAGATGTCAGGGAGCTGAAAAACTGATCCTTTCACAGTCTGTCAGTCAGCGGCAGTGCGACAACAGAAACAGGAGTCACGTGACCACCAGCTGAACTCCAGCTTTACATACTTG
CTGAAAGATTATGGCTACCGGAGAGACATTCACACTTAAGCCTAATTCACACTACGGGATTTAAAGCCTGATTAGGAAGTTAACAAGCTCACCGACAGATCGAGCTGTGATCAGGAAGAAATGTGTGGGTGCATAGCGCTCGGCATTCTTTGTGTGTGAACTAGTTAACACATCAAAGAGACTTGCTGAAGCGTTGCTGA
CGACTCACACACTTCTCATTTCTCATTTGAGTTGTAACATAACTATCAGATTCGATCAAAGCATTAGAGGGCGTGGTTTGAAATTTTTATTGAGAACCCAGTATACCAATCACCGCACAGACAAGAACCTGCTGCACTTCTCACAAGCCAATGAGCTGCGAGGAAGGAGGGGCTTCAGCGCTCTCGTCTGTCTGCTGTGC
CATTAGCTTAAAAACAGCTTTCGAGATTTGTGTTTGCAACTATAGCTTCATTCAGATACACAGTAATCGATCAGTTCATATTTCTGAGTGTGATTGACAGCTTGTGATGTAATACCTGACACCAATATGTGAACTAGATTTTTGGGAGATTTGTAGCTGGATCTGCTTGTGTGTGTGTGTGTGTGATTGAAAATAAATGT
GGAGTTTAACGCTGAATGTCTCGAAATAACGGCTCCTTCTGCACCGTTATTAGTTCACATCGCTCTTTTTTTCACTTGACATGGCTGCTTTGATTGACAGCACCAGGAGCCAATCAGCGTTGCCTCAATCCTCCCCCACAAAGATTCCCTCCCCTTCACGAGCACGCGCATAAGGGGTTTTCGCTCAGATAGTTGGGGTA
GATTTCTCCGCATGAAAGACTCGTGAATGGGAGATTAAACCTGCTGCTGCCTCTCCAATAAGGTAGGAAATTAAATATGATGATGTGGATGATTGACAGGGCTCATAACTAAGCACAACGATCTGTTAACGGAAGTGGTGTATGTCTCAAAGTTTGCATTCCCTTCTGTTACACAATCAAAAGTATTTTTCTTCACAAAA
CGCAGGTCTTGAATTGATATTCGCGTGTGACTAATTCGCGATCGCGCTGACTGCGAGGGATTTATCGAGCGATTTATTCAGTCTATAAAGCTGCTCCAGCTGTCAGTCAGGCGCCATGCTGAACCACTGCAGCACTGGATTTCACAATCAACCATTTATAATGAACTGCTATTGATATTTATTGCTATTTTTACATATAA
AAACATCACCAGACGGCGGCTACGTGATTTCCCAATGAGTCACGTAAGTCACGTAAGTCCCGCCTCCGTCTTCTGACGTAATGGTTGCATATATAAACAACAGCCGTCACTCAGAAAAACAATTCTATTTACGGCACAGAAGAATGCAATACGTGAAACCCAAACCGAGCGCGAGATGTTTCTAAACAAAGCGAACATGG
AATACAAATAAATATATATACATTAATACATTTTTTTTTTGTAATCACACTTTATTGAAACAATCTGCAGAAACACTTTGATTGACATTCTCACTTTGTATGTCATCAAGGAGGAAAGCCACGCCCACTAGTTACCACCTCTTCCTGAATATTAGCATATGACCCAAGTCTTGTTTTTAAATCTGCCACAATGCATCAGG
TGACTTTAACCAGCTTCTAATGGTACCAATGTATTAATGTTATAGTTTATAATCACACTTGATGAAAACAGTCCGCAGAAACACTTTGATTGACATTCTCCCTTTGTATGATGTCATCAGACAGAGAAAGCACCGCCCACTAGTGACCATCTCACCCTCATTAGCATAGGACATTAGTCTTGTTTTTGAATCTGCCACTA
AACCTGAATGCGGTGACGCGCGCGCGCTCCTCTTCTCCGCTCCCTCTGACGTCATGGGCGCGGCGGTGACGCGAACACACCTGAACACGCCGGAGGTTTTGCTGAATCACGTCACTCAGAGAGGGAAAAGTCTTCAGAAGAGCAGAAACTCTCGAAGTGGCGGGAGATTACCGACAGATAAACATGAGAAGCAACTCATG
CAGCAGCTCAAACACTCTAATGGCCAATGGACAGACGGCTGCTTCTCACTCAGGGCTGCTGGACATGCTAATGAGATGGAGAGATGATGAGCACTAGTGGGCGGGGCTTTCCCCCTCTGATGACATGTACAAAGGGAGAATGTCAATCAAAGTGCTTCATTCATCAAGTCTGATTAAAACAAACACAATTCACTCTTGTT
TCACTGCATCTTTGTATTAAATTAGTGTTATTAAAGGATGTGTTTTAAACCGAAAACAATATCAAGCTCAATAGGGAGGAAAGCGCTTTGATTGACACAATGCGCGGCAACGTAATAGACGAGCAATGGGCGGGGCATTAGTTAAACGCCAGAGGATTGGCCCTCTTTCATTGGCGATGTCTTGACTTTCCCAATGAAAT
ACACAGGCGGGAGTGTGTGAATATCTCCAGCCTCTATTGGTGGACATGAGTTACTTGTGTTTGCTATAATCAGACTTGATGAATGAAGCACTGTGATTGACATTCTCCCTTTGTACGTGTCATCAGAGGGGAAAGCCCCGCCCACTAGTCTACCTCATTAGCATCTCTAGTGAGAAGCAGCCGTCTGTCCATTAGCCATT
CTCCGCTCGATGTCCTGCTGGAGCTCCACTTTAGGTTCAGGGGGCTGGGCTGGAGGCGGGGCTTCATCTTTAGGAGGTGGAGCTTCATCTTTGAGTGACGGCTCTTCAGATTTAGGCACTTTGTGGCCTTCGATGTCGCTGTCGTCGATTTCTGCATTGATGCTGAGAACGTCACTGTCTTCTCCAGAACCTGTGCACAT
AGCTCCTTCGAGGAGGCCTCAGTAAACATGACATGTACGAGCATCAGGCTCCTTCGAGCGAGTCGCGGTCAAAGATTCGACTCTTCTGATTCTGACAGCCGTCACTCATCCGTGCGTTCTTTCATTCACACACACACACGTGAGACCAGACTCACACCATAACACACACACACACACGTATATAACACAGTATATCACAT
CGCGTCGTCCGTCCGCGGTGTTCTGGCGCGCGCGTCGTGACTGCTGCGTTACCTTTAAATGGAAAGGCTTTATGCGCGGCGCTGATTGGCCCGTCGAGCTGTCAATCACTCGCGGGAGGCGGAACCCTCGGGCCGCTGCTGCTTCAGACGCGCGTCCAGGCGAAACGGAGCCTCGAACTGACGGCAGAAATGGACAGAAA
TATTATTATTATTATTATTCCCCTTCACACACACACTCGCGCGCGCGCGCCTCCAGCTCATGATGATCAAACTTTAATGAGCTGTCAGATCTACACAAAGAGCCGTCAGTCACCGGAGCCACGCCCACCGAGCGGCAGTGGGCGGAGTCTGTTGTGTCCGGGAGTGAATGAAGGAGCTGCTGTGGAGGAGCGGAGGGTCA
GCAGCTTTAGGAGTCCAGCACAGACACTCCGCTCCTGCTCATGATGAAGAACACACACACACACACACACACACACACACACAGAGCTCTGATTGGCAGCCAGCCTCACGAATGGGCTTCCAGCTGCTGTAGCTCCTCCCTCAGGGCCTGGGCCCGCCCCAGTTTGTCCAGCTGCTCCTGGCTGGGCTTCAGCTCTCCGG
AGGAAAACTGACTCTTTTATTCTGTAATGATGAGAACGCAACAGCACCAGCGAGTGCTGAAAGAGGAAACGGTGGGCGGAGCCTGCGGTGATTGACAGGCAGAGGGATTGACCTCACCATCATGCGATATGAAGTAACCGGAGGTTAATAACGGCGACACACGCGTCAGACACGGGAGAAAACTCGAAGATTCAAGCTTA
GACATCCTCGCAGCGAACAGTAGCCAATCACAACTGGCAAAAGATTTCTGGTCACTATATACTTTTTAAATATGGCAGAGCGCGGGTTTTCTGACTGACGTAGCTGCTGTCCAATGAGACGCGGTGGTTTTTAGTGTGTAGGCGGGGTTTGTGAGGGTCTCTTTCTGCAGCTTTAACGTCTCCCGCGCATAATGTTTACA
TGACGTGTCAATCACACCAAGCCCCGCCCATCAGAACTTAAAAGCAGCATAAAGCCAACGCGATACAGCACCTGATTGGCTCACACAGCCCTCACTGACGTGTCAATCAAAACCAAGCCTCGCCCTTCAGAATTTAAATCCAGCAGCAGGGAGCCTTCGCTTCTAATTGGCACGCTGCCCAAGCCGTTGCTAGGAGCGAA
TTTAAAAAAGAAAAACAAACGCAAATCAAGCATGTTTAGTTTTATTCAAATAGTTTTCTTAAAAGCGCTTATGATTGGCCATCCGCTCCATACAGACAGCAGCTCCAGCCATTGACAGCCCGCTTTAATAGAGAGCGGTGGGCGGGATTTCCTCTGTTATTTGAAATCCGGAAGTGTTTTGAAATATAGTAGCAGGTTGA
TCATTCTTTCGCTCGTGCACACCTGCGCGCGCGCCCAAGGCTCTCATTAACGGTTGGCGGTAGCAGCTGGTTTGCGCGGGAGAAAATGACGGACGGCTGTTTTCACTCAGGTACGTCGTGTGCTTTGACAATCTGTGGTTTATTATGTAATCAGTTTACTCGTTAAGTCGCAGTAAAGCTTGCAGAGCTCGGGTTGGGGT
TAGTGTGTGAATATAACCAGCCTCTAATGGTAAAATGAGTCTATTTGTTATAATCAGACTTGATGAGAACAGTCTGCAGAAACACTTTGATTGACATTCTCCCTTTGTAAGTGTCATCAGAGGGGGAAAGCCCCGCCCACAAGTGACCATCTCTCCCTCATTAGCATAAACAGCAGCCCTGAGGGAGGAGCCGACTTTCC
GTACTGTACACGCACGCACACATATATAATTTGTTGTTCAACAGCTCCCTCCTATGGCCATCAATAATTATACCACAAACGTATCAGCGACTGACAACACTTTCCACCAATGAAAAGAAAGATCGTCACCGCCAACGACGAATCTAAACCAATAGGAACCGCCCGATCTGAAAATAGGCGGACCGTCAGCCATTTGCGTC
GTAGAGCGAGCCCCCGCGGCGCCTGTCTTACGGCTACGCCCCTGGCAAGAGCCCCGTATCCAGGTGAGACGGGTAGAGGCAGACGCCTCTGAGTGACAGGCTGAGGAACGGCGCTCCTCTGGAGGGACTCGCTTTGACTTCACCGAGAAATGCAGAAATGGAAAGCATCCATATGGCCGCGGGGCATGAATATGACGGTG
GGGGTTTCCGTGTTTCGTCTCTGGCGCCAAATTTTCTTGTTGTATACTTAGGGAACAGCCTTTGCAGAAATAACCAATAGAATGGCGACTTGAAGTGACAGGTGCTCATATCAGCCAATGGCATGGGTTAGGGCTGGGAATCTTCTGTCCAATCAAATACATAGCTGAGCGCTTGTAAAGCTGTAACATAATAAAAGTTT
TTGAGTAAAATAGCCTCTCAATAAATCTATTAATATTCAATAGTTAATAGTGGTTGTTTTACATGGTTATTTGCTATTGGTGGATCTTCTGTGATTGGCAGCTTGACTCCGCCCTCTTACCAGTAAACACCAATCATAATTGATATATATTATTAAATGGGAGGAGAAGCTAATTTGATTACAAACTACAAAGACATTCC
GCCTCCATTTTTTTAAGCGCCCTCTTTGCCTTGTTTTGATAAAGTAGCCCCGCCTCCACAGCGCTCGAACTTGATATGAAACTATCGATTGGTTTACGTCCCATCAATCATTACACGTTGCTAAGCAACAATAAAGCGAGGACCGCTATCAGGTATTCTCATTGGCTCTTGCTTTATGACGCTATCTTGCGCTCCCGCCT
AGTAATTTCAGTGTATGATTTGATATTTAAAGGACACCTACCGTGCAAGATTCTCACCGGTTCATGCTGTCTGAAGGATTGGCTTGATCACGTGACCGACCCGCCCTGACAGCAACTGATCTGCATATGACTGACGTCACTGCAGCGCGTGCACGAGGACTGGTTTATATATGATGTGTGTTGTGAAAGATGGACATCCT
ACATGCTGTTCTCGCCCTCTGAATGGCTAAAAGCAACAGGAGGCGTGGCTTCACGGACAACACTCATGTTGGTTCACTCTCACCGCTGCGGTTTGATTGACAGATCAGTCTGATTGTAATTCAGCGAAGGATCCTGGAAGAATCCACAGCGCAATGTCAAGTCCAAAGAGAGTTTGCATCGTCGGTTCTGGAAACTGGTA
TACCTGAAATTTCGCTGATAAGTCCAAACTAATTCGCTTAGTTATTCGGTCTTGGACATCTCCCGTTGATAAACTGATTTTTTTAAATGAGGTGATGTGAGTGACAGGTGTGGTTTTACCGCCCTCTGCTGGAAAAATAACCGCAGTAGCTGGATATTATTGTTTTTATTCGCAATATTAGAGATTCTTATTGGTAAAAT
CTCTATCCTCCGGTGAAGTTACGAAAGCTACTACGACGAAGGCTAAGCTTGTGAATATTAAAAAGGTCACTCAGAGACATTGCTTGGTAACTTGAATGGAGCTGTCAGTCAGAGAACTATATTAATATTCATCGACCAAGCCTCCACTATTCGCTGATAGGCCAACTAACTAGCGCCCACTCGCCTACGCTTGCCCTTGA
GCTATATCTCGCTCTCTTGTCTCTTCACCGTCCACTGAGAGAGTAAATCTGACCGGAAAACCCCACAGTGACGCTCCATGATCAGCCGAGTGAGGACTGACGGGCGAGCGGACCAATAGCCGCGGAGAAGGGGTGGGACTTTGAACTTGTCAGCCAATAGACGAGCGAGAGCATACTTGTTTACTTCAAGCATTAGGTCA
GATGATCACAGCGAGCCGAACAGATCTTTTAATCCTGGTTGCTTTGCGCACGTCCTGTCTTGTTGATATCATTATACATGTTACTACGGAAACATGTTAATACTCGGCTGTCAATCAATTCAGTGGGTGGGGAAACTGTACTTCTATGTCACTTTGCAATCAGCCTCAACATAGGAGGGATTTAAATCCTATTTTAACAT
ATCAAACCAATCACATTCTCTCCATCATCATGCAGGTCACACTGTCCTCCCTCTCCTTTATCCATCCATTCATCCATCTGTCCATCACTGGCCTCCGCCATCCAGCTGTAATGGCCCATTGTCGTGATACTCGCCTAACCACTCCTTTTCTTTCTTACTCCATTCACGCCATCATCGGACTTCTTTAGGTGCATGTGAAA
GACAGGTTAAGTGTAATTTCACTGGTCAGTAAATGGATTAGAAGCGACTGCTGAATGAATGGATGAATGAATGAACGAGTCAGGCGGTGTTCTCCACCGTGTCTGTGACGTCACTCGAGAGGGGGAGGGGGAGTGACAGACGGCGTGTCATCCGAAAGATCTGAACATGAACGCGCTGCAGAGAGAACACCGGCAGTTCT
AGAGCACTTAAACCCGGAAGCCGCTTCACTTGACGTCACACTTAACAAGCGGATTATTGATAACGTGTAACTGAATCTTCATGGCAGTTTGATTGACAGGCGGTTTGACCAATCATAATGCTGATATTTTATGGCCACATTATGCCGAGTTCAGACTGCATTTTAGCCCCGATTTTGACTCACCGACAGGTTTTGAGAAA
GTGTTTCCGTCTTTGAGACGTTATTTAGGCAGTAAAGGCGACACAGGGAAGTTTGTCCTGCCTGCTGATGTTTCTGCTGGTCACCTCCGTGAGGGAGTTCTGTCAATCATCAACCGTCACCACGCCCATTTTGTCAGTCAAGCCAATCCGCTGCCAGAATTTCACCTGGACGAAACTAACCTTTTATTTTAGCTTAATGT
TTATATACCAGTAGTAAAAGGGAGGGGTGAAGGTGAGTACGTCAGCAATAGCTCGTCCCACAAACAAGCCTCAGCCAATGAGTAATGCGCCAGCCTCCGCAGAAAAAGGTCAATCAAATATGAAAATAAAGGAAAACGTAGACGTGGCGGGAATCAAAACGCGCCAAATTGTCCAGGCTTTTTTGAGGGCGTTCAACCGG
TGCAGCTGGGTGCTTAGAGGAAACTGGCTGAAAGCAGTACGAGCCGGTGCAAACTGGCTCAAACCGGCTTGGACTAGATCTAGCTGTGGCTTTGTGGGGGAATTGATGGTCTGTCAGGGAAATGAGGTTGGGGGGTTGTAGCGTGTGATGAATGGGGGAGGGCTCCATCCAATCACTCAATGTGTTTTCAAATTAAATTA
GTGATCCAACGACTCGCTGTGATCTGTCTGACTGTGTGACGTCGTGATGCCCCGAACACGCCCACTTTCAGTCTTAAACAACTGCCGCTTTGATTGACACACTGGCGCATACTTTAATGTAAACACACATACACACAACATTGCAGATTCATGTTGTCTTGTAAAAACAAAAATAAATGTTCTAAATGTGCACAACTAAA
AAGTACACAGACAGCTTTCCAAGAACACTTCACCTGTGAGTTCTAACAACTACCTGCGTCTGAGGGGTGGGGCAAAAGTTATGTCAACTGCTTTGAGTGACAGAACGACACACCAATAAACAAGCAGCTGCTCCACATACGTCAGCGCTGAATCGAGCCAATGACGATTGATTGGATGTTGAAGGACTCCGCGGACGCGC
AGACTTTTATTGAATTCAGATATATGCTTTTTACATTTCTACATGAATCTCAGAAGTTTATTTACAACGTACTTAACATCTTGACTGACAGACAGGCCTATGATGATCCGCCACTGAGCTCTCAGGAATAGAGACACACCCAGCTATCGGAGAGACAACATCATAACGAACTCTGAAAGAAAACAGAGACAAGTGTGTTA
CAGAGAGCTGAACAGATCTTTTAATACTGGTGGTTTTGTGCACGCCCTGTGTTGTTGATATGATTATATGCATTACTATGGAGACATGTTAATACACAGCTGTCAATCAAATTGGTGGGCAGAAAAAGCGCTCATTGCGATCTGCCTCAAAGTGGGAGGGATTTGGATCCTATTTTAACGTCAGAAAATTAAAAAAGAGA
GCTGATTCAAAACTAATGGCGTACAGCTTCTCACTCAGGGCTGTTCATGCTAATGAGGGAGAGATTGTCCCTAATGGGTGGGGCTTTCCCAGTCTGATGACATGTACAAAGGGAGAATGTCAATCAAAGCTTTTATTTTTATAAAGTGTGATTATAAAAAAATTGAATTAATTGACTTTTACCATTAGAGACTGGCTATA
ACCTACTCCTCACACGTACCGTTTGCTTTTGACAAATTACACTTAAGCCGAAACGTTTTACATGTACTTATCTCCATCTTGCAACCGAAGGTCAAACTAGGTGTCAATCACAGCCCGCTGATTCCCCAAAGGTACCACGCGCGCTCCCAAATGACTCGCGCCTCACACACCCTCTCCAACCGTCTTCTCTAGAGCAACGC
TTGCGATTGATTGCCTTTGCTGGTTCTGAAAGGGCTTGTGCTAGCCGAAGCGCCTGTGCCGTCTGCAAGGCTGCCAGAGCGAAAGTGTTAATTTACCAGAGTAGAGCAGATGACGGACTGCTGAGGGAGCCAGTCAGAGAAGTGAGGAGGAGGGGGCTGCTCTGACCTCACCAATGAGGAGGGGGCAGGGAGTGGGGCTG
TTGTCCAAGGGAGGTGGCCTTCCTGTTGGCAACACAGCGAGTCTAACAGCTCATTGGCTTACGGCTTCCTCTTTAAGGCTTGGATTGGCTGAGGCAGCATTCACTCAAGCCAAGCCCCGCCTAAACCAGCTGAGATTCCCAACTCCTGACAGGCCTGTTAGTGCTCGTTTCCTTTCTAGCAATAAACGATCTCAGAACAA
GACTTTTGTGCCTGATTAAACACGAGTAAGTAGGGTTGACTTCTGTTAAGTTGTTACCCCGCATTTAGAGGGAGCGATAGGCTCCTCCCCCAGGGCTGTCAGTCAACCTGCCGAATAAATATTGATCTCCCCCCAGCATCACTTCTGTGAAGTGGAGATGAGAGTCAGAGCACTTGGATGTGTTTTCCATTCAAGAGAGG
CTACGGCAGTTTACAGTACTGTATATGCTTTTGAGTGTGTAACAGAGGAGTATGGAATCTTTGGGACATACTACTTGTTAACGGATCGTTATGTTGCTTAGTTATGTCTCCTGTCAATCTTCTTGACACATCATCCACATTTCTTTCATATTTAATTACCTAATTTATTGGAGAAGCAGCAGCAGGATAGTCTGCCATTT
TTTCTCTCATTTTCCCATCAGTTCTACTACAGGTCCCGCCTCCTGACTTAGGATTGGCTGTTTGTAGACAATAACATTCAGCGATTGGACCATTGACACGTCACTCATAGAATAGACCGCCTTTGTGTGCGCAGTATCCCACTGATGATGGCGCTGTAAACACTGTGACGCGGCGTTGCGCAAACCACAGATCGCTGTTG
GTAAATAGCGCACGGAGCAGCTGTTTCTCTTTTTTGCTCGATCACGGTCAAGCTCTTTGCCCTTTGACTCGTGTATTGTTAAGTTCCCACGAGCCACCTGTCAATCACATGTTTTGTCAGCTAGAAGTGGGAAATAGTCTGCGGAGAGATCCTCAAATCAAGTTTTAAAATGTGATGTTATGCAGAACCATATGGTTGTT
ATCACAGGAAATTGGAGGAAGGAACTATTTGGTCACCGCGCGCACGTCACTGCGGGGGCTTCACGCAAGAGAAATAGCGCTCGGCAATTGGCCACTTGCCCTTGTCAATCAAACCGCACGCTTCCACCCCCGCCCCGGTGGTCAAGGTTGGTTGAGAAGGCGTCAGTGTGTTTAGTTTGTGCAGTCGAACCTGGAGCAGT
GAGGCTGCGCCCTCTTTAAACAGTGGCCATGTTGTCTTCATGCTGTGTCAGGGGAAATGCTCCCCCTCGAGCTGCGCTTGGGATGGAGAGTGATTGATGGCTGTCACAGAGGCTGTCGGTAGGCAGATTGAATAGGAGAGAAGAGACAGATGGAAGAGAACTTGGAGCGTGAGGAAAGGATGAGCTGGAGAATGCTGGGC
TTCGAAACGGCTCGAGATCAGTTTCATCACTCATCGCATACAGATAATTTCAATTGGTCCCTCCCCCTTTCAACCCCGTATATTCATTGGAACGTCGAGCTGTCAATCAAAGCGCGGACGCATGTTTTGGTTTTCAGAATTGATGCTATAGAAAACTCATAAAATTGCAGCTGAAACGGGAGAGAGGATGCGGTCGGTAA
GTAATGAATTTACTGGAGATGTCTTTATCGCGGAGAATTCATGAAGTTGCGATGACGAGGCGCAGAGCTCGCGCCTTTTTCGCGTTATTGATGCGCGTGCTTGACAGCTAATTTAAAACGCGCCGAGCGCCTCACAGATCCAGAAAGAGGGAAACAGAGGAACGCAAAGAAACAAATCAGTGCATTTGGGTAGGTTATGT
AGACCAATAGGTAAGCTGATTTGAGATCAGGTGATAAATGTAATCCAGGGCATTAACTCCTTCCTGTTTCTGCATATCAAATGCACTTTTAACACCTAATCGCTGACAGCTCGTCATATTTTGTGTTGATGAATTGCAGTGACATTAACATAACCTGTAATAATTGGCTCAATGTTAAAAGTCCAGTTTAAAAAAAAAGC
TCCAGAACACCGAACATTTAGGAAAACAATATATTTACATACATCACAATAATTGAACTCAAGGATTCCCGCCTGTTTAAACCTCCCCTTGATTGACAACCCCTTTATCCAATGACTCTTCCCCAAGCCATGTGGGTGTTTCCTCCTGAAATCCAACCGTTATTCTATTGGCCAGGAGAAGCAGCATTGAAAACCCAGTT
GAAGCGCGACGCTCATTCCCACAGGCAACTGATTGAACGACTATGTTACGTAACGAACGCGACGCGCACCAGGGGCCTCGCGTTCGTCTGTCGCTCATAAAATATGGCGTCGTAGGAAGTCTGTTGTTGTCCGAAAGAAAGTGGCAACATACGGATATGCAAATAACCACGCGTTTAGTGGCAAAACCTACCGGTTGATC
GAGAGTGTTAACAGATATTTTAATCCAAGTTAAGTTGAAAAAGAAAATGTTATGTGGACATGTGTATACATGTTATTATAGAAACATGGCACCTGTCAATCAATTCAGAAAACCACACTCCTCTACGTCACGTTGTGGTGAGCCTCAAAATCACTGGCATTTGGGTCCTATTTTAACGTAAGGAAATTTTTAAAAAGAGA
TGATGAGAAAACCTCGCAGATATTGGGAATCATTTACATCATCCCATTCATCATCATCTTCCAGGCTGGGCTGCGACTCAGATATCCCACCTGTCACTCATTCCTGAGCTGGTCAACTGTGAACACGCCAAAGTGGAACTGACTTCGTACAGGTATGAGAATGAAATAATGTCTTGGAAATAAAATAGAAAACCACAAGA
TGCTTGATCACATTTGATAATGATTGATGATCACAGAGAGCTGAACAGACCTTTTAATCCCAGTTGCTTTGCGCATGTCCTGTCTTGTTGATATGATTATATGCATTAATTTGGGAACATGTTAATATGCAGCTGTCAATCAATCAATAAATTAATCAATTTTTCATTTCAAAATAATCATTAATCAAATGTATATAGTT
TGCATAGAGTAAAACAAATCTTTTAATCCCAGTTGCTTTTAGCACGTTCTGTCTTGTTGATATGATTACACACTTTACTATGGAGTCATGTTAATATGTGGCTGTCAGTCAATTTGGTGGGCGGGGAACCGCACTCCTACATCACGTTGTGGTCGGCCTCAGAATTGCAGTGATTTGGATCCCATTTTTATCTCAGGAAA
CTTTGATCTATTTAAAAAAAAAATTCTGTCAATCAAATCTCAAAAACACGTGCCCTTGTCCACAGATTTAGCTCTGCTGAACAACATTGTTTTGACCTGTCAATCCCGTGCCCAGCAGGCAAACCACGCCCACAAGATCATGCCAGCCAGCTGGCCACGTCCTTCGCTTGTGCCACAAACAAGCCACGCCTCCAACCTGG
CACTGGTGTGATTAAATGTCTGCTCTGTTATATGTAGAACAGAAGGGTATTAGGTAGAAGGTCACGTGGTAAATCCCTCTTCCCATCTGCAGCCTGACATTGACGTCTGCAAGACGAAAACTACACAAACACACTTTTAATCATCAGTGTATCATTAGCAGTGTTGGGTAAAGTTACTTTTAAAAGCAATATATTATAAT
GAAACGTATTGGTTGAACAGGCATGTAAACACGTTTCCCCCTAAACCAAACCCCTAAATGAGCGACGCGTCAATGTCCGCGTCTTATTGGCTCAACCAACCGTCAATCATTATATGTTTGTCGTTTGATTCGATAGCTCTACAGCTTGTGCCCCACCCAGCGATGCCCTCAACAAAGCTCTATCAGTTCCAACAGCAGTG
GATGCTTTGTTATTCGCTTACTACTTTTAACTAGTCTAAATATGATCTTACCAGTCTTTTGGATTAAGCAAAGACATTGGACACGTATAAATCTTTCTAGTATGCGCACATCAATCATCGTTAAGCACAAGGCAATTGGTGTGTATGCTAATGTATGCGTGAAAAACAAATGATACTTTTTATACTTTTCAAAACTACTA
TTTACCTACCATCCTGACTTGAGTAAGATGGCGCTAGATCCTATTTGCTTGTTGTCCCTTAGAGGGCGCCGTAGTGTTAAGTCGCGTGTTAAACTGTCAGCTGACATCCCGGAAGTTATCCAAGTAACAAACATCGCTGCCAGTTTCTGAACATTTCGTGTTTCTTATTAGTTTAATAGCCTTATTTAGGACGCTGTTAT
AACCGCATACGCCATCTTGTCAAGACTAAAACATGACCCGCCCGTCGACTTTGATTGGTTTGAATCTCTGAGAAACGACAGCGCTATTGGCTGATCCGTCTGTCAATCTAAAGCACTAGTACAGCGCCCAGTCTCGCTGTACACCATTTTAGCTTCAAAAGCCAAATGTTTACTATAGCCACTTTATAAAACACAGAGGT
AGTTTAGCCCTTATAACATTAAATTACCCAAAGTAGACCACTGGATCCAGATTTCATTTTGTTACGGAGACATTTACGCATACAGCTTCCTGCAGTCGCTGTCAGAAATCAATCAAAACGGGGATCAACACAATTAAAACGCACTGGATGTAATAAATTCGCTTAACGAATCTAATTATGATTATTACATCTGAATAAAG
GCATATTCTTACCTTTCAAATTTTCCGCCATCGTCTCACGCCGCCAAAACTATGGAACTAAAGGCTGCTCGGTGGTTGGATGCGCCCCGTCTGAGTGACGGGTTGAGCAACCAATAGTGGCAGAGTATTTAAATCGGGAAGAGTTTATGCAAAATGCCACATTCGTTAAATGTGTGAACTTTGAGGAAAAATAGATCTTA
GCCTCAGACTCCGACTAGCTAATCATCCTCAGGCCCACCTGCTGCTATAGCCACGCCCCAAACTTTCGCTATTAGTCAAACTGAACAGTGATTGACAGACCCAAGTGAACAGCTTCGATATCTTGACCCATATATGACTTACTTATAATCACCGAACAATAAACCGGGATAAAATTATTTGTTTTAGCAACTTAAAAAAA
GGACTTATTTTTTGATGCTTTACCTGAATTTGTGGTATCATTCAAGCTTGCCCATCTGCCAAATGCTGTCATGTGACCCTGTGGGCTGAATGGGAGCTGCCAATCAATACTTCAGCCCATCCCTCAAATGCTGGGCTTTTTTTCTGCAACGTGAAATAGGGCTGAACTTGATCGTTTCTGTATGTATTAATAAGTTTAAG
TGGTGTGTTGCTGGACGTGTTTTTTCAGCGTGAAATGTCCACAGCAGTCTGGATGGTAACGGAACCCATAATGCAGCTGTTTGGTTGATTGATTGACAGCTGTCTGTGGATTCCGTGCCCCTCCTTTCTTGCAGGAGCTCATTGAGATATAATGAGAATTACACTTGGTTTTGAATGTAAGTGTAAAGAGTATGAGGTAT
ATGTTAAAATAGGATCCAAATCCCTCTCATTTTAAAGGTCCACCGAAACGTGATGTAGGAGTGCGGTTTACCCGCCCACTGAATTGATTGACAGCCGCGTATTAACATGCCTCTATTAATGCATATAATCATATCAACAAGACAGGACTTGCGCAAAACAACCGGCATTAAAAGATCTGTTCAGTGCTCTGTGATCATCA
TCGGTTTACTGAGATGTAATTTCACGCTTCAACCACTAGAGAGCAATCACGACCTTATCCTCGTTTGAAATCTTTCGTTATTTTGTTCAGGGCTAGTCAGGCTGTCAGTCATCACCGCTGGGCATCTCTCTACCTTCAAGACAAAAGACAGAGGAGAGATGAAAAGCGACAGAGAGAGGTAAAAAGGACACTGGTGGAGC
AATAACTCATCTTCACCCACTTCCTAAATCTCGCACAAGCACGCTTCAAAGAGGCGGGGCTAGTGTCTCATGCTGCTTTGCGATTGGTTCATCTCGCCATCCATCAGGGTTTGACGTTGTGGCTCGCTCTCGAACTCTGTGACCGCGCCCCCGAGGCTCAGCGGCGGTGGAGAAGGAGAGAGTGTGCAACTCAGGAGGAT
AGGGTGTCAGATTTCCCTAGTGATGATGGGTAACGTGAGCAACGGTCCTATCTAGGCTGTTTCCATGGCACTCGCTCTCATCCATGCGCTTGATTGACAGGGTGACAAGTAGCCTGCACTAGGCATCCCCAGAATGCATGCAAAATTAAAATGCTCTAGTAATGGATTTGCATTAATATTTATGCATCTCCTTTTGAATA
CATACACTAAATATTTACCAATAAATATCTGATAATTACCTGTGTTTGCCCTTATCTCAGCAGTAAGTATAGAAACAAAGTGATTGACTGTCAGGGTTATTCAGTCTGCAGCCTGACAGGTGAAGCTCATGTCTGCTCGTGTATATTTAGCTCAAGTGTCACGAAAAAGGGCCTTCACGGTCCTCTAACGCGACCTGTAA
TTATGTTATGTGTTTATTAGTATGCCAGAGCCTGTGTGTGTATGTTGGCTCTTGTGTATCTGTGGGGTGGAGGTTTCAGCTTGTCAGCTGTCAGTGAGTTTATGGGCCGTTAAAGATTGAGTGCTCTGATGGGGGAAATCTGACATGCTGTAAAGCCAGGTTTAGTGTTGCGGGGGTCTCATGTTTGTGTGTGTGTGTGT
GAAATAAATAACATGTATCACGCCATAACGGTTCCGCCCCAAAAGTATTTAATGAAATCTGATTGGCTAAGGAATTTGGCGCTGGGGGTTGATGGACGTGTTATGTCGAAATAAGGCGGGACAAACGGGTGAAATAAGGATTTTACTGCACCGTTCTATTACAGTGTGAACTTTCCTGATCATATTTCACAGCGTAGAGA
ATTCCAGTTTAAGAAGGAACTTACAATTAGCTGGTGAAACCCAGATGCCTCCCATTTTGAGGCCTGCTGTGATGTAGGTTTCCTCCCCCAAATTGATTGACATCCATGTCAATACAAGACATGCCAGTACAATTATAAAAGAAGATTCTTCAATCCTGATTTGTGGACATTTGTACATTAGCATAACTAATATCCATACA
GCATCTCCTTATGAGTTTAATCCCAAATGCTCAAGTCACTATTATGAATGAAAATAAAAAACAATAAATGCGGCTCGAAGTCTTCCGTATCTGTCTGTCAGACTGAGTGAGCGGTGGAGGCGGGAGCGAGCCGAGCGAGGCGGTGGCTCGCACTCCGTTTTGCCCTATTATGGTCACGAGCGTGACAGCGCGCGCTACCC
ATCACAAATATCCCAGTTTACGGAGTTATTTCTCACTTTCTCTGCTGCCCGAGCTGCTGCTGTCCTGTCCCGGCCGAAAATATATGGACTGTTGCCACTGACAGATCGTGCAGCCAATAGGCGGAGACCACAATCCGGAAGAGTCAGTTCTGATTGGATGTTGGACTCAAGGGGAGGACTTAAATAAGCATCGGTTTTGT
TGTTCAGCTTTTTTCTTAATCACAACAACTTTCTTTTTTCTCTTACAACAGCATTTATTCTTTGATGAGACATGTGATGCCATGAGGGCAAGAGAACCTGTCACTCACATGTGACTGACCAGTAGCAGACTACGTTATTTCAGCCATTTCCAAAAGACAGAAACCAATAACATCTATAATTTTTACTTATTTAAGAGGCC
GTTCAGAGCATCTTTACATACACGTTGGCCACCAACTAATTCGTCAGCCGCATTGCTCCGCCCTTGTGTTTACCTCCGCGCACGGATACCTTCAGGTGACAGCTGCTAGCGACCGGGACTTCTTCTTTAAATAGACTCACTGCGACTACTGATTGGACAAACTCCACGTATAGAGAGTCGGGACGAATTGTAAAGGGGCG
TATAAAGTGTCTGTCAGAACGGTTCCCTCAGCTTATTTTTCTCTGAGCACACAAACGCCTGCGTCACAGCGTTGTGTTGCCATTGACGTCACCACTTCCCAGCTGTCAATCACGGGGTCGTAACATTCAATGCTGCTGAGCAGTGAGTTCCCATCATATCTGCAAAAAAAGAACAGAGAGGCAATAAAGCAGGGGATTAA
GCCGGACTTTCATCCTCTCTCTCACTCTCCCACCTTCTATTGTAATGGTGATGAACTGTTCCTTGTCTACCTGTTACTTACTCTCCTCCCTGACTGACAGGCCATTCAACCTGTCCATCAGGTTTCATTTCCTCCCGCAGGACTCGTGCAGGAACAGTCACACCTCAACAGCTCAGAGTTTCCCTGTTACCAGTGATGAA
AGTTTTGCAGGCTGTTTGGCTAGAAGCCATTCCCCTATTATCTGACTGACAGTCTGAAGATTGATTACAACACAGCCTCTTTTTATTATTTGAGTGACACATGCTAAGTTAACCCTTTAGCTGTATTCATCACTGTCATTCAAAAGCATTAACTTCACAATGATTGCCTTCTGCTGAGTGAATGTGAAACAATGTGTCAG
CACACAGACACAAGCAGACGGACCGTCTGTGAGGCAAGACGAGCCATGTCATGAGCCGCAGACTGACATCATGCTCACACTCAGGCCGTCCTCCAATCACCTGTCACCTGCATGCTGCGCCACACCCCTCGACTCCAAGCTGAGACACACGTTCCCTATCCCGCAGCGAACTGTCTTCTGCCAGCACTGAGCTACACTCT
CGTGTCAAAACCAGATGCCCAGAGCAGTTAAGAGCACCAGCAAACCTGCTGCCGCTCACGGCCCATCATGTGTTTGTCCTGCACGAGCGCGCAGGTGTCAGGATCACCGTCTGATGGATGGGGAGGGCGTGACGTCATCAAGGGGGCACCAGCGAGTTTTGCCAAAGAAAAGCTTGTAGCTCCACACTAGAAGAGGGACG
CCGAGATCAATGGAAAGGCAGGAAAGGTCAGCATCTTTGCAGCCTGGTGGTGTATATGAGTGACACAAGCTCTTCTTCACTGTCATTGGCTGAGACAGGCCTGTCACTCACAGGGCCTCAGGGGGATAAACCCCTCCCTCTTTCTCAGCAGATGCTTGTGGGCTGAACGCTTTCTGCATCTGATGTCTTTCAGGAACATT
TAATTGTTTCTTTCATTATTCAGCGGTTCCTCCGCGTACCACTAGGAGGAAGCCCGCGTACCACTAATGGTACGCGTACCACAGTTTGAGAACCACTGTCATATATCATTAGGAAAAACAGCAATCTGTTAAAGTTTTGAAGCAAAAAAAAGAAACTTTAGCCCACTATCATTTACTAGACAGAAAACAAACTGGCCAGC
TTCTCAGCTCTTTGTCGATAAAGTTCGAAATAGCCAATCATTAACCAAAACAGTACATCGAAGGCGGGACTTGTAGTGCCAGGAGCGTCTCTGATTGGCAGCTATTGTTGTCCGTGCGAGACTACCGGGTAGTGCAAACAACATTACCCGGGGGATGCAACGTTGTATACTTGACTTGAGGTTGTAATATTTTTTTAATT
AGGTCTGCGTTTTCCATCTCCTCGCTTACCGACATCTGAAAGACATTTGCAGAAGTGGAGAAATTTCAGCAGATCCGCAGTGACGCTGCGCACTGACAGCTCGATCACCTCCAGACCCCGCCCACTCTTCACGTGACCAACATTTGGTGGAAACACAACAACACACAAACCAACAACTTTATATCAAAGCCGCAAACATG
ATCATTCAGTGCTCGGTGTGTGTGTGTCATTGGCCTCACTGTGATGCGCGAGGACTCCAGGCACCATCACAGCAACAGGGAGGTTAAGTGACGGACAGCGCTATCAACCAATCACAGACTGGAGGTGGGACTAAACAGGTTCTTAAACCAATAAGATGATTTGGCCCTTTTAATGCTAGAAATACATTAAAGACGTATTT
ATGACACGTAGAAATCAGCGTGTACGTTTTGTTTCGGAGTCCTTTTAGATGTTTTTAGACACAACCGGAAGTGATTTTGTTGTCGTTGTGAGTGACGCGTCAAAACGCGCGAGCTGCAGGACGAGCAGGTGATCAGTTACTATGGCAGCTCCCGGTGCATTAACGGTGAACTATACCAGAATACAGACATTAATGTCATG
CCTAGACTGGTAGGGGGATGGTGCCAGTCCTTCCCTCACCTTTTAATGTGGCATTCCCTTGAGGATCTTGTAAACCGCTGAGATCACAAAGACAGCCGGTGACAGACAGAAAGGCGTGACAGATACACAGCTAATGACCCCTCACAGCTGAGAGAGGCATGGAGAAAGTGTGGAGAATGAAAATGAATGCTAGAGCTGAG
GTGTAAGACGCGATGTTGACGGATGCTGGAGATGCGGGTCATTTGCCAACAGCTGGGCATCGACATAAGGAAGTGTTGTACGCGATACCGTTTGACGGACAGGAGCGTTGACCAATCACAGGGCGTCTGGGTGAATTCCAGGGTCCTCCCTTTATAATTGAATGACCAATCATTAATTAGGTCAATACTGTCCCGTGCAA
CCTGCAGCTTGAGAAAGCTCAAAACTGAGATAGGCTTCAGAGAAAGCACCCTCCCCTTTTGGTCGCGTCACTTTGCAGGCTATTGACTGACATAGGGATGCTATTGGTGCGCCAGTGTTCGTGCACTCTGCCGAGTGGAACTAAATGCGTTCCGCCTCCAAAATCACATTGCCTCCTAAACTAGAGGCGCACAAGGATGG
AGCCGTGCTTGCAGGGGCAGGAAAGCAGAGGACATGTTTATAATATTGGAAATAGACGCCTCGAACCAATCGCTTAAGAGACGGCGTTTGACGGGCAGCCGGAGTGACCAATGAGCGACTCGCGCTGATCGAGAACGCCCGCCTTCGGAGCTCAATACCTTTGCTACGGTTGTACAGAGAGATCTCAACTTCTGATTGGA
GCGGGACTCTAGCGAGTCTTGTGTGGAGTATCAGGTTGATCCATTTATATACAAAGTGAAGATTCCGTCGTAAATCAACCTGACAGCGAGCCAAAAGCCAGTGCTGATTGGATAAATGAGAAAAAGAAGTTTATTCGATTGGCTGGTTTTGCAGCCAGTCAATTCTGCACATACACTTCCCCTTTTTATAAAATGCTTTC
ATACAGCAGAACAGTATTTTGTAACAGTATTTAAAAGTGTAACGTTATAACAACAAAACAAAGTGTGAAGTACTCCACAAATACTATACCTGTCAATCAGCAACTCTTGCAGGACTATGTGGGAGTGCTGGCTGAACTCTTCATCGTCCTCCACATAATCATATTCTTCCAAAAGTCTGACCAAGTCCAGGTTACATGAT
TTGATTCACGGGACATAGTAGATAGCTTATGCAACTTTGCCATGCTTTTGGTTTGAAAGAAGAAGTGTGGTTTCCCCACCCACCTAATTGATTGACAGCTGCGCATTAACATGTCTCTGTAGTAACGCGTACACTGTAACACCGAATAAATTAACTCAACAAACAGATTGAAACAAACCATTTTAGTTCTAAAACTAATC
AATGTTGTGCTTTTTTCTGTCTATTCTGATTCTGGTGGTGTTTAGCCGATTGGTTTGTTGGGGGTTAGAGAAAGAGCGGGAGAGAAAGTGAGTGACAGAGCGGGGGTTGGAGCTCATTGTGAGCAGCAGTGAGTTAATCTCTTTAGCGGCACACGTCTTATGTAAAGAGGTGTAATGGTCTCTGCCTCTTCTTGCCCCCA
TGCAGTCAGCAGCGCAGGTTGAAGGGATGGAACAGAAAGGAGAGACAGACTAACTTGATAGACAGGTTCCGGGGGAGACGGGACTTTTCCGACATCAGCCAATCACGAGAAGCCAAATGACAGGTTGTTGCGTTTGATTTGTTTGTAGGAAGAATGGCTTCGTCAAGTCCGGCGGGCTCTGACCAATCACGGTCGATGGA
CCGTTTTCAGTATTTTCCTCATTCATTCTTTCTTTCTCCCAGAGATATCCTGCAGTCTGGTGGATCAGCGGTAGATGGCGCCATCGCTACTTTACTGTGCACGTCAGTCATAAACCCCCAGAGCATGGGCATCGGCGGAGGCTCTATATTCACAATACGGGAACCAAATGGTTCGGATTGTTTTACTCTTAATTCCATAG
ATGAAAGACCCGCGAATGGCAGATTAACCTGTTGCTGCTTCTATACAGTAGGAAAATAAATATGAAAGAAATTTAGATGATGTGTCGAGATGATTGACAGGGCGCATGACTAAGTAGTGTGTCCCAATATTTTGCATGTTGATACCAAAATCCCTTTAAGGCGATTCATTTCAATTGGCAGCCATCTTTGAAACACCTCT
AATATATGGGAGAAGAATCTCGGCAAAAAAACGTTGAAGTTTTTGTGGGCGTGTCCAGGAGCAGGGGGCGTGTCTAACGACAGAGCCATTGGTGAAGAACGCTGTCAGTCAAATTTATCTTCTTCTCTTTTTAAAGTTATTTAAAAGGAAACACGACATTGTCAATTGCAACATTAATTCACATTTACATTTAAAATACA
TAATAACGCAAATTGCATTTAAACGATTCTGAATAATCCTCTTACCGTACAGACATTCTTCCGTCTCCTCTCGCCCTGCAGAAGTAAAACCGTGATGTCAGCTGACAGATTTCACAGACGAATCACATGACCCATTGAGTCACGTTATTCACGAAAATTTAGTTTTTTTTTCATACTCTAACTACATAAAATGTGCAAAA
CCGTTGTTTTGGGGATTCCCCACTGGACGCATATGCTCCCCGTCTCCAAAGGAGCAGAGCGAACAAAGGGTCGTCGGAGCGCGCGCTGATTGGCTGTCAGGGGTCTGGAGGAGCAGATGGGTATTCCTGATCAACGCCCCCCTCCAAAACTGCGATTGTTCCCGATGATATGAATACCAGCTCGGTCCGAGTTGGACTGA
GTGCAAAAGTGAGTACCAAAAGCAAAAGGAAGTGATTTCTTCAGTTTCCCGCCCACCCGCACACATCCTCCGTTCTTTCCGTGACATGATTGGTCAACAGCCCGTCAGTCAAACCAACGTCACGTTCTCCTGTGACTGTTTCCGGGTCTTTTAAAGAAGAAAGAAAAAAATAATCAGTCTATCGCCATGTTTCACATGAA
TCAAAAAACACCGTGATATTGCCGTGAAATCCAAAGAATAGATACAGCTCCTGTTTGCTTCTTCCAGCCGAGAACGCGTTTGTTCGTCCTTGTAAAATCCTGTCAATCAAAACCTATGCATTTTTAACCATCAACACACGTAACGTTATACACAAATAAAACGACGGATCGCTGGCATATGCGTGGGGCTCTTGTAGTTT
CTCGGTAATTGCATTGTAATGAAATATTAATTATTTTTAACTTCCGGCCGTACATGGAGGTGGCGTGAACAGCGTACATGTTTCCTATTGGCCAGTTGAGCTGTCAGTTAAGGGGTCGGCTGGTGAGTTGAAATGAAAGACAGTGCCGTGCTTCACCAGTGTAACACAAACATTGCAAATACATACCGTGGACGCATCTT
CACCGGTTTACTGTTTGGGTGTCTAATGTTGAGCCATTTGGTTATAATGCTAATGGACAAACTGTCTTCTGACCTTTTAGTTTTACAAAATGGCTGCCACTCAAGTATGAATATCACATCTGCATCTATTGTTTGTGGACAAAGTAAATCACACACATTGAGACGTCACTAAGATTGTCTCGACGGCAATTTGTAAACTT
AGAAAAGACCGGATGAAGGCCGCTAAACTATATAATAACTAGAGGGGGATGTCATGAAGGCGCAGTGGACCAATAAGAGAAACGATGCTTTGAGTGACACATAGATGAACCAATCAAATGTCCCGTTTTTGAGACTTTGCCACAGACATTCGGGAAATGTGATATAGGCTTGTTTGAAACCGCATGTTAGCGAACTGCTG
ATGATCCGCCCGCCCACTCTGTAACGTCAAAAGCGCCCATTGGCTGGAGACTCAAACCCCGCCCACCGGATACACTCAGCGGAACGCTAATGGTCACGGTGAATGTCAATCATTTTGTCCTTTCACTAAACATGGGAACCCCAAGAAGATATTAGCAACCCATGCTAACCGCCAAATAGCCCAATAAAAGAGCTCAAACA
TCTCCCCGCCCACCATTTCCCCATGCCTGTCAGAGTGTGCCTCAATCTCTACCTTGACTGTGTCAGGTAAACAGCACAGTGACAAGCATGAAGAAAGCTTTCAATCAATTCAGTGGGCGGGAAAACCGCACTCCTACGTCACGTCACGGTGGGCCTCAAAATTGGAGGGATTTGGATCTTATTTTAACGTCAGGAAATAA
TTTAAAAATAGGCAATATTTCTTACTTGTACAGAGGGTTTTCCGCTAAATGTGTTACACTCGTGAAAACTGCACACTAGAAGGCGGGCACAACGACTGAGTGACGTCGCATCTGCCAATGAACAGCCATAACTGCCCAGTTGAACCAACCGTTTGCTCAGGCGGAATCAGGAAACACACGGAGCGTGAATTCCAATTCAC
AGAACACTGAAATGTTTACAAGAACGCGTCATAGTTTGAGGAAGTAGTAAAAGCGTAATCACCGGTGGGTGTGGCTCTGCTCACCTGGAGTGAGTGACGTGTGACGCCGAGGTACAGAAGCGGCGAAGGTGCAGGAATGTTTTGAAGTTTTGCTTAAAACTGTATTTTTCTAATATGTTTAGCCTCCGTGCTGGGATATC
TCTGTCACATCTCTCCACCCATTCCCCAATCTAATTGGTCGACGAACTTGCGATAAGTCAACGTCAGCTTTTTCGCCGACGCCCATTGGACACTTTTGCTATCATTCACATAAAAATAATTGTAGGGCTGACCGGGACTGGTTAAACAAATAATTAGCACCGCCTGCAAATCAAGACCCTATTTAACCTTCCAGACATAC
ATGAATATTGAGGAATAAATAATAAACATTTGCTCTTGACAGCTAAATTGTCAAGTGGGTCCGCCTTCTTTTTTCTAAACCAATCAGAATCGCTAGTCTCACGTCAATCTAACTGCGTATTCGGAATTGCTCGAATATGACTGGCTGAATTGTCTTTGGGGCGGGATTATTAAGAATGATGCAATTTGTCTCATTCAGAG
GCATGCAAACAAGCACACCCAAACAAAAGTTCTTTTTAGGTCTGCATTTCCTTATATGTTCACGTCAGTGTGTGTGTGTGTGTGTGTGTGAGACTGACAGGGGATTATTGTCACCTACGTGATGGATGATGCATCGGCCCCCAGCACTTGAAAGCATTGTGAGGGGGTCAAGATGGCCCTCTCAGTTCTGTCAGATGCTG
GAAAGCGCCTCCCTCCACAATATAAACTCATTCTGATTGGTCGAAATCGCTGCATACTCGAAACCTCAGCAAGCGACACGGACAACCATTGGACAAAACCAACGTCAATTTTTTTTATGAACGCCTTCATGATCAGCAAGGCTAGTTTGATCCTTCAGAAAGCGTATGCTTTTTAAAAAAAGTTAATGTATTGAGATAAA
GTAACCACGAGATTCTCAAAAAAGCATCCTCACAGCACTGATACACTATAAAGAAAGCCTTGATCAGTGTAAGGATGTTGTCAGGCGGTCAATAACGCGTGTGAGTGAGTGAAGGATTGATTGATGTGTCCTGCTGGTCTCCTCCCCTCAGACGCGCGCATCATCCAGCGCGTCTCCAGAGCGCGTCTTCAGTCCGCATC
ACTCTAAAGACAACACAGTTGACATCACTGGACGCGACGCCGCGGACTCGCATCCTGCTGCCACGTCTAAACTGACTCCGTTGGCAGGTAACCAAAAGACTGACAGTCGAATCAGCCAATCAGCGAGAACTAGATCAGGGTGCAGACCGCCTTCTTGACCAATACCACGCGCAGTGGGCGGGTTTATAGTGACAGCGATT
TTATGTTTCAAAGTTAAATAGGGAAACGCATTGGAGCCGCCCACTCTTCACTGCGATTGGTTGCCACTTCTGTTAGCCGCCAACTCATTGGTTTGTAGACTTGTCAATCATGTTCTTTGTTGATAGGGTAGCGGTGCTTTGATAAAAAATGTATTATTATCAGGTGTGAATACCAAAAGGTGTGCAGGCTAACAGGATTA
AATATATATTCCATAAAATATTATAAGTACACGGAATACTTAAAATCATGTTGATATGAGTATATGTGTTTCTACGGAGACATGTTAATAGAAAGGCTGTCAATCAATTTGGTGGGTGGGTAAACTGCACTCCTACATCACGTTGCGGTTGGCATCAAAACGGGAGGGATTTGGATCCTATTTTAACGTCAGGAAATTAA
AATACCAATAAAATATGCATTTGAACAGAAAACAGGAAACAACACTCACACCACTTCCGTGTGCTCCGTAAACCTGCTCATTCGGCGTCATCATGGGAGCTGTCAATCAAAATCCCTCTTCTGCGCTTTGCCGAGGTTACAGGTTTCAGGAGTGTATAATCTCAAGTAACGTTTTGATGGCGGTCTCCGGTGTCTAACTG
GAGAAAATCCTTACCGTGCCGAATAACCCCACGGATGAAATTGGGGTCCTGATGTTGGAAAGGGGCGTGGAGAAGCTGCCGTGACATATTTGTGATTGATGGGTGTTTCGTCCAATGAGCTAAGCGTATACGTGAACGTCAGCATTCTATTAGCCAATCGAATTTCCTGTAGCTGACGCCCGACTCATCTTTGACAGCAT
GGTTACCAAAATTACGTCATAGGGCAACTACAGAGATGAATGACGTATGCACCCTGTGCAGGAAAACAGAGCCGGCCGGTTACTACGTCATTCAGCTGAGTGACATGGCAAAGCGGGGGGGATGTTCCAATCCCAAAACTGAGAACAAAATCTCGAGAATAAATAAAATTGCTATAGCAACCCCAATCTGCAATTGACCA
TTTTTTCATAAGCATGCTTGCAAATACATCGGCTTTATACAACAGTTGCTGCCATTAAAATAGTTTTAAACAGAGATGGAGCAGAAAGATGCACATCATAGTGCTGTCAATCATGTTGAAGGAGTCACGAGTAGGGCCAGACTGAATCTGCAGACATTTGTTTGCTGTTTCTAGAGAGAATTTTGTAAAAAAAAATCTGC
ATTAGGAGGGACAATCCCGCCCAAACACCCCTGTAATTCGCACCCTGGGAAGTGGGCAGCCAGGCGGTCTTGATTCACTTTGCAATTGGCTGAAAGTTACTTCATTCAATTTAAGTAACGAATCAGAGAGCACGTGCGGAAAAATTGGGGGTGGGTTAAACAAAAGCGGGGCGTTTAGTGTTTACATTTAAGCTATTAGA
GCGTCTGAATTGAAGAGATTACCTGAACGAGACAGGACATCCTGCTTCCTGATTGGCTCAGGTGTGTCCGTAAGCCCCGCCCCCTCGCGTCTGATTGACACAGAGATGCCCATCATCATCAGAACTGTCACTGTCACGCGTAGCAGTCAGTTCGGTGCATGTGTGTGAGTTTAATGTGATGTTTCTGTCGCGAAAACATC
GCAATATCCATGCTGAAACAATACACTGTGCACAAACCCTATATTTTATAATGCACAGAAGTGATACACACACACACACACACACACACAGTGGATCCTGCCAATCACCCAGTGTGTGGTCTGTAAGCATTCAGGACCCCCCTGATGAAGCCAATGAGCCTCCCTGTGGCCGCTGTGTTAAAGTGTTAATCACATCTCTG
TCATCTGTGTGAAAATGTGGATGTTTATGCTAATGAGGGAGAAATGGTCACGAGTGGGCGGGGCTTTCCCCCTCTGATGACATCACACAAAGGGAGAATGTCAATCAAAGTGTTTCTGCAGACTGTTTTTGTCAAGGCTGATTATAACAAATAGGTTTGATTAGTTTATTATGATTCTGTGGTGTGGATGGGTGTTTCCC
TAAAGCCACATAAAACAACAAAAATACGATGTATATGCAGAGTTCAGCGGCTAATCAGCTGGAATCAGCTTAAGTGAAGACGATCAGAGACCTAGCTGTCACTCAAGTGGCCACGCTCTTAATTATGCAGACCTAATATAATTTAATATAAATGAAATGAATGAGTTATGAGACAATTCACCCCCTCACAGTTGTCATGA
GAAACTCTTACGGTGAGCCGCGTTTTCTCTGCCCGCTGATCGAGTCATTCGGGCCGGGTTTCGGTGCGGGTGATGGCGCTGAATCGGCGGATGATTGATTGCGTCATTGACGGGTGCTTCAATAGGATTAATCGTTTGTCTTTTGTGTTGATTAGGATGTTAATTAGCTTTAAACAGCAAAGGGAAATGAGACTGAATGG
ACAGGGCTTTGCTTATGTGGTATGTCGACTATTTTCTTTTTTTCCTTTACAAAACCTGCTGCGGTATAAAATCATACGTTGGAATGAAATGTGATTGACAGGCGAGGAGGGCCAATCCGCATTCTCAAGGTCAACCGTGATTGGTTAGAATGACGCTTGGTAGGGTGGTTCTTCGAAGACAGCTAATGGCGTGCTGATAC
TTACAGTATGTGATCGGATCTCGTGTCGTGGCTGATGTTGGCATCCATTGAGAACTAAACAAGAGCAGATAAAAGTCCCTCCCAGACGGAGTGATGGGCACTGAGGAGAGCCAATCTACTGCTGCACTCATGACGAACACACACACACACACACACACACACACACACACACACACACACACACACACACACACACACAC
TGATAGAGTAACCGTGGTGTGAAGGGATCTTCTGAATATGAATGATGTGACGCTCCGTAATGGTTACCAAGCAACGACGATTGATATGATTGACATTCATGAGCGCATCCTTTTCCGTAGTGGACAGCTGTAGAATCACTACAGCTACCGAGAATCTTTGAATTAATGGGCCTTGTTTTAACGACTGCTATTTAGATGTA
CTGTCAGCGGTCTGATGTCACGCAGATCAGATCCAGCACTGTTCTCAGAACACTACAGTCTGAGCTAGGCATGATGATCCACCGCTGACAGCTCCGCACCACCGGCCTGCTTCCTCTACACACTACCCTGGTTAATGGTGATGACTGATATTTTTTTTAAATAAATGAGATATTGGGCTTAAATTAGTCTCATAGTGTGT
GCTGATGACCATCCGGTAAACACAGTAGGAGTCTTATGAAAAGGGTCCAAGAACAGCAAATGAGCTGAAGGGGGCGGGGCGGAGCATTTGATGAGAAGCTGAAGTATGAGGTGACGTCACAAAACTGTTGATGCATTTCTGTGGAAGTGACCAACAGCAAGTTTCGGATGTTTATATCAGGTTTATATCTTCTAAACGCA
TTACATATTAAATGCAGAAAAATAGTTGTTTAAGCCTCTTCACTGTCCAATCCAGTCCTCCGAATCCTCTGCCGAGCAGCCTGCGATTGGACAGTTGAGCCGTCAATCATTCTGCCTCAGCAACCCCAAACAAACACTGACGTCAGCTCATCCGGCTCGTCGAGGAAGCCGATTGGCCGTCTCTTCACAGCGTCGCGTGT
AAACACATCAGATCACTCGGATGAGTTGGGAGCCTATCCATGACAAAGGAGCTCCGTGCCACGTGTGTCCGCGTCCAATTCCGTTCCGCGCCCGCAGTGCGCACTGACAGGCTATACATCAACCTGCACAGAGATCAGTCCAGCCCTGTCTAGAGCCGAGAGTTAATAAAATCACACCGAACACAGGCCTGCAGGTGTCT
TATTGATGTAAGTTTCCGCGGCTGTATCCCATCTAGACTTTACCGCTGTTGTGGAGGGCGGGGCTTACAGCCAGTATAGAGCAATACAATTGGCCAATGCGATTGTCAATCTATTAAAAAGCGGCAGACGGGCAGAAGTAATGGCTGATTCAAAGTAAGAGCTCGTAAAATTGATAATACAGGCTTTTCCTTTTGTATAT
TAAAACTAAATCTTCCAGTGTTGTTTTCATTCTCTTGGATCCAGACCTTTAGATTTTTATAGCAGTAGCTCCCTGTCATCGGAACTGAGTGATTGACAGCTGATATTAACCAATCCATTCGCGTTCTGTTCTAGCGCAGCGGGCCAATAAGAAGAGTTTGAAGGCGGAGCATGCATTGCAGGCTTTGTTTACTGCAGCAA
ATCTCTCTTTTATTACCGCGCGCAAACAAAGCTGACTTCTGCCTCGCGCTCAGTCAGAGGGCATTCCAGAAAAACCCGAACAAAAGGCCCTGAGTGACAGCGCTACTGTCCGCAACCCCAGGCGCATCAGGCCCTTCCAAAGGGCTGAAAAGCACTTAGATCTTGTCCACGAATAAGCTCCCGTTTGTAAATCTTAATAA
CTTTGAAGTACAGCTGGCTGCAGTGCTCAGCCAATCTGCGCGCGAGACGAGGCGCCTCCAACCAATAAGCGACGCGACCATGACAGAAATACTAAAGCTGCATGTCAATCAATGACTGGGGAACTGATCCCACTGTCAAGCAATAAGCCATCAGCTATTTTTCACCGTTTTATATATATATACACACACTCATGGCCATC
GCAGTCAGACACAAGAGGCCGGATCTTTCTGACAGGCAGCACGCAGGTCATGGCGAATGCTGTCGTGTTTGTTCTTAAGTGGCCGGTGAATGTTATCTGCTATTCTCCGCGTGTCTGAGGCTCGTGTCACAATAGAGCAACGGTGACACCGCGCACATTAACGCATGACTACTTCTTGCGAATTTGCATGTGAATGTCAT
AAGTTGCTCAAATTGGCGGTGCGAGTGTTGTTGACAGCGGATCAGACTCTTTAATTGACAGCGGCGTGCACGCGCGTGTCTCTCCGGCGAGCGCGCGCGTGTCACTCAGTGCCAGACCCCGAGACCTCCGCGCTCATTTGGCGCTAACATTATGAAAATCATCCCTCAGCCCTAAAGCGAGAGATCTTTGTTACGACTCG
AGCAAACCCTGCTCTCCATCACACTGTACATCTTCACCTACAAAACTTGTGTAAGGGACAAGGAAACATAGGAAGCAACCCGGTCAAAATGACAGACATCCCGCCCATCCAATCACAAGCTGAGCTTGCCGAGCGACCCTCCAATGAGAGTATAGACGAAGGGCGGGACTTCCTGCTGGTGACGCAGTTGGCGAAGTGGA
TCATGACAACGGTGAGGGGGGTGAATTTTTTTTATAACTCATCCGTTTCCTTTATATTAGGTTATATTAAGTCTGCATAATTAAGGGCGTGGCCACTTGAGTGACAGGTCTCGCTGGTCACTGTCACTTGACCTCAGCTGATTCCGGCTGATTAGCAGCTGAACTCGGCATATACATCGTGTTTTTGTTTTGTTGTTTAT
ATCTTCAAAGGCGCAAAACTAAGTAGGCTTTCTGAGTTCTGTTGCACTATTCCACTTTGGAAGAAAACAACCGCGACGCAAAGCAGAACTGTGATTGTCTGTCAGCAGAGATGCGGGAGGACGGACATTTATCGCGCGTCATGGGGGAGGATGAACTTGTGCGCGCGAGGCAGCCAATGAATGCGGGATACAGCTCGCAT
CCATTTTGTGCACCCCAGCGTGAGAATAAATAACCCAAAACATGCAGGAGAAGTCGTCGAGCAGTTCAGGAACAGTATATTATAGGCTGGGCTGGTCTAGCTGTCAATCACAGCAGGATAACGGTAAAGCTCAGCATCCCCATCTCACACAAGCTACCTGTAAACCTGCACAAACTACATCCTTCAGCTACATCATGTCT
CTTCTGCGGACAACTACAGCCGCTGTCGCTACAACTCCGCCCCTCGAGAGGGTTTAGCCAATGGCGCTACAGCAAGGGCTTTGCAGTTTGGTGGGCGCAGCTGATTGACTGGTGGCAAGCGCGCATAACATTTAATATCATTCCCATGACTTTTTTTCTGCTTATGTTTTGTTTTTAGAGATCAACAATTCAGTTTAAAA
TTCTTATTATTATTATTGTTATTATTTTTTTTTTTCCCAAACAGCTAGCTAAACCGATAGAGCCACTGAGAGGGCTAGAGCGCTTGGAGCTGTCAATCAGCAGCTCGAGGCTCCGCCCCTCCACACTAAACTCATCTGATAAAACACGGATAGCCGGAGGAATCAAAGACACCGATTACACCGCCGTCCCTTACCGCTGG
GAATGTTTACGTTCAGCCCCCGCGTGCGCACACCATCCACATCCTTCACCCAATTACCGCGAGGAAGTTTCTGCGAGATTGATGCTCATTGGATATCCTTCGGGAGAGTGACAGATCTTAGGGCGCAGCTAAAAAATCACGTCAAGGCGTTGCAATTTGCTATGTCTAATTTGGATATGTCAACATACGAATAAAAGTGA
TCTCTCTCGGCTGTGAATGCGGTGCGTCACAATCAGCTTAGCTGCAGTCAGTCTGAAAACAGAGCCATTCCAGAACATGCCCATGTTTGCGTACGTCACTCACGAGCCACGCCCACTAATGCCCGACCGCGCTATCTTCAGAAGCGCGAGAACTACAGTCAGTGTACTGATTGCTGTCTTTTACAGTATATGAGTGCTAT
CATCACCATCTTTTGTACTCTCTCTCTCTCTCTCTCTCGGTGAGAGCGTGCGCTGCTCTGTACAAGAGGGGTGTGCGCGCCGGTGGGCGGGGTTGAGGCGCGTCAATCAGCGGCGCTACAATAGCACGTGTGTCGGTCATGGTCATAGAGCGGCTCGGCGGAGGCGAGGCGACTGCAGCCTGCTGATAGGAGGAAGAGAC
TTTTTCCTGAATATGAATAGCTGCATATGATCCAGGTGCTCTGTGTGTGGCTTTGTGTACCGTCCAGATTGCATTACAGGTGTGAATAGCGGTGATTGACATGCTTGGTTTTAATGAGCGTGTGTGGTTTGTTTGGTTGGGTACACTGTGCCCCATCTTTGTGTTTTTTTCTTCTGCTCGGATAGTGATGTCAGAACTGT
AAATAAAAAGAAAAAAATACGCACACACACAGAAACTAGGCGGTGCAACCTTCGGGGGAAGGCGTACCTGCGAATCCTCCCCCTTTAACAGCTCATTGGGCTCATTGGTCCAAGTATGAACGGCATCACCACGCACCAATCAGCTTCTACTCCTGTTCGCAGCCCCGCCCCCGCTTGAACATCCCAAGGTGTCGGAGAGT
AAAAGTTACTAAGGTGTTAGTAGTAGTATTGAGTTGTTCAGGACCAGTGACGATTCTATGGCGGAGACCTACCTCATGAATATTAATATCTTTACGCTGACGTTGATGTGTAACCTTCCAACCGAGTGTCTAGGAAAGCAAAATATGATTAATATTCATTACAGAAGCTGTTATGTATGAATATTTTTCACAAAATAAAC
TACGGTTTTCCTTGCCGATGGGCGGGGCGAAGGCGACTATTCAACCAATCGAATGCGCGTGTCCGCGGAACACATGGTGTAATTTGCCAATCTGTCAGCGCGCTCGTGCTCTGCAGACACGGATGACGCGCGGAAGTGGAAAGTGGGCGCGCGCGTGGGAAGACTGACTGTAAAAGCGGCCAATAGGTGTGACCGAGGAA
CCAGACCCCTCTCATTCACAGTCACACTACATATAGTCAATCAATCAATCAATCAATCAATCAATCAATCAATCAATCAATCAATCAATCAATCAATCTGTCAGTCTGAAGAGGCAAAAAAGGTGAAATGGCAAACATCAGTAATGAAGTTCATGGTTCAAGAAGTGTCTCAAAAGTGCCTATACAGTGCTTAGAATAAA
TGGGCAGCGCGAGAAGGCTTAGTTCATTTAAATCCACTCAGAAAGATCATGTTCAACTCATTTTAATGGCGTGTTAATAAACAGTCATTTCAGTGTGACTGACAGCTCAAACGGCATCTTCAGGGGGTCGTGGATTGACGGGTGTTTTCCCTTGAGAGAATAATGTTTGTTTTACATTCGTTTTTTATTTCATCTGCGAT
AGTGAGAACAGCCAAGTAGTGCTGATCGCTATCTCCTCCGCCGTGGCCATCATCCTCCTCACTGTAGTGCTCTACATTGTGATTAGCAGGTCTGTCTGTCACTCAAGCCACAGTCACGCAGGGGTTTAAGTGTGCCCATCTTAAAGCTGTCACTTTGCTGTCTCAAGTCTCTCCCCAGGACCCTTGATCTCCAATCCTTC
TTGAGTGACACCAGCCTGCTTGTAGGGGTGATCGCTCTCTAGAACAGCATAATGATTGGATGTGGTACAAGCTGACAGGCCCTGCTCTGGCTGGTTCCCAGTAGTGCTGTCAGTGGATTGGTTAGGGTTGAAGGTGGGCGGGGCATATTTCTGGTTCAGGGCAGAAACAGCTGGAAGAAGTTCCTGAACCAAACCAAACA
CCCACCCGGAGGGCTAAAACGGGCGTGAGCGCCTCATTGGCGGTGGCGTTTCCCCACGTCCGACACGCCTCCGTCAGTCACCGCCTCCTCCCGGAGCCGGGTAATATTTAAAACAACCCCACACACCGCAGTGTGTGCGCTAAAGAGCTCAGACACGGACACGGTGTGAATTTAACAAGGAAAAGCAGAAGGAGTTTTAT
GAGCCCTAACACCGTATGCTCTCTTTCACTCAGCCCCGGGCATTTTTGTGTGTTGCTCGGATTGTTTGATTGATAGGGAACGGAAAAAGACGAGTTTGAGTGACAGCTTACCTGGGTGCCAATCTTCGTCACACTGACAAGCGGCTGCAGCAATCGGGATCCGCATTTGTCGCGCTACGTCATCACGCACGAGGACGCAG
ATTTAATTGTGTCATTTAAGAACACCTGAACAGAAATGTAAATATGTATTTTAAACTATTACACATGGCGGCACGGTGGCGCTGTCACTCACAGCAAGAAGGTCTCTGATTTGAGCCCCTGCTAAGTCAGTTGGCTTTTCTGTGTGAAGTTGCATGTTTTCCTCATGTTGGCGTAAGTTTCCCCCATGTGCTTTGGTTTC
TATTTTGCATGTGTGAGAAAGGGGACGAAAGCGAATGGGGGAGGGACGCATAGAGGGTAGAATATGTAAATTCAGACATTAATGGTTTTGTCTGTGACTGACACTTGGGGAAAGACTTTGTATAAGTACTGACGGCAGCTTGGGAAGCACTATTTTGTATGCAGAAAAGAGTGGTGATTAATGAAATAACAGCCTTTTTC
TCTTCCCAGCCACGAAGCTTCCGCTTCTTGTTTGTCCCGATCAGGGCTTCAACCGAGAAGGCGTGCGCTCGTGAACTCAGCGCAGCAGCGGACCGTCTCCTGTCACTCATCTCTCCCACTGCAAATCCAACGAAGGGCGAATAGAAACTCCGTCCGGGCGGCAGCGCAAGAATGCCGCACGCGCAAAATGTTTATAACGG
TTGTTCAACTGTTCAATTTATTGTCTACTAAAGCGTGTTTAATGGCGAAATTTGTATAGATAAACTACATTACCCATAATGCTGCACACACAGAAAGTTCCATCAATCAGAGAGTTTGACGTGACAAAGCGAATCAAAACAGACCTTTAGCCCCGCCCACTCAAATGATGTAATCAATGGTCGGTCTCTTTCGCTGATCC
TTTATGCGAGCTGTCCCTTTAAATTGGGATATGCAGTAGCTCTATTGAACCTCTAGAGGGCGCGCAAGACCGCATAAACTGCTCAAACTGACCTGTCAGTGCTTCGATGATCGTCGCTTGACAAAAGGGTGAACATTTGATTATTCATTCGCTAAATGCCAAAGTTGATTTTAACCACATAGCGATCACACTTTAAATAC
GCCGTCCCTCGAGCCCCCGACGCGCTCGCACACGCGCACCCAGCTGCAATTTGGCTTTGGTGGGTGTGGAGTCCGCGGGGAGGCGAGCGGGAGATTGACAGCTGGCTTGGAGGTCTGATATCTCTCGCTCCTGTTGCATCACTGGAGAAGCGGTGTCAAACTGCCAGGCCTTCACCTTAAAAGGCGGATGAGGTGCAGGC
TGAAAGATCTCGGAGTGGCGTCAGCAGAACGTGATTAAAATTCAAAAGTGAAACCCCTGCGCGCTGCGTCAAGCGTAGGGTGTTTGATTGACCGCTCGAGGGCGCTGTGAGATACAGACAGGGCTGGCGCTGTCACTGTGTGACCCCGGCTGAGAGAAGGAGGAGGAGGAGGGTCTTACGCCGAAAACAAGCAGAAAATC
CACTGATTTGTCGTATGCAGTTAAACCATAGCAGTTGCAACTAAGTAGAATTCCCCCCCTCAGAAACCTTAGTAACGTTAATGTCATGTTGTCGTGAGGCCTGTCAGGTGAGTGACAGTTCTTTTGGTCAAGACATTGCGGGCTAAACACGGTTGTTGTTTTTTTTTTTATGTACGTAGCTATTTTCATATATTGTGCTT
AGATCTATCTTTGTATTTACATTTTCTACACCGTAGGATGCACCATAGGGAGCCGCGACTACTTTCGCCTATCACCGCTTTTAAGCAATGATTGACGGATGGTGGGCGTGGTCAGTCCTGATCATATTTTCAAAACCTCATCGACTGCACATTCAACACCAAAAACGTCAGTAAGTGTCAATGCAAAAAAATACATTTAA
CAGCGCCACGTCTTGTGAAGAGTGTCTCCTCATTCACCCGAGCTGCGCCTGGTGCGCGCAAGAGGTACGCGCGTGCCACATTCCTGACAGACACTGTGATTGACAGTTGATGGGCCTTACTGCCTGCCTTTGCACTACACAACTTGACTTGTGCACTTTTCGTTTTTCCACACAAGTGTTTAAGTGTGTGTGAAGACTGC
CGTACTATCGTCATCATTTACTGAAATCCCACGTCAGACCCCACATAACGCAGCCTAGGAAGGGGGGAACCATTTAAACTTGTGTTTCGCCTGATGTTCACAGTTGAGTGCGTGACAGCTGCGCAAACATCTGTATGAGCCACTGCGGACTGAGAGCCATGCGCGCGCTAACAGCCGTGTTTGGCGTTTTAATCGTTCTA
TAGGGAACACTAGAGGGCACCAGTGCAGTCGTGTAAACGCGTGTAAGGGAAAAGATGGGCACTTCCGTCAAACGTTACGTCAGCGTCGACTGATTGTCTTCTAAACCAATTACAGACAAGAAGTGAACGAAATGAGGCGTGACCAAGTGCAGTAACACAGCCAATCCCAACGTAGCAAGCGTGAGCAACGGGTCCAGAAG
AATGGCTGTTTATAAAGTTCCCCAGAGGACTTCAGTGGAATACATTGGCTTTCAGAACAAATATGAGGGACCTTCTGATTAAAACAGCCCTTCCCCCAACTGCCAGTCAATCTTATTGAGCCCCAACAAATCCCTTTCTTTTGTTTTGATTGTCTGAGCCTGAGCCTGCTGGTGAGCTCTATTCTAAAGACTCTGAAACT
AAAATAGAGCAGTAGAGCACTAGCAATAGTTGTTCCTTTGGTGACATGGCTTTGACTCACACACTGAAAATGGCAAACTGAGGATCTGGTAATGCGCACCTGTCAATCAATATTGGTGGGCCGGGGTACAGCACTTCTACGTCAAGTTGCGGTTGGTCTCAAAACCACTCCAATTGGTCCACCGTTTTTATGTTGTTAAA
TACATTTCTCACATCTCACACTTTTCTTTCGTTCAGGCACCTCCAGTCTCTCACACAATTTACACATATGGGGGCCAAAGGTTTGCATGTGATTGACAGGAGAGCTACATTTGCTTCACGCAGAGCTAAGACGGGCTGCTGCCTAAGCTTTATGCATTGTAGTTGCATACTGTATTTGTGTCAAACTTCACAACAGCAAG
GGGTTCACAATGTGTAAATGATAGCCAGGGTTGTGATCTCCGCATATGCATCCCTCTCACTCTGTGGGGTGGTAATGCTAACTGGGATCAGAACTGTCAATCAAACTAAAGGACAAGGAGGCTCAGCAGGAGTGCAATGTGTTAGGACATGCCTTGGGGCACCATGAATTGTCTTCATATCTTTCAGCAGGGAGCGAATG
TACCAAAGCCTTTAAAGCACCAGGAAAATAAATTCACATAAAATATGCATATCTAAATGCTGACACCTAGTGGTGTGATCAAACATAACAATTCATCAAACGCCTGTCAATTTGGAGTACTTATCATGTTTACACTTCTCAGATCCAGAACATCGATGTGTTTGTACTTAAACCTGACAGAAAAACTTAAAATATACTGC
AGATGGACGCCCGGGCGGATTGTTTTTGTTTTTTTCTGTCCTCCACTGCCTTTACCCGCCCATTATTTTACGTAAGCGCGGCACCATACTGACTGACGAGCGCTTTGTCCAATCAGAAACATATATGTTAATAACCGAAACCAATTGCAGCGCTTGGTTCACAGAAACCCATCCCTACTCATCATGAGGGGTTTGTATGT
TCTCTGCATGAAAGACACGTGAATGGGAGATTAACCTGCAGCTGCTTCTTCAAAAAGGTTGGACATTTAAATATGAAAGAAATGTGGATGATGTGTTGATGATTGACAGGGCTCTTAACTAGGCCCACATGGAATCTGCAAGCACATAAAAATCCGCGGATTTTTAGCCCATCATTGAGTCTATTTATTTACTTGTGTAA
AATGTCATCTGAAGAGGCGGAACACGTCAGTGCGTCCTCAGGTTTGTTCCGTGTTGTGGCTCACAGAGATCAGTCCAAACCTGTCCATCAGGAATAACGGTCCCTCATTATAGAGCAGAGTCCTCCTCAGCGCTCCAAACATCTCTGTGGCGTTTTCCTCCCCTCTAACCGGCTCTTTGGGGAATTTTCATATAGAATCG
TGTCATTAATCCCCGGGAACTGAAAACTGGGTTGGCGACCTGAAGTCCGATATATTCTCTCATTGCTCGACCAGTCGCCGTGCGACCGCTTGATTGACAGGTTTCTCTCCTCGACCAAACCTATCCAATGAGAGAGCAGGTGGGAGGAGCGAGCGAAAAACTCGCTCTGACAAATATTCCGCGTGGTAGACGCTCGCAGC
TGTGTGCTGACTCGCACACATTAGCTGCTTTTGAGGCAGGACCGCTGGGCTGTTTACATCTCTGTTGTCATGACAACTCCTTCCACCACACACAGTCTGGGCCATCAATCATCTGGAGGAAATGACATTGTGTGCTGAACCTCGCACTGTATTATTTGCCACAGCATTCTCACACACAGGTACACAAAAAAAGATAATTT
GTGTAAAGCCACATGAAACAAAACAAAAATAAGATGTATATGTTGTGTTCAGTGGCTAATCAGCCGGAATCAACTAAGGTGACGTGACTGCGACCAGTGAGACTTAGCTGTCACTCAAATGGCCACACGCTTCATTACGTAGACTTAATATAACTTAATATAAGTGAAACGGATGAATCATAAAAAATTCACGCCCTCAC
TGGCTTCATTCTTAAGAGACGGGGCTGAGGCGGAGGTGTTAAGGGTGGCAGACGTCCCTTTGTGTGTCGCTCACAATGCTGAACTGAAAAGAGGCAGGATGCTTAACATGCAAATGAGATGAGAGAGAAGGAGAGGTCAGGGTGGACATCACTCAATGTCACATTAACAAGTGCTCGTCCCATGATGGGGTATTAAATGC
GTGATTGGCTGTGTAATAGGAAGAGGAAAGACGCTTGCAAATGTTGCTTGGAGTCGGCGCTGTGTGTATTTGGTTGAGCGTAACGGATCTGTCAGTCACAATGTGCATATTATCAGCTACAAACATGACAAAAGGTGTTGTTACTAAAGTGAAGCTGTGGCGACCGCTGTCTTTCATTGAAGAGAACCCAGCAACAATGA
CACAGAGAGCTGAACAGATCTTTTAATCATAGTTGTTTTGCGCAAGTCCCGTTTTGTTGATATGATAATACGCCTTACTACGAAGACATGTTAATACACCGCTGTCAATCAATTCGGTGGCCGGTGAAACCACATTCCTACGTCACGTTGCAGTGGGCCTTAAAATTGGTGGGATTTGGATCCTATTTTAATGTCAGGAA
AGGTGATGACCCGCCCCTTTTTGACATTCCATCATTTGCGATTGGACGAGTTGCCAAAACAAAATAAATGTTTGTTCAGGGACTGGTAATTAGAACTGTCAATCACGCCGTCATGCTAGAGATTTAAACCCCGCCCGTTTACACACCTCTTTGTGAACGGATTGAAATGGACTACTAGCGTACTGCATAGTGTATATTGT
CAAAGGGAGCCGAGGGGGCGTGGTTTGTTGTCAATCAATTCCGTGCGTGACCATATACGGTAAATAAGGTTGATGATCTCACTGGCGTCCAAGTAAGGCGGTGCTTAAATGGCTAAAGAGGAGGAGTGAAATCTGAATAATATAGCGCGATTGGCTCGTGACACTTGTCAATCGGGCCGTAGAAGGCAGTGAAAGGTGAG
GACTTCATATAAATTTAACTTTAATGTGTAATATGAATAAAAAGTGATCATAAACTAATGATTTTTCAACTCAAATGAGTGGCAGCTTGGACCTGAAAACTGTACTACATACGTCACCAATACGTCACCACTTGCACCAAAGCGGATACGTGAAACCCCATAAGTTTCATGACGTACACATACCCCAAAAGTATCATTTT
TGCAATGCTTGCCCCGCCTTCAAGCTCTACTGATTAGCCCACTGCTCTTGAACTGGGTTAATATCAGCTGTTAATCACTCAGTCAATGCCTTTTTTTAGATGACAGGAAGCTACAGCCGCGAAAATGTAATGGTCTGGATACAAGAGAATGAAAATGACACTGACAGACTTTGTTTTAGAAACCACCTAAAGTTATGGTA
ACTGATTTAATACATAAAGTTGGCGAAGACACGCTGGGCATTCGCATATCTGTCAGGCCAGCGGACATCATGCTCACTGGTCGTGGGTCGCTTTGATTGGCTGATATTTCTCTAAGCCCCGCCCGTCAAGCACTGCTCAACGGAGAGTAGCCACGGCATCATTATTTTGATTTAGTTTGCGCATGCGCGGCAGTGTCTGT
GTGGAGACGAAGGAAACGTCCACTCTCCAAGACTAGCCTGACAACAGAGCCTGCGCGCTTGACTACAGCAGGCAGCGAGAGCACTGCGAGCTGCGTCACTCACACCACCATCAGCGTGAAGCTTGATTGGGAGAAGAAAGAAACAGTGCTCCATCTGTCAAATCCGCCCCTTTCTGATTACTGCCGACTGCATCATTCGG
GCCTTTCAGAGGCAGTCCTCCGATGATGTAACTCTTTCCAAATATAGCGTGTTGCCGAAGCAGCCGCGCCCCGCTATTGGTGCAGCGCGCTGTCAGTCATGCAACGTCACGAAGCTAGTGTTATTATTGTAAACAGGGTGCTTACTTTCCACGGGCGCTCGGGTCCCGAGCCTTTGCTGCGCGCTTCTTTGTTCACTGCA
AGGAACATTATATACTTTTGAGTGTGTAACAGAGGAGTGTGCAAGCTTTGGGACATACTACTTCCTTGTTAACAGATCGTTAAGTTGCTTAGTTACATCCCCTGTCAATCATCTCGACACATCAACCGCATTTCTTTCATATTTAAATTCCCATCTTATTGGAGAAGCAGCAGCAGGATAATCTCCCATTCGCGAGTCTT
TTATTTTAATTTCATGGGACCAGTAAAAAATACATTTTGAATGACATATAAGTCACTGATGTAAAGAGACAGACCTTGGGTGTGGCCACTTTCAGATTGACACCTAGTTTAGCCAATGACATCATGAAAGAGTGAAGAACATTGTTTCCATCTCCTATCCAAGTCAATGTACGGCCTTTTAATGAGCCATAGTGTTCCTG
AGTCAGAGGATGTCCACGCGCTCCCTGTCATACAGTACTAGACGGGAGGCTGGGCCAACACGGAGAAGGGGTGGGGTAAGAAACCCTACGTGATGAGTGACGGCTGTCGTGCACGTACTCAATAACCCCTCCCACACCCACATGCCGGTGCCTTCGGATGCACTTTTCTAAACTCTCTCTCTCCTTTCAACACACGTGTA
ATAACAGTTAAATGACTGTATATTTTAACAGATTTTTTCCGTATACACGTATTACGGGTGTTTTTCCGTTTATATACATTTTCGAATTGCATTGTGGGAAGGGGATCGCAGCTCAGACAGCGTTTGATGGACGGCAGGCACTTTTTTCCAGGGGTTTCAGTACAGCGTAACCGCTACTACGTCATCGGGTGGGCGTGGCC
CACTTTAGTGTCAACAGAAACATTTCTACAGGTATACCATTATTCATATTCTGAAACGGCCTACAAATGAACTCTGTTTTGAAGATCATTGATTGACAGGCCAATTCATAATTTGTGGTAATGTCTTTGTTTCCACACAGAAAGAAAATATCACCTTGGACACATATAAGCGTATCATAAGAGACCTGGTAATACATCTG
GCTTCGACGCCCAATTGCCTCACCCCCTCCCTTCCTCGATGCGTATTGGAGTACTCTTTAAAGAACAGCCGCTGAGGACCACGCTATTGGCTATTTGGGCTGTCACTCACCAGACTGTTTTCCCTACTTTTTCCCTACATGACGATAGGTTGTTGACGTCAGCGTTACCTTACTTAGTGTCAAGTTTATCAATATGAAAA
TAAACTAGATTGCTATTTCTATTTCCCCTCACACCGGAAGTGGCTTACAGGTGTTAACTTTCCTCATTAACGTTTAAACAGAGCCGTCTGACATCCAAAATGATTGACACGAATCGTAGAAAGATAAAACAAGTAGAAAAGAAATGAACAATAGGAATCAACATGAAAACACTCGTTCTTCAGCTTTACGAAGAAAACTT
CTGTCCTCAAGCGATTGGCAGAACATACAACAGTTGGAGGACACAGTGGGGAATAGAGTTTAGAAATGGCACTGCGGGTATTGGACAGATTTCGGTGACTGGCAGTTAAGAGAACGAAGCGATTGGCTGTCTTTCAGCGCAGAGGCTCAGCGGGGTTCCGCCCCCTCACTCTCTTCATCACTGTTCACTCCAGAAAGTTG
ATTCTTAGTCGTTTCTCTGTTTCCTGTCGGTATGAAGGAGGTGCACCTTGTGCTCAGGGAGAGGAACAATACAGCCTTGTCCCAGGTTCCTCTGACCCCCTGCGCTGCCTGTCAGTCTGTGATTGTCATGCAAGGCCCTCTCTAGAAACAAAAGGCCTAGATGGGCTTTGTGGCCCACCAGGACCCCAGCATTGTTATTG
GAGTGACTAAACTAAGCCGTTATGCTGTCCACTACGAGCACGCATCCATGAGTAATACAGTAATATGCCGAGACAAAAACCAGAACAACAGTATTCGGTTTGACTGACAGCTCAATTAAGTTGACGTCCGCTTGATTAGAATCTCTCCCAAACACATATTTACTTGATTCTGGTGTGTCATATCACAACGGCCTGATCGT
ACATCAGTGAATAGAGCCGTAGCTCTGCTGTCATGGGCATTGCAGGAGGAAAAGTCCTTGGAGTGCTGTTGAATTAAATGATGCATTCTGATTGACAGCTACCTTGAGACTGGGCTGATGGAGTCGTCAAGGCAGAATGCTAACAGGCTGCCACCACTCCGGCTGCTAGCACACACACACACGCACTGACACACTGCGCT
ATTCAAAACAATGTGCAGTAATTTCAAACTTTAACCTGATGGAGTATATGCTAACTTGTACATTATTCAAACAGAAGATGGCGCCAAACAATCAAAAACACAAATCTGACAGAAACTGAAACAGCTGATGGACTATACACTAATATGTGTAACATCAAAAACCGCAGTGAAACAGACAATCAGATAAATGCAAATGCAGA
GTCTGGGCAACCCTATCCTGCATCCCGTGACAATTCTGCGCACGCAAACCCTCTGCACAATTAAAACACTTACGTCAGTGAGTGTCATCGATGACGGACGGACGACTCAACGAATCAGAGGCCGTGAAAAACAGCCTCGGCCAATGACATTGTAGGACGGGTCTTCGAGAGGGCTGGTCTTCGAGACGGGAAAAGAGTTC
GGAATAAAATCATAAATGCATCTTCACCGTTTAATATTTTGAGTTTCACTGTATCCGAGCTGCTCCTGTAGTAGCCGGGCTCGTCCATTGGGGGCGCGCTGTCAATCAAACTCTAAATCTGTCGAGATGGTCATGGCGGAGGGCACAGCTGTTCTGAGGAGGAATAGACCAGGCACCAAGGCGAAGGTAAAATGAACAGC
CAAGGCCGCCCACTAGCTGTTGGAACAGAGCCCATGTTAAGGTTTCTGTGAGCAGCTACCGTTCAGTTTTCTTCTCTTCCTCCAGTCTGGAGCCTCTGACAGGAGATCACCCTGACGTCTCTCTCTCCTCTCCCCATCCCCCAAACACACTTCCTGTGTCCACAAAGAGCTGCTGTTCACAGGGAACACTGGCCCCATGC
GAGTTGCATTCCTGAGGCTCGTACGCAAAGCTCCTCCTCTTTGAAAGATGAGCGATTGGGTTTTATGGAAATTCGAGAGCGTCCGATTGGTCGCGGCGCCTGTCAGTCACGAGCTTACGGACGCGAGGGGCGGGGTTAGCGGACCTATGAGGTTGTGCCAGTGTCAGTAGCGTTCCTCATTCTTCACTAACCAAACAAAT
AACACTGTGATTAAACACTATTACATGCTTACTAAACTCTTTTAACTACATTCAACAGGACTGGGTTGGCAAACAATGATACATCAAGGCACAATAAGGGATGGATTGTCTGATGAGCTGATTGATGGACAGACAGCTGCCTAGGAATAGATACATATTTTGATGTGAATATTAGTTACTGTAATGGATACAATAGCCAA
TTCATTCACAGATAATGATGTGTGTTGGGTGAGTGATGAGTGTTTGAGTGGTCATCTATTAGGGAGAAGGTCGTTGGCCTTAAAACCCATCCAGTGTCACTCAAGTGTGGAGTCCTATTCATCATTAACACACAGGATCTTGAGCTGGGAGAAGAATCATTACCCTTTACTCTTTTTTGGGGGTTTTACTACCAATGGTA
GGGTTTGTTATTTACCCTCCCCCTTGAAAGTTTATATGAAAAAAAGGATCCCAAGACAAGGCCGATCACGTGGCCTCCTTCGAAAGCAGCGATTGGTCAAAACCACAGAGAAGGCGTTGCAACGACGGCGGCGTGGGTTCGCTTGAGTGACACAATTATAACAAGTTTGAGCTGGCGACTAGGGGGAAGTTTCAGATATT
TGCAAAGTTTCTAATCGGACCAAAAGAGCTAAAACAAGTCACGTGCGAGTAAACTCTCCTTACATTGGTCAGAGTGTCAGGGTTTATTTTGCAGCGTCCCGCTCAGCTGTCAGGAGAGGTGGTGGTTTGGTGGTGATTGACAGGGTGCGCGCGCGTGACGTGTCTGAGGAGAGACACGGTGGGGAGGGGTGAGAAGGGTG
AAATAATTAAATAAATTACATGAATGTTGGGGGAATAAGAAAATGCCAAACTGTTAGTTGCATATTTACTTTTTTCTCAGGTCAACATGCCAATGAGAGGCTGTCTGTCAATCATCAGAAGGCGGTCTTTATGTCATCATTGGTTGATCGGTTGAAAGTTTTGCAGTCAATTTTTTTTGACTGTGATGACTCTGATGATT
GTTTCGCACAGGTTTACACATTCGGATGAATGAAGCTGCATGAAGCTTTTGTTTCCAAATGACACGGTAGCAGAGAAAGGAGAGAATTCTGATTGACACTCAATGTAACCAATCAGGTTTTTGGTTTTGTTTTGTTGACGTGCATCTCAGCCAATGGCATACATGGCTATGGCATAGTAGTCTCTTGTCACTTCGTGTTT
GCAATCAGCCTGCCACTCTATTGTAAACAAAACCATGTGATGCAACCTGCAGCTGTTTTATTCAACTTATCTCTATACATGGGAGGACAAATTGGATTGACAGGCGGCATAATGGCATGTCCCTGCCCTATTCACTCTTACCGCGCGTGGACAAAACGTCTGGGCTGATGAGTTCTTGATAGCATTTGGTGGCTCCTTTG
TGCATATGGTACAAAGACGATACTGTTACTTCATATGTGCTTAAATACCTCTCTAAAATCACGCAAAGACTCTCAAAGAGCGTAAAAGGGTATCGGTCTGTCAGTCACGTGCGTTTGTTGTGTGACGTCACACCGGCGCCATTTTTGTGGTATCGCTTTGCGTGACAGCTTGAGAGACACATAACGCAAGAGAGATGCAT
CAAAGGGCCATCTCTGAGTAGGCTTTGTGTATTGACTCAATCGCTAAACTTCTGACAGTCAACCCCCGCTCTCGCTGTAAGCACACATACAAGTGTGAACGCTCTGAGTGACATCTTTTCCATCAGCTAGTTAAATTTACCCACACTCTCTGTATGCTGTGTAAAAAAGGTTGAAGTTGCCACTGTAAACACAACAGGCT
TTTTATATTTTATTCATTCGTGTAGTTCTAGAAAACGTGTACATCGCAGTCGGCGAAGGATAGGCTATTGCGTTTTCTTTTACACTCGCCGTGACAAAGGGCTGTCAGTCACTGATGTTTACATGATTTCGCCAGCCGCATCTGTATGGCATGAGTTCATATTCCTCTGCAACACATTTATTTGCTGTTATATAAAACGC
AAGTTACCCTCGCTCTATATAACCATTACAACATGGTTCAGTGGATGTATTCACAACTGTAATACCCTTGCTAAGCCATGCGTGCTAACCTGCTGACAGGCCAAAAAAAATGTCCTCGTAGGTGCGGTGATTGATAGGACCTGAATTGAGACGTTTCTGCTGCTCATTAGCAACACAAAGGAATGTGGGAGATCACGTTA
TCAGACTGTACCTCCAGCATCCACTTGAGTCCTGGCCAGCCGCCCGCGGGGCACTCAAGGGAGGACAGCGCTGCTCATCTGTCAGTGGCGGTCTGTCAGCAGAGAGCGGTTGATGGATGGAGTCTGCTGCTCGTCAATAAAACACACTTTGAAATGATTGCAGTGTTGTGTGTTGAGCAGGGCCTCCCGAAGCGCAGCGG
TTTTGGTGCTTCTTCTCTTTGTATTGCCATTCAACCAAGTATGATCTTTAGACCCCGCCTTATGCACGGTCCTATTGGCTGCTCAAGTTGCCAATCAAGTGTTCTATTGGTCAATGTGAACGTCAGTACGTGGTGATTTGGATAAGTGGGCGGGTCTACCCACACAGCTGTATGTAGGGAAGCGTGAGGAAAAAAATGTT
TAACACAGAAATCGAATAATAACATTTCAGTCTACTTCAGTCTCCTGCCGAAGCTCAGACGCCGCGCTTTGAGAAACTGTCAATCACAGCTGTCAATCACGACGACACGCCCAGCATTAAATTACTGCTAAAAACAAACTGTTTACAAAAATGAAGATCTGCACCTATTTCAGCACAATAACCAGTGCCTTAATCGACCA
TGTCAGTCCTTTAATGCGAGCTCTGAAATAACCAGCTGCGAGCAACAGCTCCAAAATCTCTGCAAGCTTGACATTCTGCTCCTCATCCTCACGGGTCTCCACCTGTCAATCACTCAGTATGTGACTCAGCAAATTAAAACACAGACATTTTATTGTTCGTCTTTTACTATCACTTGTCTCTGAAAAAAACGGAAAGTTAA
AATTCTCATAAAGTATAAAAAAAGTAACATAAGAGTATGCTAGCCTTGAGACATACTTCTTCCTCATTAACAGACTGTTATGTAGCTTAGTTAAGTCCCCTGTCAATCATCTCTTAACACATCATCCACATTTCTTTCATATGTAATTACCTACCTGGCTGTAAATTCAGCAGCAGATTAATCTGCCATTCGCGGATCTT
GTTATTAAATATATTGCTGTGTCACGGAAACTCTGCTTGAGCATTGAGCGCAAAAGGGGGGCGGAGTCTGTTTTCGCTAATATATTAGAAGCCTGTCAGCCTGTGGTAAACACGGTGCTCGGCTGCATCCTTGCGAGCGGCTCTGGCCATTTCGGGAATTATATGTTTTTATTCACATAGTTGTTCTAGAAAGGTTATTT
TTCTGTATTGAGTGTGAGAGTAAAGGGAGGGCTGCGCTTCCCTGGAACAGCCATTGGCTAGGGGGCGTGCTTTTACTGTACGCATCAGAACGTGATTGGTTGTCATCGCTGGTGTATTTAAATATGGCAGTTAAAGCGTTACCATTGGCCTGAGAAGTTAATGTGACATCCACCTCTGTGAGTATTCTATAATTACGAAG
TTTAACTGTTCCAGATGATGGATCACCATCTAGATTCCCATTGTTATTCATCACATCACTTATTTGCATATTGCTGAGCTCGGCAACTGCCAGTGGATGTCACTCAAGTCACTTAGAATCACCGTTAAATAAAATGAATCAGAAGTATCCTCACGGGCTGTATGTGAGATCCAACTAATTGATGATTTTAGAAGAGAGCT
TAATCACTTGCACCCCCAGCCCCCATCCGCACCTGGCCATCAGAAGCCTGTCATTTGTGAGAACTGCACAGCAAAGCTGTTGAGTGTCAGGTCAAGCACCCAATTGAATATGTTAGAAATGTGTGAACAGCAACTGTGAGGTGTAAGATAAGGCTGAATAAAACTCCTAAGTAACTTAACTACAAAGTCATGATAAAAGT
AATGCATTTCAGACTAAATGGCATCATGTTTGAAGGCTGATATTCAGTATGACAGAAATGGCAGTCTCCAAAAATAATCTGTCCCTTGTTTGATTGACAGTCACCATGTGGCACATAGCTGGAGGTGCAACTGATATCTCTGCTGCCCATTCCCTTAAAAAGACATCATGGCCCTGCTGGGTCACCACTCTAATGCTATC
CCAGTGCTCATGCCCCATTCAATGATATGCCATGCTGAAAACTCTAATGGCTGGCATTAACCTGTTGATGACCAAAAGGAGAGACTGGCTGTCCCTGTCACTCAAAGGAAGGGCAAGGCAACCCCCACTGTAAGGGAAAGATATACCGGTTACAGAACGCTTGCTAACTGTGACTATTTTTGCTATTTGGTACAATCATC
ATTGCTGAAAGCGTAGGCCTAGTTGTTAATGTGAGTTTGCAAACGAAAAAGCATTATCGACTAAAGCTACCTGGTTCAAAGGGCATTGGTGTATGTGATTGGCTGTCACAGCTGTGAGGTGCCTCACGTGATCCAAGTACACCTTAAGGCTTAAGTAGTATCCCTCATTTCTAGAACACATGAAGAGTGTTTTACAAACG
CAGAAATCATTTGACGAAAATCAATTTACAAAGTGAACCAAACCTAGCTTCACAAAAGGCATCCTCTAAAAATAGCCTGTCCCTTGTTTGATTGACAGTCACCATGTGGCACATAGCTGGAGGTGCAACTGATATCTCTGCTGCCGATTCCCTTAAAAAGACATCATGGCCCTGCTGGGTCACCACTCTAATGCTATCAC
GATATTTGAATTATATTTTGGTCAAATTATTAACATTTTCGTCGATTCTGCGAGGTGTATGTAAACTTTTATTATGAGTGACTGACTGACCTGTGCAGCTGTCCATCAAAACCCGCTTGTCTGAGAATACTTCTGTTCCCGGAGGGTCTTCTTGGACCACCACAGCACTGACGTTTAGCCTCTTCAGCTCCACGAACACA
GATGCTCTGGTTATATAGCGGTGCTGCTGATGCTGGGAGATGCGCGTGGATGTGTGTCTGCGGCTGCCTCTACAGTCCCACCCTGCGCCCGTGATTGACATCTGGCCCCGCCCCTTCCCCCGGCACGCGCCATATGGCCGACTACGTCAGGAAAACGGCCTCAAGCGTCACGTGATCTCTTTCATTTGTATTCGCCAGAG
TGTTAAAACATATAAATGACTCATTCTTAAAAAAATGCATTAGAGCTGTGCATGAGCACATTTTAATGTAGGCTGTGAACGGGTTTGGGCTGTATAAAGCTGTCAATCAAAATGTACCTGTCGGACTCGGGACCTATCGGGTATAACTGCTGTTCCGCGGGAGCCGGCCAGATTTCTTACGGTGTGGGAGTAAATTTCTG
GCATGTTTGTACTGCCTCTGCATCCCATAAGAGTTCCCTGCTCTGAATTATTGAGAGGTAGACCTGGGCAATCCATCATGACGGAAGATACACGAAGATGGCTGTCATCGCTGCTGGAGGGGGAGGGGGACGTGTGAAGAGTCACCTCACGCCTCATCAACACTTTATTGAGAAGCATCTACAGTCCCTTCTTTCGACAG
TCTTACAAATGTAATCATCCGTTGTGTTTACAGCCAATCTGTTTCGCTTTAACGTGTTCGGCCAATCAGATCCGTCGCTGGCGGTCAGCCTCCTTCCCTGACTGACAGAAAGTGGGCGGTGATTACGCGCGCACAGCCAATTGCAGCGTGTTTCGGCAACCACGTTGCGCGCTACCGACGGGCGACCCCGCGAGAGTATT
TAAATGCTGATTTGAAGCTCTCAAGCTGCACAAAACAAAACAAGCAAGTCCTAAAAATCTCTCACAAATGTGTATATTCATGACACGTTAGCTGACATCTGTCACAGCGTCAATCAAAGCACTGCTACGACTGCTTGTATTAATAATACACATTTATACAGATTAAACATCCATAGATATACGTGCATATTAAACGTATA
TTCACCCTTGTGTTAGAGATGACCCGTGGGGGTGGTGGTGGTGAATCTCCTATTTCAATAAAGTTAAAGAGTGGATAGTGTAGTTTGACAACTACTTGTCGGCTACGAGGTGAGAAATACAGGATTTGAAACCCCCAGCCTCTTTAAGTAAAAGGGTGGCGCATTACCATAGAAACAGACAGATCTGGCCTCAAACTCCC
GTTGGGTATTGGGTAGGATAAGGGGCCATTCACACAATGCATTTATCCTCTCCAATTGTTAGTGTGTTAGACGGATGACTGTTACGCTCATTACTGTCAGTTTCATAGCAGTGGATCAATCAGAAAAGCTTAGAGGCAGGGCAAGTGTAGAGAGCTTCTGTTTAAAGTAGAAAGTTGGCAAGACAACTTTATTGTCTACA
GCCCGTTTCTGTTCAGAGTCTCCGCTGTTTCCCAATGTAGGGAAGTGGAACGCGCACGACTCGCTCCGCCTCCTTCGCTGCGCTGATTGGTTCTCGCGCGTGTCAATCACCCAGCCGTCTCTTAAAGGAACAGACGGGGGAAATAAAAAATATGATTCTGCCATTATTTACTAAACCGCATTATCTCCACTGCATCACAC
TTTCTCCAGCTTTTTAGATGATGGTTACATTCACAAAGTAATTATGCGCCGGAGAGTCCAGAAATAAGCTTTAATTACATAGTAATCGCCTCTGATGGACACTGGGAAGTGTGAGAGCTGCCAGACTGCAATCCATCAATGCCAAACCCCTGGCCACTTTTAATTCTCCTTCATTTGCATCATAACCTCCGCACCAAGTT
CCACCTCTCTTATCCAATACGAAAATCCCGCTCTGTAAACCCCGCCCCTAAACAGACAACCAACAAATCCGATGTCAACAAACGCAAGCAGACAAAATGATTGACAAGCATTAAGTGTTTCTGGTTGGATAAAAAGCGCGGTATTTTTCATGATGGAGCTCTTCGAAAGAATGGCGTATATGCCAAAGCATGCTAATAGG
TCAAGGAATCGAAGGTTTCTGATAGTCAGTCGTTTAATGGCCTGCACCGGTTCAGACGGAGCATTAATGATTTTGTCCTCCCACTAATACCGCATGAGGTGTCAGTCATACACTCCGCCGCCTGCCAGATTACATCCACTTTCAATTTCTCCACGGCCAGATGGTTTCTTCACACTGCATAAATAAATGAATGCGGGTGT
GAGAAAAATACCTCGATTTCGCATATTTGTTTTATTGTAATAAGCTCTTAGTCCCGCCCATCTGTCATATCCATCAACACTATTGGACAGTCTTAACGTCAATCAAAGAACGTCAGCCTCCAGCGCCGCCGCTGACGTCACGATTACGCGTCATATCCACCATGTCGCGGTTGTTGCTGTTGAGTTTTTCCTCTTACTTA
ATCAGCGCGATGTTTTATAAGAAATAACTTTTGTCTTTCTGTGACAGTCTGTTTGTAGGAGTTGCCTGCGCGTGTTAGCCAATCAAAAACACTCTCTGTCTGTCACTCAGTGATTTGCTGACATCGGATTGGTCGGCACGCTTTTGAAAGGCGGGATTTTTTTCCAAGGGCGAAAAAAAAAACGGTAAATAAACAAATAT
CATGCGTTTATTTAGCAATGCTTTATTTTTCCGATTTCAGTACATGCAAGATATTTCATCATATTCTGAGATGAAATCTGACCACAAAGCCTTAAAGACAGCTGTCAGTCATCTTCTAACACTCATCATCATCACCAGCTCATCTTGACTGCAGCCCGCCGGACTTTCGGCTGAACAAAAGACATGCATATTAAGGCCGA
TTTCTGGATGCTCTTCTGTCCATGATCTCTGACTGACTGTGAAGATCTGCTGCTTTTCTCTCTTCTCTCTCCTTCTGTCAGAGCAGCGGGGATTGACAGGCAAGTCGGCCAATCAGAGCGCAGAGGCGGAGCCTCGCCCAATAGAGTGGGCGGGTCTACGCGAAGTTTTTTTTTTGAATGCTTAACACTTCTTAATTACA
GCGCACCGCTGGTATTCGGCTGAAGTTTTGCTGATATGGATGAGCTTCACCAGTTTCACTGCTTGAGGAGTGGAGAGAGGGGCGGGGCTAAGAGTTTGAGTGACACCTAACAGAGACTCGCTCTTGTAACATCTCTTGTGACCTTGGTTGACTTGCTCAAATGCTTTAAAGTCATGCAGTGTATTTTTTGTTTTTTTTGT
AACTAAAGTACAGCCCTTATGTTTAGATCATACGCAAAGGAGAGTTCCGTTTTCCGGAGAGCTGTTGACCAGCTGACGCAAACAGCCAATGAGAGCGCTGAATGACTGACATGTGATAAGGACGAATTCGGAAACGCATCAGTTTGTTGTCAGTTACACATTTTAAAGGAGCTGCAGCGCGGGTTGCTTAGGAATGGGCT
TTGTTTGATATGTCAGAGCCAACATGGCGTCGCCGTGTGTCCAGTTTCACAGAGTCCGCTACGGAACTCGCTGCAGATCAGACCACTGCTGACTGACAGCGCGCACTATCATGGCGGAGGCAGGACAGGCGGAATCAGAGCAGGTAATTAGACAGCGAAACAAAAGCAGGATTTCGTGTTTTATTCTCATCTAGAATGGA
TGCCCGGCTCCCCCAGTTACTCTGGTCTGATTGCATGTCTCGCGGCACTTGTAATGCAGTATACACTGACAGACCTCAGGCTCCTGCTGTCCATCATCTTCATCAGCAGATCTTCATCATACTCAGCAGATTCCCGGATGAGCTGTGCTTTGTGAACACGGAAGTGAACACTTTTCCTGCAAACACGTTCTCTTTTTCTG
CCGTTTCTGAGCGAGGCGGAACCCGGAAGCGCGAAGGAAGCGATTGTCCACTTCCGCATTCACGCGCAGAAGAAAGCGCGCACCCTAGAGCGGCCGCGTGTGTCAATCAGCGATGTCGGGGGCGGGGCTACAGATGGACACGTGGCTGCGCTGATGATGTCAGAGATGAGCTCAGCTTCCGCTTCGCTTTGTTATTTTCC
TCTTCATCTGCACATTCAGCTCTCACGTGAGTCTCATCGATCAATCCACCGATTAATGATCCGCGCTGCCTGAGAGAGTCACAAACATCAACACTCGTATCAGGCTGACAGTGATTAGCAGACCGTGGTACATGTCTGATAACAGGGTGTTTTACTGTGGTACACTAATATCAGGCTGACAGTGTTTAGCAGACCGCTTT
GATATTACCCTTCATGACAGCTGTGAGGGGGTGAATTTCTTTATAACTCGTGCGTTTCATTTATATTAGGTCTGCATAATTAAGGGTGTGGCCACTTGAGTGACACCTAGGTCTCGCTGGTCGTCGTCACCTCAGCTGATTCCGGCTGATTAGCTGCTGAACTCGGCATATTCATTGTGTTTTTGTGTTGTTGTTGTATG
GTGTGTGTGTGTGTTTGTTTGTTTGTGTGTTTGTGTGTGTGTGTCGAGGCCTGTCGCGCGCACACCTTCGCTGCGCCCTGCGAGACGTCAAAGTGATTGGCAGTTTCCATGGCAACCGCGGGAACGCGCCTGCGTCACGAGGTCATCCGGGAACTCGGCCGTTGATGGACAGTCGTCATGGAAACCTTCTCGCTCGGCTT
AAATGGAGTCGCTTTTACCTGGATTCAGAAACACACTCAAGGTGAGAACAGTGTGTGTGTATGCGTGTGTGTTCGTCACACATCTGGACTGACAGCTCTTCTGTCGATAAGATCAGGGCGGGGCCTGTGCTCCGCTCTGATTGGTCGAGGGCAGAGCTGCTGTAATGTCATTGGAGGTCAGCTCCTCTCGCCCACGCGGT
CTGACGTGTGTGAGACCTGACCTGAGATCAGCAGAAAGTGTTCAGTTCATCAGAGCTGATCCTGGAGCAGCGCAGTGTGTTCAGTACAGCGCTGTGCTCAGATCTGACGTCAGCGAGACTGTGCTGAGATCAGCGCTAGTGTCCGTCAGTCTGATGCTGTAAACAAACGCCGAGGCTCCGTGAATCGGGCGTTATTCATG
CCCGCTGCACACTAGCCCCGCCTCTCAGCAGCTGCAGTATAAACAGAGTGGAGTGACAGAAGGAGGAGGAGTGAGACTGACAGCAGCACGCTGATCATCTGAGGTGTGTGTGTGTCATAATAATGATTTAACACAATGTGTGTGTGTGTGTGTGTGTGTGAGTGATTGATGGATGTTGCGGCTGCAGGATGCGCAGGAGC
AATTATCGTGAGTTATTTCTATCCCAGTGATTATTAATCAGCGGCTCTAATCAGAGCTCGACATTAATTGCAGCATCTAAAATGACAAACGTGTAGTGTGAGTGACGTGAGCGGGATTCATTCAGAGAGTCGGTTCAGATAAATGATTCGATACTAGTGTTCCATTACCAGCTATGGGAAATATTTTCAGTTTCATAGAG
TCAGACTCCCCCATTCACACCTGTAAACCCTCCCATAGTCATGCATGCGCGCACACCCACTAATGCAAACGAGTCCCCATTCATATTCCGTCAGTCAAACCGGTTTGAAGCGAATCGACTCAGTTCAGTATCACAGAGAAGCGATTAGCGACTTTTGATGCTTCTAATGCGGGACTTTACTAAAGATGTTTATTTCTCAT
GTTTGAGTCTGGAAGAGTCAGAATAATTGTGCATTAACTCTCTTTAGGGCACTGTAAGCCTTTTTTAATGTTCATATTTCATATCCGTTGATCGTGATTGACAGGTCGTGTTTTAAATTTGGGACAAGACATGACACTGTGTTTTGAGAATGTGACATGACAGCTCTGCCAACATTTGTCTTCGGTTTAGCGAATGTATC
TATTTCATTCATAAATAAGCGAAAAACATCGAAACTTCACCACTAATACATGTAATGATATCCAATGTGAATTGAATGACTGATGCTTCATACCACGAGGACAGGTGTCAATCATCACAGAGACGCTCCATCATGACGGCAGGCTGAGAAGATCACTTGTTTCCAACGTGTAGCTTTCACTGGGTGTCCGAACAACCCAA
CGGGGTACCGCCGTTGCTCATGGCGCTGCACTGCTCTGATCGCGCAGCTGTTTTTATTTCACTGCCGCACGAACCGAACCGAGGAGCCAAACATCTGTCAGCTGACGGACACCGCGCAGAACCGGAACACAACCGGTCAGCTGACGCGGAACACTTCCGGAAAAAAAGCACCTGTTTTCAAATTAAAAGCCCAACTTTTT
CGCGCGTTAAAGTGAATTAACAGTTTAACTTTATGATCTCCGAGAGGTTTGTGCGTAATGTATGAGATTTGCCCGGCTGCAGATGGACACAATTCCACGTCCCCACTGCTGTCCATCAACGTGGCACAATAAGCCCCGCCCACTTCGGTGACGACTTCCGGCAACAACTCCCTCCTCCCTGAGGCGACAGATTCCGGCGG
TTACTTATGTGCGCCAGCCAGAAGGCTTCTAAAAACGAGGAGCGAATCATTGGCTCAAATCGGAAGATGCCGCGTTTCGATTGGTTCGCAGAAGTGCCAGTCAAAGCGCGCTGCCAATACACTTCAGTAGTGACCTACTAACACAGATCCACGAACAGCAGCCACTCCAGCAGGAAAACGCAAAGGAGAAACACAAGTAT
TCAGCATAGTGGCAGAGTCAAAAACAAGACTAATGTCCTATGCTAATGAGAAACAGAGATCATCACTAATGGGCGGGGCTTTTCATCTCTGATGACAGGGAGAATGTCAATCAAAGTGTTTCTCCACACTGCATTCATCAAGTGTGATTATAAAAAAATGTATTAATAAATGTTTACCATTAGAAGCTGGTTATATTCAC
GCCGGTCGTCATTTGCATCTGTCCAATCGTTGTAGTCGTTTTGTTCTTCTCTCAGCCAATAGACATCGAGTTGGGTGTGGCCGTGTATGTGAGTGACAGCCGCTTCAGCCACAGCTGCAGAATCAAAGCTGTCAACATGGCGGACGAGGTGTCGCGGGCTCAAAGCGCGCAGCCGGGAGGAGACACGATATTCGGCAAAA
CTAACAATAACAACGTCAAACTTAATCACTTAGAAATATTATATACATATCATTATATATTTGTGGGATACTAGTTAAAAGCAAGTGTCACTTGACTGACAGCACAGATGTGTATTGTAAGAACATCAAGTACAGTAGGATTTACCTTCACATACATTAGTATAAAAGCAAAAGTCAAGGCAGGAGGTCAGTCAGTCAGT
CTCGAACACGCTGCGTAGACTTGACCTCAAATGCTCACGCCAGCCGGTCTTCAAGGTTTTATCCCTCCTACTTCACTCCAAACTCAAGCGTCACTCGGGCGCGCCCCCGTCCGTCTTCCATTAAGCCAATAAGAAAGGACGCCAGGGCCCTACAACGGCAAGGAGGAGACAAAGAAGGCCCAGCTTATATATACTGCGTT
GCAAATCCTAAACAAATTGATTGTCAAACCGTCTGAACAGTGAGTCGCTGAATGTTTTTGCTGCTGACTTCACTGATCTCTCTGGCTTTTAGATTGACAGTGCAGCAAATGGTCGCTCTGTGGTCCACAGAAGCTCATTTCATCCGGGATCCCGGGATGGGGTGCCTGAAACTGCGATGACCCTCCAGCACAGCCAAATC
AATCTTACCATCAGACAGGGCAGCGGAGTGTAGAAGCAGGTCTGCATAGCGTGATGTTCAGTTTGTGCTCAGAGTCAGAGCTGAAGTGAGTGACGTGACAGCGCGACCGTTTGTCGTCAGGTGCGACGAGCGCCAGGAGTGCGCGCCTTTAGAGCGACAGTTCATTTCAGCGCCAAACTACTCAACGAGGCACCGCGTTG
AAAACCTTGTAAAGACATAAAGAAAATGTTTGACCTCTGTCATAGCAGAGTATATAACAAAGTGTGATAGGGTGCATGAGGTAAGTGATGGTGATTGACATCTGCAATGACCAATCAGTGCAGAGTACTCCCCTATTTAGTGCTGAGGGCTGTAGCCTGTTGTTAGGCATATTCTAAATTCCATTTCCTGTGTGGGTGGG
TTACACAAATAATTTACCTTATGCCAATGAGAGGCTGTCTGTCAATCATCTAAGGGTGGTCTTTATGCCATCATTGGTTGATCTCAGAAAACATTTGCATGATGATTGACAGACACCCTCTCATTAGCATGTTGAGCTGAGCAGGGGCGTAGTGGTCATTTTAAAAGTGAGGGGACAAAGATTACATTCTTAATCACCTG
CGTGCATGTCTTCTATATATCTACGCACTCCTATCGTGCGCAAAAGAAACACGCCCCCTGTAACGAAACTCTTCGTGTGATTGGTCGACAGAACTGTCAGTCTTCGTGTGAATCATGATCTGTTCCATTTCCAGTCAGTCCACGCCCACTGCCCGAAAACACTGTAAAGCGATCTGCTCTCAGCCAATGTGAGCTCCAAC
GGTGTGTACGGACAGCCTCAGCAAACTTGAACCTTCAAAACAACCGTCTGTTTGTGTTTGTCAGCGGTTTGCGCGCGTCTTTGGGGAGTTGATGGACAGCGCTCTGGCCAATAAGATCACTCGGAGATTTCAATTTGTTGCTTCTAACCTCTGATTGGTTAGTCCTGCGTAGTGGGCGAAACCGCATTTTCCGGTTTTCC
TATATTTGTGCAAAATTAGCGCCTCGGTACTTATTGTTTGCCTGGCATTCATGCTCTTGCTGAATTCATAGGCTAATACAATACTATTTCAGAGCACACGTGTCACTCACATCAAATCTGCTGCAAATAAATCCTCCCGCGTATCAGTTTGTCGAGGGCTGAAAGGGCTTGCAAATAGTTACTTTTGACGTGATTTACAT
CATTCAGAGCATAAAGCGGCGTAAATATAGTGTTTAGTGTTGTTGGCTGGTAATTGAAACTTTTTTTTATTCCGCTTTTGTGTCTGCGCCGGTGATTGGCAGACTCGAGTGCGCGCGGATGAAACGGCTGCCGTGTTAATGAATAGCGCGCTGATTGCAGGATCCCGAGCCGTAAATTAGCAGTGCCGCCACGCTGGCGT
AAAAATGATTTAAAAACTAATTTTAAATCGATTTTGAAAATTTCCTTCTGCTCTGGAGTGGCATTCAAATTCTAATGACGTCAGATTGACAGCTTGGGCAGAGCATCTTAACCACACTATATATCAAGAGTATAGATTTGGCATGGATGGAGGGGATGTGTCCCCACTAGGCATGGGCCGGTATAAGATTCTGACGGTAT
TAAAGGCTAAATAACTTACCAGGGACTAAAACTCTTTTTATATGGAGTTATATCTCTAAGCAGAGCGTGCTGACGGGGTTGTCAGAGTTGTCAATCATCCAGCTGTCGCGCGCATTTGGAGCTGACTAGGAGAAACGTCCGCTTCAGTCGTTCAGATGACCAATGTAATAACCAAGTTTGATGTAAACTCGTTTAAATAA
TGATTCGCTGGCTGGGCCACATTTCCTTGACAGGACTTTAAGCCCCGCCTTTCAACAGCGAAAAGGCTGCGCTCTGAGAGCACGATTGGTTTAAACCGCTGTCATTCAATGTGTACACACAGCACCGGCGAATAGCGAGGAGGCGGGCGCAAGTAAGAAAATTATAAGGTCATTGGAATTACCAGCGCTACAAGCTATCC
AAGGTTATTAATTCAAATCAACTAGTCGGCCATTTGTTTCATGTTAGTCTCACTGTGGTGGACGGTGAAAGTGAACTGATGCTGATGAATCACACAGCTGTCTGTCACACAGCATCTGGCAGACTTTTGGAGGAGTTCGCAAACAAGCTGTTTTCCAGCTCAGCTAGTCCAAAAATAAACAAAGTTTTGAGGAATTCTGT
TACTGATTTGACGTTTTCTTGTGTGTCTTTTGGTTCAGATGAATCACAGAGAGTCGTTCATCCCCCAACTCTTGACCAAATCACCATTTAGCAGCTGACTAATGATGGACAGCAGGGGGTTTTGGTAAGTAAAAGTAGAAGGGAGATTTGTTCTCTCTGTTGAGATCTAGAACAATAGAGATCCTTCAGCACCAGGACAC
TTTTTTACTTTCCTGATGTTAAAATAGGATCCAAATCGCTCCCATTTTGAGGTTAACCGCAATGTGAGTGTGGTTTCCCCGCCCACTGAATTGATTGACATCCATGTATTAACATGTCTCCATAGTAACGGGTATAATCATATTAAAATGGGAGTTTTTCGGGAGACAGAACAAAACGGGAGATGGGTCTGAAATAAAGG
ATAATGATGATTTACATATATTCTGAAGATGAAGTTCAAGTTTAGGTCATATGACCGTGGCAACATTGTGAATGGGGATGTAGAACTGTTGATTGACAGCCACTAAGAATTCACCTTAACAAGCATTTAAAGCTGCATTTGATATATTTATCACTTTATACAGTACAATATAAATCCAGTCATCATTATCATCCAGTAAT
GCAGTCTTCAGGAGTCCTCAGGAAGTGACTTTAGCCAGCTGTGAACTCTTCTCGCTGATGCTGGCACTCAGGAATGTTTAGTGGAATGTTATTCTGCCTGCCAATCACCTCTCCAGCCATGAAGAGAAAGGAAGAGAAAAAGCTTTACTGCAGAGAGCATCTGTGCTGTGTTATTGAGACCCCCTACTAGGTTATCAGTG
AGGTCTTTGCAACAGAGTCAAGAGAGAGGGCGGGACCATCTCCAGTTTTTTAGAGCTCATTGGATGGTGACACTTCTCCTTACAGCAATTGGCCCAAAGGAGTGTCAATCAGGCCATGCAAAAGGTGCAAAAACCCGGCGGCCATTTTGTTCATCAAAATCACCATTGTTTATGACTGGAGCTGCTGCTGTGCTAAGTAC
GGAAATGGAAGGGTCTGAGAGCTTTTGTTTTCATTGTAAATGGAATCATGAGGAACAATGTGGTAATCAATCACCGCTGTTCTTCACTGTCAGGCCTCCTTTTCAAAAGATAAAAGAAGAAGAATCTTGCCGTGGCCAGAGAGCAGGGTAGAAAACAGACACAAAGAAAGTTAAACAGACTATTAAAAACTTAAAGTTTA
TACAGTGTGAACGCCATGTTGGCACTGTGCTGACGTACAAGGGCTTGCGTCGCGAACAAACTCACGTCATACGCGCGCCGCCGGAAGATTTGATTGACAGGAGTTTATAGGTAAAGCATAATGTTATATTACTTATATATTTCTTATATAACTATTATAATAGTACAACTGCTTCTATATACATGTAGGCTACTGTGTGT
AGCGCGCGCCTCACACACTGGCTCTTATTGCCGGAGCTGGATGTGAGTGATTGGCGTGGCTCTGCCCCTCTGAAGAGCCAATGACGTTTCACTAACTGCCACTCAAACACGCTAAAGAGAAGCTCAGACAGGAGCCGCAGGGGCCCCGGGTGATGCCGCGCGCGCAGAGCTCATTTCTGAATTAGGAGAAAAGCGCCCGT
ACGACGGCCTCCAATGCGCGCAACCTAATCTTATTGCACGCAACGCGATCCGCGCTCTGCATAAGCTCCGCCTTCCAGACTCCCATTGGAGAATTTGACTGCCAGTCACGGATATGCTCTTCATCGATAGGATGATAAAAACGTCACTCTTGATCAAAATTGAATATGCAAACTAGGGTCGATTTTTATTGGCTAATCAA
GGGGCGATCAAAGTGCTTGCAGCTTCATTTATTTCTGGACATACAGTATGAGGCACGCACCTGTGTTAGATCTGAGTATATTCGTCTCCAGAACCAGTGCTGTCAATCAAATCATTAAAGTATTTGAAAGGTGTGTTTTAATATACCCAAAAGCACAAAAATCCTAAACAAAAACTGCCTCCTCCTTTAAATTCAACAAG
ATGCCATGACTTTATATTAGAGAAGGTCACGACGGACTGGTGGTTTGGAGGCGTGTACGCCTGCGCGCTCCCGCCGTGCGTGTGAATTTCCTTCTTGTCACTCACATGTGTTTTAGAGCGATAGAGAAACTGTTCAACAGTCGTTAGGTTAGACGTAGGAAGAGGAAGACAAATGAAAATGCACTTTTCAACGGTGGTTA
AAGCGATGCGTTATTATGACGCGTTCTTGCATTAAAAAACAGGCAAACGGAGAGAAACGCAAAGGGGGCGTTCACGTAACGCGTTTTTGATTGATTGCTCTCATATCATAGCATTATGCGTGGGAATCGTGAATGACTGATTCTGTTTCTTTTAAACGGATTAATAGATTGTTCTTTCTGTTTTTTTCCCTGAATAGAAA
TGTGTTGCGAATTGCGATAGAGTTATTGCTTCAGAGCAGAAGTTGTTTTTGTACAGTCAACTTGTTATGACTGGCGTCCTAAGCCCCGCCTCAAAGACGTGTCAATCTCCATGACGTCAGGTCAGCTATTAAAGAAAACCAACAAACAGCAGCCCGAAAAAACACACACATAGTACACACCGAAACGGACACATCGGCGG
GCGCGTATTTGTGTGCTGTTTGAATTTTGTCTCAACTGCACCGTTGACCGTCTGATGACGTGGAGGTTGCTGATTGAGCGTATGTGGTCACATGTCAGCGTGGTTCTGATGAGCGGCCATATTAGTTCAGTTCATTCTTTCATGCCACTGGACTCACAGTAAGACACCTAAACATTTATTTTATATTTCACATTAATACT
AACCAGTTTTATTGCCATGCACATTGGGAGACCGTATTGCACATTTTAGACTAATTTATTCATCAGAGTTGTGACCTGCATTTGTTGCTTGATTGACAGGAGCAGCAGTCGTTAGTGTTGTTTCAGTGCTTTACACTGAACAGTCTTATTGGTGTAGAGCAGCTGGAAGATGTGAATGTTCAGCAGCTGCTTTAGAGTTT
GGGTAAAAAAGAAGAATGAGTTCATAAGACGCTGGATTCAAACCTTGCGCTTTACAAGCTACGTCACTCACTCTGCTGTCAATTGCGCTCTTTAGTTATGTTGTCTCTGTCAATCAAACAGTGATGGGTGGAAAATTGCTCAAATAGCTTATTCCAGTGAGGTGCGCTATTTGCACTTAGCCCTAATAGACAGTCGAAAA
AACCATATAAAAACGGTGGATCAAAATCAAGCAGATTTTAGATCGACCGCAACTTGACGTAGGAGTGCGGTCCCCCCCAGCCAATAATATTGATTGACAGGCGCATCACCTAATCCTCAGTTTGTTATTTCACGTCCGCCATTTTCAGCGTGTGAGTCAAAGTGATGTTACTAAAGGAACACCATTGCTCTATTTTTAGA
GTGGCTATTTTTAGAAAATGACGTCATCGTAAAATAGAGCGAGTGCGCGCACCCCCCCTCCACCTCCCCCTCCACCCTGTTCGCTGGGATTGACAGGACGCTTGCAGCAGCAGTACCTCTCAAGACGAAGGAAAAAATATATCCGGCGAAACTCGTAGGACTTTGAGGGCTGGGAGGGGAAAAAGCGTTACGAATACATT
TTAAATCAGACGCAGATCTGATGTTTTGCAATGCGACTGCCTTGTGAACAGTTTTGTAGGATTTCATGAGAATTTTACATAATCTTTGATTGACATGCGTCATCATTCTGTGCTGCAAACATCGTCTACTGCAGCATAGTAGAATGGCACACAGGGCTATTACTTTACCACAGAAAGTTAGTTGTTCATTTTGATAGAAT
GAAGGGAGGGAAATGGGCCCTTTCTCACCAAACAATACCATTATTTCAGCTCCCTTGGCCAAGAATGCCACATTTCACAGCCCACTACCCTCCTCCAGATGTCAATCAAAGCTCACTGGCCACTCAGGCTCCGCCTATAATCTGCCAAAGTCCAGCCCACCAATGTTGCTCATCCCATAAAATCTATACCATAGTATGTT
CTAGTTTTCCAACACATGGCGCGCGCATCCAGTCATCTTTCTTTCATTCAAACTCTCTGATAGTCCTCTAGTAATGAGCTGCTCGGTGATTGACTGACAGACTGACGGCAGCTTGATCTCGCTTCATAACGATGCAAGTTGGCAAGAAGCGAGACAACAATAACAAAGGATTTTTCAGATGCTGCTGACGCTGCGAGGTG
CGAACACGCCTGTTTTCCACGCCCATTTCCGTTTTCCGAGTCCCCATTGGATGTCTCTGATGTGAGTGATGCGCCGTTCATTCTGATAGGGTGAAAGAGCTGTTTGTCATCTTTAATTTCCATCCCACATCAGCCAGCAAGTTCACATAACCCTCCTCAAGTCAACCCGTGGTAAAGGTCCTCTACAACTAAAAGGTTAA
TAATGCTATTAGCATTGAATATGAGACAATAAGCTCGTCAGACGGTATTGTGTGAATTGTGGAATGTGTGAAGTCTTTAAAACATGTAAATATGACTGGCAGCCATTTGATTTGAGATTATTTAGCTGTTAAATAATCAGTGTTTAAAGCACCATCTACATCTACAATGTGCACAATGTCATAGACATACACATACACAG
TGAAGGAAAAGCATATTATTTTGAGTGTGGAACAGAAGTGTGTGCAAGCTTTGGGACACACTATCGTTAACAGATCGTTGTGTTGCTTAGTTACGTCCTCTGTCAGTCATCTCAACACATCCACATTTCTTTCATATTTAAATACCTACCTTATTGCAGAAGCAGCAGCAGGAAAATCTGCCATCCACAAGTCTTTCATG
ATTCGATTTCCTAGTTCCAGACAACAATTTCTGTGGCATTATAGACACATGGAAGGCGGGGTTTGCTGAAATACGAGCGCGTCATATTTGTTGACAAGTGTCCCGTCCAATGTCCGCTTCTTTAAATATAATTGACTTTGTCTTTAACCAATAGAGTGACTATACGTTTTGAGGAGGCGGGCTTAAGCCGATGTCAACAA
TCTCGCGTCTCTCTCCCAGTCCTCAAATAGGCATCGTCGCGCACCCTTCTCACCCCTCCCCACCGTGTCTCTCCTCAGACACGTCACGCGCGCGCATCCTGTCAATCACCACCAAATCACCACCTCCTGACAGCTGAGCGGGACGCTGCAAAATAAACCCTGACACTCTGACCAATGTAAGGAGAGTTTACTCGCACGTG
GACACTTTATTTTCGAGAACAGGCATGAGGTTTATCTGTGCCCTCTTCATTTTCTGTCTGATTCAGGATCAAACTAATACAGCTAACAGCTACTATGACTGACAGTATTTACACAGAACAAAAGAGTGTGCTTGTGGAGGCGTGACGCATTTACAATCCACAAATCACATCACATTGTGTTAGCTGACCAATCAGAGCCT
GTAACCACGGATGAGGTCATGGGAAGTTCCACTTTCCGCCCAGTACAGCGCATTGGCCAGCGTCACTAGTACGCACGACTCGCCTATTGGGGCTCACAGCTGTCATTCACGCCGCTCCTCTCATCGGATGATCCTCCTCGGCAAGCCAGTCGGCTCAACTCGGGCAGCGGAGGCAAACTGACAGTGCATTTTAAACTAGT
GGCTAGTACTGTTCTTTTGAGCTTTGTGGAAAAAGTGTTTAACATTCATGCCGGACTGCCCGAATTCCTCAAATCTGTCAGCCATGCGAGCCAGCTGTCACTCACTGCTAATTCACTACAACATCACTGACCTTCGGCTCCTGGCGAATAAACACACACACATATGCAAAAAAAAAAAAAAAAAAAAGACTTGTCTTGCG
GTGTGGTCTCGCCACAGGTAATCCGCGTGGTGTCAGTGCAGACCGAAATTAAATGGTTTCCAAGAACAGTCTGAACTCCGCCTACGACTCTGCTGAGTGACGTGCTGTAACCGGACATATCACGAACTCGATGCGTTTAACCGGCATGTTTCCATAAATCTCATTCTTTATTCTGGCAGTACCGGTGTTTTGATCACGTT
GAATAATTGCGAATTTAAAATGAAAAACACCTTTAATTAGATTTAGAAGCTTTTTTCAGAAGCGTTCAAAATGTCCCACAGGTGAACGTCGAGCCTCTGGTGTCAATCAAAGAATGTGGGCGGGGCTCCAGGTGGCTACAACAGAGTTGACAATAAAGGTGTTCTGCAAGTTGACATAAGTTTGGGAGAAGACTGTCAGG
GTTACTGCTGTTTTCCTGCTCTTGGTCTCATTAAAACGTCTCAGACTTGTTTTGCTGTTCATAATTAGATTACCGTGTAACCTTTATTAGCCTGTCAGTCACAGGCGTGTTGCGTGTTTGTGTTGCATAATAGCGGCGAGTGTTGCTCACGTTGAGCTGAGCTGCTGCTGCTGCTGCTTGTGGAGTTGTGATTGTAGTTG
GAAAGAAATCTGTGCGCTGCAGACATCCGAGATCCCGCTCCGTGAAACTACATCCTTCACTTCTTTCTTGCCATACAGCACTCACTGCCACTCACAGTTGACTGTAATCAGAGGAGCGCGCATCTCCTGAAGCGCGCTCACGGCACGTTATCCCGTGAATGCGCAAATGACACCGCTGTTGCTGCTGCTGTCCCATAGCA
CTGAGGAGGTTAAATTATGTATGTCTCTGCCTGTACAGTGAAAACCAAGGCGGTCTGTGGAAATACAAGAAAGTCATGATGTAAATGACTGACGGGACAGAGACAGCCAATGAAAGGAGGTCAGCGCTTGAGAAGGCGGGATAAAAACATTTTTTGGCCATAAGTCACATGACACCCAAGCGAAGCACAAGCGCCTCCTT
AGGCGGGGACAGACACAAACCACGTCCACTGGGCCGCGCTATTGGTTGAGGATGAATGCACAGGTTTAACTCTTCCCAGACGCTCTGCTGTGATTGGCAGTCCAGTGTTATCTTCCCAAAGGCATGGATTGCCTAAGAGAGAAACAATGCCTGACAGACTTGGGCGGGTTGGGAAAAGGAGAGGATTTAGGTTAAAAATG
ATGACATCTCGCAACCTCTTATGAAACGCCGGTTTCCTGGATGTCTTTACCTGATTGGTCGGTTGAATTTAAGGATTTCAAATCATTGGTTGGTGAAGCTGCCAGTCACCCAAAACGGGCGGGACAACTCATGAAATTGCGATGGTAATGGGATTTTAGGAGCTATTCAAAACAGTGTGGTTATTCATTCTGTTGATCTT
GCTGGATTTAAACCCGGTTCATGAAAACATGTTGCCATGCGCTCTACGAGCTACGCCACTCACACTGCTGTCTGTTGGGCTTTTTAGTTATGTTGTCTCTGTCAATCAAATGGTGATGGGTGTGAATCACTCAACTAGCTTATTAACGAGGTGTGCTATTTGCACTTAGCTTAAATAGACACTCCAAAATCAGCATTTTT
CGAGTAAACTCTCCTCACATTGGTCAGAGTGTCAGGGTTTATTTTGCAGCGTCCCGCTAAGCTGTCAGGAGAAGTGGTGGTTTGGGGGTGATTGACAGGGTGCGTGCGCGATGTGTCTGAGGAGAGATGCGGAGGGGAGGGGTGAGAAGGGTGCGCGACGATGCCTATTTGAGGACATGTAGGGAGACGCGAGATTACCG
TGAGGAAAGACACCCATGATTTGCGTCAGGCTGGGTAACGTTTACACCTGGGTCTGACTCAGCCTGGGTGCGCCAGTGTTCTCCTGTTCGCTGACAGCACATCATTCATTCATGTGACGGGACGGGACGGGCCCCTGACTTACCTGGACTTCAACACTTTTCATTATAAGTGCACTTGCTTTTGACAGCTGTGATGAGTT
GTTCACTTTTTTGCAACATACAGTCTACTGTACATGCAGTGAGTGAAAATATAGTTTTCATGTAAGGACAGTTGTGATTGGTCACACGCTTGAGTGACAGTCCGAGACAGCCACTCAGAGCGCGTGAAACATCTCGGCACTGTTCCGAGATAGAGAGATTAAAACCACATCTTCATAATGTCCAGGACATCCACATAACC
TCAACTCTCACCCTGAGATCCAGGAACAATACGACGATTCCTATTGGTCTGCGCGTGCGCCAACTGACAAAAAGAACGAAAGCCATTGGCGGACGCGCCCTGTCAATCTCAGCGGGTCAACCTTCTCGTTGCTAAGGCGAAACTGGTGATGATGCTGCTGCTGGTGATACTGCACCCACCGTAGAGAGAGTCTGCAAACC
AACGTAGTCTCGTTGGCAACCTGTGCACGCTGGTACAGGTACATTACTATTTATTTGGATCGAGACTGACAGCAGCAAATCAGGAAGTAGATTAGCACCCAGCCAATAGCGCGACGGCTGGGCGGAGGATTGAATGAGTTCTTTAAGGATTAATTATGCAGGCGGCTGGAGGAGCGGCAGAGTCGCTCCCCGTGGTGCTG
TCTAACGCTGATGATGACTAACTTATTCCCCATTTGTAAGCGTCACCTACTGTTAGCGCCTAATTAAGAGCCCATTTTTCCACTAATCTACAACCCAAGTCTCTGTCAGTCACAAAACGGCGGCTTGCCGAAGCACAAATGTGCCACTTTACCGCGAGTCCAAGCGAGCAGACGTTAATTAGCCCGTTCATAGAGCAATC
TATTGCTATCAGCATTCTTCAAAACATCTTATTTTGTGTTCAACGGGAGAAAGAGTCTCAGATTGGTTTAGAACAAGTGAAGGTTGAGTGACAGCATTTTCAATATTGGTCGAACTACCCATTTAACAGGACTCAAGAAAGCGCGGATTAGCAGTCGGCCGATGCTGTTGGAAGCGCCAATCTGTTCGGATAAATGGCCG
CTGTATGAATAATGTCCTGCCTTTTGTAATGAGAGCGAGCGGGGAAAAAACACGCCGGAGTGTTCGCCCGCTCCGCGCTCTGACATTGAAAATGAATGACAGCTTACCTGAATGCCAATCTTCATCAGACTGACACCAGGCTGACAACACAGCCTATACTCCCCTACACAAGCCGTGACGTCTGCCATTTCAGACCCCTC
CAACTGTGAGGAGGTCAATTCTTTTATAACTCATCCGTTTTGTTTATATTAAGGTTTAATTAAGTCTGTATAATTAAGGGCGTGGCCACTTGAGTGAGAGCTGATTCCGGCTGATTAGCCGCTGAGCTCGGCATATACATTGTATTTTTCTTTTGTTTTATGTGGCTTTACACAGTCAGTTGCCTTTTGGAATTATTTCA
AGAGCTCGGCTACGAGAGAACCCCGTCCCAGTGTCGAGAGAGGATGAAGGTAAATCAACACAGACACCAAATAACACATCGACGCACATGGCTGTCACTCACATGTGCTCGGAGACTTGTTGTCATGTCTGTTTGGCAGTTGCATTTTATTGCACAGAGCTTTGGTGGAGCTGTCAAAATCAAAAATCGTGTTGACCCCC
AAGAGGAGGAGAGAGCAGAAAGTAACAATAGTGGGTCTTGTGGAAGGGGGAGGAATTTTCTGCAAAGCTCAAAGACAAATATGACATCATCTCCAATGGGAGTGTCAATCATTGTCTAATGCATTCAACAATTACAGGACTGTTAGATCACAAATCAGCCTATTTGCATCGTCAAAGACACAGTGTTTTGATGCAAAAAC
TTGCCATAACAAGGATAAACTAGAGTATAGCGTGGGTTATGCAAACGTAATCTCTGTTTACCTTTTGAATAGGCGCTTGTGATTGGCTCTCTCGTACGTCACTCTGTGTGTGGGCGTGGCCAGATCACTCTACTCTAAAACACGCTGCACCCTGAGCGCGCTTCATAACTGGCATTTCACTGAAAACCGCGGTAGGCATG
CAAGATTTCTCTGCATGAAAGACTCGTGAATGGCATGAATGATCCTGCTGCTGCTTCTCCAAAAAGGTAAGTAATAAATATGAAAGAGATGTGGATGATGATTGACAGGGGACGTAACTAAGCAACAAAACGATCTGTTAACGAAAAAGTAGTAACGTTACGTCACCGAAGGCTAAAAAATAAGCTCTACTTTTCCTTTA
CCAGCGGCGATATAAACAAAGTAAGTCCTGCCTAGGAGGAAGCCATTACCGCGACCTTGATCGGCAAACCCTCGCGTGACGCCCATTGGCTGAGGAAGCTGTCAATAAAAGAGATGTTTGGTGACGTTAAAGAATAATCTCGGTCGATTGGTGTTGGGCTTGTCGATCACAGGGAAAGGGGCGGGAGGAGGCCTTTAGAA
AACAAATCTCTGTCAGCACAGGGACATCACTGCTGTTTACATGCTTATAGCTGATATCTTATCCAATCACAGGTGCGGTTAGTAGTGATTGACAGCATCGCCTTCCCATTCCGGCATGACTTTGAGGATCTTTCTCAGAGGACCCGCCTCCTGAACGGCCTTGCCCAGCAGCTCATCCAACTAGCTACACAACACAGAGT
TTTTAAACCGGGTATTTCAACATCGGACTGCTTGTTTATGGACTAGCAGCAAGCAGCGAATAGCGCCTATATGTCAATGCCAGTCACCATGGGAGACCGTGTCAGTCACCATGGGAGACCGTATCCACCAATCGAATGCACGTTTGGTAGCCGAAAGTATAAGCATTAGCCAATCATAAAGGTGAGTTTAAAGTAGGCGG
CACATCGGGTTACAGAAGTAACTGCGGCGACAACTTTAGCGAGGACTTCGCACAGCGCGATTACTTTAATCCAGCCAATGTTTTGACAGACACGCGACGGGAACCAATCAGAGGCGCCCTATTGGCAAAATCTACCAATCAGAAAGCGCCAATAAGGAGGCAAACACGCTCAATACATCTGTTGCCTATGGAAACGGCTA
CCGTTTAAAAGTCCCCTTTAGTCCCGCCTCTTTTGTGCCGCTTGTCCTTTCATAAAACAAAGACAGGCGGCCTGCCATTGGCTGAATCTTGTGTCAATCAAACTGCATCCTCTTATGAAAGTCCTCCTCCTTTCCGACTGAAGTTTCTCTTTTGAAAAACAATTTTCTCTTTCAAAGTGTCGTGACGGCGCTCGGCGTAC
ATGCGGCAGAGTTTAAGTCCATAATTAATGACGTTTCACCCAAACGAACCAATCGACCGTCAGACTTCGCCATACGAAACCCCGCCCAATTTAATTTGACTGACATTTTTTTAATTCAATCACTGCCCAGCACAAGCACCTCTACACCAATCAGAGAAGGCTAGTAGCTCATTGCTCCAACAAAGCTTGGCTGCGCCGTA
TTTGTCTGGGCTGTTTGCGCCTGTGCACCTGTCAGTCTCCAGCAGCATCTCTCCATCCTTCCACAAACCAAATGGATAAAAGGAAACAGATTGACGTGCGCTTCAGCAAATAAGCGCATTCCTTTTTTCCTCTTTGGTCAACATCTGCCCCCTGATTGGTCGCTATGGGCGGAGCCGCACCATCCTCAGCGGCCGTCTTT
CAGTTCAGATTTATGCAGATCAGACAGAATTTGACTGATCTTCCTTAAAATCCTTTCACTCAGAGCTCCGATACACTGCACAAATGACATGCTCTGTCAATCAAGTTGTCGCATCACTCCATTCAGAGATAAAATGCTTCGGTTAGTGTGAATATGCTGTTTGTTTGGTAGGGAAAACTTTTTTATTGGGTAATAGTTTT
CTCTGATGGTTATCGTCAACATAACATTAATCTGATTTTCCAAATGCCGGGACAGCTACGGACGGGACGCGCGCGCACGTGCTCCGGCTTTTGATTGACAGTCAGGCAGCAGCACGCAGGCGTGGTGAGCGCTCCCGCAGACAGGGGGCGTCAATATGGCGTCCTGAGAAAGACAACACAGCCCGACGCCGCACCGATCT
ACTCATTTTGTCATGGTGAAATAACACAGAAATCGAATAATAACACTTCAGTCTCCTGCCGAAGCTCAGACGCGCTGCTTTGAGAAACTGTCAATCACAGCTGTCAATCACGATGACACGCCCAGCATTAAATTACTGCTAAAAACAAACTGTTTACAAAAATGAAGATCTGCACCTATTTCAGCACAATAACCAGTGCC
TTCCAGGTATCTTCCACGCACACCGAGAGCAGCAGCGCTCCGTAAATACTGCACGGTCGCGCATCGGGCCTCACAATACAAGCTCCCAGTTTGATTGACAACAAGGCCAGCCAATCGTTAGGACGAAACGGCCTAGCAACAATACGCCGATTGGCCAACCTAAAAAGTGGACGGACCAATGAGCGAGCGCAAGGAATATG
CAATTGGTTAGTTGACTTGGAGGGGCGTTTCAGAATGCCCGATGCAGGTCTCTGATTGGTTACTCGAGATGCGATGCCGCTTTCACATGACGGACGTCCGTCAAAGATAGCGAGTCGTTACGACAGCTGCAGACAAGAATCAGACCGTTATTCTCTTCACTCTTATCTGTGAAACACTTCTTGTTTTCCTCAAATACACT
GAGCAAACTGAAACGATCTTTTAATCCTGGTTGCTTTGCGCACGTCCTCTCTTGTTGCTATGATTATACGCATGACTACGGAGACATGTTAACATGCAGCTGTCAATCAATTCGGTGGGCGGGGGGGCAGACTCCTACGTCAAGGATATGGTCGGTCTAAAAACCGATCCAATCGGTCATCAATTTTATGTTGTTAAATT
TTGTATCTGGTATTATACCACTTCAAAGAAGAACCTTTTGTTAACCCCTATGGGAAAATGAATGGGAAAAATACTACGGAACTGTTTGATGGACGGGCACTACAACATTGGCGAGAAGTTCTAAAACGCTTTTAATTTGTAAAAATAAACCCTTATCCGTCGAGAGATTACATTTTAAATATACTAAACGTGACATTGGT
AGAATTTTGAGTAGGGGGGCGGGGCTTTCATTTTGTACATCATTCCCTCATAGAAAACTAATTCTATGAGGGGCGTGGTTAATAATATTGTAGCTGAAGCTGTCAATCACGCGCAGCCCTCACCATACAGCTGGCTTTGCTGACCATTTGGCTCTATTTATGTGCTGATGGGGTCAAGACTTCATCAATATCTTGTACAT
CATCGCAGCCTGTCAGTGTCACATTAATCAAACGTTGTCATCATCAGAGTTTATTAGCATGTGAAAGGTCACCGCTGCGTCTGCTGCTAATTGCTGGTGCAGTAAACAGTTGATTGATGGGCTGAAGACTGCACAGACTCGTTGAGTTTACGGCCCACTGAGTAATTTTTGAAGATGGTTTTGACCCCGACGTTGGGTCA
TTTTATCTAATAAATAATTTCATCAATTAGACGGAACGCCGTTCTAAATAAAATATTCGTTGTAATCTTTTCTAATTCAATAGGCTAGCTCAGCTGTCAATCACTCCTCTGAGTGTCGTGCTAGGTTGCGGCGCAGAACTGGGCCTGAATAGGCGGCTGAGAGTCTCAAACTGCACCGAGTTGGAGAAAACTGGATACTA
TATTATTATACTAATGTTAATATCTAAAAGAAACTTCATCGGATATTGTGTTGTATTTGTCGACATATTTGCATATGACCGCCTCTCTAGAGCACTAGTTGTCAATCATCACGATTAAGGCCACGCCCACTTATAAACGGCTGACACATGGACACATGCCGTCTAGCGTCCAAGGTCCAAACCTGGCCCAAACAGAAGCA
GTATTGTTTTTAGGATCTTATTTTTGTGTATAAAAAAATGTACATTGTAGCCTACCACAAAAAATTATGATCATGCTCTCGATCTTTTGAGAATTTAGGAGTGACAGCAGTAAAGAGAGTTTACGTGACGAAAGACCTTAGTGTGACGTCGAACACTCTGATTGGCTTTTCCTACCTTTCCTGACAGGTACAAAAATCGG
AATATACTTTATATACAGAAAAAAGCGCGTTTAATTGCATAAATGCAGATAAACCCGCAGTCAGTCAATCTCGCGCACTGAGTTATGACGAGTCTCGCGACAGTTCCGAGCTATTCATCAACTTCACTCCTGTTTTTTGGAGCGTCCCGAGAGTCTGTCGAGATGCAATCGAAAAACAGGGGTGCTTTATTAAACATTCA
ATTCGCAACACGACCCGGGGTAAGAAGACAGGACGAGTTTGTGTTTGGAGTTTGATTGTGTCCGTGCTCGCGCAGTTCTGCTGATGTTTTTGATTGACAGGTCATTTCTAACGGTTCCTTTCAGCTCCGGTTGCTCGTAGGTCGCTGCTTAAACGAGCCGTTTACGCGGATAATGGCCGTTTTGACATCTGGAGTCACTT
TGCTACAGAAATAAACATGAATGGAATTTTAAATATGGTGTAATTTCTTACAGTGGCCCTATGGATTATACGCGTTACTATGGAGACATGTTGATTCACAGCTGTCAATCAATTTAGTGGGCGGAGAAATCTACACTCCATCACATTGCGGTGGGTCTCAAAATTGCAGTGATCCTATTTTAGGAAATTTAGAAAATGAG
GCACGAGATGTCATTTTCGCGATGAAATACTGTACTCAATAAAGCGCAGTTCCCAAATTTCACCTTCAAATATCCGAAGTAAACGCTTGGAGAAGTGACACCCAATCAGAGTGGGAGGTGTGTCTGCGTCACATCGCGACGCACTGAAGCATTGTGGGTAGTGTAGTGTGTGGAATGGTTGTTGGAAAACGAGGATTTTA
TCTGCCCGTGTGCGGATGAAGGCTGTGTGGGAGAGCAGGTTTGTGTGTCGGTGTCTCGAGCTTATGATAGCAGTGTCTGACTGACTGACAGCTCCTCTGTTCTGCCTCATGAGCGGATCTGTGCTGAATCTGAAAGCCTCAGACAAGAGCTGCAGCAGTTTACAGATAGATGACACTGGAGATGGAGGATCAGTGGCAAA
ACAGAATGTGACTGGACGGACGCGAAAAACGTCATCATGATCTAATTAATATGCATGAGGCGAGACTTCACCATAGTGCGAATCGCGAACTCGCTGTCACAGGCCTGTGATGAATTGAATAGGGAAGAAGAAGGAGGAGGAGGAGAATCCAATCCGGTTTGAGCAGGTTTTTGTTTCGGACGAGCGTTAACGTCTTCCTA
AAGGGAATAAAATGTACCTCCGACTGTCCGGGATCACGTTCAGAATTCACGCCGCTGCAGGAGCTCCTTCTGTAATCTGTGTTCTGATTGGCCGTCAAGGCTGTCAAGCATGACGCGGTGGGCGGGAGTTAGTCGTCTCGCAGTCCTCAGTGGCACACTTGAATTTTGCAGCATTTGTGTAGCCTTTTCAGATTTGATGG
CCTCTCTGCGTTTAAACCCCGCCCATCCACGTAGAGAGATCGCTAATTGGCTCGACGTCACGATTGCTGAAGAATGGCTTTCGCTGATTGGTCTTTGAGATGTCACTCAAGCGTGTCGAGACCAGTTCCGCATGGCGCTCCAGATGTGACGTGTCCTAATGGGAGAAAGACAGTCAGCACAGTGGAGTCCACGCAACAGT
ACTACTAACAATTAATTACATTTCTCATTACCATGCTACTTGGAATTTGCTTGAATGTGAGTTATCCACTTGATAAAAACACTGCAAAAACACTTTGACTGACATCCATGAGCTAATGAGCCCCGCCCATAAACTATAATCTGCCCTCTTAAAGGTAAATTCAGCCCAAAAAATGGATATTCTGTAATCAACATCGCTTA
GATGCTTATGTTCCCTGTCACATTGCGCTAGGCTAACGCTAACAGCGAGCGAGGCAGTTGATGGTGTTGTTTTCTCAGCATGTCACCGCGAGTGATTGACGCGTGCGGCGTTCAGCTGGAGATAATGAGCTTTTCACATGAGTGCTTGAACAACCAGACGCTCATCAGCCAGCTGAAAACCAGAAAAGAGTCCAATCCCT
AGATGTGCTGTCCACTGTTCTGGCGAGGCTCTGAATGTAACTGCGCGCGCTTTCGCCGGGATTTTGTTAAACTGACCCACTGTTGCCTTCGTCATTTCCGCTGACGTTTGACTCCTCCTGGAACGCAGACAGAACTGCGGACACTGACCAAAAGAGGGCGCAATTTGGTCAGAAGGTATGAGTTATTCACAACATTTATG
CTTTGGCTGCAATGCGCAACTGTCGCTTTGGCTCCGTAGTAAAGCACAATGAAGTCGAACCGTGCACGCGACCAGATTCCACTAGTGATGCGCCTGTCAGAGATGAACGTCAACGGAGCCTGACGTCAGTGGAGTTTTCACCACCCGTGACGTAACATTGCCTATTGAATCACTTATCAGTATAGTTCGGCTACTCTGTA
GACCGCAGGGATTTCACACACTCAAACCACTGAAGATTCTTGGAAAGTCAAAAAAAAACAAACACACAAATCTGGAGTGGGCGGAGCTAAGCAGGTCCTGTCAATCATTCAAAACAAGGCCTACAATTGTTTCTACTCATTCCAGACACACACACAATTGCATACATACGTGCACATATACATTTTCACATGTGCATACA
TAAAACCTCCAAAACGTCTTCACTTAAACTCCACTGCGAGTGTGAGTGTGTTTTGAGTGTGCGCTGCTGACCTGCCTACATTAGCCGCATTAAAGTGGCTCTTTTCATCGAACCAGTGGCTTCCACACAGAACCGGGCTTCAGGAAAGACTCATGACTGACAGTTGCTCTCCGAGTTCCCATGGAGACTATTGTGACCTC
AGTCTCTAGATTATCTCCAGGACATAAGTAATGATCTACTTTAAGAGGAAATGACACCGTGATCACCGTTACCTTGAGATCGTTCACACCTGTCGATCAAAAACACCACAACAAAAGAGGAAAAACCTCCTCATGCAGGAAAGGGAAGCTTTTTTCATCAACATCAACTGCAAACACAAACATCTGATCCTCATTAATTT
ATAATTGCAGGTAAAAAAAAATAATTTATCGTTCCAAAATTCGGCTACGAGGTTGTCAAACGGCGTGGAATTCGAACAGTCCATTGGCTAAATGAGCTGTCAATCATCTTCCGTTAACGCTGTTTCATTGGCTCCCTCCGCGGTGAGGTTTGGTTGACGCATCACCGCTCAGCCAGGGTTTTTACTGCTGAGCAGCGACG
TTGTCTGAAGAAAATCAAGTCCGCACAGTGACGATGAGTGAAGTTTGGAGACTCGTGAGCGCGCACTAGCGGCTGCGGTGAGAATTACACCTGTGTGTTCATGAACAGCCTGTCAGTCACAGAACTGCCGGTCAGTGTGTGTGTGTGTGTGTGTTCATTTAGAGGCTAACTCTGTTCATTTTTTAAATTAAACTTTGGTT
GTGCGGTCATGTACATCTCCATCATGCCGAAAAGAGTTGAGTTTTCACGGATGCTCCAAATAAATCTGTTATAGTCAGCAATCCTCCACTCATGCTCCTGTCAATCATGCCGACAGCGCGGTATCTGTACTCCCATTGGATCTGATTCATCTGGGGTTTCCGATCGTCCCTTTTACGCACGGAGTTGCTTCAAATCGCGC
AGAAAAGTGTCTTGTGAATACCTACGATGTCAATCGGTGCTGTAGATCAGCCGGTTAGACTGTTGAAGGATTTTCCCGCACAAATTGATTGGCGCGATTATGCGTTCACAATGGTATGATCCGTTATAGGGGTGGTCAAATGTATATTTATAGTATCTATTATTGTAAATATAATTAGTATTATTTAAAATACAGATGAA
CACAATGCAACAGACTTGTCACTTTAAAAATAAAACAGCGCAGTTTAATTTCTCCCGTTTAATTGGCTTGTGAGATCAAGGAGATCAGCAAACAGGAGTGACAGGCGGATCTCGAGCATCTAAAATGGGGATTTGTTTGTGAGATCTGCAGGGTTTGACGCTCAGATCTTCAATTTTCGCGGATTTGGATGCAAACCGCG
TCGAGTGTTTATAAACGTGAATAAAGTCAAATCTCTGCTGTAACGGAGCGCAGAAACTCAAACCTCACAGCCCACATCAGGAGAAACAATAAACCGCGCCTGTCATTCAGAGGGCGGAGCCTGAGCATCAAATCAATCGCTGATTGGACAAAGAGACGCTCACGTGTATCTGTTTAAATTACGCTATAATAATAATAATA
GTAAATCTGCTTCTGAGGTGGAAAAGTAAATGTAGCCTGGGCTTGATTTGGCAGTTCATTGGAATGGCGGTGGTTTGCTATTAGTGGAGCTCATGTGAGTGACAGGTTAGTCCCGCCCTCAAGCCAGTAAGAACCAATCAGAGAATACTATAAAGTTGTATTTGAATATACCACTTTTTATACTACTTTATTTTAGTGTT
AGATTAACCTGCTGCTGCTGCTGCTGCTGATGATGATGATGATATACAATAGGACATTAATTATGACAGAAATGTGAATGATGCATTGAGATGATTGACAGCTCGTAACTAAGCAACAGAACGGTATGCTAATGAGCAAGTAGTTTGTCTCAATGCTTGCACACTCCTCTGTTACACACTCAAAAGTATGCACTTTCTTA
CAGCTGAATGAATCCCAGCAAACGCCGCAGCTCATCGGGAAGCAGGAACTGTGCGCGCGCGCGGGATATAAAGACGCCTCTGCCGCGGAGGATCCGCTGAGTGACGTGCGAACGGGCCAATCAGAAGCGGCGCGCTTGAATAAATTAGCGACGTGCGGCTGTGGAGGAAGGCGCTTGATTGACGTGCCGGTTAAAGTAGG
GTTAACTTCCGGCCGCAGCTGTATCGCTTCAAGCACGAGTCGGGTGGAGGAAGCGTCACTGACCAATGAAGAGCGAGGGCACCGCTCACACGCTCTAGCTGACAGGCGCGCAGACCAATAGAGAACCAGGACCGGACCCGAGGCCAGTGCAGTGTATCCGCGCTGGAGTGTGTGAGGGAGAAGCTGCTGGAGGTGCTGAA
TGTGTGTTACTTGACGGAGCGCTCAGCTGTCAAGAGCTCAGGTTTCAGATACTCTGCCTGTCTCCGCCCACTCCATATACAAGCCCTGCCCACACACTCTCTGGACTGCCAATCAGAACGGCAGCCTGCCATCGCTAAGACCCTCCCCCTTTTTTTTTCTCTTGGAGATTTACAAGTCTATATTTAGAAAATGCTATGTA
TGTGTGTGTGTGTGTGTTCTGCAAAGTGTCCATAATGCCAGTGATTTTGAGGCCCACCAGTGTGATGTAGGAGTGTGCTTTCCCCGCCCACAGAATTGATTGACAGCTGCATATTAAAGGGCCATGAAACCCCCTCGTTTCAGCAGGGTGTTTTCACACCTCTACTTTGGAAAAACTCAGAAAAGTGGGCGTGTCCAGCT
CGCAAAACCTCTCACACACGCAAGTTGTGTCTTTGTATCGAGTGAATCTGTGGTGTGTGTGATAATCAAACATACCTGCACTGTGAACACACCTGTCACTCACAGCCGTGCGCATGCGCCCAGCCCACAGCAGCTGCTTCCGGCCTGCAAAAGAGTCCCGTCTGTCCACTTCCGGCTGATCTAAGAACAGGTGCTGAACA
CTCTGATAAACTGCTTCTCTGCGTTATGAAACACTGATCTGAGAACAGCCAAAGTGGACTGATGTGTGTGTGTAAGTGTCCGCCGCTGCAGTTAGACTTCAGCACGTCAATCCCTGCAGCTCATGTTCTGATTGGCTGATGTGTGGTGTGGGCGGGGCTAGACGGAGGGCTGAATCATTCACACACTGTTCCCCGATCAA
CGGCTTCAGGGCTGTTAACCCGGAGATAATCGCTCACCGCGGGCTGGCGGTTGGTTAGCAACAGCGTTCAATTTACCCGCCGTGTTTGGCGCGTGCGCAGACGTCACTCACAGCGTCATGCGTCTTAAAGGAAACGCGCTCCCGTCATTAAAGGGACAGTTCACCCAAACATTCTCTAAGAAAGCCCTACAGACTTTATA
TGCTGGCATGACCGCGAGATCATAACTGACGGTAAAAGTGCTTTTCACGAGGTGAAATGTACCGTCTAGCGGAGAGAGACGCAACTGCACCTCCACATTCAGCCGTCAATCACTAATGATCGTTAATGTCATCAATTCTTATACAAGATGAGTTATTTTATCTGTGTCTGATCTTTTTAATTTTATACTTATAAAAATAT
CGCACCTCAGGACTTCAATAGGAAGACATTAATTTAAAGCCACACTGACAGCAGCGGCGTAGGCGTCCACGAAAGTGCCTGCGGAGAATCCAGCTCACGCCTGTCAATCAAACCTACACCAATAATCCAACATAGGCTCAACATATTTATTTACATATTCAAATACAATTGACTTTACCGTTGGCATTCAGCGCGAATAA
AAAAAACATATAAACGACTCGTTCTTGAAAAAAGCCAACAGAGCTGTGTGTATGTGCACATTTGGATAATGTCAATAAACAGGTTCAGGCTTTTAAAAAGCTGTCAATCAAAATGTACTTGTCAAGCTCGGGCCCCATCGGTCCTAACTTTTATGGCCCGATTACAACTCTAAGCTGAATGCCAATTGGTCCTGCTTTGA
AAACTAAGAGAAATTAGATTTGTCCAAAAACCTGCGCATGCGCAGTCGCGGAACTGAACTGCAGTGACCCGCCGCGCTGCTGACTGACTGACTGTCAGGGGAAACAATGATGTCTAATCCAGTTAAGCACAAGCGTAAGAAACAGGTGATTTTCCTGACCTGTCCTGCTTTTAGTAGTCTACACATGCGATTCATAAACG
TCATGACGCACTGGTAAACATAGCGTAATGACGTTTAGTGAGGAAAAACAGCGTAAACACTAGTTGAGCGTCTACATTACGCTACCTGTGATGATTGACAGCTGTCAGAACCTTCATTCACAGCAAAGGTTGTGGGGTTTTGCGGGATTATTCACGCAAACTGTGGCAGATGACGAAAACAGCTTACCGGCGACTAGCAT
TCGCTGAGTCGGCTTTTAACACGGAGATCTCTTCTGAGCTTTGATTAGTCAATGACATCGTTAAGTAGGCGGGACCAGCAGCTCTGTGTGGTCGAGACGGCTGTCAATCGTGTATTCAAAGACACGCCCACACCTCTCAGAGTAGAGCTGCACATTGAACGTACATACATATCAGAAGCCGTGTGCGCTTTCGGATGTAC
TTGTTGCTTGTTTTTGCTGGATTTGTAAATTACTAATGCATAAAAAAAGGAACATTGATTAAATGGTTGTGTTCTGCTATTGGTGGATGTAATGTGAGTGACAGGTTGACCCCGCCCTTATTTCAGTAACTTACATAGCCAACCAGAAAAAAAAAACGTTGAAGTTTGTTTTGATAAAGACATTTATGACGACAATTGTG
TAAACTATTTCTTGGTTTATTTGTATATTAAATATGAATATAAGGATAGCAAGAAACTGATGACAACCTTACAAATTTGTCCGTTTCTCCTGACTGACAGGCGGTGCTGCAGCGCAGCAGCAGTCAGGTCTTAAACCGGAATGTAGCAGATTTCAAAATACAAACCCTCTTCAAGAAAATGGCGGAAGTCGTAGAGCTGC
ACCACATTCTTCTTGTGAAAACACTGTCTTTGTATGCCGTTTCAAGCGATCAAACGTCACTTTACATATTAATAGCGAGCCCGTCTCTTGGTGGTGCCGACAGGTCGCATGGGCAGGTCCAAATAGAGCCAATTGGTGGCCATTAGGGCAGCTTCGTTGATTCTTGCGTACAATTATCTCGTGGCAAAACAAGCAGCAGG
AGCGTGATGTGTCTTTTTGATAATATTGACGCTGTTGTTATTATTTAAAGGCATGAGTTTTAATCCGCATGCTCTAATCTAAAGCGATGATGACTGACAGGCAATAATTGGAGCGCGAGTTTAGAGCCCCTACCGGCCGCCACTCTGACGCCGTGACTCGACGTCACAGTATCTCAAAAAACTTTCCCATAACCATCCAC
CATATTTAGCTGTTAACATGTGTCTGTGAAATGAAATGATACAAAAGATTCGAGTCATGAACACTACTTCTTTTGTCCGAGTCGTTCCCTATGAGTGACAGATCAGATAATTTCAGCGGCGGATGACGTATCTGATCTAAAATGTGCGCCCAGATTTCTGCCTGCTTAAAAACATTCTATTTAATTTATATTTGCACCAA
TAAGATCAAATTCTTGGAACCGCGACTAGGAAAGCTCCGCCCACAATACCTGAGAGTCAGCGAGCTCTGTCACCTGATTGGCGGAAAGCTGCAGAGGCGCAGTGACGTCATGGGGCAGCGCTGACAGACTGGGTCAGTGAGAGGAACCAGCAGTCAGAGCTGCGAGACCAGTGCAAGACGCGGTTCTGCACCTCTCCGGT
ATAAAGACATTAAGTCTGTTAATTTTTATTTGCTGACATTAATAATAGGATCCAAACCCTCCCATTTTGAAGCCCACCACAACCTGACATAGAAGTGCGGTTTCCCCGCCCACAGAATGTCAGATTGATTGACAGCCGCCTATTAACATGCCTCCATAGTAATGCATATAATCATATCAACAACACAGGACATTCGCAAA
CAGTAGGGGTGGCTCTTTCGAACCACACGAACACCCTTGTGTTAGTACTACACGGGCAGAGTTGAAGGACGCACAAGAGGAGCGATTTACTTGATTGACAGTTAAGCTGGCGAATCACAGGCCAATTTGCGCGGACGTCGGACGACGCGGACCAATGAAATTAGCCTAAAAGGGGTCACAACAAACCACCTACAACATTT
CCGAAGCCACGTTCCTGAATAATGAATGATGCTGGTTTTAAAACGTCCTGAATATTTTACGTCCTGTGGGTGGGATTGCATTTTCAAAACGAGTCCTCCGAGCCGTCAATCAACATCCGAACCCGCCCCCTGCTGCCGTCACTCCTTTCAAGTGACGTCAAAGTGTCTGCAGGTGTTGGAAGAGGCGCAGTATTGGCGTA
CTTGTCATATTCTTTGACCATCGATCTCATGGCTCTTTTTTGTAGTTCATTGAAAGCTCGGGGGTTAATTCAGAGGTCAAGCGAGACTTGCAAGCTGTCAATCTGGCATTGTAAAGTTTGTAAACCTCCTCCTCCCCCCCTCGGCCTTGCCTCTTGTGCATTATTCCTGCACCCACCCCTCTGAATGAAGGACTCCTCCT
TAGCTGTCTTCCTTCAATATAGGACGTTGGTGGCCCGGTAAATCCTTTCGGTGTTTGAAAGAAATTCAAAATCCCAAACGTTCACGGCGTTGATTGACGCGTGGTGTTGATACAAATGAGGAGCGGATGACAAGATCTGGTTCTCGCCAAAAATCCCGTGAAACATCCACAAGGTGACTTCCACGTCCTCCCTGGAGCTG
TCTTGTGGCATTGAGTTAATAATAATAATAATAAAATAAAAGAAATAAATGAAACACCAGACCAGCATCTCATAGGCTGGCTTTTGCGCAATGACGCGCCTGACAGCTGGCCAATCAGAGCAGCCCTTCTTCTGCGTAGCAATAAACAGAAACAGAAAATGTTTCAGGAGTGGCGAGGCAACATCGGTTAAGAGGGATTT
GTAAAAGTTTTGTTTTCGCTAAATAGGTCTGATACACATTTTGTTTGTTAAGGGAAACACAGAGGGCAAAGGTTGATAGACGTGGGGAGCGGACCATCAATCCACTGCGTCATTAGCGCCTGCGCACACTATGACGAGATTCTTCTGTCTGATTTCTCTGACAACAATCGTAGAGAAATTGAAAAATGGCTAAAAAACCA
TTTCCGAAATGCGGCTCACAGCGGGTAGCAGGTGTGAGCCCATGTTTAAGAGTAAAGATGCTGTGTGTGTTGTGGTTGTTTCTCTAGTGTTGATTGATTGCCGGTTGATAAGCTTAGAATGTACCATCTCGCTGAAAAGAGGGGAGACGAGTCTAGCTTAGCCGAATGTGAGATTTACTTTAAAGACGTCTGTTTTACGG
TTTAGTGCTGACTTTCTGCGTACAGGTGTGGTCCAAGGTTTGCCCTTGTGAACGAAAAGAACTCTGTCAACCTATTAGTTCCCAGCCGGCGTTTGAGGTGAGTGACAGTCCATGATGTTTCGCTTCATCACGGCGTTAAAAGTTAGTCTGGCGTTTAACATTTGAGCCCAAACTGTCATACATAGGCCTACATAAACGTG
TTTCTTTTTATCCAGACGTTCCTTCGTCCCACGTTGGATACATCAGAAGTGATAAAGATTCCCTCGTTCTGCTTTACAATTGGCTCTTGGGGCATGATTGACGGCCAGGCTCTGGCTCTCATTGGCTGCTTTGGAGCGCTCAGGCGCTGCGATTTTGGACTTGCCTGGGCCCAGCTGTCAGTCAACTCGCCTTAGCCCCG
AAGAACCAGAATGATGAGAGTAGGTAAACAAATGACAGCACGTGCATTTTGGGTGATGACCGGTTCCTTTAAAGCCACAAGAGGAACGTGATTGGTCGTTCTTTGTGTCAGTCAGACTGAAACTTTGCGTCAAAATGAATAGGCGGTTATTCGGCAACATAAATTGGCAGGTTTTAACTGCTTACCTTGACGCTCGATGG
GCTCTGATTCTTCCCCCAGATTGTCCAAACAAACCGAAGCAGACTGCCGGGCGCCAGCGCCGTGACGTCACCCATTCATTCGAGCCTTGACGCCTGTCAGCCTGGCGCCGAGCGGGCGGTCCCTATAGCAACAACAAACAACAGGCTGGCATCCCTCCACTCTCCCCCATTCACCTGCGCGCTGCGGAATCCTGAGAACA
AAAACCTTTACATTTTCGCTGCTGTAGCTCCTTTTCATCGGAACAGTGATTGACAGCTGATATTATCCAATCCTTTCGCGTTCTGTTCTAGCGCAGTGGGCCAATAAGAAGAGCTTGAAGGCGGGGCAAGCAATATGGCCTTTGTTAACTGCAGCAAGTTGACCTGTCGACTGTTTTAAACCATTCCTGAGTGCTGCGTT
CACAGAGAGTTGGAACAGAACTTTTAGTCCCAGTTTCTTTAAAAATCCTGTTCTGTGGACATGTTTATATGCATTACTATAAAGACATGTTAATATGCTCCTGTCAATCAATTCTGCGGTGGAGAAAACTGCACTCCTATGTCACTTTGAAGTGGGCTTTTAAAGGAACTTTTTTGCTGAAGTGAAGTTTATTTATAAAC
AAGTTTGTACAAACTTGTGAGTGTGTGCAATAGAATAGCAGACAAGCTTTCACATTCTGCTGTGTTATAGATAGACTGTTCTGTTGCTTGGTTACACAGCCTGTCAATCACATCCTCCACATTTCTTTTATGATTCATTTCCTACTGTACAACATTCCCTACTCAACAAGTCTTTCATGCAGAGAAATCTCCTCTTTTTC
AGCTCATTCAAGCTACCAAACCACAGCCAATGAAAATTTGAGGGAGGAGTCGTCAGAAAAACGCTGAACACTATTGGCTGCTTGTGTGCTGATTACATCACTGACAGCTTTTCAAGCTTTGGAGAAAGCATTTAAAAACATAGTCAAATCAGCTGATTTATTAGCTGATTAATCACTCATCTGCAAGGTTCCAGTGGATA
AATCGGGGCAACGTTTTTGAAACGAATCGGGATCACTTATAAAGTTTTTTCTCAAACATGAAATCATCAAACTTTCAAAATAGCGCTCTATGAGTTGAGTGACGCACATTCATCAGAGGCATTAGCAGCAGGAGTGAGCTGACGTCAAAGGAGACTCCATATTTGGGAGTCAGATGTCATCTGTTGATGCGAACGTGATG
GGTGCATCGCGTGATGATTGACCGTTCACTGAGCCAGTAACAGCTAAAAGAGTGCAATAACATGAGGGCCGAATAATACGATCAAAATTCATGCAGCCATTGGCTCGTTTCTCTGTCAGTCAAACTTCTGGGATGTAGGAAGTAACTTCTGTGACTGATCGATAGCAATGACAGCAGACGGTCAAAACACTCGGCTTTGT
CCACCTGTCCGGACTGAATGCAACTAGAACATCTATATTAGACTCTAGTGACTTGGATATTAAATGTCATTAACAAATCTGGCATGGATCATTTTGAGTGACAGGAAGGAAAAGACATATGGCAGGTGGCACGAGCTTTGTTTTGCATATGAAGGGGGATATGAGAGAAGGGGTGGTGTCACGTGTGGTGTGGTGTTGTG
TTACATGTCTGAGTCAGGACAGGACATGCAGTGTGTGTGTGTTTGTGTGCTTATGTTTTCCCAAAGAGATGCTCACTGTCTTCAGATGCTCTCTGTGCTTGTCGCTCATCAATCACAAGTATTAAAGTGGTATGGATGAAATCTCAGCCAGTCAACACATTACTGTTTACTGCAAAACACAGGAGAGCCATAGGAATGTT
CTTTTTAAAAATTTCCTGACATTACAAAAGGACCCAAATCCCTGCAATTCTGAGGCCCATCACAATGTGATGAAGGAGTGTAGGTTTCCCCACCCACTGCTTGATTGACAGGCGCCATGTTTCTATAATAACATGTAAACACTGTCCACAGATTTTTTTATTTTTTTTTTGCAAATAAACTGGGATTAAAATATTTGTTA
GAACTCTCTCTCACTCACTCCCCTGTGTGATGTGCGATTTGTTTTCTCGCTGCGCTGTGTGATGTGACAGCGCTCTTCTCCAGTCACCTGTAAGCGCTTGTGACAGCCGCGGGAACCAATCACAGCGCGGGCAGAGCATCCTGGGTAACGTAGTTCATCCATTCATTCACGTTATTATAAATGACAGTAGATTACTGAAA
CATTTCAAATGCAGTCTGTGTCTTTCCGGGGAAATACCTCTGCAGGAGAGACCACGCAGGCCTCGAGACCAGAGAGAACACGCTTATCCACGAGCTGTCAGTGCGCTCGTCACCGTCACGCGCGGACCGCGTGTCCCCTGGAATAAAGTGTCCATGTGTGCTCATACTTCTGAAAAATATGAAATGAGGTGAACTACATA
CGTGATCGATTCCAGTCTTTGTTTTCTATGTGCTTCCCATTTTAACTTATGGAGACGGCAAGTTGTGTACGACGACACGCGACACAACGTAAGTGTCAATCATCAGTCAAAGCCCCTCCTCCTCTGATGACATCACTAAGCATGACATACTGCAGTTCAGCTGCACTTTCCATGACTGACTGCCTAAATTACGATAAATG
CTTCTCAATTAAATGGGTACAGACAGGTTGGACTTACTTTTAATTGTTTAAATAACAACTCAGAAATTTTGGTCCAGTCTTAAGTTTATGTTAGCTTAACAACAGTGTCAATCATGTGCTTGACATGTTAATCAGATGATGCTGTAGCCCTTCTACCTCAATGTCTTGTGTTCAGATGCTCTACTGCAGTGGTTCTCAAA
AAAAATATCTAAATATGGTTATATATTCATGGCTTGATCAAACCTTGAGTGACAAACTTAAAAAGCCAAAAACATACACTCCCGTGGGCGTGGCTCTGCCTCAGGGTGACATCTGATTGGTTGGAAGACTCTGTTGAGGCGGCGGCATCCCAGTGAGCCGGGTTTTGTGTATTGCCTCTGGTGGAACCCGAAACACTCCA
ACTCCAACCACTTAACAAACTGACCATGTCACAGAAAGACAATGAAAAGGCCCTTCCTGCTTCGTAAAAGTGAGAAGGCCTTTCACAGCTGATGGCCGACAGGTGATTGCACAAGGACGATGTCACTGTTTGAACTGTAGACAGGTGTTTGCGCCATTTGCCCACTTCAGACTTATCACTGGGGTGTTAAAAGTGAGGGG
GTAAAATTCTTAATGGTGTCGTCTGAGTATACCCTGATAAAGTTTAATTGAAGCAACGCTGTTTGACAAGTCAACTTGCTAGCTAGTTAGCCTAGCGCTGACAGCTGGATGCTGTCAAAAACAACCATTCGGGGTTTGTTAAGTGCGCCATAGAGAGTTACAAGCAGATACACTTGCTTGCTAGTATAAATGACTAATAC
TGACCTCCCTACAACCCCGGCCAGGGCTTCCTGGGTCATTAGGGGTGCTGGGACTATGAGCAATTGAAGTGATAGAGGTTAACACTCACCTCATTAAGCTGACAGGGCCGTTGTAAAACACAGAGTGGACTAGACCACTCCTTTTCACACCGTCCCAACGACATCAAATGGCATCAGATGAGTCTGTTTTGAAGCTATGT
GCGTAACAGTTGAGTTTTTTGGTCCACGTTTGAGCGGGGTGTCATCACCGCAAAAGGCTTAATTGTTGATAGCCAATCATGCTCCAGTACTTTGAATGACAGAATTACCGTCCAATCACATTCTTATATCGATTAACCAGCAGTCAGGGAATGTAGCGTCAGGTTGGCAAGTCCGCATTTTTTCTGCGGATCTGGGTTAG
GGCCCTGCTGTTCATAGTGTTCAGTGATGAGTCAGTCCTCGCTGGTTTCAGGCTGTGAGAGTCTGTGCTCTGCTGCCGGCTGGTGCGGTGATTGACAGGAGTTTAACCAATTGCAGCGTAGTTTAGCTTTCTCTTCCACCAATAGCAATGCACGTCTGGAACGGAACCCAATGGGACCGCCTTTCTCATTTTATATTACA
CTGTTGTGAAGAAAAAAAAGTTACTTTTGGGTGTGTAACAAGCTTTGCAACATCATTTCCTCATAACATAATGGACCATTGTGTTGCTTAGTTGCGTGCCCTGTCAATCATCTCAGCACATCATCCATATTCTTTCATATTAAAGCAGCAGCAGGTTGATCTGCCATTAATCTGCCATTCATCAGTCTTTCATGCAGTGA
CGAGTCTTAATTCACACCTCCATGCTTTTCCAATAGTACCAATTTTTCACTCGAGCATCCGCAGATAAGGCTGAATAGTTACGCTCTTGCTTTGATTGACAGGTGGGACAGAAGAAATGTGCGCTTTCGGGTTGGTTGTCCGAACCTTTTTATTGTATATACGACGGAAATCTGCTCGGGTCAATTTTTATCAACGAAAT
CCGTGTTACATTCTCTTTTCTAGTGTATATCGTGTTGTCAGGTTAGGTGAATGTCACACCACATGGGGACTATAGGGACAAAAACCCTGAATCAGCCCGGCTGTCAGTCAAACTGACAGATTCTGTGCCACAGAGCTGAGGGAAAAATGACTACACTTCAACACTCAGCTTTTGCATTGCTTCAGAAAGAACCACAATAT
CTGAGTCCTGTCGCTACTGACAGCGGCCAGAGTCCAACTATGACGATACCTCGGGTCTGATAGGGGTTTTTAAGAGACTATTTATCTTGATTGACAGCTGGAGGACTGACAGAAGTATTGCTTTATCAACGGTTGGCGTGAGGGTTTCTTTATGACGGCTGAGTCTCCTCCCCCAGAAGTGGTGCCACAGGCAATTTCGC
CATCATAGGTGAAAAAAGAGAGGATCAGGGAGTAGAGGACAAAACCCTGAGGCTCTCTGTGCCCATGGTCAGTCTGAAGGATGATTGATTAGCCATCCTGACAGTCTGCGACCTGTTCCATAGGACATTTACCGACCAGCCACGCAAGGATGGATGGGTGATCATGCAAAATAGTGTGTTAAGCTGTCCTGGTGGGCTAA
TAAAAGGAGCGTTAGTCTGGAGGCCAGTGACCGTGAAAAAAAGACTAGTAGCACCTCGGTCGCCCCCTCTTTTCCCTGCAAAGATAAGAGGTCAGTGCTGTCAGTCACCGCGCTTCCGAACCGAGTAACTGAAAGGAGAGATAAGAAGATCATATCATGTTAAGAGAAGATCTGAAAGACAGCCGGGCATACTGTGCTAG
TTTATGGCTCGATTAGCGTAAACGATCCTAATCCCGTAATTGTCGTGTATTTCTTGTTATTCCAATGATGGCATGTGGTGACAGGAACGACACCCTACTGAATGTGAATGGACTGTTGACCTGCAGGACCCTCGTATATCCCTAACTGTGATCTTTTGCTAACTTGCATACATATATTACCAAAAACAAATCTGGAAAAA
ATAGCTAATGCTTTGGCCTTTAAATCAAATACATATGCACTCAAAATAGACCAAAATCAATTGACAGTTAGATTGACAGGCGATAACAGAGCCAATTAAATGTGCCCTCATTGCTATCTGCATTTTTTCCAACAATAAACAAACAGTGGAATTAGTAGATTGAAATTTGTGAAAAGGATCACTGATCACTGAGACCATTA
GTTTGTAGAATAGTCTTTCACGAGTGCGTTCACACCTACAGTGCAGTCTGAATGGGAGTGAATCATGAATGTTTGAGGTGGTGGAAATGACACCACACACTGACAGCTGTTCAGGAAGTGCTGCTAATCAGGTGATCATGGATCTCGGTTGTTAACTTGATGGCTTCATGATCACTCACCACAGCGAGTGTATAGTGCTG
CAGAGGCTGCGATGATGTCACCGAGCACCATATATGGACTTGTCACCGGTCCAACAGCCCCGCCCAACAAGGAAGCAAAGCGATTGAGGTCAGATGGCAGCTGTCAATCACGACAAATGCGCCTGCTATTTATAGAAAGCGTTACCTGGAGACGTCGAAACTCAAAGATTATGTCAGTGTGGAAAACAGAGCTTTATATT
GGTTAGATAGCCAACTATACGCCCTTATTATAGAAGGCGGGGCTCATTCTAGGCTGAAGCCAATCAGCGCACTGAAAAGGCGGGGTTTGCGGCGCTGGGGCTGTCAGTCAGCCGCTTGCTGTGTCCTGAGATCTGTTGAGTTGTTGCGCTTCTATTGTGGAAGGCGCGTCTCTTTGGGAAATAACGCGTGTGTTGACAGA
GTAACGATAATAACGCTCCTCCTCGGGGAGAATATCAGCCGCCGTTTGACAAGGTCGCGGGGACGCAGGATTGCTGATTCGCGTGCTGTTTGATTGACAGGTCTCACCCCAGCGGGCTCGGGATCGCGCACGTCCCGAAAGACACCCGCGTTAAAATGCGTCAGCCTATGCATTATGCAGCATTATGCCCATTCGAGTTG
ATTGCAGTTTCTCTGTTTACCTCAGAACTGCTGAACTCACTCAGTTAGCGCGCGATCACATTTGAGCAAGTCTCGCGAGAACTGTCAGCAACCAGAGACTGCAGTTTCCCCACATCGGCCATTAGAGGACGACAGTGTGATATATTTAAAGGGCACATATGATGAAAATGCACAGGCAGGTAAAACCAGCTACGTGTAAC
TTTAAAGCTCTGTACGTTCATTAAATATTGCACATCCATAATGAATTCCGATGACAGCAAACGGAAGCCCGCCCACATGATGACGTCAGACGGCTTGAGTGACAGGAAAACCCGGAATTTCGGTAATCCTTTCGGCACCATCCCGCGGATTGTTTCTTCTCTTAAGTCATCTAAATAGCTTTTTGGATACTCCACATATA
TCCGCGTTTTGTGTGTTAGTGCTTTATTTTGATGCTCGAGCCTTGAGGTATAAAGGAGAAGTATGTGAAAACACGAGCACACACGCCCACTGATTGACAGGCGGCGAAGCCAATCGTTGCGACGCAGAGGCACGCGGACACGCCCACCCTACGTTATAAGGAATCAGGGCAAAGTTTGTGTTGATACTGTTGCGCAGTGT
TGATAGTTCATAATCCAGCTAATCCCAATCTAAACGGGTTATTTCAATTGTACAGGCAGGCAGACTCTTAATATGCAAAGTGTTTAATTGTTCCTGCCATTAGAGGTCAACTGCCTCATTGACACAGGCGTTAACACTTGGACATCAGCCTAAAGTGGCATGATGGTGTCAATCAGATGTTGCAGAAATGCTGTTTGCTG
TGTGCAGTAGCTGATTCTTTTGTGATGCTAAAGCCCAAATGTGCCAATCCGATTTACATGTAGGAAAAGTGTGAGCTGTTACTGTACCTGCTTATTGTGTTGACTGATGGCCACTTCAAGTGATCTTCCTCAAGTGTTAAACCTAATGCATGCAGGTAAAGTGGAAAGCACTTGTCTGATCTGTGAACCGGGCATGCCTT
GTGCTATGATGTACAGACCGGTTATCCGGGATTCGTTACTCACCCAATAACAGCAGTTTCACTTCCTTGGCGGCTTTCTCCCCGTCCTCGCGCAGATTCCTGTCAATCATTTTGGACCGCTCCAACGCGGCTTTATCTTCCTGGCTCACGGTACAGCCCATGGTTCCGAATGCGCGCTTCAGGGCGACGGATTTATGAGT
GGTAACACGCTCAAACCGGCTCAAACAAACTACTAACGTTATCGACTCAAAAACTACACTTCCCAGAGTTCCGATTTCCGCTGCGTGATGCCGCCTGTGACAGTCTGAGTTGGTTTTTGACCTAAGATAAGTCAACATTCAGTGATTTGGATGAAGAGCTTTTAAGGTACAGTAACTAGAAAATGTCTTATTAAGAGTCC
AAGTGCTTGGTGTGGGCTGTGCATATAGTGTTGCTGTCCGTGGTCCTGAAACGTGGCTGCCATAATAAAAGCAGCACTCAAACAATACTACTCCAGTGATTGACACCAGAGTTTCTTCCTTACTGCTGGACCTTGAGCTGTAGAGTCAGAACTCTGAAAAACGGCACATACTGCCTCTAGATAGCTACAACAACCTTTTG
ACAACTGTGAGGGGGTGAATTTTTTTCCTAACTCATTAGTTTAGTTTTTATTAAGCTATATTAACACTGCATAATTAAGGGTGTGGCCACTTGAGTGACAGCTAGGTCTCGCTGGTCACCGTCATGTCACCTCAGCTGATTCCAGCTGATTAGCCACTGAACTCTGCATATACATCGTATTTTGTGTTGTTGTAAGTGGC
GGGACAACATCTCTGCGCTGCTGCGGGACAAATCCGACGGTCAGGATGATGAGTCTGTGTTCCTGCTGGAGATAGAAAAAAAAGTCTGAAAGAGGAAGCGGCTCGAGTCATGTGACATCAGCTGACGCGCATCAAACGTGCCGCTCAACCTTGACGCTAACTTTCAGAATAAAAGTCCGATAGAACAAAAGTCCAATAGT
CCACTGAATTGTGTCCTAAATTCTAAATTCTGAGCGCGTCCACATCAATCAGAGCATCGAACGCCGTCATTGATACACTGTAACCCGCTGTCAAACTTCCGTTCTGCTCTCACTGACAGGCGCATCAGTCAAACATCCACTGCCTGACGCTCGTGTCTCTCTTATCGCAGTACAGTAACAGCAAGAGTTCAGCAAGAACT
TATCCAATCAGACAGCGACTCCGGTTCCACTGATTGGACAGTTTTGAGATAAAAGGCGGGACTAAGAATCAACTGTCATTTTGATTGGCCGAAGCACCCTTCACTCAATGACAAGGCATGTTTCATTTCAACCAAGTCATTCATATGTAAGATATTTCCAAACATATTTACGTTCATTTATGTACTTTTAAAAACGCATA
TACTTTTTTGTAAAGGAAAAATATACATACTTTTGAGTGTGTGAGTATCAAGCTTTGGAACAATATTTCCCCGTTAACAGATCGTTGCTTAGTTATGAGCCTGTCAATCATCCACACATCATGCACATTTCTTTCATATTTAGTTTCCTACCTAATTGGAGAAGCAGCAGCAGCAGGTTATTCTGCCATTCGCAAATCTT
GTTTTGAACAGATCACACTAAACGTTTCCGCCCCGTCAGGCTGTCGCACGTGACTCTTCCACCTGGTTGGCAGCGATCAGAGTGATTGACAGGGCCAAATGATTGACAGCTGACCACCCCGCCTCCTGGAGGCTGAGGGCAAGTACTGTGTCGCTGTAGCAGCTATAGAGTGACTTCTGGGTAATGGAGTGAGCAGCTCG
TGGTCGATTAAGGCACTGATTATTGTGCTGAAATAGGTGCAGATCTTCATTTTTGTAAACAGTTTGTTTTTAGCAGTAATTTAATGCTGGGCGTGTCATCGTGATTGACAGCTGTGATTGACAGTTTCTCAAAGCAGCGCGTCTGAGCTTCGGCAGAAGACTGAAGTGTTATTACTCGATTTCTGTGATATTTTACTATG
GTTATTTTAAAGACCAGACAGAACCCGCATGTAAAATCCCTCCCTCATCCAGAAGCCACTGGCTGTGCGCATAACAGCTGTTTTCTGATTGGCTTTTACCACTGTCAATCATCCCCCAAAAAATCACTCCTAGAGGCTGACAGGTCATACATGCCCATGTTTTTTCCTAAATGAGAAGAAATCGCTGAGAAAACCACCAA
TTTGGTAAGAACCTCCTGTTCTCATTATATATTCTGTGAAGGTCATCTCTGAGAAGTTTGCATGAAGTTGAGTGATGAGCTCTTCGCTGTCTGCAGCCATGCCAATCATATGCAGCCAAGTGTGATCATGTGACCCCTGCTGTAATTGGCTTTGATGCCTCTGGTGCTTTGTGATTGGCTGACTGTCAGACTTTTTCCTC
GAAAAGTGACGCTTCCTCGGCTGAGTTCAACAGCCAATCACAGGCGCCGCTAGCTGTCATGACGTCAGAGAGTAATGTTCAAGGGAGCTCGTCTTGTCATCTGCTGCAGTGACAGTTTTGAGTTAAACTTTGGCCCAGAATAGATGTTGTCAGACCAGTGAGATACTGCGTGACCCTTTAACATAGAGTTCATCTATTAA
AAAAATCACAGAGATTTGGAACTTTGGAGCTGGAATCTCAGTTTATTTGCATATACATTTATGTGTATATATGCTATTATATAAACATGGTGCCTGTCAATCAATTCGGTGGGCGGGGAAAATAAAATAAAATTGCACTCCTACATCAAGCGGCGATGTGCCTCAAAATCACTTGGATTTGGGTCCTATTTTTTACGTTA
CCATAAACACAGCATCTCTTGAAGGGTTTCCAGCGTTTTTCCCTCTGCCCAGGGAAACCCGGAGAGAAAGAGCTTTCCCTTTAAGAGGGAGGTGAATGACAGGCGGCAGGAGCGAGAATGTTGGAAACTGAACACCAGAAAGTCATTGTGGACTGAAGGGAGGCTGGATCGCGTTCATCAGCTGTGCGCTCCGGGTCTCG
GCGTGTTCGTTCAAACCCCGCCCGCTTGGTCAGATTTGCCCAGAGAGCGACGCCATTGGCCGGTTTGAACAGTTGTTTGATTTGTCATTGGTTTTCGAGGCTGTCTGTCAAACGTCGTGTCTCCAAAGCGTTTACCCTCCCCCTCGTTTGCGGATAGGTTGAACAGCATGGCTCAGAAACAAAAAGAGGCCCTTACGATA
AATTCTAGACTGTTAGCTGCGGTCAAACAACAAAAGATTGAACTGAACTCCAGCAAGCCGGCTTGATCACTCCACTGAAGTGCTTCATCAAAGAACGACTGACACTTTAAATTAATAGCTGAAGTAATTGAAAACGATGGTCGTTACGCCTTTTTCACAATGCCAAATCCACACGTTTAGTGTTTGTATGAGTGTGTGTG
ATGGCAGACGCCTGCTTTACACTCAGGGCTGTTCATGCTAATGAGGGAGAGATGGTCACTAATGGGCGGGGCTTTCCCCCTCTGATGACATGTACAAAGGGAGAACTTCAATCAAAGTAATATACACAGACTATTGCCAAACAACTGTGATTAAACCCCTTATAAGAGTGATTTTTGCATAATATGCCCCCTTTATATCA
CGTTTCCTTCAACGGTACTTCACACTTTAAACAACCACAAACAAAACCGCCGCTGTTATATACACACGCCTACTTGTGTAAGACATGACGTGATTGACACACGTGTGAACCAATCACAGGGTGAAGAATTCAAACCATGTGCTTTGTGGGCGGGGCTTATTACATAAATATGACAATAGCACTCTTGTTTCGTTATCTAT
TGTCGCGGTGCGTCTCAACCAGCCAATAGGAGCGTCTCTGTGCAGCGCGAGGGTTTCTTTTGTAACGCGAGGAAAGAGTGTGAAAGCGGCAAAAGAAAGTCATCGGATGCTGCTTGACTGACATCCCTTTCTCTGAATTGACGCTCGACATCTCACAGACTCACAGTTGTACACTGATAAACATCGTGTTTGATGAACTC
TGCCATGTATACATCCAGATGAGTCTGCCGGAGATGATGCTGAGGACTGCTGCTTCATAATCTGCTGGATGACGGGCGCAGTCTGAGGAGATGATTGACAAGCGCGCAGGCCAATTAGAAGCGCAGTGGGCGGGTTAATCCGGAGACGCGGCCACGCCCATTCGGGGAGTTTGTGCCGCTGACAGTTATACACAAACTAG
AATGTGAGACTTTCCACACGTTTGTGTTGTGTTGCCAGTGTTTGTCTTCTGCTTTTCTTCCTGTTGACCCGTGTCTGGGTAGTTTGCTGATGACAGACAGGCTATTGACGGACAGATTGCCCCTCAATCTCATTGTCTTATAGGGTCAGAGCTGCTTTGAAGTCATTTCCCATAGGAAGTCAGCGAACTGTTGGCTCTAT
TGTTTTAGTCAGTTTGGGCAGGCGAGAACTCTAGTTTTGAGGTATTTCCTCGGGTTGAGGCGCCACTGTGCCTTTGTGGGAAAACTTTTGTGATTGACAGGTTTGTCATCCAATGAGAGTGCGAGTAGAGTAGCGTCCGCCTGTTATGTTGTCGTTTGAGCTAATCAGGAGTTAGAGAAGGCGGGCTCTTGCGGATAACA
CGGAACGCCGCACGAATATAAATACCGCTTATTGGAGGCTTAATATATTCAGCTGTGTGAAGCGGAGGAGTGTGAGGGAGCGCTGCCAAAATGGCTGCCCCCTTGGCTACTTTTCAGAGCAAAAGTCTGGCAGGTGGTTGAGTTATACAAAATAAAAGACTCGATACTTCTCATTACGTTTTTTTTTTCTTGTACTGATT
GACATTGAGAATATCATGATACTGTATGGCATCTGTTTCCTCATAACTGTTGGTGTTTTTGTCTCCCTCTGCCGCTGAGCGCGTGAATTGACAGACGGGGACGCGCTGTTGTCATGGACGCGCAGTGACGCGCTCGCGCATGTGCAGTGAGTGACGGACAGCAGAGATGTGATGTTGTTGTTCACTGGACGCGTTTGAGC
TTTTCACGAATTCAGCGCGGTTTGTACCAATAGAATCAATCATAATAGATAATATAGATAGACAGCTGTCACACACACCCACGAGGTTAATGATTGACAGTATGTCAACAACTCATGAAGTTCACTAGCTAGTGCTGTTTCAAAGGTCCCTGCAAAGCAAAGCATCATCATGAGCGACTGGAAGAGCATGAGCAAAGATG
GACTCAGGGCTGCTGTTTATGCAAATGAGATGGAGAGATGGGCACTAGTGGGCGGGGCTTTCCTCCTCTGATGACACGTACAGCAAGAGAATGTCAATCAAAGTGTTTCTACAGACTGATTTCATCAAGTTTGATTGAAACAAACACAATTAATACATGATGAGCATTAGAGGCTGGATATAATCACACACTGCGGACAC
ATAAGACCGCTCTGTTCCCAGCCCCGCCCTCCGCGCTTCAGAAGCGCCGATTGGTCACAATCACGACATCTGCTCTATGATTGGCCGGCTCGTGTGTCAGTCAGAGCGCAGAGCTGCTGCACATGGAAGCGCTGGAGCCACGTTGACATCACTGGTGTTTCTACAGCTTCTCCAACAACAATCTCAAGTTCAAGTTCAGT
TACTATGCTTGTTTTGCTGTCGGTTGTATTGTGTGTGTGTGTGTGTGTCGGTGAACTAGTTTACCGGAGTGTTTGGCGCGCATCCTCCGGTGATTGACAGGTGAATTCCGTTACGGCGGATTCTGCTCAAATCATCAGATCTGCGGTGTTGATGGTCGGTTTTGCGGATCGGGAAGATGCTGATTCATCAATCGCCGGTG
CCGCTGATCAGCTTCAGTCCACCATCGGCAGAGGAATCGATCACTTTCAGCACCGCTGCTGTATCGATGAGGCCCCGTCACTCTCCATTTCCGATCTGCTGACACCCGATGATGACTTCCGGCCGCGTCACACATACAGCGGATGCGCGCGCACTACTCTACAAAATAAACAAATAAATAGTGCACAAAGCTTCTGTTTA
GGATAGACCAATGTCCAGTCTCGCGAGAGTGGGTCGTTTAGCTTGCCTCTTGGCACACACACAAACACACACAGTCACAGTCCCTCGACTGCACCCGTCACTCAAAACGCCTGAGGTGTTTGTATGTTCTGATAAACACAAGAGAACGATGAGATCTGAATGAAATAACATTAATAGATGCGAGTGAAGGCTTGACCCGT
CGTTTGAGACTGAGTGAGAACAGCTGTGCTTCCTGCAGTCACCGGCAGAGGGAGCCACATTACTGCTGCGGGCCTGACGCGCATGCGCGGTGTGTGAAAGCCATCTGAGTGACAGATGCTGGTGTTCTCCATCTGCTGAACACAGGGAAGCGGGGTGTTTGCTGATTATTGCTCTAATGATCTGCTAAACACACCGACAC
ATGTATTATACATACACAGTGTGCTTAATCCCGGGAAGACCATATTGCCCCACACTTCAGTTCACAGCTATAATGAGCAGGAGTGACCCTGTGATTGACAGCTCTGTCCACCAAGCCCCTCCCCCCGCCGCTGACACAAAGAGTAAGGCGTGGCTTAGTAATGATTGACAGGTCTCCCACGGGGGCTGCTGCATTTCTGC
TGATGTGGTACAACGACAACGGAAAACGCTACAGGGTGCGAGGGGCGTGTCTAAACACGCTGAAGAGGGAGGTATTTAAGTGAGACGTCAGATGATTGACAGATATGTGCTCCGCCACAATAACAAATATAATTCATTCATTCATTCATTTTCTTTTCAGCTTAGTCCCTTTATTAATCAGTGTCGCCACAGCGGAATGA
TCTTATGACTTTTATTTTAAAATGAGCACGCTATGATGTGACTTTTATTTTGAAAAGCCTGAGCGGTGAAGCCGAGAGTTGTCTGTCTGTCAGTCAGTCGGTGTGTTTGTCATGACAGGATAGGATTTAACATAATTCTGATCATGTAAGAGTTATGATTTATGTTTTTAATCATTATTATTTGCTCATATCTATATGAA
TATTCCCTGTTTTCTGCACCTTCCGTCAAAACATCTTTAAGGTGTCTTTAAAGCATCCCTGGCGCATGCTCCCCTCCCACCCAATCAGCGCCGCCTCCAGCCTGTCAGTTAGAAGCAGCGACCAATCGGAGCGCAGCGTGACGTTAGAGCTGCAGTGAGCGAGTTGATAGGCGGCTGTCTCCGATCATCTCTCTCATCTT
GAGAGAGAGAGACCACACAGGGAAGCGAGACGGATATAAATAGGTCTGCTGTATTTAGGATGGGTGGGTTTTCTGCTCTCCTGACCAAGTGCTTCTGTCAATCAAAACCCAAAACAAGATGGCAGACAAAAGGAGCTGGGCTTTAGCAATAACAGGCAAGTTCATTCTCTTTCTTTTGGACTATTCTGTTCTGGATAAAC
ACCGGAGAGCGGCTCCAACCCGCGGCCGCGACCGAGAGAATGAGAACAGCGGACACTCTAGCAAAACACACCGGGGGGGCGGGGCCAGCCTGACGGACAGCGCCGGCGACCAATGGGTAGGCGAGCAGAGTACTGAAGGGTGCGCTCCACCAATCAGCAGCGAGACAGAGCAGCGGGTTCGGTTGCGCCGCAGACTCGCT
AATTAAAATAACATCTAAAGATCTTTTAATCCCAGTTGCTTTGCACGCGTCCTGTCATGATTGTACGTGTTACTATGGAGACATGTTAATATACAGCTGTCAATCAATTCAGTGGGCGGAGAAACCACACTTCTATGTCACGTTGCGATCGGCCTCTGAACAGGAGGGATTTGGGTCCTAATTTAACGTCAGGAAATTAA
TGGATGAAGTAGGCATGTCATTCAGAAGGATGGGGGAAAGGGTATGTGGAGTTAATACAGCCTAACAGACTCCTCCTCCTCCCCATTCCTGTTTGTTGACATAACGAACTGACAGCTGGAGAGGTGTGACTAAGTATGTTAGCCCCGCCCAATACCTCAGACAGACCTAATCTGAGAATTTGACTGGAAACAGGCAGGAA
GGTTTCCAGAGGTCAAAACCCCAGCGGTGCTAACGATTGGACGAGCGCGCTGACGTCACATGTTTGCCTCTGAATTCACCTTTCTGGTTGGCTTTGCGCCGCGTCAATAATCAAAGCGTCCCGCCTCGTGACCAATAAGCGTGAAGTACATTCAAGGCTGGCGTTAAATGTTATGTATTAAGTATCTTCCTCCCACACGC
ATTAATCAATCAGAATGAATGAAGTCACTAAAAGTTAGTCATCTACCAGCAGATAACCAGCCCAGTGCAAAGCTCCAAAGGGAAGAAGCTGATTGACAGGCCTTTAGTTAGTTCAAAACATGCATTAAAAAGCTCAGGAATCATTTAAATGAGGCCTAGCATTGGAGAATGAGCCTAAATAAATATATCAGACACACAAA
CACACTAAATTCAGTTAGTCAGATCATAAACAAAACACAGCTGACGTGAGGCGTTTGAGTCGCGTAGTCACGAAGAATCCTATTGGTTAAATGAAACGTCAATCTCACCTCCTCCTTGAAAGCTGTTTCTGATTGGCTCACAAGTGCACATGGGGAACTGCTAATAGGTGTGGTTTTCTATAGGCCGCTGGTAATTGGCT
AAAGATGACAACAGTGTCCTAAAAAATGCATGAAATGACCTCATTATTGTTGCATTATGTAATGTTAAGCGTTTTACAACATCCTGCTGTCACTCAACACCACCGCTGATGGAGTTTGACGTCTTTATTGTCTTGCAAAAGAAACAAAGACTTCTTAAGAAGTGTCTAGAGCTGTTAAGAGCTGATAAATTTCCATTCAC
GTTGGCTTGTAGCGCGCGGCTCCCATTGGCTTCCGCGCGTGCCATTTCCGTTAAAGTCCCGCCGCCTTTTGAGAATTCTGGAACGCGATTGGCTGGCGCGCACGCTTGTCTCTGTTCAAAGGCTCGTAGGCCGCAGAGGCGCTTCTGATTGGCTATCTCTCCATAGTTCTTGCTGGTTATGTCATTGAGCAGAAAACACT
TATATTAAAATCCTACAGTATCCCACGTAGTCATCCGAATCACAGTGGGGTGTTTACTTCAGGAAAGATCCCGAGTCTGAAATCTCGCGCAATCTCAGCTGTCACTCAAACCTCGCGATATCTATTTGCCGTTGGCGGCTGAGGGCCCGTCCCTTCTGTACAGGAGAACTTCTCGTGACATTTGAATGAAAAACATCGTC
TTGAATTAGCGTCTCACCTCCACGTTTCCTCTGCGTCCTCGATCCGCGTCCCCGTGTCTCCGCGCGCTCGCGCCCCACGCATCCTCCCATGGTTGTCAATCAAACGCAGGCCACATCTCAAGACAACAGCTATTTATTTACACTCCTGCTTTATTATCATTAGATCCGGCGAAAGGAAAGTGTAACTTTACTACAAAGTA
GTCTATTGAACGTCTATGGTCAGGTTTGCCATCTGTCTGCAGTGGAGCAGCACGGAAACCCACACTTGACCTGGTTCTGCAGTCATGGTTATGATTGACACCTTGTAACACTGAGACACTGTAGTATGAGCTCAGGTGTCCAATACACTTTCACTTCAGACCACAAGGTAAACTTTCCACTGCAACTGGAACAAATACAA
TTAAATTCAAATGAGATTGTGTTCCCCGCCCTATTTTGGAAAAAAGGGTGGAGCTAAAAACGCCTACCCATTAGCATAGTGGCAGATTCAAAACGGCTGCTTTTCACTCAGGGCTGTTAATGCTAATGAGGGACAGATCATCATTCATGGGCGTGGCTTTCTCCCTTTGATGACATGTACAAAGGGAGAATGTCAATGTG
AATGACCCTATTCCACACCTCTCATGAGCCCGCCCCCTGAGCGTGTTGTCCCATCGCATTGGTTCATCCTCTGATAAGCGAACAGCCGTTTGGCCGAATGCCTGTCATTCAAACACAATACGGAAAAATACAAGGAAGTAAAACGGTGCTTCGTGATAGCAAAAGAATAGACATGCTTTGAAAGAACCGCTCAGAAATTC
AAACCCAATACAAGAACATTTTTACAATTTTTGTAAATGTACTAAACTCCTCTATTTGTCGGGCAAAATAGTGTATAGTAATTGGGAGCACACAATATTGACACTATGACTTGCCAGATCACCTGTCAATCAAACTCTTAGCAAAGGGCCGATTGTGATCATATAAACTCAGAGTACAGATTAGGCATGGGCCAGTACAA
CCGCTGCTCGGGACAAAACAGACTCGTGTGAAAAACTCGCGCATTTGCATCTGACTCTGACGATGCATTTGCGTAGGATGTCATAAGGTATTAGTGTAGCTATTGTTATTCAAATAAGCGAGGGATTGCAGCTTTGGAAATTCAAGTGTGATTGATGGACTAATGTGCGGTTTGGGGAGGAGAGGGAAGAAAAAGGTGGG
GTAACAGCTCAACGCACGGGAGGACGGGGCTACCTTTGTTTTGAACACGTGGTTCCTACGTCATCAGCACGCGCCTGTCTGCGCCTTGGCGGCATGTAAACAAATGATGAGCGACATGGACAAATCTGCTCTAGACCTTGTTAAGGTAATGTTTGTAACAAACCACAGTTATGGTTTGGTTTAATTTGTGTCAACAATGT
ACAGAAGCTCCGCCTGATCGATGGCCAAAACCAAACCTTGATCTTCCAAGCCGATCAGAAGCCTGTAAGTATTGTTGATCACTGTCTACATGTAAATGAGGCCATCAATCAAATCAGTTCACCATCTTTGTTTCATTAGACGGCTCCGTTAATCAGACTTGACTTTTTCTTTAACAAACCTTTTGAACTTGTTAAAACGT
GTGAATATGTCGGCGGATGATCTAAATAACGTTAGGTGTCATGGTGAAAGAAGCGCGGAGTCCAGCGCTAAAGCAAGGCTCTTTGGCTGTCAATCCACAAGAGGATTTTGAATGAGACGGAAAGGACCGAGGATGGACCTGTACACATATATTTCCTTTATATGAGAGCAAACTGAGATGAAAACATCGCTCACTGGATG
CCCATCTGTTGAGTCATTGGAGCCAGCAGAATGATGTTGGAGGTGTTTTAATATGTACTGGGGAGAGTGGGTTCGGCTGATAGCCTCATTAGCATTACAGAGAGATCAAAACAGAGCCAATGACAGACAGAACAACCCACTATTGTTTTCCTATCACTGCACTGATGGATGGGAGCAGTGCTGCCTGAGGAGGTGAACCA
GCTCAAACTCTAGTGTGACTCTAATGAGTTCTATGCTAATGAGAGAAATCTTCACTAGTGGGCGGGGCTTTCCCACTCTGATGACACGTACAAAAGGAGAATGTCAATCAAAGTGTTTCTGCAGACTGTTTTTATCAAGTGTGATTATAAAAAATTCAATTAACACTTATTTCCCATTAGAAGCTGGTTATATTCACAGA
CTTCGAATTCAAAACAGCTTCTGAAACCAAAGAGGATCATATATAATTACAGCCAATTTACTAAGAAGAACCACTAGTGCAGTTTTGGAGCGAATGAGTGACAGGGCGTCTAACTTGTCAGTTGTATTCAAATGCAGCTCGGAAGAACTGGAAATGAAGTACGTTTTGGTGTAGCATTGTTCTGAAAACACATATGGGGA
AGTCACATCTCATTGTGATGGAGATATGAAGCTAATGGCCCCCCACACACATTATCCCATCTATGAGAATTAAGGAGGGGGGTGGAGGGCTGCTAAGTAGCTGACAGGCAGGGAATGGCAATAGCAAACAAATCGATATGGAGATGGGAGGGGACGAATCTGACCTGTGTGCACATATCAGCAAATAAAAGCTTACTTTG
TAACAGGCTATTCAACAATGCCATATTCTCACAGAGATATGTAATATGTATTTTTCGCAGCATGTATGCCGTTGTCTTACCGTCAGTTCGGGATTGTCGTGGTCGCGGTGAGTGACGGCTCGGATGACTCCGGCTCGCCATGACCAGTGCGCGATGTGCGCGGGATCCAGCGGCTCCTCTCCGCTCACACACAGGAACCG
TTTCTATTTTCAACGCTTTTGTGACTGATTGGTCCTCCTCTCATGCCAGTTACTGTAAACAAATCAGCGTCGAATGCGTTGAGTGTGTGAGATTAGCGTCATTCAAACGACGTCACTTAACAAACATTTAACGTATCCAATCAACGCCCCGAGTTTTATGTAAACAAATCCCACTAGCCAATCCCATAGCAGGAATATCG
GGTCCGGGCCTCCCCCGTGGCTGATGGAGCAAGGGGGAGGCCTGTCTGTGAGGTTAAATAGGAGAGAGCAGTTCTTGACCCAGGCTGGGGACTGATGACTGACAGAATCAGTCAATGTCTGTGCACACAGGCCTGCCCACCCACTGGCACAGCAAAAACCCCACAGCAACTTGGGGCAGCATTTTTTTAAACAGCAGCGC
TGCGAGTAAACTCTCCTTACATTGGTCAGAGTGTCAGGGTTTGTTTTGCAGCGTCCCACTCAGCTGTCAGGAGAGGTGGTGGTTTGGTGGTGATTGACAGGGTGCGTGAGGAGGGGAGAGATGCGGTGGGGAGGGGTGAGAAGCGTGCGCGACGATGCCTATTTGAGGACCGGGAGGGAGACGCGAGATTACCGGGAGAT
AACACTATTCAAAATTCCGCGCGTAGGCTTCTAGTTGGTCAGAATCAACCATTGACTTTTGTTGTAGCCAATAGAAATTGGCGATGACGTAGAATGACGGTAAATGTGGCCAATGAAATCATGTTAAATGTGCAACCGCTCATTTAAACTACACATGACCCGCCCCAGATTGTTGAAGAAGACGGAACAAAGTAAAAACT
TGTCTAGCATTAGTGTCTAAAATGTTAAAATGTCAGCTTTTATGTAAATGTGTGTGTTCTGCACAGGCACTCCAGGAGCCGTAAATATGACAGTGAGTGGCAGGCGAGTCGTTTGGAGGTTTCAGCAGTGGAGTTCAGTGACTATCATCCACTCAAAGCCATCACGGTACATCTACAACCTCCATGCATACTCATTGAAC
CATAAAACATAATACTCAGCCGGAAAATTCATTAATCAACCTTATTCTTCTGATTAGCATGTAGCTAAACAGGCTCACGCTATTCTGACGTGAATGACATAGGAAATGGCCAATAAGAGATCAGATGAAATCCCAGAGGCGGGTCAGGAAGAGCAATCGACCAATCAGCGTATCGAATGAACGTGCTTCGTTGACAACCA
ACATAAAACAACACAGAAATACGATAAATATGCCGAGATCAGTGGGTAATCTGCAGGATTCAGCTGAGGTGACGTGACGGCGACCAGCGAGACCTAGCTGTCACTCAAGTGGCCACGCCCTTAATTATGCAAACTTAATATAACTTAATATAAAGGAAACGGATGAGTTATAAAAAAATTTACCCCCCTCACAGTTGTCA
TCATATATTCACCACTTAAAAAGTCATGTTATAACCCCTATGGAAAAACAATGAATGGGAAAAAAGTGGGCGTGTACTATTAAACTCAACATATCAAAACATTGATTAACAGCTGTCAGCAAGACACTACACCATTAAGAAAGAAAGAAAGAAAGAAAGAAAGAAAGAAAGAAAGAAAGAAAGAAAGAAAGAAAGAAAGA
TGGTTTGGGCCACGGCCCCTCAAAATGTAGGGCCCTGCCCAGTTGCTTTGTGCTATTTCCGTCTTGTGGACATGATTATATGCATTACTAGAGGCATGTTAATACACAGCTGTCAATCAATTCGGTGGGTCCTATGTAAAGTTGCGGTGGGCTTCAGAATTGAGGAGATTTGGATTCTATTTTAACATCAGGAAATTTAA
TGTATAAGGTGACGATGTGATTTTGCTTATTAAATTACATGTTTTCTCAGTGGGTGGGCCAGTAAACGTAGCTTCGCTGGGATTGGGTGATTCATCCTTCGCTCTGCAGAGGCTTCATACTCCCACCTCCTGGCGCGCAGGTGTGTTCATTTACAAACACTGATAAACACGTGTAACAGCGTGTGCAGTTCTAGACGTTT
GTCCATCATGACGAGGATTACAGTTTCAAAAAGATTATCCTGTGAATCTGAGATTATACACCGTGTTTAGTTCGACGAATTATATAGAAAAAGATTGACACATTAAATATCCTATTGGCTCTTCAGATCTCATGTTTGAAGGCTCGTCATGAGACGAGAATAACCAATCAGACACGCGCTTAATGTCTACCCCCACCCCT
GCATCCCTAGCAAGCAGGGTTACATACCTGCTCTTATGCCAAGCCATATGGTGGGCACGTCACTGGCAGGAGCCATCACATGAGAGCGGGTGATTGACACGCGCTCGCATTCGTAGAGATTGCCTTCCCGAGGGAAGAGGAGCCCACCATCTGTCGCTGCCGCTGCACACGCACCTCACTGAAGAGAAACACGCTTTGCA
GCATTGTTTTGTAACTGTGGATGGTGTGAGATGACAACCGTGCGGCGTGCGAGCCCCACACTGCCCCCTGGTGACGATAAATTAGAACTACATCTGTCACTCAAAAGTACCAGTCCCAAAAAAATGCGGAATCGTTTGAGGGCCTGGGCCCGGTTTTTCAAAAGTAATCCACTGGGATTTTCGATAAGGGATTGGATCAA
TCTGCCCAGGCCGGGATACACCCACTAATCCTTTTCATTGGATACAAAGTTTTTTGTCCGTCTGCTGGCCAATTAAAGCATTATGATTGGTGGTTTTAGTTGTCAATCAAAAAGAAAGCTGTCCCGGCCACTCTAGCGGACACTACCAAACGTAGCCGAAGCGGGTAGAAACATCCGCTTCATTCTATAACATAATAAAC
TCTCAAACAAGTTCGATCACAAGATAAAGCGTCAACCTATAACTGAGCCTTGTGGGCTAGTTCCGTTTTACTTTTCCTTACATTAGTTTCGACCGTCCTGTCAGTCAACCAGAACCACAGTATATTTTACTTCCTGTTGGAGGTGGAGCTACGTCTGTAGCGTGCTCTCCAATTGGTCGGATTTAAACAGAAGGAGAACC
GAAGGATCACACAAAGGGGTGTGGAAATCGCTTCGTATGAAATCGCAGCCTTTGACAGTCCTCATGAAATTAACATAAAAGACAAAAGCACACCTGTCAGGTGATATGAACTCGGCTTTTCTTATGACAGCAGCATTTGAATGAAATATACAGATTTTATCACTGCGTATTCATAATAGTTTCTGCATCAACTCAACTGA
AAAAAAATATATTCTTTTTTAGTGTGTAACAAAAGAGTATGCACATTTTGGAACATACTACTTCCTCGTTAACTGATTGTTGTGTTGCTTAGTTATGAGCCCTGTCAATCATCCACACGTCATCCACATTACTTTCATAATAAATTTCCTACCCTACTGAAGAAGCAGCAGCAGTTTAATCTCCATTTCATGAGTCTTAC
TGAGGGGCTGCTGATCACAGAGAGCTAAAGAGATTGTTTAATCCCGGTTACTTTCACGTCCTGTCTTGTGGATATGATTATACACGTTACTATGATGTTAATACATGGCTGTCAATCAATTCGGTGGGCGCAGAAACCGCACTCCTAAGTCACATTGAGGTGGGCCTCAAAATAGGAGGGATTTGGATCCTATTTTAATG
GAATACTTCAAGACTTCAGCAACGAGCCCAGCTCCAACCTGACCTCTCACTCGCTGGAAAAGATGATGGTCGGTGAGAGAGCCGAGGCTTTGAAGAGATTTGAGCAGCTGACAGGTGATGAGAGGAGGCTCGCGACGCGGGACTCTGCCTTCAAGAACGCAGCGGTCAAGGGTTCGAGGCTCTCGGCGCTGTTTGAGCAT
TAAACACAAAAGTCCCGCCCCCGGACGATCCTCATTGGTCGCTTAATTCAGGACAGCGCAGGTATTAGCCGAACACACAGTATGTCATTGGAATGACACGCCAGCTAATTAAAGGGACAGTAGTGATTCCGTTTACGTGACTTTGCTTGATTATCACAGGTACGTTTGATATTTTATGGCACATACGGTGTTTACGTTAT
CACAAAAACAACAGGTATTACATATTCAAATATAATTCACGAATTTGCAAAAACAGCTCTGACGTAGAAAGCGTCTTAAATTTTTATTGGCCAGTCCAGCAGTCAATCATCAAGAGCAAATTCGGCTGACGTCACTCAGGAAGCGGCAAATAGTGCTTTCACAGTCAGGTTTTGCGTCGGCGAGGTTTAGTCACATTTAC
AAGCAAAATAATTGATTCATAAAACTTAAAAATTATTGTGGAATCACTGAGGCAATCCTTAATTTAGTTCCGTTTTCACAGACTTTCCTGAAGAGCAGGAGAGCTGACCTATAGGATTGTTCAAACAGTTCATCTTCTAAGTGATGTAACCAATCACATTCTCGCTTCCAACCAAGGGCGGGACATTTTTTCAGATGTGG
TGGCCTGCAGATATCTATACTAGTGGGTGCTGCTTTCTCATTGGCTATAGGTAAATGGCTGATGTTATTTTCAGTCAAAACACATTTCACACGGCATGATGTGAATCACCGACAGCTCCAAATATTTAGCATGCCAAAGATCTAAGAGGCATTAGCGACTCGTCGGCAATTCTCTCAGATTGCATCTTTAATAGCTCACA
CATCATATTTATTTACAGAGCAGTGTGTAAATGTTACCGCCTCCAGACTCTGCTATTGGTTGGATGTTTTTTCAGCGCGCTGATTGATTGGCCCACACGGTTGCCAATCTGGTGCAGATTTGACAGCGCGAGCGGTCCCCTGAGCGAATGCTGGATGTGAATCTGAAGTAGCTCACAGGCCAGAGGAACAAGAACAACAG
AATCTTATTGTTGATTGGACAGTTAACAGAAATAGGGCGGGACTGAAGTGTAATCCTGAAATCCGATTGGCGATTACATAATCAATCATATGCCACACCTGCCCTTATTCTATACAAAATTATGCTTTATTATAAGAGCTCTACATGGAGAGTGTACATACGTTAATAACTCATAACGACACCTTTCAGTGTTGTTTTGG
AGGGGTCGGTTGTTATCTTGCTAAGTAGCCCCCGTGTAAACCTGACAGTAAACACATAGGAATTCGAGCATGAAATGATTGGTTGAGATCAGTTGACAGACAGCCCAGAGGCCAGACAATTGCAGTGTCATTAATGCTTAAGAGGCGCGCGATAAGCCCCCGCCCTGGGCTCATTTTGGGATGCAGGACTTGAACTAAGC
GTGAAGTGTGAGTAAATGATGTCTGGATTTTCAGTTTTAGGTGAACTATCCTTTTAAAGTTAAGAATATACATAACAAAAACAAAGCCATCAGGTTTACCTGCGCCAATCATTGTGATGGGGGATTCAATGTAGATCCACTCATCGGTGTAAATGCCAGAATGCACAAATATCAGGCCATCAAAGTGGGCCTCTTGCACT
GTTGGCATTTCTTTCCCTGACGGCCGATATGGTCGCCAAGTGCAGCAGCAGCGGAGTCGAGAATCAGGAGAGGTGGTGGCAAAGCTGCTGTTGACTGACATCGGGAAACTCCAATTGCACGAAGCTCTGTGTTCCGGCGGATGCGGATGGGGAATGACTTTGGAAGCGAGCGTCACTTCCTTGCTCAAATTCCAGCTCAT
CGTTTTGTGCGTAAAACAAACTACAGTTCAAGCTTCGTGACGGTAAATGACAAACCGAGAGCCAATCAAATCGCGGGATTGGCCATATGTAGCCTTAGCTGTCAGCGAAATAATCCAATTAGCAAACACGCCTTGTAGAGCTTCGGCCAATCATCGAGCCACTTGAAGAAATTATCCCTCCCCTCCATCAAGACGCACAA
AGTGGCCAGTTCTGATTGGAGCGACGATAAAACCCTGCGCGCAAAGCAAATGTGTGGAAGGGCAGCGCGCACTGGCTAATGACGGGCAAGCTTGACAGTGATTGGCAGGGCTGCCATGACAACCACAGCACGACACCAGGAAGACCAATAGAAAAGCGAAACAAAATGTTTCACCGTTGCACTCTAAGTTGATTAAGGGT
ATAGCTATTAGTCTACGAGCAGAAGCGTCTTTTAAGTTTCAATAAACTCTGAAAAGAATGTACAACAGGCACAATAATGGCCGCGGCTCGGTGCAGTGTTGAGTTTTTATCAGAGTTCAGTGACTGTCAGTCAGACTCAGTTCGCTTCATTCGGGAGGACACGAATCTTTTCTTGACCAGCGGACACCGAGATGTGCTTA
ACTGCAAGACAATGCACTTTTGTTATTTGTTACTGTTCGAAAAATTATTATTCAGGTTTACATTTCTTCAACCGAACTACCTAACATGTGGGTCATTGCGTCAATCATTTTGTCAGTGTATCCATGCGTTATGCTTTCCTGAAAGTGGATGGTTTAAACGCACAATGTTATTCTTAAAATGCTGTGTAAATATTTGATAT
CGCTTTAATTCACATTAGACCTACATAGCGACTTTATCAGATTGACGGGTGGATTCGATTGATGTGTTTGTCATGTAAATACGAATCGTTTGATGGACACCTGCAACGCCCAGAGTGCTACCGCAGGTCGCACACTATTGGCGCAAAATTAGTCACATGATCTGTCACTTAACTGATATGAGCTCAGATACAACTTTGCG
CATGTCTACTTAACCCCATCAGGACATAACCAATCACCAAAGCTCTTTGCCATTGACAGGCTTTCCTAATACTCACAGAGGAGATGGGAGTTCAGGCTGACAGGCCTGTCACATTAGTTAAGTGGAGCAAAGCTTTGACTGACAGCAATACCCACCCATTCATTTAGACGTAATGGAGTAATAACTCAAGAATTGGTTGC
CGTGTTTGGTCCAATCCCAAACTCTTCCTAGTTTTATTGGTTTGGTGTAAACAATACGGTTCCAGCTGTTTCACCAGGCATGTTAGTGCAGTGCTGATTGACATTTCTTTACTGCAATCAAAAGAGAGTCTGAGTTATTCTCGGCTCTGGTTGGTCGACGCGCCTTTTGGAGGCGTGTATTGGAAGTTGAATCCGAATCC
GGATAAAATGTTTAAAACCGTATCAATACAATTAATTTATATTTTTATTTATCTCTATGATCTGCAACTGACAAGCATGCACATTTGCATAAATGATTGACTGATTCTGTACATTGCCACCTGACCTTAAAAAGAAATCTTATCAATTAAGATTATGAAGAGAATCAACATAATCATGACAACATTTACCCTTAAATTGT
TTTAATAAAAGTTGTTATTAGTAATTCAGTGTCCCCGGCAGAACCCGGTCAGGCCCCGCCTCATTATTGGCTGCAGCGCGGCGAGGAAAATGAGTGACAGCCATCTCAGCCAATCAGAGGCTGTTGCGCCACTTGTTGCTAACGGGCTGCTGGGCTCCGATAGCGGAAGTGTGAGAGGTCAATACTTCACAGCGCCTGGA
GTACATTAATTTTGGAGATCTGTATCAGACGTCAGGTATTTATAGGGCTGTAATGTATATGGTAACTGTAGCAGTTAAGTTCAGTCCCTAAAAATTCCTGTCACTCACTTTACACACAAATACGCGACCCCCATCACACATGCATGTGAACTCGTACCTATTGTGTACGTGCTGTTTACTGCTTGAACAAATTGCTTTAT
ATACTCAGTCAATCAGTCATCAACCAGGAAGCATTTTTGTTTTTAAAAGATGTCTATTAGATGTCTAAACATAGCCATTTTGGCTAAAACAAGGCTAAATTTGGTCTGTCAGTCAAAATTTAATAGACATCTAAAAATAGACCAAAAGTCATCAAATAGACAGAAATGAATGACTGCACATAAAAAGCCAGTCTATTTAA
GAGTATTCAATAACAACTAACTGATATATTTTAAATAAAATGTATTCTTTATTGTTTTAAATCTTCTATTGTGTCCAATTAACCAGTCTGCCTGCCAATCAATGTAACTGTGGCCAGCATCACCAACATGTTCAAAACTAGGAAAACCAAGCAGTTTATTTTAGGAGCTGATGATTGCATGGCATTCATATGCTATTATT
AGGGGTCTATTCATATTAATAAAGGGATATCTCCAGTTGTCAAATGGTATGAAATAGTTCTACATGAGCTATTGTGTAGACTGATTGGGGCATATCAATCAAAGGGGTGTAAACTCATTAATCAAACCAGTTGACACCTATGACAGAAGTCAAAATCTTTTCTGATTGTCACAAAATGCTGACATTTGGAGGCAGATTAA
AGCCCGGCGGACAGAGGCTGTTATCAGAGCAATATCTGTCTCTTTGAGAGGAAAAGAGGCCACTTGTGCTGCACTTAAAAAGTTCAAAGCCATTGTTTCTGAGTGACAGGGGGTGGCAGGGGGCGTCTAGCTTCCCTTCTAGCTCCGTCATTCCTCCGTGTGCAGAATAACGCTGCATTCCCTTTTGATTTTTTCTCTCA
TCATTAATTAGATTACTTAAACGTAATATACTGTATCTACTCCATCCTCTAGTCATAGATCGCTACATGTATGACATCCAGCTCAACAGCGTGCGCGTCATTGCGGTATCCATCATCTGTCTGGGCTTTCTTTTGCTCCTGCTGCCCGAGGACTGGGACCAGTGCCTGCCGCAATTGCGATCAATCCTGCACAGCCGAAG
AGAAAGAGAGAGAGCATTGTCATAATGAAATGTGTGATTTAAAAAAAAATAGATAAAGGTCGTTGCCATTGTTCTGAAGACTTATGGGTTTGATTGACAGCCTGCAAATTCTCTTCGTTCAGTTGTAAAGGAGATCAAAAGAAGGCTCTTCTCTTTGCCCAAGGCCACTTGCAATTTATTTAGGAGTTCTGCGCTTGTGT
CACAACGCTGTGCTTAATGTTTATTTTAGTGCATTGTGTCATAAGCTGCTGAAAATCAGTTTCCGAAGTTTAAGAATTGATTCCGAAGCGTGATTTGACTGACATGAAAAGTAGCCAATCACAGTCGACCTTGTCTAGTTGCGTGAAACGTAAGGGCGGGACAAAGGCTTTCTGTGTTGCTGAGACAGAAAAACAACTTA
GCCGACATTTTGATGACGAGGCGGGAATCAGGAAGCATTAATAACTTAGCCTTGTTCGTTTAACAACAAAAAAGAAGAAGAAAAAAATACCACACACATGGCCTGTCCATCAAACGTGACTATAAACTTGTCACCTCCTCCTTGTCGTTTTTAAGTTCCTGCTGTGTTTTTTCTTTCCCTCATTTTTTTTCCTTAGGAGA
TGGCAGAAACAGAAGCCGGAGACGGAGCTGAGGCGCTCGGATTGAGGGAGTTGAAGTTGGTCGGAGTGGTTTTCAGTTCAAAGGCGGCGCTGATTGACAGATAGAGAGGGATGGAAATAGAGAGAGTCTGGATTCGGGATTATTGACAGGGAGAAACACACAAGAAAAAAAATCTAATGAGATTCAAACAGGGAGGGACT
AAATGCCTACTTTGTTTAAACTCTATTAAAAACGGACACGTAATACCTCGTGTTAAAGCTCCTGCAGGATTTTTCTTCAGGCATGTGGAAGGCAGCCCTGCGCTTGCTGTCAGCAGAGGGTGGTGTGTGTGTGTTGATGTTGATGTCAGCATGGAGGCAGTTCAGGATCAGCCTGCTCATGCTGGCGCTTCCATTGGGAT
GTTCAGACTACTTTCTAAGTTGTCATGTCACAGTTGTTTTCACCCTGCATGACTATCAGGGGTGGCCTTTCGTCGCTGCTTTGTTTACTCTGCTAGATGGATTGGCGACAGAGGGTTTCACGCCGCATGACTTTACAATAGGAGAGTCACCGACAACTTTGTCCAAACTGTGTCTCTCAACCAAACATACGCGAGAAGTT
TTTAGGATTTTGAAAGGCAAGTAAATAATAAAAAAATGTTCAGCGCAGACCTCCGACCGGCAGATGGCGCAAAGAGCGGCGCTCGCATAGAGTGACACGCTGTCAGCTGCGTCTCTGAGCACACGCGCAAGCAATGACGTGGATTTTCATCCATTGCGATGCGAAATCTGTGAACTCACTGTATTCAGTTACACGTACAG
AGCCTCCCTAAACAGAAAAATGTTGAGTTCATCCTTGGATTTTCCTTGATTGGTTCCTGTGAGGAGTTGCTAGGGCAGCTCTGCTCTTTCATTAGACGTAACTTATGTCAATCAAAAAACACATGAACGCCCACTTTGTATTGGAGAGGGTGTGGCTAATCTCCTGTTTTGAGCCCATATGCGCTGTTCCCAGATCAGCC
TTGAGCTTTGCGCAATAGTAAATTGCTCCAAGCTGATTGCACGCCAGCGAATGCGTGAGAAAACTTGTCACGATAAAGATCTGTTTTCTCTCGTGCTTGCCTGTCAGTCATAAATAATAGCTGAAGTGTGGAGTAATTTGTCACAATCATCGGTTCCTTTTAAATGATTTAATTGTAGGCTACTGGGTCGAAACTATTAA
CTTGAAATTATTTTACTCTATAGCAAAAAATAACTCCAGTTGATTATCAACAATTGTCATGGCTCGAGAGTGCGCGTGCGCAGGGATCTACAATGATTGACATATGTTTTAGCCAATCACCGTTCACGTGTTCGGCACATTTACCCCATATTTGGTCACAGGAAATGTTTGAGTGAGGGAGAATGATTACAGATCAAATA
ACAGCGCTGTGCTTATAGTCTTTATTGTTGTGCAATGTGTCATAAACTGTTAAAAATCAGTTTCCGAAGCTTGAGAATCGAGTCTGAAGCGTGATTTGACTGACATGAAAAGTGGCCAATCACAGTCGACCTTGTCAAGTTTTTGCGTGAAACGTAAGGGCGGGACAAAGGCTTTCTGAGTTGCAGAGACAGAAAAAAAC
CTCTTTGCGTTTTACTTTAAGTGTTTCTGTGAATTAAAAGCCACTCTCGCCCATTGTTAAAATGAATATAGTCTACAAATGAACAAAAGCGTCTGTCTGTCACTCTTCCCGTGACTCTGCTGATTGCAGGAAAGTCTCGCGTGTTCTCGCGCGACGTTCTCTCCACCCCCACCAACAGCCCCTCCCCTCCGCTCTTTCCG
TAACATTGTGTAACAAACAGCGAGACATAAAGCTTTGTTCGCGTCCATCCATTTTAAGCTCCGGATATTCCACCTCTTTACTCTGACGTAACATGACTGACACATGCCTCGTCGAATAAGCACTAAAGATGAATATGATCGACAGTGACTTTGGCCAATGAGCGTTCGAGCTCCGCCAGCTATGGCGTCTGTGCCTCATC
CTGACAATAACTGGGTATCTGCACACCCCTTGGCCTATACGCTGGTGACAAACGCCCCGTTCCGGTAGTTTGAATGTGGCTGGAAGATGGAGGGAAAGTGTCAATCAGAAACGCTTCATTGATCACGGACAATGCCGTTCGCGGGACTGGTCTGTTTCGAGAGCAATCAGTCACTCCGCATTAATTATCCCCGCGTCCCA
GCCGCCTTGAAACCGCAAGGCCAGTAATTGCTTTTTTCAGGCAGCCCAGTGCGGACTGGACAGCAGCCAATCAGAGCCTTGTTTACATTCTGTGATTGACAGCGCTCTGGCAACACGCCAACCAATCAAACAGTTTTCAGAACGAGGCCCAGGTTTTTAACCCTTCATTGGCCATTCACCATAGTTTGGGCTGTAAGTGA
GGTTTTACGAGAAAAATGCAAGGTTATAAGTTAAGAATACAATTTACAAAATGGTGTATTTAGTATAGCATAGTGTAGTATTGGCAGGGCTGATTGACATGCAAGACCCTCTTTACTGGCTGGATTTGTTCCACACGCCACCTATAGGTTGACAGCAGAAGACCATCCCCTAAAAGGACGGGATAATTTTATATTCACTA
TATACATATTTGATAAATTAATTTTCCTAATATCCCCAAACTGAATCGACATGCTTGTGTAGTAGTTTCAGCCTATAGGCTATTCCTCACTCTAGAAAATGATTGGCTCCTGCAACTGTCAGTCTTCACAGCGAAAGCAATCACTAGAGAGAAGTTTGATGAAGGAAGAAAAAGCAAATGCAGCGCATCATAAATACAAA
GCGACGCCCAGTCGGTCACAAACACAAACGTCTGCATGTTCTGTTCTCTGATTGGTGCGTTGTAGCAAAGTCCATGGTATGATTGGTCAAAATGACTGTATGTCAAAAATGAGTACGTTGCGTAACTACTGCATGGATTTGGATGGATAGAGCCTAATGAAATATCTAAATTTGGTGACCCTAACTCAAATTGTGTTTTT
CTCTGTAAACCCCGCCTCTTAAGATCTCTCTTAACTTCTGATTGGCTCGTAGGATATGTTCTCTTCATTTTGATTCGCCATCGGCATTCTGCATATCCGTCACTCACCGCAGAGGTCACACATGATTCAACATGGACGCATACAGTTGAAGTGGTAACGTTACCTGCTGCTTGCGAAATGAAAATAGTTTATAAAATGAT
AGGTGATTTGTAAAATTCGGATAAACTTTCATTACACTAGGAGCCCACACGTGTGTGCCTTGTATCTAACTTCAGAATGACGTCACTTGAAGTGAATGACACGTCGCGGGCCAATCAGGTTCCACGAGTGCATGTTGTTTGCATGAAATTGACCAGTGATATGTAAGATAAGAATTTCAGACTCCACCCACCTGTCAGTT
CTTGTCTAACGTCCCCGCCTATGTCGAGCTATGATTGGCAGGCTTCATTAGGCAGCCCCGCCTTTATTTAAACGAGCACACGGTGGTAGGCTGGCCCTGCTGTCAGTCAAAAACACCAGCGCTCTATAAGGTCTACTCTCCCGAAAGCGCTCAGACACACTCGAGGATGCGGCCGGGAGCAGCTCCTACGGCTGGGAATC
GTACACAGTACAGTTCATAGCAGCTGCCGCCAGATGTGTTGTGATGACGTCAATCACAAACTAAAAGACCAATCCGCGCAGTCTTACAAGTTCTGAGTCTCGGGATTGGCTCCCTCGGTACCGACGAATCCCGAGTCTAGTAACTTGTAGGGCTGCACTGATTGGCTGACTGACTGGTCGGTCCAGCTGATGGCAGAGGC
AGCTTCTTTTTTTCCTATTTAAAGGAGACACTTGGGCGGTTACAAGAGTGCGCGTGTTAGATAAAGGACGAGAGGCTTGTCTGGGAAGAACTAGCCAAGCCCTTGTCAATCAAAGGCCTCCATTTTGAAGCGCCCTGGCTTTTTTTTTTAACAAAAGGCTACAATTAGTGTTTAATCTGCCACTTAAGGTGAACAGAAAG
ACAAAACAAAGCCGCTGCTGCTGCTGTCTCCCCGTCCGTCCTGGTTTTATTTCACATTACAGTTCCTGTATCTTTTAAGATGAGTAACATACAGTTGTGTCAGCCAATCAGTGAACAGTACGAGGTAACATAGGCGGGCTAAATCAAATAGAGGCTTATTATTGGACGACGGAGTACGGAGCGCGAATGAGTCGACCAAT
TTAAGTTAAAGTTCACTTGAATGTGTTGAGACATTATGAAGGAATTGTTTGGAACTCAGCATTTTTACAGTGTACACACTCGCACTGATTGCCTGTCAGGGGTGGATCTAGTGATTTGGGGGTCCTAAGCAATTCTAGCCATGGGGTCCTTCATTTACAGTTCAGTGAAGTAAACTAGAATCCTCTAGAGCTCCAAAGTA
CTGCGTCTGTGTGTGAAGCGTCCTTTGCCGTGTGACCCGCTCTGTGATTGGCTGCAACCAAAACGATTTAAGATCCCTATTGGATGTCACACTTGTCAATCTTCACTGGAGGTGGGTTCTGTATTTATAAGGTGATTTGCATGTCAAGCAAGCAGCGTCTTTAAGACCGCCAGTTTCAACTGAACTATTAAATAATTCTT
ATTAATCAGCTAATGGGGGAAAGTAATGCACCCGCCCTCAGAGCTCTTGATTCTTATTAGCCGGCGCTGCGCTGTGACTCCTCCCTCTGCCGCTGATTGACCGGCTCTGCGCTGTGACTCCTCCCTCCTCTGCATCTGATAGTTGAGCAGGAGTTTCTCTTCATCGGTCTTCTTCTGTCAGAAACACTTGATCTGATCGT
CCCGCCCCCGTGTGATCCACTCCCTTTTAATTGGTTTGAGTGGCACATAGCTGCCCCGCCTTTTCTCGTTGCCCTCTAGTTAAACCGGTTTGATTGGCAGCACATATCCCCGCCCTTCATCATTCCCCCCTCCCACTCCTGGCTTTTGATTGGCAGATGAGAGCAGCTGCGGAGTTGTGGAGTCATGGCGGAGCTCCGCC
ATTATTTAATTTACTCTTATATTTAACCCTCCCAAAATCATTTCACATACAAAACAGAAAACAAACGCCCACTGCAGTAACGTCACACGCCCCCCGGACCTGTCAATCCCCGATCGCTGCGCTGTGATTGGCCGGCGGGGAAGGCTTTAATCTCGTGCGCTCGTGAACGCGCGGCAGTGTGGAGAGTGCGCGGATGCTGA
GCGCTGACTCTCTACTCAAGCCCACAGCTGAGGGGAGTCGCGGCTGCTCCTCTCCGCCACTCGGTCTCTCCGGTTAACGGAAATATAAACTCACTAATCCTGAAACAGATTTAATCCATACCTGAGCTGTCGATCAAACGGCTGATGCGCCGCCGGAAACACGTCACTTCTCGCGGTGATTTGTTGTTTCGTGTGCTCGT
AGGGGGCGGGAGAGACTCCCTCCCACTGCTTCCTTCTTACTGGGAAGTGATTGCAGGCTTACGGTACTGAAAGAGCATGAGTGAGTGAGTGACAGAGAAAGAGAGAGAGAGAGAGACAGAGATATTTAAGCAGAGAGAATTCAGAAGTCAAACATTCAGAAGTGAACGCTTGACATGTGGAGACTCTTGTGGCTAATAAG
ACACACACGGGCTGATCTGCAGCGATAGAGCGAGTGTAGACTGAACTAAGAGAGAGAGAGGCGTGGCTTCTGATCTCCTTCTCTCTATTAGACACTGGCAGCATCAATCATCCGTGCTGCTCACTGATTGGTCAAACCTCTCGCGCGTGTTTCATCATTATTCCGCTTAGTCACTTTGCTGGAGCGAGTAAAGTTTTTTG
CAGACGGCTGCTTCTCACTCAGGGCTGCTGTTTATGCTAATGAGGGGGAGATGGTCACTAGTGGGCGGGGCTTTCCCCCTCTGATGACACGTACAACGGGAGAATGTCAATAAAAGTGTTTCCTTCATAAAGTCTGATTATAAAGAATTCAATTTATCAATGATTATCATTAAAGGCTGGTTATATTCACACGCTGTTAC
CAGTGGGTGATGCGTATAGTTAGTATTACGCATTTATTACGAAAACTAGTCGTCAAAAATGTTGGCCAGGAACAGCACACACAGGGCCGAATGCCAGGGACACACACGGCTATCCATCAAGCACGCATTATCATGCTGTTAGCAGCTAATTAACAAATACAATCAACCTGGAAACTGGAGCAGTAAGAGCCGATCAGCAG
GCATGTTAAAATTCAAGTCAACCCAATACACTTCTCTGGAATAGGTGTCGCCTGAAAGAATCCCGTTTAGACAATGTTAGTTTTGTTGATGAATGGCATGCATGACATTTGGAGTCAAGCAGAGAGAGAAACAATGTTATCGGCCTGCATGACAATGGTTCATTAATATCAGCAGAGGCGATCGCGTCATTATCACCCCC
GAGGGCTAATACTATTCTGATTTAAACTGTAGCCTAAAGCCCAATCCATCAAATGCACTATAGGCAGCAATGATTAATGATGATGTTTGACTGACACATGTCTGCAATCAACTCCACGTACTTCGCTAAAGGTGGCGCAAAATCGATGTTAAAGGAAACGTGAATGCGAGGGGTCGGAAAACTCCCTATAATAATCCCCT
CTGCTGAACAACTCATTTTATCATGTTAAAATAACAGAAGTATCTAACATCGGTACTTCAATCTCCTCCCGGAGCTCCGACAGTCTGCTTAGAGAAGCTGTCAATCACAACTGTCAATCATGATGACACACCCCGTTTTTATAGCATTAAATTACTGGCTAAAAACATACTGCTTTTATTTGAACCTATATCAGCTTAAT
TTGAATGTTCAGTGTCACATAAATGATGCAGCTGTATCCCATCTAGACTTTACGGTAGAATTAGCCATTTATCTGTTTACGATTGGACAGTTTTAATGTCAATCATTTTTGTACACCCAATCGTATTAGTCAAAAATGAAATGAAAGGCGGGGCTTAGCAAAATAGGGTGGGGAAAAGTAACGTATGGTTTGAGTGTCAG
GCCTTTTAACAGGCACTTGTGTGAGCATGGCTTTGTTATTACTTTTATGTTGTGGCCACACCTCTTCCGAATGACACCGTATAAAGCTGCGGAAGCCCCGCCTCCTGTCAGTCTAGCAGTAAACCGCGGAGCGCAGCTTCTTATATCCAAAGATCCGAGGCGAATGGACGCATTTCTCCCATCGATTACGCACCAATTTC
GGTACAGTGTTGTGTGCAGAATTTGACAGGTTTGTGCTTTGAACTGGACCATAGACAAAGAGAAAATCTCCATAGACGCCCCTGCGACTTGAGTGACAGACCGCGGCGACTCGTTTGCAAGAAGTTTAACTTACCAGCTGTGAGGGGTTATTTCTGCTTACTGACTGTTGAACACAGCAGACGCAGCTGAAGATGGTAGT
CCCTGTGTGTGTGTGTCTCTCTCTATGTGTGTGTGAGATGAACCTCTCCACAGAGGCCGTTTTTGAGGCTACTCCAGGTCAACATTAATGTGATCTGACAGGCCATCTACAGAGTGCTTAACTCAATGAAGAACGATGCATTGTCATGCAGGAAACGCTCATCGAAGATACTTCCTCCCCCAGCTGGATGTCATTTAATC
TTTATATTATTAAAGATATTGTTACAGTAAAAAAGGAGAGTTTGATTCTTGTGTCCCACATATATAGACACGCCCCGGTCACGCGCGTGCGCGGACGGACGGTCAGCTGACAGTGAGATCAGCATAAAGCCTCATCACACGACCTCGCGACTCACTGCAGCATAAACAACACCATCACCCGAACAAGATTACTCTCAAAA
CCCTGGACAGCGACAAGGATCGAGCAAAATCTTCTTTTCCAAAGCTGTATGAAAATAGCCCCTCAGACAAAACTAACGCATCTCATGGCTTTTTGCCACTCCGGCTGTCAATCAATCAAACGCGAGCTTGTCAAAGTGCTGAATGAATGATGATCCTCCGCGCGCTTCCACTGGTTAGCACCCCTAACGAGAATACTACT
GACAGATACTCTGTCACCGGTAGGTAATCTCCTCCACAGGCAAACTTACTGACGTGGAAATGGTGCAGGCGCACACTACCTTGATATTTCCTGTCAACTGACAGCTCTTTCAACCAATAATCGTTTGACTCTAGGGCCTTCCTTCCCATGTTTTAAAAGAGATTATATCCTTGTTTGGAAACATTCATCAATAAACTTTG
GTAAAATCCAAGCGCGGTGAGGCTCGTCGCGGTGAGGGAGTAACTCGCTTGTTTTGCGGTCAGTGAAGTTCACAGACCGCAGAGCCTCACTGAAGGGCGCTTGACAGCTGAGCAATCAATTACAGCTCACTGAATGGCTAAAGCCGCCGTTAGGAACCGCCCACCGTCAGCGCTGACAGCAACATTTACTCCTGCGTTAT
GGAGGGAGGTTTATTTTTTTTTACAAGCACGTACAATCAAAGCATTGAAGTTGTTGTAAAGACGCATTTAGAGAGCGGCGGTGTCGTAAATGACTGACTGTCCCCAGGACCAATCACATATCGTAACGGTTTTGCCTGGACTAATCATGCTTTTCCTGGGCGGTCTTCCAGCGCGATACCGGAATTGACGTGGTTTACAC
AAATCTCTCTCTCTCTCTCTCTCTCTCTCTCTCTCTCTTTGACTGACAGACGGTGTGTTTTTCTTTTGATTTTGGCGCTCAATCTCACTGCCCTCTAGTGGCCGTTTCCGTGAATGACATCTCTCGCTCCTCCCACCTACAGATGGCGGCTACCGACAAACACAACAGCACTTTCATCATGGATGTCAAATAAACTTCCA
AAATCCACCGTGAGTGTAGCATTGAAATATTTTGTTTCGCTTTTCTATTGGTCTTCTCGGTGTCGTTGTAGGGTTGTCATGGCAGCCCTGCCAATCACTGTCAAGCGTGCCAATCATTAGCCAGTACGTAGAGGCTTTCACCACTTCGGCTGCACGCACGGGGGGTTATCGGGAACTCCAATCTCAACAGCTCCCTCCCT
TGTCAAAACGTCTTAAAAATGTTTATGAGTGAATAACATTTGCCCAGTAAGCCCAGTGCACGACGCATTATCCCATGCCCAAATAAAAAATTTATGACTGACAGCTGTAACCTGTAGCCTAGTCTGCCCTTGGTCTTTCAATGGCTGTGATGGTTATCATTCGCCGACATGAATAGATAAATACCCCCCAAAACATCCAA
ACTACCTACATTTCCAATGCACTACGAATTGCGCCAAAATAATTCTCATCCCGCATACTATTAAAAAGGACACTCTCCATGAAAGGAATGATTGACAGCTGATTCCTCAGCTGCAGAACAGTAGGGCTGCTGACACAGCGATGCATTTCATTAAACCCAGCTCTGTTATCATGAAAAGTAATTTACCTAACGTCTGCTCT
TTTAAGTTTTTACTCTTCTGCCGTTTGCATTTCCCGTGGTCATAAAAGCTCCTTCCCTGTCATCTGACAGCGGAATACCTTGAGTGATTGACAGCTAATATGAACCAATATAGCGGCAGGGAACAGCGATTCAGCATGTTTTTACAAAAAATCAAAACAGGTCGCACTACAACCATTATCAGCAGTCGCACTAATGCGCC
ACACATGGATCAACAAGAAACTCCGCAAAACATTCGTCCAATCACATCGCCGCTCTCACATCGTTCCTTTCTAACGGCAATTCTCATTGAGTGGATGATGTGTCAGTCACAGTAGCAACGTCCCTTTTCTGGACATCAAACCACAGAGGAAAAACTGCAACAGGGGCTTCACTGAGGGGGCGAAAGTGTAACAAAGCGTT
GTTTGGTTTGGTTTTGCTGGTTTGGGTTTTTCGCTTGTCGGACTAAATGGCGGAACATCACGAGGGCACAGAAATTCTGCATTATGATTGGTCAGATTGCCTGTCGATCAATCTACCAACGAATGGTTGATTCCAATACCCGGATGTAAACAACAGCATGGATAACACTAAACACAATCTACTAAATACTACGTTGCCTT
AACCTTTTCTTTCTCCCTCCTTGACAGTTCATCGATCCACTGACTTGCGTTCAACCTGACACAATTACCGTAAATTTCATTGGTCGCATTCCCTGTCACTCACGCCAAGAGTCTACAACCTCATCCTCTGATTGGTTCTCTCATCCAAAACAGTTCTGCGATTGGCTAAACCTGACGCACGGCCGCAAAACAGGAAGCAC
ACAGAGCTTTGGAATTTTTTCTGTATCGCCATTTAACAAGCGGGACGTCAGGTCCTTTAGATGCTCGTGGGTGTGGTTATGACCGTGACTGCCAATCATCTGCGGAACACTTTCTTGAGGTGTTGCTGCCAGCTGGGTAGCAGCTTTATTCATGAGCATTGTAGGATCAGTGATCCCATCAACCAGACCGTTACGTCCAC
ACCCTTTTTTGGTTTACCAATAAAGCCCTATATATTATTTTATTCCTGTCCGGCCCCAGCCTCATGATTGGTGGCGATGTCCCGCTTCTTCTCGGTCAGTCACGTCACTCATGAGCTGCGGCTGTACCGCGCCCCCTGCTGGTGGAGCTCTATCTACAGGAAGACGGAAGCAAACGCCGAGCGCCTGCAAACTCATCGCT
ATTTCCATCCTTGTACTTTGTATCCAATCAAATGCGCTCAAAACAAAATACCGACGCCCCTCTGGTAGAAATCACAGAAGCGCTGGTTTAGATTGACAGCTCTTCTGACCAATCAATTGACTAGAGTTCTTTCGCGGCTTCCGTAAATATACCAATGAAACGTATTTGTTTCAACATCACGTTATAATTGGCTAAAGCCC
AATCCTCGTGACTTTCCCTAGAGTTGTCTCATTCGATGTTGTCATATTTAGAATAAGTTTACGAGACATTTTCTTTTACCATGGGGAAACAGGTGACTGACAGCCGAGTGCAGAGCGATTATCTCTGTTTATAAACTTGCAGAGCACCTCATACATGTCGACAACCTCGTTTATATACGCATAACTATTTTTTTGAGTTA
GTCAGTGGTGGAGCAGCTCACTTCCTACCTGTCCCATTTGATTGATCCAGTTAGTCACGTGATGGTGTGTTTGTAGCTTTGAAGCATTTTCGAATGCTGTCAATCAAGGCAGATGCTTGTTTTTTGAACTTTGAGGGTTTCCGTATGAACATTTATTGGCCAGGGTTTCCCCGGGGAATTGGATAGCTGGAATGTCATGG
TCATCATTCTTTAAAGACATTTGCATATAGCTGCAGCAGGATGGATGCGTCCTGCGCTTTACCTGCGGACCGAGATGCCACGATGACGCGCGCAGCTTGACGGACAGGTTGTCAGACTGCTGCTTTAATGACGGAGCTAATGTGCCGTGAACAAGCGCATTAAAAGCAAGCGAAAGGTCATTTTAACACACAAACACGAT
CCAATGAGCAGCGTCGTTACATCTGATTCCTCCAATGAGAAACGCTTCCTCTTTTTTCAACATTGTTCTCAGTGAGAACGTAGGCGGTGCAAAGAATGACAGACAAATCTGACGTCCAATGACATCGAAGAAAACAACACCACCACTGTAGACTCGTCCAATGACGATTCTGTTTACTTGAATCGGGTGGGACAAAAATG
CAAAAATAGAGCAAGGGTGTTGCTTTGGTGACATTTCTTTGACTCACACACTGAAAATGGCAGACGTGAAACAACAAACTGAGGATGTGGTAATGCACGCCTGTCAATCAATATTGGTGTATGGGGGACCGCACTTCTACGTCAAGTTGCTGTCGGTCTCAAAACCGCTCTAATTGGTTCACCATTTTTATGTTGTTAAA
CCCTGCAGCCGCACCAGTAAGGAGCTGTCATATGATCAGCTCAGTTTTCGTTTGATTGTCATACTGTATACAAAACTCCTGAAGAGATTAGCCTCCTGTCACTCAAGCACACAGTCAGTGGGAGGCTCAGTTAAACCATTTATTGCTTACCTCAAAGTCAGAGTGGCAGCAGGTGCTAATGGCTACCTAGAAAGACTGCT
ACGCATGGGTTCCATTGATAATTTGGCTGCTTTTCTGCTTAATGAGTGCAACATATGCTGTTTTATGCTTGTTGATAGCTAAAATCCTGCACACTTAGTGAGTGACAGTGCGTGGGTTTGCATCTTTAATGCGCCGATAGGAGGCAGTTATTGCGCATTGGCGTCAGTCCGTCCAACAGGTTACTGGTCATACGTCAGCA
AACAGCAGAGCACGCCCACTTGGGAAAACCAGGTGTGTCTCAGGAAAAATCCCCGCCCACTTGACCGTATATGGGCACAATACGGGAAGTTGATTGACAGCGGGCAGCAGCTGCTGAGATACCGAGACATGGCGGAGCGTACAGTTTGAGTAGGTTCGCAAGAAGAGTTGTGCTACTTTCCCTCTCACTTGTGTCCTCAC
TTATCTGTTTCAATGTGTCTGAGATCCTCCAACAAAATATACATTTCTTTCACGCTGATGACTGTCCACTCCAGGTTTTCTTGCTCTCCTAGATGACCTGTCAAGCGGATTACCGCAGAAAGAGATTAATGGTGGAGGCGGGTTGCAATAATAATCGTTTTGTTTGATGTGACAACTTTGATAGGCGTTGATTTACTTAC
TTAAGTGACTCTTCTTCTGGATGCTTCTTTTGCCCTTTTCTCTGTCACTCGCGGCACATAATCAGCTTCAAAAGCTGACGTGAAGTAAGAAAAGGATTGACAGCGACTGACAAATAACTGATTGATTGCGGTCGAGCAGAATTGACAGTTGACGGAGGGGTGGGGATAGAAATAGAAGGGCGGTGTATATTATATTGAAA
TGTAATGACGGTGAAAGAGAGCAATTTCCATTTTTACCCACATCATGGTGGCTGTGAGGAGGTCCCCGATGGAAAGCCATTCATCATGTGCCCCTCCTCCCGGGCCTGTCATCAGAGGAGCGAGCAGGCACATGTGTGCATAAATTACCCTGCTCGCCTTCTTCCACTGCCGTTTACTGTGGCTTGAGGAGTATAAAGAG
TATTCATGAGGGGGTGGAGACAAGCTTGTTGTTTGGTCGGTTGTGGTTTTAATCCCCGCCCCTGGGCAGATAATACAGCCCCTCCCCCCCTGAACTGTCATTTGTCGCTGTGCTGGGTTGATGTGCTCCCTGCAGTCCTTCAGAGGATTTACTACAATGGCTGTAAATGCGGTTAGTGCTTGATTAAAAATAATAATGAA
CACAAACAATTGCTTTTGTTCCGATGTTATGCGGCTCCATTAAGAGGGAATGCAAGAATCTGAAGAGGAGGCAGCCTATTGTGATGTTCTTGATTGACAGGGAGGAGAGCAAATGATAATAGCCGTTGTGCAAAATGAGTTTCGCTCGTCCAATGGAAGCGCCAGGTAGGCGGGGCCAAACTCGCGACTCCTTTTTCCAT
ATTAAATGACGTATTGTTGTCAAATCTACATGTAGATAGAGATTGATTGGAGGGCAGAAATGTCTGCACAGCAGCACCGCTCGGTCCAACTGTCAGCCGCGTCTCTCGCTGTGGTTCTCTGTCGGGACGAGGACAGCAAATTCAGCGCCAGCAGCACCAGCGGACAGGATGTGTTTGGGGATTTTAGGTCTCAAAATTTG
GATCGGCAGCTTGAGGGTGAGAGATCCTGTTGGTGGCACTGCTGTCACTACAAGGGAACTGTCAATAATTTTCACGTTGCCAAGGCAAGGTGACTGACAGGTATTACACGCAGCCCCTCCCGCCCCATCACCACACTATACCTGCACCACCTCATCACCACTATCACAAAACATAGCTCAAATGCGCATAGGACATTTGC
TCCTGATATTAAAATAGGATCCAAATCCCTCCCATTTTGAGGCCCACAGCAACATGACGTAGGAGTGAGGTTTCCCCACCTATCAAATTGATTGACAGCCACATATTAACATGTCTTCGTAGTAATGTGTATAATCATATCAACAAGTCAGGACGTGCACAAAGCAACCAGGATTAAAAGATCTGTTCAGCTCTCTGTAA
TTTGTAACTGTATGCTCAGGAAATGTATACTAGGCCTATGATTATTGTAATGGAGAAAATGTAGATGGAATAAACCCTTTGAAAGGATTTTGACAGACAGGCAATCCGACCAATCATAGAGCTGATGTTATTGGTCTCTCTTGTATTTCGACTGACAAATATACAATACAGTACAGTAAGGAGATTAACAGTGGCATACT
GTCTTTTTGTCCTCTGATGTCATTAAATGACTACAGTGCCTGTGTGTGGTAATCACATGACAGAGTGAGTAAAGCCAGCCTCGCTGTCCAGGAGGTGTCACTCAGTGAAGATGATGTCATTCAGGAAGTAGATCAAGTAAAGCAGGAATAGTCAGCCAGCAGACCTCTGAATCACCCGGATGCTTTTTTTTCTGATGTAT
TATACTTTTGAGTGAGTAACAGAAGAGTATGCAAGCTTTGGGACATACAATTCCTCATTAACAGATCGTTGTGTTGCTTAGTTATGAGTCCTGTCAATCATCATTTCTGTCATATTTAATTTCCTACCTTATTGGAGAAGCAGCAGCAGGTTAATCTCCCATTTACGAGTCTTTTATGCAGAGAAATTCCCTCAGGTCTT
GTATGCCCTTTGAAGTCATTTTCTTGTAATTGGTTGAGTTTTAAGGACAAAGTTAAAATCTGCTTCTTTAGTGGTGTTTGACAGACAGGCAGTTCCAATCTCAGACTGTTGAGCACAGTTTCTTAAACTCTCAGCCAAATGTGCTCAAATTTTGGGGGCTTTGTTCTAGGAATGGTGTCTCAACCCATTACCCCTTCAGA
ATATAAGGCACGAACTGCGTTCCTGTAAACACTTCCTGGTTTGTTTCGTATCGTCTACCTGAGAGAGCAGAGATCCATTATCACTCCCGCACCGACATGAATGACAATGGTTTGATTGATGGGTCGCTTGACCAATAAGAGAGCGGGATTTCATAGAACATTCTTAGTGTTGATTTAACACTAAAATTAACATGAACAAT
ACTTTCAGTTTCTCTTGATTTTAAGTATTAGTCTAACATTTCATGTGTGTGGAGCGGGTCACTACAGCTTGACTTTTACATAAAGATTCATTGCTGACAGGTCATCTCATCTGTCACCTAAATTGTTCCCCACATGAAACAGATTGTTTTACTCAAGCAGCTGCATTGTAAAACCAGAAGCACAAGTGAATGGGAGGAAC
TTACAACCAAGATTTTGTTCTAGGACTGATCCTGTGGGTTACTATGGCACTATATCACACAAATCAGAAAAAAGAAAGTCATATAGGCTTGATTGACAGTTACCTTGGCAACGTGGTCATCAAACAACTAGCAAGAGAAAACACAGTGATTGTATATTATATACAGAGATACTGTTTATGGAAAACACTGTTATAACGAA
CATGTCGAACAGCAGCCTCTTCTGCATTTTGATTGGCTGATTCTATCGTACGGGGCGGGGCGAACAAACTGGGATTCCGCCTCGGCTCACAAAACAACCTATCACTCAAATCCAATGTCTTGCAACTGCAACTACACACACGCACGCACACACACACACACACACACACTGAGTCAACGAAAGCAACCTGCCTACTACTT
TTTGCACATGGATTACATATACTGTACCAATGATAGTAATGCACAGGCATAATTTATTGTCCACGTTACCCTTTCTTTATGTTTGCTTGGCAGTGCTGTCAATCTCCCTGGCACTGATGGGTCAGCTATTGAGTGTGAACCAAATCAGTCTCATTTACTCAATGGGAAGCTGACATACTTAGGTCCTCAAATGCCCACTT
GAGTCTCATTAAACCTTACCTTCACAAAGACGATCCCGCCCAAGAAACTTTAATATTGGTTAGAAAGGGCAAACACTTATCCCTGGTTTGATAACAAAAGTGTCAATCAGAAGCAAACAGTTCGGCCTCTCGAGGAATCGGTTGGCTTCATAATCTGTCAATAATCACTTGACCCGCCTCTTAAAGGCACAGCTCACCAC
CTCTGAAAATAAACAATTTAAGCACTAGGCAAGGTGAGGACGGAAATCACACCCATCTATGTAGGTGAGGAAAGAGCCTGAAAAGGAGGGGCCATCTGTCAGTCATGTGCATTGATGCATTAAGTTGACAAGGTGAAGTTTCATCAGTGTGGCGGATTCAGCTTTGCTTTAGCAGTCTTTCTCTCTTCATTCTCTGACAA
TCGTGCATCAGCATTAGTTCAGCAGATTAGGCTGTTGCTAAGAGACCTGTTGATGTCAGTCAGCTTTATCAGCGTTGGAGCTTCATTTTGACTGACATGTGTTTGCACAGACTCTTTGACGCAATATACTGATGATGGTTCAGTCTGGGACAATAGTGTGTGTATAGCACAAAAGAACACGCTGACACAAATCATCTTCA
GCTTGTGAATGCACAGGAGTTTGGGAGGGATTGGTACCATGCTGTGCTGTGTCTGTCTCTCCGTGGGCTGTGTTGTATGCAGGCCCATGCACAGCACCCTGTCAGTCAAGGTGGGGATCAGCTGTGGCCTGGGATGGGAGCATTAGCCCCCTGTGGTGCTCTCTCTCTCTCTCTCTCTTTCTGCTCCCCTCCCCGTCCTG
AAAATATTATACAGCAGCCGAATTTCTATTTAAAATCAGTTCATCAACAGTTTCAGTTCTGCAATTGACTCGACTGCAACTTCCTGAATATGATTGACAGTCCCGCGAAATCGAAAGCAACCAATCGAAAACAGGAATACGCACGTCCTTCATATTCAACTACCAATAAAAAACGTAGAGAGGCGGGACAACACGTACAC
CTGTCTTAGAGTAGCTATAAACCTGAAGTGTGCACTCAAAGGCCATGTGTTGCCACCTTCATGCCTTCATTCCAGAACAGAATTAGTGTCTTGACTGATTGCTGACATTTCACTCACATCTGCTTTAATATGTTAATATCTATGCTGACCTGCTATTCAATTCCATCTGACCTTTCACAAGCCGCAGTCTTAATTGAGAG
TAAAGGGGGGTGGTCTCACATGGGCTCCACCTCTGCCTGTCGCAGGCCTCTAAAGTGCCCGGGCCCTAAGTACTATGTCCTTCATTTCCCCCCACTAGTGTGTGCCTGTCAGTCAGCTCAACACGTCATCACCATTTCTTTTATTTTTGATTTCCTTCTACATTGAAAAAGCAGCAGCAGGTTAACTTGCAATCCGTGAG
CTTCGCCTGCTGATTGGTCAACATACGACATCGATGACACAAAAGTGGGCGGGCCGAAGCTCAGGAATCCACATAGAAAAAGTCAGGAGTGACAGATTGGCTGGAGTGGGTGACAGAAGTGCGGTCGGTCGAAGAAGTCAAGCAACCCCATTCTTAGTTGCCATCTAACAAAGTTGTTTTATAGACTTCACACGCCGTGT
AGACGATTATCTTTTACTGCCCCCCTTTACCCTTATAGCTATAGCCTGCCGGATGGAGCCACGGGAACATCAATCAAAATGCCAAAGAGGCTGGGTAAAATTAAGCCTCCAATTCTGGGCTGAGAGACCCAATTGGCTAGAGAAACCACGTCGAGTGTGTTCAGTGAAATCCACTGGAATTCCCTCTTCAGCACAGGGCA
ATTGTACAAGCTTGGTCTTGTTAAGGGGCGCGCGCCTCGGTCGGAAGTGCAAAGGGAAAGGCGCGCACACGCCTGGACTGACGATGAGAGGTCGCCTCGCTGTCAATCAAACGATGTACTGGCTGTCAACTCAGGATGACCAAGCCCACAAGTCCGCTGTGACCACACCCTCAAGTCCAAAATGAAGTCGATGGTGAAAC
AGTGTGTTTGCTTATCCATTTCCTTCCCTCCCTCCAATTAACATGTCCCTCACTCTGGGTTTGTTCTGCCGGTGTGTGTTGCTGTGACGCCTGTCCATCACCCTGAGTCTCTCTGAAAAGACACTTTAAAAGTGAGAACAATACTGCCACCTCTCAATCACTGCTGAGTGGTATTGGTACTCAAATGAGTGTTCTTCCCT
TGCCCCTTTAAATTCAGTGTCAGCTGATTTCTTGATCTCAGCTGGTAAAGAACAACAAAGTCACGCCCTGCAGACGCAGTAGTGTTTTTTAAAATGACAGGCAAAACAGCCAATCGATGCTACGTTTGCTTGTCAAATCAGGAAGCGTTCGCTTGAATGAACCAATAGTTTTCAGGGGTGGAGACTGACTGAGACTTTCG
CAGGCCCGATAGCACCGCCTCTCCTCCCACACTTCGCGCGATCTTATTGGATGCACCGGGGTTGAATTTACATATGCCATCGGATTGGTGAAAACGCACGTCCGTCATGAGACATCTGTACTCGCAGCAGTTCACATAGAGCGTGCTGGTGTGTGTCATCGTGGTGCAGAGAGGCAGCGATACGCGGTGAGTAATGCCGT
TGGCGGTGCTTCTCTTTCATTTCTTTCTGCTTTTGCATAGCAAATACCTTCTCCCATTCTCTCAGCTCAGGCTCATAAGTCTTTCTTTTGACAGACAGGTGTGATAGTGTGAACAAGCTGCCCCAGAGGGGGATAAAGAATGACCCCAAACTGTGAAGCTCCAGGGCTGTTCCACTGGGTGCTTTGCTTTGCTCATGTCA
AGGCTCTTCACCTTTAGAGTCGTTCACTGTTTATGCTTTAAAATGGCTGTGTTGTCAACTCTCCCCATCACACGTTTTTAATGGGCCATTCAAATGATTCATGTCAATCAAACATCTGCTAAACTGTCCGCATGTCACAGACGGCACCTGTTGACCTCTGAATGACCTCCACAGGTACGAACGCTGGCGTCCCCCGGGTC
AACAGAGCTAAAGGGTGGACGGACTATTCACTAGTAAAAAACTCTTGACGTTGCTAAAACGTCATCAAGCTGCGCCTTTGCGTCAGGAAAGCGATCAGTCATCAGTTCCGCCGTCAAAATGGACTCAAATAAGGACGAAGCGGACCGCTGCATCGAAATAGCGATCGCAGCGCTGCGGGATAATGAACAGGACAAAGCCA
TCCATTGGCGTGAATAAGATCACGTGATGACGTGTGCGCCCTCCTATTGGTCTTTACAAGTATCTGGTTGACAGCTGTCAGAGAGACCTAATAAAATAGATAGCTGTGTAAATATTGGCACATCAACAGTTGTCTGAAGTATTTTTGATTGATTGCAGTCCATTACATGCAGTTTCTTTCTATCTGTTTACATTTTGTGT
TTAACCAATATCCAGCACACAACATGAGCAAGAAACTATTTCTAGTTGTGAAACCTTGTCACTTGACGCCATGGATAGAGAGCACACAGACATTGCTGTCACTCAAATGACAGAAAAACTCGCCCTCCACTCCGAGTGCATTTCTATACATTAATAACGTGCTTTGTATTGTTAAATAACAATACAAACATGAAGCACTG
ACTAGGTTTTTGAGACACAGCCATGTAGTTCAAAACAAAAACAGCGCCGCCTGTGCGTCGATATGATCAACATGATTGGTCCGCAGTGACTGATTGACAGAACAGGACAGAACAAAGGAATGTAGGACATTAAACGCACATAAGGATATGTATAGTAATAATGAAATATACTATATCAATTGTCATCTTAATTGATATAT
GCGCAACCTCTTATCTTCCACTCCACTCTTTTCACTTCACCCTGCCGCTTCCTCGGGGAAAAGACGGTCAAAATAATGCTGCTTCTTGAGAAGACTGACAGCAGTGTAAACCAATCACACACGCCTCTGAGTACACGAGCCAATCAAAGAAGTTCGAGGGCGGGAATTGTCTACGGTTGCCCTGGGAAACGCTAGGTCCG
TCAAAATCCTTTCATTTTTAATTTTACCTTCATGGGTGCACTTTCCTTAATCGTCAGTGCATCATCCTGACACGCATTCGCTCAGGAGAGCCGAGAAGCCACTGTCACGGCGTTGATTAATGTGTGTATTTGTCGCCCTCCTTGTTTTCTCTTAATTACCCACAAATTAGAGGATAAAACAAAACCGCAGAGATAGCGCC
GGTTGCCTTTAAAATAGGATCCAAATCCCTCCCATTTTGAGGCCTGCTACAACATGACGTAGGATTGCGGTTTCCCCGCCCACCGAATTGATTGACAGCCACCAATTAATATGTCTCCTTAGTAACGCGTACAATCATATCAACAAGACAGGATGTGTGCAAAGCAACTGGGATTAAAAGATCTGTTCAGCTCTCTGTGA
GGCGAGTGTTGTCATGCTGTAAACAGTCACAAAGACATCTGGTCACTCCCTCCTTGCGCGCGCGAGAGCGGATAAACCGGAGCGCTCAGTGATTGACGGTGGGAGTGAAACTGCTCAGCTGAGGTTGAGCAGGAGACGCGAGGAAACCCTACTGCACACGGACCGTCCACTGGTACGGATGCGGGTTTTTTTACTTTATG
AATATTAATGCAAGACAAGTACATAGGATAGACCTACTTAACAGATGAATAGGCAACCTAAGACTTGTATATATTTACATGACTGTTGTTTACTTACCTGCCCTGTCAATCATCTTGTTGTCAAATATCCTCCACATTTCTTATATAATTGATTTCCGACCATATTGGAGATGAGGTGGCATGTTAATTGGCCATTTGCA
AGACAGATGGAGAAAATAAATGGAAGCAGTTGTTTTTACCCCCTTTGATTTCATCTGCTGTCTGTCTGTCTGACGCGCTGCGATGTGAGTGAGCTGTCACGCTGGGAATTCTGGGTATTGGAGTTTACGGTGCGATTAGCAAAAATAACTTTTAATGTTTTTCATAATGTCTATTTTTATATTATTAGTAATCAAAAATT
CTTATGCGGTTTAACACCTGCACATTTTCATGTTTGTAAAGGAATTTAAGTTCACGACGTTTTGACTTTTTTTAAGTCAGGTAATTGAATTTGATTGACAGCTAATAATTAACTGGGCAGTTGATTGGTGGACGACCCAAGAACTAACATTACCTAATACATTACACACCTTTCAATTTGGAAACCAATTCACTTTTTTC
CGCTTTGACGTTTTCACTGAAAGGCGCTGTTGCGCGCTGGGTGGTGCTGAAATCTAGTGCAGCTTCACGCGTGATTGGCAAACCTGACAGTGATTGACGTGTGTCCATGGCAACCAGGCAGCCAATCTGACAAGTCCAATAGAATATCGGCAGCAGGGGCTAAATGTTCTTTTATTTTGCTCTTCTGAAAACACCTTGCT
CTCAGTCCGATAGTTTGGAGGGACGCACATGATTGGCTGCTCGGAATTTCAAAAGGGGCGGGGCGATCTTAGCTTCAAGGCGAATCCATTGAAATAAAGCTGTCAATCAGCCGTGACGCGCTGCCGCGGCTCACCTGCGCTATAGGTGAGATCTCATTCGAGGCTTTTGTCCGCTGCTGAGTGTTTACTCTGGGCTTAAC
ACATCCTGATTAACAATGCAGGAATTTACCAGTGCCCTTACACCAAATCAGAAGACGGCTTCGAGATGCAGTTTGCTGTCAATCATCTGGGTCACTTCCTGCTCACTAACCTCCTGCTGGACCTCCTCAAGTGCTCTGCCCCAAGCCGCATCATCGTGGTTTCCTCCAAGCTCTACAAGTATGGCGAAATAAACTTTGAT
ACACGCCAACAGCTCTGGCTCTACTCCCACATCACGCAATGGAGTGACAGCCGAGTCGTCTGTAAACCCCTCCTCCTCAAAGGAGCACGGAGGCCTGCCAATCATAGTGCCCTTAATCCCGCCCCCTCTCATAAAAGCACCAGCAGGTAAGAATCACAGCCACGTTATCTGAGCATCAAACCTGCACACAGAAACTGTAC
TTGACAAGACAGCAAGCAAGCCAAAAACACATATGCCGTAGATAGGACAGAGATGGAAATTTCCAACACCACAAAAAAAGCACCGCATCTCTCACGTCAGTCATTGGCCAAACCACGCCCGTATAAAACAAACCCACGCGAGCGGAGCTTCTGATTGGCTGCGGTGAAGGTGTGTCATCAGGTGTGACGCAGGAGTGCTG
GTCAGACTAGAGAGCAGCGCCTTGAACAGCGCTTCCCATCAGCTGTCTCTCTGTGGCCATGAGAGAGCCGAGTCATGTGACTCAATCAGCTGATCCACGAGCTGTCAGTTCAAGGGTCAAAACATAAGAAACTAAATTAGGCTATATTGCGATGAAATGTGTGCCTCGATAGATTTAGATTCCAGTTAAGTATTATTTAT
GCGTTACGCCATTTCGGTCCCGTGTGCTGCTACTGCGGCGCTGCTCTTCCGGCGCACACCCGTGCACATCGATATCTTTGCTCTTATTGGACAGCCGAGCCATCACTCACACAAACAACAACCGCCCTCTTGGACGAGGGTAAAATTGAAGAGAACAAATTGTTTTTAACCACTCTTATGCTCTCTCAGGTTCATTTAAT
CTGTCTGATCTATAATTTATAAGGAGGCCCCGCCCTTTCCAGCGATTGGCTGAGGCAGGCGTTCTACTACAGCTGATGCCTTGCCAATGGCGTATTGAGCTGTCAATCAAAGCCGTTCAGACTGCGAGTAGTTGACTGATATAGTGAGAGCAGCGCGCTGGAGGAGCGAGTGGATGTATGCGTGTGACTTTCATCTCATC
CGATGTCTGTGTGGAGTCGTGGCACTTTCTCGCGCTGGCATTACGCCGGTCAGTGGCCCACATTCCGTCCATTCAGGAGACAGCTGATTGGCTAGAGTAGAGTCAGTCAAACTGCTGTCAGCCAATAGGACTTTGCAATTCCAAAAGAAGGCTGGTCTTTAAGACTCTTCTGGGAGTTGTAGTCTTTTGCTCGGTTTTGA
AACCCCCTCCCCATTTCCTGTTTTAATCACAAATGCTGTTAAATGTCTTAACACAACCGCAAATTCTTCTTACCTGTGTTGCTGCATTTTGAAGACATGTCACTCATTTTCAACGGGGGAAAGTGTAACGGTCAATATGGCGAATGAAGCCCCGCCTTCTTGCGTGCAGGAGCCAATCATCGATCGCTATAGGATTCTTC
TGCATGAAAGACCTGCGAATGACAGATTAACCTGCTGCTGCTGCTTCAATATGGTAGGAAATTAAATATGAAAGGATGATGTGTCGAGATGATTGACAGGCATTGACATGTAGCTAAGCAACATAAAGACCCATTAATGAGGAAGTAGTTTGTCCCAAAGCTTGCATACACTTTACAAAAGAGTACATACTTTTAGGACG
GGTTGACAATAGACATGTCTAACTTGAGAATGGACACACAACACCATGATTGGCTCATGCTTGATGAAGCCATGTAGACTCAAGTGGGCTGACACATGCAGGAGGAGGGGGGAGGTGAGTTCTCTGGTACATGAGTAAGTTCACACAAAAGGATCAGGGGAGAGTTAATAGCTGTTGATAGCCGACAGCTGGAGTGGTCA
TCGCTGCCAAGTTTGTCTCTGTTATCCGGATGGGCTGGTTTGCCCCATCTAGGCTTCCGTTCCGTCAGAGAAACTGGGCTGGCAGAGTTGATTGACAGACCAAAGGCGACATTTTCATTGGACAATGACTATAAGAGGCGTGGCCTATATGATGTATATGTTGATAACGCTTTGATGATTGGATAACTCGGTGTGTTTGT
AATGCAAGAATCAACTCTCGTCAGGCGGGGCGATTATACGAATCGACCAATAGCATCGCACGTCAATCTGCGCTTTTGTACAGGATATACATTTGACAGACATCCAAACCAGCCAATAGGGTAAGCCGTTGACGCAGACGGTTTATGAAGATAAATAACCTCATTTAACCCTTTTACTTGTTGAAAACAAGTGTAGATTT
ATGATATAAACCCAACAAGTCTCTTTTCCCTGTGATTTTGAGGCCCACCGCAACGTGACATAGGAGTCTGGTTTTCCCCGCCCATTGCATTGATTGACAGGCGCCATCTTTCTATAATAACATGTATACAATACACATGTCCACAGAACATTTTTTTGCAAATAAACTGGCATTAAAATTTATTACAATTCTCTTTGATT
CCCGCACCCTCATCCGCTCCTGAGCCTGCACTCGCCCCCTCCCAGCACATGATTCCAGTGGTTTACCGTCTTGACGAATCCCCGGCTCTTGTGAGTTGAGTGGCAGAAATGCGCATCAATCCCATCTCGCCTCTTTATAAGACCCGCCCACTAAATCTCTGTCACAGCAAATGCGGGGAATGTTTCAGCACCGCGGGACC
ACAGCGAGCTCAACAAATCTTTTAATCATAGTTGTTTTGGGCATGTCCTGTCTAGTTGATATGATTATACACGTTACTACAGAGACATGTTAATACGTGGCTGTCAATCAATCCAGTGGGCGGGGAAGCCACACTCCTATGTCATGTTGCGGTGCATGGGGCTTCAAAATGGGCAGGATTTGGATCCTATTTTAACATCA
AGTAACGGTGAAAAAAAAGGAGGACGCCGCAGGGCGTCTGATTGGCTAGTACGCACAGCTTTAAAGCCCGCCTACTAGACACTGTGATTGGCTATTATCGCTGTCTGTTATAGATTTGGTGTAAGGGGTATCTGCATGGTCTCAGTTTAAAGGGGAGCTATATTTGTTGCATAAAACTTAAGTACATTATGCAAGTGTGT
TTATTGTTGATTAAATTTGATCGAGCTTTACAGATCTTTTAATCCCAGTTGCTTTGCTTGTTGATATGAATATATGCATTACTACCAAGACATGCTAATACGTGGCTGTCAATCAATTCAGTGGGTGGGGAAACCGCACTCCTACATCACATTGCGGTGGGCATAAAGATGGGAGGGATTTTGATCCTAAAGTCAGGAAA
TGAAAGCGAACCGCTCCAAGAGCAAAGAGCAACAATGTAACAATTTTAATCTCTGTTTCGGAACAACTGAATCGATTCACAGGTGTGAAAGCACCCTTATACTACAGTTTAATCGTAAGTTATAGGAATAGGAATATTAGAGGTAGGTCATTTATATATGATCATCAGGCCTAGATTCATTTGATCAAATCCAGTGACAA
TGTGCTTAGAGTGTTTATTTTAGTGCTTTGTGACATAAGCTGCTGAAAATCAGTTTCCGAAGTTTAAGAATTGAGTCTGAAGCGTGATTTGACTGACATGAAAAGTAGCCAATCACAGTCCACCTTTTCTAGTCGCGTGAAACGTAAGGGCGGGACAAAGGCTTTCTGTGTTGCAGAGACAGAAAAAAAACAACTTAAAA
AACACGGACGCGTTCTACCATGCTGGGCCGGGTTCGGGCCTACAGCGCCACGCCATTGGTCAGTTTGAAGAATCCAGAAGACGTGATTGGGCGATAATACTGTCAATCACCAAGCAAGGGAGGGTGGATAACTCCAAGGCTACCCTTTACGATGAATAGAGAAGTTGGGTTGAGGTGTGTGCGAGCAGGAAAGAGAGTCA
GAACTCTGATAACCGTGGGTGTGAATGAAAACAACGCAGCTCATTGAAGCAAACGCATCCCGCCCTATTCTGCTTTACTATTGGCTAAAAGTCACGTCAGTCTCACGTACGCGCGCTCTCATTGGTCGCCCCAGCGCGTTTTTTGATGACGTAGCCGCTTGACCTTCTTGTACTACAATACGATTGGACAGTCCGCGAGT
GGCCGATTAAAGATGAATGTTTAAGACATTACAGAATAGTGGAGGTGTTAAAAAGGCCAGGTATATCTGGCGTTCTGATTTGATGTTGTTTGATTGACAGCTGGGTCTGGCCCGCCCCGAAGACGCATATAATTTCCGTTCCTGTAGCCGGACATTGCAGTTCAATACATTCTGGCTAACAGCTCGATGCAGTGGCTTAT
CGTCACAAGTTTTCAAAACAGCGCTATGAATGCAACACACTGTGATTAGTGTTCACATATCAGCGCACTACACACTGAACACCAGACTCACTCAGCACTGACAGCCCATCACAACACACGCGCGCTTGAAGCTCTCTTGTGGATCCGGGAGGAACTCTAATGCATTTCTCTGGACGTAGGTGGCATTTTTTTTCCTTGTT
CTTGTAAGTCCACATGCAGTGACAGCTGGACGCTTAAATCTGGGGTCTCTTTAAATACTCGCCGCTAAACCGGGCTGTGGGTGTGGTTTGTTTCATAACGTCAATCACACACAAGGCGTGACTAAGCAATTTCAACAACTTCAGTAACAGTAAAACAAAGCGGTATTGAAAACCTATTTGTTTCGAAAATTCGTTTCGTA
CCTAAAACACTACCGTGATTTGCATATTATTCCATTATAAGCTTCACAACAAATCCCCAATTTTGCCTGGCAATCATAAGCTTCACAACATGTCACAGTGAATTTGACGGCTGTTCCGCCCGAAAAACTACAATTCCCACAATCCCTCGGTGCATCAGCCATGCGCCGCAGTCAATCAGCTGTTGAGGCGACTGCAGAAG
TAAAACATATAAATGACTCATTCTTGAAAAAAATGCATTAGAGCTGTGTGCATGAGCACATTTTAATGTAGGCTGTGAACGGGTTTGGACTGTATAAAGCTGTCAATCAAAATGTACCTGTCGGACTCGGGACCTATCGGGTATAACTGCTGTTCCGCGGGAGCCGGCCAGATTTCTTACGGTGTGGGAGTAAATTTCTG
AAAATTGTTCTTGGTTATTAAATATACATTTTAACATACCTTTCAGCTTGATTCGCTTCGAGCGTTTGATCACGTATCCTCATTATTATTAATCACCTATGCATTTACTTGATTATGATTGGCAGACAAACGGAGCAGCCTTAACCAAAGTCAGCCAATCAGCAAAGAGAAGGGGTGTGATTTCTGAATATAGGCGTGGC
CTGTCTCATAAATTCCTGAGAAGATAACATTTTGTGGATACTTTGCACTGGCTATAAAATCCCATAAGACATTGCCATTAGCGCAGCGATGACATGAGGCATGCGACAGCTGATGGATGGATGTTAAAGAGCGACACACAGCAGCAGAAAACGAGAACGCTGAGAAAGAGAAAAAGAGTTAAAGAAACACAAAGAGAGAG
GTTGGACGGTGTCGACCAATTTGGCATTGTACGATGTCTAACGTGAAACGTTGCGATGGACGATAAGTTACACACAAATTATCACCTGTCAATCACTTTTTCCGCAGGAATCTGGCATGAATAGGTAGAGTGATGTGCTGTGACACCTTACCTGACAGATTCAAAAGACTGAAGGGTCGTTAGATAGAGACAAGATTAAT
GTTCATGATCCAAAAAAAAGCGTCTTACTTTAGTGATGGAGCTTCCCTCTTTACACGCGGCGGCTGCAGCCTCGTTTGTCACCCCTTGGTCGGTCATTTTTAGGTGTGTTTCGGCCTAATGGTCACCTGGCGGCTGACAGACAGTCCGACGGAAAGACACCTCGCGGAGGGGCGGGGCTACTCAGAGCAGCGTCAGTGGT
AGGTAAAGTATATACTTTTGAGTGTGTAACAGAAGAGTATGCAAACTTTGGGACATGCTACTTCCCTGTTAACAGATCATTACGTTGCTTAGTTATGTCCCTTGTCAATCATCTTGACACATCATCCACACTTCTTTCATATTTAATGACCTACCTTATTGGAGAAGCAGCGGCAGGATAATCTGCCATTCACAAGTCTT
GTCGTCATTATATGTCTGATATTCAGAAACAAGAGGTTTCTGCGCAAGTAATAAGGATCTTGCGCCACATCAAACCTTGGATGTGCAGCATTTTGCAATCCATGCCAATCATTCCACTTCTGCAACAGCCACCACACTCAAACACATGGTCAAGATGTTAAATTAAAACATTTGTGGCGTTTTGACAAACCTTTGCGTGA
GAGGCGAACTACAGTAAACCGTGATATTAATACACGGTGAGGCTGTGGAAGAACATTCTGGAACAGAAGTAGGTCAGGTGATAAAGTCTCCGCCCCTCCTGTCAATCAAGTTACACAACAGACCAGTCTAGAACATTCCAGAAGCACCAACTGAAAACGATGTAATCATTAACCAGCATTATAAAATAACGCTGTAACAA
TGGTACCGCGACTAAACAGCCCTCTGCTTATTGGCTGTTTGTCTTGTCACTCCACATGACAGCTGACATGCAAGATTCTTATTGGCTGAGCGACCTGTCAGTCACACCTGTCTAGGCCCGTGTCTGTGCGTCTGCGCCGACAGAAGGAGGAGGGTCTTTCACTCAGTCTTTTTATTTATTTCTTTGTTTCCAGCTGAAAA
CCCCGCCATACATGACTGATAGCCCAGCCATAAAAGACTGATGGCCCAACAGTAAATGACTGATAGACCCACCTTAAATTAGTAATAGCCTCACCCTAAATGACTGACAGCCCCACCCTAAATTATTGATATAACCTTACCCTATAAAGGACTGATAACCCTGCCCAAAATTACTGATAGCCCTGTCCTAAATGACCTAT
ACATCACTCTCTGGAGATCTTTGCGCGTAAAAGCGGTATCGATCCGCAAGTACAGCGTGTACTTACATCAAGTTTTAATGCGTATGAGATGATTGACAGGTCCTCTGCAGTATTTACTCGAGCTTATACAGTAAGAGGTGAGCAATGCGGGGTTTGGTGCTGTAAATGTTCGGATTTAAAGCACTCGTTTCTGATCGTAC
TCAGTTAAGCTAATGGATTTGAGCATGAGAACAGTCTCTTAAGTGGAGGCCTGATGTCCTGCTGTTATGCTAATGCTAATGCTGCGTTATTTGAGTGACACTGCAGTGTTTTTCCACCTCTGCAGTCAGTCACGTGAGCCGCCTGCTGTTCGCTGCCCTATTGACAGCAACTTATGATTTATGCCAGACAATTGTTTGGT
GTGTACGTGACTGTGTTTACTAATTGTGTGAAGTGAATTAATCTTACCTTTCCATGACTCCTGCACTAACTCCACCCCCTCCGGGATAATGATTGACAGAGCAGTGCCACATAGAAGCCCCGCCCCCAGGACACTAATCAACTGAAGTTTCTCCTGTAAGGGTGGAGAAATTATCTTAAAATAACTGTAATTTTCTTTTC
AACTTTCTTCCATGTCACATGTTGATGACAAGTACGTTTTAGTATCTTATTTCTAATCTGTTGCTGCGTGAAGCTTTCGGTCAGGTGACTGATGGAGTGACGTGTCAGGTCGCGCGCACAGGTGTGTGTCCGCGCGCGCTTGTCCGTGAGACAGTAAACATGGCCGCCGATAGCAGCCGGTGGACGCGGAACAGCAGCCG
TGGGTCATTGTAACAACGCGACGGCGGAGAGATCGCTGGTTGGCTCCGCTCGCAATCTGGGCGGGTCCATTAGACTTCTGCAAGATCCTCGCAGCCATTTTCACGAAAATGTTGCGGGCGCCATGTCTGTGGAAGATCCCGAAAAAGCCTTCGATTATAAACACAATATTCTGCGTCTGCAGTCTCGCACCAGGGCACCT
TAAATTAACCCAACCCCCATCCCTTCATCCCCACGCCCTCTGCCAGAAACCCCGCCCACCACAGACATGCCAGTAGTGTCAGTACAAAATGATTGACAGACAGTGCGCGTTTCTGATTGGCTAAAACAAAGACGGGCCGCTCCCCTCCTGGCTGTGACAGAGAGACAGTTGTGATTCGTAAAGACAGCCATTCATTGATA
GCTGTGAGTCGAATTGGAGTTAAATTGTCGTCCTTGGCTAACTGGCTAATGCTAGCGAGCTGGCTGACGGTGGAGAAAAAAACTGAAAGCGGAAGAGTGACGTGCTGGATTACCGAGGCGGAAGTGACAGAGCGCAGATTTTCCTTCTGGAAGGTGGGTGGGGCATCACTGTTTTACTTTATACTTTATTTGACTATTTT
AACATCTATTCACAGAGAGTTGAACAGATTTTAATCCCAGTGTATTTGCACATAAATATTATGTGGACGAGTATACCTGTTATTATGGAGACATGGCACCTGTCAATCAATTCAGTGGGCGGGGAAACTACAGATGCACGTCACGTTGTGGTGGGCCTCAACATAGGAGGGATTTGGGTCCTACTTTAACATCAGGAAAT
ATATACACAAGCAATTTAGAAGGAAAAAAATGACATGCAAAACAGTACAGGAAATAACGCCCATCAAACAGAACTATAAGCAGCTATTGGTCGAGCGTCCTGTCAATCAAATATGTAACCTCTAAGGACGCTCCTTCTCGAATGACGTCAATCGTGTCCCCCCTGTAAAGGAGGAGCTTCGGCATTTACGTCGCTGTAGG
GTTTGCCATCTCCAGGTAGGAGGAAAGTCCTTACCCCAGGTGGAGGAGTATGTCGGGCTTTTGTTGATGAGTGAGGGAAGGATGGTGCGTGAGATTGACAGGCGGATTGGTGCAGTGGCAGCAGTACTGCGGTTGATGTACCGATCTGTTGTGGTGAAGAAGGAGCTGAGCCGAAAGGCAAAGCTCTCGATTTACCGGTC
GACTGTCCTCTCGAAGAACACCTGTCCCGCTCTTCCTCAACTCCCTCTTCATTCATTGGTCAAAGTCCAGCGGGTCTCCGCTGTGATTGGTCGATCCTCACGTCAATCATTTCCTTGACTTTCCCCTGACAGAGCGTCACATACAGCAGTGAGTGTCAGCTGGAGCGCGCTCGAGGACGGCTGAAACTTTCTTAAACTGA
AAAGCCGATCTGTGACTGTGACATTTGGGCTCAGTTCAGCCGGAGGTTTTCCACAGTCACACACAAACACACACGCGCTCTACACTCGTCACAATGGGACTGACAAGCGACCCGAACTTCCAGAATCTGGAGAAATGGTACAAATCCAACGCCGCCAATCTCAACATGAGGCAGATGTTCGAGGAGGATAAAACCCGATT
AGTGAGCTGAAAACGATGCTAGTTTGTGAAGTAACCCCCAAAACTGCAACCTGTCAGCTTCCACTCAGAGTTTGATTCCCGGTGTTCCTGATGATTGACAGGTTAAACTCCAACGGTTACTGCATAACGAACATGCCAATATAACTGCTACTGTACTGATTCTACTGTATAGATCTTAGATAAAGCTAATGGATAATGAG
CTGATCTCCGCGGTGTCCGTCCTCTGTAATGTCCGCTCAGGTGCGCATCAGTGTCAGGGAGCTCAGGCCATTAGAGCCGCTCTCTGACTGACACCCCCGTGATGATCAATACCGCATCCTCGCCTCCTGATTGGCTGAGCGCATCATCCATAGGAAGGCCCACCTCGAGAGCGTAGTGTAACATTTCCTTCCACGATATT
AACGTCTACTCCTCACAGAAACGTAAAACGTAATAACATTACAGGACTTTTATTGTGTGGCGCCATGTCACTTCCTGTACTCCGCGATCTCTATGGTGACTGGCTGATTGACGGCTGAGAGAGACGCGTCCAGCTCCGCTCATGTTCGTTTATTTAAGTTAGTTTAGTTTGATTAATTGGTGTAGTTAATTAAGTTTACA
CTGTGGCGATCCCTGATTAATAAAGGGACCAAGCCGAAGAAAATGAATGAATAATGTGAGTATACGCGTATCCGCAGCTGTGGGCGGGATCTAAATGATTGACGGGATTCCGTCTAATAAGCGTTCGCTAGTGTGAGCCAATGACCGAGGAACTGGTGTTGCTCGGACCAATGAAACAGCAGCTGGTATTCCGTTTGAAT
TAGTCTCCATCAGCCCGAGCGCTTTATTCCGCGTTTTGACGGTTTTCACGCTCGCTTTGAACAGCAGTGTAATATCGGCCGCCATGACTGACACGTCGCGCTCTGACGTCATTCACCGGCGACGAAACTACCGCCTGTCATCAGCAGTGCCCTACACTAGACTGCACCCTACACAGTGCACACTACAGGGTACACACTCC
TACTCGATCAGCAGCAGCGCCCTTCACTCCTGCGATAAACCTGACAGGGGGCGTGTTCTAGCGCGCATCTGACCAATAGTCGGCCGAGATGGAGTGATTGACAGATAGAGGGCGGAGCTCAGCTTATATAGGCGGCTCTGCGCTCAGGGCTGAAACGGTAGAGCAGAGGTGAGCGCGCACAGAACTCTTACCTGTCCATT
TTTTGTTCAAATGAAATGATCCTATTGAACACGTGATTCGGAAATGCCTGCACTCATCATCATTCAGTATGCTTCAGACATGCTGCGGTGTGATTGACAGCAGAGCAGAGTTCAGCAGAGAGCCCGCGCCGGTATGAAGAGCTGATGATCAAAAGTCTGACTATAGAGATCCAGCACGAGTCAAACGCGTCTCTTCACGC
GCTCTGCTGCTATTGGCCTCCTGCGTGCGGCCACGCCTCTCTTTGGCTCCGCGTTCTATTGTAAAGTCATCGAGCAGGGCTGTGATTGGACGAGGGAGACGTCAATCATGGCTCAGACGGACTGTTATAAGAGAGTTGCGCTCCAGGTATTGAATGTACCGTTATGTGCCCATAATAACACCGACTGCTCATTTATATGC
TGCGGAGAGCTCGGATTGCGGGCGTCTCGGCTTTAAAAGCGGGCGTCTCCTCCGCATCAGCATCTGGAGGACAGAACAGCCGCGCTGGTGAGTGACAGTCTCCTAACAGATGACGTCATGCTCTTATAAACGCACACCTTTGATGGTTTGATGCATGCTGGGCGATGCAACTTTATTATAATGAGATGTGAGTTTGCGAG
GAGTTTAAAGAGGTTCTGAAAAGCGAAGAGGTGCGTTTATTTCACACACACACATACACACACAAACACACACACGTGCATTTCACCTGACAGCTGTCAATCATCTTTCTGACGCACACACGTGCAATAATTATGTCAGATGATGGACTGGTCAGTTGTGAATCACACACACACACACACGGTTCTGCAGTGGTGACTCG
TAATTAACTATTTTAAAATTTGCATTCGTTTCTTGGGATTTGAGCAGGTTTCATGAGCTCATCATGCATGACCTCATAGTCCGAGAAACCTTCACACGTCAGTCAGTCTTCAGCCCAGTGTGACGTCACGCGCGGCGCATTACATAATGCAGCGAATGATCAGAGGCAGAGCAGATGGAGTTTGGACATCATCAGGTACA
TGTTGTAACCTGCGTGAGATGTTAGTAAACAGAAGGAAACGCTGTCAGCAACTGTCGTGGCTTCCTCGAGCGCGCAGACTGGGCGTGGTCCCAATGTGAGTGACAGCTGATTGATCCAATAGCAGGCGTAGCTACTCTTGGTGCTTACGGTTTTACCAATCAAACATGAGCGGGCGGGATGTGTTGAGTTTGATGGACAG
GGAGAGCAGCTTTACAGCGCAGAGTCACGTTCAAACAATGACACGCTTTCAGAAGTGGGAACTATCTCGCCATGGAAACTTGAGAACTTTGCTCATGAATATTAATTAGGAGGCTTTGACAGACATGCACCCAGCAGTTCAATCTGAGGCGAATTGAGGACTTTCTTATTAATAATAGACTGCAGCAAAGTATTATTTTT
GACAGTGCGCTTTATTGCCATGCTAATGCCTGTTATAGTCAAGCATTGTGCTGAAGCTGATTGGAACCATTAAGATGCCAAAAGGGCTGTTTAGTGTGACTGACAGTGAACTGTCCAATTAGATGCTCCTCGGGGGAGGGGCCAGTCGTCGGTGGCCAATAGGGATAGGATTCTCTCGTTCACTGCGCATCGGTTTCCAT
GCGAGTTGTACTATGGAGAAGGGATTGAACATGAATATTAATGACGCAGCATGCCGTCCGCTGATTTGATTGGCGGACAAAAGAGACGCTCGCGCGTAGGTTGCTTTCTACTGGCGAATTAGCGAATGAGATTTGTCTCATTAATATCAATCAGTCACTTGACTGTAAGCTAGCGGAAGGTTACCAGGCAACGTCAGCAT
ATACATTCTATTAAAGTGTATCTATTCTTGAAATCGTCCATTTTCAGAACATTGTCCTCACTGACCGACAGAACATCTGAAAATCTGTTGATGTTTGAGTGACAGATTTTTGTTTTCCTGTTTGCGAGAACTGAAGCGCCTAATTACAGTCGTTAGCCTACATAAGAGTTACTATCCCCTCTTGTGACGCTTGAATTTTT
GTTAGTTGGGTTTAGGGAAGCAAGCAGGCGTGCTGGTCAATCGGTAAAAATGGTTGGGTTTAGGGAAGGAGGAGGAGGGTGGGTCGGCCGATTGGCCAGTCGCCCAGTCAATCATTCAGTTAGTCAGTCAGACAGACGGTCACTAAATAGCGGCCTCCGGTGGGTTTACGCGAAAACGCGCTTGCGAGAGACGTTCGAGA
ACCCTTTTACAAACCAAGTCTGTCGACGCCGTTATAAAGACGCCAATCACTCTGCCTATTCACGCCTATTCACAAGTTCCGCGAAAAAAAGTGATTGACAGGTGGTAATTTTGTGTGTAACTTATCTTTATTCATTTATGGTTTGGTTATGGGTAGGCCCACACAGAATCTGCGCGCGCAGAATTCCGCAGATTTTTAGC
ACAGTGTTATGAAACATGCTGGATGAAGAGTAAAACCCCGCTTGCCTCTTGTATTCTGCGCAGCTCCTGTGAAACAGAGACGTCGGCGGATGATTCTTGACAGATGTCAGTCATCTTTATCTCCAGCTCGTGAAGCCTGCTCTCCATCTGATGCGTTTTAAAAGCCATGAGAAAACACACCGCTATTGAGCTCAGCGATA
AAAGGCTTCTTCCCCCACTCGACACGAAGGTTCAGAAGAAGCGCGTTAGGGGGGAGGATTTCTGTGACGTTTACAAGACGCGTTTGATTGGCTTATAAAATGATAGGCGTTCAAAGTTATCCAATTAAATTCGCCGTTACTGAAACTCTTTTATCTTCCAGCCAGTAATATAAAACCAACCGCTTGTCGGCGCAATAAGG
CAGCAGCAGCAGTATGGAGGTCGCTTTGGTGGAGGAGGAAGAGGAAGGGGGCGTGGAGGTTTGTACCATCTCTCCCTCTATCCTGTTTGGCTGTCTCGTCTGCCAGTCAAACTTTTGACGGTGTAAATCACTAGATAACCGCTTGTCAAAAATTAATCTGAATAGCCAAGCTCCCATAGTCACAATTTGTGATATTTGTA
CAGGTTATTACCTTGAAGCTCCCGCAGCTCACACAGGGACGCCCTCTAAAGGCGGAGGAGAGGCACTGCAGGCGCAATCGAACTCCCCAGTACAAGTGTCAGTCAAAAATGAAGATAGTCACGAAATAATCCTCCTCCTGTCGACCAAGCACAGTTTTAAACTTAAACAGTGCTTCAGTCGGCGACAGAACACTTGGTTA
CAACATAAAAACGGTGGACCAATTAGAGCGCTTTTCAGACCGACCGCACTTTGACGTATAGGAATGTGGTCTCCCCGCCCACCAATATTGATTGACAGGCGCGCATTACCATATCCTCAGTTTGTTGTTTAAAGCCCGCCATTTTCAGCATGTGAGTCAAAGCGATAACACTAGGAACACCCTTGCTCTATTTTTAGATG
ATTAACTTACACATATATAAATAAAACTATAACATGTAGATATAAATATTTAATCATAAAATTGCATTACGTACACGGTGAAACCAGAGAAGGCTAGCACACGTGACCTGCCATTCTCCAATCATCATCTGTACACGCGCTCGCGGCCTGGGTCACCTCATGTTCACCCCTTAATGAGTGTGACGTCAAATTGATGGACC
AAAATCACAGAGAGTTTTAACAAATATTTAAATCCCATTTTGTTTGCCCCCCCAAAAATTCTGTGAACCATTGTAGACATGTTATTATAGAAACAGGGTGCCTGTCAATCAGTTCAGTTGGCGGGGAAAACCGCACTCCTACTTCAAGTCGCGGTAGGCCTCAAGATCACTGGGATTTTTCTATTTTAACATCAGGAAAT
GCATTTTCATGTCACTTTTACTACGAAAGCACATTTTAAAATCTGCAGAATCAGTTTCCTTTTACATAAAACGTGATCAGTGTCGAGTTGGCAACATGACTGACAGGCGTCAGTGCTGAAGTGTGTGGAATCGCATCACAACTGACCCCACTCATGTGTGAACGCTCTTTTTTCTTTACATAAAGTGTCTTTATCTTATA
ATAAAATGTAAACAAAAGACTGTGGGCGCCACTGCGCTTTAGCTCACCGCTCAAATCCCCGCCTACTCCGTCACGTCACGGACCCTCGCGCCCAGCGTCAAATCAACTTCGCCAGTTGTGAGGGGCAGGAGGTTCAGCGACCGCGTGTGCTTCAGTTTGACTGGGGAAAAATAACGACAATCTGGAACCTTTCAACGACT
AGTAAAACCACATAAAACAAATCAAAAATACAATGGATATGGAGAGTTCAGCGGCTAATCGGCTCAGGTGAAGTGACTCTGACCACAAGACCTAGCTGTCACTCAAGTGGCCACGCCCTTAATTATGCAGACGTAACCTCTTAAGGCCCAAGCTGTTTTTTACATGCACTTTTTAAATTTTCTTTGCTATTTAGGCTTAT
TTTCAGTCGACCTTGTTGTACTGTCGACATTTATCAGCGATACCGGCTTAGATCTTCTTCATGCTTTGCTCTCAGTTCTCAACGCTGATTGGTCCAAACAGACGTCTATCACGCGTAGCCACTCCCCTCATCCCATTCAGTCCCTTTGCTGTAATGTTCCTCTGTGTTTACTACTGTATTTAGTGAATCGAACTGCGCAC
CGCATTTAAGATCACAGCCAATCACAAGGCTGCGTCCCGCCCCGTGACCCTCTCTTATTGGGTGTACGCTTTAATGTTGCAGCCTCATAGGTTGGCAAGCATGTCAGTCAAATTTTGTCCCAACCTTCTGAAGGCAATCGGATTATGGCGCACACATGAGACGAACAGATAATCCTACACGTATAATATGCTGTTCAGTG
AACAAAACATATAATAAAACAATGTATGTGCCGAGTTCAGCGGCTAATCAGTCGGAATCAGCTGAGGTAAAGTGACAGTGACCAGCGAGACCTAGCTGTCACTCAAGTGGCCACGCCCTTAATTATGCAGACTTAATTTACCTTAATATAAATGAAATAGATGAGTTATAAATAAATTCACCCCCCTGACAGTTGTCATG
CTTGGTTTGTTTATGTTAGCCCTTATCAGTGCGTGTCTTCCGTCCTGTTACCGGCTGTTGTTACGCGCTAATAGGAGACGGGCTCCGTGATGACGCCATCTGTCAATCAAAAATACCGCGGCGCCCGAAATCACCTCAGTCACTCCCCTCGCTCCGAACTGCTTTCTTTTTTGTGTAATTGTTGATGTATTGTCATTTGT
AGCGAACAGAACAGACCTTTTATTCCCGGTTGCTTTGCGTATTTCTGTCTGGTCTTGTTACATATTCACGCGACTACCGGAACATGTTAATGCGCGCAGCTGTCAATCAATTCGGTAGGCGGGGGGATCGCACACCTACGTAATGGTGCGATCGATTTGAAAACAGCTCCAATTGGCCGACCCTTTTTTTTGTAGTTAAA
CTGCGCTGTCTCTATTGTTTTCCAGTGTTCAGGCAGTTGTTGGTCGCCATCTTGTAACTATTTTTTTCTCTTTTTTTTCCTGTTTTATCCACGCGCTGTGAGTGACATTTCAGTCAGGCAATCACAAACTCTCACTGCTAACTCCGAGCACTCGAGCCTTCTTCAGCAGATGTGATACTGTTATTTGAAGTCACACGTTAT
CCAGATCCGCAGGCGCCGCCTCTCGGTGTATTTGATTGGGTACTGTATTGATAGTGGACGCGCCTTTTAGAGATTGCGCGATGGTGATTGTCCAGATTCTCTGTCTGTCACAAACAGTAGTGTCCGCCTCCAACCTGCACCTCGTGGACACCGTTGATTGGCCGTCAAGGACACGGAAATAGACTCTTATTGGAGACATC
ATACCCACTGCAGCTGAACATCTGTGCTCATCAAAGCACCGCGCATCACAGATCAAACCCACTGACCGACTGCCTGCCTGCCTGACATCATCATGACTGACAGCCGCGAGAGATGACAGAGGATCGCCGCTAATCATGTGTGTTCTTCCAGCCCGGATCTACACCGTTTACAAAGCATCACGAGGACAGATGTCAGTGGT
TCCTGGACGCTCTGACGTCATGTATTTTCGCGCGACACTTTTTAATACACGCGCTGATTGCCGTAAACTTCTGTAGATGACAGACAGCCGCCGCGCGCGCCCTGTTGCGCACGCACTTCAATTCAAGGCGAATTTATGTCCATGTATTCTTCAGGTAGCAAATAACACGCATGGTGAAATTGCGAACAGCACCTAAATAT
CAATGTGGGCAGTACTGTCTCCCTTCCCCCATCATTTCTCAGTTGAGATTGATGACAAAAGAACGTTAGTGCACTCACTTTAAAACTAATCACCAGCTGCCAATCTTACACAGGAGCCTGAAGCCCCCAGTGGCCCTTGGCAGTAAATAACACATTCTGTCTGACTCCCACTTTCTTGTCCCATGGCCAATTTAATTCTT
GTTGTACCCCTGGAGTGCTAGGACGTCCCAAAGGGGTCCCCATTGACTTAACATTGCCTATTGACTCCCATTGATTACATTGACTCCCATTATAAATGTCATGTCAATCACATTACATAGCAGTGTCATACACACTTAAGGGGTGGCCTTATTTGACTCAAGCAACCAACCAGCGTCCCAATATGATAATGGAGCTCTCA
GCCTTTTGCTGTCTTTGAGATGCATAGCGAGTCAACCCCATCCTGACATACACACTTCCATTCAGTGCCATTCAGTGCTAGATGTGATTGATTGGGAAGTGCTGCATGAGAGCAGAGCCGTTCAATGCACACCACTCTTTTGTCATTCATAGGGTTCCTGCCTACCCAGAGAGAGCATGTCATGTAATCAGATTAAGAGA
TGGGTCAGCCCAATGTCAATAAAGAAAAGAACCAATGGGCTGCAGATTAGTCACATGGAGGCTCTGTCCGGAAAAGAAACATCTTACTTTCAGAGCGTGACAGCTCACAGGAGCGTGACAGCTCGTCAATTACATAGGGAGAAAAACATGACAGTGCTAAATGTTTTATGGGCCTATCAGATCATAAGAAGATGATCAGC
TTCCTGGGTGCATATTGCCTTTGTTCAGGCTACAAATGGACCTCAAATGCTGGTGTTGCATTTCTATAGAGATCGTAGCGTTAGCATTTGATGGACAGGAGCTGTTTCCTCTGTATTCTTCTACTGTGTCATTCAGCCTCGAGTCAAACAGACCACGCTGTGCTGAGCCAGAGACATTGCTGAGCAGAATACTGTTGTGC
TGATTGCTTCTCACTCAGGACTGTTTTTTTCTAAGGAGGGAGAGCTCATCACTAATGGGTGGGGCTTCACCACTCCGATGACATGTGCAATGGGGGAATGTCAATCAAAGTCTTGACTGTTTTTATGAAGTGTGACTATAAAAAAATTTATTTAGAAATTAATTTTTACCACTAGAGGTTGGCTATATTCACGCCATGTT
AAGAGTTACAGCTTTATTGATACTGGGCGAAAGACGAATATCCTCATGGTCAGAGAGCGGAGAAACGTCTGATTGGCCGAGCAAACTCTCAGCAATCAATCTGACAAGCAAGTTTAACCAATAAAATGAAAGCTACGTCAAAGAGTGCCACCGCACGGTCCAATCAGCAAAAACAATTTTAATATAGTCAACCAACCCCA
ATAATGACCCATTTGCATTTATTATGTCAGTAAATGCAAAGAAAATTACTTTCCTAGTGCATAGGAAAAGCCTAGCGGCATTGTGATTGGCCAGATTACCTGTCAATCAAACGGCAAACGAAAGGTGAGTTTCGGCGAGTTTTACATTTCCCACCGGTCATAGCCCACCTCACTCTCCCTCGTCTGAGTACACTGCATTG
AGTTCATTCATAAATTGTCAAGAGAGAGGGTGGTAGCTCGAGTTTTGATAGCTTATTGGATGGTGATACACTTCTCCTTTCAGCTATTGGCTCAATGGAGTGTCAATCAAAGTTAAGTGGCCATTTTGTTGATCAAAAATTACTAGTGTTTATGTGAGAAAGGCGCTACTGCACTCCAGCAACTAGATAACAGCGCATCC
GCTCTGTCTCGAGTCTAAATGGTGAAAATAGCAAGCACTGACTTCGTGGGCATCATCTTATCTATTGTGCCTGTATTTGCAAGGACAAATATGTGTCAACCCCTATGATTGATTGGAGGCTGAGCGCGAAAGCAATTTTCAATAAACAGTAATTGTAGGCTGCAATAATTTGATAAGGTTTGTGCTGTTTTTAACAGCCG
ACCAAACAGTTTAATAAGATCAGCATGATTGAACTATTAGTAACAATGGTAACGTTAGATATCAGCTTTACGTCAGCATCTCATCAAATCAGCTGTGTGAGAGACCGCTTTCTGATTTTGGCGCCATCGACCTATTTGACATAATTTAGAAATAAACAAATTCCGACTTGATTACATGTGTTGTTTGGTAAATACGCGGA
TGCTGCTGTACGTCAACGACGTAACGTTGAGAAGAAAGAGGCGTTTACAGTTTGATAGGCAAATTCTTTCAGCCAATGAAATGTCACTATTAAGTGAGTGACTGCTTCTCCACCAATAAACTACCTCATGTGTACGTCTGCGTAAATGTGGGCGGGATGTGTATGATTCATTTTTTCTGTCACCCGGATAACCAAGCTAG
GTTTCTTCTCTCTAACTCTTGACTATTTTGACAAATACACACAGACGACGCACGCTCACACGGAGTCTAAAATAGGAGTTTGTGATTGGGCCAGCCCAATGTCAATACCGAAAAGAGCCAATGGGCTGCAGAGTGTCACATGGGCCGGCCCGGTCTGTCTATCCGGGAAAAAAAGCATCTACTTTCAGAGAGTCACAGAT
AATTAAGTATCACAGCACAACTAAAATTAATTGTTCGCATTTGTAAACAAGAATGGGGTCAAACTCAGATGCCAGTGCCCACTTTTTTTGATGGACAGGCTTAAAGTACCACAAGTGTCAGCTCATCTATCAGCATTAACATGCGGCCAGACCATTCAAGGGCACAAAGACCCACAAAGCACCCCATAAACACACGTGGG
CTTCAAGACGAAGATGACTAAAGGTAAGGTGTTTGGTTATTTATACTTGGTTAGGAAAAGTCTGATTGGTGGTTAGTACAGCTTGACTCGGGGCCAGCCGTGTCAATCATAAGCACGTGATCCTCTCGAAATTAGTTTATGAATAAACTTCACTTCGTCAACTGGTGAAGTTTGTTCCTCGCCACTTTCGCCACTGGCTT
ACCATGTCTGGGTCTTTAAAACAACAATGTTGCCAGATTTGATTTGGTAGTTTGTTCTTGGGTGCTTGCTCTGATTGAGTGACAGTTGATGGTACAGCTGTGTCACATGTGATAATTGATGGTGAGTAATTGTGATGGTCATATATCACATCTACACACGCACACACAATAAAATAATAATAATAATTAGTGTTTCTGCT
AGCTTTCCAACCCAGAATGAGCCCCCTTCTCTCAGACACGAAGGTGGGATCTCCTTAGGGAGTTGCCCCATCTGATTATCAAATGACGCCTGGCCTGTCGGTAGTAAGCTGTCAGGCTGAGACAATAGTAGCTGATTCTGAGGATTAGGTGACGGGGGTTGAAGAGGGACGGGACGGGAGGGGGAATCCAAGAGAAAGAA
AAATTCACTACAAAATCACCTAAAAATGCTTAGGACTACTCATTCTTTAACGGGACTGTGATTTAAATGCTGTTAATCAGTTGTTTTGTGTCAGCACTGTGTATGCAGAGTATGTGATAATGGCCATGAATATTGACCAGGTGACACAAAAGAAGACACAAATGACCCATCGAGGAGAACATTCAGTTTTACCGTAAATG
GCCGGCGCGTTGGCACTGATGGATGGTGGGTGCTGACAGAGGAGAGAGGAGATCTGTTTAATTGGGGGATGTCCCGGACTCGATACACAGGGATCCTCTCTGTCACTCAACTCCCGACACCAATGCAAATAAGCGCTGCAGCAGGCTCTCCGGACGCCGGTGGTGTACTGATGCTCGGTAAATTGAGGAGAAGAGCAGGG
ACTTTCTCTCAGGCATGTGTATAAAATCACTCCAGTCAGTCAGTCAGTCAGTCAGAGTTTCATCGACAGACACCTGGATTAATCAGAGTCTCCCAGCAGCTGTCAATCATCTCGCGCGCTCACAGTCAGACTTTATATTTGACATCTTTTAATTCACGCGTCAGATATTTGATTTCTCCTGTTTAGTGCGCTCCAGCGGG
GTAGTTTTATTTGTTTTACTTTTAAAGCCGAAACCTCTCATCTCGTGCCATCGAGCACGCCTGGATCTTTCTGCCATATGTTGAGCAGAGTGCGAGTCTCCCCTGTCAATCACGCATTAAATCACGCGTCTGTCATCAGTTCATCAGCAGAAGCCTATTTAGAGAGTCTTTATCGCTCCCTCTGTTCTCATTCGGTCAGC
CCGTTTAAACTACCTGACCTGTATGGTCTTTGTTTTACCCATAAACAAATCATACAGTAAATGAATAAAGGTAAGGTACACACATAATTACCACCTGTCAATCACTTTTTTTCTTGTGAATAGGCAGTGATCTCTGTCGTTATTATGGCGTCGGTAAAAAAAGGTGCACAACCAACAGGAACCGGCCAACAGTATCTGAG
TTTCTAAAAGTTATTTGGAAGTATGACGCAAACTCCGATGGTTAAGTGTTAGTGTTAAACCATTGCTGACCCACTGGTTGACGGACATGCCCAGACATGACCAGCGGTCCTCGCGCACAGTCAGTGACGCTTCAGTCTGTGGAGCCCAGCTCTACAACACCGCGTTCACGATTATTAAGCGCAAATTAATATAAAAAAGC
ACCAATAGTCGCGTCTAAACCCACTGATGCGCACTTTATGCAAACCTTCACCGGCTTTTGTACCCAAAACATCGGCCTGATTGATTGGGCACACCTGTCAGGAAAAGGCGACGGAAGTGTAGTTTGGCCGAAGACACCGAGGTTTTCTCCGGGACCGTTCTTAAATAAACCGACGTTATTTATTATGGCGACGCTGTTTT
TCACTCGTGTTCTTGCCCTTAAAGAGAACAAATGTCAATACGAGATAATGGAGCAGGTGGACAACTTTCATTAGCGCTTTAATTTAATTTGCATCTTTATCTGAAGCTTTGATTGACAGTTTGACACTTGGCGGTGCGGCGCGCGCGCGGCTGCCCTCCGTGTTTCAGTGGACGTCCATCTCTCATTTGACCATTTTAAG
GAATGACTTGGGGAAAAAACTGGTCGACTTTGTGAAAAAGCTTAAACAGCACTGGTTAAAAAGTCTTCTTCGTGAGGTGTAAATTTGGAAGTGATTGGCAGCGATGAAGAGTGTGGCGGAAAGGTCTGTGTTTCAGTCTGTGCTCTCAGCACTGCAGCAGACTCATTTAGATAACAGCCATCTCACCCTCTGCCCCATCA
TGCCCCATTCACACTATCAGCGACTTTGTAGCTGCCTACAGCACGGAGAATACAACCGACCTCTGAGTGAGCTAAGATCACATGAGCTCTACTGGTGCTCCTATAGGCTGTCGCTCAAACAAGTTGCTCTACATTTGCATAAAGTTAGCAAAGTCTCGACATACCCGCCCGGTCGCTAATGGTCGCTATTGCTGGTGTTG
GTAGTTCCCAAGGCTTTTACTTGCGCCTACTGCCCCCTCCTGGTAAATTCAGAAAGTTAAAAACGCAGAATGTTTATTGTCATTCATTGGCTGTCAGAGTAGGACTTCTCACCTTAAATGACCCCCTGATGAGAAACTAATTTCCCAGCCCTCAAAGGACATAATAGTCAGCACTTAACATAAATGACAAAGGTGACTCA
TTTAAAAAAATTCCTGACCTTAAAATAGAATCCATATACCTGTGATTTTGAGGCCCACCACAACAGTGCAGTTTTTCCCACCCACCAAATTGATTGACAGGCGCTATGTTTCCATAATAACATGTATACACATGTCCACAGAATTTTGTTTTTACAAATAAACTGGGATTCAAATATTTGTTACAACTCTCTGTGATTTT
AGAGCATATTAGTGAGTAGCCTATTGATGGAGAGTAATCACCTCGTTAGAGCTGATTGTGATGCAGGGCAGATCGCACATAGGGGACTCTGAATGCTGCAGCTGCCATTCATACAAGCGAGGATTGTCTATGCAAATAAGCACAAAGAGATAAGTAAGCCACTGTCGCGCTCCTAAAGCTGGTCGTCTTGTGTTGTAATG
AGTGTATCGTTAACTTTTTGATTTTTAAAACAGAAACACGGAAACGTAATCCGTGAGAGACCGCGTTGAAGTGAAATCAGCTGACATGTGTCATGTGACAGCAGAGCGAGGACGCAGAATCAGAACAACAGAGTCGTTCAGCGTGTCGGATCATCTTGTCTCTTTTCTGTCATAGCATGTCCGGGTTAAAATATGGACTT
ATGTGTAAGGTCAATGCCCTCACAACTTTCACTGTTGCGTGTAATGAGACACTGATTGGTGGGTGTTTCTGGTGACAAATAAGAGCATGAAGGCCGTCTGATTGACAGACTGAGACGTTTGCCCCGAGGTGCCCCTCTATTAGACTACACCAGCACTTAAACGTGGAGTAGTGCCTGGCTCTTTTTGCTGGTCGAGCGGA
ATGACCAAGAGGCGACACTCAATAGAATGTTCCATTGCAAAAGCAGCGCCCAGCAACATTCCCGGATTCCGCCATTTTGGAGTGAATTCGATCGGCTGTCCATCAAATCTTATTGGTTTCATGATGGCAAGCAGATGCTTGGTTTTTTATTTATTTTAAAAAAGAGCATTAAAACTGAGATACAACCTGAAAGACGACAA
TCTTTCATAGTAGACACAACCACTTTAACACGCTTAAGCGCATTATAAACCTGTTTCAGATCTGTTATTTGTGAAGAATTTCGCGTTAAGTTACACGTCACTCATAACGGTACGACAAATAACAAGCAGACGGCAAGAGCTGATTTTAGGAAAACGCGTCCACGAGAATGACCGATTAAACGTGTGTTAAAAGGCCCAGA
TTTGTGTGGATATTTGTTTAACCATTTAGCGATTACCTAATAAATCTTGTTCTGAAATGCAGACAAAAAATGATGATGACGAACAGGAATAAATGACAGCTGACATGACGGTTATTGATGGCGCAAAATTGAACTAACCGCCGTTTCCTGTTGTCAACAACAGGAGTGTGACTTTGACTAAGGGCTCCCCCACCGGCCAT
CTTCCACAAACCTAATGATTAAAATAACTGTCGTCCAAAGAATAGAGTTCAAACTTTTAGATAAAACCTGTTTCCATTCATGAGCTGCGTTAAACTGACATGCCAATCAAACAGTAGGTGGGCTGGACTAAAATTATAAAGGACCACTCCCTGTTACACCGTTACCCCCGCCTTCTTCTCCAGTGTAGAACTCCACAGTC
TTTACTTGGACATGTCTGTTTGAATTTCAGAACAACAACGCTGGCGCTGCGTAACTAGATATGACGTAAAGCATTGCGTCTTAATCAATTGGTTAAAACGTCTGTTCGTCACAAACACCTTAATTTCATTGGCTAAATTGATTCCGTCGTTGTTATTGGGCGGGGTTTATATTTCAAATTTCCAGCGGGGTGTGAACAAG
CGGTGCAAACTTATGACAATTGGGCATTTTTCACTGTGGTAGTGCCCGGTAAGGTATGCTAATTGAAGACAGTGACGGAGTTCCGTTTGGTGAGTGACAGCTCGTTACCTGCTTTGTCCGTCTAGTGCGGCTCTCGTTGTCAGCGCGGTCAGGCTGTCGGTCACGTTTATTAATGCAGGTGACCGTCGAGCGCATCGAGC
TTGAAGTAAATGTTTAACCCGTTTACAGAGCTGGTGAACTTGCTCCGAAGACCCAGAAAGCGACGGACGGCGGCCATCATGACTGTGTGACGGCTGACAGACCGCGCGCACTCCTCGCGAGATACTGTATGTGACCTCGCTGAAACACATGAATGCAGAAGCAGCTGTATTTGCAGTCATTTGTCCTTTCGATTCAGGTC
GGTATTGCAGTCTTTCATGTATAATAAAATATAGAAAATGCAATCATGTGTTTTCCTTATGGTTGCCTAGCACGGCTTTTTTCATTTTTTGATTGCCACGTGTGCAGCCAATTAAAATGCAAGACCTTCAGCCACGCAAACGTCAATCCATCCAATGCAATGGCGTTGTTTTTGATCTCTGCCACGCAGGCACATTTCTC
AATAAATGATATGTAAATAAATACGCAAATAAATAAATATAAAATTAACTTTAAATATAGAGTTATTTTTCCTCAGCTTAACATGCTAATGAGAGGCTGCCTGTCAATCATCATAAGCCAATCAAAAATTTTACTAGTGATCAACCAATGGTGGCATAAAGACCGCCTTCTGATGATCGACAGACACCCTCTCATTTGCA
TTGTCTTTCCGTGTTTGTCATGTACTGGAGTAGTCGAATTGCTTTTTAAAAATGATATCTTAAGCAGTCTGCTCATATTTTGCTTTAATTTGCTGCTAGCTGTCCATCAAACCTGTGTTTGTTCAGCACCAGTTGAATGGTGCGTTATTTTTTGCTTGACTACCTTTGCTCAATCATTTACTTATGCACTCAGGACTAAA
TCCTCTATTGTTCTCTTGTATGCGGAGCAGAGCCGTCTTAACAGCGGCCCCTTCAGGGCTTCATGAGTTACTGCAGGCGAAATAGGAGAAAAACAACTTTGATTGGCAGTACATCACCATCACATCACACAAACGTTAGAAAAAGAAAACACTCACACAACAACAGCAAAAAGGTCAAGCGTGGAGCAATGCTATTTAAT
TCCACAGCTGTGGCGTCCAATCAGAGAGTTGATGGGTGGGTCTACGAGCGTGGCGATAACCAATGAGCTTTCAGCTTTGGAATAATTTTAGCGTGATGAGTGTGTTTTTTTCGACATTTCAGCCAATGAGCGCTGTTGTGTGGTGGAAAAGTACCTGTCTGTTAAACCCGTTAACGCCCGCCCACTTTCGTGACGCAATG
AATTTAGGAGTGGTTTGCTGCTCGTACACTTCAAGCTTCTGCCGCTTTACTTTATCAGGGAAGTTGACGAGACTTTTTGAACGCCCCCTTTTTAACTGACGTCAACTCCGACCAATCAGCACGCGAGACGGCGGCGCACACCCTGAAACAAAAATCGAAGTAAATTAAGATGAATTGAGGCAAGGCAACAAACCACTGCT
CATCTCCAGGAAATGTGATTTGATTGGCTACTTCGCCGGACGGTTCCCATTCAAAAAGGCAGGTCGGCGGCCCTCAACCTTCCCATTGGTTCGCGATGCTGTCAGTCAATCGGGTAGGAACTGAATGGGCGGGACTCTCGGCTGAGCTGTGGGTCCGCTGCGGCGTCCAGAAAATAGATAAACAATATGCTAACCTATGA
GTTTCTGACGTTGAAAAGAGGATCCAAATCCCTCCCATTTTGTGGCGCCGCAACATGACTTAAGAGTTTGGTTAGCCCACCCACTGAATTGATTGACAGCCACATATTAACATGTCTCCATAGTGATGCGTATAATCATATCCACAAGACGGGATGTGTGCAAAGAAACTGGGTTTAAATGACCTTTAGCTCTGTAAATA
TCCCTCCAACATGCGCAAACACAATGGCAGGAAAAGCAGATCCCACACCGAGCGGTGAAGATCCCTCACACATCAATCACGGCCTCTTGTCGTGCGTCCGTCACTGGGGCTGACAGGAATGCAGCCCCTCGCTCTGCCCCAATCTGCACCTGAAGAGCTGCTGGCCAAACCCCGGTGCCTTCTGTCGCATGTCAAAACCC
ATGAGAGAGGATCATCTCTGTTTTAATCGAAAATTTGTTCATGTAAATGGTTCAAGTGATCAATCAAGTTTGATTGATCTCTCCGCACTATGATGCCGTGTCACTCTTTTTCCAAAAGTAGTCTAACTTATTTGTTGAATCAAAACCTGTTTTTATTTTTGTCAGTTTTATACTGACAGGTGCAAAATAATTTAGAACAA
AGTGAGCGAGCGGCACATATCAAAGCGTTTGCACTGAGATATTTGAAAACGGAGTCGTGTGGTGAACGCCTGCGTGTCCCTTTTAAAACAAATCCAGGGACTGTCAATCATCGCGCATTCCGACCAATCCCAAAGCACCGTTTTTTAAAAGCTGGTTTGCCTGCTGTGCTTTTATATTGCAGTATGGCCTGGTTCGGAGC
TTTTTTCTCAGATTGTGTGCTTTTAGCATTCTCGGTCTCTCTGCTTGTCTTTTGCAGTGACTGAGCTTTGCTGAATCGCTGTGACCGATGGGTCTGTCAGCCATCCATCTTGAATGGGTCTGGCTGCAGATTAAAGCAAAAGAATATATAAATCAGAGTGCTAATGAATAGCTCTACTCAGTGGACAGAAGAGAGAGGCT
CGCAGATGAGCGGCCATCCTGAATAGGCCTCATCCCCCGCTGGGTGCAGGTGAGCACTCCAGGCAGACTCGCACCTGCCCTCTTTGTTTGACTGACGGCTTTACAGCGAGCGGGATCTGACTGTCTCGTAAAGCCAGCGGGCCGACGGGCAGTAAAGTCTAACTGCTGTCAGAGCTTTGTGTGAGGTGTGAAAGTGTGTG
ATTTTGTCGCTTGATGTGTTTTTTTTATTTTTATTTTTTATTTTTTGCTATTTGAGTGATGACAAATTAAGCAATACCTGTCAGTGAAGATTGATTTATCCTTCTCGAGGGAGAAACTCAAACTGGCGCTGGTTCTCCCCGCCCCTCCGCTCACGCGCTCACCTACTTTAGCTCAACATACCAGCTCGTGCGCGCTCAATCCGGTA
TTAAAGTGCATCCAGAAACACTGGTGCACAGGCAGCCCTACACTTGCGATGGAGGAGTGTGAGGTGCTGTCTGATTGGTCGGCTTTAGCTCATTGTTATGCTGTCAATCCAAATCACATGGCCGAGGCTCTATTAACAGCTGAGCTTAGCGCACAACTTTGCAGAGTTCCGTGGCAGAGCAGAACGAGACACACGG
AACCTATATAAGTCATGTGATGAGCGAGTAGAAGCTGCTGCTGCCAGCCAGCGCGAGTTTGTACCGCTTCCACAGGAATTACGTCACGCCCGACATGAGTGACAGAAGCACAGCCTATGTTCAGAGCATGCAGCGGCGCGTCTGACTCTTGTGTAATCAGCTCATCCTGTTAGCGCCTGAAATGCATGTGGAATTTTGTC
AGAAAATCAGAACACGTGATAACGAGAAACGAAAGAAGCCGGTATCGCGCAAAATGCTCGACATCTTCCGGTAGGCGATTTCCGCAAAAAATGACTGACAGGAACAGCAAAACTGCTTAAATTGACGTAAAGACTGTAAAAGTAACAAACGCATAACATTTAATGTATATGACAACCGTGAAACGATTATAAAACGGCT
TTGAGTTACATAGATAAACCGGTTATTTGTATAATTTCTTTACCCAATAGGTATTTCAAGGGCACTCGGTTGTCCAGGTTACAGTCGGAATCTCCTGTCAGCTGATTGATGAATGATTTATGGCTTCTACTTTCTCGTGTGTCTCATCTACCTGCAACGTGTAGGTCAGACCGCCATTTCAGAAGGTTAGAAATGTCAAT
AAGGCCCGACTCAAAAACTTTTTCTTCAATACTATTTATCTGGAAGTGTAATAGTCCAAAAGGAGCTCCGGGTCACGCGACGTAGTCCTTGACGTGCTTCAATCAAACATGATGTGAGTCTGTTGTCAAGGTGGTGGTGGCAAAGGTATAACCAAGCCCTCCTGACGTCAGCCGCGACTTCAAAACCTTTAGATTTGCAT
TGAATGAGGCTCCACGTTCCCTGAGTGCAGGAACATACTATTGGAGAGAGAGGGGACAGTGGTGGAATGTTCCACTCGCGTCCGATAGAGGGCACTCAAACCAAGTCAATCAAAGAGCTTTCGAATAAAGAAGCAACCTTTAGTGTATCATAACTGATAATAGTTCATATTTAGCTAAATAATATAACCTTATGTCTGTA
GTGTATTTGTTTTCTCTAAGCATATATTTATACTTGTAATAGATCTAAGTACATTTTCAATAGTCTCTTCTGGGCTCATTATCATTCCTCACACGTCTGTCAGAATGTCATGCGCGCCACCGGTCGGCTGGCAGAGGCGCGTGCCCGAGACTCGCACAAGGAACTCGAGCTCGTTGTTTTCTCCACGGCAACAGAAACAC
GTGAAAAGTGATAATGCTTTGAAGTGCAATTAAGGCAGAACAATTTCACCGTCGACCTCGAGGTCTTTTCACAGCGAATTGTCAAAGCTTGGGAGATCCCTGTCACTCAAAGTTGGCGACAGGTATAAATGCCTTGCTTATTCAAGCAGTCAGTCACTTGTCGTCTGTCTCTTGTGCGTATCCATCTCAGTGTTTGTGCT
CCATAACACCTAGCAACACCCTAGCAACCATGCAATCATCTATCTGTCTATCAATTTGTCTGTCTATCCATCCATGGCCCTTTGATTGATTGACAGCCATCATTTGCCCACTTAATGCTAGAGGGATGGAACAAACTCAGCAGAGCAGAGCAGAGCACGGCAGACAGCTCATCTGTTTACCATTTGAGTCCGGCCAGGAA
AAAGCATCCACAGGTCGCTGCTACACCTTTACGAATTTGCATGAACAGAAAATATAAGCAAGTGAGCGTAAAATTACAATGGTGACATTTGACATGTGCCCCTGACAGGCTAAAATTACGTAATATAGGCCTCGTTGTGCATTCATTACTCAGTCAAATTGTAAAATATGTACACTGTAGTAATGAATGCACACGGTAAG
CTCTCTACAACTGAAAGGAAATCTGTCTGCTTGGTAGCAGTGCTTGATTTGACTCTGTTAAGGCCTCCTGTGTCTTGTAAATGTTGCTGTCGTTAAGGCACGCCACTCATATGCACTTACACATTTCCATTTCAAAGGAGAGTTCTTCACCACAAGCTCAAGCTTTTGCCCCCCTTATTTTTCATATACTCAAACACATT
CACATTTTACTTAACTCTAATGTTCTTGCATATTTAAATGACTTGGGTAAACTAGCATTACATTGTTTATACATTAGCTCAGTCTATCCCTGTCAATCACCATTCACTTTCATTCTTGCATGTGTGTTTATAGAGGAATATTAAATGGTAACTTAACGTTACAAGGTGTTATGTTTATAAGAAAGTTATACATATCTGGA
GTTCCATGTGTATTTTGTGGTGTTTTGTGTTTTGCTTTCTCTTCCCTTTCCCACTGTGTATTCTGGCCTGCCCCAGGTGTTAAGTCATTGGTTGAGAAGGCCGTCACTCATCATTATGATGCCACTTGGTGCACCAATCAGGAGCTGGTCCACTGTGTTTAAAAGGCATTCACTTGTACTGATCTAGAGGAGCACCTGAT
AATCCCAATGATTTTAAGGCCCACCGTAATGTGATGTAGAAGTGCGGTTTCCCCGCCCACCATTTTGATTGACAGGTGCCATATCTCCATAATAACAAGTATACACGTCTACCGAGAATTTTTTGCAAAAAACTGTGATTAAAACATATGTTACAACTCCCTATTATCATTTGCACTTCAATAATTTATTTTATAAGTTT
AGTGAACAGAACAGACCTTTTATTCCCGGTTGCTTTGCGTATGTCTGCCTGGTCTTGTTGACATATACACTTGACTACCGGAACATGTTAATGCACGCAGCTGTCAATCAATTCGGTGGGCGGGGGGATCGCACACCCACGTAATGGTGCGATCGATTTGAAAACAGCTCCAATTGGCCGACCCTTTTTTTTGTAGTTAA
GCTCCCATACAGGCAAAAAATGGCTGCATGTCATCCCGCTGCAGTGAGGATAATCACCGCTAGAGGCGCTGCGGCTGACCGATCAATAGACTGACACTGCAGTCGAAGAGCAGTGCTGCTTCTCCTACACTAGAGAGCATCAGCAGACTGTCAAGCCTCATATGAAATTTCAATAAACTTTTTTATTATTTCCTCAGTGA
CTTCTGTTCGTTCAGGCGGAGACCGACAAAATTTATACGGTTTACGTCATAGGGCGGGTCATCATGTCCAATGATATTCAGCGCTCTACGTGATTGACAGGCCATTAAACCAATAGAAAACAAGCATGTTGTCCGCGTTCATGCCTGCCGGTATCTTTTCTATTATACAATGTCTTCAGAAGGCGGCGAGTAAACGATGC
AGCTCAACATGCTAATGAGAGGGTGTTTATCAATGATCAGAAGCCAGTCAAACGATCAACCAATGATGGCATAAAGCCCGCCCTCTGATGATTGACAGACTTCCTGTCATTGGCTTGTTGAGGTGAGGAAAAGTAAATATGGAATTTGTGGATTTTTATATACGTTTATTTATTTGTAGATTTGTTTATTTGTTGCTTTA
CAGCGCTTAGCTGTTCGGTTTTCCCGCAGCACCCTCCCCTCGCCAACCAATGGGAGCACTCGGCACCAGCACAGCTACGGATTAATTGGCTGAGCGCTACTTCAGTCAAGCGTCTCGGTCGCTGACAGACACGCCCCTGGTCAGAGCTGCGGGATTTCTGGTCATAAGGATTGAATGGCTGATGAGTTCGTATGAGTCAG
GTGTACCAAATGTCCTTGAAATAAAGTTAGAAACATCAATCCAAAATAATCTTGAGTATACACAAATAAATAAATAACCGCTGACCGTCGCATATCTCTGACAGACGTCATAGCTGTAATGTGATTTGTCATCAAAGCTCACGTGATCCAGTCGGCTTTTCCGTTTTGTTCAGGAGGAGGCAGTGTTGCGGAGCTTCACC
TTGGTAAAGTGATCTATGTTAGGATGCGTTACTCCGCTGAGGAGACAGAGGGGTGGAGTGGCGCGAAAGAGAGAGAGAGAGAGAGAGAGCATCTATGAGTGACAGGAGAGAGAGAGAGAGCGAGAGAGACTGAGCGCGCGCCACGGTCACAGCGAGCCTGACTGACTGAAGACCGACACGGTTAAAAATCACAGACAACG
AAAGCCCAAATGTGTAAATTTAAAGCCAACTTTACCTTGATGGGTGTAAATCAGTTTATTTGTGAGAGGATTTAGGACCATCTGAATGATTATATCATATAACGTGTCAATCATGCTGTAACGGGTGACTCATGTATAGTGGGAGTGATGATGACTTGTCTTTTGCATCCTGTTATGTGTGAGAAATGACTAGTTTCTCA
TGAAATTGGTGGAAAATAATATTTGCATTTCGACGTGTTAATTGGCTAGACCGCAGCCTACGAACCAGTGCTAAGCGCTGATTGGCCGTGAGTCCTGTCACTCAACCATTGATAACTCCTATGAATACACTTCCGCCCTTAACTTCGACAACAAAAAGCGTATTTGTATTCATGATTGAAATATTTACAGACTGCGAAAA
TAATTGCTGTAAATTCAAGCTAAATCCGTATTTACCTCTGCCGTTTTTCCTTTTTCACTTCCGGACCGCTTTTGTTTAGAAGCAAGCTCTGAAACCCAGCGTGTCACTCATTTACCTGGCGGGCGCGCGCAGGTGCAGCAGGATGGTCACGCCCTCCCTCTCTGTGCGTGCATGATTACAGCCAGTTGTTTAATACTGAC
TAATTTAATTTAATTTAATTTAATTGTTTTAAAAGCTACACATTTAAAAAAAACAGGAGAAATACCCTGTCAGCTGTTGATTGGCGTTCAAGTCATGCCAATCAAACTCCTTCATGTGCTCCGAAATATCGCGAGATTTGTGCAATCCAGAGGTCGCGAGGTCGGCTGGCTCAGCTGACCAACCTCTCGTGCATTATTCC
CTTATTTACGACCTTATATGCAGATACTTACGTATTTACTAACCCGCTCACATCTCCTCCCAAAGTTCAGACTTGTTTGTTCTCCCGATATGATTGACAGCTGATTTTGTGGGCGTGGCCAACATTTAAGTACAACTCCTCGCTGATGTGAGTGACACTGGCAGAAGTCTGACCTCTCGATTACAGGTGACAGAAAACAT
TTCATTGGCTCCGATGTCAATACTGGCAACCCACTTTAACATTAAAAACAACACGTTTATACTGTAGTAACTATGGCGTGTTATTGGGTCGCATCAACAGGTGTCACTCACTCTGAGCGCACGCAGCAGCTCACGTGACTTGACTCCTTCAGAATGAAAATAAAGAGTTATTTCCACTCACCCAGCCTTTGGATTTAAAA
CGATATTCTTAAACTATTACATACTTTGTTTGGCCAAGATTGTCTCTGCGTTAACTTTCCGAGGTTATTCATACAGGCCTGTTGTTTTCTTTTTGATTGACGTCGCCAATCAATCATTTGCGTGCACGCGCTCAATGGAACGCGTTCGAAGATGAAACACATCAGAGCTTTGAAGTCGGTTGTTATTATACAGAACACAT
TTAATTTTTGTTAACTGTAGTAGCACTGGCAAATAGGAAAATAATAAATAAAAATAATAAAAGTGTGAGTTTAGCGAATTTGCGATTTTTATTCTGCTTGTCAATCATTATTTCACGATCAGTGGGCGGCCCATATATGGGAAGTGGAAACGGAAGTGTAAGAGCGCGCAAGAAAAAGGCTTTCACGAGCATTTAAAGGT
AACAATAGATGCTCCAGTTACGAGCTAACAGGCTAACAGTGAAAACATTGTACCCGCCTATTAGTCGAGTTCTTATCCTGTGGTTGGACAGTTTGTCTATCAGTCATAGATTATAAGGCAGCTGAGTAATTCGATTGGCTATGAAACCAGACTGTTAACTTTTTCACCGCCCACTTCTTGTGGGGATTTGACAAGCTAAA
GGCTGCTTCTCACTCAGGGCTGTTTATGCAAATGAGGGAGAGATGGTCACTAATGGGTGGGGTTTTCCCCTGTAATGACATGTACAAATGGAGAATGTCAGTCAAAGTGTTTCTGCAGACTATTTTTTATGAAGTGTGAATATAAAACATTCATTCATTTTCTTTTCAGCTTAGTCCCTTTACTAATCCAGGGTCATCAC
CACCTTCTCTCGGGTTGCGCGGCTCCGGAGCTCCCGCGGGGGACGAGCGCGGGTTTGCCGGAGGCGGAGCCTTGCCCTTAAAAGGACAACTCGTTTGCATGTCAATCTCCGTCGCGCGCTCTGATTGGTCGCCGTCAGCCTTTGCGTCATTTTCAAAATTCGCCGCAAAAACTCGGATGATGTTCTAGCGGAGATCAGCC
CACAGCAGCTCATGAGGATTAAAACGATTACATTAGACTTGTAAAGGATCAACAACCAAACCCTTCTCACGCATCAGAACACACAATGCATTCCTGAGCGACAGCAGCTGGGTGAGCTGGAGACTGAGGTTCCGCTGATCTGGGCGGGTCTGAATCCTTCTCACCCGAGCACCGGACACCCAACACACACTCGTACACAC
TTACCGGTAACCGACGCGAAGATGCGCTGGGTTGATGATCACCGGTGATCTGCTGCGGGATTTTACTTCACTTCACGTCCATCACGTCACCTGTCAGAAGCTGGTTTACATCCTCAGCTGTTTTACCGGTGTAATTGCGGTGCTTTCGGCTGTATTGTGTGCGTTTTCGGTGAGGTGAGGCAGAAGTTTGTCGTCTGTGC
GGTTTATTAATTACGCTTTCCGCAGTTTCTACAAGTCCTCCTATGTCTATTTTTAATTTGTGAATCATTTCAGACAGCTGTTGGTTGCAAACATGATTGACACGTCGCTTTGAAAACAATAGTTTGTATGATCACATCATAACTACATTTTACATTTATATTTTTAAAACTCAGGTGACACATAAATCCATTTAGACATT
CTGCAACAACAATGTGAACTTCTATAAAGACGTTTTTCGTTATTAACTTCTGAATGCATATTATCTGGCATGTGGATGATGTGTCGAGTTGATTGACAAGGGACGTAACTAATCAACATGAAGGTCCATTAATGGGGGAGTAGTATAGTCCAATACTTACTCATCTGTTACACACTCAAAAGTATGTACATAAAAAGTAC
TTTATCTACTCTTCCTGTGTCATGAATGAATAAAGTGCGAACACATGCACATGCAAACGCACTCTTACTCAATTAGGGCCCAGGGCACGGCCTACACCCTGCTGTCAGTCATCTGTTTCCCTCTGGAAATGACATGGTCCTGCCAGTGTGGCATGAGGGAAATGACCTGTCATCACTGTGATAGTCGGCTAATCAGATAC
CTCCATCAGATCCTGCAGGTCAGTAAGACTGCACAGTAATCGGACATTGATGATACTTCAATTCTCTTCCTGAAGCTCAGACGGGCTGCTTATAGAAGCTGTCAATCACAACTGTAAATCGACACGCCTCTTTATATAGCATCACATTACCTACTAGCTATAGTCCTCACAAAAACAAACACGCATTTTAGCGTTGTAAG
AAGAGTTCACGTGAAAGGAAATATAGTGGTAAATGTATAGTAAACACGGTGTTTTGAAGCATACGATGGTAAAGTACTTGAATTAAGCTGTTGTTGTGATTGACAGTTGCTATAGTTACACCACTGCAGTAACGTAAACAAATGACGCAATACTGTAGTTTTATACCATAGATAAATCTATAAATATGTAAATAGATATA
AACTCCCAAACTCCGTGAAAGTTTGTTTACTAGTTCTGAAAGAACAAAAATATTGCTCGTTTCGCTTTCAAACGGGCGCCCGTGATTGGCTGTACACGCCTGTCAATCATACACGGGGGCGGTGTCAGCTGACATATGATAGTGAGTTCCAGTAAGCGCACTTGGAGTTTTTAGTACACAGACATTCAACAAGAAGCGAC
GATGCTGNNNNNNNNNNNNNNNNNNNNNNNNNNNNNNNNNNNNNNNNNNNNNNNNNNNNNNNNNNNNNNNNNNNNNNNNNNNNNNNNNNNNNNNNNNNNNNNNNNNNGAATTCCAGCTGTAAATAATGTAAAGAGGTGTTAAATAAAAACGCGACACAACACTGCTCAGTCGTGAGTTTTTCCCGTCACACGTCAGTCATTGCGCAACAGAAGAGTAAACATTATACAGAAACAAAACATAAACAAACGCACGAACATCTCCAAATGTGCAGAAATTGCCCTTTTACGTGCTAGGAATGGA
CAATGGTGTGAAGGGATGTGGAAATTTCCTCTCATCCTCTCAAGCAGGGCAATTTGCATATGGAGTGAATGCGGAGGCTACGTCACCGCGGATGAGTGACTGACAGCCGATGCGTCCGAATAATCGAAAGGTTCCTTTTTTTAGGTGATCACTATTTAATTCCCCCGCAAAGCCCTGCTGTGTGATGACAATGTCGAATT
TCACGCGTATCAAAATGAAATGGACGAAAACTACAGAAAATGGGACAGACGTGGCTGACGCCCTTCAGGCAAGAACCGCGAATATTACAGGCGGAAAGCACTGTCAATCACTACTGTAGTCCAATGAAAACAGGAAACATCTACGGTGAGGTCTACGATTGGCCACTGCAGCCTTCATTCTAAACACCGTTCTCTTCGAA
TCCCCTTTCTATATTCTTTTCATTATAGCACTAACCTGATGCAGGCTACGCTCCGCCCCTTCTGAGCGGCGATTGGCTGAAACGTCCTGGCAACCACATTTCAAACCAAAGCAAAGTACCTGTTTGGATAGGTTGAGGTGCCAATCACAGATTTACTTGTATATTCTTTAGGCGCCACTCTTAATAATTTTTGTGTAGGT
CTTTTGTTTCTTTTTCCAGGGTGAATAAAAAGCCCATAATGTGGGCTTTTAAAAAGACAATTTAGCTGTCACACATTTAAAAGTCACATCAAGCAGTCAATTATGAACCATCAATCACTTCAAAAGAAAGCAATCACTGTCTGCCTTTAATGGAAAGAAAAAAACAAAGCACACATCCACATAAAATGGCCTGAAAAGTA
GTCTTACGCTGTCCGGTATATACCAGTACATCATCAGTAAGTTTCCATTCTACGAGAAGAACAAGAAGGGATGGCAGAACAGCATCCGACACAACCTGTCACTCAACGAGTGCTTCATCAAGGTGCCTCGGGAGGGCGGCGGTGAGCGAAAGGGCAACTACTGGACCCTGGATCCTGCATGCGAGGATATGTTTGAAAAG
CATAAACACTAGTAATTTTGGTCAACAAAAGGGCCGCCGATCTTTGATTGACACCACATTGAGCTAATAGCTGAAAAGAGAAGTGTCACCATCCAATGAGCTTCCAACTTGACACGGTCCCGCCCTCTCTTAACAACTTATGAATAAACTCGGCTACAAAGCTCTCGTGAATGAATTGGACCAGATTATGCTTGTCATTT
AAAAACACAGAAAGTTACCAGTGCACGATCGATCATAGTGATGGAGTGCGCGCTCCCGCTCTCCTGTACTATCGCTAAGGCGTCTCCATGTGCCAATCAGAAGTGGGCGGGACCCGCGTCGGCTGCGGCGCTCCGGAGAGGCAGAGACTCAGGCAGGGGCTCAAGTGCCACTTTCTCAGCATTGTCAGTGCGGGCAGCAT
GTTGTTTTTCTGTCTCTGCAACACAGAAAGCCTTTGTCCCGCCCTTACGTTTCACGCAACTAGACAAAGTCGACTGTGATTGGCCACTTTTCATGTCAGTCAAATCACGCTTCAGAATCAATTCTTAAACTTCTGAAACTGATTTTCAGCAGCTTATGATACAATGCACTAAAATAAACACTCCAAGCACAGCGCTGTGA
ATACGGTGGTGGACGAGATGTTTCTAGCAGGAGAGATCAGAGAAACCAGCCAGACGAAGGTGCTCAAGCAGCTCCTCATGCTGCAGTCCCTGGAGTAAACTGTCAATCAGTCAACCAACCAATCAAACAACCACCATTGTGTCAGGCTCCGCCCACCCCGCTGCAGCCAAGCCATATGATTTGTGTGTATGAGTGTTGTC
GGCCCATCTGAGAGTGTGGACATTAACCTAATAAACACATATTTACCTGATATTTACAGACAGTCTCGACCAGCAAGAATGACAGTAGCATGGCTAAGCACTTGTGATTGACACGCCACGTACTAATCTATAATTGTGAAAAAACTAGAGGTCTGAAGTCAGAAATCGTCTGCCTGCTGGTGATGTTGATACAGCACGCG
TTGCATCCTCCTAGATGACTTTTTGACAAAATAGCTTGTTTGCATTGAAGAATGTGTAACGTTAACAAACCTTAACTGGTGCGCATGTGATTGACAGCCTTCAGTTTGCGCGAGAGCAATAGCGTGAACGATTTAAAATGCAATGTTATCAATTTCTAAATTAATTTTAGGTTAATTGATAGCGAATAATATATGATTTT
CACCTCCTTCCTATCTAAAAAGAAAAAAAGAGCGATCAATTATCCGAATCCCTCTGATGAAATTGGAACCATTAGCAATATCCACAAGGGCAGTGAAAGATGGCCTGTCATTTAGGCTTTAGCTAATGGCTTTGTAATGGTTCCCTCTCACGACTTTTGTACAGCAGGCTGGAATGGCTCGGATGAGTCCCTGGATATGT
AGTAAAAGTATATGCTTTTCAGTCTGTAACAGAAGAGTATGCAAGCTTTGGGACATACTACTTCTTCGTTAACAGATCATTAAAATGCTTAGTTATGTCGACTGTCAATCATCCACACATTATCCACATTTTTTTCATATTTAATCCCCTACCTTATTGGTGAAGCAGCAGCAGGATAATCTGTGATTCACGAGTCTTTC
TATTTCCCTGAGCCATGTTATGATATGTGTGAAGAAGGGATGATAATAAAAAGTAGGCGTCATTACATACCTATAGCGTTTTATGGTCATCACAGATTACCTGTCAATCACTTTGAGGAATACGGCTGTAGCTCTGTTCAAATCGCCATTGGTACTATAGCTACCCTGTCGTAAGCGCATTCAGATCAGAATAAGTGTAG
CAAGCCAAAAACACAATAGACTACATAAAACAATACAAAACAAAAGTACTAACAAGGCAGAGATGTCAAGGCTGGACATGACGGCGACCACCTGTCAATCAAGTTGATTATGCAGAATTTTAAGGCTTAATACAATTTAACCGGATGAAAAATTAAACTATTCAGGCGCCCACAGTTGTTAAGAAAGGGAAAAGTGAGCT
CACCTTTTTTACCAACCAAGTTTGTTGATGCCATTATAACAACACATCATTCGGCCTATTCACACCTATTCACGAGTTCTGAGGATAAAGTGATTGACAGGTGGTAATTATGTTTGTAACTTATCTTTATTAATTTATGATTTGGTTATGGGTAAAATAAAGACCATGCGGGTCAGCTAGTTAAAACGGTAGGCTACAAA
AAATCCCGAAACCCAACAAGCGTGCTTTCATATGACCTTAATCCATTACCGTGCACCACATGCCTTTGCAAATGACCTGTAAACGTCCCAAGAATGATGTCAATCAACTTGTAATGGGCTCTGCAGCTGCGGAGGCCCGACCTTGCAAATGGGAAACCATTACATGACATAAAACCTCAGCTCATGGAGTCCAGCGGTCT
AGCAACTCACTGTGTAAAGGCACATAAAACAGAACAAAAATATGATGTTTATGTTCACTGAGGTGACGAGACAGCGAGCAGCGAGACCTAGCTGTCACTCAAGTGGCCATGTCCTTAATCATGCAGACTTAATATAACTTAATATAAAGGAAACAGATGAGTTATAAAAAAATATCCCCCTTACAGTTGTCATGAAGGGT
GAAAATGACACATTTACAACAGGAAGTCAAACAATAAAAAAAATGTCCACAAGGAAATATTTGCATTGTTATTTGCTAATTGCACTGACGTCACATGAGTGACAGGTTGCAAAAAAAAGGGATTATTGTCCCTTAGTATATATTGGTGAGATTGAAATCGATAATAAACATTGCTCTAATAAACATTTAGGACAAATTAT
AAGCTTTGACACACATGCAGTAGAATCGAAAGACTCTACCCGCCCACTCATTAATATTAACATATAAACAAGTCTATAAGTCACTCACAGCATTGTACTTCAAACGCCAGAAACGTCATCACTGATTGATTACGTAATTCGACTATTGTTTCTAATGTTCAGTGAATGGTCCGTGTTAATAATCTCCAATTGTATTTGCT
CACGTAAAGCCTGACCTCTCGAAACATCTCACATTATTTATTTCCAGGAAGGAGCCGTGTTTGTCACTGAAGACCTCCTGAATTTGACTGACAGACGCCTTATGATGAATGACTGCAGTTTATGACCGTTTGCTGCGACTCTTTGAAGTATGTTAATATATTTCCCATGTGGGTTTCATACAGAAGAACATGTGAATACG
GCAAAGAGCACACACACATACACACATACACTCTGTCTCTGACCAGCCCCCTGGACTGAACCACACTCACAGCGCTCCTCCAGGTCCTCTAGTCATTAGCATGTCCATCACTTTAGTCTCTGATGGGGGTGGAGGTGGAGGTGTTGGTGGTTGGGGGTGTTAGCTGGCACCACCTGACTTGTCAAATGAGAGTAAGGTGG
GATTCCTCACAGATGATGAATTAACCCATTGAACACTCTGACTGACTGACTGACTGAGCGCTCCGGTCATTATTCAGCGGCTGCAGCCTCCAGCTCTCCTGTCACTCAGCCGCAGGTGAACCAGGTGTGATTATTAGACAATCATCTTTTCAGCAGTCTCACCTGTCTGCTATTTTAAGATGACGAGTGCACTTACACAA
TTCATGCTATTTCTGAACGAATATTTAAAGTAACGTACCATAGCAACTAATATAGTGAGCGTGTCACAAGTTGTTACTGGAATGTACGAATATAAAACCGGCGTGTCAATCATTATTGCCGCGTTTTCGTAAAACCTGAAACTCGGAATGTGCGTGTGTTGTCCAAAAATGCAGTCTAGGTAGGGAGCCAAGTAAGTTAG
CTGCAGGTAGATTCAATCTAGAATTATGATTGGTTGTTTTTTCACGTTTTGACCAATCAGCGCAACGTTGCTATGCCTTTCCGCCTCTGTAATTGGCGGAAACGCTTGTCATTTACCCTGTAGGTGATGTACAGTGCGCTCGTGGCCAGACAAAACTTGGTTTACATTCACCACGTCCACACACACTGACCGCGAGCGAA
TATCCTAAATGTTCTGAAGCCATTTTAAAGTTTATTGTGAAGTACAGATGAATATTCATATGGTTAAATTCATGTTCAGCGCTTTCCGCCGCTGTACCTGTCAATCATTCTACATTCATTCACAATTCAAATTGCATGTCACATTCATGACAACACGAAACACTCTCCAAGACTAATTGTTCCTGTTAATATAAGTAATT
TCTGTTGTGTTGAGCTTGTAGTGGTTTATTCCCAAGTGGTGCTCGCTGCAGAGCCATTTGAGGAGAGCTGAGCTCCAGCGAGGGGGAGCATGAGCTGTCGCTCATCCTCCTGTAAGCTGTTTTAATGCGTACACCAACGCCACCCCTAACCCTACCCCCAGTGACATCACTCGTAGAAGAAGTGCAAGAAAGGTGGAGCT
ATGTTATAAATTGTTTTACATGATAAATGTTAGCCTGCTAGCCTCTCAATCCAGCATGCATGAAGCTAACCAAGGGCACTGTACGTCATTTCCTATGACAGACACTTCAGTGAGCGCTGTGATTGGTCCAGTTGAGTGTTTAATGCGCTGATTGGGTTGTTCGCGTGGCTGCGCTTCCGGGTTTATGAAAATTATAAAGC
TGAAAATGAGAGTCAGTTATATTTAAGACCTGTTTTGTTATACAAATGCAGAGTGAAGATGACACTCACATATATGTGTAGATACACGAGGCTGTTTGGTGTCTGTCAATCAAAATATCAAAATGAAACAAATTTCCTTATATTATGTTTTAATTATTTACATAGTGAAACAGCAAGCAGGATGAGGTTATAAAATACTG
TCCAATCTTTAAAAGTTACACACCCCGTCAGATAATAAAGGCCGTTTGTAAGCGGAGCGCGAGTATTTTCCCGCATTCCTCCGCGCGGGGGTGTCTGTCAGTCAGTTCAGTTCGCGTCCATGCCGGTCATGGCGACGGTGCGTTCATGTCCATGAGGCGGGAAGCGCGAGACCCACACGCGGTTTGAAGTGATTCCAGGC
CGTATGCACTTGTTTTTAAGGTCAGTTGTTATTAAAAAATAAGGCATCAGGGCGCTCGTGAATTGCACAGCCACCTGTAGCTGAGCACAGCAGCTGTCACTCAACTGGCCTATGCTTTATGATACAGTATTATTGACAGGAATATGAGCTTCTTCGGCTTCGGACAGACCGCTGAGATCGATATCGTGCTGAATGACGCC
TGTTCTGTATGACAGTTCTACTTGACTGACACAACCTTTACTGCTCCCCTCCTACGAATCGTCATCTGAGCATCCGGGTACTAGGCTGCTTGATTGACAGTTGCCATAGCAACAGGCCAGGCTGTCGCCATTTTGTCAGTTGCTTTTTTAATCTTTCAAATGTTTTCGCTTCCCGCCGGAATAATGCAGTCACGCGCTCC
TGAAGAGCTAAAGGTAATTTTCCCTCGGGCCTGAAACAAGGCCCTGAACTTGGCTATTAGAGGCCTAACAGGTTTTGTCCGATGGATGCTTGAGTGACACGCGGTCGATATCCCCCGTCCTCTCGGGTCATCTCAGCTGTCACGGGATGAAGTTAGGTAATGCTGCACTCAACAGCTGATAAACTTGAAAATCAGCCATA
CGTTTACACAACACCATAACACACCTGAACGCCTAACATACGTTTATAAAGCGGGTGTTTAGTTCGTATAAAGAGCAACAGGCCTCTGTTTGATTGACTGGCCGGCTAAAAATGGCTTCTGGCCCACAGTCAGTTGATCTCTTACCAGACAGAATAGATTGGAGTGGCAGTCCTCCAGGCTCGCCCCGTTGGGTACAAAA
CCAGCGCTCAGTGCAAGTGACAAGCTCAGCAGCTCAACACAACAGTTCACAGCTCTCCGGGACTTTTACTTTTGTGGGTTGGTCCTAGAGAGATTGACAGACAGCTGCAGAAACATAGGGGCAAAAAAAAAAAGTTAAATAAAAAATAAAATAAAGTACAAAAACCTAAAAGAATAAAGGATTAAAAATATATTATATAT
ATACAGTGACATATGGGGTCTTCATTTCCACAGCCCCCATCCCCCTCACTCATAAGGAACACCCCATGAGACAAATTTACCATCAATCAATCAATCCCAGGACCATAAGAGCAGGATATTGTCGGGTCTGCTGCCGACAGGAAATGAAGAGCAGGATCTGATTACAGCCTCAGTGGGGGCTGTTACTTTTTAGCACCAAC
TTGCGAGTCAAACAGTGTGTTCAATTCCCCAGGTGAAGCGTTGGAGCACGAGCCGGATGAAGTGTGCCGCTAACTGTACACACGTGCCACGCTACACACCTGCCAATCAAAGCTGAAAACGCCTCCCTATCTGTGCTCCAATGGGGGAGGAGCAGCAGCTACTGGTGGCAGATCTGGAGGGGAAAAACTGAACAATGTTT
ACAGACACCGCCGACATCTTGAATATGATGCAGTTCGTACCCGGAGCGCGAGTGGAAAGGACAAACGATTTTGATTGGTTACGTCTGTTGTGATTGGCAGGTGCAGAGAGCCAATCGAGTCTGTCGACTACTCCGAAAAGGCGGGTATTTTAATGTCGTCACGGGCTGCGTCAAAAGCAGCTAAAAGTCCCAATATTTTT
GATCAACAATGCCGAGGGGGCGGGGACAGCGGCGATTGCGTCATAAAGGAACCGAAGATGGCTTCACGATGCGCTACGGCAGTGCTCAGATGCGTCAACGCTCAGCTGTCAGTACACACGTTTATATGAAAAGGAAGGAAGGCTAGGGAAAAAAAAAGATATACTGGCAGAAGGGCAGGCGAGCCTTTCAGATTTATGTC
TAGTTTTTTCTGTCTCTGCAACACAGAAAGCATTTGTCCCGCCCTTACGTTTCACGCAACTAGACAAGGTCGACTGTGATTGGCTACTTTTCATGTCAGTCAAATCACGCTTTAGAATCAATTCTTAAACTTCGGAAACTGATTTTCAGCAGCTTATGACACAATGCGCTAAAATAAACACTCTAAGCACAGCGCTGTGA
GAGCTCTAATATTTCAGCCGTGTTTGCGAGAGTCCACGAGTTGACTCGCAGGAGGCATCATGTTCTCCGGCTGACGTGAATTGACGTCAGAGCCGAGGGGGGTATTTGTACAGGGGGCGGGGCCTCGAGGCGCTTCCACACTCCGGTGCCAATTCGTTACCAGGACGACCAGAGCCAGCTCTTACGTCAGCGGACAGAGC
TAAAGCCTATGTTTATTAGTATACATATATACATGCAACATTTAGATCCACGTGACTTATAGATTGAGGATTCAGAACCACGGACAGCGTCCGAAAACACGCGGTTGTCAATCACTTACTATTTACAACAACTGTTTACAACACTAACACACATCACAAAACTGTGAATGGAACAACCCGGAGCTGATATTTCATGTATG
ACGTTAGTGGGTGTCAACGGCACAGGCATTCAAAAGCGGAAGAAGCAGAGATAAACATCATAATCTGGTTCACTCTCTACACTAGGCTGACAGCATGTCGCTCACATTACAGCGGATTCCTGCTTTCTCCTCGTCGTTATTCTGTCGGTGTAGCTCGAAATTTCTGGACCGACTCTGCAGTCGCATGATTTCCAAGAAAA
TATTTATTTATTAAACACATTTAAACTTGTTTCATCGAATGACTTAGAAGTCTTCTGTACTGTGTTTTCTCTGTTGAAAATGTTCTCTGTAGATCTGTCAATCAAGCGCTCTGCACAAGAAAAAACTCCAACTCCCATAATTCTTTGCGCTCGGTCAGACCGGCAGACGCAAAAGTCCGCATCCAAAAAACACATGCAGC
TATTGAAAGCACATTCAATCAATATTAAAATGTCTGCATTCACTTTTTTTCCCTTACAGCTGTCAATCATTGCCCTTCATATGCAACCTCTGAATTAGAAAATGCATGTATATGAGCAGACTGACAGACACACTTTGTATGTTTAACTGATCTCAGATCAGCTTCTGTACATGCCATTTAACACCATTTGACAAGTGACA
CAGTGCAATTGATCTGTCATGCCGAGGGACACCGGTGCAGCTGAATTTACACCAACTAAACTGAGTTCTCTTTATTCCTTACTAAATGGATGTGTGCAATGTCACTCAAGACCCCTCCTGACTTCTGAGAACCTTTTCAAATCCCATTCATCCTTTTGTTTCTAATATGATGGATGTGCAAAAGACGCCGGGCCAGAATC
GCCAGCGGTGAAGCAGCAGGCTGGCTCAGGTTCTGCTTTTCTGATTGATCTTCAGGTGACAGGCTGTGTCAGGGGGCTCATCGCCAGCCTGTCAGCACCTCACCTCTCTTCCTTCTCCTCGATCCAGACTCTTTCCTTCCTCTCTCTCTTTCTTGTCGTCTTTTCTCCTCTCTTCTGTCATCCTGCCAGAGATCAGGAGC
GGTTGCTCGGGTTTAGGAAAGTGAGTGGGCGGGTCAGTTGGTAAAACTGGTTGGGTTTAGGAAAGAATGAGGGTGGGTCAGCTGATTGGCCGGTCGCGCAGTCAATCATTCAGTCAGTCAGACAGCGGCCTCTGGTGGGTTCACGGGAGAACAGCGCGGGCACGAACGGCACTCGTGAGAGACATTCGAGAGAAGAAAAA
ACAAAAATCACAGAGAGTAGTAGCAAATATTTTTATCCCAGTTTATTTGCAAAATAATGTTCTGTGGACATGTGTATCCATGTTATTATAGAAACATGGTGCCTGTCAATCAATTCGGTGGGCGGGGAAAACCACACTTCTACGTCACGTTGCGGTCGGTCTCAAAAACACTAGGATTTGGGTCCTATTTTGACATCTGG
GTAAAACGCTGTCGCAGTGAAAGTGCGTAATCTATTTTGCTTAATTGATTGGTTGTTCGCTTCAAAGCCCGCCTTATCCTGTCAGCTCATTGGATGACACGCACGTCATGTCAATCCCTTGACGGAAGTACATTTGTCACCATTGGGGTTAATCAAAAAATATATATATAGAAAAGAAGTCCGCACTAAACTTTCGCTAA
CATAAAACAAAACAAAAATACAATGTATATGCCGAGTGCAGCAGCTAATCAGCTAGAATCAGCTGAGGTCACATGACGGTGACCAGCGAGACCTAGCTGTCACTCAAGTGGCCCCGCCCTTTATTATGCAGACTTAATATAACTTAATATAAATGAAACGGATGAGTTCTAAAAAAAAATTCACCCCCCTCACAGTTGTC
CCGATCAGCTGGCAGCGCAGTGACGCCAAGAGCAACAGCTGACCAATCAAACACTAACGTCAAACAGCAGAAGTCACGCCCACTTATGACCATTCGTGAATGCCAGGCCTGTGCACCAATGAGTCAGACGGGTGTAGAGCGCTCTGTCCAATGACGCGACTCCTTTTCACGGGTCCTCTAAAGAGCAAATGACTGAGCAC
GCGATAGTGTAACGCATCGATAAATCATAAGAATAGATGAATACCGATAGATGAAAACTTCAGTAGTTTCTCAGTGTTCAGCACATTCAGCTGTCATTGGCGAATCACGTTGCCTCAACGTTGTTGTTCCCGGGTTCCGCTGTCGTCATAATTCAGCGTCGGCGAACGCTTATGGTGTCATAAAGTTATTTAAAAATAGT
ACAGAGAGAGATCACATCAGTCTCAAGCATTCACAATCTCGAGCATCAAAGCAAACAAATCAAAGACAATCAACAGCTGTCAGAAATGACCAATTTCGCAGCTGTCAGGTGTCACACTGACAGCCAGCCTCTTCCAAGGTCTCCTTAAATGTGACACGAACTGCAGCACCAGCTAACTGACAGTGTGCACAACACCCGGC
GGCGATGAATTATGCGGAAGTTTGAAATCATAAGGAGGGAGGCGGGAGAGAAGGAGGCATTCATGCGTTCACTCCTTCACAGCTTGTTCTCTCTTCAATGCCAGTCATCAATCATCTGCAGATTAATGATGGACACACATGGATGGGGTGCTGCGGCTGGGATGCGTGTTCAGACGTGTGTGTGTGTGTGAAGAGATGGA
AGAGCACGAGTGTTTCTGGCTGTAGGCGGAGATCCTTCAACTTCTTGTATTTTGTTATTGCTCAATAAATCAGGTGACTTGCGGGGGAAAATGACAGAGCATGTCAATCATATGGACGCCTATAATGTTGCCGTTATATACTATAGCGATTCATTTATAAACTGTAATACGGTAGTAGCTTTCGTGTTAAGTAATCGATA
GGGATTTGAGATATTTATGACGGTGCAGTTCTCTCTGGTCCCTCTGAAACACACAGGGACAGAAAGAAGGGAAGAAGTGGACAGAGGGAATGAGTGACAGTGTAAGTGGGGGGAGGAGAGATTGAATATTTAGTTGTTTGAATGGTCAATGATGAGTCTAAACTGTGCGGGACAAAGAGGAGTGGTGGGCCACTCTTAAT
TGGACATACAAAGGAGATTTTGACTCATTACATGTGCAAACACCAGTTGCGCAGGCAACTCGAGCTACCCGCATCAGGAGCTGAGGTAGGAAATGACTGACGGTTGCAACACCCAATCAAAATCCCCAGCGCGAGATAATGCATATCACTTCAGCCAATCAGCTTTGAGAAGGGGCGGAGTCTTAAGAGTTACCTGGGAT
ACAGAGAGCTGAACAGATCTTTTAATTCCAGTTGCTTTGCACAAGTTCTATCTTTTTGATATGATTATACGTGTTACTACTAAGACATGTTAATACGCGGCTGTCAATCAATTCGGTTGGCAGGGAAACTGCACTCCTATGTCACATTGGGGTGGGCCTCAAAATGGGAGGGATTCGGATCTTATTTTAACATCAGAAAA
GGCCAGTTTATTATGGCTGGACCTGCGTCTCTTCCTCTCGTCCGCTGATTGGCTGTGCTGCTTCAGAGCCGCGAGGTGATTGGTGCAGAGAGCTGTCAACGGACAAGGAATAGACGGGTACCCAAGACGGCAGGGTTGCGCGTGTGCCTTCCCAGGTCCTGGCAGCACCATCCGGCGAGGGGGTGAGGACGCTGGCCGCC
TAAAAACTCAAGAATAGGCGATTACCCTGCTGCTGCTTATCCAATTTGGTAGGAAATTACATATGCAGAAATGTGGATGATGTGTTGATGATTGACAGGGCTCATAACTAAGCAACACAACGATCTGTTAATGAGGAAGTAGTATGTCCCAACACTGTTTTTGTGTTACTTTAAATGCAAATGAGCGGCACCATTTTCAA
ACAGACAGCTGAACAGATCTTTTAATCCCAGTTGCTTTGTGCACATACTGTCTTGTTGATATGATTATATGTGTTAATGTGGAGACATGCAATTACTTGGCTGTCAATCAATTCGGTGGGCGGGGAGATCTCAAAATGGGAGGGATTTGGATCCTATTTTAACATCAGGAAAGTAAAAAGAAACTTATTTTGAGTCTATC
ATTTCTGCCATGAAACTCTATGCGTGGTCAGGCATATGATAGGTCACCTAATCTGCTCCTGCATCATTAACTATATGGTGCAGGAGATTGATTGCTGTCACTTCAGCAGCCAATCAGCTTGCTCCTCATCAGTTTAAATTCTCGGTATAATTTTTTATGCAGTCAAGCTGCGGCGCTTTTCAAAGACCCTCCTCTACCCC
ACTGTCAAAACAGAAAGAGACAGCCAGAGGGCTACAAGTGGGAGGGGCTTTCTGGGTGGGCGGGGCTTACGCCTTGTCTCTACTTGTTTGATTGACAGTCGTAACGAGGTAGAGGCTCTGCATACCTCGAGGCAAGTGCGAGAATTCACCGCTGCCGCAGCAACTTTGGGATGGAGCAATAGTCAGAAAAAAAGTCGTTT
AAGAGGGATTATAATGACGAGATGTGTGTTCTCATAAATAAACACCTTATAATTGCAATATCAGTTGTGCACATTTTAATGAATTTGGCAGTTGATTGACGGCTGGAAGTCTGAGGACAGTGGCAGCCAATGGGAAGCGGGGCTCCGGCTGTTTGGGAAGGGAGGCCCCTGGAGCAGCAGACGGCGAAGCTGAGCGCGGA
CAGTGTCGTTACTCCCAATCGTGGCGTGTTGTATTTTTCCAACAAGCCCCGCCTTCTGACTTAATATGCGACACTGTAGTCGTCGTGTGATTGGGCGATAGCTATGTACGTCAACGTTTAAAGCCAATCATATTGCAAAAGGCGGGATTTGTCAGACGGCTATATCTAAGCCACGCCCCTCGTTTGATAGTGCAGTCTCA
GCTAGACGTGAAAACATACCCGAAATTCTCCATCTTGCCATCTTTCGTCTCCAAACGGACAGTATTCAAAGCACGAGACAAATCTTCCTCCATCCTCTCGCCTGTCAATCATAACATCGTGTGCATCACATTAAATCCGTCATCGTGTTTTTATACAGCAAAAACTATATTCTCTTTAACAAAATAAGGGCCGCTAAATG
CTAGTTTGGATAAAAGAGGGAATGCCGAAACGGCTTGCCATAATACGCCACAACTATTCCTTCTCAATACATGTCGATCTGTCCCCGCTTGCCTTTGTGTGACACTGCGAGCGACCAATCAGAGCGGCTCTAACGCATTCCACCGTGAACGTCAGCCAATCGCGTGAGAGCGGGGCGTGATTTCCCTCTCACGGCTCCGC
TCTGTATTTACTTTTCCTTAGCTCAACGTGCTAATGAGAGGCTGTCTGTCAATCATCAGAAGCCAGTCAAAAAAATCAAATGCAAAATCTTTCTAACGATCAACCAATGATGGCATAAACTCTGCCTTCTGATGATTGACAGACACCCTCTCATTAGCATGTTAACCTGAGGAAAAGTACATTTGCAACTATGTCGATAA
AGTAAAAACTGATCTGACTTAATATTAAGGCTTAAACACTTCTGATTCAGCATCTTGAATCTCTACCTGGTGGTGGTTGTTAGAGAGGCGGGACTTGACCTGTCTATCATCCTCATGACGCAGCACAAAGCAGAGCTATGCAGAGAAGCGCCCGCAGCTATGGGGAATTCTGATCTAAAGGACAGTCGTTCTCATTTCAG
AGCCGTCAGAAAAAGCTGAACACTATTGGCTGCTTGTGTGCTGACATCACTGACATGGTTCAAACCTTCAAGAAGGCGTTAAAAACTATTGTCTGTCAGCTGATGCGTCAGCAGATCAATCGCTCATCTGCTAAGTTCAACTGAATAGATGTGGCGTTAAAGGGCCATGAAACCCCCTCGTTTCAGCAGTGTGTTTTCAC
AACTTTAATGTTTTACCTTTTTTTTCAAAAGCAGCTCTAATAGTCTAGTATACTCCATTAGTATGAGGGAAAATGTACTCCGGACAGTAGATATTTACTGTCTGTCACTCAATATCGTGCTTGACATTTCGTTTTGTGTGGCAGGTAAAACAGCAAGTCGTACAGGTTTGGAAAAATGATGATGTGAGTATTTGTGGGTG
CTAAAACAAGTCACGTTCGAGTAAACTCTCCTCACATTGGTCAGAGTGTCAGGGTTTATTTTGCAGCGTCCCGCTCAGCTGTCAGGAGAGTTGGTGGTTTGGTGGTGATTGACAGGGTGCACGCGCGACATGTCTGAGGAAAGACGGGGTGGGGAGGGGTGAGAAGGGTGCGCGACGATGCCTATTCGAGGACCGGGAGG
AACAATGACTTTCCTCTTTGTCTTCCCTTCAACTTCCTGCCCTTCATCCGTTCAAGTTTTGCGCGTGACAATCACGTGATTGCACATTTTGATTGGCTGTCAATGTTATTATTTAGCAGCTGGAAAAAATACCATAGTAGCACAGAAGTGTTATTGTAGCTTGTGGTGTCAAAATATTCCAACAGTATGATAGAATCAAC
TATACGATCTGTGCCCATCTGTACGCTCACTATCAGAAGTGAAAGGGACCTGCGTGAGTAATGCCAACTGTTGCCTCATTGACCGGCCTTCCTTTGATTGACATCTATTGGAGGAGAATGGTCTGCTTGCAGCTACTCTTCCCGGCAACTGACTATCAACAAGGATTACGATGCGCTCTCAAGACAATCTGTGGACGTAT
GGAGTTGAGACTGGGGGGGTTGCAGCCTAGCTTGTTACGATGCAACCAATAATCCCGCCTATCGAGAAGCTGAACTCGCTGATTGGCCGGATCAAATGTCCATCATCCTGAGAGACATCTGATTCAAAAGTAACAGTGGGGATTTTGACTCATTCCAGTGACTCGAATCTTTTTGAACTAGTTGCTCTAAAAAGATTTAT
AAGGATTTGGCAGCGCTTACTGGAAAATTGGTGAAAAAAAAAAAAACAATTCTCACCTTTAGCTTACTTGACACTCTGTCTTGAGTGACACATCTGAGTTTAGACACACAAGGCTTCTGGAAAGCTCCACCCCATCTTCAGCTTTTGGGGTGGTCCAACCAGTCTGATAGGTAACAGTTCTCCGAATCCCAGGTTACCCA
CTGCGTAGTATCTTGGGAAATGTAGTCCGTAAACGGTTGTTTACATTGTTGTCGTTTTCAGTCGGCCAACCAATAGCGTTTCGTATTTAGTGATTGACAGCACTGAGAGCCAATAAGTGTGTCGCCTTCTCATCGGCTGCAGCCAATGACGAGGCGGGAATCTCGTTGCGCGCGGAAGAGGAATGTCGGATTTGTGACAG
CAAAGAAAGGCCAAGCGCACACATACACCTCCTATTGTCTGTCCTCAAATCTCCAATTAGCATGTTAATTAGCCTGAAACGTCTGTCTTCATCACACACGTGTCAATCATTTTCCTTGTATCTACAGCATCTCAAACACGGTCAAATAAGCCGTCCATCACTGCCACTGAGAAACTGCCTCACAAGCACTTTCACAATAT
GGGAAATACCTTCACACTGCCGGTGCTAAATCATTTGCCGTCGGTACGCAGAGGAGAGATATGCGCTCGGGCTGCAGAGACTGTGTACGAGAAATGGGCCGCCTGTCAGTGCTCTGAGGCGGGGGAGGGGCCGACGGCATCGCCCACAGCTCGTTGATTGTAGGGACGGTACAGTATGGACAAACATCAGTCATTAGATT
ACATTGCTGTTGCAGGAGCTTCGGCGAGACGGTCGCACTACCGATGCGCTCTTAGATACGGAACTTCTTATGGATACGCCAAAGTAGCGCGTGGACGCCTGTCACTCACCGAGCGGATTTATCACTCCCGAGGAAAAGGTAGGAGAGATCAAGTCAGATGCAGTGCGATTTTGAAGAGTGAAAGTTGGATGGGCAGCGAG
CACCTCCAATAGATACAGATGTTGCACAAACAGCTAAAATGTTGCTTGAAATGTTTATGTATGAGCGATATATGTTCATGTGTTGTGCGATGAGTGACAGGCCTAGGTGTATGTGATTTGTTGAGTGTGGTGTGGCTAAACTCCACTTATCCAATATGTGTCCTTATGTCTGAAATATTCAGAAGTCACTGTAGTTAGCA
TAACAGCCATAATTGCTAGAACAGAAATAACCGATCCGCTCGTCTCTTAGGTCTGGATATTGAGTCGGCCTGTCACTCGAGGGTTTCGTCTGGAAGACCTGTCAATCATTTATCGCACCACAGTGACCTCCCTGCACAGCTCTGCCACAGGCGCATACTTTAAAATCATAAAACAATCTTATATTTCTCAAGCTCATTAC
GGCTTTGTAAGAAATCTTAGAATGAGAGTGTGAGCAGTAAACAGAGAAAGTGAGGGGAGCGGCCAGTGCTTTTCTTAACCAATGAGAAACTGGATCTGCCTTTCAATCATCTTTTGCTGACATCAGATTGGCTGATGTGTGCAGAGGGCGTGTCTTTGAAGTTAGCGAAAATTCACGCCCATAAACAATTTAAAAAATGA
GGAGATTTCTCTGTATGAAAGACTCGTGCTGCTGAATCTACAATATTGTTGGTCATAAATATTAAAGAAATGTGGAGATGAAGATTGAGATGATTGACAGGGCACGTAACTAAGCAACCCAACGGTTTGTTAGGAAGCAGCTTGTTGTTTATTTTTAATTTATTTATTTATTGCTTTATTAACACGATCAAAGAGCTTAG
AACAGTTAAATAACTGTTGTTACCAAATGGAGCCTAATGCCCCATTGACACGGGGTGTCAGCGTCAATGCTTCCCATTCACTTTGAATGGGCGACATTAGCCGTTGCTGAACTGCATTATCAGTTGAGCCAATCAGACATCTTTATGCAAATACCCCAGCCCAGACAAAAGCCAATTGCGGACTAATTACATTGGCTGAC
CTGATCGACGTTTGTGGAAGATTTCTGTTTTTAATCCGTTGTGCTCATGAATATTAATTAGGTAAACAGAACTCCGTCTATCTGATTCGCTGACGGTCAGTGAGCGACAGGTAGTCGGCGAATGAAGAATCTTTATAAACGCTGGGCGTGGTTCATGAATATAAAGTAGGATGTGTGATTGGCTGAGAACGGAACATAAA
CGACGTTTGGGGCATATATTTGCTTTCAAATCATTGTGCTCATGAATATTAATTACGTACGCAGACGTCCGTTCATCTGATTCGCTGACGGTCAGTGAGCGACAGTTAGCCGGCGAATGAAAAATCTTTATAAACGCTGGGCGTGGTTCATGAATATTAATTAGGATGTGTGATTGGCTGAGAACGGAACTTAAAATTCA
CGACTCACGGAAACAGTAACGAGGCTCTTTTTAATTCATGGCGCTTGTGTAAATAGCAGCGGCCGGGGGTCCGAGAGAGACGCGCTGTGATTGACAGCTGTGATTGACAGCTCTCTCTCTATGTGTGTGTGTGTTTCTCATTTTTGGATGGATGCTGGCACGCTGCTGTTGATCGATAGTTACACTAACCAGTGCACTTA
GTACGTGTTTCCCGGAGTGATGCAGCACGAGCAGCTGTTACATCCCACTGTGTGTGTGTGTGTGTGTTTGGGTGCGCGCACATACAGGGTATGACTGACAGCTGAGCTCCGCCCACTTTCATGCACGCGCACAGCGCTGACGTGTTCCAGCTTCCTATCATAATCTCTATTTTTTTGTAATTGAATGCAATTTTGTTTTT
GCTAGATCGGCACTCTGAGCGCTGATTGGTGCGGAGTAGCTGAAGCCACGCCTGATTGGTCGATAGAGCCTGTTTATAGGCGGGGAACATGTTGATAGACAGATGTCACTAAAATCCATGGGAAGTCCCGAGAAACTGGTCTGACAATTAATGCAAGTAAAGCGTCAGTGTAAACAAGAGTGAGAACAGCACAGTACACT
AGATCCCCTAGCGTCCGTTTGTTTGTAGTGCTCGGGAGTGGAGAGTGAAGAGTTGCTGGAAGGAGCAGGCGAGTTTCTGAGAGCATTGGAGAAACGGGAGCTGTCAATCACGGCTCATCTGAATATTCCATCCCCGCCCCCTCTCTCTCTCTCCCTCTCGTGCGCGCGCGCTGTGAAATGCAATTCCGGAACAAAACCCG
CTCTCTCACCCTCCCCCTGTCCTCCATTGTTTTCAGAAGTATTCCAGTACCTGCTGTTAGCATGTTAATAGGCCAGCAGTTAATTTGGCGGTCTGCGTGTCAATCTTCGTGTCATTCTGGTGTCCTGTGGCGAACCCCGAGCGGAAACAAAGGCCCCAGTAACAGGCGATCGATAGGCTGAGAGGGAGATGCTATCTTTT
AATGGATTCTAATGCTAAACATTTAACATACAATCCTCCAAACAGTGCAAAAGTGGCCCTGGCCAATGCACTAACCACATGCGCCAACGAGGAGGAGCCTGGGACGCCAATCAAAGCATCAACTTCAAATTGTATCTGAGAGATCAGCCCAGGACCTAGGGGCAGAGACATCAGTTGGAGCTCAATTGTTGATCTGATCA
GTAGTGGAATCACTGCGCCCCCTTCAGGCCAGTAGAAGAACCTCAGTCTCTCGATCATCCACATGATCCACTTTCTCATGCAGAATTAGAGGAAGCCAGCAGTCAATCAATGCCACAGAAATAGCACGGCTCCATTAGCATCGGTAACAGTAGCTGTGTGTCCTTGCGGAGGCTGGAGTCTCTGCGGCGTCTCCGGCCTG
ACTGCGCATCTGCTGCTGCTCATCACGTGAAACACAGAGAACTGCTGGAAACACTGCGGTTACCTCACGACACAGGTGAGAGATGATTGACAGCTGTCAGTCACACATTATTGCATTAGCTTAAGAGCAATTTAGGTTGATTTATTAATTTCTAAAAGTTTTTTAACATCAAAATGTTGATCGCAGCATTAGTTTGGGAC
CCGACCCGTCTAACCCAGGAGTAACCCAGATTTCTGATCTCGTATCGCAGCATTATAATAATAACAGCGCGTCTGTCTGAGCGGCAAACACACTGAGGATGCCTGAGTGACAGATCTGAGGAAACATCGCGCTCAATCTCTGACTGAAACGCACGGAGGATTTACTCGGTAGAAGTCATTCCTTGCAGGTGAGCTGTTTT
AAGCGCTCGCAACATTTGCAGAAATGATTAGAATTATGCGCAATAATACCTGCAATCCCGCGCCGACATTGATTCAGACTGTAATTGTGAGTGAGTGACAGGAGGCGTGTCGAACTCGCTGAAGGAGAGCAGAGAGCAGAGAGCTGTGTGTAGATAAGAGGAAAATTAGGAACCGTGCCTGATATTTCAGTATCGATATG
AGGAGGTCCAGGGAAACGCTCCATAGTTTTCACCCCCTTTCTCCTCACAATCAGTAACTTCACCACTGTCAGCAAACACGCCAGAAAGATGAGCGCAAAAACATGATTGACGGAGAGCACAAACGGAGAAATCCCGTAGAGCAGCATGTCGAGAAGCGTCTGGTGCTGCTGTCATTGACCTCAGTGTGGGATTCAGAGCA
CACAAGTTGTCCAGTAAGCGCGTCATGTCCATTGATAATTGACGGTACCGTTAATATGTTGACAGTTTGACAGCACTTACCCGGTTTCCTGCATGATTGACAGGTTGGAGTCTCTGGATCTTCCTCAGGTGGGAGCTGAATGTGTCCTAGTGAAAATGCTAGCGGCTCCCATCAACCCTTCTGACTTAAATATGCTTCAA
TGCGCTGGAACCCGTGCAGGAAAAGCGCGCTGACGTCACCATTCACATGGACAAGCGCGCATCTGATTGGCTGAAAACGTGGGAGGAGATTTGACTGACACCGTACGTCAAACGTGGTCCGTGTTTCAAAGTCAAAAATGCAGTCTGTCTAGGTAGGATTTGAGACACAGACACGATATATTAAAGGGCCAGTTCACCCA
GTAATTTAGATATAATAATTTATATGAGTCTTCGACGTCGACTGTATCACGTGATTAATTCAAACCAATGACGGGCGGCTGGAACTCTGCACGAAAGACCTGTCACTCACACGCCAACTCCAGCTTCATGACCTCGTCGGCCAGCTGCGCTAACCGGGTAACGTTAAGTTTATCAATTGTCTTTTGATTTCGGTATTTTT
TGCTGCCGTCGTTTCAGTACTCAAGCGAAAGCCCGCCTTCCCCGTGTTTTAATTGGACGAACGCAAGAATTCCGGCTTTTGATTGGACGAGAGCCACGCCAGCCAAATAAAGTAACGGCAATAGGAAGTAAAAAGGAAACGTTTTCATGTCAGAGAAAGAAGATAAACATGGCAAACTGGGTTAATTAAAGTTTAACATT
AGACAAACACCATGTGGCGCGTCCTCCTGTATTCTCTACTGTAGCAGCTGTGGTGGGCGGAGTCTCCCAGCGTGCGACAACTCTGATTTGTCGAGCGGCCGTCAGTCAGAAAAACACGCTCCTGCTATTGGATGAAAGTCTGATTAGGGTCAGTATCTCATGAAGGCAGCGGAGTTTCCTGTGAAAGAAAAAAAAACCTA
CATTACTGATACTGAGGATTGATACAACTCATCAAGCAAGAACATTTGAGCTTGTTTACCATATTTGAAGTGTGCTAATCAGTGTTTACATGCTAATGACAGGCAATCACATTAAGCAGTTGTGTCTCTATGTCTGAATTAAAACAATTTGACTTGTATGGGTTGTTTACATCGTCTTTACAAAGATTTTGAAGTGTGAA
ATTTAATGCGCGAACACAGTTAACCTAAAGTGAATGTGATTTATGGCATCTGATCATGCAGCTGTTGTTTTTCAGTCATCATGTCTTACGGAATGATGGACAGCAGCCACTCACAGTCACAGCCGAGAGATTTCAACAACCTCACGCAGACATGCAGCTCAAACATCCAGAAAATCACACAAAACAGTAAGTAGATATAT
CACTTGCAATAAAATGTCCCGAAAGATGGTTCTGGTTGATTAAGGCACTGATTATTGAGCTGAAATAGGTGCAGATCTTCATTTTTGTAAACAGTTTGTTTTTAGCAGTAATTTAATGCTGGGCGTGTCATCGTGATTGACAGCTGTGATTGACAGTTTCTCAAAGCAGCGCGTCTGAGCTTCGGCAGGAGACTGAAGTA
GCGAACATGAAGCACGACAAACTGCGCAGATGCATCAAACCCAAATTGAAACACGGAGGAAAGAGACATTGTGATACTGTGAGACTCCTGCTGTCACTCAGAGTGTCCATGGCACATTACAGAGACCCTCCATGAATGCACCTGGTACTGCAGAGACAGCTGACACACATCACAGCAACAGCTGACTGCAACAACACAAC
TATAAACACACCCAGTCCTTTTTTCAGTTTAACTACTTTCAGACTGACCACAACTTGAAGTAGGAGTGTGGTCCCCCCGCCCACCGAATTGATTGACAGCTGCGTATTATTAAGTTCCAGTAGTCACGTGTATAATCATATCAACAAGATAGGACGTGTACAAAAAAATGGGAATAAAAGGTCTGTTCAGTTTGCTAGGA
GGTAAAACTTGTGACAAAGGCGAAAGCTGTTTTTCAGATGACCAATCAAACCGCAGGGATGCATTGTCAACCAATCAGTGTAGGGTTAGAGCCCGACTGACAGTTTGACTGGCGAATCAGTAGTGTTTGTTTAAAGGGCGGTCCTTAGACTTCAGGAAATGGTTTCCAAGTGTTGTGCATGATAAGGTAAGCGCACGTTT
ACTGTCACCTTTGGAATTCTGCAGTACCACAGGAGGAGCTTTGGCCAAATCCGATTGGTGGGCTGTGCCTGCTGCCTGCGCGTTGGTTGGACAGACTGCGCGTCGATATTAAGGCGCCCGTCCGTCTATTGGATGAGAGCGTAAATGTGGGCGTTTCTCGTGTGGTACTCGTTTATGAGGTCGGTCAGTTGGATAAGCGC
TCTACACATTTTTAGAAGTCTTCTTCAGGTATCACCCTCAGTGCAGCGCCAGAGCTTACAGGGTGCAGAATCTGTTTACAGATTGGTCACAGGATGCGTCAGTCATCTCTGCGCCCACTCACAATCTGCCTCAGTCCGACTGTTCCCACCCACTCACAGGGACAGGTGGTCAATCTGTCACTTCAGTGGCACAGGTGTGT
CACCCTGTTCCTATGGTTCCCAGCGCTCTCATTGGATACTGTAACTTTTGGAGTGAGCGCCGGCTTGCTATCTAGCCTCTCTGCGATTGGCACAAAGTGCCTGTCAATCAAACGGAAGAAGCCACCGAGAAACGCCCCCGAGTTTCTGCTGTCAAATCCATAGGCTACTGTATCTGCCAGCGCGCTCTGATTGGCCAGCC
TCAATATTTATTAGCTCCTTATTTACCCGCGGCCAGTGAGAAGCCAAAAGGCAAATCCGGATTTGCATATGACTGACATTCCATCGCACGCGGCCGCCAATCAGCGCGTCGCGTTGTCTTACGATAGGTTGCGTCGTAGACCAATCACAGAAAGCCTTCGAAGAGTAAAAGGCGGGTCACGGGCTGGGCGAGGTTGACAC
GTTTGTCTGGCCTCTGTTCCTTGCTCTGTGTTAGTAGCCCCGCCCCATGGGGGTTCGCGTGCGGCTCGAGCCAGGCGGTGATTGGACAGAAAACTGTCTGTCAAACTCAGGCAGTCGAGATGGAGACTGGTGTTTCGGATGCTAGAGTGCTTGTTTACAGTTTTGGCAATTTAATCATCAATAAATATCATACGACCATT
ACGTCAGACACGTATTTACAGCTACACTGTAGACCTCTGTTCATTGGCCTAATTTTCCTTTGTCATGATTGGTTCCACTGACTACAAAATGCTTGAGTGACACCACTCTCCGACCAATTGAAGCACTGTCAACACGTTTAAATCCCGCCTTCTCTCTCCCCTAAATTGCTTGACGTTCTGTCAGTCTATTTTCCTCATTC
CTGTTACAGTGCACAAACCTTCAGATAGTTCAATGTCGAATGATTCATTTTTTGAAATGAACGAATCTTTCTTACCGTTTCGTTCGTATTGTGATTGACTGTAAAACTGGCCAATGGCGTTCGAGTAAATTCCGTGAAGAAGCATTTCATTGGATAGAGTTTCTTGAGAATGAGTACGCCCTCTTCTTTGAACGAGTCGG
TTGCGAGATATTCGCAGCAGCTGCATTGCTAGCTGTTAGCTAGCTAGCTCGCTTCATATTCAGTCGGCGTGTCGGAGCTGCTGGAAAATGTCAGACTTTGACGAGTTTGAGAGACAGCTGACCGAAAACAAACAAGGTGAGATATTAAGGTATAAACTGGGATGAGAATGAGGGACTGCTCAAGCGTAATAGTGGCGGTT
CCAAAGCTGTCGTCGAAAAAATATTACTCCATGTTTCTGTCACCTCGAACCGCTCACTATGAACCAGCAATGTGAGCGTGAACGCGCAAAATGATTGACAGGTTGCACGGCCACTGCTATCACGCAAATAAACTGGTTTATTTATTTTTTGTGTTTTTTGCACATTACAGAGTGCTATCACAGAGACAGGTGTGATATTG
CATACCCAACACTTATAGACACCTGCTGTCAGCTTGATTGTGGGAGCCGCTCTCCTTGATGCTGCCAAATGGAACAGCGACCCTATGAGCACATCTGAGCTGTCAATCACAAGTACACAGACACTCCTGTCTAGCACAGCCTGTAAGGTTAAAGGAGGCGAAGCACATCCATGCATAAACACTTCAAGCCAGAATTATCA
GTATATAGACGACAAAACAAACGTTCATAGTTTTATTTTAAGTGTTTATTTTGAGCAGACTATCATCGAGCTACTTCCGCGATTTCTCATAGATTGACAGCTCTGTCAACCAATGAGCTTTCTATTTGTATGTAAACGGCCAATGGCTGTCCATGTAGGCGTGTGCTTCTCACGACAAGTGCGTGTGAGTTGTAGTTTTG
ATTACTTTTATCCAGACCGACTGAACACAAACACGTCTGCTGTTGTCAGCGATCAACTTTCCCGCAATATTTGAGCCGGAAGATGATGCCGTTGATCGACAGTAGTTTGAACCAATGAGCGTGAACCAATTCAGGCTGGCGCGTAATATTGTGTAAACGTCACGTGTCCACTAGATGGCGCTGCATAACACATTTCACCA
TAGCTGGGTTTAGGGAAGTAAGTGGGTGGGCGGGTCAATCAGTAAAATTGGTTGGGTTTAGGGAAGGTCAAGGGTGGGACAGTGGATTGGCCGGTCGCCCAGTCAATCATTCAGTCAGTCAGACTGACGGTCGTTCAAATGCAGCCTCTGGTGGGTTTATGCAAGAACAATGCGGGTGCGATCGGCACTTGCAAGAGACA
TGAATAATTTCGCAGTTAACTGATGAAACAGTGTTGACTCCAAATAAAAAATCTGCTTCTCGCCTTTGTTGTGAACGGTCCTCGGCCGCCGTGAAGCCTCCGTCAATCACGCGCCGCTGGCCTCACTGAAATTCCTTATTTCAAAATAAGAGACCCATCAGTCGCGCGCCCGTTGAAGAAGCACAGCCGAACAGATGTAA
CAGGATGCACTGTAGTTATCTTTGACACTAGATTAGCGTTATTCAACCATGTTCCTTGCGGATCATCACCACTGCATGTTTTGAATGTCTCGTCTGTCAGCCACACCCATTAAAGGCCATTCAGTCTATGCTAATGAGCTGATGATCTGAATCAGGTGTGTTTGGTTAAAGTTAGAGTTTAGTTAAGGAGAAAATTAGCA
GATGAGCTCATGTAGCATTATAGAGATTGAAGGAATGCCCATGCCATGCTAGAACACAAAGAAAATTCAATGTAAATATTCAAAAAACACTGGCTGTCATCGTAGTATGGTCTGTCAATCAAACTGCAGCAAAGGGTCAATTGCAAAAGCTGTTAAAAAGAATTATGCTTAAGTTTTATTTTGGCTTGAAATCACTTTAA
CGTGACAGCGCTACACGAGCTTCGTGTGTTTTTCACAAACCCCGCCTCCAGCGGAAAAAAACAGGCTAATACAAGTAGCAGATTGGATTGTTGAGAAGTCCATCATACCGACGGGGTGGAGAATTATTTCTATAGGCTGGATACCAGTGTGCGTGCGAGTACTGACGTCATTAACAATACGCAAAAGCCGGCTATTTGAC
GAAACACTGGCCCTGGCGGCCAAAAAACTGACCGGCCCATCGGGAACTCTCCCGATCCTCCCGATTGGCCAATCCGGGCCTGATTGGCAGCAAAAGGTGGCCCTACACCATACGAATGAATAAGTGTGGCTTAAAACCAGGCGTTTCACTCACATTGTCTAACCTCTGCATGTGTGTGTTTACAGTATACAGTTGAAGTC
ACACTGCGCTGCTGTCAACAAAGAGCGCGCAAATCTCTACCCCACCGCGCGACAGTCCTGCAGCGGCACCTGCTGCTCTTCTGCTATTGGTCACCAGCCACATCAATCTGGACAAACCTCACTCATTCCGCTCTACTCATTGGTTCCTTTGTTCTATCAATCATCTCATGACGAATACAATTGGCTGTCGAGCGAGAAGC
TTTTTAAAATAGCTGACAGAACGCCGATTTCTCCCTGTACAAACTTCCGCGGGTGAGGATCGAGGCAACCAACAGGCTTTGAGTGTGTAAATAATTGACGTGAGAAACAGCCTATTACAGCCTCGTCCGCCCACAAAAGATGTGGAAGTTTTGTTTCGTCCAGTTATTTCAAACTTGAAAATTGAGTAACATCACACATT
ACAAGTCCTTCGCTTTGAAAACGATATCAATTACTTTAAACCATAGACGCTTTAAACCAGGTTAAAAAAGGAGGCGTGGTAAGAGCTATAGTAGCGGAGTGACATAAGTTTGGACCTATCGAAAAGAAAAATGCTCAATAACAACCAATCATTGTAGAAAAGAGGCGGGCAATAGGCGGTGTTTCTCTGACGAGAAACGA
TATATATATATATATATATAAACTAGCCTAACGGCTGTCAATCATTTCGCAGCTTATGATTCGGATCTGACCAAAACGATTCCCTGTTAAATGATTCGGTCGCCGTGCGTTAAAGACCATTCATGCAGTCTGGTTCAGAAGTTAAACCGGTGTATAGACCACGTCTTGTGTGCACTCCGTTGATTATGCTGGCATATATT
TTCGTCAATCCATTATCAGATTTTGCGGATGTCCCGCCTTCCTTTGAATACTATTGGCTGAATTGTTCCAAGCTGAATAAAACCCATGGAGGACACAAGTGTCAATCATCGATTAACCAATGGCGTCACTGTAAGTCGAAGGTCAAGACCGAAGCAGCATGGCCGCTCTGTTAAGGGTCTCGCGGTGTCTGGTAGGAAAG
TTTATAAACACCACTTTATCGCATTCCACAAAACAAAGATCTAAATTGTTTCGAGCTCCACGGGCTTAGCGCCAAATCGAGCCTGAACAAATAGTTTGACTGACGTCCTTTGACGACACCAAACACGTGATCGGCATTCTTTAACCAGGTTAAAGACTAGCGAAATGGAACAGAGAAGGGATGCATTTAGCTCAAAAAAC
GGTGAAAACACGGAGCTCTTTACTTTAGGAGGCTTTAGAGAAACTGACCATTCATTTCTGTTTCAATCTAAGCTCCTCCTATTCTCGAAGTGATTGACAGTCGTCCGCCATCCTATCAAAAAGAAGCTTGAATCGGATTGGTTCAGTGGTTCACCCAATTGTATTCAAGCTATAATAAAAAAATCTTTATACCACAACAA
GCTGCGTGCTGCGTCACTTGTACACAGCTTGAAAGATGTAAACAACTTCAATGACAACTCATGCATTCTCTAATGTAAAAGAGAAGTAAAAAACTTGACTGACAATCTGCGTAGCGAATGAAATTATCGTTGCCTGTCAGTAAGCCAATGAAACGTTTTGGGGCGGAGCTAAACAGACACAACATAGAAGTAGCCGCGCT
AGTCCCCCTTTGATGAATCCGTGTCCCTGTGAGAATTTAAAGCCCCATAAATTTCCCAAGCAGACAGAACAAGACACTTATCCTCTCTAGTGCTCCCTATGTCAGTCAAGACGCACGGACCTGCCCTTTTCGTTGACGCCCGAGAGCAACGACCAATCGGAGGTATGAGATGCAGAAGAACACGCCTACCGTCCGTTCTA
TATGTATTGTTTCCACTAACGCCCTGCAGACTGATGATGTCAGCTTCTGCATAATGAGGGACACTTGCCCCGCCCCCCGACGCCTCTCCATAATGAGCTCCTGACAGTCCTGGGGGCGGAGCTCCAGGGTAAGGAGGCGGTCCTTCCTGAATAGGCAGCCCTTTATCAACCATGTCAATAGCACATGCTAAGAGGGGAAA
TTTAACTTCCTGACTTTAAAATAGTATTCAAATCCCTCCCATTTTGAGGCAGTTTGAACATGATGTAGGAGTGTGGTTTCCCTGCCCACTGAATTGATTGACAGCAGCGTATTTACATGTCTCCGTTGCCACTTCAATGCTGGTTTGTGGATGTTAAATCAGGTTTATTTTGTACATTAACATAACGGATATCCATACAG
[truncated: 237,581 more chars]
