# Supplementary material for: TALE factors use two distinct functional modes to control an essential zebrafish gene expression program
Source: eLife. 2018 Jun 18;7:e36144. doi: 10.7554/eLife.36144 (PMC6023610; doi:10.7554/eLife.36144)
Supplement: Figure 3—source data 1. [file elife-36144-fig3-data1.zip › nonMPADsZv9.txt]

ACTGACAGTAACATTTGAAAGCACCGTTATGGAGCGAGTCTGAATCTCCGAGCAGCCATGCGTCTCTTGACCAGCAGAGATGTGGATGATTGACAGCTTCAGTGGTGACACACAGTGAGAAGCTCGTGCACGTGTCACTTCCTTCATTAGCAGCTCCTCTGAGAGAAACCACCAGCACACACACAGGCCCTAATTAGCAC
TCCAGCGCGCGCTCGACAACTCGCGAACTTCAGCGCGCGCGCATCATCGGCGACCGACAACAACACGCGCGATTAATTTCCCCAGAGAGCTCAAGGGCACACGTCAATCAAGCCGAGGGGCGGGACTTTGAGCTCGAAGACCCGCCCCTCACACGCTGTCTCTCGCGTCAGTCAAAAAAAGGGGCGGGTCTCTTCATCAC
TATTTGCTGTGCTCCTAATCAAAGAGAAGCAGCCTTGCTGAACAGTAGAGGCGATTTGACCAATAGAGCGTGAGGCTATTTGCATATGCATGATGAAGCAGACACTAATGATGATTGATCGTGTGTTGTTGATGTTTCTGGAGTGTGTGTGTGTGTGTGTGTGTGTGTGTGTGGATCAGATAAACACACAGCAGAAAGAT
GCGTTTGAAATCCACAAACAAGTCCCGCCCATATATGTTCGACCACTCCCCTATTCTAAACTCCACCCCTGGGGTCAAAGCCTCCCACATGATTGACAGCTTGTCTGATTCTCGTTTTCATTAAATATACAGTGATGCTTTACATTTATGACCAAAACATCACTTACAAAAGCATGAAGAGCACTTTAGGTTGAACAATA
GTTGTGGCAGATTAACACACTGCTGCTGCTGAATCTATTGTAGGAAATTAAATATGAATTTATGTGTGAACGAATGATGTTTGGAGATGATTGACAGGGGACGTAACTAAGCAACAGAACAGTCAGTTATTGAAGAAGTAGTGTGTCCCAAAACTTGCAGAATCTTCAGTCACACACACTGAAGTACGGGTTTGTTTGAA
AGCAAACAGGATTAAATGTAATCAGCGCACCGGTGAGATCAGCAGCAGACACGCGCCGCCACGCCGGAATTCATCCTGCATCAAAAACACATTCCAGAACTCGGCTGTCAATCAAACACTGAGACACGCCCCGCAGGGACCAATCAGAGGGCACGCACACCGGCTCATTTGCATATCAGTTCCCGGAGGAGAACAGTGTG
CGTCCCAGAGCGCGCCATGTGTAAAGTGCGAGACCGCCGCCGCTCGGCTACTGCATTAAACACCACAGCTTTAGCTCGAGTCAGCGGACACTTCCTGTCAATCACACCTCATTTCCTGTGCAGAGCGAGGGGGTGTGGTCAGATGGAGTAGGTGGAGCTTTCTGACTGCTGGCGGATGTAGCACTGGAAGCTCTGATCAC
CTGAGGTTAGACACTGTATAACTGATGTCACAACTGGTCAATCAGAGAAGAGCTCTGGTGTGGGCCGACATGTGCAGTGACATCATCGGATGATTGACAGTGTGACATCAATTACACACACTGCCATGATGGACAGATTTACATACAAACATACACACACACACGTTTACAGCTATCTTAATGGGGACTTCCTATAGACA
AAAGGGTTGAAGCTATTGGCCAGAAATGGTGTGGGAGGGGCTTGATTCCATGGGGATTTAATGGATGGTTGTGGTTTGCTATTGGTGGATCACATATGAGTGACAGGTCGACTCCGCCCCCACATCATTAAGCACCAATCAGAGAAGAAAAGAGATTAGGTTCTGTTAAAGGAGAGAAAGTGATTTTAATTCATGAATTT
GCTCAAAGAACTTGTAGGTGGGGTTTTCATAGCCGTTCTGCTGCATCTTAGACAGATGACGCTCCTCTGGAGTCACGGCCGCGTCCACCTGTCAATCAAAACATTCAACTCAAATCACGATGTCATGAATTCAGCTCATTTCTAGACCGCGAGTGGAGACGGTGTGAACTCACGCACCTCGATGATGCCGTGGTGGATGG
GACTCTGAGTGTGTCCGAGTGTTCACACTAACCCTAACATCTAGAGTGCTCACTGCTCCTGAAGTCTTCATTTGAGGGTGAACTGTCTCTTTAAAGGATCTTCATCAACCATCGCTGTCAATCAAATATCCATGATGCTGAGACCCACTGACCGTTTCCATGGCAGCACAGACCCTACACCTGAAACATGAACACTGCTG
AGATGAGCTATGAGGAAGTCAGCGTCGGACTGTTAAAAACACACACACACACACACACACACACACACACACACACACGAGTGAATGATTGACAGCTGATGAATGATAACTACAGAAGGAAAAGCAGAGAGCCAACCGGAATGCGGAGATCTGCATACTCTGAACACCAGAGACAGAGACAGACACACACACACACACAC
GGCCAGCAGAGCAGCACCACTGGAGCCAGTATCTCCGCCTCCGCAGCCACGCCCATCACCCTGTCACAGCCCATTCAGATCGCCTCTGTAAGTGACTGACACCTCTCTCCACCAATCAGGTTATAGATCAGACACACACCCCTCTGCTGCTGTAAAGTGTGCTGCTGTCAGGCCTCACGCTGAACACTGAGCAGACGCTG
CTGTTTCGTATCTCGAACGTCTGTTCATGCCCGCGCTGTTCTCGCGTCAACCCACCAGAGGCCGCTGTCTGACTGACCGAATGATTGACTGCGCGACCGGCCAATCAGCTGACCCGCCCTCCTCCTTCCCTGAACCCAACCAGTTTTAACGATTGACCCACCCGCTCGCTCACTTCCCTAAACCCGAGCAACAATTTAGA
TAAGGCACTGGTTATTGTGCTGAAATAGGTGCAGATCTTCATTTGTGTAAACAGTTTGTTTTTAGCAGTAATTTAATGCTGGGCGTGTCATCGTGATTGACAGCTGTGATTGACAGTTTCTCAAAGAAAACCGTCTGAGCTTCGGCAGGAGACTGAAGTAGACTGAAGTGTTATTATTCGATTTCTGTGTTATTTTACCA
AAGTGGATTTTGCATCATAGGAGCTCTTTAATACTGTGAAGGATTTTTAGAAATCAAAATTAGTGTAAACAGGCCTTAAGCCCCGCCTCCTCAGCTGTCAATCATCCTTTGCACACACACAGTGTTTCTCCATAGATGATAAATAGATAGATAAGAGAACATGTTTGTTTTAATCTCATATTTCAGTGTTTGTGTGCTCC
TCGTCTCGGAGCTTCACCGCTCCACTGGACACCAGCTCCAAGGCTGCTGGGAACGCCCGATGCTCCGCCTCTCTGATGCGCTCTGATAGGCTCTCCTCGCTGTCAGTCACCAGCACAGGAACCGCCTCCTGGACCACAATGGCTCCGGCGTCCACATCCTCCTGTCAATCCAACACACACACACACACACACACACACAC
GGGGTCACCGAAGCGGCAGTTGAACTCCAGCACCCTCGGTCCCTGCGCAGTCAACATCAGCCCTGCGTATAAAACACCTACAGGAGGAACAACAGCTGTCAGGATCAGTGACTGATTGATTGACAGATTCACATCCTGCTTAATCAACATTCTGTGGAACAAACGGATGCTTTCAATAATGATTAATGTTCCACAGAAAG
TAATTAATTATTTGCAGCCTACCGTTTTAACTACCTGACCCGCATGGTCTTTGTTTTACCCATAACCAAATCATAAATGAATAAAGATAAGTCACCGCCTGTCAATCACCTTTTCAGCAGGACTCGTGAATAGGCGTGAATAGGCAAGAGTGATCGGTGTCGTTATATTGGCGTCGACAAACTAGGTTGGTAAAAAAGGT
CGGCTGTAGCGTTGCGGAGCTCAGCGGAGTAATTCTCATCATTTCCCGCCATCACTGTGACCAGTGTTCCATCTGGGATATCACCAAGGGCAACCACCTGTCAATCAATAAATGAGGTCATCATAGTTGGTAAACACAGAGCGCAGTGAATGGGAGAACACAACAAAGCATTTCTTTACAGTCCTATTTGCTGAAATAAT
TAAAACAAGATCTGTCAGTGTTGTTTTCATTCTGTCGTATCCAGACCTTTACCATTTTCGCGGCTGTAGCTCTCTGTCATTTGAACTGATTGATTGACAGCTGATATTAACCAATCTATTCACATTCTGTTCTAGCGCAGTGAGCCAATAAGAAGAGCTTGAAGGCGGGGCAAGCATTGCAGGCTTTATTTACAGCAGCA
ACTCCGCCCTTCACTATGATTGACAGCTGATGTCTCTGAATTTGCCCATCCTTTTAATAGACAGCTGATGTCTCTCTCTGACTCCGCCCATCACTGTGATTGACAGCTGATGTTTTTCTCTGACTCCACCCATGACCGTGATTGACAGCTGGTGTCTCTCGCTCTTGGACTCCACTTATTAAACATGATTGACAGCTGAA
AACAGCTGCATAGCAACACCCTGACAACCACCAGAATGTCCTGTCAATCATTCCGCAGGCCATAGAAACCACATAGTAACACCCTAGTAACTGACAATGCCCTGACAACCCCAGTAGAGTCATGTCTAGCTACTCATGACTTTATACCATTAGAACAGCTGCATAGCAACACCCTGACAACCACCAGAATGTCCTGTCAA
AACATGTTTTTTTTTTCCTTCCTCTCTCTATAAACAATCTTTTATCAAATCAAAAAAACTCTAAAAACCTCCAATCATACGTTATAACAGCTGTCAGTCAAACTCTATATAAAGCATGATAATGATGAGGGCAGATCCTGTAACACCTCTTCGGATGTGTTTTGGCTGGTATGTTATAAATTTGAGCACTTGCTAATTAA
CACAGAAACGGTGAACCAATTGTAGCGGTTTTCAGACTGACCGCAACTTGACGTAGGGGTGCAGTCCACCCGCCCACCAAATTGATTGACAGCTGTTGTATTAACATGTTCCGGTAGTCACGTGTATAATCATGTCAACAAGATCAGACATGCACAAAGCAACCGGGAATAAAAGGTGTGTTCAGTTCGCTAGGATCATC
AAACAAAGCCGAGTGTTTTGACCGTCTGCATGTCTCAGGCATTGCTATCGTTCAGTCACTTCCTACTTCCTAGTTTGACTGACAGAAGTTTGACTGACAGAGAATTTAGCCAATGGCTGAGTGGTTTTCATGTTACTGGACACTTTTTGCTCTAACTTGCTGACCAACTTTACAGCAGAAAACAAAAAAGTGTTTACAGC
GAGGGCTTTTCTTTTTCTGCACGGCTTTTGTAAATCGTTGCTTGGGTTTAGGGAAGGAGGAGGGGGAGAGTGGCCGGGTCAGCCGATTGGCCAGCCGCCCTGTCAATCGATCAGTCATTCAGCCAGTCAGACAGACTCTCGCTCGACAGCAGCCTCCGGCGGCTTTTTACACAAGAACAGCGCGAGTGCAAACGGCGCGT
AAATACTACAGTAAGAACTTTACCAATCAATATTTGTTGTGCAGTTGCATTGATTACATCTGGTCTTGTTGACATGATTATACAAGCTTCTACCGGGACATGTTAATGCAACAGCTGTCAATCAATTCGGTGGGTGGGGGGACCGCACTCCTACGTCAAGTTGCGGTCATTCTGAAAACCGCTCCAATTGGTCCACCGTT
AATGTTGAATTAATTTATGTTTTCCTTATAGACCCTTTCAACATTTTCAGATTTCCAGTTATAAGTCTGCATAATTAAGGGCGTGGCCACTTGAGTGACAGCTAGGTCTCGCTGCTCGCTGTCTTGTCACCTCAGCTGATTCCGGCTGATTAGCCGCTGAGCTCCGCATGTACATCGCATTTTTGTTTAGGTTAATGTTT
TGGATGATGCGACAGAAGCCATAGGACAGCATCGCCAGTGCGCTCACCACACACAAGCTATAGGGGGAGTGGAGAAACAGTGATACAGCCAATTCAGTGGATAGGGCTGATTGGCAGGCCATGATCAGTAAGGTTACACCCCTACTCTTTATGAGAAGTGCCATGGGATTTTTAATAACCACAGAGAGTGAAGACCTCGG
TGCTGGAAAAACATAAATGTTTGTAAACTTTTGTGACAATTTAATGCAAAAGTAACCGCACAAACTACAGTGATTCCAAAGTGGTGATTTGACTGATGTGAAAAGTGGCCAATCACAGTCGACCCTTAAAGGTGAAACGTAAGGGCGGGACAAAGGCCTTTCTGTGTTGCAGGGACAGAAAATAATGCAATAATGCTTTT
TGTAAAAATAACCAGCTTCTAATAGTAGAAATGTATTAATCTTAGTTTTTTTTTAATCGCACTTGATAAAAACACTAAAACAGTGTGCAGAAACACTTTGATTGACATTCTTCCTTTGTACATGTCATCAAAGGGGAAAGCCCCGCCCATTAGTGATGATCTCACCATCATTAGCATACATGGTTAGTCTTGTTTTTAAA
AAGCAGTCTCATGCAGATGGCATCTCTCCTTTTGACATGATAATGGCTCTAAATTGATGAAGAGATCTCTCTCATTCTGGAGCCGCTCGCTGACAGGCCTTAACCAAACACTTCAACCTGCTCCAACCAGCCATCAATCACCCGCAGACCCTCCCTCCCCGTGTCCAAACACTTGTCCATTTTAATCAGCTAATTCTCTC
GCGCAGACAGACACACGATTAGCCTGAAGGCGGATCAAATCCCTGTCAGCCAATCACAGCGGCCGTGACCCGCCTCTCCTCAGGCTATTGGCTGGAGCAGTGCTGATGGACGTGCTTTTTGCTGGTGACATGACAGCAAACTCATCAGACGCTGCTGATTATATAAGATGTGAAGGTAAGGTTGTGCTCAAGCTGGAGCC
CACATAAAACAACACAAAAATACAATGTATCAGTCGAGTTCAGCAGCTAATCAGCCGGAATCAGCTGGGCTGAAGTAACGGCGACCAGCAAGACATAGCTGTCACTCAAGTGGCCACGCCCTTAAATATGCAGACTTAATATAACTTAATATAAACAAAACGGATGAGTTCTAAAAAAAAAAATTAAATCACCCCCCTCA
GGAGCAAAACTGAACACTAAAATCTGTCATTTTTATATTTACAGCCCAGAACCCAATCACAATCACAACATCATGCATTTACAATTCAACCTCAAAACAACATTAAACTTCAAACCTCACAAGAGAGAGAATTATGATAGACTACCTGTCAAAAAGTTTGATGGATTGTAGCCCCGCCCACTAAGGCGGGACTTCCGGTC
TATAGTTCCCTGAAGGTTAACCAGATCAACAGCAGAGTCACTTCTGAGTCGCTTTGGGCTTTATTCAGTCGGGGGGCGGGGCTTTGGAGTGAGTGACAGGTGGTGATTGCTGAATGAAGTTGGCTGGAGAGGGGCATTGGGTCAGCGCTCAGTCTGTGGGTCAAAGACATACATTAAAGCACTTGGTAAATGTGAGGTTA
AAACAATGCTGACTAATGTCACTTTCTCTTGTAATCCATTACCTCCTCTACCTGCATGCTAATGACAGATAGAGCCTGTTGCCATGCCAACCCTGCCTGCCAATCAACACCAGGTCATGACAGGATTTCGCCACGGCTAGTGAATGAGCCATTCGTCTGTCAAAGTGATGCTGATTTGGAGTGTTACAGTGGAGGACAGG
CCCTTGCCGTAAACAAACCTTTAAGCTCTTCTGATTGGCCCACTGCGATAGAACACAACGCAAATGGATTGGTTGATATCAGCTGTCAATCACTCAGTTCCGATGACAGGGAGCTACAGCCGCAAAAATGTGGTCTGGATCCGAGAGAATGAAAACAACACTGACAGATTTAGCTTTAGAAATAGAGGTGTGAACCTATA
GTGGCAGATTAAAAAAAACAAGATTAATGTCCTATGCTAATGAGGGAGAGATTGTCATTAGTGGGCGGGGCTTTCCCCCTCTGATGACATGTACAAAGGGAGACTGTCAATCAAAGTGTTTCTGCTGACTGTTTTTATCAAGTGTGATTATATAAACATAGAGTTAATAAATCTTTGCCATTAGAAGCTGGTTATATTCA
TGAATATAACCAGCTTCTAATGGCAAAGATTGATTTACTCTGTTTTTATAATCACACTTGATAAAAACAGTCTGCAGGAACACTTTGATTGACATTCTCCCTTTGTACGTGTCATCAGAGGGGGAAGCCCTGCCCATTAGTGATGATCTCTCCCTCATTAGCATAAACAGCCCTGAGTGAGAAGCAGCCGTCTGTCATTT
CAGCAGTGTGTGAATATAGCCAACCTCTAATGGTAAAAATTGATTAATTAAATTTTCTATAATCACACTGCAGAAACACTTTGATTGACATTCACCTTTGCACGTCATCAGAGGGAAAGCCCCGCCCATTACTGGTGATCTCTTACTCATTAGCATAAACAGCCCTGAGTGAGAAGCAGCGTCGCCATTAAAGTTTTAAA
TAATTTGATCAATCAAATGCTCTCTACAAACTCAAGCATCCAGCCTGCTCATTAACGCTTAATTAGTAAAAGAGGCATATATAGTAACTTGATTGACATGGATTACAAAATAAAAGTCATAAAAGTTCAACAATCGTGTAATAACCCCCTAGTAACACTCCAGGGTTTTTTCCAATAAGTTTTCAATGATTGTGTTTCCA
TAACGGCCGAGTAGTACGTTTAAATTCAAATGCAGTACCTACTGATTAGTAGGCAGTTTCAGACGCAGCCCAAGTGTGCCGCACACCTCCTTTTGAGTGACACCCCTTGATGTTAGATCACCCCCTGGGGGCTGGCTGCAGTACAAGTCATAAACCCCGCCTCCTGCATGTTAATGAACGAGACTTTGGCTGCATTTACC
TATCAAGCTGATATAGGTGCAGATCTTCATTTTTGTAAACCGTTTGTTTTAGGCCAGTAATTTAATGCCATAAAAATGGGGCGTGTCCTCATGATTGACAGCTTCTCTAAGCAGACCGTCTAAGCTTCAGGAAAAGATTGAAGTACCAATGTTAAATTTCTGTATTATGTCGGCGCCATAGCTTAGTGGTTAATGCGTCG
TTGAGGTGCAGATGATCTGAACACATCTTTTAATCCCAGTTGCTTTGTGCACGTTCTGTCTAGTTGATATGATTATATGCAATACTACAGAGACATGTTAATACGCAGCTGTCAATCAATTTGGTGGGCGGGGAAGCCACATGATTCCTACGTCATGTTGCGGTTGGACTCAAAATCGGAGGTATTTGGATCCAATTTTA
TTCCAGAGTGGAACCTGCCAGAAGGTGCCCTGAACTGCGGAGACCTTTAAACCCAGTCCATGGAGACGGGTGGATTAAGGCAGCTGCGAGTCATGATTGACAGCTGTCCGTCAGCAGGGGCTCATTTAAATATATCGCAGTTCAGAATGCATGCTTATGTGTGTGCGTTTGTTTTTTATCATAAATAGAAGTTGATGCAA
GGCAGATTCCAAAACAAGACTAACATCCTATGCTAATGATGGAGAGATTGTCACTGATGGGAGGGGCTTTCTCCCTCTGATGACATGTACAATGGAGAATGTCAATCAAAGTGTTTATCAAGTGTGATTATATAAAAAAAATAATACTTAGTACATTTTTAAAACCATTAGAAGGTGGTTAAATAGACACAAAGTTGCCA
TTAGTCATGCTTTCCACGCTTCCAGCACGTGAGTCTATGTCCCTTTAGTGATGGATCAGGCTCTTCGCAGACACCGGGAGGCTTTGCTTTGACTGACAGCTGCTGGAGCTGCGCAGCCTGAGACGCATCTCCACACTACTGCACTTGTTCTTGGCTAAATGGGCAATACAGCAGGAGTCTGTTTCATTAGTGGACTCCTC
CTTGCATGTAAAAATAGAGCAAGGGTGTTCCTTTGGTGACATCGCTTTGACTCGCACACTGAAAATGGCGGATGTGAAACAACAAACTGAGGATATGGTGATGCGTGCCTGTCAATCAATATTGGTGGGCGGGGAGACCACACTCCTACATCAAGTTGTGGTCGATCTCATAGCCTCTCTAATTGGTCCATCGTTTTTAT
CCTGTAAATCGATAGTTTTGCCTTTCGGCTTAGCTCCTTCCTCACTCCAACGCACCTGTACATCGAGCGTATTACTGCTGCCACTGCACCAATCTGCCTGTCAATCACACATTCCATCCTTCCCTCACTCGTGAACAAAATGCAAAGATACTTGAACTCCTCCACCTGGGGTGAGGACTCAAACCTGGAGAAGGCAAACC
GATTTTAGAAAGATTTTTAAATCAAGAAGTCTTTGCACTTGCTTAAATAATAGTGGGTGAACAAATCAGCAGGGCAAAGGAGGGAGTGATGTGGAAGCAGCTGTCAATCTTCTGCAGAGGCGGTCTTTAGATGAACTATGATGTCATACTGAGGCGAAATTCAAAACAAGCTGTTTTGCCTCTTTGATTCAGTAAAAAGC
ACCCTTTATAACAACTGTGAGGGGGCGAATTTGTTTAAAACTCATCCGTTTTGTTTATATTAAGTCTGCATAATTAAGGGTGTGGCCATTTGAGTGACAGCTAGGTTTCGCTGGTTGTCGGTACATCAGCTCAGCTGATTCCGGCTGATTAGCTGCTGAACTCGGCAGATACATCATATTTTTGTTTTGTTTTATGTGGC
GAAGAAATATGCAGATAAAGACGGGACAGCCCATGGTAATGTAGGGGGTGGGGCAGGGAGAAATCTAGCCGGATAATATAGCTGAGCACTATTCAAGGCTGGGAAGGAGCTGTCAGTCACATTTGATTTCCCTTTTTTTGTGTGTGTCATGTAATATGCTGGTATCTGTTAGACATGAATGGGTCATTTCAGATGGTCAG
ATTTAGACCTTTGCTGCTCAGGTAAACTTGGTGCTCATGTAGTAGTAGTCTGTTTAATGTAGCCGTACTATTTCCAGACTCCTGTTACGATTCGACTAGATGTCAATCATTTGCCGTCATCCAATCGTGAGTAAGGTGGGCGGGATCTAAAGCCAACACTGGGGTTGTCCTAAGAAGTCTCCGAGCACGTCTTGAGGGCA
TGTCGTGTACAGTGAAAAGGTGGCTTTAGGGTTCTTCATGCTAATGAGGGAAAGATCGTCACTAATGGGTGGGGCTTACCTCTCTGATGACACATACAAATTGAGAATGTCAATCAAAGTATTTCTGCTATTTCTTTTATAAAGTGTGATTATAAAAAATAAAATGAATTAATTTTTACCATTAGCTATGGCTAGGCTGA
TCCTGATGTTAAAATAGGATCCAAATCCCAGTGATTTTGAGGTCCACTGCAACATGATGTCGGAGTGTGGTTTTCCCCACCCACTGAATTGATTGACAGGCGCCATGTTTCAATTATAACATGTATACACGTGTCCACAGAACATTAGTTTTGCAAATAAACTAGGATTAAACTATTTATTACAACCCTCTGTGATTTCT
GGCACTGGTGAGGGGTCTGGCTCGCTTATTTATGATTGGCTGTCTTTTGTATATTGGGTATGACGTAAGAGTGACATAACCGGGGAGGAAATGATTGACAGCTGAATCGACCAATGAACGGAACCTGAGAAAAATGAAAGCAGATACGGAAGAACAGAGCGAGAGAGAGAGAATTATCACTAATGGGTGGGACTTTCTCC
TACATCCTGTGGTTCAGTGGTTAGAAGCATAGACTAAACGCACGACTAATTAACGGCTAATCAGCTAAGGAGATGAGACAGTGAGCAGCGAGACCTAGCTGTCACTCAAGTAGCCACGCCCTTAATTATGCAGACTTAATAAAACTTAATAAAAACGAAATGGATGAGTTATAAATATTCACCCCCTCACAGTTGTCATG
TGCACTTCAGGTTTGGTTTGTGCCTTTCCCATGTTTGGCTCGTCCTTCTTTTACATCCAAAGCAGCAGCAACAACACCATATCAGCACCATGCATCCTTGCTGTCAATCAAAACGGACTGCACTTCCTGCACAAAGACACTCATGTGCGTATGACACAAACACACATACGCATGCCATGAAAAAACTGTGTTTAAATTTA
TCTATTTTATCTCTCTCTTTCTGTGATGTCACAGCTGATAGAGCGGGCCGGCAGACCTCCTGATGAGGAACCTGACAAGAAGATGACGGACAGCTGGGAGGAGTTGAGCCTGGTCAGCGCCTCTCCTAAACTGCTCCACAAGGGGATTGAAGGAGTAGTCATGAAACAGATCGCTGCTGCCACCAAGAAAGGTACCTGTT
ATTGCTGTAAAAGGAACATTATAAAATTGGAAGTAGTCACATGAAGTTCTCACTGGAAGTTTACCGTTGGCTGAAAAACAAAAGCTGTGCATATTTGCCACTGTCAATCAAGAGGGCTGTTTTGATCTTGCTAAAATAATGGCTCAAAACATGAGAACTCGAACCGATTAGCTAAATTCTTCTGTTATTGGACAGCCGAC
TATTCACAGACCCCAAGGCGACCACACTTGAGTGGCAAGTTCTGGGCTCCAAGAGGTTTGGCAAACTGGAGCTGTGTGCTGATAATTCTGATTGACAGGTCAGAGAGCCGCTTGATGATACAGGCAGCATTTGAGTCTCATCTTGAGATGCGTCTTTTATACTTTGATCTTTTTCCTTCAACTCACTCTCTTTGGTTAGT
AAACAACGCAGAAATACGATAAATATGCCGAGATCAGTGGCTAATCTCGGCAGTGGCTAATTAAGGATTCAGCTGAGGTGACGTGACGGCGACCAACGAGACCTAGCTGTCACTCAAGTGGCCACGCCCTTAATTATGCAAACTTAATATAACTTAATATGAAGGAAACGGATGAGTTATAAAAAAATTCACCCCCCTCA
CAGAGAGCCGAACAGATATTTTAATCCCAGTTGCTTTGCACACATCCTATCTTGGTATGATTATACCCATTACTACAAAGACCTGTTAATAAGCAGCTGTCAATCAAATTGGTGGGCTGGGAAAGCGCACTCCTATGTCACGTTGCGGTGGGCCTCAAAATGGGAGGGATTTGGATCCTTTTGAACATCTGATAATTAAA
GTTGGTTGTGCACCTTTTTTTACCCACGCCATTATAACGACACAGATCACTCTGCCTATTCACGCCTATTCACGCGTGCCGCTGAAAAAGTGATTGACAGGTGGTAATTAATAGTGTAACTGATCTTTATTCATTTACTCTATGATTTGTTTATGGGTAAAACAAAGACCATGCGGGTCAGGTAGTTAAAACGGTAGGCT
AGCAGATTCACTGACAATGAGTTCATTTGCATCTATTCAAAGTCAGCCTGTGTAAGAGGGCGGAGCCACTTCTGCTGCCATAGGGATGATTGACAGCTCTTGTGCTAGAGTATTACACATTTGCTCGACTCCACCCACGGGTTGTCCTTCATGGCATCTGGATTCACAAATGGATCCTCGGTCATTTTCTCCTCCATCCA
TCCATGCATGAGCGCGCACTCATAAACACACAACTGGGACACTTCAGATCAAATGAGCTCCAGTGATCCATCATACTTACCAGCGCTGTCAATCAATCATCCTGCGTGACAGCTGCGAGCTTCCTCTGTTCCCGGGTTTAAAGTCGAGTGTCAGACTGAATATGAGTCACTGTAATGGAAAGAGAACAGAAAGATATAGT
ACCTGTTTTGATTTTTTGTAAAAACGTGCTGAATTGGTCTTCCCTGCCGCTATATTGGTTCATATTAGCTGTCAATCACTCAAGACTTTCCGCTGTCAGATGACAGGGAAGGAGCTTTTATGACCACGGGAAATACAAACGGTTGAAGAGTGAAAACTTAAAGCACACAGGTTGGCAAACCCCACCTAAAGTTGAGGCGC
CATGAGTACTGTGAGGGGGGTGAATTTTTTTGTAACTCATCGGTTTTGCTTATATTAGGTTTATTAAGTCTGCATAATTGAGGGCGTGGCCACTTGAGTGACAGCTAGGTCTCGCTGGTCGTCGTAAAGTCACCTCAGCTGATTCCGGCTGATTAACCGCTGAACTCTGCATAAACATCGTATTTTTGTGTTGTTGTTTT
AAATGAGGCACCTGTAAGTGTGGAGTGTAAAATGAAAGTGAAAATCTGCTTTGATGGAGATGACGGGACAGCATTCACTACAGCGGCTGACCGAAAGCTGCTGTCACTCAGAACAGGTCCTGTCAACCCTGCACAGCCTCCTCCATCACCTCTGATGGAGTGACGGAGCTTTTTTTAACGCACTTTTGACTCATGTGTGA
GTTCACAGAGAGCTGAACAGATTTTTTACTCCCAGTTGCTTTATGCAAGTCCTGTTGTGGATATGTTTATACATTTTACTATGGAGACATGCTAATATGGGGCTGTCAATCAATTCAGTGGGCGGGCAAACCACACTCCTAAGTCACGTTGCGGTGGGCCTCAATATTTTTTAAAATGGGACTGATAGGGATGGTCTGAT
CAAAAAAAAAGTCACACAGAGTGTTGGTGAAATGAGAGAGACTGTCCTGACGCTTGGCTTGAGGGACGGATCACACGCTCTGAAGTAGAGCTGTCACTCACAAGCGAAGGTTCAAAAGAGACTGTCCATCTCCATTCTTACAGAGGATGTCAAATTTCAGAAAGCATGAAGTGACAGTGAGACTAGACTGCATCAAAAAT
CCACATAAAACAACACAGAAATACGATAAATATGCCGAGTTCAGTGGCTAATCTGCCGGAGTCAGCTGAGGTGACATGACTGCGATCAGCGAGACCTAGCTGTCACTCAAGTGGCCACGCCCTTAATTATGCAAACGTAATATAACTTAATATAAAGGAAACTGAAGAGTTATAAAAAAAATTCAGCCTCCTCACAGTTG
TTTTATCATAATTGATCAACTTTTAATACTTTTTAAGACCCCGTGGATACCCTGGGCATACTACTTCCTCGTTAACAGATCGGTATGTTGCTTAGTTATGTCCCCTGTCAATCATCTCGACACATCATCCAGATTTCTTTCATATTTAATTAAGTTACCAACCTTACTGGAGAAAAAGCAGCAGGTTAATCTGCCATTCG
TAAATTATTACATTTTAATAGGACCCAAATCCTTCCTGTTTTGAGGCCCACCGCAATGTGATGTAGGAGTGTGGTGTCCCCGCCCACCAAATTGATTGACAGATGCCATGTCTCCAAAATAACATGTATACACATGTCCACAGAACATTTTTTTTGCAAAGAAATTGGGATTAAAACATATGTTATAACTCTCCGACATC
TATGCATAAAATCTCTCTTGCTCCCTGTCATCATTGAAATCACATCTGTTGTTGTGACAGCGCTTAAAAAATGAGACTTTTAGCCAATCAGAAATGTCCTCTGGCTGTCAATCATGTTTCACCTTCAGGTTTGCTGAAATGTCTTTGTAATAGGGCACTGGAGGTCATATCTGTGCTGATTTTTATTCATGTAGACTCAC
TGTCTTTTCAATCTGTCAGAGAATGGGTCACAGCGTCAGTACACTGCTTCAATCTTTCACTTTCACGCTTGTACTTAGTAATTTTATCGAAAACCTCAGATCCTGTTGGTTGTGCATCTTTTTTTATCTATTCATGCCTGAGTCCCTTTGATTGACAGGTGGTAATTTGTGTGTAACTTATCTTTATTTATTTATAAATT
ATATACTGTATATAGTATGCATTATAGCTATGGGAACAAATTAAGAGAACATAATTCAATTCTCTAGATTGGATTTATTAAAGCTGCAGTATGATTGACACCTAGAGCTTAAACTAGGTATTGCACTCCTGGTTCAAAACACACGCAAGCACAGGTTGCCAGATGGACAACACCAACAGGAGTGTGCCTGACTATCAAGC
CAGAGCGCTGAACAGATCTTTTAATCCCTGTAGCTTTGCTTGAACACGTCCAGTCTTGTTGATATTATTATACTCTTTGCTACAGAGACATGTTAATATGCGGCTGTCAATCAATTCAGTGGGCGGGGAAACAGCACTCTTATGTCACATTGCGGTGGGCCTCAAAATAGAAGGGATTTGGATCCTAGTTTAATATCAGG
TTTAAAAATAGGAACAAATTCAAAGGGGGCTAATAATTCTGATTTTAACTGTATGTTACAACCTAAAAGTCTGAATAATTAGGGGTGTGGCCACTTGAGTGACAGGCATCTGCTGCTTGCCATCAAGTCACCTCAGCTACATCCATTTTTTTTTTTTTTTTGGTACAGTTTATGCTTTAAACAATGTCCTTAAATTTTGT
CAGAGCGCAGAACAGATCTTTTAATCCCAGTTGCTTTGCGCACGTCCTGTCTTGTTGATATGATTATACATGTTACTACGAAGACATGTTAATTTGTGGCTGTCAATCAATTTAGTGGGCTGGGAAACCGCACTCCTACTTCACGTTGCGGTGGGACTCAAAATGGGAAGGATTTAAATCCTATTTAAATGTCAGGAAAT
AAAATAGGACCCAAATCTCAGTAATTTTGAGGCCCACAACAACGTGACGTAGGAGTGAATCTACTGGGATTTTCACGTCCACCGAAATGATTGACAGGCACTGTTTCTGTAATAACATTTACACACGTCAAAAACTTTGCAAAAAGATTTTTTTTGCAAAGAAACTGGGATTCAAATATTTGTTCCAACTCTGTGAAGTT
CTGCTTTCTCTGATAGAGTAGCGCATTTCACGTACGAGTGGCCTTTGAAATGAAGACGGTCTCATAGGTGCCATGACAAGCATTTGACTGACAGGCTGACGAGGTGAGCTTTTCCTGAGCCACTGACAGACGTGTCCACCCTGCTGCTAACAGGCCAAAAAAAGAGGACGACGGGCCGCTTTCATTTACAGAATCAATGA
CACAAAAGGATACATGTATAAACACACACTTTTATCGCAACCAGGATTACAGCATTGATGACAGGGCTCAAACTAGCAGCCCAGATGCCAAATGCAACCTGTCAATCAACTTAATACAGCCGTCCGATTGACCGTTTGATACACAAGAGTGAAAAACTTAGTGGTGAGTCCAACAATGCTCATTGAAAGTCAATTCATGA
TTGATGATCACAAAGAGCTGAACAGATCTTTTAATCCCAGGTGTTTTGCGCACGTCCTGTCTTGTTGATATGATTACACGTTACTACAGAGACATGTTAATACATGCCTGTCAATCAATTCAGTGAGCAGAAAAACCGCACTCCTACGTCACGTAGTGGTCTGCCTCAAAATGGGAGCAATTTAGGTCCTATTTTAAAAT
CCTGAAGTAAAAAAAAAAGTCTTCAATGCTTGCCCCACCTTTGTGCTCTTCTTATTGGCCCACTGCTCTAGAACTGAATGTGAATTATTGGTTAATATCAGCTGTCAATCACTCAGTCAATGTCTTCTGCCTTCAGATGACAGGAGCTACAGCTGCGAAAATGTGAAGCGCTGAAGATGAGAGAATGAAAATAACACTGA
AATCACAGAGAGCTTGAACAGCTATTTTAATCCCAGTTTACTTGCTAAACAAATGTTCTGTAGATATTGTGTATACATGTTATTATAGAAACATGGTGCCTGTCAATCAATTCAGCGGGTGGGGAAAACCGCACTCCTACGTCACATGGCTGTGGGCCTCAAAATCACTGGCATTTCGGTCCTATCTTAACGCCAGGAAA
AGCTTCCTTCACAGAGACCCAGAGGGAGCTGAGAGACAGTTTTGCATAAGCGAGCAGAGCCACAGCTCCCATGTGGCATTGACAGAGCGCCATCTGCTGGTGACAGCAAACAAGCCATGACCTCCCATCAGTCACAGAGACTGCCACTGATTGCTAATTAGCGATTTGTGGAAATAATGCAACGGCTGATCGGTTTATCA
CAAATGTCTCTCGCGAGTGCCATTCTCACCCGCGCTGTTCTAGCGAAAACCCACCAGAGGCCGCTGATGAATGACTGTCTGTCTGACCGACTGAATGATTGACTGGGCGACCGGCCAATCCCACCGTCCTCCTTCCCTAAACTCAACCAATTTTACTGATTGACACGCCCACTCGCTTACTTCCCTAAACCAAACCAACA
AGTGTGTAACAGAAGAACAGCTTTGGGACATGCTACATATCACAGCAAAAACTGCATCTTCAACGTACAGCCTGTCACATAGTTATGTGCGTCCTGTCACTGTAAACTGGCCCATCAATCATTTTGTCACGGTTACCATCCTCCACATTTCATTTCATTTAATTACTACCATACAGTAGAGAAAAGACGTAGCACATCGA
TTGGCTTTTACATTGTAGTTCCAAACCCATGGCTGACATTTGTCTGTGGAACACAATAAAAAGTTATGTAAAATCATTTCATCTATAGCTTTTAATTAAAAATGACATTTGACACTCCTTAGGGAGTTTGATTGACAGGCAGTCGGACCAATCGTAGCAGTTGGCATTTCTGTGTGGAGTGTGCATGTTGTCCCCGGTGC
TATCTGACAGCAAACATTTTAGCTTTCATAAACGCACGCGGTTGTAATGCCCGCCCCTAAACTTGACCCAGAGTCATGCGAAATGTGATTAGTGAAATGACATGTCAATCAAAAGCGTGTTTCTGTGTTTTTATTATAATAAACATACAAGCAATGTTTTCAGAGGGGTATTGCACAAAAGTGGAATCAAGAAAGCCAGG
ATGAGAGTGACCTCTGACCCTCGGCCATCATGTTGAGGGCCTGGAGGAGGTGGCTGATTGGTGGGTGGACAGGAGGAGCTCTCACTCATCCCTACCGACTGTCAATCAAACAGACGCCAATGACAAACGACTGCAGGGACAAAGAGAGAGAGAATGCTGCTCCTTTTTTCACAGCGTTCTCCACTGGTGCATAAAAAGCA
TATTGGCTCATTTATCTTGTCGATCTGAGCAGATGGAATCATTACACACGTAAACTCTCCGTGCGCCTTTCCACCTATACAACGGCCGTCAATCAATCACAGCACTCTGACATAGACTCTCCGACTGTATTGGTGACAGTGAAATGCTGTGATCTACACTCCAGTACAGGCCTCTGTCAGAGCTCAAGGCTGTTGCCCAA
AAAGACGTCAAAATTGCTGTAATTCATTACAAACATGCACGTCCTGTCTTGTTGATATAAAACACGTTACTTTGAAGACATGCTGATACACGGCTGTCAATCAATTTGGTGGGTGGGGAAAGCGCACTCCTAAACTGTAAAAAATGCAGGGTTCCACACAATTCATTCATGTTGTCCTAACACAAATTTATTAAGTTAAC
AAAAGTAACAGAACGTTGGAACAAATATTTCAATCTGAGTTTATTTGCCAAAAAATGTTCTGTGGACATGTGTATACATGTTATTGTAGAAATGTGGCGCCTGTCATTCAATTCGGTAGGTGGAGAAAACTCCACTCTTACGTCACATTGCAGTAAGCCTCAAAATCACTGGGATTTGGATCCTATTTTAACATCAGGAA
TGCTTTTGTAATTGGTAGAATAACGGCAGCCAGTTCACCGAGCATGGCGTCCACAGATGGATAGTCATGTGACACCAGCTGAGCCAACTCCAACAGCACCTGTCAATCAAATCCACAACAGTGAATTATAAAAAGGATCAATTTTATGAGGAGTTCTTAAAGTAACAATGGGGTGTTTGCACATGGGCTTTTCATTTTCA
GACAATAAGACAATATCCAAATCCCTCCCATATTGAGGCCGACCACAATGTGACGTAGGAATGCGGTTTCCCCACCCACCGATTTGATTAACAGCCATGTATTAACATGTCTCCTTAGTAATGCGCAGGGATGGGCAGTATTCGTGATACATGTATTTCAAATAGAAAATAGTATTTTGAAATTTGTATTTGATTGTGTT
CTTCCTAGTTTGACTAATGTAGAATTAAGCCAATGGCTGCATGACTCTTTCGACATTTGGACTCTATTGGACAGTTCACACTGGCTCAGTGACCTGTCAATCATTACGCAGAGCACCTGCCCCCTGCTCCACAGCTGCTAACAGTTCATGCGAATGGCAGAGCTGCTGGTAGGCAAAAAGGAAACAAAGAAAATGGATCG
AACAACATAAAAACGGTGGACCAATTGGAGCGGTTTTCAGAGCGTCCGCAACTTGACGTAGAAGTGTGGTCCCCCCGCCCACCAATATTGATTGACAGGCGCGCATCACCTAATCCTCAGTTTGTTGTTTCACGTCTGCCATTTTCAGTATGTGAGTCAAAGCGATGTCATTAAAGGAATACTCTTGCTCTATTTTTAGA
GTAAAACATACTTTAGAGTGTGTAACAGAAAAGTATGCTAGCTTTGAGGCATACTACATCCTCATGAACAGACCATCATGTTGCCTAGTTACGTGCCCTGTCAATCATCCTGACACATCATCCTTATTTCTTTCTTATTTAATTTTCTACTATATTGGAAAAGCAGCAGCATGTTAATCTGCCATTTACAGAGAAATCAC
CAGATTTATTTTGAGTGGGAAATCAAGGCTCGGGTGCGGGTGGTGTGGTGTGACCAGACCAGGCTGCACTGAATCAGCTATAGTGCGGGTGGGGGAAAGCTGTCAATCACCCACGCATCTACCATCTACACACACATGCGCACACACATCATGCTTGTGCTGTTCCTTTTAGGACGGCCTGGTTTATCAGCCCCCCGCGG
AGAAAAGATTAGGAAAGCTTTCTGGCATGCTACCACATTATGTATAATGTGTTCTGTTGCATAGTTGCCTGCATTCTGTCATCGTAAACTGGCCTGTCAATCATCATGTCACTAATATCCACATAGACACAGTCTACATGTTTTTAATTAAATGTACGCTATTAAAACAACTGTGTTGGAGAGAAAACAAGTAACACATT
ATGATCACAGAGAGTTCATCTTTTAATTCCAGTTGCTTTGTGCATGTCCTGTCTTGTTAATATGATTATATTTGTTACTATGGAGACATGGTAATACGTAGCTGTCAATCAATTCGGTGGGCGGGGAAATCGCATGCTTGCGTCACGTTGTGGTGGGCCTCAAAAAGAAAGGGATTTCGATAATATTTTAGCGTCAGGAA
CGATGCGTATACAGTATATTCTAACAATAATCTTTAATGAAAATTATTTCCTCTCTATCTCTATTTTCATTAGTTTACTGGAGAGTGGGCGGGGCAACCTGTCAATCACCCACCAATAGCAAACCACAACGATACAATCAATTGCCAATTAATAAAATCAAGTCTTACTCTATTTACTTTGTTGTTGTTGTTTGAGAAGA
ACTTGCAGTAAACAAAGCCTGCAATGCTTGCCCCACCTTTAAGCTTTTCTTTTTGGCCCACTGCGGTAGAACAGAACGAGAATGCTTGGTTAATATCAGCTGTCAATCACTCAGTTGCAATGACAGGGAGCTACAGCCGCAAAAAGGTAAAGGTTTGGATACGAGATGATGAAAACAACACTGACAGATTTAGTTTTAGA
GGTCAGCAGACTCCTTTTCCCCGGGTCTGCTTGTGACGTTATCTGTGACAGTGTCTTGGTAACTGCCTGAATTGCTGACAAGCATCACCCCCTTGCTAGCCTGTCAATCAAACATGCCGGCCAGCTGACACACTATAGATCTCCACTCCGTGTCTCCAAGCTTGGTGGCATTCACTTAAATCCAAACCCCACACAACAGA
TCCAATTTTTTTTTTTTTAAATATGTAGCACCATAGCAGTTAACTCAGCCCACTTGAACAGGGAAAGAAGCTTGACTGACATGTAAATGATTGACGGTTTGTGCTAGCTGAATAAACGTTGAAAGCATGACTGTTTCGTTTAACCTCTTGACTTAATGGCTGCTTTTCAAATGGAGCGCTACATTTTAGCCTAGTCCTTC
AGATCTCAAATTTCTCTCACGGGTGCCATTCGAGCCTGCTGTTCTTGCGTAAATCCACCAGAGGCCGCTGTTGACTAACTGACTGAGTGAGTGATTGACTGCCCACCCTGCTCCTTCCCTAAACCCAACCAATAGTGTTTTTAAAAGCACCGATTGACCTGCTGACCCACTTCCCTAATCCTAACCAACATTTTTTTTTT
CAATTCTCAGTTGTTGTTTGAGAAAGCCTCTTGGCAATTTTATTCAGTTCTTTGCTGCCAGGCTGTCAGAAGGACTGTTCAAATCAAATATGCTAATTAAGAGAAACACAGAAGCAAAATGATTGACATATTGGCATCGATCTGTTTGAGACATCAAGACTGCTTATTTCTTAACAAAGGGATGAAAGCTATTTGCATTG
TTTGTACAGTCACATAAAATAAAACAAAAATATGATTTGTATGCCGAGTTCAGCAGCCGGAATCAGCTGAGGTGACATGACAACAACCAGCGAGACCTAGCTGTCACTCAAGTGGCCACACCCTTAATTATGCAGACTTAATATAACCTTATATAAAGGAAACAGATTAGTTACAGCACTCCCCCCCTCATTTCGTTATA
AAACAGGCTCGGTTTCGTCCTTTGTAGTTTGAACAGTATTCTTTTCTTTTCCTCTACGCTCGGCTGGTCTCTCACATCCTGGTCAGTACAGCACATCATTAATGCTGGTCTGATTGACAGCTAAACTGACAGCCAAGCTGTTTGGACATTGTGGGTGGAAACCCCTTTTTTCCTCATTTTCCTAAAGAAGACTGACAAGC
TGGTTTTCAGCCCTCATAGCACTAGTCTAGCTGCAGTTCCCCTGTAGGATTTGTAACAAGTCTCCAGCTGTGTGTCCTCTCCTGTCCCAGACAGACATTGATTGACAGACAGAGTTACTGTGTTAGCACTCACTGTCTGATCTTAGTGGCAGAATTCTTACAGACTCCTGTACATCTTTAATATTTGATACTTTTTTTCC
TAAGAATGTACCAGTGAACTGTAGACCAAATCCTGAGCATTGACACAATGTGTGTTCTCAATAAGACATGCAAATTAGAGGATGGTCTTCTGGGAGTGTGCTGTCAGTCAAACTGAACCTGAGGCCATACTCAATCTCACTCTCTCTCTCTCTTCATCCCAAAAGCTTAAGGAGGAGTTCAGGATGAGGAGCTCAGACTT
TGAAAGAAAATTATAAATAGAAATTTTGTATGTGTTTTTAAAAATATTATGTTTATCATTTTTTTTTAAATCAGTCTGCAGAAACATTTTGATTGACATTCCCCCATTTGTACGTGCCATCGGCCCCACCCATTAGTTCCTCATTAGCATAAACAACCCTGGGTGACAAGCAGCCATCCGCCATTAGAGTTTTAGCACTG
TTTTTGTGATGAAAAGGTACATACTTTGAGTATGTAACAGAAGAGTAAGCTTTGGGAAACAGTATTTCCTCATTAAGGGACCATTATGTTGCTTAGTTATGTCCCCTGTCAATCATCTCAACACATCATCCTCATTTCTTTTCATATTTAATTTCCTACCTTACTGGAGAAACAGCAGCAGGTTAATCTGGTATTCGCAA
GCAGTGTTGGTTATAAATGATTTAGCGAAGCATCTTTAATCTAAACAACATTTTTCTCCTTCCTCAACAACATCTCTGAGCGTGAGGGCGGGACAACCTGTCAATCACATGAGGCTGACTAAGAGCAAACAACATCTATTCAGTGATCCAATAAATTTGCAATGGTCTAATTCAAGTCACTTTATTTTGGTTTTAGAAGC
AATTAACAACATAAAAATGGTGGACCAATTGGAGTAGTTTTTAGACTGACCACAACTTGACGTAGAAGTGCGGTCCTCCCGCCCACCGAATTGATTGACAGCTGCGTATTAACATGTCCCAGTAGTCACATGTATAATCATATCAACAAGACAGGATGTGCATAAAGCAACCAGGAATGAAAGGTCTGTTCAGTTTGCTA
GAATTGTAATCTGCGGTTCCTGAACTCTATTGTAGCTCCCGAGTGCATTAAGCTCAGCAGTGCAGGCAATCAGTTGAGCAATCAAAGGCTTTGATTGACAGTGCGAGAGGTGGAGAGGTCAGGCCATGTTAATCGCTGAGCCAAAACTCTGTGTTGAGGAAAGAACGGAGAATGTGTGTACATGGACACTCAGATTAGAC
CACAGCAAGCTGAACAGATCTTTTAATCCCAGTTGCTTTGTGCACGTCCTGTCTTGTTGATATGATTATACATGTTTCTACGGAGACATGTTAATACGCGGCTGTCAATCAATCCGTTGTCAATCAATAATACCATACTTGACCACGTCCCTCCAACTGTCAGGTTTTTCAGCACTATATGACAACAAACAGAAATGATA
ACCAGGGACAGTGAGTGCTAAATGTCCTGTCTTTGATAGATTCTGCCTCGTGTCACCTTGTCAGTAAAGCCGTCAGCTGTCAGTTGTGTTTGAACTGTCAGTCAGACGCAGTTTCATAGCTCTACTGCAAACAGAAGAGAGTGTCCAGGAGGGACATGTGCTGGTGTGTGTGTCTCGTCCTCTGTCTTTAGCACCGGACA
TATTTCCTGAAGTTAAAATAGGATTCAAATCCCTCCCATTTTGAAGCCCACCGCGTGACGTAGGTGTGCAGTTACCCCGCCCACCGAATTGATTGACAGCTGCATATTAACATGTTTCCGTAGTAACGCGTATAATCATGTCAAGACATGTGCAAATCTGTTTAGCTCTCTGTGATCATTAATCATCATCAAATGTGATC
GCGACAGTGACCGTTAACGACTAGGTGGGAAGGTTGAGTGATACGACAACGTTGAGAATCGTTCAACTTTATGCAAATAAAGAGCGACTTTTTTGAGTGACAGCCAACAGGAGCACCAGTGGAGCTCACGTAATCTTCTCTCAGCTTGCTTAGAGGCTGGTAGTATGCTCCGTGCTGTAGACCTACACAGGCATGTGTTT
TTACTACCACAACAAAGTCTATGGTGCCAGGCTCTGTGCTTGTTTGATAACCTTATTAGTCTAGCTAGCATGTGTCGACAAGTGTCAGTCAACCTTTTCAAAAGCAGTTTAAGAGTGACAGGCAAATTACTGGCATCGTTACATAGTAACCGGCGGGACATTGTCTGAGCATGCTTGTCACTTAACGTCAGCATGCCAGT
TTGCATGAAAGACTCCTCAATAGGAGATTAACCCGCTGCTGCATCTCCAAAAAGGTAGGAAATTAAATATGACAGTAATGTGGATGATTGACAGGGCTCATAACACTTAAAAGTATACATTTGTCCTTCACAAAAAAGTATATGCTTTTAGGGTGTAGTTTAAGTATGCAAACTGGGATGCAGCAATACAACATATGCAG
ATTGTGGGCCTGTGTAGTGCAGGTCACTGGGTAAAGGAGGAGGTGTGGGTGGCAAAGGACTGCCACAGGAAGATGCATAAGTGGTGGAGACACCCAATGTGAGTGACAGCCATTCGCTAGTGACTGATTGAAGGTGTGTCCTAGTGGCAGATTCAAGGCACAGCAGATGGGAGACTTTATCATGCTTGAGCAAAGAAAAA
CCTGATGACATCTGATTATGATTGATGATCACAGTGAGCTAAACAGATCTTTTAATCCCGGTTGCTTTGTGCATGTCCTGTTTTGTTAATTAAAAGCAGCTGTCAATCAATCCAGTAGGTCAGAAAACTGCACTCCTACGTCACGTGGCAGTGGGCCTCAAAATAGGATGGATTTGGATCCTATTTTAACGTCAGAAAAA
AATTTATGATGACCGAGAGATGAACAGATCTTTAATCCTGGTAAATTTGCACGCATTGATGTGATTACACTCGTTACTACGGAGATATGTTAATACGCAGCTGTCAATCAAATCGGTGGCCGGGGAAACCACACTCCTACCTGGGAGGGATTTGGATCCTATTTTTAACATCAGGAAATTTAAAGACACTTATTGTCTTT
TGATTGATGATCCTAGCGAATTGATCAGACCTTTTATTCCCAGTTGCTTTGTGCATGTCTGATCTTGTTGACATGATTATACATGTGACAACCGGGACATGTTAATATGCGCTGCTGTCAATCAATTTAGTGGGCGGGGGGACCGCACTCCTACGTCAAGTTGCAGTCGGTCTGACAACTGCTCAAATTTGTCCACTGTT
ATTTTAAATATCTGGCTTAATTGGAAGAAAACCTATATTCTCCTGTACATTCCTAAACTGTAATCCACAAGTCACTTGTTCCTGTCCCAGCTGTCACTCATGTCAACTGACCTCTGACTTGGTGAAGACCTCGGGCCACATGGTGACAGAGATGATGACTGATGAACCCTGATTGCAACAGCGTAGTGTGATTGCTTGGC
TCCGCAGTCCTTCTCATAATTAGGCAGCAGATCCATAATTAATCTGCCCATTAATAACTGTTCATCTGGCTGCCCTCGGTGCAGGGCTTGATTGACAGCCAAGGGGCTGTGACTTAGGGTTAGGAAAGGTCCATTACTGCTCTTTGATGGAATGCAGAATCAGACATCAAACAGAGCTAGGCTCACTTCCTGTTTAATGA
TCCCATTCCACCGTATCTCTTATTAAAGTTATCTCTCCACCCTTGACTATAATGTAGTCTCTGCTTGGAAAGCTTTGATGATAGTCATTTGATTGACACGCAGGCTTCGTCGAAGTGACGACATGGCTGTGCAACAGCGTCTTTTCATTTCAAATCACATCTACGCTACGAGGAAAATGCTAAAGGTGAATAGAGCTATT
ATGTCAGCATGTATCAGTCGTGTTGTCAAAGCGCAGAACACAAGCACTAATTTGCGGGCAGTGGTGGTCTGTCTTCACCATTAGCTTCCATTGGCTTGAAGCAAAGCTGTCACTCATGCATCCTCTCAAGCACAACACTGACATGCAATCCACATGGGGGCTCGTGCACGCAACATTCTCACCGTTTGCACAAATATCAT
AAAGAATATACTTATGAGTGTATATCATACTTCTTCTTCGCTAACAGATCGTTATGCTTCTTAGTTATGAGCCCTGTCAATCATCGACCCATTATCCACATTTCTGTCCTATTTAATGTCCTACGTTATTGGAGAAGCAGCAGCAGCAGGTTAATCTCCTATACGCAAGTCTTTCATGCAGAGAAACCTCTTCAGGTCTT
TTCCTGATGTAAATTAGAATCCAAATCCCTCTCATTTTGAGGCCCACCACAACGTGACGTACGATTACAGTTTCCCCACTCAACGGATTGATTGACAGCCACGTATTAACATGTCTCCATAGTAACACATATCATACCCATACCAACAAGACAGGATGTGCACAAAGCAACTGGTATTAAAAGGTCTGTTGAGCTCACTT
AAAGAATGATTCTTGTAAAAAGGTTAAAAAAAAAAAAAAGCTGTGTGCCGCATGTGCACATCTGAATAATGTCTGGCTGTAAACAGGTTCTTTTAAAAGCTGTCAATCAAACTGCACTTGTCGGGCTGGGGCATAATTCTGTCGGGCCTAACTTTTATGGCCCGATTACAGCTCTAATCTGTGCAGCATCTTAAAGTAAA
TAACGCAAAGTTGTGTCTCAGACTGTCATTTTGAGGACCATTACATTTCCACAATCACGACACGGCACAAAAAGAAACGTGATTGGTTGGTTAACCTGTCAGTCATATAACATTAGTGGGCGGTCCTTGACCATTCAAAGCAGCCAAAGCTCCCAGACCTTCAGTCGTCAGTCTGAGGTCTGATTAGACGAGACTACATA
AGACCGGCAGATTAATCTGCTGCTATATCTCCAATAAGGTAGGCAATTAACGTTAAATATGAAAGAAATGTGGATGATGTGTCGAGATGATTGACAGGGGGATAACTAAGCAACGTTTCGTTAATGAGGAAGTACACTCAATAGTAGGCCTGTGTACAGTACTTTTAACCCTTTAACTGCCCGCTCTACCAAATGGTTGA
GACACCCAATGTAAAGGCAGATGACCTGGCCAGGAGGCGGAGCCAGAGCGGGTCCCTCCCACTGAAGGAGCCTCGACAGTCATTGGCTCAAACAACCATCACTCAGTCAGATCTGGAGAAATGGCAGAAGCTCAAGATGAGTACAGACAGCAGGTGCCTCAAAACAAACACTTGAACACTTAAGCCCTACAGAAAACTGA
ACGCCCAATGTAAAGACAGATGACCTGGCCAGGAGGCGGAGCCAGAGCGGGTCCCTCCTACAGAAGGAGCCTCGGCAGTCATTGGCTCAAACAACCATCACTCAGACAGATCTGGAGAAATGGCAGAAGCTCAAGATGAGTACAGACAGCAGGTGCTTGACCTTTACCTCTAACCTGTGACTTAGCTTGACTCAACCAAA
GTAACCATGGCCACTCTCTCAGCTTCACCCTTAGCTCTGTGGCCCCGCCCCCAAGAGATGCTGAGGACATGCCCAGGAAGTGGCCTCAGATGATGGACAGGCAGGAGGCGGGCTCTGGGGGACAGGAAAGTCTTATTAAACATGAGACTATTACCAAAAGCCTGTCCCCTATGCCTGAGCAACCGTCCCGTCGGCCCCTT
TTGATCATACCTTTCCGTCTTCACCTAAAAGCATTACAGCACTTGTAACCGTGACTTTGCTTTTGTCTGTTATTTTAAGGAGCGTGAGTTTGATTGACATGCGTGATGAAGAGGATGAGCTTGCATACCTTCGGCCGCACAGCCAATCACGACACGAGCACCTACACAACCAGTACAACAAAGTGAAGGAGGAGGAGGAC
ACCTCATACTCTTGAGAGAACCTCAGGCTGTCATTGGCCTTCATCCTCTCTATGTGAGCGGGCAGTTCAGAGACGGACACTGGCGGGTGGCTGGTCATGCCTGTCAATCACAGCACAAAAACACACTGATCACGTCACACTGTGAGGCTGATACTAGATTGACTAATCTGAGCACGGTGAGGGAGTGTTAATGATCTCAT
ATGACGGCCAACACTGGTCCAACCACCCACAGAAGTCCCTCCTCCTCATCTACGATTGGCTGTGGCTCCACATCAGAGAAGAGCACCGCATCAGAGAATGGGCTTGTGGAGTAGACAGTCTGTCAATCAAAGATCAGCACATTAGCATAAATATACAGTATTTTCAAATATGTTAAAAAAATAATTATTTTTTTGTGCTG
TCTTGACAATAAAATAGGACCCAAATCCAAGTGATTCTGAGGCCCACCACAACGTGACATAGGGGTGCGGTTTACCCCGCCCACCGAATTGATTGACAGACGCCATAACAACATGTATACATGTATACAACATTTTAAAAACAGAGCATGTTTGTAATAAAGACAGTAAAATCGCAAAGTAATTCTTAACTGCTATAATT
AAACAAATTCGAGTCTGTAATGCTTGCCCCGCCTTCGCGCTCTTCTTATTGGCCCACCACTGCTCTAGCACTGAACGAGAATGATTGGTTAATATCAGCTGTCAATCACTCAGCGCCTTCTGGCTTCGGATGACAGGGAGAGCTACTACCACGAAAAATTGTAAAGCGCTGAAGATGAGAACGAAGATAACACTGACAGA
ACACATTTCTGATGGTGATTCCTCCCTGAGGGTGCGTGATGAAGGTGAGAGCAGCTGGTAGGGCAGAGCCATTACAGGTCTGCAGAGACAAGTGACTGACAGCTGGGTCTGTTACTAAACAAGGAAGAGTGATTTCCTCTCCTTTTCTCACTTGAAGGTCGTTCACCATGCGCCGAACAAATGCACTGCCCAGATCTGCC
TGTCACGTAGTCTAGCGTAGACAGACCTCAGACTGACAGCTGAAGGTCTGGGAACTTTGGCCGTTTTGGAAGGACTGCTCGCCCACTATGTTATTTGACTGACAGATTAACCAACCAATCACATTTCCTTTTGTACTGCACCATGTTTGTGAGCATGCATTGTCCTCAGAATAACAGCCCGTCCCACAATCATTCATTCA
ATCAGAAAATAAAGCTGATGCCAAGAAAATACACCCTTTACTCACACACTCACAAGTACATCAGATCTACTATACAAGCCTCTCTCTCTTCCGATGTCAATCATGCATATATTTGCATGGGAAGCCACGCCTCTCCAGCATGACAGCAATCAACAGGCTCTGCCCACCTAGAAGAACCGCCTCATCTAGAATAAGC
ACTAAACAGATTTAGTTTATTTTGTTCTTTTTATTCAGCTGCATTTCAATCATGCTTCACAGCATATTCTTTCTCATTCTCATCAATCACATTATTGTTTTATGTATTCTGATGAATTTGATTGACAGCTTCACTCTTCACAGCTGCAGATAATACAAAAACATTCATACTGGATATTCACAGACATTATTACTACTGCA
ATAACATAAAATTGGTGGATCAATTGGAGCGGTTTTGAGACCGACCGAAACTTGACGTAGGAGTGCAGTCTCCCCGCCCACCAATATTGATTGACAGGTGTGCATTTCCATATCCTCAGTTTGTTGTATCACGTCTGCCGTTTTCAGTGTGTGAGTCAAATCGAATTTACCAAAGAAACACCCTTGCTCTACTTTTGGAT
TCTGGAACCATTACCCAGGATTCCATTGTCTCTTCGCTCTAGGTGAACTGATAGGGGACGAAATTGACTGTGACACTTCTGATGATGTGGCTGGTCTGGAAACACGACTGTCAATCAATCAGAGAGAAACAGTTAGGCAAATGAGGTGCTCAGAAACAATCAAACATATTTGAATAAATAACTATGCAATGTTTTCAACC
CCCGCAATGCTTGCCCCGCCTTTGTGCTCTTCTTATTGGCTCACTGCTCTAGAACTAAATGCGAATAATTGGTTAATATCACCTGTCAATCACTCAATGCCTTCTGCCTTCAGATGATAGGAGCTACAACTGCGAAAATGTGAAGCGCTGAAGATAAGAGAATGATAAAAACACTGACAGATTTACCCAAAGTTACTAAT
AAGCTGAATTAGCTTTTTTCCGACAGTCTTTTACTTTATTCTCGTACACGTCTGTTGACGAACAACACGATACAAGTCATTATTGTGCCATTATGTCTCTGTCACTCAAAAAAGATGCACAGTCATTATCTAGTCTTTACGTCTCCCTCAAACAGCAGAGGGCGCTAGACATGACGTCTAGTTTTCCTGCTTCTGTTCTG
TCAAATAAGCTTCAGCTGAGCATTGATCACAGTCTGCAGTCCCAATGGGAGTTGCTGTATCAAATCTGTTTTCATTTGCATAAATCTTTGCCAACAGTGGCTGTCACTCATCTTGCTGGAAATCGTCACCTCTCATTAAAAATGAATGACTTCAGGCCACGTTGTCACTGTAAATCTCTGTCAGCTGAATGCCCCTGAAG
CTAAACAACATAATGCCTGCAGTTCAAATCTCTCTCACAGAGAAGTAATGGCGATGGTTTCTTTCTCACTGCTGATCTGAAATCAATGTGTTTCAGAGGCTCCCTGTCAATCAGAGATCACCATCATCCACAAACAGCAGGCTGGCAAGAAGCTACTGGGTGAGTCTAGTGTCTTGTGTATTTACAAATGGACTTTTCTG
TTGCTGAAGTAAAAAAGCCCGCAATGCTTGCCCCGCCTTTGTGCTCTTCTTATTGGCTCACTGCTCTAGAACTGAACGCGAATAATTGATTAATTTCAGCTGTCAATCACTTAGTTAATGCCTTCTGCCTTCAGATGATAGGAGCTACAACCGCGAAAATGTGAAGCATTTAGAACTTAGAACTATACACTGTTTCCTGT
AGTGGGTGGGCAGGTCAATCTGTGCTTTTTAAAATACTATTGGTTAGGTTTAGGAAAGGAGGAGGGTGGGTCAAGTTGATTGGTCAGCCAGAAAGTCAGTCAACAGCGGGCTCTGGTGGATTTACAAGAGAACAGCAGGTGTGAATGGCAATGGTGAGAGAAATTTAAGATCTCAAAAAGCATACACAGCAGCCTCTGGT
GATGTTAAAATAGGATCCAAATCCCTCCCATTTTGAGGCTCACCACAATGTGACATAGGAGTGCAGTTTCCCCACCCACTAAATTGATTGACAGCCACGTATTAACATGTCTCTGTAGTAATTTCTATGAGCAGCTGGTTAAGGATATGTTTAGCTCTCTGTGATCGTCAATCATCATCAAATGTGATCAAGAGTGAGTT
CAGGATTTTTAAAGTAGTCCCGTCACAGATGTTTTCACACTGCATGTCTATCTGGGGTAGCGTTCAATCACTGCTTTGTTTACACTGCAAGATGGATGGGCGACAGGGGCTTCACACTGCATGACTGTACATTAGGAAGAAACGGTGAAAATGTTGTCTCGGTCCACAAACTACGTCTCACAATTAAACACACACAAGAA
CTACTAAACCAGTCACCAGGGTTAGCCTAGTGGTGACTGACAGCTCAATGAACAATCAGGTTGTCACATATATCTAAAAGGAGCCCGCCCCTCTGCTGTCAATCATAATCAGGCCCATCCCAAGTGAGAGGATAATAAAAAACTAATGCAGCAGGAGAAAAGTGCCACAAGGGGAAAACAGAGAGTGATGGAAAAGAAGA
ATTTCCTGACATTAAATAGGATCCAAATCCCAGTGATTTTGAGGCCCACCACAACGTGATCTAGGAGTGCAGTTTTCCCCACCCACCGAATTGATTGACAGGCGCCATGTTTCTTTAATGACCACAATAACTACAATAATCACCACAGCTGCATGGTGTCAGTTAACTCTAATAAATATATGTATGTGTGTTTACTGCAA
GACCAAAGCATCTGCAACATGCGTCATACAGTTGGTGACATTTCTGATTAGCCATTTCTTAATCAATGAATGATGACTTCAGCACAAGGTCAGTCTAAACCTGTCAATCAAATATGAGGGACACGTCCACTTTTATGGATTAACAGAGATGGATTACTTTTCTATAAATCTCTATTTTTGTTTGACTGAGGAAATGATGG
ACAGAGAGCTGAACAGATCTTTTAATCCCAGTTGCTTTGCGCACATCCTGTCTTGTTAATTAGATTATACGAGTTACTACGGAGACATGTTAATACACAGCTGTCAATCAATTCAGTGTGCAGGGAAACCGCACTCCTACGTCACATTGCGGTGGGCCTCAAAATGAGAGGGATTTGGATCCTACTTTTATAATCAGGAA
GATTAACCTGCTGCTGCTTCTCCAATAAGGTAGGAAATTAAATATGACAGAAATGTGGATGATATGTAGATGACTGACAGGGTTCGTAACTAAGCAACACAAAGATCTGTTAGTGAGGAAGTAGTATGTCCCAAAGCTTGCACACTCTTCTGTTACACACTCAACAGTATATATTTTTCCGTCACAAAAAAGTACATACT
TGATTGATGATCACAGAGAGCTGAACAGATCTTTTAATCCCAGTTGTTTTGTGCATGTCCTGTCTTGTTGATATGATTATACACGTTACTACGGAGACATGTTAATACGTGGCTGTCAATCATTTCAGTGGGTTGGGAAACCGCACTCCTACATCACTTTCCGGTCGGCCTCAAAATATGACGGATTTGGATCCTATTTT
TCAGACCGACCGCAACTTGACGTAGAAGTGCAGTCCCCCTGCCCACCGAATTGATTGACAGCTGCGTATTAACATGTCTCCATAGTAATGCTTATAATCATATCAACAACACCAGACGTGAGCAAAGCAACCGGTAATAAAAGGTCTGTTTAATTTGCTAGGATCGTCAATCATTAAATGTGATTGAGTTTTACAAGTTT
AATTTCCTGACATTAAAATAGAATCCAAATCCCTCCCATTTTGAGGTCCACCATGACGTGGGAGTGTGGTTTTCCCCACCCACCAAATTGATTGACAGGCGCGTAATAACATTTGTTCTTAGTAATGCGTATAATCATGTCCACAAGAAAGGACGTGTGCAAAGCAACTGGGATTAAAAGATCTCAGCTACGTAATTCAT
CTTTTTTTTCAAATTTCACAAAATAAAAACGGTGGACCAATTGGAGCGGTTTTCAGATCGACCGCAACTTGACGTAGGAGTGCGGTCCCCCTGCCCACCAATATTGATTGACAGCTGCGCGCATTAACATGTCTCTGTAGTAACGCATATAATCATATCAACAAGACAGGACGAGCGCAAAGCAACCGGAAAAAAAGGGT
TATACGAATTGAAAGTATTTGACTTACCAGGTTATCTGCTTGAGCATCGAGTTCATTTGCATAGGACAATAGATCCACAACTGTCACTCCTTTATTCACCTGTCAGTCAAACAAGTATTTTTTTTTTTTACAAATTACAAGTGTGATGTGTTGTAGTACCAGCTGTAAGTGTCTGTAGGAATGTGTGGTTCACCTCTGTT
ATGGGGACAGGTAAGGGATATTACTAATCATTTCAGACAAAGGAATGTCTGAAATACATGAGCATACAGATCACGGCCGAGTTTAAATGATTGACAGCCCAGGCTCATTGGAAATACATTGTTGTGGGTAAATTGTGCTTCACTTTTCAGATGACAAAACCACTGGATGGCGCTGTCTACAATTTTGAGAAACAAATGCG
ACACCTAAATAACAACATATGTGCTAATTAAGCAAATTTGCATTGCTAAGTAGCTCGTTAAAACAGCACATGCTGCGTGATAACTGTCTGCATGTGTCACTCACCTACCTAAGCTCCGCCTCCAGCCACCCGCCACCCCTCGTTTCCCCGGCGACACGTTTAGGCTGGGGACCAGAGACGGACAATACTAATTATCATCA
CGTCAGCGTTGCCATGGCCACCCCAGATTGAAACACCAACCCCACAGAAACTGTGAGAACTTGAAACCACATCGCTCTGCCCTCAGATGATTGACAGGCTCTTTTCCAGTGAGCCATGACAAGGGACGAGGCCGGACAACAGCGGATGAGCGCAACAAAAGCGCATTCATTTTTATTTTTCTGTCAGGTACAAGATTATA
AAAGACGTGTGAATTATGAATTAGTCTGCAGCTGCTTCTCCAAAAAGGTAGGCAATTAAACATTACAGAAATGTGAATGATATGTGGATGATTGACAGGGCTCATAACTAAGCAACACAATGATCTGTTAACAAGGAAGTAGTGTGTCCCAAAGCTTACAAACTCTTCTGTCACACACTCAACAGTACATATTTTTCCTT
TCTTCATTCTCATCTTCAGCGCTATACAGTTTTTCGCAGTAGTAGCTCTCTATGTCATCCCAAGCCAGAAGGCATTGACTGAGTGATTGACAGCTGATATTTCAGCGCTAGAGCAGTGGACCAATAAGAAGAGCGCGAAGGCAAGTTGACATGACAACTGTTTTAAAACTGCCCTGAGCTCTGTGTTTCACGTTTCAAGT
CTGAAAAGAGAAGTGTCAACATCCAAGAGCTGTCAGAACATAAGATGGTCCCGCCCTCTCTTACGATAGTTAGGAACAGACTTAGTTGCAAAGACTTTGTAAATGAATTGGGCCAGTTATGCTTCTGATTTCAATCATGTTAAGATTCCTAATGTAAAATTATTTAATCATGGATTAAAGTAAAGCCCATAGCAAACATT
TAGCAAACTGAACAGATCCTTTTTTCCTGGTTGCTTTGCACACGTCCTGTTTTGTTGATATGATTATATGGGTTACTACAGAGACATGTTAATACGCAGCTGTCAATCAATTTGGTTGGCGTAGAAACCGCACTCCTACATCAAGTTGCAGTTGGTCTGTAAACCGCTCCAATTGGTCCACCATTTTTGTTGTTAAATTG
GCAATGCTTGCCCCGCCTTCAAGCTCTTCTTATTGGCCCACTGCGATAGAACAGAACGCAAATGGATTGATTAATATCAGCTGTCAATCACTCAGTTCCAATGACAGGGTGCCACAGCCTATGAAAATGTAAAGATCTGGATCCGAGAAAATAAAAATAACACTGACAGATTTAGCTTTAGAAACCAGCTAGAGTTACAA
GTGTGTCTAAGAAAAGGATCTATCATCGAGGATAAGAATACATGTTTTATGATAATAGAAAGGTTATTGTGTGTCTCTACAACACATACGTATATGACACTGACTTTGATTGATTGACCTGAAATTAGAGCACATGTAAACAGATACACAAACAAGCACTTGAACACTCAAGAGACTGCTGTGAGTCTAGAGCCTTGACC
CAATGAGCCTTACATCTAAAAATAGAGCAAGGGTGTTCCTTTAGTGATATCGCTTTGACTGACAAGCTGACAATGGCGGACATGAAACAAGAAACTGAGGATATGATCGTGATGCGAGGCTGTCAATCAATATTGGTGGGCGGGGGGACAGCTCTCCTACGTGAAGTTGCGGTTGGTCTGAAAACTCCAATTGGTCCACC
ACACACACACAAACACACTTACACACAGTTGATGACTCTTATGGTCAGTGTCTAGTTTTTGGAGACTCAGTGTCTGTCTCCTATTATGATTGACGGCTAAGGAATTTGACTGACAGGTCTGGCTAACTGAACTGGCTATTAACAATCTGTAAGGGTCCCATGCTGTGTTTGTGTGAGAGAGGAAAGTGCGGGTGTACGTC
TCTAAAAATAGAGCAAGGGTGTTCCTTTAGTGATATTGCTTTGACTCACAAGCTGAGAATGGCGGACGTGAAACAATAAACTAAGGATATGGTGACGCGCCTGTCAATCAACATTGGTGGGAGGGGGGACCGCACTCCTACGTCAAGTTGCAGTTGCTCTGACAAACGCTCCAACCAGTCCACTGTTTTATGTTGTTATA
GCTGAATGGCGGCTGGGTGAAAAACAGCACTCATCTCCTCCCAAGGGCTGGGCCCTCGCTACTCACAACAGCCAATCACAAATCAATCTACACATGACTGACAAGCCACAGACCTATCAAAGGGTCGATCTCAACCGGTAACTGGTACTGCTGGTCCTGAACAGAAGAGGTTTGATGACCTGAGTGAAAGAGAGAAGGCA
TAAATTGGCCAATTTTACAGCTAATAAAAACAAGTTTACAGGCTGGTACAAAAGATGGTTTTGGTTCACATAGCTAACATTACCCTTTATGACAACTGTTTATGACTCATCCATTTAGTTTTTATAAAGTTATAAAAAAGTCTGCATAATTAAGGGTGTGGCCACTTGAGTGACAGCTAGGTCTCACGGGTCGCCATCAT
AACAAATCAATCTGGCTGTTTTGCATTAGAATACAGGGCTGTCGTGGTTAAAAGAGTGAGATGGTGAACACATGGGCAGACGGGATGTTTTGATTGGCAGCTGGCTTATGCAGCATTGATTAAGAGAGATTATGGTGGCACTAACCATGCGTGTGGACTCTGCAAAGACACTGTGACACAAATAAAATACATGTGTCGAT
AACAGTCTCACCACAAGTGTGAAGCTGTGCTCTCTCAGGATGCCGTAAGTCTCCACAAGCCTTGTCCTGGTCACAGATGGCAGCTCTGGCAACTGGGAGCTCAGCCTGTCAATCAGCACGAGCTGGGTGGAGTCAGCACCAGCGGGCACCGAGGCTTCACTCTCATACACAAACAGTGGTGGCAAGTTGGGCTCTGGCAT
AAGCATGACTCTTGACTATTTTGACAAATATACACCAACGTTGCACGCTTACACAGAGCACAAAATGGAAGCTTGTGATTGGGTCAGCCCAATGTCAGTAAAGAAAAGAACCAATGGGCTGCAGATTATGTCAAATGGGCTGGTCTGTCCGGAAAAGAAACATCTTAGGCCCCGTTTACACTAGTGCGTTTTAGTTTTAA
GTTAATCAGCAACGGTAATGTACAGTACAATGACCCCTGTTGGACATGGCAGAGATTGACAGGGACACTGAATAACAATGTTTTGATTGGCCAAATCACCTGTCAATCAAAATGCTACGAAGGGTACGCAAAAGTATTTTGTTATTGAATTAATCAAAATTTTTGAAGGAATTTGTCAATGCTTTAATGATACATACATA
GAATATTTACTAAAGCTCATGGGGAAAATTAAATGCAAACTGCAATAGGTTACTGTGATTGCCATTAAGATACTGAATCAACACTTGAGTACCAATTATGGCTGTCAATCACTTTAATCAAATTACATAAAATTAATTAGTCAAGATCAAATCAGTTAATCACCCAAAAAAGCAAAGCACCCACATGAATATGATTAGAA
GTAAAGCCACAAAACAAAATGATGATATATATGCTGAGCTCAGCAGCAAATCATCCAGAATCAGTTGAGGTGACATGTCGGCGACCAGCGAAACCTAGCTGTCACTCAAGTGGCCACGCCCTTAATTATGCAGACTTAATATAAACAAAACTTATGAATTCAAAACAATATTCACCCCCCTCACAGTTGACATGTAGGGT
TGTTTGATAATTGTTCTGACACAATGATAAAGTAAAGACTGTAAAATTGCTGTAATGATATGATTATACACGTTACTACGGAGACATGTTAATACGCGGCTGTCAATCAAATTGGTGGGCAGTAAAACCTCACTTATACATCACGGTTTTATCATTGGTGCACTTTAAAATAATTTTTTTTCCAACATTTACATTTTGTT
TTTTCCTTCTAAATATTTAAATGAAAATGCTACGCTATAAAGGAAAAATTGCATTTTGTGTGTATAGAATTGATTGGGCCATTGTCTCATGTGATTGACAGGGTCTCCAACCTTTGTGTCAGTGAAGAGATGTTGAAAAAGAAAGAGGAAGGTGTTTTTTTTTTTAATAAAATGAGAGCAGATAAAAATGTATATATTTT
CTAAATCCTTAATGTTCTGAAGCCATCCTACATTTTATTGTGAAGTACAGATGAAAATTCACGTGCTTAAATTCATGTTCACTTCAGCGCTTCCCGCCGCTGCGCCTGTCAATCATTCTCCATTCATTCACAATTCAAACTGCATATGGCGTTCATGACAACACGTAAAAAAATTTTCCAAGGCTATTTGTTCCTGTTAA
TTACCCTTCATGACAACTGTGAGGGGGGTGAATTATTTTATAACTAACCAGTTTCCTTTATATTAGGTTAAATTAAGTTTGCATAATTAAGGGAGTGGCCACTTGATTGACACTTAACCTCAGCTGACTCCGGCAGATTAGACACTGATTTCGGCATATTTATCATATTTTTGTTTTATGTGGCTTTACAAAGTCAGATG
TAGCCTACAGTTTCAACTACCTGACCCGCATGGTCTTTGTTTTACCCATAACCAAATCATAAATAAATAAATAAACACAAGTTACACACAAATTACCACCTGTCAATCACTTTTTCCGCGACACTCTGGCATGAATAGGCAGAGTGATCTGTGTCGTTTTAATGGCACAGACAAACTTGATTGGTAAAAAAGGTGCACAA
CAGCGAGCTGAACAGATCTTTTAATCCCAGTTGCTTTGTGCTTGTCCTGTCTTGTTGATAAGATTATATGCGTTACTACAGAGACATGTTAAAGTGTGGCTGTCAATCAATTCAGTGGGTGGGTAAACCGCACTCCTACGTCATGTTGCGGTTGGCTTTAAAATGGGAGGGATTTGGATCCTATTTTAACATCAGGAAAT
AAGGAAAAAAATATATTTTTGAGTGAGTAACAGAACAGTATGCAAGCTTTGGGACATACGACTTCCTTGTTAACAGATCATTGCGTTGCTTAGTTATGAGCCCTGTCAATCATCCACATTTCCTTCATATTTAATTTCCTACCTTATTGGAGAAGCAGCAGCAGATTAATCTCCCATTGACAAGTCTTTCATGCAGAGAA
CAAAATGAGTAAAGCCGGAGATCAAAGGAGAGCAGTGTGAGAGACTAGAGATGTTCCTGTGAAGAAGAAAAAAATCAGGTGTAAACGGGGCATTTTGATTGACAGTTCAGTGTTACTATTGAAAGACTCCAACCTGACATCACCTGGCACCTACTACACAACACACACACACACCATCCCTTTTGCTTTGAAATGCATTC
TGAGCCCAATGAGCCTTGCATCTAAAAATAGAGCAAGGGTGTTCCTTTAGTGACATGTTGTTTAGTGAAACAACAAACTGAGGATATGGTAACGCGTGCCTGTCAATCAATATTGGTGGACGGGGGAACCGCACTCCTACGTCAAGTTGCGGTCGTTCTAAAAACCGCTCCAATTAGTCCACCGTTTTTATGTTGTTAAA
ACTGTGAGGGGGTGAATTTTTTTTACAACTCATTAGTTTTGTTTATATTAAGTTACATTAAGTCTGTGTAATTAAGGGTGTGGCCACCCTTGAGTGACAGCTAGGTCTCACTGGTCACCATCACTTCACCTCAGTTGGTTCAGCTTATTAGCTGATGACTCGGCATATACATCATATTTTGGTGGCTTTACACAATCAGT
CCAGGGATAGCTCATTATAAATAGTAATCATACAGTAAATGTCATGTGACAAAAAAAAATAAAAATACTTACTACTGATTTTTTTTATTTGATTGACAGCTGTTTTGAAATTGACCTTTGGCCGAGCGAACACCTGCTGTTGGATTAAATAACTCAGCATGAAAAAATGGCTTTGATATGTGATAGTCGTGTATGATATA
AACACTTCAGTCTCCCACCCAAAGCTCTGACGGTCAGCTTAGAGAAACTGTCAATCACAACTGTCAATCACAATGACATGCCCAGCATTAAATTACTGGCTAAAAACAAACTTTACAAAAATGAAGATCTGCACCTATATCAGCGTGATATCCAGTGCCTTAATTGACCAGAACCATCTTTTGAGACAAGTGTAATTATT
TTAACTACAAAAAAAGGCTCGGCCAATTGGAGCTGTTTTCAAATCGATCGCACCATTACATAGGTGTGCGATCCCCCCGCCCACCGAATTGATTGACAGCTGCACGCATTAACATGTTCCGGTAGTCACGTGTATATGTCAACAAGTCCAGACAGACATACGCAAAGCAACCGGGAATAAAAGGTCTGTTCTGTTCGCTA
CAGCAGACAAAGAATCGTTAAGTTGAACGAAATAAGTACTTTGTTTTCCTTATTTACAGTCAGCCATTTGCATTTTAAAGTGGCGTGTAACCTCAACAGACAGACAGACTGATTGATTGATTGATTGATTGATTGATTGATTGATTGATTGATTATTTAATAGAGATATTATTTACTCACCCTCAACTGGTTCAGAATCC
CTAAAATAGAGCAAGGGTGTTCCTTTAGTGACATCGTTATCACGTCCACCATCGAAAATGGTGGACGTGAAACGACAAACTGAGGATATGGTGATGCGCCTGTCAATCAATATTGGTGGGCGGGGGGACCGCACTCCTATGTCAAGTTGCGGTCGATCTAAAAACCGCTTAAATTGGTCCACAGTTTTTATGTTAAGTTA
ATGCTGTGTGCCTGCTGCTTTAGCTGACACTGAGGGTGAACGGCTGCTTTGTTTTTGCTGAAGCTGCACCCAAATATGTGTCCACCTGTCACTCATCTCCCCACTGTATTCCTGTCAATCACATTCAATGTTGTTATGGTGTCGAATGTGAAATCAAGTTAAAGTAGTCCACTATCTGAAAAAACATTTCATATACATCC
GAACAGCAGCAGGAATGCAGAGAGCTGTATTCGGGCCATAAAAATTAGGCACGATAGGTCCCGAGTCCGACAAGTACATTTTGATTGACAGCTTTATAAAGCCCTAACCCGTTTACAGCCCGACATTATTCAAATGCTCTTACAGCTCTAATGCATTTTTTAAAGAATGAGTCATTTATATGTTTTAACATCATTTATTC
AAGAGAGGCACTTATTTCCTCCTAATGTGTTCAATGGGGCCTTATTGATGCTCTGAAAGGCCTGAGTTTGGCGTCACTGTAGCATTAACATGGCACTGCCTGTCACTCAAATGCATATGTCAGGATTACAACTCAATTACTTTTACACTCCTGCTCCTGCTCTTAACTCACTTCCACCCACTTGAGTCGCAATGCGCTAA
TGTTATCATCCAAGCAGTCACTGGAGAGAAGCAGTGTCTTTTACACATAAACACTAGTCATTTTTGGTCAACAAAATAGCCGTCGATCTTTGATTGACACTGCATTGAGCCAATCACTGAAAAGAGAAGTGTCACCATCCAATAAGCTCCCAACTCGACATGGTCCCGCCGTCTCTTGACAACTTATGAATAAACTCTGC
TATCTAAAAAAAAAAGAGAAGTACAAAAAAGCCTGCAAAGCTCACCCTGCTTTCAAGTTCTTATTGGCCCACTGTGCTAGAACAGAACGCAAATCCATTGGTTCTTATCAGCTGTCACTCACTCAGTTCCGATGACAGGAAGCTACAGCCGCGAAAATGTAAAGGTCTTGATACGTGAGAATGAAAACAACTCTAACAGA
TAAATGTTCTGAAGCCATTCTATAGTTTAATGCGAAGTACAGATGAATATTCAAGTGCTTAACCACATGTTTAGTTTAGTGATTCCTGCTACTGTACCTGTCAATCATTCGCCATTCATTCACAATTCAAACTGCAAGTTGCGTTTATGACAAAACAAAAAACGCTTCAATACAATTTGTTCCTGTTAATTTTAATAATC
TTTCGCTTTGACCCGCGCTGAAAATGGCAGACGTGAATCAACAAACTGAGGATATGGTAACGCCATCCAATGGACCTGTCAATCAATATTGGTGGGTGAGGGGACCGCACTCCTATGTCAAGTTGCGGTCGGTGTGAAAACCGCTCTATTTGGTCCACCGTTTTTATGTTGTTAAATTGAAAAAAAAAGGACTGGGTGCA
ATAAATAACTCATTCTTGAAAAAAAGGCAAAAGAGCTGTGTGCCTGTGCACATTTGTATAATGTCGGGCTGTAAATGGGTTCGGGCTTTTAAAAAGCTGTCAATCAAAAGTACCTGTTGGGCTCAGGCTCCAACGGGCCTAATTTTTATGGCCCGATTACAGCTCTCTGCATTCCCGCTGGTGTACCAGATTTCTTGTGG
CGAACAGAACAGACCTTTTATTCCCGGTTGCTTTGCGTATGTCTGCCTGGTCTTGTTGACATATACACGCGACTACCGGAACATGTTAATGTGCGCAGCTGTCAATCAATTCGGTGGGAGGGGGGAATCGCACACCTACGTAATGGTGCGATGGATTTAAAAACGGCTCCAATTGGCCGATCCTTTTTTTGCAGTTAAAT
TCATTTTAGCGCACGCCTCAGATACTGTTGGCTGGTTCCTGTTGGTTGTGCGTCTTTTTTACCGACGCCATTATAACGACACAGATCACTGCCATTTCACGAGTCCCGCAGAAAAAGTGATTGACAGGTGGTAATTATGTGTGTATCTTGCCTTCATTCATTTACTGTATGATTTGTTTATGGGTAAAACAAAGACCATC
GACAACTGTGAGGGGGTGAATTTTGTTATAACTCATCCGTTTCCTTTATATTAGGCTATATTAAGTTTGCATAATTAAGGGTGTGGCCGCTTGAGTGACAGCTGGGTTTGCTGGTCGACGTCACTTCACCTCAGCTGACTCCGGCAGATAAGCCACTGAACCCGGCATATTCATCGTATTTTTGTTTTGTTTTATGTGGC
CCCAATAATTAAATAGATAAAATGTACATTTGGTAATACAGAAAAAAAAATCTATCTTATCTACAGCTAAGTTAGGTGTATAGACCAGCTGTCAAAATTTGATTGATTGCTTCTGGTCTAAGCCCCGCCCCTTTAAGCCAACTTTATACTTCCAGTAATTAGATTCTTATCAATTATATATATTATAATTCCAGTTGTTC
AGCAAAGTTCATTAGCAAATGCATTTCCCATTTCTTACGAGCTATGAGCCTGACATATCTAAATTGCATTTGAATTTCCGATGTCTACACTGAAACCTGTCAATCAAACGTCAGGGGTGGGACTACTTCATTGGGCATGTTTGTATTTAGAAGTAATCTCACTCAAAGTCGACATAGTTAAAGACTATAAAATAAAATAA
AACATATAAATGACTCATTCTTGAAAAAATGCATTAGAGCTGTGTGCATGAGCAACTTTGAATAATGTCGGGCTGTAAACGGGTTCGGGCTTTTTAAAGCTGTCAATCAAAATGTACCTGTCGGACTCGGGACCTATCGGGCCTAATTTTTATGGCCCGATTACAGCTCTCTGCATTCCCGCTGCAGTACCGCGGGAGCC
TCCTAAAATAGCACAAGGGTGTTCTCTTGGTTCCATTGCTTCGACGTACACGCTGATAATGGCGGAAACGGCAAACTCAGGATATGTTAATACACGCAGCTGTCAATCAATTCGGTGGGCGGGGGGATCGCACACCTACGTAATGGTGCGATCGATTTGAAAACAGCTCCAATTGGCTGACCCTTTTTTTTGTAGTTAAA
ATATATAAATGACTCATTCTTGAAAAAAAACAAAAGAGCTGTTTGCATGTGCACATTTGAATAATGTCGGGCTTTAAACGGGTTCGGGCTTTATAAAGCTGTCAATCAAAATGTACCTTTCGGGCTCGGGCCGAATTCTGTCAGGCTCGGGCTGTATCAGGCCTAATTTTCAAGGCCCGATTACAGCTCTACGTGGAATA
TCCCTTAATCCTGTATTAACATTATGGTTTTAATACTTCTGCATACAATGTTTAACTCTACTGAAAGAGAGAGTAATATCCGGTACCATGTGTCAAAAAGTTTGATTGATGACCGCCCCGCCCCTTTTAGGGCAGGGCTTCCGGTGTAAACCCCGCCCCTTTCCATTAATTAGATACTTATCAGTTGAATTAAATTAATA
GAATCTAATTAACGGAAAGGGGCGGGGTTTACACCGGAAGCCCTGCCCTAAAAGGGGCGGGCGGTCATCAATCAAACTTTTTGACACATGGTACCGGATGTTACTCTCTACTGAAGCTAAACAAGCTCATAAACAATCATGTTTAGAGTTGTTTTGAAGCTAACTTGCTGTACTATTTGATTGTTGACATTTTATCTTAA
CATTCCAAAAATGTGCTCCTTTTGTGTCTATCTAACTTGATGTTTTAAACTGTGACATACTCGAAATCTGATTGGCTGAGAGACATCCTTGAGTGACATGCCTGGGGAGAGAAAGGAGGGTTTGGGTAAAAGCGAAAGGAAGAGAGGAGAGCCGAAGAAAACACACAGTGTTACACTCTGTTCTCTAGATTTAAAAAAAA
CCACATAAAACAACACAGAAATACGATAAATATGCCGAGTTCAGTGGCTAATCTGCAGCATTCAGCTGAGGTGACGTGACGACGACCAACGAGACCTAGCTGTCACTCAAGTGGCCACTCCCTTAATTATGCAAACTTAATATAACTTAATATAAAGGAAACGGATGAGTTATAAAAAAATTCACCCCCCTCACAGTTGT
CATTCTTGAAAAAAATGCATTAGAGCTGTGTGCATGAGCACATTTTAATGTCGGGCTGTGAACGGGTTCGCGCTGTATAAAGCTGTCAATCAAAATGTACCTGTCGGACTCGGAACCTATCGGGTATAATTTTTATGGCCCGATTACAGCTCTGCATTCCCGCTGCTGTTCCGCGGGAGCCGGCCAGATTTCTTATGGTG
CAAATTGCAGGAGAAGAATGAGGGTGAGGTTATAATTGATTATAGAGATATAAGGGAGAACAGGTGAATAAAAAGATATCTGCTGGTCATGATTGACAGCTATACTGGATGGCTGGAGGAGTGGCCAGCAAGCAAAGAGGACAGTCAGACAGTGATTAAATGTTTAATGAATAACAATCTAGAAACAAATAGATGTTGTG
AAGTTGTTTTTTCTGTCTCTGCAACACAGAAAGCCTTTGTCCCGCCCTTACGTTTCACGCAACTAGACAAGGTCGACTGTGATTGGCCACTTTTCATGTCAGTCAAATCACGCTTCAGAATCAATTCTTAAACTTCGGAAACAGATTTTCAGCAGCTTATGACACAATGCACTAAAATAAACACTCCAAGCACAGCGCTG
TAAAACATATAAATGACTCATTCTTGAAAAAAAGCATTAGAGCTGTGGGCATGAGCACATCTGAATAATGTCGGGCTGTAAACGGGTTCGGGCTTTATAAAGCTGTCAATCAAAATGAACCTGTAGGACTCGGGACCTATCGGGTATAATTTTTATGGCCCGATTACAGCTCTCTGCATTCCCGCTGCTGTTCCGCGGGA
GTTAGATTTAAATAAATTGTGCCTCACCACATTATGGATAACCCACAGTACTTGCCTTTTGGGTGTCTCGAACCCGTCAAGTAGATTTTGATTGACAGCTTTTAAAAAGCCCGAAACCCGTTTATAGCCTGACATTTTTCAAATGTGCACATGCACACAGCTCTTTTGTCTTTTTTTCATGAATGAGTCGTTTATATGCG
ACATAAAACAAAACAAATACGATGTATAAGCCAATTTCAGCGGCTGATCAGTCGGAATCAGCTACGGTGATAAGACTGCGACCAGCAAGACCCAGCTGTCACTCAAGTGGCCACGCCCTTAATTATTCAGACTTAATAAAAACTAATAAAAATGAATGGATGAGTTATAAAAAACAAATTATCCCCCTCACAGTTGTCAT
TTGCTTTTCTGTAAGAGAGGTCACGCTGCAAGAAAGTGTCTGAAATCTTCTGACACAGAGAGTTTTATTGCAACGGCCAGTAAATAGCTGTCAGTGAACACGTCAAACCATCAATCAAAGATCACAGATTTTTGCTGTGGATTATAGGATTTTTTTAGGATTTCCAAAATATATCTCAATTGACTAAAAAGTGTTTGGAA
TAACAACATGAAAACAGTGGACCAATTGGAGCGGTTTTCAGACTGACCGCAACTTGACTTAGGAGTGCGGTCCCCCCGCCAACCGAATTGATTGACAGCTGCGTGCATTTACATGTCCTGGTAGTCACGTGTATAACCATGTCAACAAGACCAGACGTGCGCAAAGCAACCGGGAATAAAAGGTCTGTTCAGTTTGCTAG
CCTTTCAAAATTAAGTTAAAAATTAAAAAATACATAAGTTATCACTTTATAATTGGTCCCTTTTTGTTGATGATAATGTGATAGAGTGCATGAGGTAAGTGAATGTGATTGACATCTGCAATGACCAACCAGTGCACAGTACTCCCCTATTTAGAGCTGAGGGCTGTAGCCTATTGTGAGGCATGTTCTAAATCCCACTT
TCCAAACTAGTTGCTGGAGTGCTTTCAGCAAAGTAGTATCTTTCAGACAAAAACACTTGTACTATGGTCAACAAAATAGCCGCCGACCTTTTGATTGACACTTCATTGAGCCAATAGCTGAAAAGAGAAGTGTCACCATCCAAGAGCTGTCAGAACATGAGATGGTCCCACCCTCTCTTACGATAGTTATGAACAGACTT
CCAAGTCTGTTAATAACTATCGTAAGAGAGGGCGGGACCATCTCATGTTCTGACAGCTTGGATGGTGACACTTCTCTTTTCAGCTATTGGCTCAATGAAGTGTCAATCAAAAGGTCGGCAGCCATTTTGTTAGACCATAATACAAGTGTTTTTGTCTGAAAGATACTACTTTACTGAAAGCACTCCAGCAACAAGTTTGG
GTATTTTTTGCAACTTAAGGTGGGGTTTGCCAACCTGTGTACTTGTCACTCTTCAGCCGTTTGCATTTTCCGTGGTTACAAAAGCTCCCTGTCATCTGACAGCAGAAAGCTTTGAGTGATTGACAGCTAATATGAATCAATATAGCGGCAGGAAAGAGCGATTCAGCACGTTTTTAGAAAACATTTAAACTACAACCATT
GTCGACGCACTAACCACTACACCACTGGCGCCGACTTTTTGACTACAACTTGTATAGGCAGCTGATATTAACAGCTGGAGTTTTATGAAATTCATCACCTGTCAATCATTCTCCAGCCCTTCTTTGGCCGCACCCATACATGCGTCCTCTTTTTCTACGAATAATTTTGCAGAACATTAAATGTCTTTCTCTGCTCAGTT
AGAGAGTTAAAACTAATATATTAATCCCAGTTTATTTGCAAAAAAATGTTCTGTGGACTTGTGTATACATGTTATTATAGAAACATGACACCTGTCAATCAATTCGCTATGGTGGACCTTTAGATGTGGGTTCTATTTAAACGTCAGGAAAAAAAAAACTTGTTGGGTTTATATCACTCAAATATGACAGTGGACACACT
CAAGTTTTGGGACATACTAATACCTTGCTAACAGATTGTTTTGTTGCTTATTTTTGAGCCCTGTCAATCATCCACACATCATCCACCTTTCTTTCATATTTAATTTCTAACCTTATTGGAGAAGCAGCAGCAAGTTAATCTTTTATTCACTAGTCTTTCATGCAGAGAAATCTCCTCAGGTGTTCGGATAATTTTGCATT
AAGCAAGCTAAACAGATCTTTTAATCCCAGTTGATTTGTGCACATTCAGTCTTGTTGATATCATTATATGCGTTACTAAGGAGACATTTCAATTTCTAGCTGTCAATCAATTAAGTGGGAAACTGCACTTTTATTTCACGTTGCGGCAGGCCTCAAAATGGGAGGAATTTGGATCATATTTTAATGTCAAGAAATTTCAA
CTTTTCATTCTCTCATCTTCAGTGCTTCACATTTCTGCGGCTGTAGCTCCTGTCATCTGAAGGCAGCAGGCATTGACTGAGTGATTGACGGCTGATATTAACCAATCGTTCGGGTTCAGTTTTAGAGCAGTGAGCCAATAAGAAGAGCACAAAGGTAAGGCAAGCACTGTGGGCTTTTTTACTTCAGCAATTTCACATAA
GTCGATTAAGGCACTGATTATTGTGCTGAAATAGGTGCAGATCTTCATTTTTGTAAACGGTTTGTTTTAGCAGTAATTTAATGCTGGGCGTGTCATCGTGATTGACAGCTGTGATTGACAGTTTCTTAAAGCAGCGCGTCTGAGCTTCGGCAGAAGACTGAAGTGTTATTATTCGATTTCTGTGTTATTTTACCATGCCA
GTAGAGGTCTCAAAATATTGGCACAAAACAGACACCTAAACAAATTACCACAGTTTTAACCGAAAAACAAAACTATCCTAATTTACGTCTGTTTACAGCTGTCAGCAACACGTCTTACCGTCGCGTTTGGTGATTGCTGATTAGCCAAAGCATTTAACCGGGAATAAAACCTTTGACCAATGAAATACCTTTTGCCACGC
TGACGTAATGATTAAATATGGTTTTGCGCATGTTGTGTCATTAAGCTTCGCCTAGTGTCGATATCACTGAAGTCACATGCAGCGCGACACTGAGTGACACAGCTCACTACGCATGCCACTAGTACCGAGTGACACATGACAGTGAAAACCGTACGTGCACCGGAAGTGTCACTACACTCAGTGGCATCTGTGCGTCAGAT
AAAAATACACAAAAACGGCATCAAAGGAAAAGCGCGCTGTCATCCGCTCTCCCTATCGTCCTTATATGTGACAGCGCCACGTCACCCAATGATGAGTGACTGGTCTCCTGACCAATCAGATTCCGCGAAGGCGGACCTAAAGGATATGACAGGTAGAGATGGGGAGAGAGAAAGAGAGGAAGAGAGAAAAAGAGAGAGAG
GACCTGAAAGGTTTACACAGGATTTATCGTTTATTTAAAATTTGTACGAGAGATAGACTAAAATAAAGTTTTAATGCAAAGATTTCCCTGACTGCAGTGAGAAAGTGATTGACATGCGGTTATTCAGGGTACTTTGGGGATTATTTAGTCTAATGAGTCTCGACTTGTTGAGATCTGTGCTGAGAAAAATAAGGGAGAAG
AAAGCCACATAAAACATAACAAAAATACGATGTACAGCATACGCCGAGCTCAGCGGCTAATCAGCCGGAATCAGCTGAGGTGACGTGACGGCCCCCAGCGAGACCTAGCTGTCACTCAAGTGGCCATGCCCTAATTAAGCAAACCTAATATAACTTAATAGAAACTAAACAGATGAGTTACAAAAAAAAAAAAACTCACC
CCATAACCAAACCATAAATAAAAAAAGTTACAAACAAATGACCACCTGTCAATCACTTTTTTTTCCGTGGGACTCTGGCATGAATAGGCACAGTGGTCTGTGTCAATCAAATGGCTTTTCCCACAGCTGGTGGAGGAGACGAGAGTTCGGTTGGAGGTCACTGTAGTGCATACATCTTCATTGTTTTCACTGCAAAATCC
GAAAAAGGCTCTGCTCTCCGCCTGACTGACACAAACAAGGGCAACATGGCCTGTGTCACTTTCCCTTCAGATGCCTGCTGACTCTTTCTCCTCCAGCAGCTGTCAATCACCTTCAGTTGTCGCACTTTTATGGGGCTTCCAGACCAGCATCTGCTGAAAAGCGTCAGGCAGAAGGAAGCAGAAGCTGACAATGCTGGGAA
TGGTTCATACAGCTAATATTAGCCTTCATGACACCTATGAGGGGGTGAATTTTTTTATAACTCATCCTGCATAATTAAGGGCGTGGCCATTTGAGTGGCAGCTAGGTCTCGCTGCTCTGTCACGTCACCTCAGCTGATTCCGGCTGATTGGCTGCTGAACTTGGTATCTTCATCGTTTTTGTGCTGTTTTATGTGGCTTT
AAATATGCAGAGTTCAGTGGCTAATCTGCAGGATTCAGCTGAGGTGACGTGACGGCGACCAACGAGATTTAGCTGTCACTCAAGTGGCCACGCCCTTAATTATGCAAACTTAATATCACTTAATATAAAGGAAACGGATGAGTTATAAAAATATTCACCCCCTCACAGTTGTCATGAAGGGTAATATTAGCTGTATTAAC
CAACTGCATATAATGGTTGTAGTGCGACCTGTTTTTTTTGTTTTTTGTTTTTCTAAAAACGTGGTAAAATCGCTCTTCCCTGCCGCTATATTGGTTCATATCAGCTGTCAATCACTCAAGACTTTCCGCTGTCAGATGACAGGGAGGGAGCTTTTGTGACCGCGGGGAATGCAAACGGCTGAAGAGTGAAAAGTACACTG
AATTAATTATTTGTAGCCTACAGTTTTCACTTTCCTGACCCAAATGATCTTTATCCATAACTAAACCATAAATAAAGTTACACACAAATGACCACCTGTCAATCACTTTTTTTCCACGGGACTAAAAGAGGCAGAGAGATCAGTGTCGTTCTAATGGCTTTTCCCACAGCTGCTGGAGGAGACGAGAGTTCGGTTGGAGT
GTAAAGCCACATAAAACAACACAGAAATACGATAAATATGCTGAGTTCAGTGGCTAATCTGCAGAGGTGACGTGACGGCGACCAGCGAGACCTAGCTGTCACTCAAGTGGCCACGCCCTTAATTATGCAAACTTAATATAACTTAATATAAAGGAAACGGATGAGTTATAAAAATATTCACCCCCTCACAGTTGTCATGA
GTCACAAACTCATGGAGGTGGAGCATATCCATTTAATATTTTAAAAATTAGCCAAATATTTCAATCAGCCACTTATTTCATATCATCAAAGGCGTAGAGCTGTCAATCATGACCAGCTCTCATTATATATTTAATGTTTTTGTATTATATTATGATGATACCTAATAGTCTTCAGATCAAACTCTTGATGTGTCTGTTTA
GCGAACAGAACAGACATTTTATTCCCGGTTGCTTTGCGTATGTCTGCCTGGTCTTGTTGACATATACACGCGACTACCGGAACATGTTAATGCGCGCAGCTGTCAATCAATTCGGTGGGCGGGGGGATCGCACACCTACGTAATGGTGCGATCGATTTGAAAACAGCTCCGATTGGCCGACCCTTTTTTTTGTAGTTAAA
GTGTGTACTGTATAAGAGGAAAATCTGTGTGTGTATCAAAGAGGCTTTGGTCTCCCCCTTTGCAGTTTGGCCTGAAACACTCCCACATTGAGCCTGACAGACACTCATCCATCAGAAGGGTTAATAAAAGCCATTTAGGCATTTTAACGAGTCGGCCAATCACACAAGAGTGGGCTCATTAGCATACTCAATTGCCCTCA
TCTAAAAACATGTTTACAGCCTGGTAGAAAATATAGTTTTGGTGCATATAGTTAATGTTATCCTTCATGACAACTGTGAGGGGGCGTGGCCACTTGAGTGACAGCTAGGTCTCGCTGGTTGACGTCACATCACCTAAGCCGATTCCGGTTGATTAGCTGCTGAACTCTGCATGCACATTGTATTTTTGTTTTGTTTTACA
AACACATTTTTAAACTAAAAATACATCCCTCACAGGTTACCAGTGTTAATGTAGCCTGTGTTTAGATTGAACCCTTCTATTATCCATCAATCAATCAATGTCAGGCTCCACCTGCCCACCAATTACACTGACTGCATGTGTGTGTGAGTGTGCATGACCCACATTGCTTATGCAGCTGACAGAAGCTTAATGAGCTTTTT
TCTCTTGGGAGTGCCGTTTGTGCCCGCGCTGTTCTCGTGTAAACCCCCCAGAGGCCACTGTCGAATGACCATCTGTCTGACTGACTGAATGATTGACTGGGTGACTGGCCAATCGACTGACCCACCCTCCTCCTTCCCTAAACCCAACCAATTTTACCAATTGACCCGCCCACCCGCTTACTTCCCTAAACCCAACCAAC
AGTGAAGTACAGCAGGATGGATGGATGCTGGAAGAATTATTGCTAGTATGGCTTGATAACTGCTGCTTATATGACACTTGAAATGATGATTGACAGGACTGAGTAAGCAGGCTTCTCGCGTACCTGTATTTGGAACATAATTTAAAACACTAGGCTTCATACACTTGCCAACAGTAAAAATTGTTGTTGAGAAAAACTGG
GCATAGAAGTCCAGAACAACAAGAATATAAGAGATACAGAATCGCCCTCATGGCATGGGGGAATGCCATGATCGTTGATCAGATTGGAGGGTGTGCTGTCAATCATCTGTCCATTGCAGCCTGAAGTCTGGGTTGTACCTTGGCTTTGGAGGAGTGGAGGACTTTGAATTCAAGCAACTCTGCCAACCGCAGCTGGACCA
ATAACTCATCCGTTTCCTTTATATTAAGTTATATTAAGTTTGCATAATTAAGGGCGTGGCCACTTGAGTGACAGCTAGGTCTCGTTGGTCGCCGTCACTTCACCTCAGCTGAATCCTGGAGATTAGCCACTGAACTCGGCATATTTATTGTATTTATGTGTTGTTTTATGTGGCTTTACACAGTCGACTGCCTTTTAGAC
ACTACACGCTTGAGTGTGTTCAGTAGCCTCTCCAGTCATGACACTAGTAATTTTGGTCAACAAAACGGCCGCCAGCCTTTTGCACTTTTGATTGACACTCATTTGAGCCAGTAGCTGAAAAGAGAAGCATCAACATCCAATGAGCTCCAAAAAACTTGAGATTGTCCCGTCCTCTCTGTTGACAGGATAAGAATGACTTT
ACAATCATCAAAGATGGTCAATTCATGGTAAATGTTTGTAATTAAAAAACAGTCAGCATGGTCACATTGCTGTAGTTACGATACAAAGGCTTCTGTGTCAATCAAAGAGTGATTAATGATCTCTTAACACTCTCTCATTCCCTGTCGGCCATTTGAAAGGTTGACCTTTTCTAAAAAGGGCTGTCCGTCTTTTTTCAAAA
CGTCAGCCATTTTGGAATGAAGCTGTGTGACTTGCATGCATCTGTTGTGTTTTTGTTTTTTTTTCAGGGAGGGGCAGGCCATCATATTTGTGATTGACAGTGGAGATAAACTTAGAATGGTAGTGGCAAAAGAGGAACTGGATACCCTTTTGAATCACCCTGGTACACCTTGCTTTTCTTGAATTTGTTTTCTAGTAATC
TATTTCAGACATTTATTTTACCCTTAATTTAATTACAGAAAAATATGAATTATTAATTAATAATGATTGACAGGCCTAAATAGGCCTTAGCAAAACAACAGAACAAAATCATACATCATTGAAGAGTCTGTCAGCTAACGTGCTTAATAGAATTCAAGGGAAGGAAGTCAATCTGACTCTTCAGCCATAGTTTTTCTCAA
TACTGGTCAAAGTAGCGAGCCGCCAGTGTGGACAACGTGCCATTGGCTGAGAGGTAGCGCGCGGTTGGCGTGCCATCTTGCTGCTTGCTGGTGATTGACAGGGCGACGGACTGCAAGGCTTGAGAGGCCGACAGGTTCATGAGCGGACTGGTGCTCCCACTGTCCCCGCTCCCGCTGCTGCTCCCACCTCGCTCCAGAAG
AACGAGTATTTGAGTGAGTGCCCTGTAAAGGGTTAATAAAACTCCTTGTTTCTATTGCAAAATGGTCTATACTTGTGGTGCAGATAGTGGTGATTGACAGGTCAGGTTACATTGTTCCACCATCAGACGAGTCAATCATAAAGACTTAAAATGGACCAAAAGTTGTCAATGGGAAATATAACATGCAAAGGGGGGCACTT
TTATGTCAAATCATCTTGTTTAATCCTGCCTATATATATAACTCATCCGTTTCCTTTATGTTAAGTCTGCATAATTAAGGGCGTGGCCATTTGAGTGACAGCTAGGTCTCGCTGGTCACCGTCACTTTACCTCCGCTGATTCCAGTTGATTAGCCGCTAAACTCGGCATATACATCATATTTTTTGTTAGTTTTATGTGG
ACTGCGCAATCCCAAAAGTGTCGCAAACTGTCACTGCCACACATACGGCGAGATGGTTTTGTTTTTGAGGTAGAAGATTAAACCCATTGGTGATTGTCGGGATGATTGACGGCTCTGTGCTAAAGCAGATGAGACACACTCCGCCCTTACTGTAGTCAGACTGTTTGAGAGAGTGCCAGTAGCCCACCCATAGGGGGGTC
GGAACACTGAATTCTCTCATAGAGAGTTTCATTGTTTTACCCACCATAACTCACCATGGCACGCAGTTTCAATGGTCAACTAATGGAGAATGATTGACAGGCGCTGTGCTGATGTGAACTTGGATTTAACTACTTGAATATTTATCTGTACCTCACATTTACTGAATGCCTTCAAAACATTTGAAATATTGTGCGCGAAA
GTGAAATGTATAAAACAGCAAAGTAAAACTCAATTAGTTTCTAACTTTCAGCCAGCACAGAGGATTGGTGGAGCTTATGGCTTCAGAAGAATGATTGGCAGGGAAATTAACCAATAAACACAGACTTAATTGCAGGGCAAGAATGGATACAACAGTGACAGGAGAGTGGAATAAACAAAACACTGAACACAAAAGTTTTT
TTTTAAATTTCCTGATGTTAAAAATAGGATTCAAATTCCCCCTATTGTGAGGCCCACCACAATGTGACGCAGGAGTGCCAGCTGATTTGATTGACAGCCACGTATTGCCATGTCTATGTAGTAATGCATATAATTATATCAACAAGACAGGACGTCCACAAAGCACAAAGGATTAAAAGATCTGTTCAACTCACTGTGAT
CTAAAAATAGAGCAAGGGTGTTCCTTTGGTGACATCAAGTTGACTCACACTCTGAAAATGGCTGACGTGAAACAACAAACTGAGGATATGGTAATGTGTGCCTGTCAATCATTATTGGTGGGAGGGGGGTCGGCACTCCTACGTCAAGTTGCGGTTGATCTAAAAACCGCTCCAATTGGTCCACCGTTTTTATGTTGTTA
ATTTTCTGACGTTAAAATAGGACCCAAATCACTCCCATTTTGAGGCCCACCGCGATGTGACGTAGTAGATCAGTTTCCCTGCCCACCGATTTGATTGACAGCCGCAGATTAACGTTTCTGTAGTAACGCGTATAATTAAATCAACAAAACAGAATGTGCACAAAGCACCTGGAATTAAAAGATCTGTTCAGCGCACTGTG
CCCGCATGGTCTTTGTTTTACCCATAAACAAATCATAAATAAATAAAGATATAAGTTACACACAAATTAGCACCTGTCAATCACTTTTTCCACAGGACTGTGTCGTTATAACGGCGTCCACAAACTTGGTTGGTAAAAAAGGTCTTAAAATTACTAAGGACTGAAAGTGAAAGATTGAAGCAGTGTACTGACGCTGTGAC
GATCAAAGGAAAAAGCGCTCTCTCTCCCGCTCTTCCTGAATTGCTTTTTACATTCCCGCGCTGCGTCGCCAAATGATGATAGATCGGTCTCCTGACCAATCAGCTGTCAAAAAGGCGGACCTACAGAAATAACAGCATCAGCTGTCGTGAAGGCGGACCTACATAAATGACCGGCATAGAGGGAGCGGGAGAGAGAGAGA
TTTATTTCCTGACGTTAGAATAGGTTAGAATTTCTCCAATTTTGAGGCCCACCGCAATGTGGTGTATAAGTGCGGTTTCCCCTCCCACCGAATTGATTGACAGCTGTGTATTATGTCCCCATAGTAACGTGTATAATCATATGAACAATACAGGACGTGCGCAAAGCAACTAGGAACAAAAGATCTGTTCAGCTCTCTGA
TCCAAAAGGCAACTGACTGTTTAAAGCCGCATAAACAACACAAAAATACATCGAGTTTAGCAGCTAATCAGCCGGAATCAGCTGAGGTGATGAGACAGCGACCAGCGAGACCTAGCTGTCACTCAAAGTGGCCACGCCCATAATTATGCAGACTTAATATCACCTAATACAAAGGAAACGGATGAGTCATAAAAACATCT
TCATTATGTTGGCGTGAGAAAACCAACATACTGTTATACTACTCTATCCTGGAGGTGTAATCATATCAGCCCGACATAGTACATTTTGATTGACAGCTTTTTAAAATCCCGAATCTGTTTATAGCCCAACATTATTCAAATGTGCACATGCACACAGCTCTTTTGCCTTTTTTCAAGAATAAGTGGTTTATACACATTTT
TGAAAAAAGCACATACTTTTGAGTGTGTAACAGAAGAGTATGCAAGCTTCTGGGACATTTTTCCTCATTAATGGACCGTTATGCTGCTTAGTTATGTGCCCTGTCAATCACCTTGTCACATCATCCAAAATTTTTTCATATTTAATTTCCTAGAATAATGGAAATACAGCAGCAGGTTAATCTGTAATTTGCGGGTCTTT
GAGCCTGGAGATTCCAATCACTGACATTCAGAGATGAGATTGGCACAGCTGTCTCTTTGTGGTGACACGGCCCTCTGTGTGTCACTGTTGATTGACAGCTCGTTCGCTCGCTCGCTCTGTTGTCTCCTGGTCTATAGAGGATCGCCCCAGCACCGCGAGTCAAGCTCGGAAAGTGTACGCACTTTTTAGGGTGTTGAATT
TTTCTCTTGCTCTCTCTCTATTCCTAGACGCCTTACAGCCAAACAATGCTGAGACAAAGTCCTCAGTGGAGCCAGACTGATAAAGCTATCCACAACTGTCAATCAAATCACTAACAGAGTGATAATGAACACTTTAGTAAACCTCTGTCCTTCTCCCACTGACACTCACTCCTTCTCTTACCTCATTTTCCTCTTGTCAT
AGTATCTAGAGAGGTGTCTGGGTCAATGTCATCCTCTCAGACAAACATCCTTTTAGCGGCTCTTTGAATAAAGCATGGCTATTGTTCTGCATTGACAGCACATACTTGAAGCTGTCAGTCAAAGTGTCGCGCAAGGCGTATTGACGAACACAGAGGTTGCGTTATCGCTGAGAGTAATAAATCGGATGCCGTTTAATGTA
AGCGCTGTTTGAAAGCGTGAGAGAGCTGAAGTGATTCTTGACATATTCAGACATTTCTAAGCAAAGACCGCCCCGTGCGCGCCGCGCGCTTGACTGACAGTGCGCTTCTCCACTCGCGCTGTACTCGTGCATGTGAGGCGCTTATACTTGCAATTATAGAGAACTGAATGTAGATACTTCACTTTGCTCGTGCCAGCCTA
GACAAATGTAAGGGGGTGAAATTTTTTATAACTCATCCATTTAGTTTTTATTAGGTTATATTAAGTCTGCATAATTAAAGGCATGGTCACTTGAGTGACAGCTATTCTCGCTGCTTGCTGTCTCGTCATCTCTGAATCCGGCTAATTAGCCGCTGAGCTCTGCATATACATCATATTTTTGTTTTAGTTAATGTTTCTTT
TCTCCTGCAAACGCAGATCTGTGTGGGCCTACAGCATGGAAAATACAACCAGCAGGAGCTGGGAGAGGATCACGTAGGTTCTACTGATGCTCGTATTGGCTGTCACTCAAAGTTGCTCTTCATTTGCATGAAGTTGAAGGATTCTCAACTTTGTTGTGTGGTACGACACGCCCACCTGGCCGCCAATGGTTGCTCGCTCT
GCTCCCGTGGTACAGCAGCGGTAATGCAGAGAGCTGTATTCGAGCCAAAATTTTAGGCACGATGGTGCCAGAGTCCGACAGGTACATTTTGATTGACAGCTTTATAAAGCCCGAACCCGTTTATAGCCCGACATTATACAAATGTGCTCATGCACACAGCTCTATTGCATTTTTTTGAAGATTGACTCATTTATATGTTT
ACAGAGTGTGAAAGAAAAAAAAGAGTGTCTACTCATCTTGTGACAAAGTACTCTGAGCATCTTACATGGTGTTAATCAACAACCATAGAGCTGGCTGTCACTCACAAAAACCATGAGACAAGCCAATCAATATCAGCGCACGGCACTGCTTTCACTGGCTGAGCTCAACTTTTACTGTATAACTCTTACAGCAACGCTCG
CATTTTGTCTTATGCTACATCCCAATTCACATACTTATAATAAAAAAGTATGCACTTTTTTCACTTCCTCGTTAACAAATCGCTATGTTGCTTAGTTACACCCCCTGTCAATCATCTCAACGCATCATCCACATTTCTTTCAATAGACGCTTCTACACTTCTAATTTTTACTCCAAAAATAGTTAACCATCCAAGTACCT
TGCCTCAATAATAAAAGAAAAAAACAGTTTTGACATTTCCCCAGAAATGTCGTTGGAGAGAAAATTTGATCGCAACGGCCATTGAGCAGCTGTCAGTGAGCATGTCAAACTAAAGATCACAGATTTTAGCCTAAATTTCAGGAATATTTAGGGATTACCTTAATCTCAGAAAGCCAAATTGTGGCTCAAATTGCACCTAG
CAGATGGCTGGCTGAAATGATCTTTTAATCCCAGTTGCTTTGCGCAAGTCCTGTTTTGTTGATATGATTATATGCATTACTACAGAGAAATGTTAATAATCGGCTGTCAATCAATTTGGTGGGTGGGGAAACCACACTCCTACATTATGTTGCGGTCAGCCTCAAAATAGGTCTCTTCAATATGGCTCTTCATAATACTG
TCTTTTTTGTTTTTTTTAGATCCAAATCCCTCCCATTTTGAAGCAAACCTCAACGTGATGTAGGAGTGTGGTTCCCCGCCCACTAAATTGATTGACAGCCACGTATTAACACGTCTCCGTAGTAACGCACATAATCATATCAACGAACGTTCGCAAATCAACCGGGATTAAAAGATCTGTTCAGCGTTCTGTGATCATCA
AATCTGAGGGGAGTCGCTCCAGTATGGAAGGCCGTTGGGGCCAAAACGTCTGCAGCGCGTTGTGTGTGTGTGTCTGTGTCAGGCCCGTTGAGGGGTGTCAGGGGTGGAGTGAGTGACGTATCTTAGTAGGGGCGTGTGCGCGACATAGGCTACCTGAAGAGCTAGGAGGGATGCAGGGGAGAGGGTTGTGCAATGTATTT
TGAGTTAAAGAACTCATATCCATTAAATCAAACAGCAAAAGACATGACATGTCAGCCAGCTCGGAAATCAGCAAATCCAAAGTGCGCAATGATTGACAGGCAGAGGGGGTTTTGGATTTTTTTTTTTGCCACTCGTCTGACAGGAAAAACAGATAATTTTGTATGTGGTACTCCTAAATAACTGCTTGCAGCACCTAAAT
ACAAAGCGCTGAACAGATCTTTTAACCCCGGTTGCTTTGTGCAAGTCCTGTCTTGTTGATATGATTAGACGTGTTACTACAGCGACATGTTTATACACGGCTGTCAATCAATTCGGTGGGCGGGGAAAACCGCACTACTACATCACGTTGTGGTCAGCCTCAAAATGGGAGGGATTTGGATACCATTTTAACGTAAAAAG
GTCCTCCTCCATCACTTATTCATGATCTCCCTCTCTCTCTATGTAAAACACACTCTTGCCTTCTTGCTGTTGTAGCCATTGCCATGGCGATGGGTTTGATTGACGGCTCGTAATTGGCACGGAGGGCTGGTCCTCTTTAAGGGGGTGGGCATTACAATCGGGACCCTTAAAGGGGTAGTTATTATCGCTCGTCGTAAGAG
CAGAGTGCTTACCAGATCTTTTATTACCAGTAGCTTTGTGCACGTCCTGTCTTGTTCATATGATTTGACACGTTCCTACGAAGAGATGTTAATATGCAGCTGTCAATCAATTTGGTGGGTGGAGAAACTGCACTCTTATGTCTTGTTGTGGTGGGCCTCAAAATTGGAGGGATTTGGATTTAATGTTAAGGTCAGGAAAT
CAAAAATAGAGCAAGGGTGTTCCTCTAGTGAAATTGCTTTGACTCACACGCTGAAAATGACGGACATGAAACAACAAATTGAGGATATGGTGACACGCAGCTGTCAATCAATAATGGTGGCCGGGGGGACCGCACTCCTACGTCAAGTTGTGGTCGATCTAAAAACCTCTCCAATTGGTCCACAGTTTTTATGTTGTTAT
TAATTATTTATGAATAATTAATTAGTTCATAACGAATTAAATATTTGTAGCCTATTGTTTGTAACTACCTGACACACAAATTACCTGTTACTAGTTACACACAAATTACCACCTGTCAATCACTTTTTTCTGCGAATGAGTAGGCAGAGTGATCTGTGTTTTAATGGTGCCGACAAACTTGGTTTATTAAAAAGGTCCCT
TTTGTTTTGTTGTTGTCTTTGAATGTTAATTTTGGTTTTGAATTGACAAGTGTCTGTCTAAGTGGTGAGCCACACCTCTCTTCCTGTATCGGCTGTCAATCACGCAGACAGCGCGTCTGCTTCCAGAGCTCAGGTGCCTCGTGGGCTGCTGTTGTCAAGCTCAAGCATCAGAGCACTCGGAAATGTGAGAGTCTCTGGCG
ACTGTGAGGGGGGTGGATTTTTTTTATAACTCATCCGTTTTTCCTTTATATTATTTTATATTAAGTTTGCATAATTAAGGGCGTGGCCACTTGAGTGACAGCTAGGTCTCGCCGATTGCAGTCATTTCACCTCTGACTCCGGCAGATTAGGTGCTGAACTCGGCATCTACATCAAAGTTTTGTGTTGTTTTATGTGGCTT
GGAGAACCAGAAGCTAAGGCCAGGCACAAAAGTAAAGCAGGTCTTGAATCAGCCGTTATATTTACCAAACAGCATTGAGTGCAGATATTATCAACATGATTGACAGCTTTGTCCAGAGTTAGACTTGAATCATCCTGACTTTTAGATATTTAAAGATTTGTTACAAAAATTCAAACTACAAACTGATTCTATTATATGAC
TCAAGTTTAACAACATAAAAACGGTGGAACAATTGGAGCAGTTTTCAGATAGACCGCAACTTGACGTAGGAGTGCAGTCCCCCCGCCCACCAATATTGATTGACAGGTGCGCATTAACATTTCTCCGTAGTAACGCATATAATCATATCAACAAGACAGGACGTGCACAAAGCAACCGGAAATAAAAGGTCTGTTAGGAT
GGTTAAATGCTTGTTCACCTTTTGTCTACAGCAACCATTAACATACCATCACACCACACACATTCTCTCAATAGAATGGGGACAGAAGAGCTGTCAGTCAATAAATGGGACAATAAAGTAACTGGTGATACTAATTTAAAAAAAGGAAATAAAAACTAAAGTGTTCCTTTAGTTGCTGACAAAATAATCTGATTACATAC
CCTGACGTTAAAATAGGATCCAAAATTCTCCAATTTTGAGGCCCACCGCAATATGATGTAGAAGTACAGTTTTCCCCACCTACCGAATTGATTGACAGCTGCATATTAACATGTCTTTGTAGTAACACGTATAATCATATCAACAAGACAGGACGTGCGCAAAGCAACTGGGATTAAAAGATCTGTTCTGCGCTCTGTGA
CTGCACGAAAGGCTTGAGAATTGGAGATTAACCTGCTGCTGCTTCTCCAATAAGGTAGGCAATTAAATATGAAAGAAATGTAGATGATATGTGGATGATTGACAGGGCTCATAATTAAACAATGTAACGATCTGTTGACGAGGAAGTATGTCCCAAAGCTTGCATACTTATCTGTTACACACTCAGGCTATATTGTAAAT
TCATTACGCTGTGGCGATCCCTTTTTTTAATAAAAGGACTAAGCCGACAAGAAAATTAATGAATGAATGACTACGGAGCCATGTTAATACGCGGCTGTCAATCAATTCGGTGGGTGGGAAAACAGCACTCCTACATCATGTTGCTGTCGGCCTCTAAATAGGAGGGATTTGGATCTTATTTTAAGGTCAGGAAATTTAAA
TACTCATTTGTCATTTTATTACTTCTAATGTTTTTGACCAGCAAATCCGAATAGTCAGCTGGACAGCACTTCTAGTTTCATTTTCAGAGCTGCTGCCGCCTCTGTCAATCAAATCAAGCCAAAAACAAAAGTGCTCATCAGCACAAACTTTAAATGTTTTTGACAAATTTACAATAACTAAATGGTACTGTTATTCGTCA
GCATACTGTACAGAGTTGTAGCACTGGCTGTAAGCAGAAACCAAATGGGTGTGAAAGGCCAGCAGTGTGGCTACATTTAGAAGTCCGGCATTTGATTGACAGTGAGGTGTGCAGCGCTATTACAGCTTCCACAATCATGGCAGAGACTTTTTCTCAGCACTGTGTAAGCCAACCTGTTAGTTTGTCACATGCTTTCTGTT
TGGCCTTCTGTTCAACTACCTGACCCACATCGCATGGTCTTTGTTTTACCCATAATCAAATCATAAATAAATGAAAAGACGTTGCACAAATTACCACCTGTCAATCACTTTTGAGTGATCCGTGTCGTTATATTGGCGTCGACAGACTTGGTTGGTAAAAAAAGTTCCACAACCAACAGCCTCTGAGGTTTTCGCTTAAA
ATTGACCGTGTAAAGTGCATAAAGCAAAACAAAAATATGATGTGTATGCCGAGTTCAGCAGCTAATCAGATGGAATGACGTGACGGCAGCCAGTGAGACCTAGCTGTCACTCAAGTGGCCACGCCCTTATTCATGCAGACATAATATAACTTAATTTAAATGAAACAGATGAGTTCTAAAATGAAATTCACCCCCCTCAC
ATAGGCCAAAGCACCACACAGTGCATGATTTCCCTCAGCTCGGAGATTTGTTTGGCTTTGGTACTTTCTGCCTCTGTCTTTTCATGTGACGCTAGGCACACGCCTGTCAATCAACATTTAAAAGCAGCATCGAGTAACTGAACAACAAGCGAGAGGGAGAGATGCATGTCACGGAACTGCTTTGTGAATGTGCGCTTGAG
GTTTGACCTACAGTAGCAAAATGAACAGACCTTTATTCCCTGTTGCTTTGCACAAGTGCGGTCTTGTTGATATGATATGCGTTACTATGGAGACGCGCCTGTCAATCAATATTGGTGGGCGAGGGGACCACACTCCTACGTCAAGTTGCAGTCAGTCTGAAAACCGCTCTAATTGGTCCACCGTTTTTTATGTTGTGAAA
ATTTATTTAATTTTTTATGAAAAATACCCATTTTGAGGCCCACTGTAATGTGACATAGGAGAGCAGTTTTCCCAGCCCACGGAATTGATTGACAGCCGTGTCTCTGTAGTAATGCGTGTAATCATACCAACAGGACAGGATGTGCGCAAAGCAACTGACATTAAAAGATCTGTTCAGCTCGCTGTGATCATCAATCATCA
GTTTATTCTGTTTCTAAAATGCTGAATGATTGCCTTTATGTGGCGTGTACATTGGGACAGCTCTTTAATGTATATAAATCCAAAGTTTCGTTGTGTAAGTGTGGCTGTCAATCACAGAAACAATTTGGATGCTATACTTCAAAAAGATCTTGGAAGGTTGACCCAAATAAGAATGTTCATCGAAAAATGTTATCGGACAA
AATATTACCCTTCATGACAACTGTGAGGGGTGAATTTTCTTTATAACTCATCTGTTTCGTTTATAATAAGTTTGCATAATTAAGGGCGTGGCCACTTGAGTGACAGCTAGGTCTCGCTGGATGCCGTCACGTCACCTAAGCTGATTCTGGCTGATTAGCTGCTGAACTCGGCATACATTGTGTGTTTGTTTTGTTTTATG
AATGTGTGGTCTCAGTGATTTTGAGGCCCATCGCAACGTGATGTGGGAGTGTGGTTTTACCCGCCCACTGAATTGATTGACAGGTGTGTACTGTATTATAGGAGTTGCACAGACTAGTTTCTAGCACAGACTGCTTGACTTTCACGCTCTGTCATGACGCTTTTTGATTGACAGTGACTAGTCGTGGCACATGGTTTTTG
CAAGACAAAAAACCTAAGTAAGAAAAGCATTTTTGCAGTGCAAGATTTGGGACAAACAACTTCCTCATAAACTGACCAGTTATGCTTAGTTATGTGCCCTGTCAATCATCTCGACAGATTCACCACATTTCTTTCATATTTAATTTTCTTACCATATTGAAGAAGCGGCAGCAGGTTAATCTGCCATTCTCAAGTCTTTC
TATAATAATTAAGTAAAGTAATATGTGCTAATATAAGTGGCTTTCCTGAGGTAAATGTAATGTAATTTCATGTAATTACTTCACACACGATGTTTGATTGACAGCTGAATGGAATTTCTTATTTTCCTGATGGCAGAAATGAGCATTTTCAGTGTTTTTGCCACTTTGCAAAGCTCAACAGCAGCTGTTTTTTCAGTTTT
ATGAAAACAATGTGTTCAGGCCAGCAGAAGCCAGCAGGGAATGCAGATGGAGGGGCACGAGGCTCTGTCCTTCTCCAGGAACATGTCTTTGCTGTCAGCTAATCAATCAGATGTGGTAATGGCTGTCTCTCTGCCTACAGTCTCACCTTTAACAGCTCAGCTCAATTTAGCAGAAGGCGCTTTTGATCTTTTGTGGACAC
TTTTTTCGACGTTAAAATAGGATCCAAATCTCAGTGATTTTAAGGTCCACCGCAACGTGACACAGGAGTGTGGTTTTCCCCACCTACCGAATTGATTGACAGCCGCGTATTAACATGTCTCCATAGTAATGTGTATAATCATATCAACAAGCAGGACGTGCGCAAAGCAACTGAGATTAAAGGGCCATGAAACCCCCTTG
GCACTGGTTATTGTGCTGAAATAGGTGCAGATCTTCATTTTTGTAAACAGTTTGTTTTTAGCAGTAATTTAATGCTGGGCGTGTCATCGTGATTGACAGCTGTGATTGACAGTTTCTCAAAGCACACCGTCTGAGCTTCGGCAGAAGACTGAAGTGTTATTATTTGATTTCTGTGTTATTTTACCATGACAAAATGAGTT
ATCTGTCTTACCCCACTCAGGGTTCTTTGGTTTCTGCAGTAGTCGAGGGCCGAGCAGGCTGATGAGCAGAGCTCCAATAGGAGCAGTGATGATGATTGACAGCACAGCCACAGTCAGGACGTCCATGCCGTACTTCTGCAGCTCCAGGTCCTGCTTGGAACGGGCCATGTCTAAAGCTGTAGAGCCTATAGCTGCCTGAA
AAAACAAAGAGAACAGCAGAGGAGCAATCAGATCACAAACGGTTATACGGCTGTGTTTTTACTCATTATGCTAATTCATCAAGACACTGCCTGTCATTCAAATACTCCCGCACCCAAAAGCACCAAACAATGTCAGGCTACCAAAATCTTGCTCATGCAACCTTCAAGCTCAGACACTCTGGGCAAGAAATGCGTCTGCG
GAATGTTTAAATTTGGTAGAACTAATTACTAATAATTAACATATACCAAGTAATTCATTGAGTCGCCATTTCTTATTAACTCTAAGTGATTGACAGCCCAAGTAAATCAACTGATTGGATTAAATGTAATAAAGCGTGGAAACTCATAGCGGCCTCATTCAAGTTCATCAACTAAAATTAAAAGTAAAAAAAAAGACAAA
TTTAATCCCAGTGGTTTGTGCACATCCTGTCTTGTTGATATGATTATATGTGTTATTAAATGTGATTATATTAACATGTGGAGTCATGTTAATACACAGCTGTCAATCAATTCACTGGGCGGAGAACCAGCATTCCTAAGTGAGATTGCAGTGGTCCTCAAAATGGGAATGATTTGGATCCTTTTTAACACCAGGAAGTT
AAACAAATCCAAGTCCGTAATGCTTGCCCCGCCTTCACGCTCTTCTTATTGGCCCACCACTGCTCTAGCACTGAACGCGAATGATTGGTTAATATCAGCTGTCAATCACTCAGCGCCTTCTGGCTTCGGATGACAGAAAGCTACTACTGCGAAAAATTGTAAAGCGCTGAAGATGAGAATATAGATAACGCTGACAGATT
GAGCTGAACAGATCTTTTAATCCCAGTTGCTATGCTCACGTCCAGTCTTGTTGATATGATTGTATGTGTTACTACGGAGGCATGTTAATACGCAGCTGTCAATCAATTCAGTGGGTGGGGAAACTACACTCCTACGTCATGTTGCGGTGGGCCTCAAAATGGGAGGGATTCGGGTTCTATTTTAACGTCAGGAAACTTTA
CTCCATGCACTTTTCCCCTGAGGAAATCAGTCCATCACAATGAGCCTTAACTGATGGCTGACTCGTCTGGGTCAGGGATGATTGATTGATTGATTGACAGGGGTGGGTTGGGGACCGGGCTGTGGGTGGCAGAGGAACGGGTGTTTTTGGCCAATAGGCCGTGTAAAACCTCCACATCCTTTTTGAACGGTAATAAAAGC
TTAACTGTACCTAACATTTGGTTTGGTCTATTGTTAGTTTAAAGCAGGGGTGCCCAAACTTTTTTCCTATAAAGGGCCAAAACCCAGACTTGATTGACAGCTGTGGGCCAAATATTTACCAACCCGTAAATTGGCCAAGGGGAATTTCCTGATTTATTCAGTAATATCTAAAAAAAACAAACTAGAAAACATTGCTTTAC
AGACCAGCACGATGCATATCTGGAGCGTATGAAAGAAGAGGGCAAGATCCGCGAAGAGGGCAATGACAGCGATGACTCGGAGGGCGAGAGTGGTGAGTGACAGCTCTATGAGCCAATCAGATGGCAAGCTAATGTTTTTTTTTGCATATGACTAGGGTAGGGCTGCACAGTACTGCATTAATTGGATACTGTGATATCCT
AAAATACAGAGAGTTGGAACAAATAATTTAATCCAGGTTTATTTGCAAAAACAAATGTTCTGTGGACATGTGTATACATGTTATTATAGAAACATGGCACCTGTCAATCAATTCGGTGGTTGGGGAAAACGCACTCCTACGTCACATTGCGGTGGGCTTCAAAATCACTGGGATTTGGGTCCTATTTTAACGTCAGGAGA
CATGCACTGATTTAAAACCGGTTTAAACTTGTAAAACTCATCCTTTGCTGTCTTGTTGATATGAGACATGTTACTATGGAGACATGTTAATACATGGCTGTCAATCAATTCAGTGGGCGGGGAAACCAAAATCCTACCTCACGTTGCGGTGGGCATCAAAATAGAAAGGATTTGGGGCCTATTTTAACGTCAGGAAACTT
TTGTGCACCTTTTTACAAACCAAGTTTGTCGACGCCATTATAAGGACACAGATCACTCTGCCTATTCATGCCAGAGTCATTCAGAAAAAGTGATTGACAGGTGGTAATTTGTGTGTAACTTATCTTTATTTATTTATGATTTGGTTATGGGTAAAACAAAGACGATGTGAGCCAGGTAGTTAAAACTGTAGGCTGCAAAT
ATCTGTCAGTGTTAATTTCATTCCCTCATCTTCAGCACTCCACAGTTTCACGGTTGTAGCTCCTGCCATCTGAGGCAGAAGCCATTAACTGAGTGATTGACAGCTGATAATAACCAATCATTCGCGTTCAGTTCTAGAGCAGTGGCCCAATAAAAAGAGCACAAAGGCGGGGCAAGCATTGTGGGCTTTTTTTTTACTTC
AATCCGAGTTTCTTTGTAAATCCTGTTCTGTGGACACAACAGTTCTTCCGTGTTACAACAGGACAAGTTAACACCTACCTGTCAATCAATTCAGTGGGCGGGGAAAACCACACTCCTACATCACATTAAGGTGGGCCTCAAGAGCACTGGGATTTGAATCCTATTTTAACGTGACATAACTATTTATATGTAAAAACGGA
TATTTTTAGCCTACTATTTCAACTACCTGACCTGCATAGTCTTTGTTTTACCCATAACCAAATCATAAATAAATGAAGATAAGTTGCACACAAATTACCACCTGTCAATCACTTTTTCTGCGGGATTATTTGGCAGAGTGATCTGTGTCCCTATAACAGCTTCCATAAACTTGGTTGATAAAATAGGTGCACAACCAACA
GCGCTGTGCTTAGAATGTTTATTTTAGTGCATTGTGTCATAAGCTGCTGAAAATCAGTTTCCGAAGTTTAAGAATGGATTCTGAAGCGTGATTTGACTGACATGAAAAGTAGCCAATCACAGTCGACCTTGTCTAGTTGCGTGAAACGTAAGGGCGGGACAAATGCTTTCTGTGCTGCAGAGACAGAAAAAACAACTTAA
TCACGCTTGTACCTTTTTACCAACCAAGTTTGTGGACGCCATCTTACTGACACAGATCACTGCTTATTCATGCCAAAGTCCTGCAGAAAAAGTGATTGACAGGTGGTAATTTTTGTGTAATTCATCTTTGTCAGGTAGTTGAAACGACAGGCTACAAATAAATAATTTGTTACGAATTAATTAATTATTCATAAATCATT
AATCTTCTCTTAAAAATGAACCCATCTCTCCATCTTGCCAGAATGCTATAGAGAGCATGTAAACACTGGGCTCTTGTGGAGGGTGTTTTGATTGACAGCCCAGACAGACAGACTTCTGATATTCAAGGCCCGGCTCTATTATGCAGCATAATGATATGTCTGCTTCTCCATGTGCATAGGGGGCTGTTTGTGTGTGTGTG
ACTCCAGACCTCGATAATAACATCCTGACTGCCCACCGGAGCCCCAGAAATCAAGCTTGCTACGGACTCTCGGTCTGTAACGGCTGCTCGGAGAGACCTGTCGGTCACACAGAGGCGCGCTCCCGCCGCGCTCGGACCAGCGCTAATTGGTTGACTAATTGAACTCTGCGTGCGGCTGCCCTCTGTTCTGAGTAATCAAC
TCAAATTTAACAACATAAAAACAGTAGACAAATTGGAGCGGTTTTCAGACCGACCGCAACTTGACGTAGGAGTGCGTCAATCAATATTGATTGACAGGCGAGTGTTAACATGTATTTGTAGTAATGCATATAATCATATCAACAAGACAGGACGTGCACAAAGCAATCAGGAATAAAAGGTCTGTTCAGTTTGCTAGGAT
AAAATACTACATTAATGCTAACCAAAGTCTGGCCACTCCAACAGAACAAAGAGAGGCAACCAACTGTGGTAACCATGGTGACGGTAGAACCCAGCTGTCACTCACTCACTCACTCACTGCAGACAATCACATTTAGTGGCCATTCTATTAGAACTCTCACACAGAACACAGCAGAACACACATCTGCAGCAGAACACCGG
GTTCCCCAGCAGAGCTCATCACGTTTGCAAGTGGCTATAGATGGAGGCCTGAGTTTGACCCCCGACCTCTCCATTCAGGGTGAGGCCAGCGAACCTTGTGTCAATCAAACACAAAGCGTTTTCTTGTCACTCGCTCCCACAATAGCTCTTAAAGGGAGGCCCGTGTCTGTCAGATGAACTGGATTGATTCATTTGTCTGC
TTTCTGTCACAATTTTACATCGTTTTCTTCAGACGTTAAAAGGACCGTTCATTTATAACGCTCGTTACCGCGAGAATTTGACGCGCATGATTGATTGGCTGTCGGTTGCTGTTTGCCGAGTGAAACCCTATTGTATTCGTGTTAAAAGTAGAGGTCGACGATGATCTTGTGTTTGACACAGTGTGAAAAGCCCTAATCTT
TTGGTTGGGTTCAGGGAAGTAAGCGGGCGGGCGGGTCAATCGGTAAAATTTGTTGGGTTCAGGTAAGGAGGAGGGTGGGTCAGCCGATTGGCCAGTTGCCCAGTCAATCATTCAGCCAGTGAGACAGCAGCCTCTGGTGGGTTTATGTGACAACATCGGGGGCGCGAACGGCGCTTTAGATTTGAGATGTGAAAAAGCGC
TCTAATTCATCCACTGGTTTGGTATGAACATGTAACAAACAATGACACAGAGAGGCATGTGACTGGACCGGATGAACTGAGACGTCCATCCTGTCCGTCAATTTGATTGACAGCACCTGTGCGTGTGTACTGAAGGAGTGAAGGGGGACGAGGCTGTTCTAAATGACACACAATGAGATTCTACATGAAGTCCACACACA
AAACAGATCTGTTAAAATAAGATCTAAATCACATTGATTTTGAGGTTGACCAAACGTGACGTAGGAGTGTGGTTTTCGCCACCCACTGAATTGATTGACAGGCGTGTATGAACATGTTTCCATAGTAACACGTATAAACATGTTCACAGAACATTTTTTTTCAAAGAAACTGGGATTAAAAGATCTGTTCTGACTCTCTG
GTGTGTGAATATATCCAGCCTCTAATGATCAATAATAATTAACTCTATATTTTTAATCACATTCACAAAAACAGTCTGCAGAAACACTTTGATTGACACTCTCCCTTTGTATGTGTCTTTAAAGGGGGAAAGCCCTGCCCATTAGTGACCATCTCTCCTTAATTAGCATTGACAGCCCTAAGTGAGAAGCAGCTGTCCAA
CTGTATATCATTATATGAGCATCCAATATTAACTAGAACTTGAGTTTAGTGACATTTTCAAAATGGCTTCCTCCTTGAGAGCCATTACGGCTCTGATTGACAGTGCTGTGTGCTGGTGGCTCGACTTATCATTCAACACTGTGGGGGAAAATGCAACTGCTGCTATTACCGATCCAGTCAACTGAGAGCATAACAAAATA
TTCTGTTAAAATAGGACCCAAATCCCTCCCATTTTGAGACCCACTGCACTGTGATGTACGACTACGGTTTCCCTGCCCACCGAATTGATTGACAGCCACATGTTAACATTTCTCCATAGTAACACATGTATAATCATATCAACAACACAGAATATGCGCAAAGCAACTGCGATTAAAAGAATTCAGCTCTCTGTGATCAT
ACAAAACCCCAGAGAGCAGTGCTCTTTGGACAGTTTGTCGATGCCACTATAACGACACAGATCACTCTGTCTATTCATGCTAGAGTCCTGGGAAAAAAGTGATTGACAGGTGTTAATTTGTGTTTGACTTATCTATTTTATTTATGGTTTATGTTTTGGGTAAAACAAAAACCATGCAGGTCAGGTAGTTGAAACAGTAA
GATATAACCGTGATTTGGCTGTTGGATTTCCATTCTTTACTGCTGTTCACTCAGTGCAAACAGATACACGGACATGAAGCCTTTGAAAGCCGTGTCAATCAGGTGATCCATCAGCGGATCACTCATATGTCAACTCCTAGACAGATCAGATGATTGACATGGCTTCAAAACTGACTTCAAAAGTGTTTGTGTGGACGTGT
TGATGAGTGTTGATCACAGTGAGCTGAACAGATCTTTTAATCCCAGTTGCTTTGCTCATGTCCTGTCTTGTTGATATGATAACATGTCTAGAGAGACATGTTAATACGCAGCTGTCAATCAATTTGGTGGGCGAGAAAACTGCACTTCTATGTCACGTTGACATGTGTATTCAATTTTAACTTAAAGAAAAAATATATCT
AAAGTGGATTGAACATAAAACAATATAAAAATATGATTTATATACCAAGATCAGCTGAAATCAGCTGAGGTGAAGTGATGGCGACCAGCGAGACCTAGCTGTCACTCAACCTTAATTATGCAGACTTAATATAACTTAATAGAAAGTAAACGGATGAGTTATAAAAAACATTCACCGTCCTCACAGTTGTCATGAAGGGT
GGGTTTAGAAAAGGCGGTGGGCGGTGTAATGTTTGTGTTTAACTCTAAGCCAATGATGTTATATAAGCAGGACATTCCATGTTCCTATTGGCTAGAATGAGTGTCAGTCAAGTTCCTCAAGGAAATGATAGAGAGAATAGGAAACAAGGGAACGCATGCGATGCTGTAAGAAAGCGCTAAGAAAGCGCTATGTTCTGAGT
TTGAGCCTAGCATCTAAAAATCGAGCAAGGATGTTCCTTTAGTGATATCGCTTTGACTTTGATGGATGGCGGATGTGAATCAACAAACTGAGAATATGATGACGCGCCTGTCAATCAATATTGGTGGGTGGGGGAACCGCACTCCTATGTCAAGTTGCGGTCGGTCTGAAAACTGCTCTAATTGGTCCACCATTTTTATG
CAGAGAGCTGAACAGATCGTTCAATCCCAGTTGCTTTGCGCACGTCCTGTCTTGTAGATATGATTGTACACGTTACTATGGAGACATGTTAATATGCGGCTGTCAATCAATTCGGTGGACGGGGAACTACACTTCTACATCACGTAGCGGTCGGACTCAAAATAGGAGAAATTTAGTCCTATTTTAAGGTCAGGAAATTA
GGCGCGCGCTTTTAAGACGGGTGGTCTTTGTTCATTGGATGTGACGTAAGAGTGACGTAACCGGGGAGGAATGACTGACAGCTGAATGGACCAATGAACAGAACCTGAGAATACATGAGAGCAGATACGGGAGAACAGAGCGAGAGAGAGAGAGGGAAAAAACACAGAGAAAACAGAGCACAAAAAATACAAATACATAA
AATGTCTCTCGCGATTGCTATTCGCAACCGTTGTTCTCGAATAAACCCACCTGAGGATGCTGTCGACCAACTGAATGACAGAATGATTGGCTGGGTGACCTGCCAATCAACGGACCCACCCTCCTCCTTCCCTAAACTCAACCAATTTTACCGATTGACCCGCCCACACATTTACTTCCCTAAACCCAAACGATGGTTAA
TCCACTTTCTTTTTTGATTGGCTATGATTTTTTATTGACTTCTTACAGAGAGAACCCGCCCATATGCTCTTCTGATTGGCTGTAATTCTTGATTGACTGCCAACAGCGAGAGCCTGCACAGACACTTCTGATTGGCTATGATTTTCAATTGACTTCTTAAAAAGAGAGCCCGCCTACACTCTTCTGATTGGCTTATTTTA
ATCAATCAATCAATCAATCAATCAATCAATCAATCAATCAATCAATCAATCAATCAATTAATCAATCAATCAATCAATCAATCAATCAATCACATGACAGTTTGGACAGTTAGTTAGTTTTCATCAAAAACTACTATGCAAAGCCACTTATAGTCAGCAGAATATTTATCAAATAAAGTATTACATTGAAATATATGGTA
GAATATAAACTTCTCTCTCCCACAACCGGCAGTACATCCGTCTTCTTCATCCCGCAGAGCATCGGAAGCTAAAGGATAATAAATAATTAGCGCTGTGACTGACAGGCCTGGCCAGCGGAGGAGGGCACCTCATTAGCCGTGTCCGTCCAATGCAGCTCCGTCACCGTGACACTGTCAAATGCAGTCCCTATTAGTGCCAC
GCGCAATATTAAGCATAAAGTCGCCTACGTTACGGCTTATTGTCTTAGACTCTCTCACGCCTGCGGGATCTATGCCGGCTTGTTTTGATTGACAGCTACATAATAGCTTTGTTGTGGCTAATGGAGGACGTGTCACTTTCTCTCTGCTCAGCCGTTTTGCTCGCTGCACCTACAACTGCAGATGTCAGAGAACCCATACC
TTATTTCCTGATGTTAAAATAGAACTAAAATCCCTCCCATTTTGAGGCTGAGCGCAATATGATGTAGAAATTCGGTTTCCCTGCCCACCGAATTGATTGACAGCTGCCTATTAGCATGTTTCCATGTATAATCATATCAACAACACAGGATGTGCGCAAAGCAAATGGGATTAAAAAATCTGTTCACTCTGTGATCATTA
CAACTTAACTGCAAAAAAAAAAAAAAAAAAAAAAAAATGAATGTCTCCCAAACTTCCTGAGCTCAGCACAAGCTGTGTCCTTCCCGTCAGAATCTGTTCCTCCTGTCAGTCATCTGCTGTTTCTCCTCCCACAGCGCAGTTCTGATTTTCTGCACAAAGTGGCGTGAAATATGTTAAAAGCAGCCCGGTTGCACATGCCT
CAACAGAACTACTTATGATATTGCTATTGCTCTTTTTAACGACCCCGTCCCTTACCCACAATGCCTTGCGCTTGTTTGATTGACAGTTTCAGCTCATAACTTGAGTGACATTAGGAAAATACAATCTGTATCGTGATTGTGTCCAAAGCGAATCGTCTGTGTACGAATATATCATCGATTTGATTTTTATACGTAGCATA
ACCTTGCTTCTACTACAGGTCTATTACCTGCCATGAGGACAGCAGTATTTCAGCTCTGCAAATGTTCAGCTCTTTCCACTGAGACTCCTGCATCAGTGGCTGTCAGTCAAACTTGCACTCCTCCTGTGGTCTTGATGACTGCGAGAGCACCTGCAGCGTCTCCTCCTGTTACCTGCCTCTCCATCTCTTACACCCACTAC
CTTGCAGTAAACAAAGCCCGCAATGCTTGCCCCCACCTTCAGGCTCTTCTTGTTGGTCCACTGTGCTAGAACAGAATGCGAATGGATTGGTTAATCTCAGCTGTCAATCACAGAGAATGAAAACAACGACAGATTTAGTTTTAGAAACCTCCTAAAGTTACAAATAATGACATCTAATTAGAAATCATGTAATGAATGCC
CAGTAAACAAATCCAAGTCCGTAACGCGTGCCCCGCCTTCACGCTCTTCTTATTGGCCCACTGCTCTAGCACTGAACGCGAATGATTGGTTAATATCAGCTGTCAATCACTCAGTCAGCGCTTCTGGCTTGGGATGACAGAGAGAGAGAGCTGCTACCGCGAAAAATTGTAAAGCGCTGAAGAGGAGAATGAAGATAACA
GACAACTGTAAGGGGGTGATTTTTTTTGTAACTCATCTGTTTGTTTATATTAAATTATATTAAGTCTGCATAATAAAAGGCGGAGCCACTTGAGTGACAGCTAGGTCTCGCTGTCTCATCACCTTAGCTGATTCCGGCTGATTAGCAGCTGAACTCAGCATATACATTTTTGTTTTGTTTTATATGGCTTTACACAGCCA
TTCAAAAACGAAGTCTGTCAGTGTTGTTTCCATTCTCTCAGACCTTGACATTTTCGTGGCTGTAGCTCCCTGTGATAGGAACTAAGTGATTGACAGCTGATATTAACCAATCCATTCACGTTCTGTTCTAACGCAGTGTGCCAATAAGAAGAGCTTGAAGGTGGGGCAAGCATTGCATGGTTTGTTTACTATAGCAAGTT
CTTCTGATTGGCTGTGATTTTTGATTAACTATTTGAAGATTGAAGACTATTTGAAGAGAAACCCGTTTCCTCTTCTAATTGGCTGAAATTTTTGATTGACAGCTAACAGATTGACTCCAACTTAAACCAGCTTTTGATTGGCTGTGATCTTTGATTGACTATTTGAAGAAAGAGTTTGCCCATATCCTCTTTTGTTTGGC
GCCCTCCCTAAATAACCAATAGCCCCTCCCTAAATGACTGACAGCCCACCCTAAATCACTGATAGCCCCGCCCTGAATGACTAGTAGCCCAGTCCTAAATTATTAATGACTGGCTGATAGCCACTCCCTAAGTGACTAATGGCCGCGCCCTAAAAGACTGATAGTCCCGCCCTAAATGATTAAAAGCCTGGCCTTAAATG
ACAGCCACATTAGAGCTGTAATCGGGCCATACAAGTTAGTCCTGATAGGGCCCAAGCCCGACAAAATTCAGCCCAAGCCCGACAAGTACATTTTGATTGACAGCTTTATAAAGCCCCAACCCGTTTACAGCCCGACATTATTCAAATATGCACATGCACACAGCTCCTTTGTCTATTTTCAAAAATGAGTCGTTTATATG
TCTCTCTGATCCTCCTTTCCTGAGGTGCCCAGTGGTGAGATGCACATCATTAGTGCAGGAAATGAGTGATCCAGCTGGGCCAAGGCTCAGGAGAGAGGTCTGTCAATCAAACCATGGGGCACGGGTTCAAAGAAGGGCGGTGGACATTTTTTATTGACAGCTCATGCAGATATGCAAACATCACCCAGATGAGACATACC
GCTTCCCATGGGAGTCCACACTGGGCTCTTTAACACCTTTTGCTCCAGCAGACGACAACCAGAACTCCAGTGAGGATGAGGAGGAAGTCAAAAGCAAGGTGAGCTCAAGTGTCAATCAAAAGCTCCATTTCTTCTGTGTAGACTTTAGGATATACCATCAGAAATGTATGTTCTTCATTCCCCTATTAGCCATGATTTGC
AAATAGGTGCAGATCTTCATTTTTGTAAACAGTTTGTTTTTAGCAGTAATTTAATGCTGGGCGTGTCATCGTGATTGACAGCTGTGATTGACAGTTTCTCAAAGCAGCGCGTCTGAGCTTCGGCAAGAGACTGAAGTAGACTGAAATGTTATTATTCGATTTCTGTGTTATTTTACCATGACAAAATGAGTTCAGTAGTA
GTGTGAAAACTCTAATGGCTTCTCATTCATGGCTGTCTATGCTAATGAAGGAGAAATTGTCACTAATGGGCGGGGCTTTCCTGCTCTGATGACATGTATAAAAGGAGAATGTCAATCAAATTGTTTTTAGTTGCAATTTTAATCAAAGGTGATCATTAAAAATAGAATTAATTAATTAATACTATTAGAAGCTGGCTATA
AAATAGTTAATATTTTTAAGTGTGTAACAGAAGAGTATGCAAGCTTTGGGACACACTACTTCCTCATTAAAGGATCGTTATGTTGCTTAGTTACATGCCCTGTCAATCATCTTGACACATCATACACATTTCTTTCATCTTTAATTGCCCACATGAAGCAGCTATTTGCAAGTCTTCCATGCAGAGATATCTCCTCAGGT
AAAACTTCAGAGAGTTGTAACAAATATTTTAATAGCCGTTTATTAGCAAAAAAAAATGGTCTGTGGACGTGTGTATACATGTTAATATAGAAACATGGTGCATGTCAATCAATTTGGTGGGCAGGAAAAACCACACTCTTACGTTAGTTTGCAGTGGGCCTCAAAATCACTAGGATTTGGGTCCTATTTTAACGTCAGTA
AAAGCCACATAAAACAAAACAAAAATACAATGTATATGCAGAGTTCAGCAGCTAATCAGCTGAAATGATGTGACGGTGTCCAGTGTAACCTAGCTGTCACTCAAGTGGCCACACCCTTAATTATGCAGACTTAATAAAAACTATACGGATGGGTTAGACAAAAATTCACATGAAGGGTAATATTAGCTTCTGTAAATACA
AACTTCCTAACATTAAAATAGGATCTAAATCCCTCCCATTTTGAGGCCCACCGCAATGTGACGTAGTCGTAGATATGCGGTTTCCCCTCCCACCAAATTGATTGACAGCCGCGTATTAACATGTCTCTAGTAACGCGTATAATCATATCAACAAGACAAACATGTGCAAAAGAACTGGGATTAAAAGATCTGTTCAGCTC
AAGTGACACATTAGCATAATCCCTGCCTATCCACAAAATTTGAACACTCTGAAATGGGCGTTTAGTTTCACATACAGAATAGATACAGAACTGCCAATCAAAACAGACTTGGCTAGCTGACCAATCAGAGCAGAGTTGGCTTATGGAAGGGAGGGGCTTACAGACCTTAAGCCTCAAAGCGATTCAAACAAACTGAATCA
GCTGAGCTTGTTGTGTGTTTGCTTTGTGTTTCGTGTCTGAGCAGGCGCGTAAACGGATCTCCCAGCAGCCCTTGGGTGCTGTCAGTGTTTGAGTGATAGCCGAGAGCTGCAGGATTAGGGCCGGCCGAGCACAAACAAACCCCAGGGTTTCATCTGCCGCGGGTCCGCAGGGCCACTCGCTCTCCTTCTGGGACTATTTA
TTGGTGAGTCATCATTTTAAACACGACATGTTTGTTTGTTTATTGACTACAGTAGATGTACTGTAAATGTATAATGAAAGAAACATTGAGGCAAGATGATTGACACGGCACTTAACTAGGTTACTAAACAGTGTGTTAATGATGAAGCACACACTTAAAAGTACATACACTTAGGATGTAGTATAAGTAGGTGAATTGGA
AAACCCTAAAACAACACTTGACACAAATTAAATGAGATTACACTAAGTGCTAGATAATCTAACACAATAGTAAATGTATGCCAATGAGGAGGCGGGGCTTACGTGAGTGACAGGTCTTTCCCTTCCAGCCGTTCTCACACTCGCAGTAAAAGTCATTGACCAGGTCACGACACACTCCTCGATCTCGACATGGGTTCGTG
TTCACGCGGCTATTTACGTCTGGTGTGAACACAGCATTAGTCGCTGACATAATCTTCAGCAGGTAAAAACTCAGATGGTGGACAGCTGCTTGTCACTCAGGGCTGTTTATGCAAATGAGGGAGAGATTGTCACTAATGGGCGGGGGGCTTTCCCCTCTGATGACAAGTACAAAGGGTAATGACAGATGGGTGGGTGATGG
GTGAGTCAATCTGTGGTGTTGAACAGGTCAGGCTCAGTGTTATTAGTCTTCATTAGTGGCCTTCTAGAGTCTGAGCTGGGGTTAATTGACAAGCTGTCTGGGTCAGTCGCCATGGCAACCAGTAATTAACCTCTCACCCTCTGATGACTGACAGGTTTAGGATTTGACAAACAGCAGCGCTTACTCACACAAACACATAT
TTCAACAACATAAAAACGGTGGACCAATTGGATCGGTTATCAGACTGACTGCAACTTGACGTAGGAGTGCGGTCCCCCCGCTCACCGAATTGATTGACAGGCGTGCATTAACATGTCTCCGTAGTAACGCATATAATCATATCAACAAAACAGGACATGTGTAAAGCAACTGGGTTGTTTAGTTTTCAGGTGTTGATGTT
TAGCGAACAGAACAGAGCTTTTATTCCCGGTTGCTTTGCGTATGTCTGCCTGGTCTTGTTGACATATACAGGTGACTACCAGAACATGTTAATGCGCGCAGCTGTCAATCAATTTGGTGGGCGGGGGAATCGCACACCTACGTAATGGTGCGATCGATTTGAAAACAGCTCCAATTGGCCGACCCTTTTTTTTGTAGTTA
GTTGATGTTTATCAGAGATGGGTTGCGGCTGGAAGGGCATCCGCTGCATAAAAAAACTTGCTACATAAGTTTGCTTACTACGGCGTCATGTTAATACACGGCTGTCAATCAATTCAGTGGGCAGGGAAACTGCATTTCTACGTCATGTTGCGGTGGACCTCAAAATGGAGGGATTTGGATCCTATTTTAACATCAGGAAA
TAAAATGAGCCTATTTACAAAAAAGGGGGAGTGTTTTTTTTTTTAAATCAAAATAACTTTCACTGCCTAGTGACTGATTACTGGCATGAAGGCGGAGTTAACCTGTCAATCACTTGAGTTTCACCAATAGCAAATCCCACCCATCTGAAGAACACCTAATGGACAAAATAAAGGTCCAAATATTTTTGCATTTAGCTGTT
GAATGATGCATGGTTGTTGTTTTTATTTTGAGGACGATTACACACCCCTAAACATGAAGTGGCACAAAATGAAAGGTGATTGGTTGGCTAACCTGTCGGTCAAATAGCATAGTGGGCGGTCCTTGACTATTCAAAGTGGTCAAAGTTCCCAGACCTTCAGCCGCTAGTCTGAGGTCTGGCTACGCGAGACTATACTGTAG
TTAAAGGACAAAGGGAAGCCTTTAAACTCGAACCCCTCTCAAATCAAAACGTGATCCAATCCCTAAACCACTGACCTCACTAAATAACTGGACTGCCTGGCTGTCAATCACAAGTCAGGGACTCTGATTGGCTGAGAGCTGACGATTTTTTTTCTCATCATCCACTTGAAACACATCAAAGTGCCTCGGTGTCCCCTTTA
CAGAACTGATGTTAAAATAGACCCAAACCCCAGTGATTTTGAGGTTCACCGCAACGTGACGTGAAGTGCGGTTTTCCCCGCCCACTGAATTGATTGACAGGCAACATGCTTCTATAATAACATGTACACACATGTCCACACAACATTATTTTGCAAATAAACTGGGATTAAAATATTCGTTACAATTATTTTTAAAACAA
GTTGGACAAGAAGGCCTGTTGGACTTGCATAGCCAGACCTCAGACTAACGGCTGGAAACTTTGAACGGTCATGGTCCACCCACTGTTAAATGACTGACAGGTTAACCAACCAATCACATTTCATTTTGTCTCATGCCATGTTTGTGGGCATAGAAATGTTCTCAGAATAAGAGCCCATCACGCAACCACAGAACACATCA
TGTCTCTTGCGAGTGCCGTTTGCACCCACGCTGTTCTCGCGTTAACCCACTAGAGGCCGCTGTCGAACGACCATCTGTCCGACTGGCTGAATGATTGACTGGGCGACCGGCCAATCGGCTTACCCATCCTCCTCCTCCCTGAACCCAACCAATTTTACAGATTGACCCGCACACCCGCTTACTTCCTTAAACTCAACGAA
CAAACCTGCCGGTTCTTGCTCTTCTGCTGCTTCTGTATGGGTAAGACAAGCACAGATTTATCTAGAAGAACAGTCTGCAGAAACATTTTGATTGACATTCCCCCTTTGTGTCATTAGAGGGGGAAAGCCCCGCCCATTAGTGACCATCACTCCCTCATTAGTATACACATCCCTGAGTGAAAAGCAGCTGTTTAGAATGC
GTGTGGCAGTAGTGTTTGAATATAAGCAGCTTCTAATGGTAAAATTTTTTTATAATCACACTTGATATAAAAAGTCTGCAAAAACACTTTGATTGACAGTCTCCTTTTGTATGGGGGAAAGCCCCGCCCATTAGTGACCATCTCGTCCCTCATTAGCATAGGACGTTAGTCTTGTTTTTGAATCGGACACTATGCTGACA
ACAAAACAAAAATGTGGTGTATATGCTGAGTTCAGCGGCTAATCAGCCGGAATCAGCTGAGGTGAAGTGAAAAGGCTACCAACGAGACCTAGCTGTCACTCAAGTGGCCACGCCCTTAATTATGCAGACTTAATATAACTTAATATAAACTAAACAGATGTGTTATAAAAATTCACCCCGCTCACAGTTGTCATGAATAT
GGTTATTTCCACATACTGATGTTTTATTATACGACTATGCCTAAGTATTCCCAGACTTCCTTTATAGGGCACCTTCCAGCAGAGAAATGATTGACAGTGCTCACCCTCTGTTCTGCATCCTCTGGCTGAGCATCCTGCGGTGCTGTGGGTGCAGGTGGGTGGTGTTGTGTCGGATGGGTGCATGGCCCAGAGGAGGCCCG
GTCTCATGTTGTCAGACTTTTGATCATCAGACTGCTCAGAATAAGCAGCTTATATATGTTTAGACCCGCCCACACAGACCAGAAGAGAGTTTGATTGACATCTGAAGTGGCCAATCATAGTTAGCTTTCCTTTTGATCATACGTCCATTGGTTTAGTCAGATGTCAAGTAGAACAGTTTAAAACGCCTAATTTAACAGCT
GGATGTGAACAGAAGGCTATTGCTGTTGTTAGGTTTGATGTAGTGAGACCGGCGGCTGAAGGTCTGGGAACGCTTTGATTTGTCAAGGTCTATTTGACTGACAGGTTAACCAACCAATCACACGCCGTGTCATGTTTAGGGGTGTAGAAACATCGAAGAAGACCTGAACTTTTTAGTTAGTTTAAAATTGGATGGTTGAT
CTACTGGAAAATAACATACGCATACTAGAGCTGTAATCAGGCCATACAAATTAGGCCCGATAGTTCCCCAGCCCGACAGAATTCGTCCCGAGCCTGACAGGTACATTTTGATTGACAGCTTTTTAAAAGCCCGAACTCATTTATTGCCCGATATTATTCAAATGTGCACATGCACACAGCTCACTTGCTTTTTTTCTTGA
ATTACTTATGATTACAGGAACAAATAATCTTGGAGAGAGTTTCATATGTTGTCATGAGCGTGACATGCAGTTTGAATTGTGAATGAATGGAGAATGATTGACAGGCACTTGAATTTAAGCACTTGAATATTCATCTGTGCTTCACATTAAACTACAGAATGGCTTCAGAACATTTGGGATATAGTAAGCCTACATGACAA
TATCAGTGTCTCTGTACAGAAAGTTGAGCCCGTGTGTTGTGTTTTATTGACCTGACCTGATTTTATAGGTGTTCATGTCCTCTTTATGTTTGATTGACAGCTGTCATGATGGGGTTTTGAGGGGTGTTAGTGAACAATAAACGCTGTGGTAGCAGAGATCAGCACTGGAAGAGTCATAACCGTTGGCAGTATTTGTGCAT
TACACATACAGTACTTTTAAGTGTGTAACAGAAGAGTATGCATGCTTTGGGACCTACTACTTCCTCATTATTGGACCAATATGTTGCTTAGTTGCGTCCCCTGTCAATCATGCTCACACATCATACACATTTCTTTCATATTTAATGCCTATCTTATTGAAGATTTAAGCAGCAGCAGGTTAATCTGCCATTCGCGAGTC
GAACTCCTGCATGTTTTCCTCCATCTGTTAAACATTCCTCCTGGTTTGTTATTTGTCTTGTGTTTTTCTCTTTTCCCACCCTGCTTTCAGCCAATCAGCTGACAGGCTGAGTACTGTCCTGTGCTCCCATTGGCTGAGAGCTTCACTGTAACGACTCATTCATTAGAATCTGCTGTAAAACTAACATCAGCAGGTTTTTT
AAAAATTCAACGACACAATCACAAGAAAAACAACAAGTGTCTTAATTATGCCTACTAGGAATTGATTGGATGGTTGTGGAACGCTATTGGTGGATCTCATGTGAGTGACAGGTTTATCCCACCACTATGCAATTAAATGCCAATCAGATGTTATCATATTGTAAATTGTATATTTAATACTTTAATCAAAGGTTATGAGG
ATAAAGGGACAAAGCCGAAAAGTGAGTATGCGTTAAAAAGAAGAGCGATTTTGTTTCGAGAACGTAGCATTACATCCACCCACATTTATTTGATTGACAACACTGTTAACCAATCAAAACTCTTCTAGGAGATAGCGGGGCCAATCGGTGAGCTGATCGGATTAGCGGTCTAAGGTAATCTTGCCTACACTATGTGATAA
CTGCCGTTTCCAGTTTGAGAGGCGGAGCTTTGAATCTCTCCTGTGACATACTGCACTCCTGGAGAGGGCGTGGCCAGGACCGCCTTCTTTTGAGTGGCAGGGGGCGTGGCCTGTGCTCTGATGATGGAGGAAGCCGATCCTTGAGGGTTTTGGATGTCGGAGAGAATTTGAGAAGTGTTTTTCTGCTGGCTGCTGGATGT
GCTAAAGTAAAAAAGCCCGCAATGCTTGCCGCCTTTGTGCTCCTTTTTTTTGGCTCACTGCTCTAGAACTGAACGCAAATGATTGGTTAATATCAGCTGTCAATCACTCAGTCAATGCCTTCTGCCTTCAGATGACAGGAGCTACAACCGCAGAAATGTGAAGCGCTGAAGATGAGAGAATGAAAATAACACTGACAGAT
AATCAAACCACAATATAACCTAAACAAAGCATGAGGTTAGAGCCGTGAACTCATTAACATATGACCGCCCACATTTACATATGGCCTGTTGACTGACATACAAGTTAGCCAATCACAACAGATGCCATTCATTCATATGCAGAAGTTTTAAAGGCACAGAACAACAGCTAGTGTGGTGGCATGTGGAAATCGCATGAGTG
GCAACAACAATGTGAACTTCTATAGAGACATGTTTGGTAATTAACTTCTGAATGCGCGTGAATCTGAAAGAAACATGAATGATATGTCGGGATGATTGACAGGACTCTGCCGCTAGTGTCACGCGGTGGCCATTTTGGAATGAAAATACCAATGGAACAACAGCATCTTATAAGTCTGTAAAATAAACTATTGAAAGTGC
CAATAGCGTAGACGACATCTAATGTAAATATCTATGGATTTCGTCCACTGGGCATTGATTTGATGGTAGTGGTTTGCTATTGGTGGATTTCATCTGAGTGACAGGGTGATCCCGCCCTCGCACCAGTAAACACCAATCAGAGAAGAGATGTATTTGAAGAGGGCGGGGAAGTTCTTTCATTCATTATGAGGACACATGAT
GGGTAGGTTTAGGGAAGTAAGTGGGTGGGCGGGTCAATTGATAAAATTGGTTGGGATTAGGGAAGGAGGTAGGTGGGTCAGCCGATTGGCCGATCGCCCAGTCAATCATTCGGTAATTCAGTTGGTCGACAGCGACCTCTGGTGGGTTAAAGTGAGAACAGCGCGTGTGCAAACAGCACTCGCGAGAGATACGAAAAAGC
TGTAAAACTGTGCGGCCATGTTTTGAATGTAGGTGTGGCCTGTAGTGTATTTGCTACCAAAGGTTCTGAAGAGATGGAGAGCCCGTAAGGTGCCGCACACACCTGTCAATCATGATCTCTAGGTGTTCTAACCACGCCCACTTATTCTCTTCGGTGGCTTCTATTAACACTGATGTCACAGGAAATGGTTACACTTGACT
GCAGTCCACTGGCCTCACTTCCTGCTCAGATTGAAGGGCGGAGCAGGTCACTGTGATGGTGGGAGTGACGAAGAGTCCTGATTGGCTGAGACTAGCTGTCCGTCATCACCTCTTCTGCTCCCAGATCTCCGGCATATTCAAGTCCAGACGCTCCAGAGAGCGCAAACCCTGAACGTTCTCCGAGTAAAACGCCACGTCCA
ACGAAGCCCAATGCAGGTCAGAAACATGATCCAAGAACACTAACTCAATTGAAAACATGAGTAACAAGACAAGCACACAGTATTATGACAAATATGCTGACAGCTGTCAATCAATCAATCAATCAATCAATCAATCAAAGCTGACACTCTCAATCAGCCAGTTTAACGCCGACTAAAACAATCCATCACACAACAAATAA
AGTACATTTTTTTTCACCACTTTCAAACGTTTATTCATTCTTGAACGTAGTTTCGTGTTTACCTTTCCTCAGGTCAACATGCTAATGAGCGGCTGTCCGTCAATCAGCAGTAGGCGGTCTTTATGCCTTCATTGGTTGATCGTTAGAAAAAAATTTGCATTTGATTTTTTAACTGGCATCTGATGATTGACCCTAATATT
GTTAGAATAAATGTCTGAGCTTGATTTAAAGCAAGAGACTTCAAATTTGTGCTGCATCCCAATTCGCATTCTTATAGGCTACTACGTCCTAAAACAAAGTACTTTTTTGTGAAGAGCTTAGTTACGTCCCCTGTCAATCATCTCCACACATCATCCACATTTCTTCCACATCTAATTACCTACAGTAAAGGAGATTCAGC
ACTCTGTTATCTTATTCAGATTAGAGCGGTAATCGGGCCATAAAAATTAGGCCCGATGGGGCCTGAGCCCGACAGAATTCGGACCGAGCCCGACAGGTGCATTTTGATTGACAGCTTTATAAACCCCGAACCCATTTACAGCCCGACATTATTCAAATGTGCACATGCACACAGCTTTTTTCCCTTTTTTTCAAGAACGA
TGCCTCTGTGCAGGAATATCCCTGGTTTATTTCTGATGTTGCTTTGATGTTTTAGACGTAATTGAAAGCATCATGTTGTTTTTATGTGTTTGATTGACAGGCGGATGCACCAAACACAGGGCTGATCCCTGAGAGTGACGCGGTGGGCGTGACCGTAGTGCTGATCACATGCACCTATCGGGGACAGGAATTCATCCGCA
TTCTCTTTTTAAAACAAATAGGATTAAATTTTGTCTGTACTGATTTGATTGTATGGTCTGATGATACTGGTTCGCTATTGGTGGATTTCACTTAAATGACAGGTTGATCCCACCCACAAGCAAGTAAATCCACCAATCAGAGCAGAGATGTCAATGAAGAGGGAGGGGAAGACATGTTAATGATAGACTTAGACTATAAA
TCCACCCCAAATGACTGACAGCTCCACCCCAAATGACTGATAGCTCCACCCAAATAACTGATAGCTCCACCCAAATTACTGATAGCTCCACCCCTAATGACTGATAGCTCCACCCAAATAACTGATAGCTCCACCCAAACGACTGATAGCTCCACCCCAAATGACTGACAGCTCCACCCCAAATGACTAATAGCTCCACC
ACAACTGTGAGGGGGTGAATTTTTTTAGAACTCATCCGTTTCCTTTATATTAAGTTATATTAAGTTTGCATAATTAAGGGCGTGGCCACTTGAGTGACAGCTAGGTCTCGTTGGTCGGCGTCACGTCACCTCAGCTAAATCCTGCAGATTAGCCACTGAACTCGGCATATTTATCGCATTTCTGTGTTGTTTTATGTGGC
TCATTTTGTCATGGTAAAATAACACAGAAATCGAAAAATAACACTTCAGTCTCCTGCCGAAGCTCAGACGCGCTGCTTTGAGAAACTGTCAATCACAGCTGTCAATCACGATGACACGCCCAGCATTAAATTACTGCTAAAAACAAACTGTTTACAAAAATGAAGATCTGCACCTATTTCAGCACAATAACCAGTGCCGT
TCAACAAAAGCCATGAAGGTAGCCTATTATAAGGCACTGGAAAGTTGTCATGTAGGCCTACTGCATCCCAAATGTTCTGAAATCATTTATTCTCCTCGCTTCCCCTGTCAATCATTCTCCACTCATTCACAATCCAAACCTCATGTCGCCTTTATGACAACAGGAAAAACTCTCTCCAAGACTGATTGTTCCTGTTAATA
CTCACTTAGGGCTGCTGTTTATGTTAATGAGGGAGAGATGGGCACTAGTGGGCGGGGCTTTCCCCATCTGATGACATCATACAAAGGGAGAATGTCAATCAAAGTGTTTCCCTTATCAAGTCTGATTATAAACAATACAATTAATACATTCTATCATTAGAAACTGGTTATTTCCACACACTGCTGACACCCAACAGTGC
TGCGGCCAATACAACAGCGCCCTTTATTTGGAGACAGCCAATCAGAATCACCTTCAGCCACCGGTGAACCAATCAGAGGCACAGGCTGCTGTGATTGACAGCTCTGCAGGCCGTGTGACCCCGGCGAGGCCTCCTGATTAGCTGGTTTGTTTTCTTGTGTCAGGCTGAACATGCAGGGTTTATAAGGTCACACACTTTAC
TGATGTTGTACCTAATCTTGCTGGGCTCCTCCAGACTTTTTCATCCATAGTAGAGGTGGAGTTTGAAGGTGGGGCATCCCAGGGGTTGGTTGGTGATTGGCGGGTTCCCCACTGGCGGGCGGGACTACTGGAGGAAGGGCGGGCCATCCAGGGACTCCCAGCCACTGGGTTATTAGACTTTACTACAGCTGAAACACAGA
TAAGCTGAAAAGAAAATGAATAAATGACTTCACTTTTCTACTAAAGTCCTGGGAAATATAAGAGTTTTACTGACGTGCAATGAAGTCCTGCTGTCGGCGCCTGTCAGTCATGTGACGGAACCAGTGCTGGAGGGCGTGGCTCTGTCTTCCTGAATAATAATGAGCTTCAGGTTGATGACTGTCATTGTGAGTGTCAGCCA
TGCTTTTCCCCTTCAATATCTTAATATTTCTGCATAAAACCAATCCAATAACTTTATAGACAGTTTCAACACCACTGTTACATGTTGACATCACTAATGCTCCCTGTCAATCACCCGTGGCCCCACCCACACATCTCAGGATTGGTTGTTACTGGCTCCGCCTCTCACTGCAGCCTCCTCCTGTTGATCTGAACAGACAA
AACATTGCTTTTCCCCTTCACTATCCTAATATTTCTGCATAAAACCAATCCAATAACTTTATAGACAGTTTCAACACCACTGTTACATGTTGACATCACTAATGATCCCTGTCAATCACCCGTGGCTCCGCCCGCACATCTCAGGATTGGTGATTTCTGGCTCCGCCTCTCACTGCAGCCTCCTCCTGTTGATCTGAACA
CCATATAATGGTAAATAAAGTAAACATTGTTTTTTCCCCTCCCTATCTTAAGCTTTTTAGACAGTTTCAACACCACTGTTAAACATTGACAACACTAATGATCCCTGTCAATCACCTGTGGCTCCGCCCACACAGCTCAGGATTGGTTGTTTCTGGCTCCGCCTCTCACTGCAGCCTCCTCCTGTTGATCTGAACAGACA
TGAGGTTTTCTCTTATGATTTAAAGTAATATCTGCAGGTGCTCTGACTTAAATTTAACATAAATGTATTCAATATTAAAATTTTTAAACTTTATTACCTGTCAATCACTCATGGCTCCGCCCACGCAGTTCGGGATTGGTTGTTTTGTGCTCCGCCTCTTTCTGCAGCCTCCTCCTGTTGATCTTTAAATACTAAAACTG
CATGTGACTTACAGGAACACCGAAGACACAATAACAGAAGCTGGAAAAATTGAACATTTAAAAACTTAAGCAATTCAATGACTTATTAATGATGATCCCTGTCAATCACCCGTGGCTCCGCCCACACAGCTCAGGATTGGTTCTTTCTGGCTCCGCCTCTCACTGCAGCCTTTTCCTTGTTGATCTGAACAAACAATAAG
CACAGCGAAAAGTATCAGACATGCGATTGTGATAGGGTGCAGGAGGTAAGTAATGGTGATTGACGTCTGCAATGACCAATCAGTGCAGAGTACGCCCCTATTTATTGCTGAGGGCTGTAGCCTGTCAAGAGGCATGTTTTGAATTCCACTTCCTGTGTGGGTGTGCGGGCAATGGCTTCCAGGTAAGGTGCAGTTAGCTT
AATTATTCAAGTAGAATACAGCAATGTAGTATTTCTTGCACTGCATAATTTTTTAAGTATTCAATCTTTCCCAGCCATATTTTGATTGACAGCCTATCTTAGGCAGTGGAACACTGTTAATATGTATTAGCATGCATTAACATGCCCCCATAGGCCTTCTGATTGGTCTGCAGCTCTGCTTTTGTTTGCAGGAATGATGA
ATGATGACATAGTTAGCCAACAACAAGCCTATTCTTCCCAGTCCATCAAATGCCATGTTTTTCCCACCAAAGTTCTCCAGTAAAGCATTATGAGACAGTCCTGTCAATCATCCAGAGCTCCGCCCACTCAGAGATCATCCACTAAGGCATGTTCCTGTTAATCTGAGCCAGTAATGAGACACAAAAACAACATGCATTTA
TCATGATCAAAGTCAGGGATATAAAAGTGAGGATGCAGATTTTGACTCAGCTCAGTTTGTTGTTAAGCTGTCATCAGTGGTGCTGAAGTCTGATTGGCAGCTGCTGTCCATGGTGCTGAATCTTTTAAAGTGACAGGAGCACTAAATCATGCAGAGTACAGCTGATGGAGGACTGACATCAAGTACCACAGACACTGTAG
TACATCTGCAGATTATAAGTGAGTAAAGCAAACTTAATTAAATTAAAACTTTAAGCTTTTCTGAAATCTGCATGTGATTTGATGATGTTTGTGATTGACAGCTGAAGTGGGCGTGTCTACAGTGATTGGCTACTCAGGAGCTGCTCTGATGATCAAGTGTGAACATCCTCAACACAAAACCAACAACAAATACATCTGTA
CTGTACATCTGTACTTAACTAGTAAGTAAAACAAACTCAAATGTTATTTTAAAGTTTCTGAAATCTGTGTGTGATTTGATGATGTCTGTGATTGACAGCTAAAGTGGGCGTGTCTACAGTGATTGGCTACTCAGGAGCTGCTCTGATGATCAAGTGTGAACATCCTCAACACAAAACCAAGACCAGATACATCTGTAAAG
TACTGTACATCTGCAGATTATTAGTAAGTAAAACAAACTCTGTTAAATTTAATTTAGTTTCTGAAATCTGTGTGTTTTGATGATGTTTGTGATTGACAGCTAAAGTGGGCGTGTCTACAGTGATTGGCTACTCAGGAGCTGCTCTGATGATCAAGTGTGAACATCCTCAACACAAAACCAAGACCAGATACATCTGTAAA
ACCATTCATCTCCATGTTATCAGTAAGTCAAATAATCTCTGATTATACAAGTGTTCTGTTTGTGGAAAAATGTGATCAGTTGTTATATCTGTGATTGACAGCTGAAGTGGGCGTGTCTACAGTGACTGGCTCCTCAGGAGCTGCTCTGATGATCAAGTGTGAACATCCTCAACACAAAACCAACACCAGATACATCTGTA
GCTACAAATGTCAGCATAGTGGCGAATCAAAAACAAGACATTCTATGCTAATGAGGGAGAGATGGGCACTAGTGGGCGGGGCTTTCCCCCTCTCTGATGGCAAGAATGTCAATCAAAGTGCTTCTGCAGACTGATTTCAATCAAGTCTGATTAAAAAAAAAAAATCACATTTATAAGTTTAGAAGCTGGATATATTCACA
AGTGTGTAGCAGAATAGTATGCAAGCTTTGAAACAAACTACTTCCTCATTAATGGACTGTTCTGTTGCTTATTTTCGGGCCCTGTCAATCATCTCCACACATCATCCACATTTCTGTTATATTTATTTATTTACCTTATTGTAGCTTCAGCAGCAGCAGGTTAATCTGCCATTCACGAGTCTTTCATGCAGAGCAATCCC
ACAAAAAACAGTGGACCAATTGGAGCGGTTTTTAGATTGACCCCAACTTGATGTAGGAGTGCGATTTCCCCCCGCCCACCAATATTGATTGACAGGCACGCATCAACTAATCCTCAGTTTGTCATTTCACGTCTGCCATTTTCTATAAACTATGTGCCCTTTAAGAGAAGATCTTGCTTTACCTAAGAATAAGAATGACG
GCGTTTAAAAAGAAAAACGACTCCTTCTCTTTTTAGTAACTGTGTGCACATGCCGTGTTCCTGACGTGCTTGACCTGAGTGTGTGGGTGTGACGTGATTGACAGCTGTCCCAGCCAATCCCTGTCCTCTGTGTGAACTAACCCGCATCTCATTGGCTCCAAAGGTTCCTGTAGCCCCGCCCCCATCTTCCTCTCTCTCTC
AATTAACACTTTTAATCCTTTAATGCGTAATATAACATTGATGTAATCAGCATTGGCTGTTTTGTGAAGCGTACGATCACAACGCTGTGCTTAGAGTGTTTATTTTAGTGCATTGTGTCATAAGCTGCTGAAAATCAGTTTCCGAAGTTTAAGAATTGATTCTGAAGTGTGATTTGACTGACATGAAAAGTGGCCAATCA
CAGGGCATATTTGGTGGCAGGACTGGATTTGAGTGGTTAAAGAATCTGTCAATCAAAACTGTTCAGTTAGAGGACTGAATTTGATTGGTTAAGGGAACTGTCAATCAAAGTACTTCAGTTAGAGGAATGGATTTGATTGGTTAAGGGATTGGTCAATCAAAGCTGCTGAGTTAGAGGACTGGATTTGATTGGTTAAGGGA
TTATTAGGTGTGACAGTTGTTATGTGTGTGTTTATATAGCTGTATTTCTCTGATATGGCCGACATGGACGTGTACGTGAGGAGTTATGGCGGCTGGATGCTGTCAATCACCTCTCGAGTCCACGCCCACCTGCTGACCCGAGCACTGATCAGAGCCGACGCCCACTTCAATAACACACACCATTACGCTGTGGGCTACGA
GTAAAGAAACATAAAACTACACAAAAACACGATGAATATGCCGAGTTCAGCAGCTGATCAGCCGGAATCAGATGAGGTGAAGCAACCAGAGAGACCTAGCTGTCACTCAAGTGGCCACGCCCTTAATTATGCAGATTTAATATACCCTAATATAAAGGAAACGAATTAATTATAATAAGTTCACCCCCTCACAGCTGTCA
CGCCACCGCATCCTGCAGCCGCCCGCCCGTCCGTCCGTCACTGTCCCGCGCGCGCATGGGCCACGGAGTCGCGCGTCAGGTGTCCTGCTCGAGCTGTCAGTCACCTCGCGGCCGACCAATCACGCGTTAGAGTGGGCGGGGCAGCAGAGAGAATCAGAAAAGAAGGAATGAGAGAGAAAGAGGAAAGATGAACAGAAACA
AATCAACCAGTGTGTGTGTGTGTGTGTGTGTGTGTGTGTGTGTGTGTGTTCAGGTCTGGTGGACGCCAGGAACACAGCTCTGCTGGCGCAGCGGATGATGACGGACGGCTGTCAGCTCTCCATCACCAGCCCTGAGCGCAGGGTGAGTGTCTGCACACCTGACCACCTGACCAGGTGACTCCACCCCCTGCTGACACCAC
CCAATCAGACGCAGGAGCACGGGAATGGAGAGCTGCAGAGTTCTGATGTTACCGTTGGCAACGGGGCAGAGGAGGCGGAGCCTGAGTGAGCTGTGATTGACAGATGTGGTGTTTGTGACAGGAGTTGCCCTCAGGCTGAGCGGCGGTCAGCGGCTCCTCGTTCACTGCTGAGTCAGGGGAGCTCAGTACAGCTCAGTAGC
GTTACAGGAGAACACGCACTGAGCCTCAGCCTACACCTGCACAACAGGTGACGTCATCACTCAACACACCTGCAGACTAACGAGCACTCACCTGTCACTCAGCGGTTGCTATAGTTACTGCAGACGTTTGGGGACGCACAATTCTGACAGGAACCACCCCTGTATGTGCTTCAGCCAATCAGAGCCCAGCAGACCACAGA
AGTGAGTCTTTCAACTGTGAGTGTTCAGCTCAGAATCCCCATCAGATCATTCACTATTCCCTGCTCGACATGAACATGTCTGGCTCATGATAATATGCGCCTGTCAATCAATATCAGTGGGCGGGGAAAGCCGCTCTGCTACACTGTTTGTGGTGGACCTTAAAATCAATGGAGTTGTGTCTACTTTAATTGAGTAAATT
ACACACACACACACACACACACACACACACACACACAGTTATAATACAGTAGACATGAGTGTCAGTTGGTGTGATGTGGTGTTTGTTTTGATTGACAGGTGGTCACACACACACCGGTAGCATCAGCAGGTTTCCTGGAGGACCCGGTATCCCATCAGCCCCTGCTAACCCTTGCCGGCCCTCAGGACCCTAACAACAGA
GGGCTTCGACTTCAACAAGGTCTTCCGCAGCGGTCAGTGCGCACTCTCTCTCTTCCCCTCACGTGATTGGTTGCTGGTGTCTCTGTGTGTGTTTGATTGACAGCTGTGGTTGCCGTAGGGATCCCATACCTAACTCAGGAGGAGGAGTGTCAGCTGAGGGAGCAGTATGAGGAGAGGCGGGGTCAGATGAATGGGGCGGG
CCGGATCCTGCGCTCCAGCAGCCGCTCCTGCGCGTCACATGACACAAATCAACCAATCATATATCAAGGACTGCGTTTCTGCATCTATTTGATTGACAGCTGTCACTCACATCACACTCCTCCCCCGGCTGTGCATTCGAGATGGTTTCAGTAGTGGGCGGTTCAGGGGGCGTCCACGAGCTCATGTGGGGCGGGGTCAG
TGTTTTGCGTGCTGCTTTGGGTTTTTGGTGTTGAATAAAGTGCAGTACGACTATTGCGTCTTCACCTTCTCCAATCAAATGAAAGCAGAGGCGGGGTTTCCGTTGACGGACAGCTGTGTTTGTGTTGTTAAGACGACTATGGAGACTTTTAAAGATGAAGGAGAGACTAGCGGAGTCTGTCAGGTAGGGTTGGGTCTGTA
TGAGTAAAGCCACATAAAATAAAACAAAAATATGATAAGTATATGTTGAGTTAAGCGGCTAATCAGATATGATGGCGACCAGAGAGACCTAGCTGTCACTCAAGTGGCCACGCCCTTAATTATGCAGACCTAATATAAGTCAATATAAATTAACAAATGAGTTATAAAAAAAATTCACGCCCTCACAGTTGTCATGAAGT
TCTGCTTCACAAACACTGTTGTCTAGTAGATATCAGAGACGTTCCTCACCTCATCATCCTCACCTGTCCTCATGAGATGTATATGTAGCGCAGGCCAGCTAGTGGAGTGCCGTGCAGGTGAGTGACAGGCGCTAGAGGCCGTGGTTTCAACCTCCTTGGTAGAGCGAGCGACTCCCATGCGGACAGCTGCCGGTTCACTC
TACAGACCCCGTTACCCCACTGCACTGCATTATTGGGCAGCAATGCGCTTTATCAGGACTCTCTCTCTCACCTGAGTGTGTGCGGATGAGTTGATTGACAGCTGTCCATCTCCCACTGTGTGCTGCTGCCCTCCACATGTGTGTGTTCATGAGCTCTGACCTGACACACACACACACACACACACACACACACACACACA
AGCTTCTGAATAAGGAACAAAATGTAGGCGGAGCTTGATTTTGTTGAATGGGATTTGATTGGATGATAGTAGTTATTGGTAGATCTCATCTGATTGACAGGCTGACCCCGCCCTCAAGCCTAATAACGTCAACACCCTCAGACAAAACAGTATGAAGGCATTAGAGCGCATATAAAGAGAAATCAATCATCAAGTACGCC
GGAATACAGAGATTAACCTGCATATGAATGCCAGTTGAAATATTGATTATGTTCAGAGGAACTGAACTGAATCTTTGTGTGTGCGCATGTTTGATTGACAGCTGTCAGTCATGTTCTGTTTGTTGATTGCCGACTGGCAGGCAGGATGTGTGTGTGTGTGTGTGTGTGTGTGTGTGTGTGTTGATATCGGTCAATCATGA
TAATTGCTGATGTTACAATAAGATCCAAATCACAGTGACTTTGAAGCCCAGAGCGGAGTGATGTAGCAGAGCAGTTATCTCCGCCCCCAAATATTGATTGACAGGAGCATATTAACATGTCTCCATAGTAACACATATAAACATGTCCACAGGACAGGATTTGCAGAGAGACTGGGATTAAACGGTCGATCTGTTGATCT
TGTCAACTTGCTGCAGTAAACAAAGCCAAGTCTGTAATGCTTGCCCCGCCTTCGCGCTCTTCTTATTGGCCCACCACTGCTCTAGCGCTGAAATATCAGCTGTCAATCACTCAGTCAATGCCTTCTAGCTTGGGATGACAGGGAGAGCTACTACTGCAAAAAACTGTAAAGCGCTGAAGATGAGAATGAAGATAACATAA
AAAAATAGAGCACGGGTGTTCCTTAGTGACATCGCTTTGACTCACACGCTGAAAATGACGGACGTGCAACAAGAAACTGAGGATATGATCGTGACACGAGGCTGTCAATCAATATTGGTGGGCGGGGGGACCGTACTCCTACGTAAAGTTGCAGTCGGTCTGAAAACCGCTCTAATTGGTCCGTCGTTTATATATTGTTA
GTATCTGTGTGAAATGCAGATGAAGTGTGAGTGTGTGTCCTTGAGTCAGTCCTGTCTCCGGCTGTGATGAGGTCACGCCTCTGACAGCTGTCCTGCGCTCTGATTGGTGGCTCAGGTGTCAGGGGGCGTCAGCTATCATCTGATAGACAGCTCACCGCTTCATTAATGTCTGTTCAGAGACATACACACTGGGGAAAACA
TGTTATGTAGGACGATATTGTGCATTGCATCCTGTAGGTTGCAGTATAGTCTCTCCAGTTGTCTCTTTAAACACTGTGAATGACAACAGGCCATGTCAGTTTGATTGGTGGTGATGACTTACTCCATGACGTCACGTGCTACACCTAATACGCATGATGCGAGAGGTATGCAAGAGCATGCCGTGCACAGCTGACGTGTA
CAGTAACTTATGGCAGGGCTATCAGTCATTTAGAGAATAGCTATCAGTCCTTTAAGGTGGGACTATCAGTCCTTCAAGAAGGCGCTATCAATCATTAAGGTTGGAGCTGTCAGTCCTTTAGGGTGGAGCTGATATCCTTTAGGATAGAGCAATTAGTCCATTAGGGTGAGATTATCAGTCCTTTAGGGAGGAGCTATCAG
ATCTATCTGTCTGTCTGTCTGTCTATCCACAATTAATTCTATTGTTCATAATCAGACTTGATATAATCAGTCTGCAGAAACACTTTGATTGACATTCTCCCTTTGTACGTGTCATCAGAGGAGGAAAGCCCCGCCCACTAGTGCCCATCTCTCCCTCATTAGCATGTCCAGCAGCCCTGAGTGAGAAGCAGCCGTCTGTC
TGAACCGCTGGCCCAATCGGGCCAGTTGAAAAAATCCTGAGCGTTGAACCCTGCTTATATGTTTTTCTCTGAACACACTTTTGACTGACAGTGATTGACATGTAGGAATTTTTTAACGATGCACCACCATACAAAATAACCTAATTACCTTTTAACCACAGGCTAACTGTTGTGTAACCTGCTCCACCAGTCAAACAACC
AATTAACATTCCAGCTCTTTTGTGCTCTGCTTCTTTAAGCCTGTCAAGAATACTTGGAGGCGAACCCTGAGAGGTCAAGCCACACTCACTCACTGTCAATCTTCCTGGTTGACCCGCCCACCCTTTTCTTTTACTTCTCCATTCTTTTCTCTGGCCGTTCATTCAGTTCCTCCCTGTCTTAGAAACGGGGGAACTCTTGT
GTGTGTGTGTGTGTGTGTGTGTGTGTGTTTGCTCCAGCAGACAGCCACTTTGCGCTGATTGTGGTGTTTGACTGTTTGATCATCTGCTTCTGTCTGCTGTCACTCATCCTCTGCACGCGCTCAGTCCACACAGGATTTCTCCTACAGACTGTACGTATGCAAGCAGATCTCACATATGGAGGCAGATCAGTCTCAAAAAT
TCTAAAACTAAATCTGCCAGTGTAATCTTCATTCTCATCTTCAGCGCTTTACAATATTTCGCGGTAGTAGCTCTCTGTCATCCGAAGCCAGAAGGCGCTGAGTGATTGACAGCTGATATTAACCAATCATTCGCGTTCAGTGCTAGAGCAGTGGTGGGCCAATATGAAGAGCGCGAAGGCGGGGCAAGCATTACGGACTT
ACTGTGAGGGGTTGATTTTTTTTTTTTACAACTCATCAGTTTCCTTTATATTAAGTTATATTAAGTTTGCATAATTAAGGGCGTGGCCACTTGAGTGACAGCTAGGTCTTGCTGGTCACCATCATGCCACCTCAGCTGATTCCGGCTGATTAGCTGCTGAACTCGGCATATACATCATATTTTTGTGTTGTTTTATGTGG
CACTCGTGAATGGCAGATTAACGCACAGCTGAATCTCCAATATGGTAGGAAATTAAACATAAAAGAAATGTGGATGATGTGTGGGGATGATTGGCAGGTCTCGTAACTAAGCAACATAACGATCTGTTAATGAGGAAGAGGTTTGTCCCAAACGCTTACTCCTCTGTTACACACTCAAAAGTATGCACTTTTTTAGGACG
ACATAAAAACGTTGGACCAATTGGAGCGGTTTTCAGACCGACCGCAACTTTACGTAGGAGTGCGGTCCCATCGCCCACCATTATTGATTGACAGGCGCGTGTCACCATATCCTCATTTTGTTGTTCCACGTCCGCCATTTTCAGCGTGTGAGTCACAGCGGTGTGCTAGAGGAACATCCTTGCTCTATTTTTAGATGTAA
AGTCCTTTTTTTACAATTTAACAACAAAAAAAATTGGAGCTGTTTTCAAATTGATCGCACCATTACGTAGGTGTGCGATTCCCCCCGCCCACCGAATTGATTGACAGCTGTGTGCATTAACATGTTCTGGTAGTCGCGTGTATATGTCAACAAGACCAGACAGACATACGCAAAGCAACCGGGAATAAAAGCTCTGTTCT
TTATAAAGGTTTTCATGACAGCCTTATGAACACTACTGGACATACTTGCGGAAATAAGTGACTTGTCCGTTGCTGAAATCAAACTTGTGCATTAGCGCCTGTCCATCAAACAGATGGTAAAAGGGCTCAGCTCCAGCCTCAAACAGGCCGGGACCCAAACGCAGCAGACTGCCCTTTATAAAGGACGGGATGCGACCTGA
TGCAGTAAACAAATCCAAGTCTGCTTGCCCCGCCTTCGCGCTCTTCTTATTGGCTCACCACTGCTCTAGCACTGAACGCGAATGATTGGTTAATATCAGCTGTCAATCACTCAGCGCCTTCTGGCTTCGGATGAGAGAGAGCTACTACCGCGAAAAATTGTAAAGCGCTGAAGATGAGAATGAAGATAGCATAACACTTG
ATCTGAAAATGCACTTCCTGTTTGTTTCCAGTTAAATTCTTAGAATAGGTCTGTTGTAGGTATTGGGTGTGGCTAACATACTTAACCACGCCCTCCAGCTGTCAGTCAACAAACAGAAATAAGGAAGAGGAGTCTGTTAGATTATATTAACTCTCCCCAAACCCTTTTCCCTATCTTTTTGAATGAAACGCCTACTGTAC
AAAGTACATACTTTTAAGTGTGTAACAGAAGAGTATGCAAGCTTTAGAATATACTACTTCCTCATTAATGGAGCGTTGTGTTGCCTATTTAGCTGCCCTGTCAATCATCTCAACACATCCTTCACATTTCTTATATATTGATATACCTCCAATATTAAAGCTCAGCAGCAGCAGGTTAATCTGCCATTCACAATCTCTTC
CTGATTGGATTTAGCTAAGTAGGCGTTTCATTCAGAAAGACGTGGAAAAGGGTTTCAATAAAATTATTACAACCGAATAGACACCTCCTCACCATTTCTGATTGTTGACTGACAGCTGAAGGGGTGTGGTTAAGTATGTTAGCCACGCCCAATACCTAGCGCCCCATTCACACGGGGCTTCAGCGTCAACGCTTCACTAC
GACAACTGTGAGGGGGGTGAATTTTTTATAACTCATCCGTTTCCTTTATATTAAGTTATATTAGGTTTGCATAATTAAGGGCGTGGCCACTTGAGTGACAGCTAGTTCTCGTTGGTCGCCGTCACGTCACCTCAGCTGAATCCTGCAGATTAGCCACTGAACTCGGCATATTTATCTTATTTCTGTGTTGTTTTATGTGG
AAAGTAGGCGTTTTATTCAGAAAGATGGGGAAAAGGGTGTGGGGAGAGTTATTACAGCCTAACAGACTCCTCCCCCTAAACATTTCTGTTTGTTGACTGGCAGCTGAAGGGGCGTGGTTAAGTATGTTAGCCACGCCCAATTCCTCAGACAGACCTAATCTGAGAATTTAACTAAAAACAAAACAGGAAGTGCATTTTCA
CTTGCAGTAAACAAAGTCTGCAATGCTTGCCCCGCCTTCAAGCATTCTTATTGGCTCACTGCGCTAGAACAGAACGCAAATGGATTGGTTAATATCAGCTGTCAATCACTTAGTTCCAATGACAGGGAGCTACAGCCATGAAAATGTAAAGGTCTGAATAAGAGAATGAAAACAACACTGACAGATTTAGTTTTAGAAAC
ATTGAGTTGCTGTAATGTGATTGGCTTATTTGCGTTAACGAGCAGTTGGACAGGTATACCTAATAAAGTGGCCATTGAGTTTATATTCGTATGCTTGTCTGTCGCTGTTTTTGATTGTTTGGCGCCACCTTGTGACTGAATAATACATAGGTTAGTGTATGCTCCTTTTAGTCGTAATCCTCTCTGCAAGCTTTACGTTT
AAATGCACTTCCTGTTTGTTTTCAGTTTAATTCTCAGATTAAATCTGTCTGAGGTATTGGGCGTGGCTAACATACTCAACCACGCCCCTCCAGCTGTCAGTCAACAAACAGAAATGGTGAGGGGGAGGAGTCTGTTAGGCTGTAATAACTCTCCCCAAACCCTTTTCCCCATCTTTCTGAATGAAACGCCTACTTTACTA
TGATCCCCAGAAATGTATACAGGGCTACATTTTCAGAATGAGCCAGTGTTGGATGTATGAGTGCGGTTTTTCCCGCCTTCCGATATTGATTGACAGGCGTGTATTAACATGTCTTCATAGTAACTCGTATACATATGTCCACAGAACAGGATGTGCAAAGAAAGTGGGATTAAAAGATCTGATCCACCTCTCTGTGATCA
AAGAAACATTAAACAAAACAAGAATACGATGTATAAGCCGAGTTCAGCGGCTAATCAGCCGGAATCAACTAATGTGATGAGACAGCGAGCAGCGAGACCTAGCTGTCACTCAAGTGGCAATGCCCTTAATAATGCAGACTTAGGCCCAATCCCAATTCTACCCCTTAGCCCTTCCCCTTCCCCTTCGTTTTGCGCATGCA
CCCGAAAATTAATCGATGCGACTTCATAATATATTTGGGCGCATTAGTGCGACCTGTTTTGATTTTTTTTAAAAACGTGCTAAATCGCTCTTCCCTGCCGCTATATTGGTTCATATTAGCTGTCAATCACTCAAGGCTTTTCACTGTTAGATGACAGGGAGGGAGCTTTTATGTCCACGGGAAATGCAAACGGCTAAAGT
ACAGAGGAAAAATAATTAGACTTAATTAAGAAAAGGAGCAGCTCTATTGCATTCCACGGCAGCTGTTCTCCTTCAGGCTCTCTGCTGCCCACCTGTCAATCACACACAAGACAATATGTCACATTACAACAATAAAGACAACATGAAAGCCAGACTGACCTCATTAGGTTTCTTGAGCTTGTGTTATTTAAAGAAGGAAT
GAATGTATGATTGTCCTCAGATCTAATTCGTCACTACAGGAGTTAATATGTGTGTTTCTTTCCAGTGTGTAATGGGTTGGGAATGGGGCCTTTAGCCAATGTCCTGTCAATCAATGCCACCAACATCGACTCCTTTGAGAACTGCACTAAAATCAGCGGCAATGTTGCCATCCTCAGCACCACATTCAGAGGGTGAGGAA
AAAATCTAAAAATCCTGTTTGTTTTCAGTTAATTTCTCAGATTACATCTGTTAGAAGTATTGGGCGTGGTTAACATACTTAATCACGCCCCTACAGCTGTCAGTCAACAAACAGAAATGGTGAGAAGGAGGACTCTGTTAGATTGTAATAACTCTCCCTAAACATTTCCCTGATCTTTCTGAATGAAATGCCTACTTTAC
TATAGTTTAATGTGAAGCACAGATGAGTATTCAAGAGGTTAAATTCATGTTCACTACAGCTCTTCCAGCTGCTCCACCTGTCAATCATTCTTCATTCATTCACAAATCAAACTGCGCGTCGTGTTCATGACAACACCAAAAACTTTCTCCAAGACTCATTTTTCCTGTTATTTTAAATAACCAGTAGAGAAATGCATTTA
CCAGCCTCTAATAGAAAAAATGTATTAATTCAATTTTTTATTATCACACTTAATAAAAACAGTCTGCAGAAACACTTTGATTGACATCTCTCTTTGTACGTGTCATAAGTGGGGGAAAGCCCCGCCCATTAGTGATCATCACTCCCTCATTAGCATAGGACGTTACTCTTGTATTTGAATTTGCCACTATGCTGACACAC
ATTATTTGTAACTGCAGATGCCATGGTTTCTAAAACAAAACAAAAAAGTGTTATGTTATCTTTATTCTCATCTTAAGCGCTTTACAATGTTTCGCGGTAGTAGCTCTCTCTGTCATCCGAAGCCAGAAGGCGCTGAGTGATTGACAGCTGATATTAACCAATCATTCGCGTTCAGTGTTAGAGCAGTGGTGGGCCAATAA
GCTGATCCTACTGAACTGAACAGACCTCTTCTTCCTGGTTGCTTTGCGTATGTCTGGTCTTGTTGATACATGTGACTACCGGGACATGTTAATGCGCGCAGCTGTCAATCAATTCGGTGGGCGGGGGGACCGCACTCCTACGTCAAGTTGCGGTCAGTCTGGAAACCGCTACAATTGGTCCACCATTTTTATGTTTTTAA
AACTAGCCTAGTCCGTAATGCTTGCCCACGCCTTCGCTCTCTTCTTATTGGCCCACCACTGCTCTAGCACTGAACGCGAATGATTGGTTAATATCAGCTGTCAATCACTCAGCGCCTTCTGGTTTCGGATGACAGAGAGAGCTACTACCGCGAAAAATTGTAAAGCGCTGAAGATGAGAATGAAGATGACACTCGCAGAT
TCCTGATGTTAAAATAGGACCCAAATCCCAGTGATTTTGAGACCCACCGCAACGTGACGTGGGAGTGCGTTTTCCCCACCCACCAAATTGATTGACAGGTGTCATGTCCCCATAATAACAAGTATACACGTTTAAAGAACTGTTTTTGCAAAGAAAATGGTAGTGAACATGCTACATCTCTCTCTGATCAGCAGCATCTC
GTAAAATAACACAGAAATCAAATAATAACATTTCAGTCTCCTGCCGAAGCTCAGACGCGCTGCTTTGAGAAAACTGTCAATCACAGCTGTCAATCACGATGACACGCCCAGCAATAAATTACTGCTAAAAACAAACTGTTTACAAATATGAAGATCTGCACCTATTTCAGCACAATAACCAGTGCCTTAATCGACCAGAA
GAGAGCTGAACAGATCTTTTATTCCTGGTTGCTTTTTGCACGTCCTGTCTTGTTGGTATGATTATATGCGTTACTACAGAGTTGTTTATACGTGGCTGTCAATCAATTCGGTGGGCGGGAAAACTGCACTCCTGCATCACGTTGTGGTCGGCCTCAGTAAAAGAGGGATTGGGATCCTATTTTAACAGGAAAGCTTTAAA
GATCACAGCTACCTGAACAGACCTTTTATTCCCGGTTGCTTTGTGCACATCCTGTCTTGTTGATATGATTATACGCTTGACTATGGAGACATGTTAATAAGAAGCTGTCAATCAATTTGGTGGGCGGGGGGACCGCACTCCTACGTCAAGTTGCGGTCGGTCTGAATACCGCTCCAATTGGTCCACTGTTTTTATGTTGC
ATTGTGCTGAAATAGGTGCAGATCTTCATTTTTGTAAACAGTTTGTTTTTAGCAGTAATTTAATGCTGGGCGTGTCATCGTGATTGACAGCTGTGATTGACAGTTTCTCAAAGCAGGGCGTCTGAGCTTCGGCAGGAGACTGAAGTGTTATTACTCGATTTCTGTGATATTTTACCATGACAAAATGAGCTTAGCAGTAA
CCAATTGGAGCGGTTTTCAGACCGACCGCAGCTTTACGTAGGAGAGCGGTCCCTCCGCCCACCAATATTGATTGACAGCCTCGCGTCACGATCATATCCTCAGTTTCTTATTGATGGGGTAGGCGAACTGAAGGGGTGCTTGGTCTGTCCTATGCACCGGGCACTGGCTGCCATCGGAAAAGTCGGTTATCCTGGGGTGT
CTTGATGTTAAAATAGGATCCAAATCTTAGTGATTCTGAGGCCCACTGCAATGTAACTTGAAGTGCAGTTTGTCCCGCCCCCCGAATTGATTGACAGGTGCCATGTCTCCACATTAACATGTATAGACATGTCTACAGAGCATTTCTTCTAAATAAACTGGGATTCAAATATTTGTTACAGTCGGCGGCAGTGGTGTAGT
CTTCCTCATTGTGATGTAGATTCTGACTGAAATGTAGAGCAGGACTTGATTTTGTCCATCTGTAAATGATATCTATTGGCTGATCTCATTTGATTGACAGGTTGTTTCCCCATTCTTCTACCAGTTAACAGATGCCATTGATGAGGAAGGGAAATTTCTTTTAATTAAAAAATTCTGAAGGGGCATAAATAAAAGAAATT
TAAAATTTACTGATGTTAAAATAGGACTCACATCCCAGAGATTTTGAGGCCCACCACAATGTGATGTAGGAGTGCGCTTTTCCCCGCCCACCGAATTGATTGACAGGTGCCATGTTTCTATGGTAATATGTATACGCTTGTTTACAGAACAATTGTTTTGCAAATAAACTGGGATTAAAACATATGTTACATCTCTCTGT
TAACAACATAAAAACGTCGGACCAATTTGAGCGGTTTTAAGATCGACCGCAACTCGACGTTGGAGTGTGGTCCCCCCGCCCACCAATATTGATTGACAGGCACGCATTACCACATCCTCACACAAGAGCCTTCATCCTCTTCCTGCTAATGAGCAACAAAGATTTTACTTTTAGCGGCCATTTGAGCTGAACACGCAGTG
CTAAATATAGAGCAAGGGTGTTCCTTTAGTGACATCGCTTTGACTCACATGCTGAAAATGGCGGACGTGAAACAACAAACAGAGGATTGGGTGACGCGCCTGTCAATCAATATTGGTGGGCGGGGGGACCACACTCCTACATCAAGTTGTGGTCGATCTAAAAAACGCTCCAATTGGTCCACGGTTTTTATGTTGTTAAA
GTCGATTAAGGCACTGGTTATTGTGCTGAAATAGGTGCAGATCCTCATTTTTTTAAACAGTTTGTTTTTAGCAGTAATTTAATGCTGGGCGTGTCATCGTGATTGACAGCTGTGATTGACAGTTTCTCAAAGCAGCGCGTCTGAGCTTCGGCAGGAGACTGAAGTGTTATTATTCGATTTCTGTGTTATTTTACCATGAC
TTTACAGAGTCATGCGACTTCGGTAATATCGAAAAAAATGAATATTGCGGTATGACAGTATTTACAATACCGTTACATCCCTAATGTTAATACATGGCTGTCAATCAATTCATTGGGCAGGGAAAACTGCACGCCACATCAAGTAGCAGTGGGCCTCAAAATCACAAGGATTTGGTTCCTACTTTAAAGTCAGGAAATTT
CTCTGATTGGATTTCCCCACAAAAGGGTAGTTCTTATTGGATCTCTTCTCCATTCGTCCCGCCCCAACATTTTCCTCTCGTTTTTATTCGTTGACTAAAGTGTCAGTTAAATTTCGTCATCGTCTTCGTCATCGTATCTGACTTTTTATTTAGTTTTTATTTAGTTTTCGTCTGTAAAAATGTTCGTTGACGAATATTTT
TTCATGACAACTGTGAGGGGGGTGAATTTTTTTATAACTCATCTGTTTCCTTTATATTAAGTTATATTAAGTTTGCATAATTAAGGGCGTGGTCACTTGAGTGACAGCTAGGTCTCGCTGGTCGCCGTCACGTCACCTCAGCTGAATCCTGCAGATTAGCCACTGAACTCGGCACATTTATCGTATTTCTGTGTTGTTTT
AGAGAGCCAAACAGATCTTTTAATCCCTGTTGATTTGTGCACGTTCTGTCTTGTTGATATGATTATACACGTTTATACGGAGACATGTTAATATGCGGCTGTCAATCAATTCAGTGGGCGGGGAAACTGCACTCCCACGTCTGGAAGGTAACAGAAAAGAGGCTTATTGTCTTTATATCAGCCCGATATGACCTACACAA
CTTTGGGTGGTTTCTAAAACTAAATGTGTCAGTGTTGTTAATATTCTCTCGTATCCAGACCTTTACGTTTCCATGTCACTGGAACTGAGTGATTGACAGCTGATATTAAACAATCCATTCGGGTTCCGTTCTAGCGCAGTGGGCCAATAAGAAGACCTTGAGGGCGGGGCAAGCATTGCAGGCTTTGTTTACTGCAAGTT
TCAGTGTTATCTTCATTCTCATCTTCAGCGCTTCACATTTTCGCGGTAGTTGCTCTCTCTGTCATCCCAAGCCAGAAGGCACTGACTGAGTGATTGACAGCTGATTTAAATCAATCCATTCGCGTTCAGTTCTAGAGCAGTGGGCCAATAAGAAGAGCGCGAAGGCGGGGCAAGCATTACGGACTTGGCTTTGTTTACTG
AAAAAAATCTCAAAATAAAGGAAAAGAAAGGTTTCAAGAAATCTAACTTGGCTATCTTATAAATTATGTAGCTGAATAGCGAGATGCTTTTGAGTGACTGACAGGTCATGACAAATGTTTGTTTTGCTAGGAATGTCCCTAGAGCTTGGCATTTTATTGAACAAGTGGCCCATTTCTATAGTCATTTCAGACTTTCTAGA
ACATATAAATGACTCATTCTTGAAAAAAATGCATTAGTGCTGTGTGCATGAGCACACTTGAATAATGTCGGGCTGTAAACGGGTTCGACTTAATAAAGCTGTCAATCAAAATGTACCTGTCGGTCTCGGGACCTATCGGTATAATTTTTATGGCCCGATTACAGCTCTGCATTCCCGCTGCTGTACCGCGGGAGCCGGCC
ATTTATCAGTGTTATTTTCATTCGCTCATATCTCAGCGCTTCACATTTTCTCGGTTGTAGCTCCTGTCATCTGAAGGCAAAAGGCATTGACTGAGTGATTGACAGCTGATATTAACCAATCCATTCGCGTTCAGTTCTAGAGCAGTGGGCCAATAAGAAGAGCACAAACGCGGGGCAGGCATTGCAGGCTTTTTTACCTT
TTCCTGATGTTAAAATTGGATCCAAGTCTCTTCCATTTTTAGGCCCTCTGCAATGTGACGTAGAAGTGCGGTTTCCCACCCACCGAATTGATTGACAGCCAAGTATTAACTCTCTGTAGTAACGCTTATAATCATATCAACAGAACAGAACATATGCAAAGCAACCAGGAGGAAAAAATCTGTTCTGCGCTCTGTGATCA
GGTGGCAGTTTTTGTTTTTGCGAATACTCAAGTTCGCGCCCACGCTGTTCTTGCGTGAACCCACCAGAGGCCGCTGCCCGACTGACCGGATGATTGACTGCGCGTCTGACCCGCCCTCCTCCTTTCCTGAACCCAACCAATTTTACCAATTGACCCGCCCGCCCGCTCGCTTTCCACAGTTTACAAAAGCCGTCTAAAAA
GTCAACTTGCTGCAGTAAACAAAGCCTGCAATGCTTGCCCCGCCTTCACGCTCTTCTTATTGGCCCACTGCTCTAAAACTGAACGCGAATGGATTGGTTAATATCAGCTATCAATCACTCAGTCAATGCCTTCTGGCTTGGGATGACAGGGAGAGCTACAACCGTGAAAATGTAAAGCGCTAAGGATGAAAATGAAAATA
AAATAGAGCAAGGGTGTTCCTTTAATGATGTCTTTGCTCGCTTTGGCTCACACGCTGAAAATGGTGGAAGTGAAACAACAAACGAAGGATATGGTGATGTGCCTGTCAATCAATATTGTTGGGCGGGGGGGCCGTGCTCCTATATCAAGTTGCGGTCACTCTGAAAACCCCTCCAATTAGTCCACCGTTTATATGTTGTT
TTTTTGTGGTGTTTTGTTGTTTGTTTTCTGTTTTACGTTCTCTCTCTTCCGCTGTTTATCCTGTCATGTTTTAGGTGTCCAACCATTGGTTGAAGGAGCTGTCAATCACCATCAATCGTCAATCAGGAGCTGGTTCGCATAGTATGAAAGCTGTGCGCTTTCGCTGTTCTCCAGGTACCCTTGGCTCACCGCCAGTCTCC
AACCAGTGACTTTTTCTTGCACCTAATGCAAAATTCTTGCTGTGAGACGACAGTGCTAACCACATAGCTGTTTAGGCTAAAACAAGGCTCAATTTGGGCTGTCAATCAAAATCTAGTCAGACTTTACATGCGTAGTGACTAGCTATGCTTCCATCCAACTTAAACTTGTGTGCACAACTGCAATATCTCATTAAACATCT
GACAACTGTGAGAGAGTGATTTTTTTTTATAACTCATCCATTTCATTTATATTGAGTTATATTAAGTCTGCATAATTAAGGGTGTGGCCACTTGAGTGACAGCTAGGTCTTGCTGGTCGACGTCACCTCACCTGATTTCGGCTGATTAGCTGCTGAACTCGGCATATTCATCGTATTTTTGTTTTGTTTTATGTGGCTTT
TGATGATTGAGGATCACAGAGAGCTGAACAGATCTTTTAATCTTAGTTGCTTTGTGCATGGCCTGTCTTGTTGATATGCTTATACACGTTACTACTGACTTAATACGTGGCTGTCAATCAATTCGATGGGCGGGGAAACCACACTTCTATGTCACGTTGCGATGGGCCTCAAAAAAAAAGAGATTTGGATCCTATTTTAA
GACAACTGTGAGGGGGGTGAATTTTTTTATAACTCATCCGTTTCCTTTATATTAAGTTATATTTAGTTTGCATAATTAAGGGCGTGGTCACTTGAGTGACAGCTAGGTCTCGCTGGTCGCCGTCACGTCACCTCAGCTGAATCCTGCAGATCAGCCACTGAACTCGGCATATTTATCGTATTTCTTTGTTGTTTTATGTA
TTTGTTCATTCTGTGAAATGTTTTATTAGCTGATGGTATACAATGCTGAGACAATCCTTAAATTACGCAACCCTGCAGAAAACCATGCAGAATTTGACATGTGAGCTGACAGCTCTTCAGAATCAAGCTTTTTTTTTTCTTTCTCACTTTTGAGTCGACACAACACTAGAGCTGTCAATCTACTGTTAGATAATTGAATC
GTGAATGTACTGCAATTATTTTGTTAACTTCCATTCCCCATGCAAACAACTTTCTGTTTGTCTGCTGTTTGTTCAGTCAATAGCGAACACATCTCTAAAATGACCTGTCAATCACCACCCCCACATCACCCAATGAATATCTAAAAAGCTGGATTTGTTACATTTGCTCTGCTAAACATAAAATAGTGTTGTTCCTGCTA
TTGCTTGGGTTTAGAAAAGTGAGCGGGCGGGCGGGTCAATCGGTAAAACTTTCTGGGTTCAGGGAAGGAGGAGGGTGGGTCAGCCGATTGGCCGGTCGCGCAGTCAATCATTCAGTCAGTCAGACAGCGGCCTTTGGTGGGTTGATGCGAGAACAGCGCGGGCGCGAATGGCACACGCGAGAGACGTTCGAGATACGAAA
TCTCTAGATTAAAGGAAAGGCCTTACTCCAGGTGGAGGAGTACCTTGGGGTTTTGTTCACGAGTGGGGGAAGGATCAAACGTGAGATTGACAGGCAGATTGGTGCAGCGGCAGCAGTAATGCGGTCGATGTAGCCGTTCATTGTGGTAACGAAGGAGCTGAGCCGAAAGGCAAAACTTTTAATTTACCGGTCAATCTACG
AGGCCCACAATCCTTGCCCTGCCCTCGCGCTCCTCTTATTGGCCCACTGCTCTAAAACTGAACGCGAATGGATTGGTTAATGTCAGCTGTCAATCACTCAGTCAATGCTTTCTGGCTTGGGATGACAGCGAGAGCTACAACAGCGAAAATGTAAAGCGCTGAAGAAGACAATAAAAATAACTTACAGATTTTGTTTTAGA
GCGTCTCCAATCATAACACTAGTTCTCTGGCAAACAAAATGGCCGCCAGCCTTTTTCTGCAACTTTGATTGACACTCCTTCGAGCCAATAGCTGAAAGGAGAAGCGTCACCATCCAATGAACTCTCAAAAATTTGAGATGGTCCCACCCTCTCTCATGACAAGCTCATGAATGATTATCATTACATTTACACAATTACTA
CCTCCAGGACCGGGTATGGACTAGAGCTGTAATCGGGCCATAAATACTAGACCCGATAGGGCTCGAGTCTGACAGAATTTGGCCAGAGCCTGACAGGTACATTTTGATTGACAGCTTTATAAAGCCCGAACCCGTTTACAGCCTGACACAATTCAAACGTGCACATGCACACAGCTCTTTTGCCTTTATTCATGAGTGAG
ATGCATATTTTGGAGTGTCTATTTAGGCTATGTGCATATACCGCACCTCGTTAAAATAAGCTAGTTGAGTGATTTCCACCCATCACCGTTTGATTGACAGAGACAAAATAACTAAATAGCGCAGGCAACAGTGGTGTGAGGGGCGTAGCTTGGATTGCAACATGTTTTGATGCAATCAATCATGAACCCGGTTCGAATCC
GGCGCTGTATGTTAAATTCTATCATTAAAACCCATTACTGAGCTATCAAAACCCTCTGTAATTCCAGCTAATGACCTCATTTCCCTAAGTGTCACCCATGTCAGTCAACGCTGGGGCCACTTGCTCTGGCAGGCGCTCAAAGTAGTGTCACACTGTTACGGGACGTCCCCCACCCTCCCTTCTTCCAGAAAAGAAAAGCG
ACAACTGTGAGGGGGTGAATTTTTTAATAACTCATCAGTTTCCTTCATATTAGGTCATATTAAGTTTGCATAATTAAGGGCGTGGCCACTTGATTGACAGCTGTGTCTCACTGGTGGCCGTCACTTCACCTCAGCTGACTCCAGCAGATTAGCCACTGATTTTGGCATATTCATCCTATTTTTGTTTTGCTTTATGTGGC
TTTCCTGACATTAAATTCAATCCAAATCACTCCCATTTTGAGGTCTACCCCAACATGACGTAGGAGTGCAGTTTCCCCGCCCACCGAATTGATTGACAGCCGTGTTTTACCATGTCTCAGTAGTAACGTGAATAATCATACCAAAAAGGACATGCGCAAATACACTGGGATTAAAAGATCTGTTCAGCTCTCTGTGATCA
GAGCAAACCCACTCTCTTTAAAAACTGTCTGACGATACAAATAAATGGTGGATATTAAAATTCTATACAAGTCAACCAGGGTGGCACTGGCTTACTCGGTGTCAATCAAATGAGACACAAAATTGCTTTTTGTGGGAAGAAAGAAAAAGCCTGCATAGCGAACATGTCAAGAATAAGTAAGTAATAAGATCCTGTGTGCT
TCCATGAACAGGTGTGTGTTATTCCCTCATTATCCCAATTACAATAAGCAGACAGAAAGTGCAGAGTTCTTTTCAAGTGTGCTATTTGCATTTTAATCTATTACTGTCAACTCTCAAGATGAGATCCAAAGAGCTGTCACAATCAATCAAGCAAGCCATCGTTAGGCTGAAAAAAACGACACAGACTCATCAGAAAGAAA
CAGGAACAAATAGTCTTGGAGAAAGTTTTTTTTTTTTTTTGGTGTCAAGAATGCAACATGCAGATTGAATTGTGAATGAATGGAGAATGATTGACAGGCGCACAGCGGTGGGAAGCGCTAAACTGAACATGAATTTAACCACATGAATCTGTACTTCACATTAAACGACAGAATGGCTTCAGAACATTTGGGATATAGTA
CAGAACTCGTGTTCTGCTCTCTAGCCAAAATCTCAAATGCAGCCCTGCCAACCAATTCAAATCTCTGCTCCCATTTGTGTGAAAGGGTCAAACCAGAGACGTGTCAATCACTTTAAGCAAGAGTGCCTTACACTGAATTTTTTTCCAAGTCCCTGCATTACTGTAAGACTGCAAATTGGACACTGTATTAAAATGCTATA
ACTGTGTAAAGCCACATAAAATAAAACAAAAATATGATGAATATGCCGAAATCAGTGGTTAATCTGCCGAAGTGTCGTGACGGCGACAGTTAGACCTAGCTGTCAATCAAGTGGCCACGCCCTTAATTATGCAAACTTAATATAACCTAATATAAAGGAATCTGATGAGTTATAAAAAAAATCACCCCCCTCACAGTTGT
AAACTTCTCACTGTAGTGCGTTCAGTGGCATCTGCAGTCATAACACTAGTGATTCTGGTCAACAAAATGGCCGCCTGCCCTTTGCACTTTTGATTGACACTCCTTTGAGCTAATAGCTAAAAAAAGAAGCGTCACCATCCAATGAGCTCTAAAAAACTTGAGATGGTCCCGCCCTTTCTCGGAACAGGTTAAGAATGGAC
TAAAGCCACATAAAGCAAAACAAAAACACAATGCATATGCCGAGTTCAACGGCTAATCAGCTGGAATTAGCTGAGGTGAAGTGTTGGCGACCAGAGAGACCTTGCTGTCACTCAAGTGGCCATGCCCTTGATTATGCAAATAATATAACTTAATATAAACGAAATGCATGAGTTATAAAAAATTCACCCCCTCAAAGTTC
TACACATGCATTTTAAGCATGTGATCACATTTGATGATGATTGATGATCCTAGCGAACAGTAAATACACGTGACTACCAGGACATGTTAATACGCGCAGCTGTCAATCAATTTGGTGGGCGGGGGACCGCACTCCTACGCCAAGTTGCGGTCGGTCTAAAAATCGCTCTAATTGGTTCACCGTTTTTATGTTGTTAAATT
TTTTTTTCAATTTAACAACCTAAAAACGGTGGTCCAATTGGAGCGGTTTTGAGACATAGGAGTGCGGTCCCCCCGCTCACCAATATTGATTGACAGGCACTCATTACCATATCATCAGTTTGTTGTTTCACATCCCACATTTTCAGCGTGTTAGTCATAGCGATGTCACCAAAGAAACATTCTTGCTCTATTTTTAGATG
TTCCTGATAGTAAAATAGGATCCAAATCTCTTCCAATTGGAGGCCGACCATAACGTTACGCAGGAGTGTGGTTTCTCCGCCCACCGAATTGATTGACAGCTTCGTATTTACATGTCTTCGTAGTAACGTAGAATTATATTAAAAAATACAGGACGTGCACAGAGCAACTGGGATTAAAAGATCTGTTCAGCTTTCTGTGA
CCTCCAAACTAGTCGCTGTGGTGCATTCAATAGAGTAGCGTCTCCAATCATAACACTAGTTCTCTGGCAAACAAAATGGCCGCCAGCCTGCAACTTTGATTGACACTCCTTCGAGCCAATAGCTGAAAGGAGAAGCGTCACCATCCAATGAACTCTCAAAAAAAAAATAATAATAATAAAAAAAATTTAGATGGTCCCAC
GTATTTGTGTTTTTTGTGCTCTGTTTCTCTGTGTTTTTTTTCCTCTCTCTCTCTCTCTCGCTCTGTTCTCCCGTATCTGCTCTCATGTATTCTCAGGTTCCGTTCATTGGTCCATTCAGCTGTCAGTCATTCCTCCCCGGTTACGTCACTCTTACGTCACATCCAATGAGCAAAGACCACCCGTGTTAAAAGCGCGCGCC
ATACATAATCAATAAGAACATTGTTAAAAAGGCCATTATAATCTTAAATGTGTTGACTGCTGATAGCAATTCTCTCTCCCTTTTACCGAGACTGAGTGAAAGGCAAGCAGCCAATCAGCATTCGCTAAGAAACTCGCAGCCAGCCAATCGGCTTCGCCGAGCTACGTGCAGCAAAACAACCCGCCCACTGCGCTCGGCAG
TTAACACATTTTATCAGTTTTTATACGATGAATATGCTGACATCAGCGGCAAATTGGCGAGAATCAACTGAGGTTAAGTGACTGCAACCAGCGAGACCTAGCTGTCACTCAAGTGGCCACACCCTTAATCATGCAAACTTAATATAAAGGAAACAGATGAGTTTAAAAAAAAAATCACCCCCTCAAAGTTGTCATCAAGG
CCTAGCAAACTGAACAGACCTTTTATTCCCGGTTGCTTTGTGCACGTCTGGTCTTGTTGATATGATTATACACGTGACTACAGGACATGTTAATACGCAGCTGTCAATCAATTCGTTGGGCAGGGGAACCACACTTCTACGTCAAGTTGCGGTCGGTCTCCAATTGGTCCACCGTTTTTGCATTGTAAATTAAAAAAAAA
TTTGTCATGGTAAAATAACACAGAAATCGAATAATAACACTTCAGTCTCCTGCCGAAGCTCAGATGCGCTGCTTTGAGAAACTGTCAATCACAGCTGTCAATCACGATGACACGCCCAGCATTAAATTACTTAATTTTTTTATTTGGGCTCAAGTCTCCTTCATTAACACAGAGGAGGCGGGCTTTATGACTTGTACTGC
AGAGCAAGGGTGTTCCTTTAGTGACACTGGTTTGACACACACGCTGAAAATGGCGGACGTGAAACGACAAACTGAGGATTAGGTGGCGCGTGCCTGTCAATCAATAATGGTGGGTGGGGGGACCGCACTCCTACGTCAAGTTGCAGTCTATCTAAAAACCGCTCCAATTGGTCAACCTTTTTTTGTTGTTAAATTGATAA
TTTTTTTATAACTCATCCGTTTCCTTTATTTTAAGTTATATTAAGTTTGCATAATTAAGGGCGTGGTCACTTGATTGACAGCTAGGTCTCGCTGGTCGCCGTCACGTCACCTCTGAACTCGGCATATTTATCGTATTTCTGTGTTGTTTTATATGGCTTTACACAGTCAACTGCCTTTTGGACTTGTTTCCCACAATTAT
ACCATTTAAACTACCTGACCTGTATGGTCTTTGTTTTACCCATAAACAAATCATACAGTAAATGAATAAAGGCAAGTTACTCACATAATTACCACCTGTCAATCACTTTTTTCTTGTGAATAGGCAGTGATCTGTGTCGTTATAATGGCGTCGGTAAAAAAAGGTGCACAACCAACAGGAACCAGCCAACAGTATCTGAG
CTCCCGCGGAACAGCAACAGGAATGCAGAGAGCTGTAATTGGGCCATTAAAATTATACCCGATAGGTCCCGAGTCCGACAGGTACATTTTGATTGACAGCTTTATAAAGCCAGAACCCGTTTACAGCCCGACATTATTCAAATGTGCTCATGCACACAGCTCTAATGCATTTTTTCAAGAATGAGTCATTTATATGTTTT
GTTAACAACATAAAAACGGTGGACCAATTGGAGCGGTTTTCAGATCGACCGCAACTTCATGTCGGAGTGCGGTCCTTCCGCCCACCAATATTGATTGACAGCTGCGCGCATTAACATGTCTCCGTATTAATGCATACTCATATTGACAAGACAGGACGAGCACAAAGCAACCGGGAATAAAAGGTCTGTTCAGTTTGCTA
CAAAAATAGCACAAGGGGGTTCTCTTGGTGGCATCGCTTTGACTCACACGCAGATAATGGCGGAAACGACAAACTCAGGATATGTTAATATGCGCAGCTGTCAATCAATTTGGTGGGCGGGGGGATCGCACACCTACGTAATGGTGCGATCAATTTGAAAACAGCTCCAATTGGTCGACCCTTTTTTTTGTAGTTAAATT
AAACACGGTGGACCAATTGGAGCAGTTTTCAGACTGACCGCAACTTTACGCAGGAGTGCGGTCCCCCCGCCCACCGAATTGATTGACAGCTGCGCGCATTAACATGTGCTGGTAGTCACGTGTATATGTCAACAAGACCAGACATACGCAAAGCAACCAGGAATAAAAGGTCTGTTCAGTTTGCTAGGATCAGCAATCAT
CTGATCATCTTCTAATGATCTGATCGGCCCATAAAACACTCAGCAGACTATCATGTCTTTCTGCCTCAATGATTGATGGTGCTGCAAGCTGTCACGCTCTGAAAGTAGGATGTTTCTTTCCGGACAGAGCGCCTGTGTGATATAATCTGCAGCCCATTGGTTCTTTTTTTTATTGACATTGGGCTGACCCAATCACAATC
AATCTAATTACCGGAACAATAAAGTTTATATAAAAAGGGGCGGGGTTTAGACCGGAAGTACCGTCTTAGTGGGCGGGGCTACAATCCATCAAACTTTTTGACAGATGGTGCATCATAAGACTCTCTCACACTGTAAAAAAAAAAAAGTTGAGTAAACTTAAAATAATTAGGCAACCTATCACACACAGCTTTTTGAGTT
GAACATTCCTCTTTAATATATTCTTTCGACTCTGATAGATCAGCTAAGATTATGAATGACGGAGTGTCTCAGAGAGAGTCTTATGGGGTACCACCTGTCAAAAATTTGATGGATTGTAGCCCCGCCTCTAAGGCGGGACTTCCGGTCTAAGCCCCGCCCCTTGTATATAAACTTTATAGTTCCGGTAATTAGATTCTTAT
CTATAAAGTTTATATAAAAGGGGCGGGGCTTAGACCGGAAGTCCCGCCTTAGGGGCAGGGCTACAATCCATCAAACTTTTTGACAGGTGGTACCCCATAAGACTCTCTTGTCTCTCCTGCCTGCTTCAGCAGCGTGTCCCGCTGGTTATAAACTAGGAGACGGAGAGAATGCGTTTAGTTTCGGCTCGATATATTTAAAT
TTGTATTATTTGTGGCGTAGATTGCGGCTCCTACTGCTGACAGTTTGTGGGTATCGCTTCTCGGCCTTTTGGCTAAGATCAAGTGTAGTATCTGTTCTTATCAGTTTAATATCTGATACGTGCCCTACCCGGGCACTATATATTAAATTGATTTTTGCAGCTGGGAGATGGGTTAGGGGCTTGCTCCACCCACTCCACGC
TTGTGCTCTGTTGCTCTGTATTTTTTCTCCTCTCTCTCTCGCTCTGTTCTTCCATATCTACTTTTATTATTCTCAGGCTCTGTTCATTGGTCCATTCAGCTGTCAGTCATTCCTTCCCGGTTACGTCACTCTTACGTCACATCCAATAAGCAAAGACCACCCGTCATAAAAGCGTGCGTCAGACCACTCGCTGGTCCCTT
TAAACAACATAAAAACGGTGGACCAATTGGAGCGGTTTTCAGACCGACCGCAACTTGACATAGGAGTGCGGCCCCTCCGCCCACCAAATTGATTGACAGCTTAGTCACATGTATAATTATACTTACAAGACCAGACGTGTATAAAGCAACCGAGAATAAAAGGTCTGTTCGGTTCGCTAGAATCATCAATAATCGTCAAA
CATAATGTGAAATCTATGTACAGTAAATAATCCCAAATAGATCCTACCTTTTCACCATTTCCACCCATTGCGCCAATACCTCCAGGAGGACCAGGAGCACCCTGTCAATCAAATAACAGCACTGCTGATTCGAAAATCCTTCATTTAGAGTTTCAACCTCATTTTTCAACAAGAAAGCAACTTGTTGTCTATGAATGTTT
GAACCAAAATAACCAAATCTTGGTTGTTTTGTGCACGTCCGGTCTTGTTGATATGATTATACGCATTACTATGGAGACATGTTAATATGGGGCTGTCAATCAATTCACTCCTATGTCAAGTTGCGGTGGGCCTCAATTTGAATGATGTTAACATAGGGCTTTGAATCCTATGTTAACATCATTAAATTTGAAAAAAAGAT
GGTCAACAGAAATACGAGATTTAGGGAGCAGTAAATCAGAGACCACACAGAGTGAAAGTGGGCGGGCTCAAGAAAATCCCACAGTGATTGATATGCACCTTGGCCATTCAGATGAGCCAGACTGTTTACCTTGGTGTCAGTACGAACGTTGTCAGTGGGATTTTCAGTGGCAGTCACTTCATCTGTGTATTCATAGAACC
TTAAACAAGTTTTTGCTACCAGCCATGGTGCTTAGACTGTTCTTCCCTAGGGAAGTAATGAATAATTAATGCCACAGATGTTAACGATGATTGACACCTACAGAGTTTTCTAGATTAAAAGCAGGCATTTAGATGAAACATTTAAAGAGGTTGATAAATGTGCAAGAGAATTCAATGAATTTTCAGATAACATCATAAAG
TCGCTGGAGTGCATTCAGTAGAGTAGCATTTTTCACACATAAACACTATTGATTTTTGGTCAACAAAATGGACGCTGACCTTTTGCACTTTTGATTGACACTTCTTTGAGCCAATAGCTGAAAGAAGAAGTGTCATCATCCTGGCATCTCCCAATATTTGAGATGGTCCCACCCTCTCTCCAAATTTATGAATGGACCAA
CATATAGCTAATATTACCCTTCATGACAACTATTATACCTCATCCATTTCCTTTATATTAGGTTTTATTAAGTCTGCATAATTAAGGGCGTGGTCACTTGAGTGACAGCTAGGTCTAGTTGGTCTCCGTCACTTCACCTCAACTGATTCCGGCTGATTAGCTGCTGAGCTCGCATATACATCGTATTTTTGTGTTCTTTT
AGCCCACCGTTTCAACAACCTGACCCGCATGGTCTTTGTTTTACCTATAAACTTATCATAAATAAATAAAGATAAGTTGCACACAAATGACCACCTGTCAATCACTTTTTCAGCGGGAGGTTGTTCTGTAAAAAAGGTGCACAACAAGTGTAGAAAGTGAAAGTGAAAGATTGAAGCTGTGTACTGTTGATGTCACACGT
GTAAAAAAAAGCCTGCAGTGCTTGCCAGGCCTTTTTGCTCTTCTTATTGGCCCACTGTTCTAGAACTGAACGCGAGTGCATTGTTTAATATCAGCTGTCAATCACTCAGTCATTGCCTTCTGCCTTCAGATGACAGGAGCTACAACCACAAAAAATGTGAGAGCTGAAGATGAGAAAATGAAAATAACACTTACAGATTT
ATGTCAACTTGCTGCAGTAAACAAAGCCAAGTCCGTAATGCTTGCTCCGCCTTTGCGCTCTTCTTATTGGCCCACCACTGCTCTAGCTGAAATACCAGCTGTCAATCACTCAGTCAACACCTTCTGGCTTGGCATGACAGAGTGCTACTTCTGCGAAAAATTGTAAAACACTGAAGATGAGAATGAAGATAACACTGACA
ATGAGATTTCTCTTCATGAAAGACTCTTGTATGTCAGATTATCCTGCTGCTGCTTCTCCAATAAGGTAGGTAATTAAATAAGAAGATGATTGACAGGGGACGTAAGTAAGCAACATTTAGTAACAATCTGTTAACACGGAAGTAGTATGTCCCAAAGCTTGCATACTCTTCTGTTCCAAACTTCCTTCACAAAAATACAT
AAAGCTCATTTATTACATACCTGCAGCAGATTGTGACAGAAGGCGTTTGGCGGGAGCTGGTGGTTATCGCGCGCGCGTGACAGGAGAGGATGTTCTGGCTGTCAGCGCGCTCGTGTGAAGGCAATTACGACAGCCAATCAGAGAACAGGAGAATCTGACCACAGCATCAGTAACTCACTGATCACAGGAAAGGATGCAGA
ATGCATTGAATGGATACCGGCTGCGTATATTACCATCAATGCACAAGTCATGAAAGCTCACCTGACTCTTGTGAATTGAAATGGCCCAGGCTAGTTTGAGTGGCAGCTGCTGTCGGCTCAGGTACAGCCCTCCTGGGGCTTTAAACATCCAGCGCTCTCTCTTCATTACCTCAACTGCCCCACAGAGAAACCGCACTCGG
CTCCCGCGGTACAGCAGCGGGAATCCAGAGAGCTGTAATCGGGCCATAAAAATAAGGCCCAATGGGGCCAGAGCCCAACAGGTACATTTTGATTGACAGCTTTTTAAACCCCGAACTCGTTTATTTTTTTCAAGAATGAGTCATTTATATGTTTTAACATAATTTATTCGTTAATACAAAAGTAGACTATAGGCCACTTG
CTGTTCTATTTTATCCCAAGCCATTCTATAGTTTAATGTGAAGTAGAGATAAGCAAGCATCAAGTGCTTAACTTAATGTTCACTTCAGCGCTTCCTGCCTGTCAATCATTCTTCATTCTTTCACAATTCAAACTGCGTGCAACATTTATGACAACACAAAAAACTTTCTCCAAGACTATTTGTTCCTGTTAACATACATA
CGAGAACGGGGGGTCAAAATCAGACGAGAGCTTTTCTTTTTCTGCGCGGCTTTCGTAAATCGTCGCTTGGGTTTAGGGAAGAAGGAGGAGTAGGGCGGCTGGGTCAGCCCTGTCAATCATTCAGTCATTCAGCCAGTTCGTCAGTTGGACAGAGACAGTCGCTCGACAGCGTCCTTCAGCGGCTATTTACACTGGACAGC
CTCTTGATCACATTTGATGATGATTGCTGATCCTAGCGAACTGAACAGACATTTTATTCCCGGTTGCTTTGTGCACGTCTGGTCATGCTACGCGGAGCTGTCAATCAATTCGGTGGGCGGGAGGACCGCACTCCTACTTCAAGTTGCTATCGGTCTGAAAACTGCTCCAATTGGTCCACCATTTATATGTTGTTAAATTG
ACATTTAAAAATAGAGCAAGGATGTTCCTTTAGTGATATAGATTTGACCCGCACTGAAAATGGAGGATGTGAATCAACAAACTAAGGATACAGTGACATCAATCAATGGGCCTGTCAATCAATTTTGGTGGGCGGGGGGACCGCACTCCTATGTCAAGTTGTGGTCGCTCTGAAAACCGCTGCAATTGGTCCACCGTTTT
ACAGAGAGCTGAACAGATCTTTTATTCCCGCTTGCTTTGCACACATCGTGTCTTGTTGATATGATTATACGCACTACTGCGGGGACATGTTAATACACAGCTGTCAATCAATTCGGTGGCCGGGGAAACTGCACTCCTATGTCACATTACAGTGGGGGTCAAAATAGGAGGGATTTGGATGCTATTTTAATGTCAGGAAA
GTCTCTGCAACACAGAAAGCATTTGTCCCGCCCTTACGTTTCACGCAACTAGACAAGGTCGACTGTGATTGGCCATTTTTCATGTCAATCAAATCACGCTTCAGAATCAATTCTTAAACTTCGGGAAATGATTTATAACAGCTTATGACACAATGCACTAAAATAAACACTCTAAGCACAGCGTTGTGATCGTACGCTTC
AACAAAACAAAAATACGATGTATATGCCAGGTTCAGCGGCTAATCTGCCAGATTTAGCTGAGGTAAAGTGACGCGACCAGCAAGACCTAGCTGTCACTCAAGTGGCCATGCCCTTAATTATGTAAACTTAAATAGCCTAATATAAAGGATGTTATAATAAAAATTCACCCCCGTCACAGTTGTCATGAAGGGTAATATTA
TTCAATTAAACAACAAAAAACGGTGGACCAATTGGAGCAGTTTTCAGACCGACTTTACGTAGGAGTGCGGTCCCCCCGCCCACCAATATTGATTGACAGCCTTGCGTCACGATCATATCCTCAGTTTCTTGTTGCACGTCTGCCATTTTTAGCGTGTGAGTCAAAGCGATAACGCTAAAGGAACACCCTTGCTCTATTTT
CTGATCCTAGCGAACAGAACAGACCTTTTATTCCTGGTTGCTTTGCGTATGTCTGCCTGGTCTTGTTGACATATACACGTGACTACCGGAACATGTTAAGGCGCGCAGCTGTCAATCAATTCGGTGGGCGGGGGGACCGCACTCCTACGTAAAGTTGCGGTCGGTTTGAAAACAGCTGTAATTGGTCCACCGTTTTTATG
TTTGCCATCTATTCAACAACATCCTCTCAAAATCCCACCTCACCGAGAGGATGGCAAACCTGTTGGTAGCAAACACAAACTTAGACAATGATTGACAGGCAGATAATGTTCCTGAGAAAGAAAAAATAAATAAAGCAGTCAAAATTTCCCCCCTCTGTCTCTATTCAGAGCCTAGAGCTCCCATAGAGACAAGTGTGATT
TAAATTTCCTGACGGTAAATTAGTACCCAAATGCCAGTGATAATGAGGCCCACCGCAACGTGACGTAGGAGTGTGGATTCCCCGCCCACCAAATTGATTGACAGGTGCCATATTTGTATACACATATCTACAGAACTTTTTTTTGCAAAAAGAAAACTGGGATCAAAATGTTTGTAGCAAATCTCTGTGATTTTTATAAG
TTCATTCTCTCATCTTCAGCGCTTCACATTTTAGCTGTTGTAGCTCCTGTCATCTGAAGGCAGAAGGCATTGACTGAGTGATTGACAGCTGATGTTAACCAATCCATTCATGTTCAGTTCTAGAGCAGTGGGCCAATATGAAGAGCACAAAGGCGGGGCAAGCATTGTGGGCTTTTTTTATTTCAGAAAGTTCACATAGC
ACATCTAATAATAGAGCAAGGGTGTTCCTTTAGTGATATCGCTTTGACTCACGCTGACAATAGCGGACATGAAACAACAAACTGAGGATGGTGATGCGCCTGTCAATCAATATTGGTAGGCGGTGAGTCGCAGTCGCTCTGAAAACCATTCCAATTGATCCACCGTTTTTATGTTGTTAAATTGAAAAAAAAAGCACTGA
ATTCTGCTGAAATAGCTGCAGATCTTCATTTTTGTAAACAGTTTGTTTTTAGCAGTAATTTAATGCTGGGCGTGTCATTGTGATTGACAGTTGTGATTGACAGTTTCTCAAAGCAGCGCGTCTGAGCTTCGGCAGAAGACTGAAGTGTTATTATTTGATTTCTGTGTTATTTTACCATGACAAAATGAGTTCAGCAGTAA
TGGTATAGCAGCGGGAATGCAGAGAGCTGTAATCGGGCCATAAAAATTATACTAGATGGTAAAGTTATACCCAGACCGACAGGTACATTTTGATTGACAGCTTTTTAAAGCCCGAACCTGTTTACAGCCTGACATTATACAAATGTGCTCATGTACACAGCTCTTTTGCATTTTTTTCAAGAATGAGTCGTTTATATGTT
AAACATATAAATGACTCATTCTTGAAAAAATGCATTAGAGCTGTGTACATGAGCACATTTTAATAATGTCGGGCTGTAAACGGGTTCGGGCTTTATAAAGCTGTCAATCAAAATGTACCTGTCGGACTCGGGACCTATCGTGCCTAATTTTTATGGCCCGATTACAGCTCTCTGCATTCCCGCTGCTTTACCGCGGGAGC
ATTTAATAACATAAAAACGGTGGACGAATTGGAGCGGTTTTCAGAACGACCGCAACTTGACATAGGAGTGTGGTCCGCCCGCCCACCAATATTGATTGACAGCTGCGTGTTAACATGTCTCTTTAATCATATCAAAATACAGGACATGTGCAAAGCAACTGGGAATAAAAGCTCTGTTCAGCTCTCTGTGATCATCAATC
CAAGTATTAGACTTAGGAAATGTCATGATATTGCAGCCCAAACCTTCACTGATCCACCCCCCATACTATACTCTGGGCATGCAACAAGCTTAGTTATGAGCCCTGTCAATCATCCACACATAATCCACATTTCTGTCGTATTTAATTTCCTACCTTACTGGAGAAGCAGCAGGTTAATCTCCCATTCACAAGTCTTTCAT
CACAGGGAGCTCAACAGATCTTTTAATCCCAGTTGCTTTGCGCACGTCCTGTCTTGTTGATAGGATTATACGTGTTACTACAGAGACATGTTAATAAGTGGCTGTCAATCAAATTGGCGGGCAGAAAAATTACACTTCTACATCACGTTACTGTGGGTCTCAAAATGGGAGGGATTAGGATCCTATTTTAACGCCAGGAA
TGACAAATATACACCTACGTTACACAGAGCCCAACATGGAAGTTTGTGATTGGGTCAGCCCAATGTCAATAAAGAAAAGAACCAATGGGCTGCAGATTATGTCACATGGGCCACTCTGTCCGGAAAAGAAACATCTTACTTTCAGAGTGTGACAGCTCACAGGAGCGTGACAGCTCGTCCCTTAGTGAGAAAAACATGAC
TGGCTTTCTGCTCCTGAGTGACTGCTGCTGTAGATCTCTGCAGAGCTTCCTGAAGCTCAGTCTGCATATTTGTCATGCTCCTTTTCAGCTCCTTCACCTGTCAATCAGGCAAAACAAAAGGTTCCAATATTCAGAACTTTGCTTTTAAGAATAAGAAGAATAATGCCAAGTCACGCATGGTTAAAATTACTTTATGGACG
AAATTTCCTGACATTAAAATAGGATCCAAATCCCTCCAATTTTGAGGACAACGTGATGTTGGAGTGCGATTTCCTCGGCCACAGAATTGATTGACAGCTGCGTATTTACATGTCTTCATAGTAACACCTATAATCATATCAACAAGACAGGACGTGCGCAAAAATCTGTTCAACTCTCTGTCATCATCAATCATCATCAA
CTGCTTTCATCGTAATATTACTAGCTTGCAATCACATGGGTCTCTGCTGACCTCTCTTTTCCACTAGACTGTCCAATGGACCTGTCAGTCACAGTCATTTGATTGACAGGTATAACAGGAGCACTCATATCATGCCAGATGCCATTTAAATCTTGATTTATTTTAGTTTAACCACCTGGGGAATTCAAAAAAATTGCCTT
AGCCACTGTATTGAGCTGTTGGCCAGAATGTATTGAACTGCAATGTCCGGCTACAGGAACGGAAATGGTATGCGTCTTCTGGGCGAGCCAGACCCAGCTGTCAATCAAACCAGCATCAAATCAGAACGCCAATTATACCTGGCCTTTTCAACAAGCAGACAGTTTCATATACACACAATGACTACGTTTACATGGACATC
CACCAATTTGCCTGTGATTTTAGGCATTTGTCGGCGAGTCAAAATCAGGGCTAAAATCATGCAGTCTGAACTCAGCATAAGGTGACATGTTGATTGACTGACAGGTGCATGATGCATGAGGCTAGCAAACAAGGCATTAGCTTTCTGTTCAGATGAACAAGGTTTCCATAATTATACTTTGTAGATAACAGATAATGCTT
TCTGACATTAAAATAGAATCCAAATTCTTCCCATTTAGTGACCTACTGCCACATGACATAGGAGTGCTGATTCCCCGCCATCGAATTGATTGACAGCCGCTTATTAACATGTCTCCGTCGTAACGCGTATAATCTTATCAACAAAACAGGATGTGCACAAAGCAACTAGAATTAAAAGATCTGTAGAGCTCTCTGTGATC
TGTTACGAATAAATTTTGTTAAACATATAAGTGACTTGCTCTTGAAAAAAAGGCAAAAGAGCTTTGTGCATGTGCACACTTAAATAATGTCAGGCTATAAACGTGTACGGGCTTTATAAAGCTGTCAATCAAAATGTACCTGTTGGGCTCTGGCTGAATTCTGTCGGGCTCAGGCCCCATCGGGCCTAATTTTTATGGCC
TGTTGTGCTGTGTTCAGTGGGCTGGACTAGTGATTTGCAGAGCCAGCAGATGAGCTCAATCCCTCAGGGGCGAGCAGCTGATTGGCTCTTCTCTCCTGTCACTCATCCAGAAGGAGCAGATGTGCCCGAGCCATTGTTACATAATATCACATACAGTAGCTACGAGGCTAGTTTCAACACAAAGCTCTGTCTGTTCTGCA
GACATCGACTGTTGGCGACAAAGTGGGCATGTTGAGCGATACAGCACAGTTGAGAATGCTTCAACTTTATTCAAATGAAGAGCGACTTTCTTGAGTGACAGGCAATAGGAGCACCAGTAAAGCTCATGTGATCTTCTCAGATCGCTTAGAGGCTGGTTGTATTTGTGCTGTATAGACCTACACAGACCTGCGTTTGAAGC
CAGTCCTTTTTTTCTTTTAAATTTCACAACATAACAATATAGATTGACCGCAACTTTACGTAGGAGTGCGGTCCCCCCGCCCACCAATATTGATTGACAGCTGCGCACATTAACATGTCTCCGTAGTAATGCATATACTCATATCGACAAGACAGGACGAGCGCAAAACAACCGGGAATAAAAGGTCTGTTCAATTTGCT
GTCCGGCAACACCACCAGTGAGTTCTCTTTCAAAACATCCTGTTTCACTATCCATCATTTTTCCTACACCTGTTCCGGATCTCATTTAAGTCGGAGATGATTGACAGCACACTCTATAATAATTCATGCTTGTGATGAAATATTCATTTTCAGAGTCTCTCATTAGCAGCACCCCAATGAGAGAAAATATTAGCGCATAC
TTTTCTTACCACAACTTTCTCCTTTGACTCTCCAACCTGTTGTTCCCACTTGTTGCCCAGACTTGTCAAATTACAAGGCTAATATCAGTAGCATCCAGGCTGTCAATCAAAGGGGTGATTTCTCCACAGTGACCAATGCCATGACTGGGATGAGCCCCTCGCCCTCTTTGTCCGCCCTGACCAGCCGAGTGGGATCCATC
TGCTTAGTTAAAATGATTAACCTACTTAAGCCATTACATTACACTTACGCTGAATATCTTGCAAATGACCAACATTCTTCACCCACTCAAAGCTGTCACTCTGGATGATAAACCCTTCAAAGGGCTTAGGGCAGTGTGTGAATCTTTCCAACATCACTCTATTATCAAAGTCCCTTTAAGACTATGTATTATATTATTTA
CTGTCAGTGTTATTTTCTTTCTCTAATTTTCAGCGCTTCACATTTTCGCGGTTATAGCTCCTGTCATCTGAAGGCAGGAGGCATTGACTGAGTGATTGACAGCTAATATTAACCAATCATTCACATTCAGTTCTAGAGCAGTGAGCCAATAAAAAGAGCACAAAGGCGGGGCAAGCATTGCAGGCTTTTTTACTTCAGCA
TTGTAGCCCACTGTTTCAACTTCCTGACCCATATGGTCTTTGTTTTACCCATAAACAAATCAGAAATAAATAAATTACACACAAATTACCACCTGTCAATCACTTTTTACGCATGAATAGGAAGTGATCTGTGTCGTTATAATGGCGTCGACAAACTTGGTTGGTAAAAAAGGTGCCCAACCTACAGTATCTGAGGTTTT
GTATGTAGCCTACCATTTCAACTACCTGACCCTCATGGTCTTTTTTTAACCATAACCAAATCATAAATCAATAAAGATAAGTTACACACAAATGACCACCTGTCAATCACTTTTACCACCTGACTCTGACATGAATAGGCAGAGTGATCTGTGTCATTTTAATGGCGTCGACAAACTTGGTTGGTAAACAAGGTGCACAA
AGTTGTTTTTTCTGTCTCTGCAACACAGAAAGCATTTGTCCCGCCCTTACGTTTCACGCAACTAGACAAGGTCGACTGTGATTGGCTACTTTTCATGTCAGTCAAATCACGCTTCAGAATCAATTCTTAAACTTTGGAAACTGATTTATAGCAGCTTATGACACAATGCACTAAAATAAACATTCTAAGCACAGCGTTGT
AGGAAGAAGACAATGCCCTCCCTTTCAAACGTTTTTTGATTTCCTGAACGTGGTTGTGTATTTACTTTTCCCCAGGCCAACATGCTAATGAGAGGCTGCCTGTCAATCATCAGAAGGCGGTCTTTATGCCATAATTGGCTAATCGTTAAAGAAAATTTGCATTAATTTTTTTTTTTGACCGCCTTTTGATGATTGACAGA
TTTTAAATTTCCTGATGTTTAAATAAGATCCAAATCCCTCCTATTTTGAGGCCGACCGCAAAGTGTTGTAGGAGTCCAGTTTGCCCCGTCCACTAAATTGATTGACAGACGCCAAGTTTCTATAATATGAATACACAGAACACATCCACAGAACAATTTATTAAGATAAAACAATTTGCTTCACTCTCTGTGATTTTTTA
AGGGTTTTTATTTAAACAGCACTAATGAAATTTACAGTGTCTGCAAAAGTCTCACTCTTCTAAGCTTGTACTAATTGTCAGGGCTGTTATCTGTCACTCACAGCAGCAGACTCTGGAATCCACATCCAAAATGGGCAGCTCCTCGACTAGATCCAAGAAAATTTCATTCAAAGATGAAATGGATGAAGGCTCTGTGAATG
AGCTGATCACAGAGAGTTTTAACATATTTTTTAATTTCAGAAAAAAATGCAAGAAATTTTCTGTGGACATGTGTATGTGTGTTATTATGGAGGCATGGCACCTGTCAATCAATTTGGTGGGGGGGGGAGAAGCACTCCTACGCACTCACATTACAGTGGGCCTCAAAATGACTAGGATTTGGATCCTATTTTAACATCAA
AGGGAAGTAAGCGGGTGGGCGGGTCAATCTGTAAAAATTGGTTGGGTTTAGGGAAAGAGGAAGATGGGCCGGTTGATTGGCCAATCGCCCAGTCAATCATTCAGTCATTCAGTTGGTCGACAGCGGCCTCTGCTGGGTTCACGCGAGAACAGCGCAGGCACAAACGGCACTCGCAAGAGACATTCGAGGTGCAAAAAAAG
CATTTCCTGACGTTAAAATAGGGTCCAAATTCCATTGATTTTGAGGCCCACTGCAACGTGGTGTAGGAGTGCTGTTTTCCCCACCCACTGAATTGATTGACAGGTGCCATGTCTCCATAATAACTTGTAAACACGTCCACAAAACATTTTTTGCAAAGAAACTGGGATTAAAACATGTTACAAATCTCTCATATGCTGCA
GAGTAATAACACTTCAGTCTTCTGCCGAAGCTCAGACGCCGCGCTTTGAGAAATCACAGCTGTCAATCACGATGACACGCCCAGCATTAAATTACTGCTAAAAACAAACTGTTTACAAAAATGAGGATCTGCACCTATTTCAGCACAATAATCAGTGCCTTAATCGACCAGAACCATCTTTCGGGACATTTTATTGCAAG
CCCACCGATTACTTATATTAACAGAAACAATTAGTCTTGGAGAAAGTTTTTTGTGCTGTCATGAACGCGGCGCACAGTTTGAATGAATGGAGAATGATTGACAGGTGCAGCTGCAGAAAGCGTTGAAGTAAACATGAACTTAAGCACTTGAATATTCATCTGTACTTCACATTAAACTATAGAATGGCTTCAAAATATTT
AAAAATCACATAGAGTTGGAACAAATATTTTAATCCCAGTTGATTTGCAAAAAAATGTTCTGTGGACATATGTATACATGATTTTATGGAGACATGGCACCTGTCAATCAAATCAGTGGGCATCACATTGCGATGGGCCTCAAAGTCCCTGGGATTTGATCCTGTTTTAATGTCAGGAAATTTTAAAAAGAGAGAGAGAC
GTTGTGCATCTTTTTTACCAAAGTTTGTCGATGCCATTATAACGGCACAGATCACTCTGCCTATTCATGCCAGAGCACCGCAGAAAAAGTGATTGACTGGTGGTAATTTGTGTGTAAATTTTTGTAGTTGAAACGGTAGGCTACAAGTAATTAATTCATTATGAATTAATTAATTATTCACAAAGAATTAATTCACCCCC
ATCTGTCAGTGTTATCTTTATTCTCATCTTCAGCACTTTACAATTTTTCGTGGTAGTAGCTCTCTCTGTCATCCCAAGCCAGAAGGCATTGACTAAGTGATTGACAGCTGATATTTCAGTGCTAAAGCAGTGGGCCAATAAGAAGGGCGCAAAGGCGGGGCAAGAATTACTTGGCTTTATTTACTGCAAGTTGACATGAC
TTTTATTCCCGGTTGCTTTGCGTATGTCTGTCTGGTCTTGTTGACATATACACGCGGCTACCGGAACATGTTAATGCGCGCAGCTGTCAATCAATTCGGTGGGCGGGGGGAATTGCACACCTACGTAATGGTGCGATCGATTTGAAAACAGCTCCAATTGGCCGACCCTTTTTTTTTGTAGTTAAACTGAAAAAAAGGAC
AGGAGGTTTGTGTTGGATTCTGTGCCGAGATTGCACTCAGCATGGAGTTAGTATCAGATAGCCAAGAGACTAATGAATGTACTTACGGCAGCACTGAGCTGTCAATCATCTGCTGTGTGATTGACAGGTGAAGAGCTGTTACAGTGATGTTAACACACCATAGAGGAGCACTGTCAGACTGACACAGCGAAGAGAGAGAG
ATTGAAGTAGTCTGGAGACATGACATCTTTGTGTAAAACTGTCTTTAATGCACACATTGTCGCATGTCTGTACATCCCTTCACTGTAAACTGGCCTGTCAATTATCTTACCACAGTAACCACCCTCCACTGTATTAGAGGAAAAGAAGCAGCACACTAATCTTCCAGTTGTGGGTCTTTTATGATAAGAAATATTCTCAT
AAAATCTGTCAGTGTTATTTTCATTCTCATCTTCAGCGCTTTACATTTTCGTGTTAGTAGCTCTTCCTGTCATCCCAAGCCAGAAGGCATTGACTGAGTGATTGACAGCTTAAAAATAACCAATTCATTCGTTCAGTTCTAGAGCAGTGGGCCAATAAGAAGAATGTGAAGGCGGGGCAAGCATTACAAACTTGGCTTTG
AAAACAAAACAAAAATACTATGAATTTGCAGAGTCCAGCGACTAATCAGCCTGAATCAGCTGAGGTAACAAGACAGCAAACAGCGAGACTTAGCTGTCACTCAAGTGTCCACACCCTTAATTATGCAGACTCAATATAAACGAAACGGATGAGTTATAAAAAAATTCACCCCCCTCACAGTTGTCTATTAGCTATATGAA
TCCCAATGATTATTTGATGTATTTGTTGAGGAGTTAATTCAAGCCTTTCTGTGATAAGTCACACAAAATGTCATTACAAAGGAGACATGTTATTATGCGGCTGTCAATCAATTTGGTGGGCGGGGAAAACACACTCAAACGTCATGTTACGGTGGGCCTTCAAATGGGAGGAATTTAGATCTTATTTAAATGTCATGAAA
AATTGTACAATTTTAGAAGAACTATATCTTTAATGTGTGTGTGCCACTCATAGTCCTCCATATACTGTTAGAGAAGTAGTATTTCCAGCTTTTCTGTGGACTGACAGTGATTGATGGCACCTCTGGATATTCAAGCTATCAAGGTGCTTGTGGACTAACCGTCTTGTCTTCAAGGATTTACAGGTTTTTTTTGCAGCACC
TCAGGTGCTCTTGATGGAAAGAGCAAGCGAATGCTTTTTAAATGCTGGGGACCAGCTCCTGATTGGTGCACTGAGTGGCATCATCATGATGATTGATGGCCTTATTGACCAATGGTCGCACACCAGGGACAGGACAGAATACACAACGGGGAAGAGAAGAGAAAGCAAAAACTGAAAACAAACACAAAATATACGTGGAA
AGCTCGCACCGGCTTTGTGTCCGGACGGGTCTTCGTCTCTCCCAACAGATCCTACATGCTTTTCATTTGACTGCTGATTATTCTCTGATTGACAGCTCAGACTGAAAGGGGGCGTCGTTCTGAGTCAACATCCCCCCAAAAGCAGCAGGGCGTAACGCTGCTTATCATCCACGCCGCAGTGTTTTCTCCACGCACAAGAG
CACATGGGTAGATGCACAAATGCAAACATCTACAGATTTTACACACACACATTTTTTTGCCACGCTGACAGAGAAGTGTGCTCACATCTGTTCCCTATGGCTGTCAATCATCGTGTCAGGACTCTGAAATGTCTCATCCATCCAGACCGCCTGCACCCATAGACTTCCTCCTGAGCAAGAGACGGCTGGTCAACTGTCTT
TTTTTTCTGTTGTTAAAATAGGATCCAAATCCCACTCATTTTGAGGCCCACTGCAACGTGACAGGATTTTCCCCGCCCACTGAATTGATTGACAGCCGCGTATTAACATGTCTCTGTAACAACACGTATAATCATATCAACAAGACAGGACATGGGCAAAGCAATTAGGATTTGATTTGTTCAGCTCTCTGTGATCATCA
ACCTGTTGCAATCGCAGGTCTGTTTAGGTCTACAGTGTGTGGAGAATACAACCAGCCTCTGAGCGAGCTGATCACTTGAGCTTTACTAGTGCTCTCATTAGCTGTCACTCAAGAAAGTTGCTCTTCATTTGCATAAAGTTGAAGGATTCTCAACTTTGTTTCATCACTGGACACATCCATTTGGTCACCATCAGTTGCTT
TAAAACAAAATAAAAATGCGATGTATATGCCGAGCTCAGCAGCTAATCAGCCGGAACTATCTGAGGTGATGAGACGGTGAGCAGCGAGACCTAGCTGTCACTCAAGTGGCCTTCATTAACAAACCAATATTTATGATGCATATTCTGAACCGTGGATTGCTGGGCGCACCAAACAGTTAGAGGAAAACAGGACAATGGTT
ACGGTGGACCAATTGGAGCGGTTTTCAGAGCGACCACAACTTGACGTAGGAGTGCGGTCCCCCCGCCCACCAATATTGATTGACAGGCGCGTTCAAATATCCCTAATTTGTTGTTTCATGTCCGCCATTTTCAGCCTGTGAGTCAAAGCGATGTCACTAAAGGAACACCCTTGCTCTATTTTTAGATGCAAAGCTCATTG
GAGGGTGTCTGTCAATCATCAGAAGCCAGTCAAAAAAAATATTGCAATGCAAAATCTTTCTAACGAGCAACCACTGATGGCATAAAGACTGCCTTCTGATGATTGACAGACACCCTCTCATTAGCATGTTGACCTGAGGAAAAGTAAATACGCAGCTACGTTCAAGATATGAATAAAAGTTTGAAAGAAGGGAAAAATAA
TTAATGATTATCACAGAGATTTTTTCATCCCAGCTGCTTTGCACACATCATGTCTTGTTGATATGATTATAAGCGTTACTACAGAGACATGTTAATATGCGGCTGTCAATCAAATTGATGGGCAGGGAAACCGCACTTCTACATCACATTGCAGTCTGCATCAAAATGGGAGGGATTTGGATCCTATTTTAACATCAGGA
CTTCAACATAAAAGAGTTTTGCAAGGTCTGTCACTGTAGGGATGATGTTACATTGTTATGACTTAAACAAACTGTGATTGGTTACTTTACATGTCAGTCAAAGAGCTTCAAGTCATTGAAAGCTGGAAAAGAATCTAGACTTTCTGCCGTGTTTCTGAAGGTTTGGCTTTGCAAGATAAACTACCCAGTAGTGCATTATT
TTGCTGTACAAATAACAGGCTGATTTCAGTTAGTCTGTCTGTTTTGTTTGTAGGTGAAACAGAGGCATAGAATATCTGTGTCATGATTGGCTGCATTGCCTGTCAATCAAACGACTGCGAAGGGTTAATTCCCATTAATAATTACTGGCTTATTATTCAAACATTGGCTGCTTGTTAATACTTTTAAAGTACAAATTCTG
TTCAATTTAACAACATAATAACAGTGGACCAATTGGAGCGGTTTTTAGACCGACCGCAACTTTACGTAGGAGAGCGGTCCCCCCGCCCACCAATATTGATTGACAGCCTTGCGTCAATCAATATCCTCATATTCCTCAGTTTCTTGTTGCACATCCGCCATTTTCAGCATGTGAGTCAAAGCGATATCACTATAGGAACA
GGTATCCACTGTTAATAACTCTGTGCCAAATGGCTGAGAGTTGTAACAGTCCCAACCTCCACCCCAGGACTAAAAATCAACCAGCCGTCAGTCAAACTAGGTGTGGTCAAAACTCACAGCTTTCCATCCCAATTGAAGCACTTCTATTACATAAGAATGAAAACACCCTTTAGTATCATCACCGCTTTGCGCTCCGTTTC
GTTGGTTGTGCACCTTTTTTACCAACCAAGTTTGTTGACGCTAATATAACAACACAGATTATGCTGCCTATTTATGCCACAGTCCTGTGGACAAAGTGATTGACAGGTGGTAATTTTTGTGTAACTTTATTTATTTATGATTTGGTTATGAGTAAAACAAAGACCATGCTGGGTCAGGTAGTTGAAACCGTAGGCTACAA
TGGCTTTAAAGTAATAAAAAAGCAGGATGAGAGTTGGACTTAATTTTTCAGGAATTGTCACTTGAACATTGTTGTTTCCCATTGGTTGATTTCATGTGATTGACAGGCTGTCGCAACCTTGCTTTAGTATCATCAAAATTTTACAAGGTGAGGGGCAAGTGTTGTATGCACAGATAATTTACAATTATCACTTGTTGGTA
TGGGAGACAGGCTGGGTGAGGACTCTGTGTCTGATGTCCACCATTATCAATAGTGGCGTTCTCATGTCTGTGTACTTTTGTTCTCTGACAGGTGATTAGCATTGTTTCACTTATCTTCACTTGATGACTGAACAATGGGGCCCTAAAATGGGGAAGATAGATGAAACATAGTTAGCACTACAGGGGGTTCTCCACTATCT
ACAGTTACTGAAAAATAACAGAAGGGTTTTAAAACCCCTCCTCTCTGAGTGCCGACTCTGCTCTAATTGGTCAGATGGCCCGGCCTCTTGTGATTGATTGACAGCTTACTACTCAATGAAGTCTAATACCCGTTACCATGTCTATAGTATACTGTATATTTCAGCTCTATGGGCCTCCTTAGTATTCGTAAACACAGTAA
GCTTTTCGAACCTGGAAATGATGAAATCCGGATTTGCTTTTAAGGCCATCCACATTTCGATGTAGCAGTGCAGTTATCACAACCCAAGAACATTGATTGGCAGGCATCTATTATCATGTCCAGCTACATCAAATAACCATTTAGAAACGTCTTACTTAAGTCTTAATTTTAGTATTTGTGACTTGGTCACTGCTTTATCA
CTGTCGGTTGAGTTTAGGGAAGGAGAAGGGTGGGTTAGTTGATTGGTAGAGCTGTAATCGGGTCATGAAAGTCCGACAAGTACATTTTGATTGACAGCTTTTTAAAAGCCCAAAGCCGTTTATAGCCCGACATTATTCAAATGTGCACATGCACACAGCTCTTTTGCCTTTTTTCATGAATGAGTTGTTTATATCTGTTT
ATTTCCCTGCATGAATACTCAGGAATGGCAGATTATCCTGCTGCTGCTTCTCCATTAAGGTAGGAAATTAAATATGAAAGAAATGTGGATGATTGACAGGACTCGTAAGTTAGCACCATAACGATCTGTTAACAAGGAAGTAGTATAAAGCTTAAAGCTTGCATACTCTTGCATACTCAAACGTGTATACTTTTCATTCA
TGACAGCGCAGCAGTCATAAATGACGCCCCATGTGGTTGAGTCATAAAGACAGTAAAAAACCTCAAATGATCCCTTTGAGGTTCGATGAGAAGAGCGCGTCAGCTCTGTCAATCAAACAGACTATTGCTGTCGTTTGAACACTATAAGTGCATTTACAAAATCTGCATCTCTTTTCTGTGGTGTTTTATTCAGAGGACTG
GACTGTAAACATAACAAAAATACAATGTATATGCCGAGCTCAGCTGCTAATTGGTCGTAATCAGCTGTGTTGACGAGACAGTGAGCTGCGAGACCTAGCTGTCACTCAAATGGCCACGCCCTTAATTATGTAAACCTAATATAACTTGATAAAAACAAAACGGATGAGATCTAAAAAAATTCACCCACCTCCCAGTTGTC
TTGGCTGTGTAAAGCCATATAAAGCATTACAAAAATACGATGTATATGCTGAGTTCAGCGGCTTATCAGCTGAGGTGACGTGACTGCGACCAGTGAGACCTAGCTGTCAATCAAGAGGCCATGTCCTTAATTATGCACACTTAATAGACTTTTTTTACATTTCCGGGTTTCTCAGTAGCGGAAGTCGTCATAGTTGGGAA
TCACTGATTTTTTAACTAATATTAACAAATATTCTTGGAGAAAGTTTTATGTATTGTCATGAACGCGACACAAAGTTTGAATTGTGAATGAATGGAGAATGATTGACAGGCGGAGTGGAGGAAAGTGTTAAAGTGAACATGAATTTAACCATTTAAAGATTCATCTGTGCTTCACATCAAACTATAGAAGGGCTTCAGAA
TTTTTAAATTTCCTGATGTGATAATAGGATACAAATTTCTCCCATTTTGTGGCTGACCGCAACTTGACGTAGGAGTACGGTTTCCCCGCCCACCGAATTGTTTGACAGCCGCATATTAACATGTCTCAGTAGTAACACAAATAATCATATTAACAAGACATGACGTGCACAAAGCAACTGGTACTAAAAGATCTGTTCAG
ACTTTACAAGGGGAAATACCTTCACGCAGAGGAGTGATCTGCTCTCAGGCTACAGGTAGGAGAGACTGCTGTACAAGGACTGGATGGGCCACCTGTCAGTGTTCGCTGACAGGCGGGGGAGGGGCCGACGGCATCACCTGCAGCTCGTTGAGAAGAGTAGGGCCGGTACAGTATGGACAAATGACAGTCTGTAAAAATGT
AGAACTACAGGTGATTATCCATGCATCTCTCCTGTGGTTGTGAGAGTTCTCATTAGCACAATGAACAAAGCTCAAACTCTGCCGGGCTGCGCTCATTTGTTACACTTTGAGTGGCAGGTTTTGTATGGCTGTTCTCCCGGCCATCTGCCTACACAAGGAGCCGTTTTGGTTGGACAGAGCTCAGACACTAAGGGTGAGAG
GTTTCCGGATGTTAAAATAGGATCCAAATCTCTTTCATTTTGAGGCTCACCGCAATGTGATGTAGAAGTGCGGTTTCCCCACCCACCGAATTGATTGACAGGCGCATATTAACATGTCTCCGTAGTAACATTTATAATCATATCAACAAGACAGGACGTGCGCAAAGCAACTGGAATTAAAAGATCTTTTTAGCTCGTAA
AAAACACAATATATATGCCGAGCTCAGCAGCTAATCAACGTGAATCAGCTGAGGTGACGCAACGACGATCAGCAAAATGTAGCCATCACTCAAATGGCCACGCCCTTAATTATGCAGACTTAATAAACATAAATGAAATGCATGAGTTATAAAAAAATTCACCCTCCTCACAGTTGTCATGAAGGGTAATATTAGCTATA
TATGTGTGGGGCTTAATATGTATTCTGTATGAATGTGACTAAGAAAAGTTTTGCATGTTTATAGGTTATAGCATTAATACTGCATTTTTTGACTGACAGCATTTGTTCAGGACCACGGACAGCGACACACTCTTCTCTTTCCACCACTCGCTCTTAAATTACTTTATTCCCTTCTTTCCAGAAGGTTTTATATACAAACA
CCCCAGATCTTTTAATACTGGTTGCTCTGCGCACGTCCTGTCTTGTTGTCCTGTTGATATGATCATATGCGTTACTACGAAGGCATGTTAATACATGGCTGTCAATCAATTCGGTGGGCAGGGAAACGTCCTATGTCATGTTGCGGTCAGCCTCAAAATGGGAGGGATTTGGATCCTATTTTAACTTCAGGAAATTTTAA
TCCTTAATTCCTGACATTAAAATAGGATCTGAGTGATTTTGGGGCCACGGCAATGTGACGTAAGAGTGTGATTTTACCCACCCACCAAATTGATTGACAGGCATTAGCATGTCTCCGTAGTAATGCATATAAACATGTCCACAGAACAGGATTTGCAAAGAAACAGGGAGTAAAAGATCTGTTCCAACTCTCTGTGATCA
TAAACTTATGAAATTGAAATAGATGTTTGAATCACAGTTTATTTGCAAAACCTATTTTCTGTGGATATGTGTGTACAGGTTATTATAGAAACATGGTGACTGTCAATCAATTCGGTGGGCGGGGAAAACTGCACTCCTACATCATGTTGCGGTGAGCCTCAAAATCACTCGGATTTGCGACCTATTTTAACATCAGTGAT
TTTCTAAAACAAAATCTGTCAGTGTTATTTTCATTTTCGCATCTTCAGTGCTTCACATTTCCGCAGTTGTAGCTCTGTCATCTGAAGGCAGAAGGTATGATTGAAAGCTGGTATTAACCAATCATTCGCGTTAAGTTCTAGAGCAGTGAGCCAATAAGAAGAGCACAAAGGCGGGGCAAGCATTTCGGGCTTATATTTTA
GGAAAAGTATATACTTTAGAGTGTGTAAGAGAGTATGCAGGCTTTGGGACACACTACTTCCTCATCAGCAGATCTTTATGTTGCTAGTTACAGTACATCCCCTGTCAATCATTGACACATCATCCACATTTCTTTCATATTTAATTTCCTACCTTATTGGAGAAGCAGCAGCAGGATAATCCACCATTTACTTTCTTGCA
GACTGTGTGAATATAACCCGTTTCTAATGGTGAAAAATAACTTTAATTTTTCTAATCACACTTCAAAAAGTTCTACACAAATACTTTGATTGACATTCTCCCTTTGTACATGAAGTGGAAAGCCCCGCCTATTAATGATGATGTCTCCCTCATTAGCGTAAGAAGTTAGTCCTGTTTTTGAATCTGCCACTATGCTGACA
ACCACAGCCTGAAAAAAAAACACACTGGTAAAAATCCTGTCAATTAAAAACAGCAAACTGAAGCTACAATCGGCCCTTCACAGACAGTTTGATTGACAGGTGATCTGACCAATCATAACAGCGTTATTCTGTGGCCCGTTTAACCTGACATACAAAACAGTCAACACTAATCAGACGCAGTAGAGTAACATCAGCAATTA
GTGCACAATTTTTAAAGTGAGCACTCTATTAAACAGTCATTTGCATTACACATTTGCTGTTCATTTGTGTCACCAGGTACATGGGGATTGGCCTGTCAGCTCAAGGTGTCAACATGAACAGACTTCCAGGTAAAAATGGTTTTCAGGCACTAAGGAGTCACTGAACTTTTACTGCTAGTAACATATTAGCTATGTCATGT
GTGAAGGAAAAGTATATACTTTTGACTTTGTAACAAGAGTACGCAAGCTTTGGGACACACTACTTCCTTGTTAACAGATCGTTGTGTTGCTTAGCTACATCCTCTGTCAATCATCTCGACACATCATCCACATTTCTTTTATATTTAATTACCTACATTATTGGAGTAGCAGCAGCAGCAGCAGGATAATCTGCCATTCG
CATTTGTGTCTTTGTATAGTTTGTATAGTCTCGGTGTACAAGTGCCGAGATTGTTCACTGAGACTGATGCAAGAAACTGAGAATTTGATCGTGACGCAAGGCTGTCAATCAATATTGGTGGGCGGGGGGACCACTCTAAAAACCGATCCAATTGGTCCACCGTTTTTATGTTGTTAAATTGAAAAAAAAAATAAAGGACT
TGTGAAGGAAAAGTCTATACTTTTGAGTGTGAAACAGAACAGTATGCAAGCTTTGGGACATACTACTTCCTTGTTAACAGATCGTTGTGTTGCTTGGTTACAAGCCCTGTCAATCATCCACACATCATCTACATTTCTGTCATATTTAATTTCTTATATTAATATAATATTGGAGCAGCAGCAGCAGGAGCAGCAGCAGG
AACTGTGAGAGGGGTGAATTTTTTTATAACTCATCAGTTTTCTTTATATTAGGTAATATTAAGTTTGCATAATTAAGGGCGTGGCCACTTGATTGACAGCTATGTCTCGCTGGTCGCGTCACTTCACCTCAGCTGACTCTGGCAGATTAGCGACTGATTTCGGCATATTCATCCTATTTTGGTTTTGTTTAATGTGGCTT
TTCTTTCAACCCAAAATAGATGCAGTGTGAAGTGTTTTTGCCTCGCACGCTAAAAATGGCGTACGTGAAACGACAAACTGAGGATTAGGTGATGCGTGCCTGTCAATCAAAATCGGTGGGTGGGGGGACCGCACTCCTACGTCAAGTTGCAGTCGATCTAAAAACCGCGCCAATTGGTCCACCATTTTTATGTTGTTAAA
AAAAATGCAACATTCTCCAAACAAGAGAGATGAAAACATTATTTAACTATCCTGCAGTCAACTTTGTGCATTGCTTTCCCCGTTACATGACCCCAAAGCTGTCAATCACTTTGAGAAAATAAAATGTATAATCACAACCCATTCCTGCATATAATAATCCTCAATTCCAACCTTCTCCACACAGCTCACATCCTAAGACT
ATTTCTCTGCATGAAAGACTCGTGAATGGGAGATTGTCCTGCTACTGCTTCTCCAATAAGGTAGGAAATTAAATATTAGAGAAATGTGGATGATTGACAGGGCTCATAACTAAGCAACACAACAATCTGTTAATGAAGAAGTAGTATGTCCCAAAGCTTGCATACTCTTCTGTTACACACTCAAAAGTATATATATTTTT
TCACAGAGAGCCGAACAGATCCTTTAATTCCAGTTGCTTTGTGCACATCCTGTCTTGTTGGTATGATTATACGGGTTACTATAGAGACATGTTAATACGCAGCTGTCAATCAATTTGGTGGACAGGGAAACTGCACTCCTACATCACGTTGCGATGGACTTCAAAATGGGAGGGATTTGGATCCTAATTTAATGTCACTT
AGCCGAACAGATCGTTTTGCACACCGAACAGATTGTTTTGCACACATCCTGTCTTGTTGATATGATTAAATGCGTTACTTTGGAGACATGTTAATACGAGGCTGTCAATCAAATTGTGATTGGGGAAATCGCACTTCTACATCACGTTGCGGTGGGCCTCAAAATAGGAGGGATTTGGATCCTATTTTAACACCAGGAAA
CACAGAGAGCTGAACAAATATTTTAATCCCAGTTGCTTTGCGTACACCCTGTCCTGTTGATATAATATATGTGTTACTACAGAAACACGTTAATACGCAGCTGTCAATCAATTTGGTGGGCGGGGAAACTGCACTTTTATGTCACATTGCGGTCTGCCTCAAAAAGGGAGGGATTTGGATCTTATTGTAGCTTATTGTGT
ATTCTGTGTTAAGTTGAGAAGTCGCAGGTTATTTCTCACTTCCCTTCTTAAGCTGACAGGGTCACATTCCTGCTCTGAGTTACTCCGGGAGAGCTGTGCTGCTGTCAGTCAAAGGCTTCAGGCTTCACCCAGAGATGCTCCTCCTACTGTTGTAGGATAGTATATTTGGAGAAGTGAACTTTTGCTGAAATATATCATTT
TGATCACAGAGAGCTCAAAAGATCTTTTAATCCAGGTGTTTTGCGCACGTCCTATCTTGTTATGATTATACGCATTACTCTGAGACATGTTAATATGCGGCTGTCAATCAATTTGGTGGATGGGGAAACAGCACTCCTATGTCACGATGTGGTAGGCCTCAAAATGAGAAGGATTTGCATCCTATTTTAATGTTTTTTTT
GTTAGATTGTCACAACATCAGGTGTCTGAATTATGTATACAAGCCCTGTTGGTTCCATTCAAAAAGCTTTTAATCATTTGATATCCTCTTTGATTGACAGCCGTCAGCGTGCGAGCAGTGCACCTGTTACAGTGATGGCATTGCCCACTGTCAGGTGGCAGACTGTGCTCCTCCGCCATGTGTTGATCCAGTCTATCAGA
CACATATAAAAAAAAATACAATATATATGCCGAGCTCAGCAGCTAATCAGCCGGAATCAGCTAAGGTGACATGATGATGACCAATAAGACCTAGCTGTCACTCAAGAAGACACACCCTTAATTATGCAGACTTAAAATAACTTAATAAAAATTAAACGGATGAGTTTAAAAAAAATTACCCCCTCACAGTTGTAATGATG
ATTTCTTGTGTGTGTGAAGCACACTTGGCAATAAAACTGATTCTGATACATGATGCACTGTAGAAGTGTGGTTTGCCCCTCCCACGGAATTGATTGACAGGCACAATGTTTCTATAATAACATGTATACAGATGTCCACAGAACATTTTTTTCCAACTCTGTGATTTTTAAGTTTTTAAAGTTTACATTTTTTTAAAAAC
GCCAACTTGCTGCCAAGTCTGTAATGCTTGCCCCGCCGTCGCGCTCTTTTTATTGGCCCACTGCTCAAGAACTGAACGCGAATGGATTGTTTAATATCAGCTGTCAATCACTCAGTCAATGCCTTCTGGCTTGGGATGACAGGGAGAGCTGCTACCGCGAAAAATTGTAAAGTGCTGAAGATGAGAATGAAAATAACACT
ATTAAAATGTGACTGATTGAATAATAACCTGCATGATGAATGAACTGTGACAGTCATTGGAGACTGGTCTGGGGTCATTGTCATAACACCTTGCATATGATTGGCAGGCTACCAGAGGAGACTTCTTTCAAAACCAGCTTCTCCACTGCTACCATCCACTGAGGCTATATGTGAGAGTGAGGCTTCCAAATGTGCCCCCA
GTGAAGAAAAAATATATACTTTTGAGTGTAACAGAAGAGTATGCAAGCTTTGGGACATCCTACTTTCTCGTTAACGGATTATTGTGTTGCTTAGTTATGAGCCCTGTCAATCATTCACACATCATCAACATTTCTTGCATATTTAATTTCCTACCTTATTGAAGAAGAAGCAGCAGGATAATCTGCCATACGTCAGTCTT
AGTGTGCTTTTTATTCTTTCATCTTCAGCACTCACATTTTCGCGGCTGTAGCTCCCGTCACCTGAAGGCAGAAAGCGTTGACTGATGATTGACAGCTGATATTAACCAATCCGTTTGCATTCAGTTCCAGAGCAGTGCGACAATGAGAAGAGCTTGGAGACAGGGCAAGCATTGCAGGATTTGTTTACTTTAGAAAGTGT
ACAAGTCCACTGGTTTCATAACTGAGCTCAACAGTTGAGAAAAGGTGGAGTTTAGCAGCTGTTGAACACGTGTGCTTGCATTACAGAGAAATTAGGGCTCCAGCAACTGTCAATCATAGCAGTTACTATGGTTACTACTAATGTTTGGGGAAGCACATTTATTTCAAACTGATCAAAACTGACTGATACTACCACCAAAG
TTGGTTTTATCAGGACAGATCTTATTTCTCATGCAAAAGAAAAAAATAAATAAATCACATCAAGTCAAGTCAAAAATATGAAAGTCACAGGCAATGATTGACAGGCTTACAGCATGGATCACAGAGATTAAACGGGTCAGTTTTGAACACAGCATCCACTCTCTACTCGTCCTTTCCAGAGAAATCACTACAAACTCCCA
TAATTTCCTGATGTTAAAATAGGATCAAATCCCTCCCATTTTGAGGCCGACCGCAGTGTGACCACACTACTGGTTTCCCGGCCCACTAAATTGATTGACAGCCGCATATTAACATGTCTCCATAGTAACGTGTATAATCATATCAATAAGACAGGACATGCGCAGGACAACTGGGATTAAAAGATCTTTTCAGCTCTCTG
TGGGTGAACATCTATTACAGGCAGCTAGTTTGTACTGTATGAGTCTCTGCACTGACCGCTGTCCATGGTGCTGAAAACTACATGCATGCCTGCCACTCACTCCGAGGTGCAAAAGACATAAGGAGTGGACAGTTGTATAAGTCACTGCCAGCCAATCAGACATGTAGTGTGAACTGTCTGTACATGTCATGGAATAAGTC
AGCTTCCCCGCTCGCATCCCTTTTAAACTTTGAGCTCCTGTGCTGATTGGTTGTGAAGGTGATGACGTCACAAGGTGTAATTGAGATTGACGTCTTCGCAGACGAATGGGATACTGGAATGGGTGAACCTGAGAACTGACAGAGAGAGGAGGAGGGAGCAAGCAAGCGAGCGAGAGAGGGAGAGAAAGAGAGCGCACACA
GTTGGGTTTAGGGAAGCAAGCAGGTGGGCGGGTTAATCTGTAAAATTGGTTGGGTTTAAAGAAGTAGTAGGGTGGGTCAGTCGATTGGCCAGTCGCCCAGTCAATCATTCTGTCAATAAGTCAGTTGACTGCAGCCTCTGGTGGGTTTACGACTGAACAGCACTCATGAGAGACATCTGTGATGCGAAAAAGTGTGCACA
TTTTTCTGTCTCTGCAACACAGAAAGCATTTGTCCCGCCCTTACGTTTCACGCAACTAGACAAGGTCGACTGTGATTGGCTACTTTTCATGTCAGTCAAATCACGCTTCAGAATCAATTCTTTAACTTCGGAAACTGATTTATAGCAGCTTATGACACAATGCACTAAAATAAACACTCTAAACACAGCGCTGTGATCCT
ACCGTTTAAACTACCAGACCTGCATGGTCTTTGTTTTACCGATAAACAAATCATACAGTAAATGAACAAAGGCAAGATACACACATAATTACCACCTGTCAATCACTTTTTCTGCGAGACTCATGAATAGGCAGTGATCTGTGTCGTTATAATGGCGTCGGTAAAAAAGACGCACAACCAACAGGAACCAGCCAACAGTA
ACAAAACAAAAATACGATGTATCAGCTGAGTTCAGCTAATCAGCGGCTAATCAGCCGGAATCAGCTGAGGTAAAGTGATGGCAACCAGCGATACCTAGCTGTCACTCAAGTGGCCACACCTTTTTTTTCTGCTGTAAAGTTGGCCATCTTAACAATGGGGTCAATAGAAATCTGCTCTATATGGAGCCAGGACTAGTGGA
CCACATAAAAACAAAACAAAAATTCGATGTATTTGCAAAGTTCAGTGGCTAATCAGTCGGAATCAGCCAAGGTGACGAGACAGCGAGCAGCAAGACCTAGCTGTCACTCAAGTGACCACGCCCTTAATTATGCAGACTTAATAAAAACTCAAAATTCACCTCCCTCACAGTTGTCATGAAGGGTAATATTAATCATATAC
TAGTGTTACAAAAATAATGCTATATTGATGTGCGTATCCGCAGCTGTATCCTATCTAGACTTTACCTTTCGAGACCTAGCGAATCTGGGTTTGATTGACAGGGTCGGGAAAACCCTCCATTTCATGTAGCAAGTGTACTGCAAAGTGCAAACTTCAAATCCTGACTTGCACAAATGCTCAGAAATTGTCACTTGATGTAT
AGACACCAAACGCAGCGCTCATGAATAGCTTAAAACAATTTAAAACAGATTAGTCCACTGCTCTAGCACTGAATGCGAATGGATTGGTTAATATCAGCTGTCAATCACTCAGTCGATGCCTTTCTTTAGATGACAGAGAGAGCTACAACCGCTAACATGTAAAGCACTGAAGATGAGAGAATGAAGTTGAAGTTTTAAAT
CTTTTAGTATCGCGCACAGGTGATGTGATGTGCACAAGTGTTTAGGTCCCAGTACAAAACACCCAGTAAAATAGCCCCTCCCCTGTCATTTGATTGACAGGTTTCAGTGAAGGCATTGGAAATTCAAATGCAAAAGGATTTGCAATTGCATTAGAGTGTTAGTAGGTTATATGCACAACATGAAGAAAAAGAAAAAGCAA
TTGGAAGCTGTTTGGACAGAACTGTAAGTATAGTATATTTTTTCAGCAAATTTCATAATGGTTAAATAGGATCCAAATCCCTCCCATTTTGAGGTCCATTGATTGACAGCTGCGTATTACCATCGCTCTGTATTAACATGTATAATCATATCCACAAGACAGGATGTGTGCTACTGGTATCATGGATATTAACATGTATA
CTAGTCTCGCTAAAACACATCTAGACTGGCGGCTGAAGGTCTGGGAGCTTTGGTCACTTCAAATGGTCAAGGACCACCCACTATGTTTTTGACTGACAGTTTATCCAACCAATCAGGTTTCGTTTTGTGCCATGCCATGTTTGTGGTTGTGGAAAGTGCCAAAAATAACAACCTGTCATTCAACTACGCATAATTCGTTC
AATCTCTCGGTTTCACACTTGTATATATTTTAATGACACAAATCACTTTGCCTATTTTTGCCAGAGCCCTGCGGAAAAAAGTGATTGACAGCTGATAATTTGTGTGTAACTTCTTTATTTATTTATGATTTGGTTATGGCTAAAACAAAGACCATGCGGGTCAGGTAGTTGAAACGGTAGGCTAAAAATAGTTAATTCGT
AAGCCCATCCATGTTCTGCAGAATTCAAGGATATATAAGCTGCTTTGAATTCTTATGAGGCGATACCTGCACCTCTTTATGAATGATTGACAGTTACCTGATCCAATCAGAAGACTGAACTGCCAGCTGGCACATGGTGAGACGATGTCTGCTTGGGACAAGGCCCTATAAATGCAGAAATATAAGCCAAAACAAGGAAA
TAAAACAAATTCTGTCAGTGTTATCTTCATCTTCATCTTTTTTTCGTGGTAGCAGCTCTCTCTGTCATCCCAAGCCAGAAGGCACTGAGTGATTGACAGCTGATATTAACCAATCATTTGTGTTCAGTGCTAGAGCAGTGGTGGGCCAATAAAAAGAGCGCGAAGGCGGGGCAAGCGTTACTGACTTGGATTTGTTTACT
GACGTCTTCACAGACGAATGGGATACTGGAATGGGCGAACCTGAGAACTGACAGAGAGAGGAGGAGGGAGCAAGCGAGCGAGCAAGAGAGGGAGAGAAAAAGAGCGCACACACACAAGCAAAACAAACAGGCATATACATATGACTGTAACACTGAGACTTATTTATATGTGTCTTGTCTTTTGCCATATTGTCTTTCTA
CAGAGCGCACACCACACACTGGTCTGTCAGGGCTTTAAATCCTTGCGGCTTGTCCTGGGATTGGTGGAACCGGAGAGCGTCATAATGATGATGGACAGAATAATAAACCAATAAGAAACCTAAGGGTTGAGCAAACGGAGAGGAGGGTGAAAAAAAAGACAGAAAGAAAACATAAATCATAACAGTGGGTAAAATGACAT
AAAGCCACATAAAGCAACACATAAATACGATGAATATGCCGAGTTCAGTGGCTAATCTGCCGGAATCAGCTGAGACAGCAACAGGCGAGACCTAGCTGTCACTCAAGTGGCCACACCCTTAATTATGCAAACTTAATATAGCCTAATATAAATGAAACAGATGAGTTATAAAAAACTTACAGAAAGAATAAAACCACAAT
TATATACTTATATTAACAGGAACAAATAGTCTTGGAGAAAGTTTGTGTTGTCATGACCACGACACACAGCTTGAATTGTGAATGAAGGGAGAATGATTGACAGGCGCAGCGGCGGGAAGCGCTGAAGTGAACATAAATTTAAGCACTTAAATATTCATCAGTATTTCACATTAAACTATAAAATGGCATCAGAACAGAAC
TGTGAATGGCAGATTATCCTACTGTTGCTTCTCCAGTAAGACAGGAAATTAAATATGGCAGAAATATGGTGAATGATGTGTGGATGATTGGCAGGGCTCATAACGAAGCAACACATTGATCCATTAAAGTGGAAGTAGTGTGTTCCAAAGCTTCTATACTCTTGTTACACAATCAAAAGTATATATTTTATCTTCACAAA
CTAGCGAACTGAACAGACCTTTTATTCCTGGTTGCTTTGCGCACGTCCTGTCTTGTTGATATGATTATGCACGTGACTACCGCGACATGTCAATACGCAGCTGTCAATCAATTCGGTGGGCGAGGGGACCACACTCCTACGTCAAGTAGGAGTGTGGTCTGAAAACCGCTTCAATTGGTCCACCGTTTTTATGTTCTTAA
TAATTTCCTGATGTTAAAATAGGATCCAAACACCTTCCATTTTGAGGCCGACGCAACATGACGTAGAAGAGCGATTTCCCCGCCCACTGAATTGATTGACAGCCGTGTATTAACATGTTTCCATAGTAACGCGTATAATCATATCAGCAAAACATGACGTGCACAAAGCAACCAGGATTAAAAGATCTGTTGAGCTCTCT
ATGCATTTAAAATTATTTTAATGTAATATATATTAGCAGATAATCATTTCTGATTGCTTAGAAACAGCCGATGATCAATGAGGATTACATCCTGTCAATCAAAAGAGGGTAATAAGGCACTATATTCATGTGTGTGTAAAAGCGGTGTCTCTTGTGTAAAATAACTCCGAATTGGGCAACATTGGTAACAACAGCTGTTT
CAATACTCTGACTAAGAGCCTACCATGTAAACCACAATTTTTTATTAATTTAATCTAACTGTCATCTAACAGTGGAATGCCTTGAGTGATTGACAGCTAATATGAACCAATACAGTGGCAGGGAAGAGTGATTCAGCATGTTTTTAGAGAAAAAAAAAAAAAAATTTGAAACAGGTCGCACTACCCCCAATTATTTGCAG
CAAATGAGAAAAAACAAGAGTAATGTCCTGTGCTACTGTGGGAGAGATTGCCACTGATGGGCAGGGATTTCCCCCTTTGATGACACATACAAAAGCACAGTGTCAATCAAAGTGTGTCTGCAGACTGTTTTTATTTAGTGTGGCTATGAAAAACTAAATTAATCATTCTTTACTATTAGAAGCTGGTTATATTCGCAGAC
AAGTGTTATGTTATCTTCATTCTCATCTTCAGCGCTTTACAATTTTTCGCGGTAGTAGCTCTCTGTCATCCGAAGCCAGAAGGCGCTGAGTGATTGACAGCTGATATTAACCAATCATTCGCGTTCGGTGCTAGAGCAGTGGTGGGCCAATAAGAAGAGCGCGAAGGCGGGGCGAGCATTACGGACTTGGATTTGTTTAC
GAGAGCTGAACACATCTTTTTTTTTCCCGGTGTCTTTGCCCGTATCCTTTTGTTGATATGAATATACACGTTACTACGGAGACATGTTAATACGCAGCTGTAAATCAATCTGGTGGGCGGGAAAACCGCCCTCCTATGTCACGTTGTGGCAGGCCTCAAAATGGAAGTGATTTGGATTATAATTTAACGTCAAGAAATTA
AGCCCACTCTCTGAGTTGATGTCCATGATAGTCAGAACGGTTTCATACAGCACAGCACTGCCTGCAGTCTTACTGCTGTCTGTATTTGTAGCCACCTGTCAATCATCAACATCAGGCATTATAAGCTGTGTATTCAATATCCATAATGGCGTCACACAGCAAATGTTTGTTCAATTATACCTGTGCCAACAAGTCATTCA
TCAATATACTTTTTATTCTTTCATCTTCAGCGTTTTACATATTCGCGACTGTATCTCTCCGTCACCCGAAAGCAGAGAGCATTGACTGAATGATTGACAGCTGATATTAACCAATCCATTCACATTCATTTCTAGAGCTTGAAGAAATGAAGGGCAAGCTATGCGGGGTTTGTTTACTGTAGAAAGTTGACATGACGACT
TCTCCTGGCCGGCGACATGAGGGTAATGAGAAGGGATGCGTTCGACCTGCCAACCACTGATGGATGATCTAGTGGGCAGGACGTCAAGACTGTGATTGACAGCCACCAGACAGTATTGGGTGTAATTGACGGATCTAGTAGTGGATTGTGCGAAAGTTGTAGTCGGATGGGTGGAGGATTGGGAAAGAGTGACAAGGTCG
GTGGTTTGTCATCTTTAGTTTGGATGAAATTCCTTACCCCAGGTGGAGGAGTAAAGTATCTTGGGGTATCTTGGTGATGGATGGAACGTTTGATTGACAGGCGGATTGGTGCAGTGGCAGCTGTAATGCCGTCGATGTATCGGCCCGTTGTGGTAAAGAAGGAGCTGAGCAAAAGCAAAGCTCTGGATTTACCAGTCAAT
TTCATGGTAAGTAATTCATGGATTTCACACTGCGCGTTTGTTAATGGTGGGTTAAAGTTCTTGTCTGCATATTCATGAGGTCATTAGCATTGATTGACAGGATGTGACCTGTTTTAATAGCTGCTTATCTTGTCTGTGGGAATGTCTTTGTGTTGCTGCTCTGGTTGTCTAGTGTTTTTCGGTAATGTTCCTTGAAATGG
GTTGGAGTGATATAAACCCAACAAGTGTCTTTTTGAAAATTTTCTGATGTAAAATAGGATTCAAATCTCAGTGATTTTGAGGCCCAACACACCGTGACATGTGAGTGGGGTTTTCCCCCGCCCACCAATTGATTGACAGGTGGCAAGTTTCTATAATAAGAAAATAAACTTGGATTAAAATACTTGTTACAATTATCTGT
GATTTCTAAAACTAAATCTATCAGTGTTGTTTTCATTCTCTCGGATCCAGACCTTTACATTTTTGCGACTGTAGTTCTCTGTCATCAGAACAGTGATTGACAGCTGATATTAACCAATCCATTCACGTTCTGTTCTAGCGCAGTGGGCCAATAAGAAGAGCTTGAAGGCGGGGCAAGCATTGCAGGCTTTGTTTACTGCA
CTGTGTAAAGCCAAATAAAACAAAACAAATAAACAAAAATATGATGTATATGCCGAGTTTAGCTGCTAATCAGCTGGAATCAGCTGTCACTCAAGTGGCCACACCCTTAATTATGCAGACTTAATATAACTTAATATAAACTAAACAGATGAAATAAAAAAAATCACCCCTTCACAGTTGTCATGAAGGGTAATTTTAGC
TTTAAAATTTAATTATAATTGATTTTAAATATTTTTTTTATTTATTTATTTATTTTTTTATTATTAATTTTTTTTGACAGATAGACAGACAGGCTGACTGACAGGTTGATTGATTGATTGATTGATTGATTGATTGATTGATTGATTGATTGATTGATTGATTGATTGATTGATTGATTGATTGATTGATTGATTGATTG
ATTTGCTAATATTTTTCTCTTTACCCTCACCACAATACATATTTAATGTTTCCTCCCTGTCAATCAACTGCTGTCCAATAGAGGCTGTATTTGGTAGTGCTCTATACAAAACCCCACTTGTCAGTGTTCAGTTTGATGTGTCGACACATTAAGCATGTGTTCACACTTGGCAGTTTTGGTTTGATTAAAACAAACTCTGG
TTAAATCAGAGTTTTCATTAACCCCTTAGTACTTTCTAAAGTAATTTCTGTTTGTCCCCCTCAGATTGGAGTAGTTCACAGCTCAGAGGCCGTTGAGCATGTCAATCACATGGCGGTCCAATCCCAGTTCATGAGACCTGTGCATCATCCACTGGTGGTTCACACTGTCAACTCCGATCACATCTCAGGTAAACTCAGCC
TCTGTTTACTGTAGCTTATAATATTGGATGCATATTGCATTGGATCCATCATTGGTTCCGTTCATACATGACACAGCAGGTGTCTCCAGCTCGCCTGCTGACTGACAGATGCTGATGGGCCAATTAAAACGGCATGACAGCACTGCTTTAACTCCCTTATCCAAATGCTAATTTACCACAAGCCTCTGGATTAACATACA
CTCCACGCAGCGGTACGAGGGTCTGCGAACTGCCTGCCAGCTATTGTTCTTTCTCCAATGAAAATTTCATCCCCCACTGTTTGACTGGATCTGAATTAGCTGTCAATCAACAGCACTGTCCAACGTCTCGGTTACATATCCTTAAGCGGCTTCTTTTCTTTTGGGGCCGGTTTGATGATTTTTTATTTTTTTTTGGCTGT
ATTGACGTTAAAATAGTACCCAAATCCCAGTGACTTTGAGGCCCACCACCTCCTGACATCGGAGTGCGGTTTCCCCGCCCACCAATTTGATTGACAGGTGCCATGTTTCCATAATAACATGTTTACACATGTCCAGAGAGCATTTCTTTTTTGCAATTAAACTGGGATTAAAATATATGTCCAACTTTCTGTGATTTTTA
TTTTTACTCTTTGTAAGTCGTAAGTGTAGAAATCCCAGCTGTCACACTGATAAAGCTGTACATTTGGCCCACTTGCGTGCGAGAGGGGGCTCTGTCGGGACCCTGTCAATCAAATGGTTTTGATGAGATAAAGCAGCAGAGAGTGGGGGGGACCACATTTCTCCAAATGCCAAGTTCACTATTAGACCTGAAACTAACCA
TATGGCCAACTTTACAGCAGAAAAAAAAGTGTTTACAGCCTGGTACAAACAATGATTTTGGTGTATAACTAATATTACACTTCATGACAACTGTAAGAGGGTGGATTTTTATTTTTTATAACTCATCCGTTTCATTTATATTAAGTAAGGGCGTGGCCACTTGAGTGACAGCTAGGCCTTGCTGGTGGCCATGACTTCAC
CAGCAGTAAACAAAGCCTGCAATCCATTCCCTGCCTTCAAGCTCTTCTGATTGGCCACTGCTCTAGAACTGAATGCGAATGGATTGGTTTATATCAGCTGTCAATCACTTAGTTAATGCCTTAGTCAAAAGAGTGCTGAAGATTTTGTTTTAAAAACCTGATTAGCAATCATTTGGGAAACGTTAATCCACCATTTACAC
TCAGTGTTATGTGATCTTCATTCTCATCTTCAGCGCTTTACAATTTTTCGCGGTAGTAGCTCTCTGTTATCCGAAGCCAGAAGGCGCTGAGTGATTGACAGCTGATATTAACCAATCATTCGCGTTTAGTGCTAGAGCAGTAGTGGGCCAATAAGAAGAGCACGAAGGCGGGGCAAGCATTACGGACTAGGCTTTGTTTA
ATGTTTTAACCTTATAAAAATCACAGAGAGTTAGAACAGATGTTTTAATCCCAGTTTATTTGCGAAAAAAATGTTCCATGGACATTATGGAGACATGGTACCTGTCAATCAATTTGGTGGGCGGGAAAAAACAGACTCCTTTCACTTTGTGGTGGATCTCAAAATCACTGGGATTTATGTCCTATTTTAATGTCAGAAAA
ACACTATTACTGCTCAGAAATATAATTTGTTCTCTACTCTACTGCCAATAACCAATGTTTATTCTAACCAGCAGACAACTCTGCTGTATAATCAGTGCCTGCCACTGTCAGTCAAATCAATCTAGCCCCGCCCACAAGTCATTGCACAAATGGATGAATGGACAGAGAGGAATCACTTTTATGAACTCAGAAATGGACTG
CAACTGTGAGGGGGTGAGTTTTTTTAATAGCTCATCCATTTCATCTACATTAAGCTATATTAAGTCTGCATAATTAAGGGCGAGGCCACTTGAGTGACAGCTAGGTCTCGCTGGTTGCAGTTACTTCACCTCGGCTGGTTCCGGCTGATTAGCTGCTGAACTTGATATATACATTGCATTTTTGTTTTGTTTTATGTAGC
CATTTCATTCAGAAGCTGATGGCTGTTCACAAAACCCACACAGTTAGCGCTAGTTTCCTTCTGTACAATCTTTCCATTGGTATGAACTATGATTGACAGCTCCACAAGTGCATTATTAATGCTTTAGAAAAACATCTCATTCTCACACGCAGCTCTGAAACATTTTGCACAGGCTGAACGTTAAAATCCCTCGCTTTTTA
AAGATAAATACAGCAAGATTTCTAAATATCAACAGGATATCAACACTTCAATCTCCTTCAAAGCTCTCACGGTCTGCTTTGAGAATCTGTCAATCACAACTGTCAATCAAGAGGACATGCCCTGTTACAGCACTAAATTACTAGCTAAAAACAAAAATGGATATCTGCACCTATATTATCTTGATAATCAGTGCCTTAAT
ACACACCTTCTCCTGCGACTCTGTCTCTCTGCGATTTGTTCCTGTAATTCATGTCTATAACGCTCCTTTCTCATCTGCAGTGTGGCCTCCAGATCTGCTGCACCTGTCAATCAAAGTCAGTGATGTAGAGAGCCGTTTTCTGCCCAATTATAGAGACTGTTTCCTCAAAAATCCAAATAATGTTATGGTTTATTCACCAT
AGGGTGGCTGTGATGGGTTTTCCTTTTCCGATTGGTGCATTGACGAAGTCTAGAAACTCTGCCTCCGGATGAGATGCATAAAGATTGGCTGCTTTACAGGTGTCAATCACAGAGCCGCCGCCCACAGCAACATACACATCAAAATGCCCTTTTTTGGCAAAATCGATTGCTGCTTTAAAGCTGAACACAAAATAATACAA
CTCTTTTTTTATTTCCTGACGTTAGAATAGTATTCAAATCCCTTCCATTTTGAGGCCTATTGCAATTTGACGTAGGAGTGCGGTTTCCCCGCCCACCGAATTGATTGACAGCCACGTATTAACATGTCTCCATAGTAACGCAAATAATCATATCAACAAGACAGGACATGAGCAAAGCAACTAGAATTAAAAGACCTGTT
AGAGTTGGAACAGATGTTTTTATCCCAGTTTATTTGTAAAAAATCAGTTCTGTGGACATGTGTATACATGTTATTATGGAGACATGGCGCCTGTCAATCAATTCCCCAATCATTTCACCTGTCTGTGAAGCATTTTGGGCAACATTCATGTTGTTTTAAAGTGCTATACAGATAAAGTATGACTTGACCATCTCCATGAT
CATGCGATGATGAAAAGATCTTTTAATCCTAGTTGCTTTGTGCACGTCCTGTCTTGTTGATATGATTATACACATTACTACGAAGACATGTTAATACGCGGCTGTCAATCAATTCGGTGGGCGGGGAAACCACACTTCTACATCACATTGTGGTCGGCCTCAAAATCGGAGGGATTTGGATCCTATTTTAACATCAGGGG
TAAAACAAAATTTGTCTGTGTTATTTACTTATTTTCATTCTCTCATCTTCAGCGCTTCACAGTTTCGAAGGCAGAAGACATTAACTGAGTGATTGACAGCTGATATTAACCAATCTATTCGCATTCCGTTCTAGAGCAGTGAGCCAATAAGAAGAGCACAAAGGCGGGGCAAGCATTGCAGGCTTTTTTTTGTACTTCAG
TTCAAAAAATATAAAATAAACAAAAATAAAATATAAATTAATAAATCACACCCTCCCTGATTGGCTGTCAACGGTGTGACAGAAATGATGTGATTATTAGCCACACCCACACGTCTGAAATACAGTCGGAAACATGTCCGACTGACATATGGAGATCTGTTTCCATGGAGACAACACCTACGTAAGAGAGTGGGATGAGG
AGAACAGCTGAGACACGCACACACACATATACACACACACAGAGATGTCTAATCAACGTGAAAGCTTGTGCTCTCAGCTGATGTGTAATTGGCTGGTCGCCCTGCCAGTCATACAGTGAGAGCTCTTTGATGTGTTAAGATGACTGCATGACAAAGGCAACAAAAGCGCCGCATTAATCAAAGACAACATTCCCTTATGT
GTAACAGTCTGTGAATATAAACAGCTTCTAATGGTAAAAAATGTATTAATTTAGCTTTTTATAATCACACCTCATAAAAACAGTCTGCAGAAACACTTTGATTGACATTCTCCCTTTGTACGTGTCATCAGTGGGGATAGGCTCCGCCCATTAGTGATGATCTCTGCCTTATTTGCATAGGACGTTAGTCTTGTTTTTGA
TCCTGATGTTAAAATAGGATCCAAATTCCTCCCATTTTGAGGCCTACCGCAACGTAATGTTGGAGTGCGGTTTCCCTGCCCACTGAATTGATTGACAGCCGTGTATTTACATGTCCCCGTAGTAACGTGTATAATCATATCAGCAAGACAGGACGTGCGCAAAGCCACTGGCATTAAAAGATTTGTCGAGCTCACTGTGA
TGATGCGTTTCCTGCGTATCTACCCTGAGCGTGGCTCTCCCGATGGCATGGGATTACGACTGGAGGTTTTAGGGTGTGACCTGCAAGGTGAGTGACTGCCAAACCAACCAGTCACAGAGCTCAAATCGTCCACACTCAATTAACCCTTGTGTATTGTTCAAATGTACTACCCTTTTGTTATCCTTTTGTTTGTATCTGTT
AATCACACTGCTAGCGATCAAAGATTTATGTAAGTTTGGCAAGCTGAGCGCATTCTGTACTGTACAGGAGACATGGCACAAAGGAGATTGATTGACAGTGGTCTACATCCAATCAGGACACAGAAAACAAGGCGCTAATCAGGGCACAGATCACAATGCGCTAATCAGGGGGCAGAACACAATACGTTGTAAAAATAACA
TGTGCACAACCAACAGGAAACAACCAAGTTTTTCAGCGCCTTTATAACCACACAGATCACTCTGCCTATTCATGCCGGAGTCCTGCAGAAAAAGTGATTGACAGGTGGTCATTTGTGTGTATTTTTATTTATTTGTGATTTGGTTATGGCTAAAACAAAGACCATGCAGGTAAGGTAGTTGAAACAGTGGGCTACAAAAA
TGTTAGTGTTAATTTAATTCTCTCATCTTCAGCATTTCACATTTTCGCAGCTGTAGCTCCTGTCATCTGAAGGCAGGAGGCATTGACTGAGTGATTGACAGCTGATATTAACCAATCACTCGCGTTCAGTTCTAGAGCAGTGAGCCAGTAAGAAAAGCACAAAGGCGGGGCAAGCATTGCAGGTTTTTTTTTTCTTCAGC
AGACTCGTGAATGGCAGATTATCCTGCTGCTGCTTCTCCAATAAGGTAGGTAATTAAATATGAAAGACTTGAGGATGATGTGTCGAGATGATTGACAGGTGACTTAACCAAGCAACATATTGATCTGTTAACGACAAAGTAGTATGTCCCAAAGCTTGCATACTCTTCTGTTACACACTCAAAAAGTATATACTTTCCTT
CACACACACACACACACAAAAGCCTGCTCTCTGGTGTTTTCTCATTTGTAATGCGTAGAAGAGTCATCAGGGGTTAAAATGTGCAAAGTGTGCACATAATTTGTGGCCTGTCGCCTGACTAATCAGTTTTTTAGTGATCCATTACTCTGCATTATTTATGCTAAGTAGCCATTCTGTTCAGGACCATTTGTAATGCACAT
CGATGGACCGCGCTGTTATCATCCAAACTAGCCGCTGGTGTGCCGCAGTGTCTTCACACAACACTGGTAAACAAACTTGGCCTCCGATCTTGATTGACACACCATCGAGCCAATAGCGAAGGAGCAGCGCCCTCATCCAATGCGCTTTTAAAACTCAATATGGTTCCGCCCTCTCAACAATTCATGAATGAACCCAGCCA
TAGCGAACAGAACAGAGCTTTTATTCCCAGTTGCTTTGCGTATGTCTGTCTGGTCTTGTTGAAATATACACGCGACTACCGGAACATGTTAATGCGCGCAGCTGTCAATCAATTCGGTGGGCGGGGGGATCGCACACCTACGCAATGGTGCGATCAATTTGAAAACAGCTCCAATTGGCCGACCCTTTTTTTGTAGTTAA
CTGTTGACATTGGGTTTGACTTTGACAGCAGGACCAATCAAAACGCACCATCAGCTGAATCCCAAATGAGTGTTACTGGAACACACAGTCTTGACTGACAGCTGTAGAATGAGCGGAGGGAAAGACAGAAAGGCTGGAGAAAAACCTGCACAAGAGAGAAAATTGAGAGAAGATAAGAGTCGACTGTGTGTGTGTGAGAG
TTACGTTCCTTGAAATAGGACCCACATCTCAGTGATTTTGAGGCCCACTGCAACGAGACATGAGAGTGCGGTTTTCCCTGCCCACCGAATTGATTGACAGGCACCATGTTTCTAAAATAACGCGTTTAACATAACACGTTTACAGAACATTTTTTGTTGCAAACTGGGATTAAAATATTTGTTACAACTCTGTGATTTTT
AAACCTTGGCCTGGAGGCGTCAGACACACAGCCTGACTGAGAGCTGCAAGAACACTCTGCTCAGCCAATCCGATCCGCAACTTCCCCGCCAACGACCTGTCAATCACAAGGCCAACCAATCAAATTAACACATTGCTTTTTAGCATTAATATTCATATAAATCTGCCGCTGTACAGCAGCATAATCAAGGCCAGAAGCAC
TTCCTCGTGTCATAAGTCATCTCATCAGCAGTCGAACAGACGGTTTTCCCTCATCGCTTTGCCAATATACAACTACACTGACAGAACAGATCGCTGTCAATCATGCTGACAGCTCTCCATCAAAGAGAGCAAGAGAGAGACTGTTTTTAAAGCCAGCATGTCAACGTCAAGATCAAACTCTGACATAAAAAGCATCGTAT
GTGAGTCATGTGGAGTGGATTTAAAGAGCTCTGCTTTCAGGAAGGTGAGCGCTCGATTATCCGTTCACACACTTCTGAGCTCTCTGCAGTGTGATTGACAGCTGCATGCTTGATATATGTGTGTGTGTGTGTTTTGCAGGTTGCAGAGCAGCTGATGACTATAGCCTATGAAAATGGGGTGAATCTCTTTGACACTGCAG
CTTCCTTACAATAAAATAGGATCCAAATCCCTCCCATTTTAAGGCCCACCCCAAAGTGACAAAGGAGTGCAATTTCCCCACCCACTTAATTGATTGACAGCAGAATATTAACATGTTTCCGTAATAACAAGTATAATTATTTCCGTTAGACAGGACGTGCACATAGCAATTGGGATTAAAAGATCTGTTTAGCACTCTGT
CTATAACCTAAATGTTCTGAGGCCAATCTACAGTTTATTGTGAAGCACAGATAAATATTCATGTGGTTAAATTAATGTTCACTTCAGTGCTTCCTGGTGCTGCGCCTGTCAATCATTCTCCATTCATTCACAATTCAAACTGTGTCGTGTTCATGACAACATGAAAAACTTTCTCCAAGACTATTTGTTCCTGTTAGTTT
ATAGATTCTCAGCCCTATAGAAAAGACTCTCTAGTAGGAGTAAGACATTTCTCAGATTGATTGGTTTGGATATTTCAATTTCCTCCGGTTTTCGTTTGATTGACAGGTGGTGGGTGGCTCTCAAGGATCTCAAGTGAAGCTGTCAGATGGCTCGGTGAAGATGGTAACAGCTGCCGCAGCAAGTCACCTAAATAAACCAG
ATGTATAAACGACTCATTCTTGAAAAAAGGCAAAAGAGCTGTGTGCATGTGCACATTTGAATAATGTCAGGCTGTAAACAGGTTCGGCCTTTTAAAAAGCTGTCAATCAAAATGTACTTGTCGAGCTCAGGCCGAATTCTGTCTGGCTTGGGCCCAACTTATGGCTCAATTACAGCTCTAATGTAGATTACTAATATTTA
AGCCACATAAAGCAAAACAAAAATATGATGTATATGCTGAGTTCAGTGGCTAATCAGCCGGAATCAGCTGAGGTGAAATGACTGCAAACAGCGAAACCTAGCCGTCACTCAAGTGACCATGCCCCCTTAATTATGCAGACTTTATATAAACAAAACATACGAGTTATAAAAAATATTCACCCTCCTCACAGTTGTCATGA
TAATGTGTTCTGTAGTGTAGCGTCTTTTCAGATGTAAGCATTACTGATATTTTGACATTAACATGGCCACTGACCTTTGCACTTTTGATTGACACTTCATTTGAACCAATAGTTGCTTCCAAGAGCTGTCAATTGAAATCCCAGGTGCGCCCAGGATGAGAGATGGTCCCGCCCTCACTTAAAAAAAATTCAAGAATTTT
GCGCTGAACAGATCTTTTAATCCCAGTTGCTTTGCGCACGTCCTGTCTTGTTGATATAATTATAAGCGTTACTACAGAGACATGTTTATATGTGGCTGTCAATCAATTAAGTGGTTGGGGAAACCGCAATCCAACATCACGTTAAAGTCGGCCTCAAAATGGGATGCGTTCACATGCATTTCACTCGAAATGCTCGAGTT
TCTCACTCTCTTTCAGGGAAGTAAACTAAATAACCATGTTCTGTATTTTCCAGGCCAGTTTTTCCTCTTTGCTGCTTCCTCGTTGCACCTTTTTGACTGACAGGCCAGATAAGATCACATTGCGGCTTTGCTTTTGTGCTGTTTTTTTTTTGTTTGTACACATGTGCTGCTGTTTACGTATGCATGGAAAGCCCTGTTG
TACAAGCTGCTGGATTTCATTTAATCTTAAAGGTCACAAGGTCAGCGAGAAGCAGACAATTGGAAAGCAGCTTTAAGCAGGGTTTGGGTTTGATTGACAGGGTGTTAGCCAATCAGGATTGAGTGGAGTCATGTTGATTGGATGTGTTACTAACTAGTTTTGACGACAAGAAAGGTGAAAAGTCTGTGCTGTTCTCAAAC
CTAAAACTAAATCTGTCAGTGTGCTCTCATCTTCAGCACTTTACATTTTCACTGCTGTAGTTCCCCGTCACCTGAAGCATTGACTGAATGATTGACAGCTGATATTTTATGATGGTGTAACGAGGAGTCTGACACAGAGGGATCCATTTGCAGTATAGTTATTAAACAGTTTAATCACAAAATAAGCACTTGCGTGCGAA
CTAAATGCATTTCTCCATGGATTATTTAAACTAACAGGAACAGATCATCTTTTAGAAAGTTTTTCTAACGCAATTTGAATTATGAATGAATGAAGAATGATTGACAGGTGCGCTTCAGGGAAGCGCTGAACTGAACATGAGTCTTCATTTTTTTGTCGGCTTAGTCCCTTTATTAATCCGGGGTCGCCACAGCGGAATGA
TAGGTGGTTTCTAAATCTGTCAGAGTTATCTTTATTCTCTCGTATCCAGACCTTTTCATTTTCGTGGCTGTAGCTCCGTGTCATCGGAACTGAGTGATTGACAGCTGATATTAACCAATCCGTTCGCGTTCTGTTCTAGAGCAGTGGACCAGTAAGTAGAGCTGAAGGCAGGACAAGCATTGCAGACTTAGTTTAATGCA
AACATTCACCACGATCGATGTCATCAGCGCCATTATTTGTAACCTTAGGTGGGGTTTGCTAATCTGTGTAATTACAGCGGAAAGCCTTGAGTGATTGACAGCTAATATGAACCAATATATCGGCAGGGAAGTGCAATTCAGCACGTTTTTAGAAAAAAATACAAATCTAAACCGGTCGCACTGCAATCATTATATGCGGT
GTCGATTGAGTGGAAACTTTCAATTACTATTTACAGCCCCTCCTCCCCCTCCCTTTCTTTTCTCTATTATATAACTGTGCTGTGACGTTGATCTGTCAATCACAGAACAGGCACATTGACAGATCCATCACTGAAGGGTCATTTAAACTATTTACTTCATTATTCACCTCAATTTCAGCAAGCGTTAAAAATAAATCCTT
CCTGTCATTAAAATAGGATCTAAATTCCTTCTAGTTTTGTCGGCCCACCGCAATGCAGCATAGAAGTGTGGTTTTCCCTCCCACTAAAACTGATTGACAGCCGCACATTAACATGTCTCCATAGTAATGAGTATAATCATATCAACATGACAGGACAAGTGCAAAGCAACTTAAATGGTCTGTTCAGCGCTCTGTGATCA
TATCCCAAATGCTCTGAAGCCATTCTATAGTTTATTGTGAAGCACAGATGAAGATTTAAGTGCTTAAAATCATGTTCAGTTTAGCGCTTCCCTCTGCTGCGCCTGTCAATCATTCTCTATTGATTCACAATTTTAAACTGCGTGTCGCATTCATGACAATACGAAAAACTTTCTCTAAGAATATTTGTTCCTGTTAGTTT
TGTTTTCCGTTGATGTTTGCATTTGTTTTGGCAATGTGACTAAACCCCGCCCCTCCACAATCCAACCCAGTCCTGTGCTCTGTCCCTGTTGGTGCAAATGCCTGTCAATTATCGCCTAAGCAAGACTGTGACCAATGAGAGAAGGTAGAGGCTGATGCAGGGAAGGTTCTGACTGCTTCTTCCGTTCACCACCTTCTTGT
ACACAGATTAGTGGTCTTTTAAAGGACACCATCACATCCGAGCCTCGGGGGTCAGTGGAGGTCATGACCTTTGACCCTGTGTGCGTTTGATGTTAGACCCTGTCACTCAGGAGCAACATACTGAGGTAATGAGCATCAGTCAGGAACACATACACAGAAATACATAGATATTTAGATTGGAGAGCTAGACGATAGATGAA
TGTTTTGCAAATATATTTGCAATATTGTTTTTGGAGCATGTTTTTAAAAGGATGTTTACAGCGGGTTGATTAGGAGAGGCTGTCGAGAGGCTGACAGCTGTCACATGCTTTGACGTGTTGATGAGTTTATAATGGATTGCTGGATAACAGGCCACACCCGTTAGGCAGTTCTGTGAACCAATCAGAGGCAGTGGCATGTA
ATCAGGATTTTCACATCGAACCCTTATTTTCTTTGAAAACCATTGACTGCCTAAGTACTAGTGCAGGTTAGAAGCGTGCTGTAGTGCAGAGGATGATTGACAGTTGATTGACAGATCCCAATACCAGCTGTAAACAGGCTCTTTGAGTGGCCGTGGTTGTACCATTTGTCATACAAGGATTATCTGTCATTTACAGACAT
TTGAGTGCGTAACAGAAGAGTATGCAAGCTTTGGGACATACAACTTCCTCGTTAACAGATCATTATGTTGCTTAGTTATGAGCCCTGTCAATCATCTACACATCATCCACATTTCTGTGATATTTAATTTCCTACCTTATTGGAGAAGCAGCAGCAGGTTGATCTGCCATTCATGAGTCATTCATGTGGAGAAATCCTGC
TTACCTGAAGGATAACAATGAAGTAAGCCTTCTGGCCCATAGAAAGCACACATGAGTCAGGGGAAGACCTGTCCTCTTAGCCAATTGTAAACACTTTCTGCCTGTCAATCATTTTGAATCCTTTTACTGATGTGGTTTGAATTAGTCAGCTAAATTTCACAGAAGAAGAGTTTAGATTTTGCCAAACACTACATACAAAT
AAGTAATAAATGTAATTCCTGCACGGCGAAGAATTATCTGTGAATTATCTGTGCACTAACTGTTTCTTTTATTGATGATGTGTACCGATGTGAGGGAGGGTCAACCTGTCAATCACATGAGATTGACCAATAGAAAACTACTGTACATCCTTCTAACCAATGTCCAATTGACAAAATCAATTGTTATAACCCCAATAGAG
GGTATAAACGACTTATTCTTGAAAAAAAAGGCAAAAGAGCTGTGTGCAGGTGCACATTTGAATAATGTCGGGCTATAAACGGGTTTGGGCTTTTAAAAAGCTGTCAATCAAAATGTACTTGTCGGGCCCTAGCAGGTCTAACTTTTATGGCCTGATTACAGCTCGAACATGAAAACTGTTAGACACCCCACCCCACCCCA
TAGGTTCGTTAAATATGCGGACTTGTTGATGACATGATCAGCAGCGTCTAACAAGCTGATTCATTTGGATTAGCGGTTGCCAAAGGAAAGACTGACAGGTGTACACACCAATCAGATTACACTTAGCAATGCTGAGGAGTTCTCTCTAGGGTAATGGCTGATTGGCCACCTGATTTTGTTGCAGGAACCAATGATATTGC
GTAACCAGGCCTGTCTCTGGTGTCCATGGTTCAGCGCTCAGACAGATTTTCTTTGGGATCTCGAAGCGTTCCAGCTTACCTGTCAATCAAAACAAAACACATTTCATTTTTAATTCAGTGCATAAGTGAACTTTTTTCATAAAACGATTGAGAGAATCACATGCTTATGATTGACCAAGGCTGGTCCCGGATTAGTTAAC
GCAAGTGCAATACTTTGAGTTGTCATCTCATTTTAGACATGTCATGTGACATTATTATGTGACATTATTGCAATTATTGCAATAATTTTTGATTGACAAATTTGCTGTCAATCAAAAATTATTTTGCTACAATAATCTGCACTTTTGATAAACGAGAGGTCAAATTTTAAACGACAAACCGAAGTCCCTGATATTCCATG
GTTAATTTTCGATGAACTACCCCTTTAATTACTATACCTTTCCCTCCTTCTTGGAAGGAATCTTCTCTAATGATTTATACTCCCTTAAGGGAGGGGCAACCTGTCAATCATTTCCCAGTTTACAAAACCAAATTCATTTTATTTTCTCGTTTCCAAGAAGCTATTTTTGCATGGGTATAAACCAGAATCCTAAAAATTCA
AACAGCAGTTTCATTTATTTGCACCACCCAGTTGGCGTGTAATTGATTATCTTTGGTCTGCCACTAGAGAGCGTTCTGCAGGGCTTGAGTCACATGCGCCTGTCAGCTGTCACATCACTTCAGTCCAGCTCAGAAGAAACAACGGTGCAACAAATGTCTCTCTACAGGAATATACTTTGGTTTATCAAGGGAATGAGGGA
TCACTTCATGACAACTGTGAGAGGGGTGAATTTTTTTATAACTCATCCGTTTTGTTTATATTAAATCTGCATAATTAAGGGAGCGGCCACTTGAGTGACAGCTAGGTCTCACTGGTCACTGTCATGTCATTCCGGCTGATTAGCCGCTGAACTCAGCATATACATCATATTTTTGTTTTGTGGCTTTACACAATCAGTTG
TGGCCATGGCTCCTGAAGAACAGCTCAAGCGCATGGCTTTTATATTGGGCGGACCCGCTCCTCATTGGTGCGCCGATCGAGTCATGATGGTGATTGACAGCCCATTTGACCAGTGGTTGCACACCTAAAACAGGACAGGATAAACAGCGGAAGAGAACGCAAAACAGAAAACAAACAAAACACCACAAAACACGTGAAAC
CAGAACAGTTATTTATATCAGCTCTCAGAAGACGAAAAGCAGAGATCTGTGAACATGTTTTCAACTGATTGAGGTTTGCCATTGGCGGATCTGATGATTGACAGTGGGATCCCGCCCCCTCATCATCGGAATAAATATGTAATTGAAAAGGGAGTAGAAGTTATTTTGATTAAGATATATATAGAGAGGAATTAGAATGA
ACCAGAGGTTACTGTACATCCATAAACTCATCAGATGAATTTCTCCGACTCTGATGGGTCTTGTTAATCAATACTCCACTAATGGATTGAGTGACAGCCCGTCAGACTGCAGATGCATTAGAGCGGAGGGTTTCCCCATGCACTCAGTACTGTTATTGCAATGAGAACAGGGCATTTTTATTGGTCTGCTGGTAGATTCA
ATTAATCATTTACTTTTAAGCACACTGGTCTGTGATTGTGAGGACATTTCCACAACCCTAATCATGATGCAACATTTCAACAAATGTGATTGGTTTCTTTGCCTGTCACTCATATCCCATCATGTAAAGTCCTAGTCCATTTATAACAGCCAATATTTTTATTGACAGAAGAAGATACTGAGTTCATCAAATTTACACAT
CACAGAGAGCTGGAACAGATCTTTTAATTTTAAGTTTCTTTGCAAATCCTGTTCTGTGGACATGTTTATATGTGTTATTATGGAGACATGTTAATACGCAGCTGTCAATCAATTCGGCTGGCAAAAAAATGCACTGCTGTCATGTTGCAGTGGGTCTCAAATTTGGGATTTGGATCTAATTTTAACAACAGGAAATTAAA
TACAGCTAAATCGGTCAGTGTTGTTTTCATTCTCTCGTATCCAGACCTTTACGTTTTCACGACTATAGCTCCCTGTCATCGGAGTGATTGACAGCTGAAATTAACCAATTCAATCGCATTCTGTTCTAGCGCAGTGGGCCATTAAGAAGAGCTTGAAGGTGGGGCGAGCACTGCGGGCTTTGTTTACTGCAGCAAGTTGA
CCACCTTACCTTCCGCCTTCCCCAGCCTTACACACACATGATTTAAAAAGTATTATTTTTTATAATCACACTTGATGAAGCAGTCTGCAGAAACACTTTGATTGACATTCTCCTTTTGTGTCATCAGAGGGGGAAAGCCCCGCCCATCAGTGACAACCTCTCCCTCATTAGCATATGACATTAGTTTTGTTTTTGAATTT
AGCAGGAAACAAAACCTGCAGTGCTCGCCCTGCCTTCAAGCTCTTCTTATTGGCCCACAGCACTAGAACAGAATGTGAATGGATTGGTAAATATCAGCTGTCAATCTCACAGTTCAAATGACAGGGAGCTACAGCCGAGAAAACGTAAAGGTCTGGATACGAGAAAATTAAAACACTGACAGATTTACTTTTAGAAACCA
CAGTGTGTTTTCATTCTCTCATCTTCAGCGCTTTACATTTTCGTGGCTGTTGCTCCCCGTCACCTGAAGGCAGAAAGCGTTGACTGAATGATTGACAGTGGATAAACCAATCCATTTGCATTCAGTTGTAGAGCAGTGGGTCAATCAGAAGAGCATGAAGCCGGGGCAAGCACTGAGGACTTGTTTACTGTAGACAGTTG
AGTGGCAGATTCAAAAACAAGACTAGCGTCCTATGCTAATGAGGGAGAGATTGTTACTAATGGGTGGGGCTTTCCCCTTCTGATGACACGTACAAAGGGAGAATGTCAATCATTTGTAGCTCCACCCTCTTTCGAGATTTAAAGCGGCAGTCACAAAAATGGCACAATTAGGACCAAAGCCTAAAAGGGTGAGTTTCAAA
CCAGTTTGTTGTGCACCGTTTTTATTAACCAAGTTTGTCGACGCTAATATAAGCACACAGATCACTCTGCCTATTCATGCCAGAGCCTCGTGCAAAAAGTGATTGACAGGTGGTACTTTGTGTGTAACTTCTCTTTATTTATTTTTTATTTGGTTATGGGTAAAGCAAAGACCTTGCGGGTCAGGTAGTTGAAACGGTAG
CTGTGGCCCCACCCTCAGCCTCCTCCCCTTTTCTCTGAGAAAGTATGTCAGTAGGACAGCGAGTCCACATGGGCTCACTGCCAAGTCTATTTGAGTGACGCTCAGAGCCAGCCAATCACAGCCGCATCTGCCTGAGGATCGACCAATCGGCTGGCAGTGCTGTCAGGGAGGTGGAACATCTGCATTATTAGACTGAGCAG
AAATCAATGTGTTTTTAAATTTTCTAAAGAGATGTGAAATTATGTGTGATGTCATTCCAGAAGCAGCTGTATGTGGGTTCGGAGGTGGGCGTGGTTCAGCTGTCAATCAGTGAATGTGGGCGGTACCAGACATGTCTGGACTGTGTTCTGGCCAGGGATCCGCACTGTGGCTGGGACCTCGATACTGAGCACTGTGCTAC
CACAGAAAACAAAACAAAAATATGATGAATATGCCAAGTTCAGCAGCTAATCGGCCGGAATCAGCTGAGGTGATGAGACAGCGACTAGCGAGACCTAGCTGTCACTCAAGTGGCCACGCCCTTAATTATGCAGACTTAATATAACTCAATATAAATGAAACGATGATGAGTTATAAAAAAAAATTCACCCCCCTCACAGT
CCAAATGTTCTGACGCCATTTCTATAGTTGAATGTGAAGCACAGATGAATATTCACAAGGTTAAATTCATGTTGACTTCAGTGCTTCCCACTGATGCGCCTGTCAATCATTCTCCATTCATCCACAATTAAAAATGCATGTCGCATTCATGACAACACGAAAAACTCTCTCCAACACGATTTGTTCCTGTTAATATAAAT
GAATTTATTTATAACTCATCAGTTTCCTTTATATAAGGCTATATTAAGTTTGCATAATTAAGGGCATGGCCATTTGAGTGACAGCTAGGTCTTGCTGGTTGCCGTCACGTCACCTCAGCTGACTCCGGCAGATTAGCCACTGATTTCGGCATATTTATCATATTTCTGTTGTTTTATGTGGCTTTACACAGTCAGTTGCC
CTTCTTGAAAGCATGTACTGTATGGCGAGGCTTGATTTATGTCCACTGGGTATTGGATTGCTGTGGTTTGCTTTTAGTGGATCTTATTTGATTGACAGGTCGTCCCGCCCTCACACCAGTAAACATGTCCTTCCTCGGATGATGTCAGTGAAGAGTTATTTTGATTGTCAGATTATCGGGAAAAAATTCAATTGATGTAG
ATTTCTCTGCATGAAAGACTTGTGAATGGCAGATTAACCTGCTGCTGCTTCTCCAATAAGGTAGGAAATGAAATATGACAGAAATGTGGATGATTGACAGGGCTCATAACTAAGCAACGTAGCGATCTGTTAACGAGGAAGTAGTATGTCCCAAAGCTAGCATATTCTTGTTACACATTCAAAAGTAAATATTTTTCCTT
CACACATAAAACAACACAAAAATACAATGTATATGCTGAGTTCAGCAGCTAATAAGCAGGAATCAGCTGAGGTGACGAGACAGCGAGCAACGAGACCTAGCTGTCACTCAAGTGGCCACGCCCTTAATTATGAAGACTTAATATAAGTTAATATGAACAAAACAAACGAGTTTTGAATAAATTCACCCCCCTCACAGTTG
AGCCCGATCTGCTTCAGACCGTGAGGGGTCTGGGTCCGGTTAGACGACATCCTCTCTGCAGTCTGACTCTCCTCCTGCCGTTCGATTGGTTCTTGTGCCTGTCACTCAAGAGCTACTCCTCCATAGGGTCCAGCGGAGAGAGAGGGAGAGGACGAGGAGGGTCGGACCCTCAGGGTACAGCAACACACAGGAAAGAAACC
GTGCACCAGAGGTGATCATTGTCAGTATTCTGTTTAGAGCTGTAATCGGGCCATAAAAACTAGGCTCGACAGAGCCCAAGCCTGACAGGTACATTTTGATTGACAGCTTTATAAAACCCGAACCCGTTTACAGCCCGACATTATTCAAATGTGCACAGGCACACAGCTCTTTTGCCTTTTTTCAAGAATGAGTTATTTAT
TTAAACTAAGAGGAACAAATAGTCTTGGAGAAAGTTTTTCATGTTGTCATGAATGCGACACGCAGTTTGATTAGTGAATGAATGAAGAATGATTGACAGGCGCGGCAGAGGAACGCACTGAAGTGAACATTGATTTAACTACGTGAATATTCATCTGTGCTTTACATTAAACTGTAGAATGGCTTCAGAACATTTGGGAT
TCTTTCCATTACACAAAAATTGGGGAAAAAATATACAGGGGGTCTAACAATTCTGACTTCAACTGTAAGAGTCCACATAAAAAGGACTGTTTTGATTGACAGGTGATGTCATCGTCTGGACTTCACCCAGCCAGTGATGAAACAGCACTTCCTGTTCCAGAGCCGCTATCAGTGCCATCATGGACTGGCAGCGAGTCAGA
ACACATATAAACGACTCATTCATGAAAAAAGGCAAAAGAGCTGTGTGCATGTGCACATTTGAATAATGTCAGGCTATAAATGGGTTCGGGCTTTATAAAGCTGTCAATCAAAATGTACCAATCAAAATGTCTGGCTCAGGCTGAATTCTGTTAGGCTCTTGCCCTATCGGGCCTAATTTTTATGGCCTGATTACAGCTCT
AGATGACCACAGAGAAATGTAACATGTTTTAATTCCAGTTTCTTTGCAAAAAGTTGTTCTGTGGACATGGGTATACATGTTATTATGGAGACATGGCACCTGTCAGTCAATTCGGTGGGCGGGGAAACCGCACTCCTACATCATGTTGTGGTGGGTCTCAAAATCACTGAGATTTGGATCCTATTTTATGGTCAGTAATT
CAGCTCTGCGCTTCTTATTATGATGGTTATCAGAGCCTCTGTGTGTGTGTGTGTTTTGCATCCATAATATAAAAAAACCTTCTGTTTGATTGACACTCAGCTGTCTTTCTCTCCTTGAAATGGCTGTTTGCATCCCACAAGGTTACAGAAATAGCACAGAGAAGAGAGAGACTGAAAAGAAAAAAGCATGCCTTAGATAG
CTAGCGAACTCAACAGACCTTTTATTCCCGGTTGCTTTGCGTATGTCTGGTCTTGTTGACATATACATGTGACTACCGGGACATGTTAATGCGCGCAGCTGTCAATTCGGTGGGCGGTCTGTCTGAAAACCGCTCCAATTGGTCCACTGTTTTTATGTTGTTAAATTGAAAAACAATGAATGGGTGTGTTTTTATCAGCT
TTAGGAGAGTAAGCGGGTGGGCGGGTCAATTGCTAAAATTAGTTGGGTTTAGGGAAGGAGGAGGATGGGTCAGTCGATTGGCCAGTCGCCCAGTCAATCATTTAGTCAGTCAACAGCGGCCTCTGGTGGGTTTACGCAAGAACAGCACAGGTGCGAACGGCACTCATGAGAGACATTTAAGATGCAAAAAAGCCCACACA
AACTGTGAGGGGGGTGAATTTTTTTATAACTCATCCGTTTCCTTTATATTAAGTTATATTAAGTTTGCATAATTAAGGGAGTGGCCACTTGAGTGACAGCTGGGTTGGTTGCCGTCTCGTCACCTCAGCTGAAACCTGCAGATTAGCCACTGAACTCGGCATATTTATCGTATTTTTGTGTTGTTTTATGTGGCTTTACA
ATCCCCTTAAGTAAAATAAGTGTGACATTTGTTCAATAAATAACTAGAAACAGTGAGCACGTACTAGGTTTTGATGTTTTGATGTCAACTTTGATTGACAGGAGCCAGAGTGTCAGAATGAACAAGTCAAGCTGACTGTGGATGTCCAGGAGGAAGTCCTGCCTCCTCGCAGGAAGAGAGGACTGAGCTCTGTCAGCTTC
TGATTGATGATCACAGCGAGCTGAACAGATCTTTTAATCCCTTTGAGCACGTCCTGTCTTGTTGATATGATTATACACGTTACTGGAGACACGTTAACACGCAGCTGTCAATCAATTCGGTGGGCGGGAAACCTTAGTCTTGCGCCACGTTGCAGTCGGCCTTAAAATGGGAGGGATTTGCATCCTATTTTAACCACACA
ACACATGACAAGCTTCCTGGGAAAATGTAAATGACAGGATTTCCTCAAAATAACTGGACTGCGGGTTTAGTATAGTGAGACAAAGTAATTAATATCAGCTGTCAATCATTCAGTCAATGCCTTCTTCCTTCAGATGACAGGAGCTACAACCGCGAAAATGTGAAGCGCTGAAGATGAGAGAATGAAAATAACACCTACAG
AGTAGTCCAAATGGTGGAATGAAAAGAAATTGCCATTGATTTTGTTCATGCACAATTGACTGGAGGGTGTGTGTTTTTTTATTGGTGGATCTCATGTGAGTGACAGGTTGACTCCGCCCTCATGTCAGAAAAACACCAATCAGATGTCATTGAAGAGGAAGGACAAGTTATTTTGACCATGTGCACACTGCATTTAAATT
TCAGTATCTGTGTTTTTTTGTTTGTTTTCTCTCTCCCTCCTTCTCTACCTATCATTTTCTTTAGGTCCGCCCAGTTCATCTAGCTATTGGCTAAGCTAGATGCCAGTCATCATTACCATTTACGATGACATCATCAATGACCAATCACAAGCAGACTTCCACACTTAAAAAGGAAGCCGGTGCAGTCGAAAGCTAGCTTG
CTAAAATTTAAAAATATAGCACGGGTGTTCCTTTAGTTGCTTTGACTCGTGCACTGAAAACGGCGGACGTGAAACAACAAACTGAGGATATGGTGATGCGCCTGTCAATCAATATTGGTGGGCACTCCTACGTCAAGTTGCGGTCTATCTAAAAACCGGTCCAATTGGTCCACCGTTTTTATGTTGTTAAATAGAAAAAA
AGTAAACAAAGCCAAGTCCTTAATGCTTGCCCCGCCTTCGCGCTCTTCTTATTGGCCCACCACTGCTCTAGCACTGAACGCGAATGATTGCTTAATATCAGCTGTCAATCACTACTCGCCTTCTGGCTTGGGATGAAAGAGAGAGCTACTACCGCGAAAAACTGTTGAGCGCTCAAGATGAGAATGAAGATAACACTGAC
CTTTTTATGTAATCATGTTGATTTGTTTGGATGAGCTCATCATCATCATCCTTTGATAAACAGGAGGCAGATTCCTGCATGTATGATTTCGCTTGTCAGTCAAAGCCCTCTGACCATTAACAATCACCTCTTTATCTGGAGTTTATCTGCAGTTTCAACTTTGTCCCGGAGCAGAGAACACACTGAGGAACACCACTGCA
ACAACTGTGAGGGGGGTGAATTTTTTTATAACTCATCCGTTTTCTATATATCAAGTTATAATAAGTCTGCATAATTAAGGGCGTGGCCACTTGAGTGACAGCTAGGTCTCGCTGGTCACCGTCACTTCACCTCAGCTGATTCCAGCTGATTAGCTGCTGAACTCGTCATATACATTATATTTTTGCTTTGTTTTATGTTT
TGATCTCTCCGTTGCCGCTTCCGATTTGAAGGGGTCTGCAACGAACGTGATTGGCTGAGAGAGAAGTTGTCGTCACACAGTTGATTAGGATTGGCAGTCCTGTCAGCCAATAGTGCTCCGAAGTAGGCGGGACCTGTGAAAATGACAGGGCCGGTACAGACAGAGAGAGAGAGATGGAGACAGAAAGAATATACATGCAG
TGGGGTTTGCAAACCGGTGTACTTTTCACTCTTCAGTCGTTTGCATTCCCTGCGGTCACAAAAGCTCCCTGTCATCTGACAGCGGAAAGCCTTGAGTGATTGACAGCTAGTATGAACCAATACAGCGGCAGGGAAGAGCGATTCAGCATGTTTTAAGAAAAAAAAATGGAAACAGGTCTCACTACAACCATTATATGCAG
TGTATCGGTATTTATAGACTGCTTACTAATGTCTGTTAATGTAGAATCAATACTTAACAGATAATGAGGCCGAGCCTGACAAGTACATTTTGATTGACAGCTTTTTAAAAGCCCGAACCTGTTGTATGCAGAGATACTTGCCCATATTTGCCATATCACATCTAGCCACTATAGGCTCAAAGCCACATTAGCCAGAACTT
CGCGCGTTGCCTGCGCCGTGAGTTACGCCGGTCACTTGACGCAGAAGTATAAACCAGGCTTAAGTCTGCATAATTAAGGGTGTGGCCACTTGAGTGACAGCCAAGTCTTGCTGCTTGCTGTCTCGTCACCTCAGCTGATTCCAGCTGATTAGATGCTGAACCTGGCATATACATCGTATATTTGTTTTGTTTTATGTTTC
GCAGTAAACAAAGGGCGCAATGCTTGTCCCGCCTTCAAGCTTTTCTTAATGGCCCATTGCACAAGAACAGAACGCGAATGGATTGGTTAAAATCAACTGTCAATCACTCAGTCTTGATGATAGAGAGCTACAGCCACGTAACGTCCGGATCCAAGAGAATGAAAACAACACTGACAGATTTAGTTTTAGAAACCAGCTAA
TAACGACATAAAAACGGTGGTCCAATTGGAGCGGTTTTCAAGTCGACCGCAACTTGATGTAGGAGTGCGATCCCCCCGCCCACCAATATTGATTGACAGCTGCGTGCATTAACATGTCTCCGTAGTAATGCATATAATTATGATAATAATATATATTATATGATCATCAATGATCATTAAACGTGAGCAAGAGTGAGTTT
CGCATAAAACAAAACAAAAATATCAGGTATATGCCGAGTTCAGCGGCTAATCAGCCGGAATCAGCTTAGGTGAAGTGACAGCGAGCAGTGAGACCTAGCTGTCACTCAAGTGGCCACGCCCATAATTTTGCAGACTTAATGAAACTTAATATAAACAAAACCAACGAGTTATAAAAAAAAAATTCACCCCCCTCACAATT
TGTCGAAACTCACTGTGAGCGATCAAAGATTTATCTTTATTTGGCAAGCTGAATGAATTCTGTACTGTACAGGAGACAGGAATGGATTTGATTGACAGTGGCCTGCAGCCAATCAGAGCGCAGAACACAATACGCTGTAAAACAAAATTGAATTGAATTGCAAAAAAACCCCCCACAAAACTGCGAGGGTACGAAAGGTG
CTCTCCCCTTTGCCGCTTCCGTTTTTAAAGGGCTCTGCAACGAACGTGATTGGCTGAGAGAGAAGTCGTCATCGCACAGTTGATTAGGATTGGCAGTCCTGTCAGCCAATAGTGCTCCAAAGTAGGCGGTACTTGAGAAAATGACAGGGCCGGTACAGAGGGGGAGAGAGAGAGAGAAAGAGATAGAAACAGAAAGAACA
TTAACAATATAAAAACGGTGGAGCAATTGGAGCGGTTTTCAGACCGACCACAACTTGACATAGGAGTGGGGTCGCCCCGCCCACTAAATTGATTGACAGCTGCGCACATTAAAGGGCCATGAAACCCCCTCGTTTCAGCAGAGTGTTTTCACACCTCTACTTTGGAAAAAATCAGAAAAGTGGGCGTGTCCAGCTCTGTT
AGGGTGTTTCTTTGGTGACATCGCTTTGACTCACATGCTGAAAATGGCGGACATGACACAACAAACTGAGGATATGGTAATGCGCGCCTGTCAATCAATATTGGTGGACGGGGGGACCGCACTCCTATGTCAAGTTGCGGTCAGTCTGAAAACCTCTCCACTTTGTCCATCGTTTTTATGTTGGTAAATTGAGAAAAAAA
CATAAAACAACACAGAAATATGATAAATATGCAGAGTTCAGTGGCTAATCTGCAGGATTCAGCTGAGGTGACGTGACGGCGACCAACGAGACCTAGCTGTCAATCAAGTGGCCACGCCCTTAATTATGCAAACTTAATATAACTTAATATAAAGGAAACGGATGAGTTATAAAAAAATTCACCCCCTCACAGTTGTCATG
ACCCTTCATGACAACTGTGAGAGGGTGAATTTTTTTATAACTCATTTACGTTAAGTTATATTAAGTCTGCATAATTAAGGGGGTGGCCACTTGACTGACAGCTAGGTCTCGCTGTCTTGTGACATCAGCTTATTCCAGCTAATTAGCAGCTGAACTCGGCATATCCAACGTATTTTTGTGTTGTTTTATGTGTCTTTACA
AACAGTCTACAAATATAACCAGCTTGTAGTTGTAAACATTTATTAATTCTATTTTTTCTATAATCACACTTGATAAAAACTGCCTGCAGAAACACTTTGATTGACATTCTCCCTTTGTACGTGTCCTCAGAGGGAGAAAACCCCGCCCACTAGTGGCAATCTCTCCCTCATTAGCGTAAACAGCCCGGAGTGAGAAGCAG
ACTTGCTAAAGTAAGAAAGCCTGCAATGCTTGCCCCGCCTTTGTGCTCTTCTTATTGGCCCACTGCTCTAAAATGGAACGCGAATGATTGGTTAACATCAGCCGTCAATCACTCAGTCAATGCCTTCTGCCTTCAGATGACAGGAGCTACAACCGCGAAAATGTGAAGCGCTGAAGATGAGAGAATGAAAATAACACTGA
TCATGACAACTGTGAGGGGGGTGAATTTTTTTATAACTCATCCGTTTCCTTTATATTTAGTTATATTAAGTTTGCATAATTAAGGGAGTGGCCACTTGAGTGACAGCTAGATCTCGCTGGTCGCCGTCACGTCACCTCAGCTGAATCCTGCAGATTAGTCACTGAACTCGGCATATTTATTGTATTTCTGTGTTGTTTTA
GAGTCCCTCGTTGTCATCAATAAACTTTGTTGTCACTGAGGCCACGAAAGCGCAGGTCCCGCCTTCAATATCTGCAACTTGAAATGCCATTGGATAGTAGAGTTGTTCGTCAAAATATTCTCAAACATGATTGGCTACCACTAATTGGCGCTCAGCTGCGATTGTGTCTTTTTTAAAGATACATAAAGGGGCCAAGACCT
GACAGACATACACAAGGCACCAGTGAGGAAGAGAGAATCAGGAAGCTGCAGACTAATTTATGCAAATCAGCAGCACTTGATTGAACGAGAGAGAGCTGTCAATCACAGTTCTGATTCAGTTATAATTCAGCATATCAGTACAAACTGTTTGTCCTGACCAAATACCATCTATAGGCACTCATAATGTATAATATAATCTT
ACCTTCTTGCTGTGAGGCGACAGCACTACCTACTGCGCCGCTGCCTCACCTGCTTCTCCATTAAGGTAGGAAATTAAATATGAAAGAAATGTGGATGATGTGTAGATGATTGACAGGGCTCGTAACTAAGCAACATAACGATCTGTTAACGAGGAAGTAGTATGACCCAAAAGCTTGTATACTCTTCTGTTACACACTCA
TGTCAACTTGCTGCAGTAAACAAAGCCAGTTCCGTAATGATTGCCCCGCCTTCACGCTCTTCTTATTGGCCCACCACTGCTCTAGCACTGAAATATCAGCTGTCAATCACTCAGCCAGTGCCTTCTGGCTTGGGATGACAGAGAGAGTTACTACCATGAAAAATTGTAAAGCGCTGAAGATGAGAATGAAGATAACACTG
CCATGAAAACTGTCCTGACGCGCAGAGGCCGGTGGCAGGAGAAAAACACTTAAGAGGTTTAATGACTGCAATCCTTCCCCCTTTAAGGATGATTGACAGCTCTTCTGCGCTAAACGCCACAGAGGGAGGCCTGCGCTAATGAAGCTCTACACAACGGCCTTTCAACACGCTTTTGTTTAAATGATAATAATGGCGGCCTA
TGGCTTTTTGCTGAAAAAAGGTTCGTGACCCCTGCCCTAGACGATCTTAATCCAGCATTTCTACGCTTCTGTCAATCATATTTTCAAGTTCAGGAGAGAAGAAAAGGCGGCTGCACGAGTCTTTTCATTGTTTCACACACGTTGCTCAGTGACATTGACAAATGATGTTGAATGAGTCACATACTGTATTTATAATTTAT
GCAGTTGACTGTGTAAAGTCACATAAAACAACACAGAAATACGATAAATATGCAGAGATCAGTGGCTAATCTGCAGGATTCAGCTGAGGTGACGTGACTGCGACCAACGAGACCTAGCTGTCAATCAAGTGACCACGCCCTTAATTATGCAAACTTAATATAACTTAATATAAAGGAAACGGATGAGTTATAAAAAAATT
AACCGCTTGATTTAGACGTGGCTTTTAATATCTTGCTGCAAGCAGACGATATGTAATAATAAATGAATCAATCAGGGTGGAATCATCGTATGAGAAGGATGTGTCAATCACTGTAGGAAGCCCCGCCCACTGCTGTTTGCGTCCAATCAGGACGCAGTGGTGTTCTTTACATGGCAGAAAGCAGGAGATGGCCGCACCTA
CCAAGACAGCACATCACACCGACCTTCACAATCAACACACTCTTAGAGGAACAGCCAAGCCCCGCCCACTCAGACTGGAAGAGTTTGATTGACATGTAAAGTCAACAGTGTGTTGACCAATGACAGCTCTGGCTGCTGCTGCTCTAAGCTTTGGAAAAATAGTGTCAGCTTGAAATGGAAGTTAATTGTCCTTTTTCCCC
TTTGTAGCCTACCTGACCCTCATGCTCTTTGTTTTACCCATAAACAAATCATACAGTAAATGAATAAAGGCAAGTTAAACACATAATTACCACCTGTCAATCACTTTTTCAATCAGGTGTGAATAGGCAGAGTGATCTGTGTTGTTATAATGGCGTCGGTAAAAAAGGTGCACAGCCAACAGTATCTGAGGTGTTCGCTA
CCCACACAGACAGCAGGTTGGGCGCCCTTCTGCTGGCCTCATAACTGAAAGCCACGCAGTGTTTGCTGATCTCACGCATCACGGACCTGTCAGTCAGCACGTCACCTTAAAGGGTTAAACTGAACGCACAGCACTACTATGGTCACCAGGGGCGCAACTGCACATTTACTGATGGGTATGCGGCTTCAACTTTTGCGCGC
TTGTTGTTTTTTCTGTCTCTGCAACACAGAAAGCATTTGTCCCGCCCTTACGTTTCACGCAACTAGACAAGGTCGACTGTGATTGGCCAATTTTCATGTCAGTCAAATCACGCTTCAGAATCAATTCTTAAACTTCAGGAAATGATTTATAACAGCTAATGACTCAATGCACTAAAATAAACATTCTAAGCACAGCGTTG
AGTTAATGAACTCTCCCTCCCCCTTCAGCAACATCTCTTCTCTGATTGGTGTTTTACTCATATGAGTGCGGGATCAACCTGTCACTCAACCAATCAGCCAATAGCAAACCACAACCATCCGAATAAGTCTCTCTGGACAGAATCAAGCTTTACCCTACATCTGTCCTTGTCCGAGAAGCAGTTTCACTCAGATGTTTTTC
ACATAAAAACAGTGGGGCAATTATAGCAGTTTACAGACCAACTGCAACTAAACGTAGGAGTGCGGTCCCCCCCGCCCATCGAATTGATTGACAGCTGCATACATGTTCCGGTAGTCACGTGTATAATCATGTCAACAAGACAGGACGTACGCGACCGGGAATTGAAGGTTTGTTCAGTTCGCTAGTATCATCAATCGTCA
GGTCAATATTATTAGCCCCCTGTTACGGCTCAGTATCAGTGCCTGTGTTTGTATTTTATTTTCTTTTTCCTTCCTTCTCTACCTATCATTTTCTTTAGGTCCGCCCAGCTCATTTACTTATTGGCTAGGCAAGATGCCAGTCATCATTACTGTTTGCGATGACATCATCATTGTCCAATCACAAGCAGACTTCCCCACTT
GTAGCGTCTCCAATCATAACACTAGTTCTCTGGCAAACAAAATGGCCGCCAGCCTTTTTCTGCAACTTTGATTGACACTCCTTCGAGCCAATAGCTGAAAGGAGAAGCGTCACCATCCAATGAACTCTCAAAAAATTTGAGATGGTCCCACCCTCTCTCATGACAAGCTCATGAATGATTATCATTACATTTACACAATT
TTTGTTCTTTATTTTGGGGTGAAGTTCGAATCACTTTATTTACCATTTCAGACAGATAGATAAATATGATGAAGCAAATGAATCAGAGATGATTGACAGGTGCTTGTCATGTGTCACTTTAAACATGCCATAAGAAAAAATACTATAGTCATTTACAGTAAATACTGGAGTGTTTTTGAACAATTACACTGTAAGAAATG
TGACAACTGTGAGGGGGGTGAATTTTTTTTTATAACTCATCCGTTTCCTTTATATTAGATTATATTAAGTCTGCATAATTAAAGGCGTGGCCACTTGAGTGACAGCTAGGTCTCGCTGGTCGCTGTTACTTCATCTCAGCTATTTCCGGCTGAATAGCCGCTGAGCTCAGCATAGACGTCTTATTTTGTTATTTTTTATG
TTCCGAAAGGCAACTGAAATATAATGTATATGCCGAGTTCAGCGGCTAATCAGCCGGAATCAGCTGAGGTGACGAGACGGCGAGCAGCAACACCTAGCTGTCCCTCAAGTGGCCACGCCCGTAATTATACAGACTTAATATAAACGAAACCGATGAGTTTTAAAAAAAAATGACCCCCTCACCGTTGTCATGAAGGGTAA
TGTTCTGACTGTTGTTTTAATGTTTGTTGACATTGTTCACAGGGGTGAGAGGACGACTATCATTTCCCATCATGCACTCCTCCTCCCCCATGATGGAGGACCGACAGCTGAGAACATCAGATCAAACAGGCTTCACAAACACTAAAGACATCCACAAACCAGCAGCGATTTCTGGAGCTCACAACATTCAACACTTCCAT
TTTTGACTACTGTGAGGGGGATGAACTTTTTATAACTCATCCGTTTTCTTTATATTAGGTTATATTAAGTCTGCATAATTAAGGGCGTGGCCACTTGAGTGACAGCTAGGTCTCGCTGATCGCTGTGACTTCACCTCAGCTGATTCCGGCTGATTAGCTGCTGAACTTATACATTGTTTTTGTTTTATGTGTCTTTACAC
TGTGATGTAATAGGGTGCATAAGCTCCGCCCCCACAAAGATCGACACCCACTACTGCTGCACTAACTGTTTAGCTCTGTTAATATGCAAAACTGTCAGCCAATCACAGCAGAGGGCCTTTACCTCTGAGTCTACAATTGGCCGCAACCACAGCTTTCTGGTGAGGAGGCTTAAAAACAGCACAGAAAATAGACAATTACT
TTTTGTGCTTTTAAATATAAGCATCATTTGGCACAAAAGAAATCGCTTAGTGCACTTTTAATGCTGTGACATTGATGTTTGTAGCGACTGAAGCTCTGGGATTATGGAGGTCACAGACAGGGGGCGCAGTCGAGCTCAGATGGACAGAAGTGAACGTGTGATTGACGTATTGCTGTTCTTTCTGCTTGAGGAATCTTCAG
TAACAACATAAAAATGGTGGACCAATTGGAGCGGTTTTCAGATCGACCCCAACTTGACATAGGAGTGCAGTCCCCCCGCCCACCAATATTGATTGACAGCTGCGCGCATTAACATGTCTCCGCAGCAACACATATAATCATATCAACAAGACAGGACGAGCGCAAAGCAACCGGGAATGAAAAGGTCTGTCCAGTTTGTC
TTTTTTTTACATCTTGTAACAAGGGGCAGAATAGGTCCACTTTAAGAGATGTGCACTAGTGGGCGGGGCTTTCCCCCTCTGATGACACGTACAAATGGAGAATGTCAATCAAAGTGTTTCAGCAGACTGTTTATATCAAGTCTGATTATAAAAAATACAATTAATTAATTTTAACCATTAGAAATTGCTTATATTAACAT
GATCCTCGAATCTGAATAACTCATTTACATACTACAACAGTGCGCACAGCCATTGGACACTTACAAAAGCTGACTCTTCTCCCATTGGTGGCTGAGAGCTGTCCGTCATTCTCCAGCGACAGGCTTTGATGGACTGATGATGATGACATTTTCTAGAACTGGAGAGGGACAAACGTCTGCGAAATGACCGCTCTCCATCT
AAACCCAGTTGTGTGTGAATATCTCCAGCCTCTGATGATCAACATGAATGAATTGTGTTTGTTTTAATCAGACTTGATGAGTGAAACACTTTGATTGACATGCTCCCTTTTATAAAAGGGGGAAAGCCCCGCCCACTAGTGCCCATCTCTCCCTCATTAGCATAACCAGCAGCCCTGAGTGAGAAGCAGCCGTCTGTACA
TTTTAAGTTGTTTTTTCTGTCTCTGCAACACAGAAAGCATTTGTCCCGCCTTTACGTTTCACGCAACTAGACAAGGTCGACTATGATTGGCCACTTTTTGTGTCAGTCAAATCACGCTTCAGAATCAATTCTTAAACTTCGGAAACTGATTTTCAGCAGCTTATGACACAATGCACTAAAATAAACATTCTAAGCACAGC
CCCTTATGTTAAAATAGGATCCAAATCCCAATGGATTTCAGGCACACCGCAACGTGACGTGGGATTGAGGTTTTCCCCGCCCACAGAATTGATTGACAGGCGCCATGTTTCTATAATAACATGTATACACGTGTCCACAGAACTTTTTTTTCTCTCAAATGAACCGGGATTAAGACATTTGTTCCAACTCTCTGTGGTGT
TCAGCTGATAAACCTGTCGTGGTATATTCTGTGAATCTACGTGATCCCTCACTTATACTGTTTGGTTTGTTCTCGCCCACAGGATGATTGACAGTCTCGTTATCCAATAGCAGTGATGATTGCAACTGGCGGCCTGCTGAGGATCACTCGGCGACAGGATTCACTGCGATCCAAGAACCGAGCAGAAAACAAGAAAAAGA
ATACAGCTAATATTACCCTTCATGACAACTGTGAGGGGGTGAATTTTTTTATAACTCATCCGTTTCCTTTATATTAAGTTTGCATAATTAAGGGCGTGGCCACTTGAGTGACAGCTAGGTCTCGTTGGTCGCCGTCACGTCACCTCAGCTGAATCCGGCAGATTAGCCACTGAACTCGGCATATTTATCGCATTTCTGTG
ACAAAAAAACGGTGGACCAATTGGAGCGGTTTTCAGACCGACCACAACTTTACGTAGGAGAGCGGTCCCCCCGCCCACCAATGTTGATTGACAGCCTCGCGTCACGATCATATCCTCAGTTTCTTGTTGCACGTCTGCCATTTTCAGTCAAAGCGATATCACTAAAGGAACACCTGTGCTCTATTTTTAGATGAAGAGCT
GTGTGTGCAGTTTGGAGGTATTTGATTTAAATTTAGCCCAAAAAACATTTTACAATGTGGATTGCTGTAGCAAAGTAATAAGAAATAACTGTTAACTGACTTGACTGTCAATCAAAATCAGAAATGGAAACTAGACATTTAAAGCTTTCAAATGACATATAGTTTGTCACGATTGCTTTATGTTTACAATATTGTGATTT
TCAGTGATCCAGTGTGTGTAGATCTGCAGAGATCTCCGTCTGGAGTACTCCAGCGCAGGAATGTTAAGCTGCACAGGAAGAGTCTCTGCTGTGATTGACAGGTGAGCGGCGGCTCAATAGCGGCTCACACCTGTGTGTGGAGCTCAGACAGTGACCCGCGCACACACCTCCGGCCTGCAGGTGTGTGGCGCTTTGTTGAA
CCTAGCGGACTGAACAGACCTTTAATTCCCGGTCGCTTTGCGCAAGTCTGGTCTTGTTGACATGATTATACATGTGACTACCGGGACATGTTAATGCAACAGCTGTCAATCAATTCGGTGGGCGGGGGACCGCACTCCTACAGTCGGTCTGAAAACCGCTCCGATTGGTCCTGTGTGTTGTTAAATTAAAAAAAAAAGGA
GTTTGCATGTCTTTAGATTTGTCAACCCGAAACTTACAACTGGATCTGTGCAACAGGCCTCAGATCTGAGATGATCAGCAGAGCAGTGATTGGCTGTCGGCAAAACAACAGCGTAATGACATCATCTCATTAATATTCAATTGAAGCCACATGAGCAAAATGATTAAATCACGAGTAAATGAAAATATTTGTTAATTAAG
TATTATCATACACATTTAGAAATGGTACTAAAGCTGCAGTGATGGCTTTCATGCATTAGTATCTGAAAGCTCTACATTATTAGCATATCAGCAGCCAAAGTGAGCATGTCAGTCATTGAAACAAAATATTTCAGTTTGAACCCCTTGAAAAGGTGCCATCTGCATTTTCCAACTTAATTTGTGCATATTACATGCAACTT
GAGTCTTGATTTCAGATCGGCTGGCAGAAGCACAGCTCCAAGCAGAAACGCTCCAGATACAGTCTGTTAGAAATACAAGCCTACTTATGACCTGTCACTCAAGTGGCCACGCCCTTAATTATGCAGAATTCTAAAGCTCAATATCTCTAATTCAGATTAGTTATAAGATAGTTCCCCCTCTCACAGTTGTCATGAAGGCT
AACACAGAAAGCCTTTGTCCCGCCCTTACGTTTCACGCAACTAGACAAGGTCGACTGTGATTGGCCACTTTTCATGTCAGTCAAATCACGCTTCTGAATCAATTCTTAAATTTCGGAAACTGATTTTCAGCAGCTTATGACACAATGCACTAAAATAAACACTCTAAGCACAGCGTTGTGATCGTACGCTTCACAAAACA
AAACATAGAGCAAGGGTGTTCCTTAGGTGACATCGCTTTGACTCACACGCTGAAAATGGCGGACATGCCACAACAAACTGAGGATATGGTAATTCATGCCTGTCAATCAATATTGGTGGGCGGGGCGACCGCACTCCTACGTCAAGTTGCGGTCAGTCTCAAAACCGCTCCAATTGGTCCACCGTTTTTATATTGAATTG
GGGGTGGAGGAGGGTCTCCGAAAATGCGCCAGGCTTAACAGCGTAAAAGGACGCAGAGCATTTAAATGCATGAGGAGCAAGCTCATTGGCTGCTGAGGTGACAGCAATCAATCTCCTGCACCATGTAGTTAATGGCGCAGATTAGGTGAACCTATCAGCCTGATTCCAGTCGAGCTAAAAAAAATAAAAAAAAAGACAAT
GAGAAAAGTACTTTCATTTGAATGTGTAACAGAAGAGAATGCAAGCTTTGGGACACACTACTTTCTCATTAACGGACAATTCTTTTGCTTAGTTGCGTGCCCTGTCAATCATCTTGTCAAATTATCCACATTTCTTTCATATTTAACTAGCTACCACACTGAAGAAGCAGCAGTAGGTTAATCTGTCATTCGCCAGTCTT
ATACCCTTCGTGGCAACTGTGAACTCATCCGTTTCCTTTATATTAGGTTATATGATGTCTGCATAGTTAAGGGCATGGCCACTTGAGTGACAGCTAGGTCTCAGCTGATTCCGGCTGATTAGCCGCTGAACTCGGCATATACATTGTATTTTTGTGTTTTATGTGGCTTTACACAGTCAGATGACTTTTGGAGTTATTTC
TTAGCAAAATAAAACGGTGAACCAATTGGATTGGTTTTCAGAGCTAGCGCAACTTGACGTAGGAGTGCGGTCCCCCCGCCCACCAATATTGATTGACAGGCGCGTCATCATATCCTCAGTTTGTTGATTCACGTCTGCCATTTTCAGCGCGAGTCAAAGCGAAATCGCTAAAGGAACACCCTTGCTCTATTTTCAGAAGT
CTGTAAGGGGGGTGAATTTTTTTATAACTCTTCATTTTCCTTTATATTAGGTTATATTAAGTTTGCATCATTAAGGGCGTGGCCACTTGATTGACAGCTTGGTCTCTCTGTCGCCCTCACTTCACCTCAGCTGACTCTAGCAGATTAGCCGCTGATTTCAGCATATTCATCATATTTTTGTTTTGTTTTATGTGGCTTTA
CTCTGGAAAACAAGGCGTGCCGGTCAAATTTAAAGTCCGCGGAATAAAGTTCAATTGGTCCACGAGGAAACGCCCTAATGAGGAGTGACAGGCTCGGGATCCAATCAGCAGGTACACCTGGGAGAAAGAAAATAGCGGAACAAAAGGTGATAGGGTGAGACAAAGAGCGAATGACAGAGAAGGTGAGGGGGAAGTGCGAA
TGTAGTCTTTACATCAGCTTGTCCTTTACTCAGCCTCCTCCTCCAATCAGTATGCTCCGCCTCACATTGGGAAGCCCCGCCCCTCAATTTAAGTGACAGGCTCCTGTAGATGTATTTGGGTGAGACGGGGCCAAAGGAACGCCTCCTTTGGGGCGGAGCCATCACTGCACTGACATCACTGCACAGCCAATCACATCATC
GTGTGTGTGCGCTGTTACCCTGTGCAGCGGGACGTTGAGTTTAGTGAATAATTGAGTCACTGCAGATCTCAGATCCTTCACAAAGTGCTCAACACCTGAGCTGTCAATCACACACTGGTCTTCGCCCTCTGGACCATCACAAGCTCCACCCACTCCATGTCTCTGTAGCCACGCCCACTCCTCTCTGAGACAGAATGAAC
CCAGACTCGTCAGCGCTACCAAGCCGACCAATCACAGAGCTTACGCTAGGCGTCTTTGTGACGTGTAGTTACATTTTTTGAGAGGTGCACGTCAGTGACGGTGACGGCCACGGCGAAGGGCTATGCGTCAGAGCCATAGCATACGCCGGCGTTTGACGCAGAAGTATAAATCAGCCTTAAGTCAAGAACCAAATGAAGCA
AGGACTAAATTCCTCTTCCAGAGCCGGTTTGCTAAATGCCAGACTGCAGTGTGCATGAGGAGCCAGCAGACGGCAGTAGAGGAGCACATGTGCTTCAGGTGTCAATCATCAGTGAGATCACACATCTTCAGCACATCTTACACACACACACACACACACTCACACACACAGTCTTGCATCCCCAACACCTAAATCTCTTC
GGTGCTGGTTATTGTGCTGAAATAGGTGCAGATCTTCATTTTTGTAAACAGTTTGTTTTTAGCAGTAATTTAATGCTGGGCGTGTCATCGTGATTGACAGCTGTGATTGACAGTTTCTCAAAGCAGCGCGTCTGAGCTTCGGCAGGAGACTGAAGTGTTATTATTCGATTTCTGTGTTATTTTACCATGACAAAATGAGT
TGTCTGTTATCTTCATTCTCATCTTCAGCGCTTTACAATGTTTCGCGGCAGTAGCTCTCTCTGTTATCCCAAGCCAGAAGGCACTGACTGAGTGATTGACAGCTGACATTAACCAATCATTCGCGTTCAGTGCTACAGCAGTGATGGGCCAATGAGAAGAGCACGAAGGCGGGGCAAGCATTACGGCTTTTACTGCAGCA
ATTAACTGAATACAATGATCCATCAGTTTACCAAATTTATTTTGTTATATTATGTGACAGGGTACATGAGGTAAGTGATGGTGATTGACGTCTGCAATGACCAATCAGTGCAGAGTACTCCCCTATTTATTGCTGGGGGCTGTAGCCTGTCAGGAGGCATGTTCTGAATTCCACTTCCTGTGTGGGTGTGTGCTGGCAAT
GCTAAGCGCTCCTGCTGAACGACGCAAGCTAACGCCTTTTATACGTGGTGGACCAGCTCCTGATTGGTGCTCTGAGTACATCATAATAGTGATTGACAGCCTTCTCGACCAATGGTTGCACACCTAGAACAGGACCAAATACACAACGGAAGAGAGAGCAGAACGCAAAACAAACACAAAACGCCACAGAAAATACGTGA
GTTCAGATCTTCATTTCTGTAAACAGTGTTTTTAGCCAGTGATTTAATGCTATATAAACAGGGCGTGTCATCATGATTGACAGTTGTGATTGACAGCTTCTCTGAGGGTATAGTCTGAGCTTCGGGAGGTGAAGTGTCAATGTTTGATTTCTGGGTTATTTTACCATGATAAACTCTACTGTCTGACCTACAGGATCTGG
GCTAAGTGCTCCTGCTGAATGACGCAAGCTAACGCCTTTTATACGTGGTGGACCAGCTCCTGATTGGTGTGCCTAGTGCGTCATAATAGTGATTGACAGCCTTCTCGACCAATGGTTGCACACCTAAAACAGGACCAAATACACAATGGAAGAGAGAGCAGAACTCAAAACAAACACAGAATACCACAAAACATACGTGA
TCTAGGTTCAGATCTTCATTTCTGTAAACAGTGTTTTTAGCCAGTTATTTAATGCTATATAAACAGGGCGTGTCATCATGATTGACAGTTGTGATTGACAGCTTTTCTGAGTGGACCGTCTGAGCTTCGGGAGGTGAAGTGTCAATGTTTGATTTCTGGGTTATTTTACCATGATAAACTCTACTGTCTGACCTACAGGA
GCCAAGCGCTCCTGCTGAACAGCACAAGTGAACGTCTTTTATACGTGGTGGACCAGCTCCTAATTGGTGCTCTGAGTGCATCATAATAGTGATTGACAGCCTTCTCGACCAATGGTTGCACACTTAAAACAGGACCAAATACACAACGGAAGAGAGAGCAGAACGCAAAACAAACACAGAATACCACAAAACATATGTGA
GAAATAGGTGCAGATCTTCATTTTTGTAAACAGTTTGTTTTTAGCAGTAATTTAATGCTGGGCGTGTCATCGTGATTGACAGCTGTGATTGACAGTTTCTCAAAGCAGCACGTCTGAGCTTCTGCAGGAGACTGAAGTGTTATTATTGGATTTCTGTGTTATTTTACCATGACAAAATGAGTTCAGCAGTAAACTACAGT
TTTTGTCATGGTAAAATAACACAGAAATCCAATAATAACACTTCAGTCTCCTGCCGAAGCTCAGAGGCGCTGCTTTGAGAAACTGTCAATCACAGCTGTCAATCACGATGACACGCCCAGCATTAAATTACTGCTAAAAACAAACTGTTTACAAAAATGAAGATCTGCACCTATTTCAGCACAATAACCAGTGCCTTAAT
CCACATAAAACATCACAAAAATAGAATGAATATGCCGAGTTCAGTGGCTAATCTGCCAGAGTCAGCTAAGGTGAAGTGACAGCGACCAGCGAGACCTAGCTGTCAATCAAGTGGCCACGCCTTTAATTATGCAAACTAAATATATTGTCACGAAGGGTAATGTTAGCTGTATGAACCAAAATGGTTCTTTGTAGCAGGCT
GAACTCATTTTGTCATGGTAAAATAACACAGAAATCGAATAATAACACTTCAGTCTCCTGCCGAAGCTCAGACGCGCTGCTTTGAGAAACTGTCAATCACAGCTGTCAATCACGATGACACGCCCAGCATTAAATTACTGCTAAAAACAAACTGTTTACACAAATGAAGATCTGCACCTATTTCAGCACAATAATCAGTG
GACAGTTTCTGAACATAATAAACACTCACACTGCATCAGCTCAAACCCACATTCACCGACACATTCACAACAATCATTTAGAGAAGGGCTGATTGACAGGCCTTTATACATCAGAGACAGCTTCCTGAAAAACCAATCAGTCAATCAATCAATCAATCAATCAATCAATCAATCAAAGCAAATATTTGACCCTGAAAGAC
TTTCACATTAAGTGTTTTACAATGTCCTGCACAAATTCTCGTGGGGGCGGGACTTAACATCGGTTTTTTCTGATTGGCTAGTGAGATTTTGATGGACAGCTGTTGCTCCTGGATGTAGAGATCAGTCCTGATAATAGGAAAGTGTTTACTGATTTATGCAGAGAAATGTTTCATGTGTTGCTTGCTTATTATTAGTGACA
TTATCAAGGACCTTCCACGATGATCTGTGACTGACAGGTTAACCAACCAATCACGTTTCGTTTAGATCTGCATCATGTTTAGGGGTGTGGAAATGTCCACATTATAGCGACCAGTGCTCCTCATTCAGTCATGAACCTTTTACAAAGTTTACAATGATGAAGCATCAACATCCTGAATGATCTGTCAGCAAAACACAGGA
ATCACCAATAACAACAACGCTCCCTCCCTCTCTCTCTCACACAGACGCTGATGAGCAGCAACATCCTGACCACCGTTCCCGTGGTGATGGGAGGCGGAGACAAGCTGCCAATCAAACAGCTGTCTTCAGGCCCCGCCCACAATATAGGCGGAGCCCGAGTGGGCGTGGAGCAGAGCCCGGTGGTGGGTCCAGGAGGAGTG
CGCCCACAACCAGTGGGAGGCGGTGCTGTCGAGAAAGGGGACAAGCCAGCTGTCGGAGCAGAAGCGAATCGAGGAGGAGATTGAGCGGAAGTGGGCGGAGTTTGAGCGTCTGCCACTCAAAGAGACGAGGTCACACCCAGCGATGCGGTCGTCCAATCAGGCGCTGGAGAGGGAGGTATTGCGTGAATAACTCTATCTGC
ATCCTCCTGAACACATCACCTGTGTGGGTTTGTGCTTTACTGTACTGAAGAGGGGACGGTGCAGATGGAGGAAGGGGAGGGGCCTAATCACGCAGACCTGTCAATCATTGTGAGCTGTGGTTGGCTCTCCTGCATGCTCCACATTTATCTGAAACACACCTGACTGGTGCGGCTGGCTGGTTCACTCGGTGTCGGAACAT
CGTTGTGTGTTGTATCTTTTGGTCAGTAACACATGTGGGCGGGGCCTTCTTTTCTGATTGGCCACTTGTGGTTTGCTATGTCATGTGAGTGACAGGTTGACCCCGCCCTCAAATGAGTGAAGACCAATCAGAGAAGGGACGCGGCTGTAGAGCTGTTTACACTGAAGCTTCTACAGGACACATTTAAAGGGCCCCTACTG
GAAATATAGAGAACGGACAATGCTTTTTAATGGCCTCACCTGACCCTACCCCTCACCCTACCTATCACAGTGACACCACTCACTCCATCGAGTGCATTGTGTCTGTAAGAGAGGCGGGACTTGACATACCTGTCTATCATCCTCATGACGCAGCACAAAGCAGAGTTATGCAGAGAAGCGCCCGCAGCTATGGGGAATGG
TTCGTTCATAAGGTCTTTGCAACAGAGTCAAGAGAGAGGGCGGGACTATCTCCAGTTTTTTAGAGCTCATTGGATGGTGACGGTTATAGCTATTGGCTTAAAGGAGTGTCAATCAGGCCCTGCCAAAGGTGCAAAAGCCCAGCGGCCATTTTGTTGAATAAAAGTCCCCATTGTTTATGACTGGAGCTGCTGTTCTGCTG
TGTCAATCACCTCAGCACCTGTGTGAAGCGGTAGTGAGGGGGCGGAGTCAGTGTCTGAGCGTTTCTCCACCTCCACCAACCTCTTCCTGAGCTGCTCCACCTGTCAATCACAGCACATGGACACGCCCACTATGATATGGTCACTGAAGGATGTCAACAAACCATCCGAAACTCCTGTCCAGAAAACACACACGACTGAA
AAATCTGTCAGTGTTATCTTCATTCTCATCTTCAGCGCTTTAGTTTTCTGCGCGCGGTAGTAGCTCTCCCTGTCATCCCATGCCAGAAGGCGCTGACTGAGTGATTGACAGCTGATATTAACCAATCATTCGCGTTCAGTGCTAGAGCAGTGGTGGGCCAATAAGAAGAGCGCGAAGGCGGGGCAAGCATTACGGATTTG
TGCCAATGTTACTTTTTCTATGCCTGGTTAGTCTGTATTTTACTGCACTGGAGAGTGACAGGGGTCACAGGATATCATGTGATGATTGGTCGAATTGCCTGTCAATCAAACTGATTGCAATGAGTCAGTAACTTAGACTTCATGTTTTGGTTTGTTCTCTAACATGCACTGGGACTTACTAATCAGGAATTGTATGATAA
GGTAGCCAAGCGTTCCCGGAGACAGCGCAAGCGCACGCCGTTTATATTTGGCGGACCAGCTCCTGATTGGTGCACCGATTGCATCATGATGGTGATTGACAGCTTTTTCGACCAATGGTTGCACACCTAGAACCGGACAAGATACATAACAGAAGAGAGAGAAGAGAACACAAAACCGAAAACAAACAGCAAAACACCAC
CATGACAACTGTGAGGGGGTGAATATTTGTATAACTCATGTTTTTTTGTTTATATTAGGTTATATTAAGTTTGCATAATTAAGGGCGTGGCCACTTGAGTGACAGCTAGGTCTCGCTGGTCGCCGTCACGTCAGCTCAGCTGATTCCGGCTGATTAGCCGCTGAACTCGGCATATTTATCGTATTTCTGTGTTGTTTTAT
CCTTTATGAGTTTCTTTATTCTGCTGAACACAAGATATTTTGAAAAAAGTGGAATACCTGTTGACTTGCATAGTAGGAAGAAGAACTCTTGTGTCCTGATTGGCTGTGATGTTTGATTGACAGGTTCGATGGAGGTTGTCCTGAAGGTTGATCTGGAGCTTCAGGAATGATGTGAATAGGGGGATTTTCTGCGCAGAAGG
TCAGCATTTTATAAAAAAGAATTTATAAATTTTTCGCGGTAGTAGCTCTCTTTTATCCCAAGCCAGAAGGCGCTGAGTGATTGACAGCTGATATTAACCAATCAATTTCGAGCCCTGATAATAGATGAAGCTGTGGACTGTGAGCCACAACCTGTAAGTTTTTTTATTTGTTAAAAACTGATCTATTACAGACGCAGTGT
TGTTACCTGTTGACTTGCATAGTAGGAAAATGTACTCTCGTGTCCTGATTGGTTGTGATGTTTGATTGACAGGTTGGATGGAGGTTGACCTGAAGGTTGCTCTCAGCAAGGAGCTTCAGGAATGATGTGAATAGAGGGATTTTCTGCGCAGAAGGTTGAACAGAGCCAACATGCTGATGTTGTTCAGGTAAGACTTGGCT
AGTTTACTGCTGAACTCATTTTGTCATGGTAAAATAACACAGAAATCGAATAATAACACTTCAGTCTCCTGCCGAAGCTCAGACGCCGCGCTTTGAGAAACTGTAAATCACAGCTGTCAATCACGATGACACGCCCAGCATTAAATTACTGCTAAAAACAAACTGTTTACAAAAATGAAGATCTGCACCTATTTCAGCAC
CAACCTTCTGCGGAGAAAATCCCTTCGTTCACACCATTCCTGAAGCTCCTCCTCGCTGTGAGCAAAATCACAACTCACACCTTCAGGACAACCATCATCCAGCCTGTCAATCAAACATCACAGCCAATCAGTTTTTTAACTGAAAACAAGCATCTGTTTAAAACATCAATTATGTACCATACAGTACGCTAAAAACAAAG
GGCTGGGTTTAGGGAAGTAAGTGGGCGGGCGGGTCAATCAGTAAAATTGGTTGGGTTTAGGGAAAGAGGAGGGTGGGTCAGCCGATTGGCCGGTTGCCCAGTCAGTCATTCAGTCAGTTAGACAGACGGTCGGCCCACAGCGGCCTCTAGTGGGTTTACGTGAGAACAGCGGGCGCGACCGGCACTCACGAGAGACATTT
TTCTGCGCAGAAAATCCCTCTGTTCACTCCATTCCTGAAGCTCCTCCTCGTTGTAAGCAAAGTCACAACTCACACCATCAGGACAACCATTATCCAACCTGTCAATCAAAATGTAAGAGTTAATCAGGATATAGGAACAAACCAATTTTTATTTTTTTTTACTTTTGTCCCTACAGAAGTTTATCCTAAAAAATGTGAAT
TTTGCGGAATCCTGCGTGCGCAGATTCCCTGTGAGCCTACTGAGATAGGTCACCTAATCTGCTCCTGAATCACTTCGTTGTGCAGGAGATTGGTTGCTGTTGCCTCAGCAGCCAATGAGCTTGCTTCTCATTAGTTTAAATGCTCTGCATCATTCTATGCTGTTAAGCTGCAGTGCGGTTTTGGAGACCCTCCTCCACCC
GTCGGCTGGGTTTAGGGAAGTAAGTGGGTGGGCGGGTCAATCGGTAAAATTGGTTGGGTTTAAGGAAGGAGGAGGGTGGGTCAGCCGATTGGCCGGTCGCCCAGTCAATCATTCAGTCAGATGGACAGTTGGTCGACAGCGGCCTCTGGTGGGTTTACGCGAGAACAGCGCGGACACGAATGGCACTCGTGAGAGACATT
CAAGATCTGTCTGCTAAAGGGTCATTTAGGATGCCTGAAGACAACAAGAGACGATGTTCAGGAGTATAGCAGCTATTATTTAACTCCTTCTCTGACCTCAGCCATCAATCATTTCAAAACTCCGCCCTCTCAACACATTCCAGCCAATATGACGTCAGTAATACTGAATATGCAAATGAGCACCGGCTTCTGATTGGTTG
AAAATGCACTTCCTGTTTGTTTTCAGTTAAATTCTCAGATTAGGCCTGCCTGAGTTGGTGGGTGTGGCTAACTTATTTAACCACACCCCTCCAGCTGTCAGTCAACAAACAGAAAAGGTGAGCGGGAGGAGTCTGCTAGGTGGTAACTCTCCTCGAACCCTTTTACCCATCTTTCTGAATGACACGCCTACTTTACTACA
ACACAGATATAATGAAGTGCAGCCGTTCCTGGATGAAGATTTTCCGTGTCTGTCATTGCGTGTGATGGAGTTTGAGTGGCAGGTGGGCGGGGCTGCGGGCGGGCGGAGACTGACAGCTTCACTGGCCAATCAGCTTCTCCACAAAAGTATCCAACTGGTCTTCATCTTTGATGCCCACAAACTGGTCGATGACATCACCG
AATGACTGATAACTCCACCCACAGGACTGATAGCCCCAACCTAAAAAAGTGATGGCTCAGCTCTAAATGATTGATAGCCACACCCTAAATGACTGACAGCCCCGACCTAAACAACTGATTACCCTGCCCTAAAGGACTTATAGCCCCACCCTAAATGACTGATAGATCCACCCTAAAGGACTGATAGATCCACCCTAAAG
ATGAACAGCTCAATGCCAAGCCCACTTCTGTGTTAGACAGCTTAATATCATTCCCACTTCTGTGATGGACAGCTCAATGCCACGCCCACTTCTGTGATAGACAGGCCAATGTCCCGCCCACTTCTGTGATGGAGAGCCCAATGTTCTGCCCATAGCTGTGGCAAACAGCTCGATGCCAAGTCCTTTTATATGATGGACAG
CAGCTTAATTACCCACCCCTAGTTCTGATGGACAGCTCATTGTTCCGCCCACAGTTGTGACTGACACCTAAATGTCCCGCCCACAGTTGTAGATGACAGCTCAATGTCAGGCCCACAGTTATGACTGACACCTCAATGTCCCACCCACAGTTGTGACTGACAGCTCAATGTCCCGCCCACAATTGTGACTGACACCTAAA
CACCTAAATTTTCCGCCCACAGTTGCGACTGACACCTCAATATCCCGCTCGCAGTTCAGACTTACACCTCAATTTCCACCCACAGTTGATTGACACCTCAATGTCCCGCCCACAGTTGTAAAGGACAGCTCAACGTCCCCTGCACAGTTATGACAGACAGCTCAGTCCGGCCCACAGTTGTGACTGACACCTAAATGTTC
TCCTTATTTCCAAAGGAGAGACGCGCACGCGAGGCAGCTGCCTCATACTTTTCAGCCGCACCTAGTTGAGATGACGGAACTTCTGTGATCACAGCTGTCAATCAATATGTGCTTTAAGGACAACAGAGTGAATGTTTCGGAGTGGCCATCACAAAGCCCGGATCTCAATCCTATTGAAAATTTGTGGGCAGTGATGAAAA
TTCCTGATGTTAAAATAGGATACAAACCCCTTTCATTTAGAGGCCGACTACAACATAGGGGTGCGGTTTCCCCGCCCACCGACTTGATTGACAGCCGCGTATTAACATGTCTCAGCAGTAACGTTTATAATCATATTACCAAGACAGGACATGCTCAAAGCAACTGGGATTAAAAGATCTGTTCAGCGCTCTGTGATCAT
ATTGGTTCCTGTTGTTTGTGAACCTTTTTTACCAACCAAGTTTGTTGACGCCATTATAACGACACAAATCACTTTGCTTATTCATGCGCAAAAAATGATTGACAGGTGGTAATTTGTGTGTACCTTACCTTTATTTATTTATAATTTGGTAAAACAAAGAGCATGCGAGTCAGGTAGTTGAAATGGTAGGCTAATTAATA
GTAGATCTGACATGGCTGGACTGATGTGGTTTTATGTGTCTTTGTGTGTTTTCCAGGGACTGACAATGAGGCAAATTCGATTCCGGTTTGACGGACAGCCTATTAACGAGACAGACACGCCCGCACAGGTATGACATCACCACTCACAGCCTATTAAAGTCTGCGTGAATCAGAAGTTGCAGAGACTTTTATATTAGTTT
AAGTCAGGATTCGAACCCAAAAGCCATTTGAAGCATAATAACAACATGTACATGCACAGTCCACTAGGCTATACAAGACATAAGTTTTTTTCTGACCCTGTCAGTCAAATGCAGATTCACCAGGTCTCGAAACGCTTCTGAACTGATCGATGCTTTAAATCTCTTTAGTCACGTGACCAAGTGTTTCGAAACACGTTAGT
TTATGTAGGTCCGCCTTCACGAGAGCTGATGCCTGTCATTTCTGTAGGCCCGCCTTTTTGACAGCTGATTGGTCAGGAGACCGATCTATCATCATTTGGCGACGCAGCGCGGGAATGTAAAAAGCACGTCAGGAAGAGCGGGAGAGAGAGCGCTTTTTCCTTTGATTTCGTTTTTCGTGTATTTTTCTGACATGATTATG
AGTATGGGCACTAGAGCGTGTAACAGAAGAGTATGCAAACTTTGGGACATACTTATTAATAAACCGTTACGTTGCTTAATTACTCCCCCTGTCAATCATTTCAACACATCCCCATTTCTTTCATATTTAATTACCTTCTGTATTGTAGATTCAGCAGCAGGTTCTGTCATTCTCGAGTCTTTCATGCTGAGAAATCTTTT
TAGGGGCACTTGAGCGTTTAACAGAATAGCATGCAAACTTTGGGACATACTACTTATTAATAAACCGTTATGTTGCTTATTTACTCCTCCTGTCAATCATTTCGACACATTCCCATTTCTTTCATTTTTACTTACCTTCTATATTGTAGATTCAGCAGTAGGTTAATCTGCCATTCACGAGTCTTTCATGCTGAGAAATC
TCAACTTGCTGCAGTAAACAAAGCCAAGTCCGTAATGCTTGCCCCGCCTTTGCACTCTTCTTATTGGCCCACCACTGCTTTAGCACTGAAATATCAGCTGTCAATCACTGTCAATGCCTTCTGGCTCGGGATGACAGAGAGAGCTACTACCAAGAAAAACTGTAAAGCGCTGAAGATGAGAATGCAGATAACACTGACAG
GATAAATATGCCGAGTTCAGTGGCTAATCTGCAGGATTCAGCTGAGGTGACGTGACGGCGACCAGCGAGACCTAGCTGTCACTCAAGTGGCCACTCCCTTAATTATGCAAACTTAATATAACTTAATATAAAGGAAACGGATAAGTTATGAAAAAATTCACCCCCCTCACAGTTGTCATGAAGGGTAATATTACCTGTAT
TTATTGTGCTGAAATAGGTGCAGATCTTCATTTTTGTAAACAGTTTGTTTTTAGCAGTAATTTAATGCTGGGCGTGTCATCGTGATTGACAGCTGTGATTGACAGTTTCTCAAAGGGACCGTCTGAGCTTCGGCAGGAGACTGAAGTGTTATTATTCGATTTCTGTGTTATTTTACCATGACAAAATGAGTTCAGCAGTA
GCAGTAAACAAAGCGCGCAATGCTTGCCCCGCCTTCAAGCTCTTTTGATTGGTCCACTGTTCTAGCACTGAATGCGAACGGATTGGTTAATATCAGCTGTCAATCACTCAGTCTTCAGCACTGACAACACTGACAGATTTAGTTTTAGAAAACATACAAGTTACAAATGATGGCACATCTGATCAGTGATCATGTGCTGA
TGGAGTGTTTAAAACATATTTTATTAAGTTGGCAAACAGATTGAAGATTCTATAAAAGATTGTTGGTTGAGTTTTTTGTTTTGCAGGCAATGAAATATCAGCTGTCAATCACTCAGTCGATGCCTTCTGGCTTGGGATGACAGAGAGAGCTACTACCGCGAAAAACTAAAGCGCTGAAGATGAGAATGAAGATAACACTG
CGCATCTCCTTGACTGTCATTGGCTCTTTGTCTCGCCCTATCATCTTTTGTTCCGCTTTTTTTCTCTACTAGGTACCTCCTGATTGGATCCCGAGCCTGTCACTCCTCATTAGGGCGTTTCCTCGTGGACCAATAGACTTCGTTCCGCGGACTTTGAATTCGACCGGCACGCCTTGTTTTTCAGAGTGCTATGCGTGTTG
GGATAGCATAGTGTGAGTAGACCCTTAGTGACATCACTTTGACTCACTTACTGAAAATGGCGGACATGAATCAACAAACTGAGGATGTGATAATGCATGCCTGTCAATCAATATTGGTGAGCGGGGGGGCCGCACTCCTACATATAGTTACGGTCGGTCTCAAAACCACCCCAATTTGTCCACCGTTTTTATGTTGTTGA
GAGCACTTTTTCTTTTCAATTCAACAACATAAATAACGGTGGATCAATTGGAGCGCAACTTGACGTAGGAGTGCGGTCCCCCCGTCCACCAATATTGATTGACAGGCACATTCCCATATCCTCAGTTTTTTCGTTTCACTTCCGCCATTTTCAGCGCGAGAGTCAAAGTGATATCACTAAAGGAACACCCTTGCTCTATT
AAATAGACCTTTTGTTCCCGGTTGCTTTGCGCTCGTCCTGTCTTGTCAATATGATTTTATGCATTACTATGGCGACATGTTAATGCGCGCAGCTGTCAATCAATATTGGTGGGCGGGGGGACCGCACTCCTACGTAAAGTTGTGGTTGATCTGAAAACCGCTCCAATTGGTCCACCGTTTATATGTTGTTAAATTTTAAA
ATATTCATCACATTTCTCCATGGGTGCACCATCATGCCTCTTCATCATATGAATACAGCTCTCCCTCGTTTCTGATTGGTCTACACTGATGTGTTCAAGCTGTCAATCACATGAGTTCCACCAATAGCAAACCATCTAATTAGTTTCACATAAACAGGAATATGCTGCCCAATATACAGTTGAAATCAGAATTATTAAAC
CACTTTCACACTTGTGCTTATTAATTTTAGTGAAAACCTCAGATATTGTTGGTTTTGCACCTTTTTTACCGAACAACCTCCCGCGGAAAAAGTGATTGACAGGTGGTAATTTCTGTGCAGCTTATCTTTATTTAATTATGATTTGTTTATGGGTAGAACAAAGACCATGCTGGTCAGGTAGTTGAAAGGGTAGGCTACAA
TAGCCTACCGTTTAAACTACCTGACCTGCATGGTCTTTGTTTTACCCATAAACAAATCATACAGTAAATGAATAAAGGCAAGATACACACAAAATTACCACCTGTCAATCACTTTTTTTCTTGTGAATAGGCAGTGATCTGTGTCGTTATTATGGCGTCGGTAAAAAAAGGTGCACAACCAACAGGAACCAGCCAACAGT
TGCATGACCTTCCTCATCTTCATCATTACCATCATCATGATCATCATCAGACATACGAGTCTAGTCTCTAACACGCTCTCTGTTTCTCTCTCTGTGCAGATGTCAATCAAGCGCAGGGCGGAGACTTGAAGAGGAAGACCTTATGACATCACTGATGCCCCGCCCACTTTTATGCATGATCTGCTGGCCGTCCAGTGAGA
ACTCCGCAAATGGCGAATCAAATCCTTAAACGACTCCGCAAATGGTGAATCAAATCCTCAAACTGACATCGCAAATGATAAATCAAATGCAAATGAGGTGTCAATCAACCAGCATAGGCGGAGCTTTGAGGCGGAGGAGTTTGTTGTTGACGACTACCGGTAGCGCTACCACTTTTTCCAAGGCCTAGAGAAATAAAGAA
CAATCCAAGTCCGTAATGCTTGCCCCACCTTCGCGCTCTTCTTATTGGCCAACCACTGCTCTAGCACTGAACGCGAATGATTGGTTAATATCAGCTGTCAATCACTCAGCGCCTTCTGGCTTCAGATGACAGAGATCTACTACCGCGAAAAATTGTAAAGCTCTGAAGATGAGAATGAAGGTAACATAACACTTGAAAGA
ACTCATATTGTCATGGTAAAATAACACAGAAATCGAATAATAACACTTCAGTCTTGTGCCGAAGCTCAGACGCGCTGCTTTGAGAAACTGTCAATCACAGCTGTCAATCACGATGACACGCCCAGCATTAAATTACTGCTAAAAACAAACTGTTTACAAAAATGAAGATCTGCACCTATTTCAGCACAATAACCAGTGCC
ACCCTTCATGACAACTGTGAGGGGGGTGAATTTTTTTATAACTCATCCGTTTTCTTTATATAAAGTTTGCATAATTAAGGGCGTGGCCACTTGATTGACAGCTAGGTCTCGTTGGTTGCCGTCACGTCACCTCGGCTGAATCCTGCATTTTAGCCACTGAACTCGGCATATTTATCGTATTTCTGTGTTGTTTTATGTGG
AGAGGCTTGGTCTCCGGCCTCAGCTGTCAATCATAACAAAGGGGAGTGTTCTCTGGCCTCAGCTGTCAATCATAACAGAGAGGTGTGGTCTTTGACCTCAGCTGTCAATCATAACATGGGGTGTGGTCTCTGGCCTCAGCTGTCAATCATAACATGGGGTGTGGTCTCTGGCCTCAGCTGTCAATCATAACAGAGAGGTG
TGATTCATTCTTGAAAAAAGGCAATAGAGCTGTGTGCATGAGCACATTTGTATAATGTCGGGCTGTAAACGGGTTCGGGCTTTTATAAAGCTGTCAATCAAAATGTACCTGTCAGGCTCAGGATTCATCGTGCCTAATTTTTATGGCCCGATTACAGCTCTCTGCATTCCCGCTGCTGTAAATCATTATTGAAATTTCTG
CGCGTTATCTTCATTCTCATCTTCAGCGCTTTAGTTTTCCGCGCGCGGTAGTAGCTCTCCCTGTCATCCGATGCCAGAAGGCGCTGACTGAGTGATTGACAGCTGATATTAACCAATCATTTGCGTTCAGTGCTAGAGCAGTGGTGGGCCAATAAGAAGAGCGTGAAGGCGGGGCAAGCATTACGGACTTGGATTTGTTT
GGAAAAAAAAACTGAAAAAAAAATGTCTTTGTTCGGATTCATCGGATCTATTCTTGCTGTTAAAATAGACCTAAACAGACTGACATGAAAAGTGACCAATCACAGTTGACCTTGTCTAGTTTTGCGTGAAACTTAAGGGCGGGACAAAGGCCTTTATGTGTTACAGTTAGGGCTGGGTATCATTCCAAAATTTTCGATAC
TTCTGTCTCTGCAACACAGAAAGCCTTTGTCCCACCCTTACATTTCACGCAACTAGACAAGGTCGACTGTGATTGGCTACTTTTCATGTCAGTCAAATCACGCTCCAGAATCCATTCTTAAACTTCGGAAACTGATTTTCAGCAGCTTATGACAAAATGCACTAAAATAAACACTCTAAGCACAGCGTTGTGGTCGTACG
TAAGACTTGTTTTTGTGGTCCAGGGTCGCAAGTGTTGATGCAACTTGTCCAGTTGATTGCATGATTGTGGTTTGCTATTGGTCGATCTAATGTGATTGACAGCTCAAGCCCCACCCTCACTCAAGTACGAGCGTCATCAGAGAGGAGATGCTGACTCATAAGGGTGGATTGCAGACAGTGAGCAGGTGTGTTTGAGCGCA
AAAATTATGAGTTTTTAAAACAACATCTTGTACCCTTCTGAATGATCTCTTCTCCGATTGGTATTTACTGCAATGAGGGCGGGATCGACCTGTCAATCATGTAAGATCCACCAATAGAAAGCCTGAACCACCAAAATCAATTTCCCCAATAAGTCCAGCTGTGCATGTCAGAAATGAGATATTAAAACTATTATGGTTAG
AACAATATCTGTCTGTGCTTTTCATTCCGTCATCTTCAGCAATTTACATTTTTGCGCTGTAACTTCCCATCACCTGTAGGCATAAGGCTGAATGATTGACAGCTGATGTTCACCAACTTAATCGCATTTAGCTATAAAGTAGTGCGCCAATCAGAAGAGCTTGAAGGCGGGGCAAGCATTGCAGGATTTGTTTACTGTAG
GTGACCAGGTGGGCATCTCGAGCAACATGACAAAGTTGAGAATCCTTCAACCTAATGCAAATGAAGAGCGGCTTTTTTGAGTGACAGCCAATCGGAGCATCAGTAGAGCTCACAGAGAGTGGACCAAAGCGCATCAAATGATCGGTAATTAAAAGGGAAAAAAAAATAGAATAAATGTATATTTTTATATTAGACACACA
TACAGTTAATATTGATCATTAGTTGGTTGGTTGATTGATGAACTGATTGATTGATGGGCTGATTGATTGATGGACTGATTGATGGACTGACAGACTGATGGAAAGTTGGATGAATTGACAGACTGATTTATTGATGCCTGATTGATTGATGGACTAATTGATTGGTTGATTGATGGATTGATTGATTGATTAATTGACTG
TTCACTGGATTGGGGTGAGGAAGAGTCTGGGGGTTTTATGAATTTTCATGACCGTCGAGCGGCACGGCTCATTTGGGGCGCCTGTGATTGACAGACGCAGCGCTAGAGCATATTGAGCTTGATTACGGCCAGGAAAACCTTTCAGCGGATGAATATTCAACGGCACCTGTCGGAACGCCGCTCAAACAATACCTGGACGC
AGAAACAATTAACACTTTTAATCCTTTGATGCGTAATAAAACATCGATGTGATCAGCATTGTCTGCTTGGTGAAGCGTACGATCACAACGCTGTGCTTAGAATGTTTATTTTAGTGCTTTGTGACATAAGCTGCTGAAAATCAGTTTCCGAAACTTAAGAATTGATTCAGAAGCGTGATTTGACTGACATGAAAAGTAGC
AGTTGTCATGTCATCTTGCTGCAGTAAACAAAGCCAAGTCCGTAATGCTTGCCCCGCCTTCGCGCTCTTCTTATTGGCCCCCCACTGCTCTAGCACTGAAATACCAGCTGTCAATCACTCAGTCAATGCCTTCTGGCTTAGGATGACAGAGAGAGCTACTACCGCGAAAAACTGTAAAGCACTGAAGATGAGAATGAAGA
ATGACAACTGTGAGGGGGGTGAAATTTTTTTATAACTCATGTGTTTTATTTATATCAAGTTACATTAAGTCTGCATAATTAAGGGCGTGGCCACTTGAGTGACAGCTACATCTCGCTGGTTGCCATCTTGTCACCTCAGCTGATTCTGGCTGATTAACAGCTGAACTTGGCATATACGTCATATTTTAGTTTTGTTTTAT
ACATAAAACAACACAGAAATAGGATAAATATGCCGAGTTCAGTGGCTAATCTGCAGGATTCAGCTGAGGTGACGTGACGGCGACCATTGAGACCTAGCTGTCACTCAAGTGACCACGCCCTTAATTATGCAAACTTAATATAACTTAATATAAAGGAAACGGATGAGTTATAACAAAATTCACCCCCTCACAGTTGTCAT
TCTTTTAAAGCAAAGCCTGTGCAGGTGAAAGTGAACCAGTGTGTGTGTGTTGTATATGTGTGTGTGTTACGGGGGGAGGATGGAGTGATTGACAGCTCACACGCCAGCCATTATAGTGAGGTGCTGCCAGCAGCGTCGCCATGGCAACAGTCCAGGGGCCCGACAGAACAAAGAAGCGGGAGCCCACTGTGTGTGTGTGT
TTAGCAGATTTTATTTACTGCAGTTTGACTTGGTTTTGTTTTTTGTTTTGCTTTGTTTTTTACAGTGCATTGAGTTCTGCGTCCTGATTGGCTGTAGACCACTGTCAATCAATCTATTCCATGTCTCCTAATCAGTACACAATGCATTCAGCTTGCTAAATTAACATAAATCTTTATTCGCTAGCAATGTAACTTTCAAC
TCCACTGATTACTTAAATTAACAGGAACAAATAGTCTTGGAGAGTTTTTCGTGTTGTCATGAACGCAACACGCAGCTTGAATTGATTAAGAGTGATTGACAGGCGCAGTGGCGGGAAGTGCTGAAGTGAACATGAATTCAACCCCTTGAATATTCATCTGTACTTCACATTAAACTGTAGAATGGCTTCAGAACATCTGA
TACTTTCTTGTGAAGGAATAACATATGCTTTTGAGTGTGTAACAGAAGAGAATGCAAGCTTTGGGACTTCCTCATTAACAGATCGTTGGGTTGCTGAGCCCTGTCAATCATCCACACATCGTACACATTTCTGTCGTATTTCATTTCCTACCTTATTGGAGAAACAGCAGCAGTTTAATCTCCTATTCGAGAGTCTTTCA
ATAATTCCAGAAATCTCCAGATCTCCAGAAATATTTATAGGGGTAAATTTTCAGAATGAGCCTATTTTGCAAGGACCACCCATGATGCAATTTGACTGACAGGTTAACCAACCAATCAAGTTTTGTTTTTTGCTGTTTCGCGTATAGGAGTGTAGAAATGTCCACAGAATAATAGTTTTCAAAGCGCATTGACGCATTAA
AAATAAGAGCACCGAAGTAATGTTCTGAAGTAAACATATTTCTTATTTTTCTTCCTAATTTGTTTCGTTTCATCATGTTGGAGATAGTTGGGTCTGTCAGTCATCAGAAGGCGGTGTTTATGCCATCATTGGTGAAACACTGCTCTCTGCAGAGCCACTTGCGCTCCAGCGATGGGGAGCTTGAGCTCCCGCTCCTCCTC
TGCTCGGGTTTAGGGAAGCGAGCAGGCGGGCAGGTCAATCTGTAAAATTGTTTGGGTTCAGGGAAGGAGGAGGGCGGGTCAGCCGATTGGCCGGTCGCGCAGTCAATCATCCTGTCAGTCGGACAGCGGCCTCTGGTGGGTTTACGCGAGAACAGCGCTGGCGCGAACTGATTCGTAAACAGAAACTGCATCCGTACGTA
GAACGAAAGGTGTCGGTGCTTTACAGCTATTCAACTGAAACATATTAACATACACAACAAACAAACAAACAAAGAAAGAAAGCGTAAGCAACTGGAGGTGGGTGGAGCCTCTGGCAGGAGGGGGAGGAGCCGAGTGGATGATTGACAGGAAATATTCATCAGTCAGTGTATAAAACACTCCAGAAAACCATGTTGAATCA
CTTATTTAATGATGGGCTAAAAATCTGTGGAAATCTGCGTGCAGATTCTGTGTGGGGCTATTCATAACCAGGTCAAAAATAAAGATAAGTTACCCACAATTTACCACCTGTCAATCACTTTTTCCGCAGAACTCTGGCATGACTAGGCAGAGTGATCTGTGTCGTTGTAATGGCGTCAACAAACTTGGTTGCTAAAAAAG
TAAAACAATTCTCTCATTCTCTCTTTCATTCTCTCATCTTCAACACTTCACATTTTCGCGGTTGTAACTCCTGTCATCTGAAGGCAGAAAGCATTGACTGAGTGATTGATAGCTGATATTAACCAATTATTCGCGTTCAGTTCTAGAGTAGTGAGCCAATAAGAAGAGCAAAAAGGCGACGCAAGCATTGCTGGCTTTTT
AACTGTGAGGGGGGTGAATTTTTTTTTATAATTCATCAGTTTACTTTATATTAGGTTATACTAAGTTTGCATAATTAAGGGCGTGGCCACTTGATTGACAGCTAGGTCTCGCTGTCGCCATCACTTCACCTCAGCTGACTCCGACAGATTACCCACTGATTTCGGCATATTTATCATATTTTTGTTTTGTTTTATGTGGC
ACTGTGAGAGGGTGAATTTTTTTTTTTATAACTCAACCGTTTTCTTTATATTAGGTTATATTAAGTTTGCATAATTGAGGGCGTGGCCACTTGAGTGACAGCTAGGTCTGGTTGCCGTCACTTCACCTCAGCTAACTCCGGCAGATTAGGTGCTGAACTTGGCATACACATCATATTTTTGTTTTTAGGCTTTACACAGT
GAATCGGCGTACATCTGAGAGGATAATAAAAAATTCACTCTATAACAAGAGTGTTTTCACACTTCTCTGTTTTACTCTGATGTTTGTTTGATTGACAGGGGAGCTTACCTGGCCCTCTGTGTTCACCTGTTGCTCCTGTCCATTCACATTCTCAGCCTGAGCTGGTTTTCCCTGAGAATCCGGCTATAAAAAAAAAGTAT
TTCATGACAACTGTGAGGGTGGTGAATTTTTTTATAACTCATCCGTTTCCTTTATATTAAGTTATATTAAGTTTGCATAATTAAGGGCGTGGACACTTGAGTGACAGCTAGGTCTCGTTGGTCACCGTCACGTCCCTTCAGCTGAATCCTGCAGATTAGCCACTGAACTCTGCATATTTATCGTATTTCTGTGTTGTTTT
ATCACAGAGTTGGAACATTTATTTTAATACCAGTTTATGTGAAAAAAAAAGTTTTGTGGACAAGTGTATTCTTATTGTAATAGAAACATGGCGCCTGTCAATCAAGTCGGTGGGTGGGCAAACCGCACTCCTACATCACATGCGATGGGCCTAAAATCACTTAGATTTGAGTCCTATTTTAAGGTCAGGACACCTAAAAA
TTTGTTTTCTGTTTTGCGTTCTCTTCTCTCTCTCTCTCTTCCGTTGTGTGCACTGTCCTGTTTTAGATGTGCAACCATTGGTCGAGGGGCTGTCAATCACCATCATGACTCAATCGGCACGCCAATCAGGAGCTGGTCCGCACAGTATAAAAGCTGTGTGCTTGCGCTGTTCTCCAGGAGCGCTTGGCTCTCCGCCAAAC
TGGAGTATTTTGCATTTCTTTAATTTTGTTATTTAAGCAAAACTTACCAAATAAAGAGTGGTAGTGGAATGAAATCTTAAGGTGTCATAATTGCTTACCACGTGATTTCCAGTGATTGACAGGTGCCTGATTGATTTAAAAGCTCTAGTGACGCGTGCAGTTCCGTTTGATAGCAGATTTTTTTGTTTTACTCAGAAACG
TCCGCTCTAAATACATCTGCATTAGTATTTGCTAGTGTAACTAGTGTATTTTAAACCGGTTTTACTGCAAGAGTTAATTGACAGGTGAGATGGCAGTCATTAAAGGCATAGTTCACTCAAAGATAAAAATGAAAATATGAAAACACCTCATCATTAACTCTCCCATGTGGTTTTAAACCTATGAGTTTCTTCCTTCTGTT
TTTTAGACCGGTAATGTTCTGTTTTAAAACAATTTTAATCACGCAAAGCTTCCTGGCGTCTTTTTATATCACTGCGCCACGTCATCCAATGATGATTGACTGGTTTCCCGACCAATCAGCTGTCGCGAAGGCTAACCTAAAGGAAATGACAGGCTGGAAGAAAGAGAAAGAGAATGAGAGAGAACGAAGGCAAAAATCCC
GAGTGGTCTGACGCACGCTTTTATGACGGGTGGTCTTGGCTTATTGGATGTGACGTAAGAGTGACGTAACCGGGGAGGAAATGACTGACAGCTGAATGGACCAATGAACGGAACCTAAGAAAAATGAAAGCAGATATGGGAGAACAGAGTGAGAGAGAGAGGAAAAAAAACAGAGCAACAGAACACAAATACATAACACT
CTTTGATTCTTGTCTTAAGTGCAGTTCCTCTTGCATTTTCTTCTAGATCAAATTTATTACATTGGCAATAAAATGTCCCGAAAGATGGCTCTGGTCGATTAAGGCACTGGTTATTGTGCTGAAATAGGTGCAGATCTTCATTTTTGTAAACAGTTTGTTTTTAGCAGTAATTTAATGCTGGGCGTGTCATCGTGATTGAC
ACAGAGAGCTGAACAGATCTTTTAATCCCGCTTGGTTTGCGCACATCCTGTCTTGTTGATATGATTAGACGCGGTGCTACGGAGACATGTTAATACGTGGCTGTCAATCAACTTGGTGGGTGGGGAAAACCAAACTCCTATGTAACGTTGTGGTTAACCTCAAAATTGGAGGGATTTGAACCCTAATTTAACGTCAGGAA
AAAACAAAACTAAATTAGGATGTATATGCTGGGTTCAACAGCTAATCAGCCGGAATCAGCTGAGGTGAGGTGACGTGATGTGACGGCGACCAGTGAGTGCTAGCTGTCACTCAAGTGGCCACGCCCTTAATTATGCACACTTAATAAAACCTAAAATAAAGGAAACGGATGAGTTAAAAAAAAAAAAAAAAATTCATCCC
CTGTGAGGGGGGTGAATTTTTTTTATAACTCATCCGTTTTCATTTATAAAGTTATATTAAGTCTGCATAATTAAGGGTGTGGCCACTTGAGTGACAGCTAGGTGCTCGCTGCCTCTTAACCTCAGCAGATTCCGGCTGATTAGCCGCTGAACTCGGCATATTCATCGGATTTTTGTTTTGTTTCATGTGGCTTTACACAG
TTTGAAAGTGAATAGGATTCAATGAGTAAATGCATTAAAAAAACTCACTTGGTGTAGTACATGTAGATTCCTCCAATCAGGAGGATGACCAGAATGATTGGCAGGATGATAGCCAATGCAATGTTCTCACTCAGCATCTGATGGGAGGCGTCTAATGACTGAGAAACTGAAAGAGCAAAGTAAACAACATTCACATCATT
TGTTTTCTTTTATTTGTTGTTACAGTATTGTAAATTGAACGTCACTCTCCAAAAATTCAGACCATCCCGCACACAAACGGTGGGGTGTGGCCTGCGGCATGTCAGTCAAAGGTGGGAGGGGTTTCAAGGCTCTTGCACTCAGTTTAAAAATGAAACCGTATCCATTCGCCTACATCCACACTGCGATCAGTGCTGAACCA
CCTAATCGAACAAATCGACCCGGACCATCAAGCTCCTCCCCTAGACCCCTCCCCTCTGCTAACAGCCAGGCCCTTCCTCCCACTGATAGGAACAGCTCTCTGTCAGTCAGAGGAGGATTCTCTACACACCAATCACAGAGCAGCACACCAACACAGTCCCGGCCCTCAGAGCCGGGTCACTCCAGCCCTCCTTCCCCCCA
GTCCGTAATGCTTGCCCCGCCTTCGCGCTCTTTTTATTGGCCCACCACTGCTCTAGCACTGAACGCGAAAGATTGGTTAATATCAGCTGTCAATCACTCAGCGCCTTCTGGCTTCGGATGACAGAGAGAGCTACTACCGCGAAAAATTGTAAAGCGCTGAAGATGAGAATGAAGATAACACTGACAGATTTAGTGTTAGA
CACCAAAACAAACACGGCCATAACCAAAGAAGAGCACGCCCCTTTTTGATACCTGTAGACACGCCTCTTACTGCTGATGTAATTGATTGATTGACAGACTGCATTAATCCATTCCAATGCTCTATTTTTTCGTTGTTTTTCTATGTACATTTACATTACATTACATTTACATTTAGTCATTTAGCAGACGCTTTTATCCA
CAGCCACATAAAACAAAACAAAAATGATGTATTTGCAGAGTTCAGTAGCTAATCAGCTGGAATCAGCTGAGGTGAAGTAATTGCAACCAGCAAGGACTAGCTGTCACTCAAGTGGCCACGCCCTCAATTATGCAGACTTAAAGGTGCAGTAGGTGATTGTCTTCACAAACATTTTTTGTTGTGCTGGTTGAAAGTCTCTT
ATAGGATCTTAATCCCTCCTATGAGGGATAGGCCCACATTGAGGCCCACCGCAATGTGATGTAGGAGTGTGTTTTTCTCCACCCTCCGAATTGATTGACAGGCGCCATTTTCTAAAAATAACTTGTATACACATGTCCACAGAGCATTGTTTTGCAAAGAAACTGAGATTAAAACATGTTACAACTCTGTGTGAGTTTTT
ATCATGACAACTGTGAGGGGGTGATTTTTTTTTTATTACTCGTCCATTTCATTTATATTAAGTCTGCATAATTGAGGGCGTGGCCACTTGATTGACAGCTTGTCCTTGCTAGTTGCAGTCACTTCACCTCAGCTGATTCCGGCTGATTAGCTGCTGAACTCGGCAAATACATAAATCAATGTTTTGTATTATGTGGCTTT
AAATCTGTCAGTGTTATTTCCATTCTCTCTTCTTCAGCACTTCACATTTTCATGGTTGTAGCTTCTGACAACTGAAGGCAGAAGGCATTGACTGAGTGATTGACGGCTGATATTAACCAATCATTCGCATTCAGTTCTGGACCAGTGAGCCAATATGAAGCGCACAAAGGCGGGGCAAGCATGGCAGACTTTTTTTTACT
GTGGTCTCGCAGTTTCGCGGATAATTTTTCAAGCAATTTGACATGCTTTTTTTTTTTAAAGTGCATAGTGTTCTGCGTTCTGATTGGCTGTAGATCACTGTCAATCAATCTCCTAAGTGCCGAGACTCCTGTACAGTACAGAATGCATTCAGCTTGCCAAATTTACATGAATCTTTGATCACTAGCAGTGTGACGCTGAA
TTAAACTGATAAAACTTATACAAATCACAGAGAATTGTAACAGATAATTCAGTCCCAGTTTCTTTGCAAAAAATTGACAGTTATTATAGAAACATGGTGCCTGTCAATCAATTCAGTGGGTGGGGAAAACTGCATTTCTACTTGACAATGTGGTGGGCCTCACAATCACTAGGATTTGGGTCCTATTTTAACATCAGGAA
CTGACGTTAAAATAGAATCCAAATCCCTCCCGTTTTGAGGCAGATCTCAATGTGACGTAGGAGTGTAGTTTTCCTGCCCACCGAATTGATTGACAGCCGCGTAATAACATGTCTCCGTAGACAGGACGTGCGCAAAGCAACTGGGATTAAAAAATCTGTTAAGATCTCTGTGATTATCAATCATCACCAAATGCGATCAA
TACGATCACAGCGCTGTGCTTAGAATATTTATTGTAGTGCATTGTGTCATAAGCTGCTGAAAATCAGTTTCCGAAGTTTAAGAATTGATTCTGAAGCGTGATTTGACTGACATGAAAACTGGCCAATCACAGTCGACCTTGTCAAGTTTTGCGTGAAACGTAAGGGCGGGACAAATGTTTTCTGAGTTGCAGAGACAGAA
AATAAACACACCTAGTCCTTTTTTTTCAAATTTAACAACATAAAAACGGTGGACCAATTGGAGCGGTTTTCAGACCGACCGCAACTTGACGTAGGAGTGCTGTCCCCCGCCCACCAATATTGATTGACAGCTGCGGGCATTAACATGTCTCTGTAGTAATGCAAATAATTATATCAACAAGACAGGACGAGCGCAAAGCA
GGATTAGGCCACTATAACCTGTGTGGGCAGTTATCCTGACTAAGTATGTAGAAGCTGATCAGGAAAGCAATAGATGCACCGTCCACTTAGAATAATGATTGACGGCTTTAAATCTCAGGTGTCAGTCACAAATGTGTCATGCTTGTATTAAATAACGGCTGAAAAATAAACCTGCATTAGTGAGGCTTCTGTCTGTAATC
ATTTAACAACATAAAAACGGTGGATCAATTAGAGCGGTTTTCAGACTGACCGCAACTTTACATAGGAGTGCGATCCCCCCGGCCACCAAATTGATTGACAGCTGCATGCATTAACATGTTCCGGTAGTCACGTGTATATGTCAGCAAGACCAGGCAGACATACGCAAAGCAACCGGGAATAAGAGGTCTGTGAACTTTGT
TTAAACTATCTGAAGCCATTCTATAGCTTAATGTGAAGCACAGATGAATATTCAAGTGCTTAAATTCATGTTTAATTCAGCTCTTCCTGCCGCTGCGCCTGTCAATCATTCTCCATTCATTCACAATGCAAACTGCGTGTCTCGTTTATGACAACACGAAAAATGTTCTCCAAGACTATTTGTTCCTGTTAATATAAGTA
ATAAATTATAGAATTAAAACCTGATTAATATCTGTTTAACGATAAATATCTCGTGAAGCAAAGCTAAATTATCCGTCTTTCACTTCCTTAGCGGTCGTGTCCTGTCAATCAAGTGTTCATCTGCATAGTGGGCTGGTGTTAGCAATGAGGCCCCTCCCATATATCCATATATGGTCTTGCTCTCTCTTTACTTCTCTTTT
GGTGTATAAATGGTCTAAAAGAGTATAAAAAAGTATAAATGAAACGTTTTCTGAGGTAAATTTGCACATTTAGGGTGAAATGGCGTGCTGTGTGTTGGCATGTCAATCAAAGTTCCTCTCACAGTTCATTGGTCCCACTGGGTTTTGTTAGTCACGTTGCTAGGATACACCAGACAGGACTGCAACTTCACGTATAGATG
CAAACAAAGATGGTTGTGTTGACCCCACTGACAGCTTGGCGCTCTCGTTCTGACAGGGTTCAGAAAGGCGGCTGTGATGATGTCATCTGAATGCACCCTCAGCCTGCCAATCACTAAAGCACTCGTGTGTTTCACTGCAGATGGAGAGAGAATGCCAATGAGAACTTCTATAGCTCAGCCTTACCATTATATTACTATGT
GTTCAGATTAATATTGTAATACTGCAGTGTGATAAAGACATGGGGGTTGTTTTTAACTGTTCATACTGGCAAGAAGCTTTGATAAATCATCAGTCTAAGCTGTCAATCAACTCCATAGCAACAAAACAGACTAACCTAGCAACGATATAACAGAAGCTATATCTCATCATCAGAACATCGTAGAGAAGCGAGGGTTGGCT
TCAATTTAACAACATAAAAACGGTGGACCAGTTGGAGCGGTTTTCAGACCGACCACATTTTGAAATAGGAGTGCGGTCCCCCTGCCCACCGAATTGATTGACAGCTACTTATTAACAGGTCTCTGTAGTAACGCGTATAATCATATCAACAAGACGTGAGATCTTCTTCCTTTATGTCTGTTTTCTCGGTCAGTCGAGGG
CAGTACTGTACCCTGAGGAATACACATGGCCACCTGAGAGTACTATAGACACTTAGCTGTTGCTGGGCAGAGAATCACCACCCCTCTGTCTGATTGGCTGTCACCTGGAGCTCCACCCCACTGAAAACTTATGAATCGGGACACAAGAGTACATGCTAGTGACACGATGAAGGATCTTGTCAGTCTGTGTTATTTACTAT
GCGGGACTCTGTTCAGCAGACTGTTCGTGGGCTCCTGTGCTGCCCGCTTGGGAGCCTAAACTGGACTCCTCAACACCACAGCCAACCGCCGACACGTCACTCAACACTCCCTCACTGCCCTGAGAGCTGCTGCTGGCCAATAGAGCGTCTGGTCCCGCCTCCAGATCCTGAGGAATCTCCTCCCCCGCAGGATAATCTGT
AACGCTGCGCAGGGGTGTGTAGGTATATACAGCACGAATACAACCGGCCTCTGAGTGAGCTGAGAGAGGATCATGTGAGCTCTACTGGTGTTCCTATTGGCTGTCACTCAAGATAGTCGCTCTTCATTTGCATAAAGTTGAAGGATTCTCAACTTTTTTGCGTTGCTCGACACCCAAACCTGATCGCCAACGGTCACTCT
ACCGCCGGCTGGACGTCAGCTCTTGGCTCCGGCATCTGAACAACAGCGGCCAGGTGCTGGAGGAGTACAAGCTTAGAAAGGTTAGAATGACGGACGGCTGTCAATCAAATCAACATTACTTGTCCTATTTGCTCTTCTTAACTGTGTTGTCATTATAGCTTTTGCAGTCAAAATATAATAGTCAAAACGTACAGTTTGAG
AGCATAAAATTGTTAAGTATTTCGTCTTTATTATTTTAATCTATGTTGCATAAAACTACAATGAAAGAAACAACTCGAGCGCCGATGTAAACTGACAGCCAATCAGAATCCGCCCTGCTTTAAAGAGCGCGAAAATTTAAAAAGCGACGGTTGACGGACGCAGCGGTTGCTGGTTTGTGGACGCTAATCGTATTTAATGC
GTTTTTAGGTACGTTTAAACCTTTTCAGAGACTTTTCGTTCTTCAACCTGATTTTCCTCCTCTAGGAAATGTCCATTTAAATCAAGTCTCCGCAGTTCAGCTGTCACTCACACACGCAGATCAATAAATGACACACCTTCCTCCTTTAATTGGAAGAGCAGAGGAAAGTTCATTTGCACTCCTGGTATAGTTCATGGCTT
CAGAGAGTTGAACAGATCTTTTAATCATAGTTGCTTTGCGTACATTATATCTCATTGATATGATTATATGCATTGCTACAAAGACATGTTAATATGCCGCTGTCAATCAATTCGGTAGGTGGGGAAACCGCACTTGTACATCATGTTGTGGTCGGCCTCAAAATGGGAGGGGTTTAAATCTATTTTGACATCAGGGAATT
GTACAGAAAACTGACAGAAGTGCACAATGAGGCTCTTATCAGTGACACTTACTGTTTTGTTGATGGTAAATAGAAATGTTTGTTTTGGTTTTGATTGACAGGTGCAGCAAGGAAGCCCCTCCTCCATCAGTTCAGTAAACACAGACCACTCCCACACCTCCACCTCCCACAAGCCAGCCTCAATACACACTCAGCACCGA
TCACGTAAAACAAAACAAAAATAAGATGCATATGATAAGTTCAGCAGCTAATTAGCCAGAATCAGCTGAGGTGAAGTGACGATGATCAGCCAGACCTAGCTGTCACTCAAGTGGCCACGGCCTTAATCATGCAGACCTTATATAACTTAATATAAATGAAGCAGATGACTTATAAAAAATTCACCCGCCTTGCAGTTGTC
GTGTGAATGAGTGTTGTTTTTCATGTGCTCTCAGAGGAACAGGATGGCATATTGTAAAGCAGCAGGTGTCAGTCGATGTGAGACTGTGTTTGCTCCTGCTGCGTCAATCACCTAGCAGGGGGAATCTAATTGGCCGAGAGCCAAGATGGGCGGGGCAGCCTGCCAAAATACATTCAACCTGCCGCAGTCTTGCATACAAA
ATCGAGAGCATGCCTACCGATGGTTTGAAATACTTTTTATCACAGTTAAAAAAAAATGTTCTGTGGACATGTGTATGTTATTATAAAAACATGGCGCCTGTCAATCAAATTGGTGGGCAGGAAAAACTACACACAAACGTCACAATGCAGTGGGCCTCAAAACTGGGATTTGTGTCCTATTTTAATGTCAGAAAACTTAA
GTAACTTTAGGTGGTTTCTAAAACTAAATCTGCAAGTGTTGTTTTTATTCTCTTGTATCCAGACCTGTAGATCCCTGTCATTGCAACTAAGTGATTGACAGCTGATAATAACCAATCCATTCGCGTTTTGTTCTAGCGCAGTGGGCCAATAAGAAGAGCTTGAATGCGGGGCAGGCATTGACGGATTTGTTGACATGTCA
GGCTGCTTTTTTCATGAAACTACAGTGGTTTTATTTCAGCACATTGAGGAATGTGGCTACTCCCTCTACACCCTCTCTTAGACCCGTCAGTCAAACCCTCTGGCTCCTCCCCTGTCTGTCAGAGAGCAGTGATCTGCTGCCTCCACTGGTGATTTATATGCATTGCAGTGCTATCATTCAAGCATTCAAGACACCTGCTG
CTTGGTATCGTCATACTTCAGCTGGTATGGTATCGTGGCCTGAATTGATAATATCGTGACAACCATACTGTAAGCTAATTCAAGATGATTGACAGGTGCTCTGACCTTTGCTTTAGAGCTTTTCTTTTTTGAAGCCGGGCTGCTGATTCCGCCGGCCTTTTTGAAGCTGCCCATCTTCTGTTCTGACAGTATTCTCTGCT
GCAGCTGTCTTTTGATTGGGGAAAAAATAGTATGGGTGGGACTTAATTTATCCTGAGGTAATTGATTTGAGGTTTGGCTATTGGTCAGTGTCATGTGACTGGCAGGCAGATCCCGCCCTCCTGACATTAAACATGTTATCAGAGAAGAAATGTTGTAGGAAGAGGAAGTTATTTTGATTAAATATAACATGAATTAAAAA
GTTGAAACGCACACTGCTAGCGATCAAAGATCTTTGCTAATTTGGCAAGCTGAACGCATTCTGTACTATATAGGAGACATGGAGAAAATTGATTGACAGTGGTCAACAGCCAATCAGGACGCAGAACACAATGCAATGCAAAAAAAATAATGAACAAAACTCAGAAGTGAACCGCGCTATAGCGTGGGACCACTGTAAAC
AGAGAGCTGAACAGATCTTTTAATCCCAGTTGCTTTGCGCACTTCCTATCTTGTTGAAATGATTATACGCATTACGACGAAGACATGTTAATATGGCGGCTGTCAATCAATTCAGTGGGTGAGGAAACTACACTCCTACATCACAATGCGGTCAGCCTCAAAATGGAAAGGATTTGGATCCTATTTTAACGTCAGGAAAT
TAAATTTCCAGACATTAAAATAGAATCCAAATGCCTCCCATTTTTAAGGCTGACCGCAACTTGACATAGGAGTGTGGTTTCCCCACCCATCGAATTGATTGACAGCTGCATATTAACATGTCTCCATAGTATGCGTATAATCATATCAACAAGACAGGACGTGCTCAAAGAAACCGGGAATAAAAGATCTGTTAAGCTCT
GTTACTTTTGCTCTCTCCCTGTCATTCGCTCTTGCCCTACACCTTTTGTTACACTTTTTTCACCTTCACAGGTATCTGCTGATTGGATCCCGAGCCTGTCACTCTTCAATAGGGCGTTTCCTCGTGGACCAATCTGGCCTCATCCTCTGGACTTGACCGGCACACCTTGCTGTTCAGTGCTGTGTGTGTGGGTTTGTGTT
ACCTGAGGAGATTTCTCTGCATGAAAGACCTGTGAATGGCAGATTAACCCGCTGCTGCTTCTCCAATAACATAGGAAATTAAATATGAAAGAAATGTGGATGACTGACAGGGCTCACAACCAAGCAACACAACGATCTGTTAATGAGGAAGTCGGATGTCCTGAAGCTTGCATACTTTTCTGTTACACACTCAAAAGCAT
TTACTGACATTAAAATAGGGTCCAAATCCCTCCCATTCTGAGGCCCACCACAACGTGATGTAGAAGTTTGGTTTCCCCGCCCATCGAATTGATTGACAGCCACATATTAACATGCCTTCACAGTTATACATATAATCATATCCACAAGACAGGACGCGTGCAAAGCAACTGGGGTAAAAAGATCTGTTCAGCGCTCTGTG
TTAAAACATATAAATGACTCATTCTTGAAAAAAAGGCAAAAGTGCCTGTGCACATTTGAATAATGTTGGGCTATAAACGGGTTAGGGCTTTATAAAGCTGTCAATCAAAATGTACCAGTCAGGCTCGGGCCAAATTCTGTCGGACCCGGGCCCCATCGGGGCAAATTTTTATGGCCCAATTACAGCTCTATGCTGATGAT
CCTCACCAATGCTGGCAGCCAATCAGAGTCCTTTCTAAGTGATGACGTAGATGTTGACAGTCAATCAGAGAGTTCTCCCTCTCACTATTACCGCCAGCTGCATGCTGACAGCCAATCAGAGTTCTCTTAGCAAGCACTCAGCAGTCTCTCGATAACATTGGCTGTGGGCTGAATGTTGGTTTGGTGTTTCATGGGAAGAT
TGATAAAAGCATGTAAAATGTTTCAGCGCTGCAGTGTTTTTAGAGCTTCTTTATGGCTGGAAATTCGTAACATTTGTTTTTGCTTTGTTTTGATTGACAGCTTTTATGACCACACAGACTCACTCTGACATTCCGTCACCAGATATCACACAAGGGAACGATTCGAAGAGGAAAAATATACAAGATCCAGCCTGAGACGG
GATCACAGAGAGCTGAACAGATCTTTTAATCCCAGTTGCTGTGCAGACATCCTGTATTTTTTATTTGATAATATGTGTTACTACGGAGACATGTTAATATGCGGCTGCCAATCAATTCGGTGGGCGGAGAAACCGCATTCCAGTGTCACATTGTGGTTGGCCTCAAAATGGGAGGGGTTTGAATCCTATTTTAACGTCAA
GCAACCCATCTCTGGGAAAAGCTTTGTTATTATCATATGTAGCTAATATTGTCAAGAGTTCACACTTAGCTAATGATTGATAATAAAGCTTGATTGGCGTGCTGTCCCGGGAGAGAGCCCTGAGCGAGATCCTCAAGCCCTGGGCTCTCTCTCCTGTATGTACACTGTAAAAAAAATCTGTAAAATAACAGTTAAATGAC
CTAAAACAAAATCTCTCAGTGTTATTTTTATTGTCTCTTATCCAGACCTTTATGCTTTCGTGGCTGTAGCTCCCGGTCATCTGAATTGAGTGATTGACAGCTGATATTAACCAATCCATTCGTGTTGTGTTTTAGAGCAGGAGGCCAATCAGAAGAGCTTAAAGACGGGGCAAGCATTGTGGGATTTGTTTACTGCAGCA
GCCACATAAAACAACAAAGAAATATGATAAATATGCCGAGATCAGTGGCTAATCTGCAGGATTCAGCTGAGGTGACGTGACGGTGGCCAGCGAGACCTAGCTGTCACTCAAGTGGCCACGCCCTTAATTATGCAAACTTAATATAACAAAATGTTAATATAAAAGAAATAGATGAGTTATAAAAAATTCACCCCCCTCAC
CACAGAGAGCTGAACAGATCTTTTATTCCCAGTTTTGCTTTTGTGCACGTCCTGTCTTTTTGATTTGATTATACTCGTTACTACGGAGACATGTTATTACAATGCTGTCAATCAATTTGGTGGGTGGGGAAACCGCACTCATGTGTAATGTTGTTGTGAGCCTAAAAACGGGGTGGATTTGTATCCTATTTTACAGTCAG
GTGGTTTCTAAAAAAATATATATATATGTCAGCGTTGTTTTCATTCTCGTACCCAGACCTTTACATTTTCGCGGCTGTAGCTCCCTGTCATCTGAAGTGAGTGATTGACAGGTGATGTTAACCAATCCATTTGCGTTCTGTTCTAGAGCAGTGGGCCAATCAGAAGAGCTTGAATGCAGGGCAAGCATTGCAGGCTTATT
TCACTGCTCCAGTCTTCTCGTCCACATGTGCTTGGCACTGGTCACCCTGACGTCACGCCTCATGTTCCTCCTCCCAGCTCTTTGATTGGTTCCCTCGGTCCGTCACTCATTTCCAGGTGCTTGACTGACACGTTCACAGCACACCCACTTTTTGCTTTTCCGAGGTTAAAGCATAGCAAACCGTTGCCCAAAGTGGACAA
AGAGAGAGCTGAACAGATCTTATAATCCCAGTTGTTTTGCGCACGTCCTGTCTTGTTGATGTGATTACACGTGTTACTGTGGAGACATGTTAATACATGTCAATCAATTTGGTGGGCGAGAAAACTGCCCTTCTATGTCACGTTGCAATGGGCCTCAAAGTGGTAGGGATTTGGGTTCTATTTTAACTTTAAGAATTTTA
TCATAATCAACACTGACACAGAATCTCACTCAAAGCACAATTCATGGACACTATTCGTCGATCGGTGATGCGGAGGCGGAGCCTGAGATGATTGACAGCCCAGCTGGCTTGATCCGTGACGGTGGAGAATGAAGTGTCTGTGTCTGGAGGTTTTCTAGATATGGCTTGTAGGTCCCTTCACATGTCTTTTGGCTCCAGTT
AGAGAGTGCGCCAGGCTCTTTCAGGCTCTATGAATAGCTGCACATTGTCCTGCCTGATCTTCAGAAAGAACTGTCACTCCGCCTCTGCATCAGCTTCAGCTGTCAATCATGTTCTGGCAGGACTAAAACTGCAGGTTCACAACACCAACAGCTCGTCATCTGCAAACCTGCACCGCTAAACTCACTCACAGAATTAACTG
TCTGCAAAAAAGACCAGCAATAGGCAACTTCATCTCCAGTATGGCAAGAAATTAATTTGAAAAGAAATTGTGGAGGATGTGACAAAATGATTAACAGGGCATTTAACTAAGCAACATAATGGTCTGTTACTGATATAGTAGTTATAGTAGTGGTCGTAATGTAGTCCTAGAGATTACACTTTGTTTACAAAGTCTTCACT
AGAATATATATCTTTAATGTCAAATAACTTCCACGTGGAAGCACTAAATAAACAAGATGCCATTTTTACGATGCTCATACGTTGTAAAACTGACAAGCAGCTGACAGATTGGCCAATGTAAACTCATAAGCAGATATGTATGTCTGAACGTGCCCAGACTGACCTACTAACTCACTTTTTAGTAATTGCTAAGTTTAAAA
AAACAGTTGACATGTCAACTTGCTGCAGTAAACAAAGCTCGCAATGGTTGCCCCGCCTTTAAACTCTTCTTATTGGCACACTGAATGGATTGGTTAATATCAGCCGTCAATCACTCAGTTCTGATGAAAGGGCGCTACAGCAGCGAAAACGTAAAGAGCTTTAAGAGAGAAAGAAAACAACACTGACAGATAAAGTTTTA
GGAAAAATATATACTATTGAGTGTGTAACAGAAGAATTTGCAAGCTTTGGGACATAATATTTCCTCATTAACAGATCATTGCGTTGCTTATTTATGAGCCCTGTCAATCATCCATATTTCTGTCATATTTAATTTCCGACCTTATTGAAGAAGCAGCAGCAGGTTAATCTTCCATTCACAAGTCTTTCATGCAGAGAAAT
CCGGCTGCCTGGGGTCACATTTAACCTGGAAGTGCTTTGATTGGGCCGGGGGTCACTTCACGGGCCCCCAAATTGCCTGCACCCATCCGTCACTGTCAGGCCATTATTAGTGCTATTATCATCAAAGTCACAGTCTGAATTATAGTGCATGCAAACGGTTCGCCTATTGGACTTAAAGGCGACTTGAGCCGGGATGACAG
GGGGGTTGAGAGAGAGAGAGAGGGGTGGTGGGGGGTGTTCGGTTAATGGCTGCCACTGAGGTTTCTTTTCATGTCGCTTGGGCCCGTCAGCTTTGATTGATGGCTCAGACAATGATTGGACGGACCCTTAGCTCCTGCTCACCAACCATGGGCATTATGGGGGAAAAAGAGAGAAAATGAAAGAGCGAGAGGGAGAGAGA
TTTTAACATTAAAATAGGATCCAAATCACTCCCATTTTGTGGCCCACCGCAACGTGACAGGAGTGTGGTTTCCTCGCCCACCGAATTGATTGACAGCCCCATATTAACATGTCTCCGTAGTAACACATAAAATCATATCCACAAAACAGGACAAGTTTTTACTGTAGTATTTCTCAAAAACGTTACATGAGATCTGCTTC
AACATATAAATGACTCATTCTTGAAAAAAAGGCAAAAGAGCTGTGTGCCTGTGCACATTTGAATAATGTCGGGCTGTAAACAGGTTCGGCTTTATAAAGCTGTCAATCAAAATGTACTTGTCAGGCTCGGGCCCTATCGGGCCTAATTTTTATGGCCTGATTACAGCTCTAGTAAGGACATGCGTCCACCACATCATTTT
TACTCCAACTGCTGATATTGCCCACAGTACATTGTGTGTTGGACGTGAATTCGATTAGAACTACAAACGCGAAAAGTGTAAATAAACTACAAACATAATTGACATGCGATGATTGACAGGGCTCAGCAACACAACGATCTGTTAACGAGGAAGTAGTGTCCCAAAGTTTGCGTACTCTTACGCCCCATTCACACGGGGCT
ACCACTGTCAATCACGATGACCCATCCCGTTTTTATAGCTTTAAAATACTGGTTAAAAACATACTCTTTACAAAAATGAAGATCTGCACCTATATCAGTGTGATAACCAATGCCTCTATTGACCAAAACCAAATTTCGGGAAATTGTATTGCAAGTGTGATATATTTTTATTTGGGCTTAACTCTCATTCATTAACACTG
CAGTGATCACGCTAATTGCGTCATCAGATTTGACGCTCCTATTAGTTCTTGGTATGACATTTGTTGTAGCTAAAGTCACAATGCAGGAAAGTGTCTGCAATGGCCTTTAAGTGGCTGTCAGTGAACATGTCAAACCAGTGATCACAAATTTTAGACTAGGATTCTGAAAGAATCCATAAGTATTTCAACCTAACTGTGGC
CCACGTATGTTTGGTGGTGTTTTGTGTTTGTTTGTTTCCTGTTTTGCTTTCCCGTAGTGTATTCTTTTCTGCCCAGGTGTGCGACCATTGGCCGAGAGGGCCGTCAATCATCGTTATGACACCACTCGGCGCACCAATCAGGAGCTGGTCCACAGAGTTTAAAAAGTAGGAGCACCTGATACAGCACTAAACTCCTCACT
CTCCCGGTAATCTCGCGTCTCTCTCAGTCCTCAAATAGGCATCGTCGCGCACCCTTCTCACCCCTCCCCACCGTGTCTCTCCTCAGACACGTCGCGCGCGCACCCTGTCAATCACCACCAAACCACCACCTCTCCTGACAGCTGAGCGGGACGCTGCAAAATAAACCCTGACACTCTGACCAATGTAAGGAGATTTTACT
AAACAGTTGAAATGTCAACTTGCTGCAGTAAACAAAGCCTGCAGTGCTTCTGATTGACCTACTGCTCTTGAACTGAATGTGAATGGATTGGTTAATATCAGCTGTCAATCACTTGGTTCAGATGACAGGGAGCTACAACCACATAAATGTAAATGTCTGGATACGAGAGAATGAAAATAACACTGACAGATTTTGTTTTA
ACAGTGAGCTGAACAAATCTTTTAATCCTAGTTGCTTTGCGCATGTCCTGTCTGGTTGATATGATTATACGCATAACTATGGAGATATGTTAATATGCGTCTGTCAATCAAGTCGGTGGGTGGGGAACTCGCACTCCTACGATGCACTGCGGTGGGCCTCTAAATTGGATAGATTTGGATCCTATTTTATTGTTAGGACA
TTTCCGGCAGCTGTTTCCACACCTCTGCGAGTTTCTTACTCAGCTCCCCGAAAACTGAACAAGATTCAACCAGTCACCAAACAGCACAAGATGATTGACAGCAGTGCACATGGGTTCTCTCTCACCTAATCCAGGCTGCTCTGCGTTGATATTGACCCTGTACTCTTTACAGAACACCTGATAGGCCGTCATGTTCTTCT
CTTCAGTCCCAGTTCCTTCTCAAACAAAGAGAGGTAATGTGGAAAGTCATCAGCACTCGGGTAAAGCTTTCGGCTGATTCGCTGAAACAGGAGGTCAGGCCTGTCACTCAACAGGGAGTTCCAATCATGACGCAGATTGAATTCCTTGTTCCGCCTTCCTGTGTATATTTTGTTAATGCTGATGAGTTTTCTGTGGCGAG
ACACGTGCGCTTGATGCAGAAGTATAAATCTGCCTTAAGGCCCACCGCAATGTGACATAGAAGTGCGATTTTCCCCACCCACTGATTGATTGACAGGCGCCATGACTCCATTATAACATGTATACACGTCCACAGAACATTTCTTTCAATGAAACTGTGTAACTTTGTAATAAAAGTAAAATCGCTATGTAATTCTTAAC
AAATTAAGTAGAGTTCAATGAAATGGTACAGTCATAACAACAAGCCCTTGAGTTACAGTAGATGAGAGCTTCATGCATGAACTGTGTCCTGATTGACAGGGAGCCGTTTGTTGCTTCAGAATATTCATTCAGAGATTTTTGCTACACTACATAATGTGGAGTCTGCATACACAGAAGAAATTTACTGGGGAAGTGAGAAA
AGCGCATGTCTGACATCAGCTCACCCTCAGGTTCTGTCTGATCAGACCAAACATCTGCTCTGCCGCAGATGCTGATTGGCTGAGAGTGAACCAGACGCCCTGTCAATCAAGCTGATGAGTACACAGAGAGTGGGCAGCCAGCGGAAAATGAGCCACAAAGTCAATAGAGGGCCGGTCAATGGTGACACTTTGGCTGTTTA
AAAACAGAGATACAGAGTTGGAACAAATATTTTAATCCTAGTTTCTTTGCAAAAAATGTTCTGTGGACATGTGTTATTATAGAAACATGGCGCCTGTCAATCAATTCGTTGGGTGTGGAAAACCCCACTCCTATGTCACGTTGTGGTGGGCCTCAAAATTACTGGGATTTGGGTTCTATTTTAACATCAGCAGATTTTTA
TCATGACAACTGTGAGGGGGGTGATTTCTTTATAACTCATCCGTTTCCTTTATATTAGGTTAAATTAAGTCTGCATAATTAAGGGTGTGGCCACTTGAGTGACAGCTAGGTCCTGTGGCCGCCGTCACTTCACCAGCTGACTCCAGCAGATTAGCTGCTGAACTCGGCATATACTTCGTATTTTTGTTTTGTGTTGTTTT
AGATTCAGATCTTTGTTCTTGTAAACAGTATGTTTTTAGCCAGTAATTTAATGCTATAAAAACAGGGCGTGTCATCGAGATTGACAGTTGTGATTGACAGCTTCAGCAGCCAGTCAGAGCTTCGGGTGGAGATTGAAGTATCAATGTTCATTTTCAGTTTGATCAGCAGTAAACTACTTTCTGACCTACGGGATCTGACG
AGCCTACCGTTTAAACTACCTGACCTGCATGGTCTTTGTTTTACCCATAAACAAATCATACAGTAAATGAATAAAGGCAAGTTACACACATAATTACCGCCTGTCAATCACTTTTTCTGCGGGACTCGTGAATAGGCAGTGATCTGTGTCATTATAATGGCGTCGGTTAAAAAGAGGCACAACCAACAGGAACCAGCCAA
ATTTAATCCATAATAGTAGTATATAGTTACAGCCATTTTGGGCGTCGCAGGCTGAAAATTTTGGGAACCCCTGATCTAGGAGATATTCATGCGCATAAAGTAGGACTGTCAATCAAATGACAATTAATTGATGACATGAATACAAAATGACAATGTGACATGACAAATCTACTTTGCAATTAATGTTATATAACTGGAAC
CCGCTCATCCCGGGCCAGACAGGGAAATGAGTTGCCATGGACACCTGGCGAAATGTCTGCCACGAACGCCATTTGATTGACGACACAACTGTCAGCGCTGGTCAAATGCTTGCGTTTGGCTGTCACCGGCTATTGACTGTCAGAGGGGCTCTTGGAATGCTTGAAATATGAAAAATATTCCACTTATACATGGTGTGAGG
TTTCAAGAGAGAAAAATCTCGCTCTTTATTCATCTTGAGTCCCAAGCCCCCTTTTTATACTAAAGGATTGGCGCATTCAACAGGAGGGGGGCTCGTGTGTGATTGGCAGGCCGCTGTTTTTTCATCATTTCCATACCCTTTGTGAAGAAGGTTATCTTAGCAATTTTGAGAAGAGAAAAAAAGTCAGGTTTTGAGTTGAT
AGAGCTCTTTTATTTTGTAACATGTTTGTCTTGTTCTTTTTTCTAGTCATCGAGGAGAAAGGGGTGAAGATGAAGCTTACTGTGATTGACACCCCTGGATTTGGAGACCAAATCAACAATGAGAACTGGTGAGAGCAATATTTAAAGACATATCAGTAGTATTGATATTATCTGCAGATACAGCCAAGAGACCACTTTTT
GTTGAACAGATATTTTAATCCTGTTTATTTGCCAAAAAAAAAAAAAAAAAAAACAGTTCTGTGGACGTGTATATATGGTATTATAGAAACATTGCCGCCTGTCAATCAATCGGTGGGCGCACACCTACATTACGTTGTGGTCAGCCTCAAAATCACTGGGATTTGGGTCCTATTTTAATGTCAGGAAATTAAAAAAGAGA
ACTAAACTTAAAACATGAACAGAATGCGTTGGCATACACTACTGTAATCTCTTAGCTGTCTACTCTGATGCTTATGTATGCACATTCTGTCACTATTTAAACTGCCCTGTCAATCATTTTGAAAAACGTTTTTAACATCTACATTAAATCTAATGTAATTTCTTACTGGATTAAAAAGAAATGAAGTAGCATGTTGTTTT
TACCCACGAATCGCAGATTAACCTGCTGCTGCAGCTTCAGTATGGTAGGAAATTAAATATAAAAAGAAAAGTTGATGATGTGTTGAGATGATTGACAGGGCACGTAACTAAGGATCATAACGGTCTGTAAATGAGGAAGTAGTATGTCCCAAAGCTTGCCCACTCAGTACAAAAGAGTAGTGCATTATTATATTCAAGCC
ACACTTGTACTTAGTAATTTTAGTAAAAACCTCAAGTACTGTTGGTTGTGCACCTTTTTTACCGACCAACCTCCCACAGGAAAAAATGATTGACAGGTGGTAATTTGTGTGCAACTTATCTTTATTTATTTAGGATTTGTTTATGGGTAAAACAAAGACTATGCGGATCAGGTGATGTTTCAAATTAGACATTGTACGAT
TTTAGAAATACATGTGTCCACATTGCTTGTGTGGTGTGCTGCAAGTGCTAATCCATCTTGATGTGTCTTGGGCAACAGTGAAAGGCCGCCTACACACCTGTCAATCAAACACTATGCTATAACAAAGCTTTAAACAAATCAAATTGCAAATGAAGTTAGATAAACACTGGCTGTTTTCATTTTGAATTAATTACATTGGT
ATTAAATACATTAACTATCAAGATATTTGTAAAGTGTTTTCGATTAATCTACGTGGTACTAATGTGATACTTATGAGCACGCCCAATCAGCAGAGCTGTCACTCAAAACCACTGGGGGCGTGGCATTTCTCTCCACTACTTCTCTGGCGTTCTGCTGCAGTTTGACTGGTTTTATCCCATTCAGAGGCTGTTTATATGAA
CAGATAAGAAAACATGTAGGGATGTGAGAATTGAGATTGTTTGGGAATGATTGGATCATTGTTGTTTGCTATTGCTGTGATTGACAGGTTTACCCTGGCCTTGTGCAGGTAAACTGGTCATCAGACAAGAGATGTTCTGCTTTGATATATAATTCATAATAAACATTACATTAGGAATTATAATTTATGACTTCATAAAA
ATATTGTATGACTCGTCAGTGAAAATCCTTTTAACTTTAACCTCTTGAGTAGATCAGTCTTTCAGTTTACTGTCTGTTGGCTCTTTTACACTCGTGTGACTGACAGCTGATCTCCCAACTTCTTTGATCCCAGATATCTCATTAAGGATCTAGAGCAGACATCACTACTGTATTATGTTTCTGGTGTGTCGAAGAAGAAA
TTCTGACATTACAAATAGGATCTAAATCCCTCCCGTTTTGAGGCCCACCGCAACATGAGGTAGGATTGCGGTTTCCCCACCCACCGATTTGATTGACAGCCACGTATTAACATGTCTCTGTCTGTAGTAATGCGTATAATCATATCAACAAGACAGGACGTGCAGAAAGCAACTGGGATTAAAAGATCTGTTCAGTTCAC
AAGCAAAACATATTTTAAGGTTTTGAAGGAGATGTAGTGCATCAATATGGCAAGAAATGAAATATGAAAGAAATGTGGATGATGTGTTGAGATGATTGACACGGCAAGTATCTAAGCAAATCAACAGCCCATTAACGGTGAAGAAGTATGTCCCAAAGCTTGCATATTCTTCTGTCTCACACTTACAGTTATGAGGCAAC
ATGATCACAGCGAGCTGAACAGATCTTGTAATCCCAGTTGGTTTGCACATGTCCTGTCTTGTTGATATGATTATATGCGTTACTATGGAGACATGTTGATAAACGGCTGTCAATCAATTCGTAGGCGGGAAACCACACTTCTACATAACGTTGTGGTCGGCCTTATAATGGGAGGGATTTGGATCCTATTTAAAAGTCAG
CTACCCAATCAAAATTGTGCAACCGAACTATGCGGAAAGCCCACAATAAAACAAACAAACAGGAAAGTTGGAGACATGGAGACATGTTAATACGCGTCTGTCAATCAATTCGGTGGGCGGAGAAAACGCACTCCTATTTCACGTTGCGGTGGGCCTCAAAATGGGAGGGACTAGGATTCCATTTTAACGTCAGGAAACTT
ATGGTTTGCTTCTATTATACAGAAAATTAGACTTCTTCCATGAGGAATGTCAGATAGACAGCTGATTATTTTGTTGGCAGTTTGATTGATTTTGGCTTTGGCTGACAGGCACACCCATCAACAACTAGAGCACTTTACTGGCAATTAATCACTGCGCTGTGGCAGGAAACCCTTCTAGATGGGAAAGGAGGAGGGACCAT
ATTTCCTGATATTAAAATAGTATCCAAATCCAAGTGATTTTGAGGCCCATGGCAACATGACGTATGAGTGTGGTTTTCCCCTCCTACCGAATTGATTGACAGGCACCATGTTTTTTATAATAATATGTATACACGTCCACAGAATTTTGTTTTCGCAAATAAAAATAACAAAGAATTGTGACATTTCAATCCCAGTTTCT
GCGCAAAACCCCAGCAAGATCTTTTTTTTCTTCCTCCATTTTCTTGCTCTAGGAGTAAATGTGCCTGATGTTCCTCACTTAAAGACAGAAAGTTCACACTGCCTGTCACTCAAGATGAACTCATCTGTTAGTGAATGATGACTGAACTTTGTAATGAGTGCATGTTTGTGAATATGAGGATTTTTTGGATAAAAAAATGT
ATTATTCGTCAACGAACATTTTTTACAGACGAAAACTAAATAAAAACTAAATAAAAAGTCAGATACGATGACGAAGACGATGACGAAATTTAACTGACACTTTAGTCAACGAATAAAAACGAGAGGAAAATGTTGGGGCGGGACGAATGGAGAAGAGATCCAATAAGAACTACCCTTTTGTGGGGAAACCCAATCAGAGC
ACTGTGAAGGGGGTTAATTTTTTTTATAACTCATCCATTTTGTTTATATTAAATTATATTAAGTCTGCAAAATGAAAGCCATGGCAATTTGAGTGACAGCTAGGTCTCGCTGGTCGCCGTCCATTCACCTCAGCTTATTCCAGCTGATTAGCCGCTGAGCTCGGCATATACATACTATTTTTGTTTTGTTTATGTGGCCT
CAGAGAGCTGAACAGATCTATTAATCCTGGTTGCTTTGTGCACGTCCTGTCTTGTTGATATGATTATACGCTTTACTATGGAGACATGTTAATATGCAGCTGTCAATCAATTCGGTGGGCAGGAAAACTGCACTCCTATTTCACATTGCGGTCGGCCTCAAATTTACTGGGATTTGGATCCTAATTTAACGTCACGAAAT
GTGAATTTTTTAATAACTCATTTGTTTCATTGATATTAGGTTTCATTAAGTCTGCATAATTAAGGGTGTGGCCACTTGAGTGACAGACAGGTCTATACTTCACCATAGCTGATTTCGGCTGATTAGCTGCTGAACTCGGCATTTTCATACTATTTTTGTTTTGTTTTATGTGGCTTTACACAGTCAATTGCTTTTTGGAA
ATTTCCCCAGAAAAGAACATGACTGACAAGTCTGAAAGTTTAGTGATCTAGAGCTCGAGCTGACACCGTCACCGCAGCTAAGCTGAAGGTTGATTGATGGCCTGTGCGTGGATGACACTGATAAACTAGGCCAAAGCCGTCAGCATACGGAGAGGTCCATTTGCAACTCGGGCATAGCTGCTGCAATAGACGTCTACCGT
ATTTCCTGACGTTAAGATAGGATCCAAATCCCTCCCATTTTGAGGCCCACTGCAATGTGGTGTAGGAGTGCGGTTTCCCCACCCATCGAATTGATTGACAGCCGTGTATTAACTTGTCTCCACTTGTCTTATCAACAAGACAGGACTGCGCAAAGCAACTGAGATTAAAAGATCTGTTCAGCTCTCTGTGATCATCAATC
CGGTGAATAAATTATTTATAAATAGTTAACTACCTGACCCACATGGTCTTTGTTTCACCCATAACCAAATCAGAAATAAGTTACACACAAATTACCACCTGTCAATCACTTTTTCTGCAGGACTCTGGCATGAATAGGCGGAGTGATCTGTGTTGTTATAATAGCGTCGACATACATGGCTGGTAAAAAAGGTGCACAAC
TTGTGCAATTTAGGATTCGAACTCAAGATATTTGCAGCACACTTATTTTATGCAAACGCACGGTCCACTAGGTTACATGAAATAGAGTTTTCCCTACCCTGTCAATCAAACGCAGATTTGCCAGGTCTCGAAATGCTACTTAAATGTCTGATGCTTTGAAACGCTTTTGTCACGTGACCTGGGTGCTTTGAATCATTTTA
TGTAATCAAGTAGGCTAATGTAAATTGTAGAGGTCATTAGCCATCAGGAATAAGTCCAGCAAAATCAGGCAAGGCATTACATAGTTTGACTGACAGGATGAGATCTGATTGCGTCCTTCAGAAAGGGCCATCAATAAGGTTTGTGTCAAGATCTTGTTTCCTTCGGGTATGCATGCGGATTAGCTTGGGTAATCTGAGGA
TGTATGTTCTTGCTCTTTTTCTCCCTGACCTGTCACTTTCACATTTAGGAACCACCAACATTCGAAACACTACTGGCCGAGAAGACTGCCAATCAATCACCCTGTGATGATGCATATTCTCTCTGCCAATCATGATCAGAGCAGAGATCATTAAACCGGAAGCAGCAACGGGAAGAGATCAGCTGCTGTTGTTTGACATT
CATTCCTGATGTTAAAATAGGACCCAAATCCCTCTGATTTTGAGGCCCACCACAACGTGACATAGGAGTACAGTTTCCCCGCCCACTGAATTGATTGACAGCTGTGTAATAACATGTCTTCATAGTAGCATGCATAATCATATCAACAACACAAGACGTGAACAAAGCAACCGGGATTAAAAGATATGTTTAGCTCTCTG
TTTTTTTTAAATTCCTCATGTTAAAATAGGATCCAAATCCCATTTTGAGGCCAACTGCAACGTGAAGAAGTATTATCTCCCTGCCCACCGAATTGATTGACAGCCGCGTATTAACATGTCTCCCTAGTAACATGTATAGTCATAGCAACAAGACAGAATGTGCGCAAAGCAGCTGAGATAAGAATATCTGTTGAACTTGC
AAGCTGAACAGATCTTTTTAATCCTAGTTGCTTTGTGCGCGTCCTGTCTTGTTAATATTGTTATATGCATTACTGTGGAAACATGTAAATAGACGGCTGTCAATCAATTCAGAGGGTGGGGAAACCGCACTCTTACATCACGTTGTGGTGGGTCTCAAAATGGGAGGGATTTGGAGCCTATTTTAACATCGGAAAATTTA
ACTCTTTTTTGAGGAGGCCAAAATACGTATAAAACATTATAAACGTAGGACTATTGGTCCTGCGGTCAGTGTTGCTGTGCCCGTATGATGGACACCTGTCACTCAAACCCTGAGCTAAACAAAGTCGTCAAGCTGAGTGGAAATTTGCCACTGGCATCAGCCTATCCTTTCACTCAAGCAACACATTTCCTAAAAAAAAA
CGTTATCTTCATTCTCATCTTCAGCGCTTTAGTTTTTCGCGCGCGGTAGTAGCTCTCCCTGTCATCCAAAGCCAGAAGGCGCTGACTGAGTGATTGACAGCTGATATTAACCAATCATTTGCGTTCAGTGCTAGAGCAGTGGTGGGCCAATAAGAAGAGCGCGAAGGCGGGGCAAGCATTACGGACTTGGATTTGTTAAC
AGCTGAACAGATCTTTTAATCCCAGTTGCTTTGCGCACATCCTGTCTTGTTGATATGATTATACGTGATACTACGAAGACATGTTAATACGCAGCTGTCAATCAATTCGGTGGCCGGGAAACCGCATTTTGAGGTTACGTTGCGGTGGGTCTCAAAATGGGAGGGATTTGGATCCCATTTTAACCTCAGGAAATAAAAAA
CCACTGTTGTCTCTAAAGTTATCATGGCGGTTTCCCTCTCTCTCACCTCCAGCCTAAAGTGCATGGCCGTTGGTTGGTGGTATGGCTGCCAGCACTTGGCCCTGTCACTCATTTGCCCAAGGCCCCCGCCCCCGTCTCATTTTACCCCCGAGTTTGTCTGTCTGTCTGTCTCTGCACCATTAGTGAGGTCCGTGCTGCAG
GTGTCTTTAAGATTTCATTGTGGTAATGTGAAAGTGCCTTTAAACAATACATAAAGACACTGTCCATTATGCACTGACCCATATTGGGTGATTGACAGGTATGGTTCTCCAATCGGAGAGCTAAGTGGAGAAGGGAGGAAAAGCTGAGAAACCAGAGGAGATCAGGGAGCAGCAGTTCCTGTTCTCAGACACATACTCCC
GAGTCATCACACACGGTCTCCCACTGGCTATTAGAGTTCTTTACCTCCACTGTCCCAAAGCAGACATCTAAACCATTGACCAGTCTGATGTTCTCAGCTCCTGTCAATCAAGCAAAGAGAAGCTAATTTTAAAATCACGAAATACATAAATGCCAGTACTCATGACTCTCAAATAAAGCAACCTCAAAAATGATCACTGT
AAACTGTAGTCCGTAATGCTTGCCCCGCCTTCGCGCTCTTCTTATTGGCCCACCACTGCTCTAGCACTGAACGCGAATGATTGGTTAATATCAGCTGTCAATCACTCAGCGCCTTCTGGCTTTGGATGACAGAGAGCTACTACCGCGAAAAATTGTAAAGCGCTGAAGATGAGAATGAAGATCACATACCACTGACAGAT
AGTAAAAGCCTCTTTTTCAAAAATAAGATCCAAATCCCTCCCATTTTGAGGCTGACTGTGACGTAAGAGTGCGGTGTCCCCGCCCACCGATTTGATTGACAGCTGTATATTACCATGTCTCTGTAGTAACACATATAATAAAAATTAATAATAGATATCCATATAGCAGTTGATATTAAAGTGTATCCTATCACATTTGC
CAGGTGCTGCAGGCGGGCAGGAATCCTGCACAATGGACTGAGCGAAGCAGGCGGAGCCAGAGGAGGAGGGTATGGAGGGGGCGGGGGGATCATGACTGACAGGTGTCAATAAAGAGAAGCAGCATGACATGGAGAAATAGTCTGTACAGACTGGAGACATCTTCCAGCCAGTAAGAATGTGAAACTCTGAAGACCAAATA
TGAGCATTTGTGCAAGTCGGGATTCAAACTCAGGACATTTTCAGCACACTTACTTTGTGCACTACTAGAATACATGAGATAGAGGGTTTTCCTGACCCTGTCAATCAAGCACCAGGTTTGCCAGATCTTGAATTCACACTTTAGTCACATGACATAGGTGCTTCAAATCATTTTAGTCATGTGACCAGCTGTTTCGAATC
AAGGGTGTTCCTTTAGTGATATCGCTTAGACTCACACGCTGAAAATGGCGGACGTGAAACAAGAAACTAAGGATATGGTGATGCGCCTGTCAATTAATATTGGTTGAAAATTGAAAAAAAAAGGACTGTGTGTGTGTATATCACCCCCAATTTGACGGTCTATACACTATACTTACACACATGTCTGTCCAAACAGCTTA
CTGATGTTAAAACAGGATCCAAATCTCTCCTATTTTGAGGCCCACCGCAACATGATGTAGGAGTGTGGTTTCCCCGCCCACTAAATTGATTGACAGCCCCGCATTAACATGTCTCCGTAGTAATGCATATAATCATATCAACAGGACAGAACGTGCGCAAAGCAACTGCGATTGAAAGATCTCTTCAGTTCTCTGTGATC
GCCACATAAAACAAAACAAAAATATGATCAATATGCCGAGTTTAATGGCTAATCTGCCAGAGTCAGCTGACGTGACGGCAACCAGCGAGACCTAGCTGTCACTCAAGTAGCCACGCCCTTAATTATGCAAACTTAATATAGCCTAATATAAAGAAAATGCAAGAGTTCTAAAAAAATTCACCCCCTTACAGTTGTCATGA
GTGAAAGAGTGATTTGCAGTTGCTTGACAGACTATTTATCTTCAGGACATTTCCACACCCACAAACATTGCATGACACAAAATGTGATTGGTTAGTTCACTTGTCAGTCAAATAACATAGGCATTCCTTGACCATTAAAGTGGCTAAAGTTCTCAGAGCTACAGTCGTCAATCTGAGGTCTGGCTATGCGAGACTAACTG
TGGACTCTGTAAAGCCACATAAAACAAAAAAAAAAATACGATGTATATGCCGAGTTTAGTGGTTAATCAGCCGGAATCAGTTAAGGTGACATATCTAGCTGTCACTCAAGGGGCCACGCCCTTAATTATGCAGACTTATTATAACTTAATATAAACAAATCGATTGCATTATATATAAAAAAATAATTACACAGTTGTCA
GTGACAAGAGTCATGTATAATGTCAACTGTGACATCTAACTGCAACTAAATGGAGTCCACAATGTACAGTAGGTTTGGGAGGAGCCTATTAATTCAGGAGTGTCAATCATTATCTCATGAATATACTGAATGAGTAACAGCCATCTGCTTGTTACGTCATGACGTATGGAATACTGTTTCTGGGTCCAAACTGCTGCTCA
CAGCTTGCTGCAGTAAACAAATCCAAGTCCGTAATGCTTGCTCCGCCTTCACGCTCTTCTCATTGGCCCACCACTGCTCTAGCACTGAACGCGAATGATTGGTTAATATCAGCTGTCAATCACTCAGTGCATTCTGGCTTCGAATGACAGAGAGCTACTACCGCGAAAAACTAAAGCACTGAAGATTAGAATGGTTAACA
ACAGAGCACCACAAATGAGTCCTTTCATTTCAGAGCGGCTTTATCAAGGGCCACCACATGTGTCTGACCACACCAGCCCCCCCAAAAACCACACACCTGTCAGTCATTAGACACTTTACCCTGATAGGGCCATTTGTCTTTATGTCTATGGCAGGCCAGTTCTCTATTGGCTGAAGCCTGGCGAAGGCCAGGTCAAAGTT
ACAGACTTAACTATTATGATTCTTCGGTTAGTACAATTTATGGACAAAACAACTCATTTTATCTGTCTGAAACAACACATCTTCTACTGCTTCACTCAGAGAAGCTGTCAATCATTGCTGTCAATTAAGATGTCACTCCTCACATTTATAGCAGATAGCTAATTAAAACGTATTAACAAACATTCATGACTATTCATTTA
GATCACAGAGAGCTGAACAGATCTTTTAATCCCAGCTGTAAGTCCTGTCTTGTGGATATGATTATATGTGTTACTATGGAGACATGTAAATAAGCAGCTTTCAATCAATTCGGTGGGCGGGGGAAACTGTACTCCCACATTATGTTGCGGTGGGCCTCAAAATGGGAGGGAATTGGATCCTATTTTAAAATCAGAAATTT
CATTTCCTGGCGTTGAAATAGGATCCAAATACCAGTGATTTTGAGGACCACCGCAACATGACGTAGGAGTGTGGTTTTTCCCGCCCAACCAAATTGATTGACAGGCACCATGTTTCTATAATAAAATGAATACACATGTCCACAGAACTTTTTTTTTTTTGGAAGTAAACTGGGATTAAATTATTTGTTCCAACTCTCTT
AAGGAAAAATATATACTTTTGAGTGTGTAAGAGAAGAGTATACAAGCTTTGGGACATACTACTTCCTCAGTTACAGATCATTGTGTTGCTTAGTTATGAGCCCTGTCAATCATCCACATCTCTGTCATATTTAATTTCCTACCTTACTGGAGACGCAGGAGCAGGATAATCTCCCATTCATGAGTTTTTAATGCAGAGAA
GTTATTTGTAGCTCAGGTAGTTTTAACTACCTGACCCGCATGGACTTTGTTTTACCCATAAACAAATCGTAGAGTAAATGAATAAAGATAAGTTACACACATAATTACCACCTGTCAATCACTTTTTCCGTGGGATGCGTGAATAGGCGTGAATAGGCAGAGTGACCTGTGTCACTATAATGGCATCTGTAAAAAAAGGT
AGATTTGGGAATGACAACCACATTTAAATGCATGAGTGAATCCCTTAATTTACCATTCGTTGTGTGTATGAAACATGACTCACTGCTGGAATCGTGTTGATTGACATGCTGGTTGCCATAGAAACGCTCTGGGGTCTTGCGTGTTTTGTATTTGCTATTTTTGACCAGAGTAATAATAACTTGTCCGATTTGGCAATTTG
AACAAATAATTATTTGTGGCCAACCGTTTCAATTACCTGACCTGGATGGTCTTTGTTTTACCCATAACCAAATCATAAGTTACACACAAATTTTCACCTGTCAATCACTTCATCTGCAGGATGAAAAGGCAGAAGATCAGTGTAATTATAATGGTGTCGTCAAACGTGGTTGGTAAAAAAGGTGCACAACCAACAGGAAC
AAAGACTTGTGAAAGGGAGATTATCCTGCTGCTACTTCTTCAAATAAGGTAGGAAATTAAATATGACAGAGATGTGGATGATTGACAGGGCTCATAACTAAGCAACACGATGTGTAAACAAGGAAGTAGTATGTCCCAAAGCTTGTGTACTCTTCTGTTACACACTCAAAAGTATATATTTCTCCTTCAAAAAAAAAAGT
AACATAAAACAACACAAAAATACGATGTGTATGCCAAGTTCAGCAGCTAATCAGCCAGAATCAGCTGAGGTGACGTGACTCCAACCAGCGAGATCTAGCTGTCACTCAAGTAGCCACGCCCTTAATTATGCAGACTTATTATAACTTAATACAAACTAAACGGATGAGTTCTAAAAAAATTCACCCCCCTCACAGTTGTC
ACAGAGAGCTGAACAGATCTTTTAATCCCAGTTACTTTGCACATGTCTTGTCTTGTTGATATGATTATACGCGTTACTAGGGAGATGTGTTAATTCATGGCTGTCAATCAAATTGGTGGGTGGGGAAACCGCACTCTTACATCACGTTGTGGTGAGCCTCAAAATGGGAGAGATTTGGATCCTAATTAAAGAGATTTATT
CACGCTGTCCTTTATAATTTAATGTCACGCTACGGCACTGCAGATCTGCTGAGCGTACAGTAAGATGAATGAGGCCACTTCCTGTCGCGCATTTCAAAGGCCTGTCACTTAAAGCTAATGAATTGACCAATACCTGCATGGAAATGGGGCGACCACTCTGCCTTTAAAAGGTCCTTTCCACCTCATCTTTCCCACACTTG
TTGTTTGTTTGTTTGTTTGTTTTTTATTGTGGGGGTAGTTCGATTACACAATTTTGATTGGGAAGAGCGAAAGTGTGCTCTCTCAATTGGCTAGAAAGGCTGTCACTCACAGCCGGTGTTCTGTCAATTTGTCCTACCTCGTCAGATTGTCCTACCTTTCATTCAAAAAAAAGTAGGTAGCACATTTTGATGACGCAATA
ATCCATTCGTGCCTCCAACCACAATAGTTCCCTCAGCAGTACAGCACAAAGCACTTCAGGTAGATATGCAATGATTTAGCCTATCCAGTGCCATACAGGCCTGTCACTCATACGCGCTTTAACTGCCTTTGTGTATTTTTATAATTTTTAACACTTTGATAGATGTTTTTTTAAGGTATTACTAGGAATAATTTTAAGTT
ACAGGATCCAAATCCCTCCCATTTTGAGGCCCGTCACAACGTGATGTAGGAGTGCAGTTTCCCCGCCCACCAAATTGATTGACAGCTGCGTATTAACATGTCTCCGTAGTAACATGTATAATCATATTCACAAGAGAAGACGTGCGCAAAGTAACTGGCATGATCATAAATCATCATCAAATATGATCAAGTTTAAAACA
TAAAAACATTCTAAACTTATAAAACAATATTCTAATTCCAGTTTATTTGCAAAAAATGTTCTGTGGACACGTATGTTCATTTTATGATAGAAACATGGTGCCTGTCAATCAATTTGGTGGGCGGGGAAACTGCACACCTACGTTACGTTGATTAAAAAAAATTAGCTCACTCCAATATGACTGTGGACACACTTTACCTA
AGTGTGGCACGAGGATGGTACAAGAAACAGAGGACGTTACAAAACACCTCTGATCTTCCTCTCATCTCTGCCTGATCATGGAGGAGGGCTGCCTGTCACAATGATGGATGGCAGTGCACTGCATTTGGAAGTGGATGGGCCTGGTATCCCAGAGGAGACAGCCAGGTATGTGCACACTCAACCATGCTCACATTCCTATT
GTTTTCAAGCTCCACACGAGGTCTCGAAGACTTCACATCAAAAGAGTGCAAAATTGAAACGGATGAAAATGTTATGCAACCGGAATGAGGAGCGGTGGAGCTCCTGTCAATCAAAAACAAGATACCATATGATCACTGGGAATCATTTACCGTGGGAGAGACTGTCCCTAGCACTTAATGAATTACTTTGTGGCAGAAAT
ACGCAGGGGTGTGTGGGTCTACAGCACAGAGAATACAACTGGCCTCTGATCAGGATCTCTGAGAGAAGATCACGTGAACTCTACTGGTGCTCCAATTGGCTGTCACTCAAGAAAGTCGCTCTTCATTTGCATAACGTCAAAGGAATCTCAACTTTGGCGCCGTTGAAATGAAAGGTCGCTTGTCACTTTACTGAGTCGCT
AATTTCCTGATGTTAAAATAGGATCCATATGCCTCCCATTGTAAGCCCCCAACAACGTGACATAGGAATGTGGTTTCCCCACCCATAGAATTGATTGACAGCTGCATATTAACATGTCTCAGTAGTAACGCGTATAATCATATCAAGATGAAGACAGGATGTGCGTAAAGCAACTGGAATTAAAATCCTGGGATCCGTTC
GGGTAAAGATCACTCGTGATCAGGGTTTGAACTCAGAGAGATGTTTCTTCTGAATGACTGCTGCTGAATGATTGCTGAGGCAGAGCACTAATGAGCCTGTCACATTGATTACACTGATGGATTACCACAGAGAGAGACTGAGAGCTGGTGTTGTTGAGGGACTTGTCATTTTTGAATTCCTTTTGCTAGAGATATTGTTA
TAGTATGGAAGTTTGCGGTTTCGGACACAGTCCTAGTGATTTTGAGACTAACCACAATGTGACGTAGGAGTGTGGTTTTCCCCGCCCACCAAATTGATTGACATGCACCATGTCTCCTTAACATGTACACACATGTCCACAGAACACTTTGTGCAAATAAACTGCGATTAAAATATTTACAAAACATATACAAAAATAGT
TTTCCTGATGGTAAAATAAGATCCAAATCCTTCCTATATTGAGGTCCACCGCAACGTGACATAGGAGTGTGGTTTCCCCACCCACAAAATTGATTGACAGCCACGTATGAACAAGTCTTCTTAGTAATGAGTATAATTATATCAACAAGACATATCAACAAAGCAACTGGGATTAAAAGATCTCTTCAGCTCTCTGTGAA
CCTCTCAAACTAGACAAAATGTAAGGCGGGGCTTGACTTTGTTCATCAGGCTTTGATTGGACGGTTGATCCTTGCTATTGTTGTGATGTCATGTGATTGACAGGTTCTCCTCATGTCAGTAGACAGAGAGCGGAGAGATCATTTTTCATTAAACACTATGAAGACACAGAACAGGTTATTTATAATAAACACTACGGTAC
TTATTTAACAACATAAAAACGGTGGACCACTTGGAGCGGTTTTCAGACCGACCGCAACTTGACGTAGGAGTGTGGTCACCCCGCCCACCGAATTGATTGACAGCTTCGTGTAGTAACATGTCGCGGTAGTCATGTGTATAATCATACCAACAAGACCAGACATGCGCAAAGCAATCGGGAATAAAAGGTCTGTTCAGTTC
AATTGCAACTAATACAATATTAATATATTCAAATTACATTTGCTAATTAGCATATGTAGGGCTAAAGCAAGGTAATGGGCCCATTAATAGTTTTGAGTGACACTTTGACTTGTCTGTTTCCGTGTCTTCTCTTTTCTTGTCCAATCACAGTTGTGCATGGTGGAGTTTGGCTTTCCGTCCTTTCCGAACCAGGCAGTTGC
ATAAGATGACAAAATAGCTTCAATTGTTTAACCAGTCTCACCATTGACGGTAGTCGGCATCACAGTTGCACCAGTACTTTGAGTCGGTGCAAGTTTGATTGACAGCACAGCCACATTTTCCACTTTCAGGGAAAGCTCCTCCCCAATACTCATGACTCTCATTATGTCGGCCAATCCAGTATGTGTAAGGCCTTCCATCT
GTGGCGTCTGTCTAATGTCAAGCTGACTCAGGGCTTGACTCAAACCCATTTCTGAAGTAGCATCAACACCTTAAGGCCTAAAACGACCCTTGCAGACAGGAAGTGTCAATCACACCGAGTTAGGACCTGAGTGCATGACGTGAACCTTGAAGCATAGGGGAATAACTATGCAATAGCCTATTAAATGATTGATTCTAACT
TCCTTTCTTTAATATGAGCTCTGAGATTGGAAAGAGGAAGCCAGACCTGAGGAATGCTTTAAAGAATTCGGATGTCCCATTGAACCCTAGCCCGTCACGCTGTCAATCATTTGTGCAGATGCCAACAGCCAAACTATTTTCTTAATCCATTCCTCTATCTAGTTCATCATGGGTGGTTGAGCAACCATTTTGAAAAACAG
ATACGGTTGGAGATATTCAAAGATCATGAAAAGCTCAGACGCAAGGCTATCGTGTCTGAGGTCAATGTAGAGGCAGCTTACTTTAGGGCTGATTGACAGGCTTCAAAATACAGCATTAGAAAGATGGTTGAGTTTGTGCATATTTTACCCAAATTTGGCTTGAGCATTTTCTTTTCAGATGTATTTTAGGTGTGTTTGCA
AACCCCTCACTACTCATTCTCTCATCTTCAGCTCTTCACATTTTTGAGCTTGTAGCTCCTGTCATCTAAAGGCAGAAGGCATTGACTGAGTGATTGACGGCTGATATTAACCAATCATTCCCGTTCAGTTAGAGCAGTGGGCCAATAAGAAGAGCACAAAGGCGGGGCAAGCATTGCAGGCTTTTTACTTCAGCAAGTTC
ATGATCCATTTCCTTTGTTTCCTTTTGCAAACCAGCTATTCTGCTGTTAGCATAAAGCTGTGTAGAGCTGCAGTTATATCATGCAACATAATGATTGACAGGTCACTGAACCAATGACAGCGAACAGAGTGCAGTAAATCAACAACATCTCCGATAGATGAAAAAAACAACACCATTTGTCGAAAGAATCATGCAGCCAT
GACCGGAGAGGCAGAAGTGAAGCCGTCCAGACAACGAGAAAGGACAAGAGGAGGCACGCAAGAGGCAGGGGGAGGAGCAAAGATGCTTTGATTGACAGAGGAAAGAGGAGGGACATGGACGCAATTTGAAGAACTTGTTTTTCTGGGAATGGATATTTTAAGCGAAGGGAAAAAACAAAGGAGAAGAAGATGAAGGATGC
GGAAATAATTCCAAAAGGCATTTCACTGTGTAAAGTTACATAAAACAAAACAAAAATATTATGTACATGCCGAGTTCACTGGGTGACGTGACGGCGAGCAGCGAGACCTAGCTGTCACTCAAGTGGTTATGCCCTTAATTATGCAGACTAAATCAAACTCTATATAAACGAAACGGATGAATTATAAAAAATCACTTTCA
TATTCAATTAGTAAACATACCAGGTCAGTGTTTGTGGACTGAGAGTTGGCACCACACACATGAGCTCATCACACACCAGACTGAGTGAGTGAGTGAGTGAACAGCCAATCGTGCAGGGTTTAATGTGCATAGTGTCCAATAGAAGGGCAGCAGCTTTGAGTGGGTGGGGTTTTAGGGATGGAGGACTAAATAAAGCAGAA
AAAACAACGAAAATCATAATCATGTCAGAAAAATACACGAAAAACGAGATCAAAGGAAAAAGCGCTCTCTCTCCCGCTCTTCCTGAATTGCTTTTCACATTCCCGCGCTGCGTCGTCAAATGATGATAGATCGGTCTCCTGACCAATCAGCTGTCAAAAAGGCGGGCCTACAGAAATGACAGGCATCAGCTCTCGTGAAG
TTTTAAGTAGTTTTTTTCTGTCTCTGCAACACAGAAAGCCTTTGTCCCGCCCTTACGTTTCACGCAACTAGACAAGGTCGACTGTGATTGGCCACTTTTCATGTCAGTCAAATCACGCTTCAGAATCAATTCTTAAACTTCGGAAACTGATTTTCAGCAGCTTATGACACAGTGCACTAAAATAAACACTCTAAGCACAG
CAGTCGTGCCCATGTTTGGACGTTTCACGTTTATTAGGTCAGGTAAGGTTGAAGCAGTAAGTGCATGTGACCTCAGGTGAGGGCAGCTGTTTGAGTGGCAGGTCGCTGAGTGGTTTCGCCAGCAGCTTTTTCCCCAGAATGGACTGAAGCTGTTGCGCCATGATGGCCTGCTGCTCCACTGAACAGTGATTCTCCAGAGA
AACCATATCTGATCTTGACCAGGTGGGCATGTTGAGTGATGCAACAAAGTTGAGAACCCTTCAACTCTATGTTAATGAAGAGCGACTTTCTTGAGTGACAGCCAATAGGAGCACCAGTAGAGCTCACATGATCGTCTCTCAGCTTGTTCAGAGGCCGGTAGTATTCTCTGTGCTGTAGACCTACCAATAGCATCTGGATG
GCAACAGTTACATTCAGGAGGTAAACACAAATTTCATTTCCTGATTCACGCTTTTATACGAAGCTGATATTAACAGGTGGAGTTTAATGAAATTTGTCACATGTCAATCATTCTCCAGTCCTCCCATGGCCGCACCCATACATACTTCCTCTTTTTCTACTAATTCTCTGCACAACGTAAAAGCACAAAACTGCTCAAGT
AAAATTCTGCAATCGTTGCGAATGACTTGGTGTGGTAAAAGGGATGGAGTGAAGGAGCTAATGGAGGCAAGGCGGGATTAACCACCCAGGGGATGATTGACAGGTCGATGGTGCTGCTTGCATTCCCCCGTCTGTGAACTCACAGATATTGGAGTGGCTTTAGTTGACGCAGCACAACTGTTGGATGATCACCAAACTGT
GGCTGAGTGATTTTGCAGTCAAATACAAAACTATGAATAATGTTCTTTGCTGGGCACCATTCCCCACATCTTCACACCTGCCACAGCCCATGCTGTTTTATGTGAGCTACAGCTCCTGCCTGGCTGTCAATCACAAGAGTTTGTGCGCTGCATTCTCTGTGTGCGATGAAAGCAGAAACTGATGAATAAATAAAAACTGC
GGTTGGGTTTAGGGAAGTAAGTGGGTGGGCAGGTCAATCAGTAAAATTGGTTGGGTTTAGGGAAAGAGGAGGGTGGGTCAGTCGATTGGCCGGTCGCCCAGTCAATCATTCAGTCATTCAGTCAGTCAGACGGATGGTCGGCTGATAGCGGCTTCTAGTGGGTTTGCGTGAGAATTTGCGCCCATGAGAGACATTCTAGA
TAATCATCACAGAGAGCTGAACATCTTTTAATCCTGATTGCTTTGCACACATCTTGTCTTGTTGATAGCATTATACACGTTACTATGGAGACATGTTAATATGCAGCTGTCAATCAATTTGGTGGGCGGGAAAACCACACGTCTATGTCACGTGGGCCTTAAAATGGGAGGGATTCGGATCCTATTTTAACGTAAGGAAA
TCTCCCCTGACCTTTCTGAATGGAGGCCATTCCTCCTCTCCGGCTTGTGTCAGGCTGTCGTTGTGCTCGCAGTCTGTCTGAAAGATGGAGGCCGTGCTCAGTTTGTATAAAGGTTTGAGTGACACTCCTGACGCATCCCAGAAACGCACTGTTCCGTCCTCATGACTTAAAAAAATAAACAGAACATATATGAACATCAA
ACGACTTCCAACCAAATAATCCTTATTTTATCTAGAAGCCAATGTGATTACACTTACATGAGTCTCTTTGCTCAAAAAGTTCAGACCGTTTTGATTGACAGCCAGTACACAGGGGGTGTCGACAGCACTGTTGCTGCTGCTCAGTATGTAGAAGAATGATGAGCCAAACATAGGAAAAGCACTCACGAGTCCTGACACAG
GTGGCGTGAGAGTGTGAGAACAGTGTCAGATGCATGAGTGTTGGCAGCCCTGCTGTAACAGACACTCATAGTAATGTGCATCCTGTCCACGTAAACTGGCCTGTCAATCATCTTGTCCCAGTTAACAACCTCCACATTTCATTTCCTGCTGTATTGGGGAGAACGAAAAAAGTAGCAAACTTATCTGCCAGCCTTTGCTC
AGAAACGTTTAAAATTTATAAAACTCATTATTGAGGTGCAGACGATCACAAAGGGTTAAACGGATCTTTTAATCCCAGTTGCTTTGTGCACGTACTCTCCTGTCAATCAATTTGGTGGGCGGGGAAAACCGGACTCCTACTTCACGTTGTGGTGAGCCTTTAAATGGGAGGGATTTGGATCCTGTTTTAGTCAAGAAATA
TCAATAATTCATAACGAATTAATTATTTGAAGCCTACCATTTCAACTACCTGACCCGCATGGACTCATCATAATAGATAAGTTGCACACAAATTACCGCCTGTCAATCACTTTTTCTGCAGGAGGTTGGTCGGTAAAAAAGGTGCACAACCAACAGTATCTGAGGTTTTCACTAAAATGACTAAGTACAAGTGTGAAAGT
TTAACAACATAAAATTGGTGGACCAATTGCAGCGGTTTTCTGACTGAGCGCAACTTGACGTAGGAATGCGGTCCCCCCGCCCAACGAATTGATTGACAGCTCCGTATTAACATGTCACGTATATAATCATGTCAACAAGACCAGACGTGCGCAAAGCAACCAGGAATAAAAGGTCTGTTCAGTTCGCTCATCAGTCATCA
ACAACAATGCGGGAGGTGAATTTTTTTATAACTCATCTGTTTAGTTTATATTTAGTTATATTAGGTCTGCATAATTAAGGGCGTGGCCACTTGAGTGACAGCTAGGTCTCGCTGCTCGCTGTCTCGTCACCTTAGCTGATTCCAGCTGATTAGTTGCTGAACTCGGCATGTACATTGTGTTTTTGTTTTCTTTTATGTAG
ATAAAGCAGTTTAAATCAGAAAAAAGTTTATTTCTCTGGGGTGAAGTGAAACTCTTTCATCCTATAAAAGCACATCCTGTTCACTGAGCTATCAAAGGAGCTGTCAATCAACAGGTTTCCCCTGGGCATTCAATATGAATTGGACAAAGCTGCAAATGTGCAATACGCCCCGTTTCTGCAGTGACCTACACAAAAGCCTT
CTTATAAAAATCACAGAGAGTTGAAACAAATATTTAAATCCCAGTTTCTTTGCAATTTTTTTTGTAGATGTGTATACATGTTATTAGAGAAAGATGGCGCCTGTCAATCAATTCCGTGGGTGGGGAAAACTGCACTCCTACGTGATGTTACAGTGGGCCTCAAAATCACTGGGATTTGGATCCTATTTTAACGTCAGGAA
TGCGGCCTTGAAGTTTCACAGATTATTTAGTGCAATTTGACATGCTTGTTTTTTTTTTTTACTGCGCATTGTGTTCTGCGTCCTGATTGGCTGTAGACCACTGTCAATCAATCTTCTGTACAGATCTCCTGTGTCTCCTGTACAGTACGGAAAGCGTTCATCTTGCCAAATTTACATAAATCTTTGATCGCTAGCAGTGT
CAAAAATCTGTCAGTGTGTTTTTAATTCTTTCATCTTCAGTGACTTCAGTGACTAACTGTTGCTCCCCGGTACCTGAAGGCAGAAAGCATTGACTAAGTGATTGACAGCAGATATTAACCAATCTGTTCACGTTCACCTACGCCAATCAGAAGAGCTTGAAGGCGGGGCAAGCATTGTGGGATTTATTTATTGTATAAAG
TCTGAACAGCTTCTCTCAGTTTGCTAATGTTTTCTTAGGTGCCGTTTACTCGAACGTGATGTAGGAGTGGGATTTCCCCGCCCACCAATTTGATTGACAGCCGCATATTAACATGTCTTCCGAGTAACATGTATAATCAACTCCACAAGATAAAAGCCCGCAAAGCAACCGGGATTAAAAGATCTGTTCAGCTCTCTGTA
TATTTAATGCTGGGTGTTAGTAGTTGTCTTGTCAAATAAGCCACTCATGTCATTGTCCATTTTTAAGAATAAAATTACCACCCAATCCCATTCACATGTCAATCAAGTTGTAGTTTGTGAATGTGAGACCTGAACAAACAAAAGCATAACTGCCTCCTTAGTTTGATCTTTGCTGTTATTGTTTGCTAAACTTTAACCTC
CAATGAGCCTTACATCTAAAAATAGAGCAAGGGTGTTCCTTTGGTGACATCGATTTGACTCGCGCTGAAACAACAAACTGAGAATATGGTGATGCGCGCCTGTCAATCAATATTGGTGGGCGGGGGGACCACACTCCTATTCTTTCTAAAAACTTCTCCAATTGGTCCACCGTTTTTATGTTGTTAAATTGAAAAAAAAA
TAGTATTACCCTTCATGACAACTGTGAGGGGGGTGAATTTTTTTATAACTCATCCATTTCCTTTATATTAAGTTATATTAAGTTTGCATAATTAAGGGCGTGGTCACTTGATTGACAGCTAGGTCTCGCTGGTCGCCGTCACGTCACCTCAGCTGAATCCTGCAGATTAGCCACTGAACTCGGCGTATTTATCGTATTTC
CCAGACAACTCTCCCACTCAAAGGGAAAAAATTAAACTGAACTAAAAGCAATGCATTTTTATTTATTTATGGCCCTCTCTTCATGGCCCTCGGGGCGTGGTCAAAGCATAGCGGCCGGATCGTCTGTCAATCAAACGGCCAACTTGGGCGAGTTGTAAGTGTCCACGGGCCTTTACGTGTCCCCCAGGCCCGCCTTGCAC
TTTGGTTGGAGTTGTTATATTTTAGGATGTGGGGCCCACAGTGGTTCCCCTCAGGCATCCCACTAAAACAGCTGTTAACTGTGATATTGAAAGCCTGTCAATCAATGTGCTGCAACCTAGCACTGGGGGCTTGAGTTAAAACACTTTTTCTAGCTATTGACCAATTTTTACCCATGTGGACTATGGGCATGGACAATCCC
AACACTTTGTATTGCCGCTGTGTAGGAAATGTGCTATATAAATAAACTTGCCTTGCCTATATTAAGTCTGCATAATTAAGGGCATGGCCACTTGAGTGACAGCTAGGTCTCGCTGATTCTGTATGTTTAGCCGCTGAACTCGGCATATACATTGTATTTTTGTTTTGTTTAATGTTGCAATATTTCTTACCATTGTCAGA
AAATTTTCTGTTGTAAAATAAGGATCCAGATCCCTCCCATTTTGAGGCCGACCGCAACGTGAAATAGGAGTGTGGTTTCCCCGCCCACTGAATTGATTGACACCTGCGTATTAACATGTCTCCATAGTAATGCATATAATCATATCAACAAGACAGGATGTGCACAAAGCAACTGGGATTAAAAGATTTGTTCAGCTCTT
TAAAAACGATGGAACAATTGGAGCAGTTTTCAGACTGACCACAACTTGACTTAGGAGTGCGGTCCCCCTGCCCACTGAACTGATTGACAGCTGCTTATCATGTCCTGGTAGTCACGTGTATAATCATGTCAACAAGAGAAGACGAGCGCAATGCAACCGGGCCTAAAAGGTCTGTTCAGTTCACTAGGATCATCAATCAT
CTTAAAACACACTATTAGCATGAAAGAAAAGTGCAAATGTGTCGCTCTGCTGGTGTCAAAGAATCAATCAGCCAAACTATTCCATAGACTGACAGCACACAGAGCCCATGGGGACTTTCCTCAGCAGATAATAGAAAACAATTAAATGCTGAAGCTGTGAGGTTGGAGGTAGCATAAGGAGCTTATGGGGAAATGTGATC
TGTAGCAGCACTGACTGTTCCAACATGGATGACAGTTTATGTATAGGTGCTAATGATATATTTGGCTTTTACAGGTGTGAGGGAGTGGGACAAACTGTCACTCAAATGAGATCCACCAATAGCAAGCCACAACCATTCAACAATTCAAACAATTGCTGATTGACGAACCCAAGTCTTATATCCAACATTCTTTCTTATTT
ATTTTCAAAGTAATCGTGTCACAGATGTGTTCACACTGCATGATTATCTGGGCTAGCGTTTTGTCGCTGCTTTGTTTACACTGCAAGATGGATTGGCGACAGGGACTTTGACAATGCATGACTTTACAATAGGAAGAATCGCTGACAGCTTCCTCCAAAGTACGTCTCACAATCAAAAACACATAGTATATCTTTTGTTA
TCTGTCAGTGTTATCTTCATTCTCATCTTCAGCGCTTTACAGTTTTTCGCGGTAGTAGCTCTCTCTGTCATCCCAAGCCAGAAGGCGCTGAGTGATTGACAGCTGATATTAACCAATCATTCGCGTTCAGTGCTAAAGCAGTGGTGGGCCAATAGGAAGAGCGCGAAGGCGGGGCAAGCATTACGGACTTGGCTTTGTTT
TGAAAGAGCAAAACATAGAGAAAAGGGAAAAATGTGTTTTCAAATGTGTCTGGATTAGTGTAGACGTAGCCTGCTGTAAAATGATCTGTCATTGATTGACAGCTCATGATGCTGGTTTTTAATGTTTCCAAATACAGTCATTGTGCAAACGCAACCGCACAAATGCTGTTAAAACTGAGTGACCTTATCAAAGACTTTGG
AAAGACTTGTGAATGGCAGATTAACCTACTACCGCATCTCCAATATGGAAGGTAATTAAATATGAAAGGAATGTGGATGATATGTTGAGATGATTGACAGGGAATGTAACTAAGCAACATAACAGTCCATTAATGAGAATTTAGTATGTCCCAAAATTTGCATACTTAACAGTAAGCATGTACTCTTTCTGTACAAATGC
ATCCCTTCCTATTTAAAAGAAGAATCTCTTGTCTGATGGCATGCTTACAGGTACAAGAGTTGAACAGTCACCTGCCAATCACATCAGCTCCACCAGAAGTAAATCACTCTTCCTTTTTTTATTAAAGAAGCTGACTCTAATATACAGCACAACAGGGAAGAAAAGCACAGCATCCATTTCATGATGACTTTAGAGGTTTT
TGTCAGTGTTATTTTCAATCTCCCTTACCCAGACCTTTACATTTTCGCAGCTGTAGCTCCCTGTCATTTGAAAACAGGCATGGACTGGGTGATTGACAGCTGATCTTAACCAATCCATTCACGTTCAGTTCAAGAACAGTAGGCCACTCAGAAGAGCTTGAAGGCAGGGCAGGCATTGCTGGCTGTTTACTGCAGCAAGT
GAAAGACTCCCGAATGGCAGATTGACCTGCTGCTGCTTCTCCAGTAAGGTAGGAAATTAAATGACAGAAATATGGATGAAGTGTGGATGATTGACAGGGGACGTAACTAAGCAACATATTGATTGTTAACTAAGAAGTTGTATGTCCCAAAGCTTGCATACTCTTCCGTTACACACACAAAAGTATATACTTTTCCTTCA
TATCACATAGAGTTGTAACATCTCTTTTAATCCCAGTTTCTTTGCAAATCCTGTCTTGTGTACATGTTTATATGTGTTAATAATGAGATGTTGTAATACGCGCCTGTCAATCAATATTGACTGGAGAGGGAAACTGCATTGCTACATCATGGTGTGGTGGGTCTCAGAATTGCTGGGAATTCTATCCTATTTGATATACT
TTTATTTATCTGAAGCAGCTGCGTCAAAGCTAAAGTGGACCATGGCAGGGCTATTTTTGCCCACATACCCATGTGTAGCCTCCTTCACTTGTCAGCAGCTGAGCAGAGGCTATCAATCAGAGAATGTACTGTATGTGCTGCTGCGCTTGTGTTTAGTGTGCCGGTGATCTGCTCCTCAGAACCATATGAGGTCTGATCTC
ATGAAAGACCCATGAATGGGAGATTAACCTGCTACTGCTTCTCCAATAAGGTAGGAAATTTAATACGACAGAAATGTGGATTGTTTGTGGATGATTGACAGGGGGCATAACTAAGAAAGTCAACAATCTATTAAAGAGGAAGTAGTATGTCCCAAAGCTTGCATACTCTTCTGTTGCACACTCAAAGTATGTACTTTTCC
GCCCTCGTGTTTACCATGTTCAGATGTTGGATAGTTGCTGACTTACATTTTTGGTGGGTTCTCATGTAAACCCACAACGACCATCCATCCGACTGGCTGAATGATTGACTGGGCAACCGGCCAATCGGCCGACCCATTTTCCTCCTCCTTCCCTAAACCAAAGCAGTTTTACAAATTGACCCGCCTGCCCGCTTACTTCC
CAACATAAAAACTGTGGACCAATTGTAGTGGTTTTCAGATCGACCGCAATTTTACGTAGGAGTGCTCTCCCCCGGCCCACCTACTGTATAATGATTGACAGCTGCGCGCATTACATGTCATTACATGTCTAATGCATAAAATCTTATCGACATGACAGGACGAGCACAAAGCAACCGGGAATAAAAGGTCTTTTCAGTTT
CACTACCTGTCTCTATGACAGTATGCTAGGCTTTGTAAACAGCCGAAAATAACAAGAGGAGCAGTCTCTGAAAGTAGCCTATCCGAAACAGCCTCTGGCTGTCAATCAGTTTGCATGGTTGGCAAGAATTTGTAGGACTTTGAGAAAAGTATGTGATTCAGAGTCTGCCTTCTGTGCTCATAGGGTCACAACCTTTTGAG
ATTTCCTGATGTTAAAATAGGATCCAAATCCCTCACATTTTGAGGCCAACCACAACGTGACTTAGGTGCAGTTTTCCCCGCCCACTTAATTGATTGACAGATGCGTATTTACATGTCTCAGTAGTAACACGTATAATCATATCAACAAAATAGGATGTGTGCAAAGCAACTGGATTTAAAAGATCTGTTCAGCTCTAAGT
TGATGAATCATGCAGTGTGTTTAAAATACATCAATATAGTGTTTCTCAACCACACTCCAGAAGGATCATCAACACTGAATGTTTTGGATGTCTCTTTTGTCTGTCACTCACACCCATTACAGGTCTTTTAGTCTCTGCTAATGAGCTGATGATATGAATCAGGAGGTTTGGTTAATTTTGGTTAATTGATCCAAAAGACA
TGATGATCACAGAGAGCTGAACAGATCTTTTAATTCCAGTTGCACATCCTGTCTTGTGGATATGATTATATGCGTTATTACAGAGACCTATTAATACGCGGCTGTCAATCAATTCGGTTGCCGGAGAAACAGCACTCCTTACTCACTTTGCGGTGGGCTTCAAAATGGGAACGATTTGGATCCTATTTTACCATCAGGAA
CAGTAAAAGCCAAGTCTGTAATGCTTGCCCCGCCTTCGCGCTCTTCTTATTGGTCCACCATTGCTCTAGCACTGAGCGCGAATGATTGGTTAATATCAGCTGTCAATCACTGCCTTCTTTCTTGGGATGACTACTAACGCGAAAAACTAAAGCGCTTAAGATGAGAACGAAGATAACACTGGCAAATTTTGTTTTAGAAA
ATTTACTTTTGAGTTTTTAACAGAAGAGTATGCAGGCTTTGGGACATACTACTTCTTTGTTAACAGGTCACTATGTTGCTTAGTTACTTTCCCTGTCAATCATCACGACACATCGTCCACATTTTTTTTTTTTCATATTTAATTACCTACACCTTATTAGAGAATCAAGCAGCTGGATAATCTGCCATTCACAAGTCTTT
AGGCACTCACAAATGCTGGGCAAGATACAATTTCATTCTTTTCACCCTGAAACCTAAGTGTATGAAATGGAAACGTTTGTGTGGACAGATCACCATCAGCTGTCAATCATTGGTGCAGCCACTGGCTGAATGGATAACTCGATAATGTGAAGACTCAAGAATTAGGATCAAATCTTTTCTGATATTGAACCACAGTCTGC
TTACCCTTTATGACAATTGTGAGGGGGTGAATTTTTTTATAACTCATCCATTTTGTTTTTATTCAGTTATGTCTGTATAATTAAGGTTGTGGCTACTTGAGTGACAGCTAGGTCTTGGTGCTCGCTGTCTCGTCACCTTAGCTGATCTGGCTAATTAGCCATTGAGCTCGGCATATACATTGTATTTTTGTTTTGCTCCC
GCTGTCGTGTTAAAATAGAGCACTCGCCACATTTGCAGAAATTAGTAATTGCGCAATACCTCCAATCCCGCGCCGCCATTCAGACTGTATTTAGAGGAGTGACAGGTGAGAGGCGAGTCGACTGGCTGTCGGAGAGCGAAACCGAAACGTGTATGTAGATCATCAAAAAGGCAGGAAATATGTCCGCGGTTTAATTACTC
CATGACAACTGTGAGGGGTGGCCTTTTTTTATAACTCATCAGTTTAGTTTTTATTCAGTCATATTAAGTCTGCATAATAAAGGCGTGGCCACTTGAGTGACAGCTAGGTCTTACTGCTCGCTGTCTTGTCACCGATTCCAGCCGATTAGCTGCTGAACTCAGCAAATACATCATATTGTTTTGTCTTGTTTTATGTGGCT
CTGATGTGTGAACAGATCTTTTCATCCCAGTTACTTTGCACACATCCTGTCTTGTGAATATGATTATACACGTTACTACAGAGACATGTTAATATGCAGCTGTCAATCAATTAAGTGGGCGGGAAAACCTCACTCCTACGTCACGTTGCGGTGGGCCTTAAAATGGGAGGGCTTAGGATCCTATTTTAACATCCGGAAAT
CTGTCAGTCCACAGGTCCATAACATTTTAACAGCCTGGCTGATTTGACTGCAAGGATCAAAGCAATCCAATCCATAAAACATTTTGACCTTTTGATTGACACTTCATTGAGCCAATAGCTGAAAAGAGAAGTGTCACCATCCAAGAACTGTCAGAACATGAGATGGTCCCGCCCTCTCTTACGATAGTTATGAACAGACT
TTGATGATGATTGCTGATCCTAGCAAACAGAACAGACCTTTTATTCCCGGTTGCTTTGCGTATGTCTGGTCTTGCTGACATATATACACGTGCAGCTGTCAATCAATTCAGTGGGAAGGGGGACCGCACTCTTATGTAAAGTTGCAGTCGGTCTGAAAACCGCTCTAATTGGTCCACTGATTTTATGTTGTTAAATTGAA
TACATTTTAAAAAACTTAAAGGATTTAAGATGCTAATGACCGTTAAATGCTTTATAACAGTCTTGTGAACAGGGTCCATTACACTTGATAAAAAACACTGCAGAAACACTTTGATTGACATTCAACCTTTGTCATCAGGTAGTAGAAAGCCCCATCCATTAGTGCAAATCTCTCCTTTACTAGCAAAGGACATTAGTCTT
TGAAGGAAAAATATATACTTTTGAGTGTGTAACAGAAGAGTATGCAAGCTTTGGGACATACTACTTCCTTTTTAACAGATCGTTATGTTGCTGAGTTATGAGCCCTGTCAATCATCCACACATAATCCACATTTCTTTTCTATTTAATTTCCTATCTTATTGGACAAGCCACAGCATGTTAATCTTCCATTCACGAGTCT
GCAAATGACTGAAGTTTCAGGAAAAATGCTTGACATCGCTTTGACTCACACACTAAAATGGCAGACATGAAACAACAAACTGAGGATATGGTATTGTGCGCCTGTCAATCAATATCGGTGGGTGGGGGGACAACACTCCTACATCAAGTTGCGGTCTTTTTTACTGGCTTGACTTACTGAAATAAATAGTTAAAGGTCAC
GTACACTTTTTTTAAGATCTCAAATTTCTCTTGCAAGGGCCATTCGCACCTGCTCTTCTCATGTAAATCCACCAGAGGTCACTGTCGACTGACTGACACTGACTGACACACCAATCGATACCCCCACCCTAAACCCAACAGATAATGTTTTAAAAGCACCGATTGACCAGCGCCCACCCACTAATGAATCTCTTTCTAAA
GGTTTAAAACCAGTTGCAGTAATGCTTGCACTGCGTTCGCGCTCTTCTTATTGGCCCACTGCTCTAGATCTGAACGCGAATGGATTGGTTAATATCAGCTGTCAATCACTCTGTCAGTGCCTTCTGGCTTGGGATGACGGAGAGAGCAACTACCGTGAAAAATTGTAAAGCGCTGAAGAAGAGAATGAAAAAAGTTAAAG
TCTGTCAGTGTAATCTTCATTCTCATTTTCAGTGCTTTAGTTTTTCGCGGTACTTGCTCTCTCTGTCATCCCAAGTCAGAAGGCACTGACTGAGTGATTGACAGCTGATATTTCAGTTCTATTGCAGTGGGCCAATAAGAAGAGCGCGAAGGCGGGGCAAGCATTACGGACTTGGCTTTGTCTACTGCAGCAAGTTGACA
ATTTTTTTTTCACCTAAATATCTTATATTCTATTCATCTAGTCATCTGATATCTATTATATCTTTCAGATAAAATATAACCAACACTACATTATGGCTGCTGTCAATCAACCCACAATGCACCAGTGCACCCGCGAGGCACAGTGTATTCCCCTTTCATTCATGTCAAGCACTTCCTGTCTGGGAATGTTGAAGGTCAAA
TGCTTTTTTTTTTTTCAATTTAACAACATGAAAACGGTGAACCTATTGGAGCGGTTTTTATATTGACGCAACTTGACGCCCACCAAAATTGATTGACAGGCACACGTCACCTAATCCTCAGTTTGTCATTTCACGCCTGCCATTTTCAGCGTGTAAGTCAAAGCAATGTCACAAAAAAAACACCCTTGCTCTATTTTTAG
TAGTTTACTGCTGACCTCATTTTGTCATGGTAAAATAACACAGAAATCGATTAATAACACTTCAGCCTCCTGCCGAAGCTCAGACGCGCTGCTTTGAGAAACTGTCAATCACAGCTGTCAATCACGATGACACGCCCAGCATTAAATTACTGCTAAAAACAAACTGTTTACAAAAATGAAGATCTGCACCTATTTCAGCA
GCAGAGTCCACATGGGCCTCAGTGGACACTCCCTCTGAATGGGCCTTACAGGAAGCTACAAGCAGCAAAAAAAGAAATCTTTCACTGCTGGATGATTGACAGCATAACAATACCCAAACCCTGTGGGGACCCCGGAGAGCAAGAGATACAGAGAAACAGACAGAGGAATAAGAAAGGAGAACAGGAGGAGACAAGGGTCT
GAGCTGAAAGAGTCGTGGATGGATTTAGTGCTGGGGAAACTACTGGTGAGATCGGGATTGTTAGTCAGTAATGGGCAAGGAGGTCTGCTGTTAAGGCCAGTGGGCTGCCAATCAAATCAGCAGCCAATCACAACACACTCAGTTATGCCACAGGGTGAAAATCATCTCAGGTGGAGCTTGTTATGCAGCTCATTATGTGC
AAGACTTGTGAATGGAAGATTAACCTGCTGCTGCTTCTCCAATAAGGTAGGACATTAAATAAAACACAAATATGGATCATGTGTGGATGATTGACAGGGGGCATAACTAAGCAACACAACGGTCTGTTAAAGAGGAATTCAAGAGTTCACACTAAGCTGATGATTCATCAAAGCTTGTTTGGCATACTGTCCCAGGAGAG
ACTTTCACACTTGTATTCAGTAATTTTAGTGAAACCTCAGATACTGTTGCTTGTGCACCTTTTCTACCGGCCAACCTCCCGCAGAAAAAGTGATTGACAGGTGGTAATTTGTGTGCAACTTTATTTATTTATAATTTTTTTATGGGTAAAACAAAGACCATGCGGGTCAGGTAGTTGAAACGGTAGGCTACAAATAAGTA
AGCCTTACATCCAAAAACCGAGCAAGGGTGTTTCTTTGGTGACATTGCTTTGACTCACTCTGAAAATGGCAGACATGAAACAACAAACTAGGATATGGTAATGCACGCATGTCAATCAATATTGGTGGGTGGGGGGACCGCACTCCTTTGGCTTTGTATAGTTTTATAGCCACTATGTAACGTTGTATCTGTAATCCAGG
CCATCACACAACACACCCAGTCATTTTTTTTTTTTTTTCAATTTAACAACATAAAAACAGTGGACCCATTGGAGGTCCCCCACCAACTAATGTTGATTGACAGGTGCACATTACCATATCCTCAGTTTTTTGTTTCACGTCTGCCATTTTCAGTGTGTGAGTCAAAGCAATGTCACCAAAGAAACATCCTTGCTCTATTT
TTAAATTCCTGACACTAAAATAGAATTCAAATCCCTCCTATTTTGAGGCCCACCACAACGTGATGTAGGAGTGTGGTTTCCCTGCCCACTGATTTGATTGACACCTGCGTATTAACATGTTTTCGTGGTAACGTGTATAACCTAATCACAAGACAGGAGGTGCGCAAAGCAACTGGGATTAAAAGATCTGTTCAGCTCTC
CTCTTTCTCCTTGTCTGTCATTCGCTGTTTGTCTCACCCCATCACCTTTTGATCTTCTATTTCTTCCTTCTCAGGCATTTGCTGATTAGATCCCGAGCCTGTCACTCCTCATAAGGGTGTTTTCTCGTTCACCAATAAGGCTTTGTCCCTCAGACTTTAAATTTGACCGGCATGCCTTGTTTGATCAGTGCTGTGTTTGT
TCTGCCCATGGACGGTCAAAGTAGAGCCCGATGTCACATGGCTGCTCAGTCAGGAAAAGAAACATCTTACTTTTAGAGCGTGACATCTCACAGGAGCGTGACAGCTCGTCAATCACTTGGGAGAAAAACATGACAGTCTGCTAAGTGTTTTATGGGCTGATCAGATCATAAGATGATCAGCCCGGCACAAAAAGTACGTT
GGGCTTTACTTAATTTGTTTAAATACATGTTGGGCGGAACCATATCGAGTTTCAAAACCGCATTGGATGAAGACACTTCTCCTTCAGCTATTGGCTCGATGGGGTGTCAATCAAAGATCGGAGGCCAAGTTTGTTTACCAGTATTACTAGTGTTTGTGTGAAAGACACTGCGGCACACCAGCGAATAGTTTGGATGATAA
TTCTAAAACAAAATCTATCAGTGTTATTTTCATTCTACTCTTCAGCGCTTTACAGTTTTTCGCGGTAGTAGCTCTTCCTGTCATCCCAAGCCAGAAGCATTGACTGAGTGATTGACAGCTGATATTAACCAATCCTTTGGCGTTCAGTTTTAGAGCAGTGGGCAAATAAGAATAGCGTAAAGGCGGGGCAAGCATTGCAG
AGAAGAGTGTAGGAAACTGGATGTGTACAAAGGCAAACTGTATCATGGACTGATGCGCACACACACACTCGCACACACGCAAAAAGATGATTGACAGTCAGTGTAAATGAGCAGATGAGTGTGAAACTGGAGTGACACCCACATATCTGAAAGCCAGGCAGACAGAGGGATGACTATCGGCAAGAGTGTCACGTATTTTC
CTTCGTCTCCCGCCAGAGTATTCAGACAGAAGCAGTCAGGAAAAGCCGATTGGCTGGCGCGCTGATTGGTCAAAAGGCAAAAAGGCCCGGATTATACGAACGCTGATTGGACGACAGTGACAGCTGTTAAATGGACGGCTCCCTCGCTCCTCCTCTGTTCAGTTTCACTAGCTTCATCATCCTTCAAATGAGTTTGAATT
TCCTGACATTACAATAGGATCCAAATCTCTCCCATTTTGAGGCCGACAGCAACGTGAGGTAGAAATGCGGTTTCCCCACCCAATGAATTGATTGACAGCTACGAATTAACATTTCTCTGCAGTAATGCTGTCGCTTCACAGCAAGAAGGTCGCTGGGTTGCTGGTTCGCTGTGTGTGTGGATGTTTCCCAGAGATGGGTT
AGGAAAAATATAAACGCTTGAGTGTGTGACAAAAGTATGCAAGCTTTGGGACATACTAGTTCCTCATTATAGATCGTTATGTTGCTTAGTTATGAGCCCTGTCAATCATCCACACATCATTCACATTTCTTCCATATTAAATTAATTACAGGTTAATCTCCCATTCACCAGTCTTTCATGCCGAAAAATCTCCTCAGGTC
AGCCGCATAAAACAACACAAAAATATGATGAATATGCCGAGTTCAGTGGCTAATCTGCCAGAGTCAGCTAAGGTGAAGTGACTGCGACCAGCGAGACCTAGCTGTCACTCAAGTGGCCATGCCCTTAATTATGCAAACTTAATATAGCCTAATATAAGGGAAACAGATAAGTTATTAAAAAAAATTCACCCCCTTCACAG
TTGTAACTTTAGATGTCATGGTTTCTAAAACAGAAAATATGTCAGTGTAATTTTCATTCTCATCTTCAGCGCTTTACGTTGACTGAGTGATTGACAGCTGATATTAACCAATCCATTCGCGTTCATTTCTAGAGCAGTAGGCCAATAAGAAGAGCGCGAAGACGGGGAAAGCATTACGAACTTGGCTTTGTTTACTTCAG
ATATACTTTTGAGTATGTAACAGAAGAGTATGCAAACTTTAAGACATACTACTTCCTCATTAACAGATCATTGCTTAGCTATGTCACCTGTCAATCATCTCGACACTTCATCCACATTTCTTTCATATTTTATTACCTACCTTACTGGAGAAGCAGCAGCAGGATAATCTGCCATTCACAGGACTTTCATGCAGAGAAAT
TTTACAACAAAAAAAAACGGTGGACCAATTAGAGGGGTTTTCAGACCGACCGCAACTTTACGTAGGAGTGCGGTCCCCCCGCCCACCAATAATGATTGACAGCCACACGTCACAATCATATCCTCAGTTTCTTGTTGCATGTCTGCCATTTTTGGCGTGGGTTTCTGTCGGGGCACACGCGGCAGAGCTTCTGGTCTGCG
AAATACAACGACAGTGCAAAAGTGCAAATACAACGACAGTGCAAAATACAGACAGTACAAATACATATTCCTTCACTACTGAGACACGTTAATAGGCAGCTGTCAATCATTTTAGTGTGTAGGGAAAACTGCACTCATACGTCAAGTTGTGGTCGTCGGCCTCAAAACGGTCAGGATAACGTCAAGATATTTAAAAAAAA
AGGCACTGGTTATTGTGCTGAAATAGGTGCAAATCTTCATTTTTGTAAACAGTTTGTTTTTAGCAGTAATTTAATGCTGGGCGTGTCATCGTGATTGACAGCTGTGATTGACAGTTTCTCAAAGCAGCGCGTCTGAGCTTCGGCAGGAGACTGAAGTAGACTGAAATGTTATTATTCGATTACTGTGTTATTTTACCATG
CACTTTTATTTTTGTGTTTTGATGGAAATATGTTGCACTTTCCAACGCTTGAAGAGTTTTATTCATCCTGAGTGATTGGGAAGGCTGTGATTGACAGCCATCAGGATCAGTGAAGCTGGTTGAGGACAAGTTTCAGTCCGCCCCGAGCGGGTCCAGTTTGCGCACACACGATCTGTTGATGCTGATGTGTTCGTTTTCAG
TTCCTGATATTAAAGTAGGATTCAAATCTCTCCCATTTTGAGGCCGACCGTAACTTGATGTAAGAATGCGATTTCCCCGCCCACCGAATTGATTGACAGCCGTGTATTAACATGTCTCCGTAGTAACAAGTGTAATCATATCAACAAGATACACAAAGCAACTGAGTTTAAAAGATCTGTTCAGCTCTCTGTGATCATCA
TGTGTTGAGCCCAGTGAGCCTTACATCTAAAAACAGAACAAGGGTGTTCCTTTAGTGATATCGCTTAGACTCGCATGACAAACGACAAACTAAGGATATGGTGACGCGCCTGTCAATCAATATTGGTGGGCAGGGGGGATCGCACTCCTACGTCATGTTGCAGTCCCTCTGAATTCAATTGGTACACCGTTTTTATGTTG
TGTCATTGTTATTTTCATTCTCATCTTCAGCGCTTTACAGTTTTTCGCGGTAGTAGCTCTCTCTGTCATCCCAAGCCAGAAGGCACTGAGTGATTGACAGCTGATATTAACCAATCATTCGCGTTCAGTGCTGGAGCAGTGGTGGGCCAATAAGAAGAGCGCGAAGGCGGGGCAAGCATTACGGACTTGGATTTGTTTAC
CTAAAACTAAATGTGTCAGTGTTGTTTTCATTCGCTCGTATCCAGACCTTTACATTTTCGTGGCTGTAGTTCCCCGTCATCTGAACTGAGTGATTGACAGCGGATATTATTCAATCCATTCGCATTGTTCTAGCGAAGTGGGCCAATAAGAAGAGCTTGAAGGTGGGACAAGCATTGCGGGCTTTGTTAACTGCAGCAAG
AATTATTTAAAACACTCGCAATGCCTGCCCCATGTTTAAGCTCTTCTGACTGGCCCACTGCTCTAGAACTGAGCGCGCATGGATTGGTTAATATCAGCTGTCAATCACTCAGTCATTGCCTTCCTTCATATGACAGGGAGCTACAACCGTAAAAATGTAAAGCGCTGAAGAGAGAATGAAAATAACACTGACAGATTTTG
CTTCTCACCCCTCCCCACCGTGTCTCTCCTCAGACACGTCGCGCGCGCGCACCCTGTCAATCACCACCAAACCACCATCTCTCCTGACAGCTGAGCGGGACGCTACAAAATAAACCCTGACACTCTGACCAATGTAAGGAGAGTTTACTCGCACGTGACTTGTTTTAGCTCTTTTAGTCCGATTAGAAACTTTGCAGTGT
CTCTGCCCACACATTGCAGATTAAAACCCAGTTAAATCTCTAATATGTAAGGAAATTAATTATAAAAGGATTTGGAGAATGTGACAAGATGATTGACAGGGCGTGTAACTAAGCAACATAACGGTCCATTAATGTCGATTTCATGCTCTTCTGTTACACAATCAAAAAGTAGTTCTTCACAAAAAATACCTACTTTTAGG
AAGGCTTGTGAATGGGAGATTAACCTGCTGCTGCTTCTCCAATAAGGAAAGTAATTAAATTTAAAGGCAATGTGGATGACGTGTGGATGATTGACAGGGCTCATAACTAAACAACACAACGATTTGTTAACGAGGAAGTAGTATGTCCCAAAGCTTGCATACTCTTCTGTTACACACTCAAAAGCATACATTTTTCCTTC
AAAATGTATGTGTGTACTTTTGAGTGTGTAACATGAGCAGGCAAACTTAGGGACACACTTCATCATTAATGGAGCGTTCTGCTGATTAGTTATGTACCCTGTCAATCATCTTGTCACATCCTCTACATTACTTCTATAATTAATTTCCTACCGCACTGGAGATGAAGCAGCATGTTAATCTGCCATTGACAGGTCTTTCA
AAAATAGAGCAAGGGTGTTTCTTTGGTGACATTGCTTTAACTCAAATGCTGAAAATGGCAAACATAAAACAACAAACTGAGGATGTGGTAATGCACGCCTGTCAATCAATATTGGTGGACGGGGGTACCGGACTCCTACGTCACGCTGCAGTTGGTCTCAAAAACCGCTCCAATTGGTCAACCGTTTTTATGTTGTTAAA
TGGTAAAATAACATAGAAATCGAATAATAACACTTCAGTCTCCTGCCGAAGCTCAGACGGTCTGCTTTGAGAAACTGTCAATCACAGCTGTCAATCACGAGGACACGCCCAGCATTAAATTAAGTCTCAAGTCTCATTCAATAACACGGAGGAGGCGGGCTTTATGACTTGTACTGCAGCCAGCCCCCAGGAGGCGATCT
TAAAAACCTTTCCATTTATTTTATATTAGGCCTTAAAATTCTGCAAAATTAAGACCATGGCTACTTGAGTGACAGGTATCTTCTGCTGACCAAGTCACCTTGGCTAATTCCAGCTGCAGAACTAGGTATCTCTGTCTTGTTGGTGCTTTTATTTGAAATTACTTTCTACAGTCCATTGCACCTTTTGGGGATTATTATTA
TAACAACATAAAAACGGTGGACCAATTAGAGCGGTTTTCAGACCGATCGTAACTTGATGTAGAAGTGCGGTCCCCCCGCCCACCGATTTGATTGACAGCTGCGTATTAACATGTCCTGGTAGTCAAGTGTAAAATCATATCAAGACAGGACGTGCGCAAAGCAACCGAGAATAAAACATCTGTCCAGTTTGCTAGGATCA
AGGTACAGAAATTTCGAAATTGCGACCATTTTGCCTTTGCGCTCTTCTTATTGGCCCACCACTGCTCAAGCACTGAACGCGAATGATTGGTTAATGTCAGCTGTCAATCACTCAGCCAGCGCCTTCTTGCTTGGGATGACAGAGAGAGCTACTACCGCGAAAAACTAAAGCGCTAAAGATGAGAATGAAAATGACACTGG
TATTACCCTTCATGACAACTGTAAGGGGGGTGAATTTTTTTATAACTCATCCGTTTCCTTTATATTAAGTTATATTAAGTTTGCATAATTAAGGGCGTGGTCACTTGAGTGACAGCTAGGTCTCGCTGGTCGCCGTCACATCACCTCAGCTGAATCCTGCAGATTAGCCACTGAACTCGGCATATTTATCGTATTTCTGT
AGTCTCTTTTTTTGTAATTTCTTAACATTAAAATACAGTAGGATCCAGATTTTTAGGCCCATTGGAAAGTGACGTAGGAGTGTTGTTCTCCTTGATTGACAGGTACATATTAACATGTCTCCATAGTTACGTGTAAAAACATGTCCACAGAACATGATTTGTAGATAAACTGGCATTAAAAGATCTGTTCCAGCTCTCTG
CTAAAACTAAATCTGTCAGTGTTGTTTTTATTCTCTCGGATCCAGACCTTTACATTTGTGTGACTGTAGCACCCTGTCATCGGAACTGAGTGATTGACAGCAGATATAAACCAATGCATTTGCGTTCTGCTTTAGCGCAGTGGGCCAATAAGAAGAGCTTGAAGGCGGGGCAACCATTGAAGCCTTTTTTGTACTGAATC
CTAGCACCTTTCTTTTACTCTTGCGTAGCTAGACCTTGGCTGAAGGTCTAGTAACTTTGGCTGCTTTGTATATCAAGGATCACACACACAGCTATTTGACTGACAGGTTAACCAACCAATCATGTTTTGTTTTGTGTTTAGGGGTGTGGAAATGTGTGGAAAAGCATGACACGCAAGCAGTTCATCTTTTACACAAGCAT
CACAGCAATGTAATGAGATGGTTCTGTTAAAGACACCAAAGGAATAGTTCACCCCAAAAATTATTTCTGACTGGTATCAGAGAATCTTATGATACACTATCTGTCAAAAAATTTGATTGATGACAGCCCCGCCCCTTAAGGCGGGACTTACGAATTTTCCCACTCCTTTCATATAAACTTTATAATTCCAGTAACTAGAT
TGTCTGATATTGTACTGATGCTTTTGACATATACTGTACCTTATTATATGCATACGTCATGTTAATAGCAATAGTAATAGCTATTGTAGTAGTAGTAATGGTAGTAGCTCTCCCTGTCATCCCAAGCCAGAAGGCACTGACTGAGTGATTGACAGCTGATATCAACCAATCATTTGCGTTCAGTGCTAGAGCAGTGGTGG
AACTCATTTTGTCATGGTAAAATAACACAGAAATCGAATAATAACATTTCAGTCTCCTGCCGAAGCTCAGACGGTCTCCTTTGAGAAACTGTCAATCACAGCTGTCAATCACGATGACACGCCCAGCATTAAATTACTGCCAAAAACAAACTGTTTACAAAAATGAAGATCTGCACCTATTTCAGCACAATAACCAGTGC
ATTGTGCTGAAATAGGTGCAGATCTTTGTAAACATTCATTTTTGATCATTTTTGTAAACAGTTTGTTTTTAGCAGTAATTTAATGCTGGGCGTGTCATCGTGATTGACAGCTGTGATTGACAGTTTCTCAAAGCAGCGCGTCTGAGCTTCGGCAGGAGACTGAAGTGTTATTATTCGATTTCCGTGTTATTTTACCATGA
TATACACTTATAAGTATAAGTGTAAAACACTTATTAAACAATTTTAAAGTGTTCATAAAGGGCCTTTCTAACAGAAGCATACTAAACTAAAGTTTAGGGCCTGTCACTCCAAATGAATAGTCCCCCTCCCCCCTTCTCTTGAGCTTTATTTGAACTTATAAAATGAAAAATGAAACTAGACTTCAGTAAAAGTAAAACTT
TAAACAAAGCCAAGTCTGTAATGCTTGCCCCGCCTTCGCGCTCTTCTTATTGGTCCACCACTGCTCTAGCACTGAACGCGAATGATTGGTTAATATCAGCTGTCAATCACTCAGTCAGTGCCTTCTGGTTTCGGATGACAGAGAGAGCTACTACCGCGAAAAATTGTAAAGCGCTGAAGATGAGAATGAAGATAACACTG
CAACTGTGAGGGGGGTGAATTTTTTTATAACTCATCCGTTTTCTTTATATTAAGTTATATTAAGTTTGCATAATTAAGGGAGTGGCCACTTGAGTGACAGCTAGGTCTCGTTGGTCGCCGTCACGTCACCTCAGCTGAATCCGGCAGGTTAGCCACTGAACTCGGCATATTCATCGTATTTCTGTGTTGTTTTATGTGGC
TTAATACAGCTAACATTACCCTTCATGACAACTGTGAGGGGGTGAATTTTTTTATAACTCATCCGTTTCCTTTATATTAAGTTATATTAAGTTTGCATAATTAAGGGGCGTGGCCACATGAGTGACAGCTAGGTCTCGTTGGTCGCCGTCACGTCACCTCAGCTGAATCCGGCAGATTAGCCACTGAACTCGGCATATTC
CTGTCATTGTTATCTTCATTCTCATCTTCAGCACTTTACATTTTCACGTTTGTAGCTCTCCCTGTCATCCCAAGGCAGAAGGCAATGGCTGAGTGATTGACAGCTGATATTAACCAATCCATTCGCATTCAGTTCTAGAGCATTGGGCCAATAGGAAGAGCGCGAAGGTGGGCAAGCATTGTGCTTTGCTTACTGCAGCA
GTTAGATCGCCCCCTGGGGGCTGGCTGCAGTACAAGTCATAAAGCCCGCCTCCTCCGTGTTAATGAAGGAGACTTGAGGCCAAATAAAAAAAATTATTACACTTGCAATAAAATGTCCCGAAAGATAGTTCTGGTCAATTAAGGCACTGGTTATTGTGCTGAAATAGGTGCAGATCTTCATTTTTGTAAACAGTTTGTTT
AGGGGCCGTGTCATGTTGTGTTTGTCAGTTCGCAGCGCTGTGGGGTCTCCCTCACAGGGAAAACACACACACACTCCACTGCGCCCTCTGTCCCCTTGCCTGTCAATCACACACAAACAAACACCAGCATATACACACTCTTATTCGTGACTGCACATATACACACACTAGTATCAACAAAAGCTGATGCACAGCACAGC
GCTGATTATAGCAAGCACAAACAGCCTATAGTGCTGTTTCTGAAGGAGAAATGTATTGGTTCAACCCAACTTTAACCGCCTCCGGTGTTTTTTTGATTGACAGGTTGGTGGGGGCGGGGCTAAGTCCACTAGCAGAGGAGCGCGGAGACTCTCAGAAAAAGAGGAAAAAACTGTCCAATCGAGGCTTTAGCCGTCTAAGC
ACTTAAGTAACTTATAATAATAACAAAGAAATAAAGCGTTATTCTCCCTGTACACGTCAATGGTTTTCTCGTGACTGCCTCGTGCTGGATGATTGATTGACAGGAGGAGGCGGGGTCACAGTGGACCTTCGTTTATTTTTAAAAAATGTCATATTTTATTATTATTGTAATTTTATCAGCATTATTTTGTTCTAGAAATA
GAACAGAACAGAGCTTTTATTCCCGGTTGCTTTGCGTATGTCTGTCTGGTCTTGTTGACATATACACGCGACTACCTGAACATGTTAATGCGCGCAGCTGTCAATCAATTCGGTGGGCGGAGGGATCGCACACCTACGTAATGGTGCGATCGATTTGAAAACAGCTCCAATTGGCCGACCCTTTTTTTTGTAGTTAAATT
CTGCATGGTCTTTGATTTACCCATAAACAAATCATACAGTAAATGAATAAAGGCAAGATACACACATAATTACCACCTGTCAATCACTTTTTCTGCGGGAACACTTTTTCATGCAAACATTTGTTTGTAGAGCAAGTAGTTTGACCGTTTTCTGCTATTTAGTATTCATAGTCATTTCTCCCATAGGCGACTGAATTTGA
GTAAATCCACTTAAAACAAAACAAAAATACGATTTATATGCAGAGTTCAGCAGCTAATCAGCCGGAATCAGCTGAGATAAAGTGACGGCGACTAGCGAGACCTAGCTGTCACTCAAGTGGCCACGCCCTTAATTATGCAGGCTTAATATAACTTAATATAAACATAACGAATGATTATAAAAAAAGTCACCCCCCTCACA
TGAACACAGCATGGGGAGTGGGGGGTGAATTTTGTTTATAACTCAACTCTTTCCTTTATATTAGGTTTTATTAAGTCTGCATAATTAAGGGCGTGGCCACTTGAGTGACAGCTAGTTCTTGCTGGTCGCCGTCAATTCACATAAGCTGATTCCGACTGATTAGCTGCTGAACTCTGTATCCCCTTTATATTGCGATATAT
CAATTTAACAACGTAAAAACAGTCGACCAATTTTGAGACCAACCTCAACTTGACGTAGAAGTGTGGTCCCCCCGCACACCAATATTGATTGACAGGCCCGCATTACCACATCCTCAGGTTTTTGTTTAACGTCCAACTTTTCCGGCATTGCTCCCTATGCTCCAAACACCCTTGCTCTATTTTTAGATGTAAGTCTCATT
ACATGGCTTTCTTATTTAGCACACCTGATTCAGATAACCAGCTGGCTGTAACGACTCCATGCACGAGCTGGGTTCTGATTGACAGCTCTCTTCACACACCGTGTGTATCCCTTCTTCGTTGCACTGAGCACGAGAAACCTTTATATCACCTCAGAATGTTAAGTGAATTGCAGATTTCTTCAACGGCAATGCATGCAGCG
TAGTCACCATAAACCCAACGTGATGTGTGCATTGTGCGCATGCGCGTGCTTTTGGTGTTTTACGGTTACGCGCTCAGGTGAAGCGCAGCAGGTGATTGACAGCTGCAGAACGTCAGAAACTCCGGCAGGATGACGCGGGGCACGCGCAGCTGATGAACAGAGCACACCGATGACCACAGACTGAGGTAAAACATGTCATT
AAAACAACACAGAAATACGATAAATATGCCGAGTTCAGTGGCTAATCTGCAGGATTCAGCTGAGGTGACGTGACGGCGACCAATGAGACCAAGCTGTCACTCAAGTGGCCACGCCCTTAATTATGCAAACTTAATATAACTTAATATAAAGGAAACGGATGAGTTATAAAACAATTCACCCCCCTCACAGTTGTCATGAA
ACCTGCTCTTCTAATCAGCTCCATGTAAATCAGCAGCTTCTCTGAGCTCTTTTCATCTGTCAGACTTCATCTTCATCAGCTTCTGTCGATCTGTCGCCTGTCAATCATTCAGCGCTGCTTCCTGATGATGCGCTGCTGATGCCTGATGATGTCACCGAGCGTCTCTTCAGTCTCTTATAGCTGCTCTCTGATCAGTCTCC
TGTAAATATACGCAGCTTCTAATGGTAAAAAATGTATTAATTTTATTGTTTATAATCAGACTGGATGAAAACAGTCTGCAGACACACTTTGATTGACATTCTCCCTTTGTATGATGTCATCAGAGGGGGAAAGCCCCGCCCACTAGCGACCATCTCTCCCTCATTAGCAATTTGTCGCTCTGCAATACACACACACATAC
TACAGGCTAGCACTCCTTTGCAATTAATGTGGGACCAAGGTGCAGTGGTGGCTTGGCCATTGGGAGTCATGGATATATACCAGACATTGACTGAGTGATTGACAGCTGATATTTCAGTGCTAGAGCAGTAGTGTTGCCAATAGGAAGAGCGCGAAGGCGGGGCAAGCATTTAGGACTTGGCTTTGTTTACTGCAGCAAGT
TAAACTCGTGATCGCGGCCGGTTTAACGATCTTGCTGGTCCAGGGGCTGGTGGTATGGAGCCTGCGGAGTCTTGAGGAGGGAGAGGCCGAGGTGGGTGATGTTTTATGCGGGTGAATCTGTTCCGCCGTTTGATCTGAGGGTTTAGAATAGCATGCTAAGCTAACCCACAGCCGTCAGTCACTCAGTCTCATTAGTTGGA
ATGTGTTGTCCCGCTGCCCGACTCACCCATTTTCTACCCGCCGCCCTCGTTTCCACCTAACGAGCGGGGGGAAAACAAAACTGAGGATATGGTGACACGCACCTGTCAATCAATATCGGTGGTGGGGGGACCGCACTCCTACGTAAAGTTGCGGTTGATCTTAAAACCGCTCCAATTGGTCCACTGTTTTTATGTTGTTA
TGTTTACCACAAAACTAGCAACGTGAGCTAACAAAATCATATGATTAGTTTTGATTTAATTTGTACTTTAATACTGAGACATGTTAATATATGCCTGTCAATCAATATTGGTGAGGAAAACAGTACTGCTACGTCACATTGCAGTGGGTCTCAAATTCAATTTTAACACTAGGAGATGTTAAAAAAAGAGTTTATATTAC
TGACACAACCTGCAGAAACGATCTCCACCTCTATTGATCAGGCTGACAGTCCTTAAACTACTGTTGTATAACAACAGAGCCTATGTCAGTGTCTGCAGGCACATCACCATCAAACCATTGACACAGAAATGTGTTGTGTGCTCACATGCTCAATGGCCCATTAAACAACACAGCTGACAAGCTCATCAGCAGCACTGTCC
ATGCAAGCAGGCTTCTCTAGCTCCGCCCATGCCCCGCCTCTTTGCCAATTTTCGGTTACCTGGGAGTGATGTGTGGTTGGCTGAAGTGACAAGAGACCTGTCACTCAAGTGGCCACGCCCTTAATTATGCAGAATTTTAAGGCTTACTGTAAATAAATCAGATGAGTTATAATTGTGTTGTTCAAGCTACTTGGAAAATG
GTGCTTAGAGTGTTTATTTTAGTGTATTTTGTCATAAGCTGCTGAAAATCAGTTTCCGAAGTTTAAGAATGGATTCTGGAGCGTGATTTGACTGACATGAAAAGTAGCCAATCACAGTCGACCTTGTCTAGTTGCGTGAAATGTAAGGGTGGGACAAAGGCATTTTGTGTTGCAGAGACAGAAAAAAACAACTTAAAAAC
TTGGGTTTAGGGAAGTAAGTGGGAGGGTGGGCCAATAAAATTGGTTGGGTTTAGGGAAGGAGGAGGAGAGTGGGTCAGTCGATTGGCTGGTCGCCTAGTCAATCATTCACTCAGTCAGACGGACGGTCGTCCGACAGCGGCCTCTAGTGGGTTTACGCGAGAACGACGCGGGCGCAAACTGCAAAAATACGTACCTCCCG
ATAATTATATATTCTGTTTATATTAATCTTCATTTTATAAATCATGTTAAAAAATAATAATAATAAAATCACAGCCTGCAGAAACACTTTGATTGACATCCTCCCTTTGTATGATGTCATCAGAGGGGGAAAGCCCCACCCACTAGTGACCATCTCCCCCTCATTAGCATAGGACTTTGGTCCTGCTTTAAAATCTGCAG
TGAGAGCGAGTCTCTAGTGAACGACTCACTGATTCATGAGACCGAGTCTCCTGTGAACGACTGACTGATTCATGAGAGCGAGTCTCCACTGAACAACTCGCCTGTCAATCAATATCAGTGGGCGGGGAAAACCGCATTGCTATCTTATGTTGCTCTGGTTCAGAATCGCTGGGATTTGGATCCTATTTTAATGTCAGGAA
ACCCTATATGACACCTGTGAGGGGGGGTGAATATTTATAACTTATCAGTTGCATTTATATTAAGACTTAATATTTTGCATAATTAAGAGCATGGCCGCTTGAGTGACAGGTCACCTCAGCTGATTTTCACATGTTGAACTCAGCATATATACACATATATTGTATTTATGCTTTATTTTTAAGTGACTCCGCATTTTTCA
TTATCTTCATTCTCATCTTCAGCGCTTTACAGTTTTTCACGGTAGTAGCTCTCCCTGTCATCCCAAGCAAGAAGGCATTGACTGAGTGATTGACAGCTGATATGTCAGTGCTAGAGCAGTGGGCCAATCCGCTTGTTAAGTGTGACGTCACGCGAAGCGGCTTCCGGGTCCAAGCGCTCTATTCATAAGAATGGGGAGAC
GATTCAGATCTTCATATTTTGTAAACAGTATGTTTTTAGCCAGTATTTTAATGCTATGGAAACGGGGCGTGTCATCGTGATTGACAGTTGTGATTGACAGTTTCTCTAAGCAGGAGTGCATTAAAGCAAGGCAAACGCCAGCAAATTGCTCTAGTCTTAACCATTACATTCACAAAGTCTTACCCAATTATATTATTCAT
CTGGAGTGTAATAAAGTGATTTGAAACACCAGGTCATGTGACTGAAGCGATTCAAGGCATTGGTATTTTCAGGAGCATTTCGAGACCTGGCAAATCTGTGTTTGATTGACAGGGTCAGAGAAAAACCTAGTGGACTGTGCGTTTGCACAGAGTAACTGTGCTGCTAATATCATGAGTTCGAATCTCGACAAATGCGGCAA
GTCGTATATTGGTGGAATTTTTGCGTCCCGTTCTCTCTCTCTTTTTCTATCTCCCTCTCTTTCTCTCTCCCCGTCTCTACCTGTCATATCCTTTAGGTCCGCCTTCGCGGAATCTGATTGGTCAGGAGACCAGTCACTCATTATTGGGTGACGTGGCGCTGTCACATATAAGGACGCCAGGGAGAGCGGATGACAGCGCG
GCGAACAGAACAGACCTTTTATTCCCGGTTGCTTTGCGTATGTCTGTCTGGTCTTGTTGACATATACACGCGACTACTGGAACATGTTAATTGCGCGCAGCTGTCAATCAATTCGGTGGGCGGGGGGATCGCACACCTATGTAATGGTGCGATCGATTTGAAAACAGCTCCAATTGGCCGACCCTTTTTTTTTGTAGTTA
AATTGATGTGAGGTAGCATCTGGGACTGGTATCATGAGGACTTTCCACACCCACAAACATGACGCGGCACAAAATGAAACATGACTGGTTGGTTAACATGTCAGTCATATAACATAGTGGGCGGGGCTTAACCATTTAAAGAGGCCAAAGTTTCCAGACCTTCAGTCTGAGGTCAGCTAAATTTTGGCTTAACCCCCAAT
ATTTGTAGCCTACCGTTTTACTACGTGACCCGCACGGTGTTTGTTTTACCCATTACCGAATCAAAATTGAATAAGGATAAGTTACACAGATAATTACCACCTGTCAATCACTTTTTCCGCGGGACTCTTGAATAGGCGTGAATAGGCAGAGTGATCTGTGTCGTTATAATGGCCTTGACAAACTTGGTTGGTAAAAAAGG
GTCAGGATTGGTGAAGCCGACAGACTCTGGATCGTCATTGGCTGAATATTCTGTGGAGAGGCGGAGACACTCGGAATTGACTGAGGCGAGCTCTGCTGAGTGACAGCTGCAAGAACCAATCAGAGAAGAGGAAAAAGAAACTTCAAAATGAATTATTAAACATGGATAAATGAAATCACTGAGTATTTTTTGTTGCATAA
GGTTTAACCCCAGTAGTGTGTGTCAGCAGTGTGTGAGTATCTCCAACCTCTAATGGTCAACAGTGATTAATTGTGTTTGTTCTAATCAGACTTTGATTGACGTTCTCCCTCTGTACGTGTCATCAGAGGACGAAAGCCCCGCCCACTAACCTATCTCTACCTCATTAAGGACTTTAGTGCTGTTTTGGTGACTGTTGCTT
ATGCTGTGGTGACACAAGCAGGAAAATGCTTTATTGCTGTTATTATTATGGCGATATCATCAATATACAGCACTGAATATAAAAGAACAGTTTGATTGACAGCTGCAGCAGCCAATCAGCTCGCAGATACAGAGTATATCAGAAATGCTCCATCACTCAATATACAGCACTGAATATAAAAGACTCCAGATTGATTGACA
CCTCTGAAGAGACTGAAGAACACAAATACCTCTGTTTTTTTTTTTTTTGTCGAGACTGATTGACAACCAGGCAGCCAATCAGCTTTCGCAGAGCGCCTACAGACAGCTAATCAGCTTTCTCTGAGCGCCTACATGCAGTCAATCGGCTTTCGCTGAGCACATACAGGCAGCCAATCAGATTTCGTTGATCAGCGTAAAGG
CCTATGGCAGTGAGTGCTTTCTCTCCTTTCAGAGAATTAGTTTACACACACACACACATTGTGCTTCTGCAAAGCCACGCCCCCTGTCAGTCACCTCAGATTGTGATTGACAGTTCTGTATGATCTGACCAGGTGCTGCACACAGGCTGTTCTGATTAGCTGTGAGTTTTGATTCATTCAGGTGTATTAATGTGAAAGTG
ATGAATGCAAAGTCCTGTTTAGCAATGAACAAAAGCAAACAAGAAATACAAATAATTCATCTGCTGTCTACAAATCATTCCCTTTCGCCAGAGACTGATTGACATAAAGGCAGCCAATCAGTTGTCGCTGAGGGTCTGCAGGCAGCCAATCGGCTTTCTCTAATCAGGCAGGCAAATCTCCCGCCCACGGCTCTCAGTGT
GTACAATTAATGGATATTTATTATAAATAATGTAGATAATTCTCATTATCTTCCAGCTGCAACTGTACACCACCCCTAAATACAAGCCCCGCCCCCAGCTGTCAATCAAGTGCAAGAGACCACCCCGAAAACAGCAAAACCCCGCCCCCATCTGCCAGTGCACACTTCAATATAGCATCATTTGTGTGACTGTGCAATAA
TTTTAATGACCTGACCTTAAAATATGATCCAAATCCCAGTGAATTCGAGGGTTGCTGCACTATGACATAGGAGAAAACCGCCCTGCTCACCATATTGAGTGACAGGCATGTATTATGTGACAATCCTTCTTCACTGGTTACTTATATAGGTGTACATATTTTTTTTGTGTGTGTGATCACAGTTACAATTAACATGTGTC
GGGCTGAAGGAAGTTGTCAGGAGGACAGAAGTCACATTCTGCTCCTAATAAGGACGTAAACACCTCCACTTCCTCTTATCCTTGATCATGAGTGACAGGTGTCACACCTTTCCAGACATCAGAGATCTGACAGCTGCAGCACATCAGCACACACACACACACACACACACACACACACACACACACACACACACACACAC
CCTCCCCCTTCTCAGCCCTGCCCACCCAGTGTGAAGCTCCGCCCCTCACAGTTAAGGTGAGCTCATCTGTTCAGCCCCTCCACCTCATCACAGCTGACCTGTCAATCACACTTCAAAGACTTCAGAAGATCAGAATTGTAGTTTCATATTTAAATTAGCCTCGTCAAAAGATTAATTGCAACCAAAATAAGTTTGTGTAT
GGAGCAAAATGGCTGTCGGATTGGGGCTCAGTTTTTGTTTTTATTTTTACCACAGATGAAGTGTATGGGAACAGCTTCATCCCCTCCATGATTGACAGCTGCAATTGCTCAGATTCAAGTGACATTGAGCTCAATGATGATTGGGTAGGAAAGAAATCACCAAAGATCTCCAGAGGGAGCAAGTCTCCCAAACTTCCCAG
AGTGAATTGAACAGACCTTTCATTCCTGGTTGCTTTGCGCACGTCTTGTCTTGTTGATATGATAAAACGCGATACTATGGAGTCATGTTAATACGCAGCTGTCAATCAATTCGGTGGGCGGGGAAACCACTCCTACATCAAGTTGCGGTCAGCCTCAAAATGTGAGGGATTTGGATCCTATTTTAACATCTGGAAATTAA
GGTGGTTTCCATATCTCAATCTGTCAGTGTTGTTTTCATTCTCTCGTATCCAGAGCTTTACGTTTTCGCAGCCGTAGCTCCCTGTCATCTGAACTGAGTGATTGACAGCTGATATTAACCAATCCATTCGCGTTCTGTCCTAGCGCAGTGGGCCAATAAGAAGAGCTTGGAGGCGGGGCAAGCATTGCAGGCTTTGTTTG
AATTGAAAAACAAAAACAGTTTGGACTGAATATTTTAATTTCATCCAGCCAATAGGCTTTAGTTTGCATCACAACAGTGAATCCTGATTGGTTACTGACACTGTCAGTCAGAGCAGTGGGAGGAGCTTATCGTTTGACTGAATTAAGCTGATGTCATCGACACTTCAGAGGAAAATCAGCTTGAAATCTCGACTTTAATC
CGCCCACATAAATAGCTATTCTCCTTCACATCCTCACAGTCAGACAGAGGCGACGGGATCTGGCCGGAGCTGCTGTCCAATGAAAACGAGGCAGCCTGAATGGCAGTGGAGCGAGCCAATGAGTACAAAGAGGCGGGACTAACGATTCTGCCGTCCAATGAGGCTGAGGCTGTGGATGTGAGGACAGAGGTGTAAAGTGC
ACAGAGCTCAACACCAACAGTCAATCATCAAGCAGCCAATTACAGAACTCAAACCATCTGTCAATCATCAAGCAGCCAATCACAAAGCTCAAAACTAGCTGTCAATCATCAACCAGCCAATCACAGAGCTCAAACCAGCAGGCAATCATCAAGCAGCCAATTACAGAGTCTAAAACAAGCTGTCAATCATCATCTGGCCA
CACACGTCAAGAAACATGCGTCAATGTCTGATGATATCATAGCAGAGATGGGCGGGCTCTGCTGTCTTCAGCTCATCTGATTGGCCGTCTGTGATGATTGGCGGCTCACTCAGCAGAAAGTCGTCATGGCCGAGGCTGGAGCTCTGCTCGGAGTTCACAAAATTCGGAATGTTGAAGCTGGACATGAAGTGCTCATCTTC
TAAAATCCCGTCAGAGTGCCGGTAAATCCGCCGGGAGGCACGCGCACAGGTGTGGAGGAGTCGCGGGGACGCACATCTGATCAGACCCGCGCGCAGCCGCTGCCAATCACAGCACTGCAAAACTCGCACATGCACTGGCGCCTCTGATGATCCTGCTGACAAATCACACACACGCACACGCGCACACACGTTAAAAAGTG
ATCTGTCAGTGTTATGGTCATCCGCTCATCTTCAGCGCTTCACATTTTCATGGTTGTAGCTCCTGTCATCTGCAGGCGGAATGCTTTGAGTGATTGACAGCTGATATTAACCAATCATTCGCGCTCAGTTCTAGAGCAGTGAGCCAATAAGAAGAGCACAAAGGCGGGGCAAGCACTCCAGGTTTTTTACTTCAGCAAGT
ACACTCGCTCACAGAATCTGCGCTGTAGTCTGAACTCTAAAGTCCATGTTTTTTGTTAGTGGTGTTAGACAGGCGTTCCCATTGGTCCGTAGGCATGAGTGACAGGTCCATCAGCCAATGACTGACTCTTATAAACTAGAGGGGAAATTAAGCACCTCCCCTAAAATAAAATAAAAAAATGGAGGAGAACAAACAAAAGG
TGTTGATAGATCTACCCTAAAGGACAGATAGCCCTGCTCCAAAACGATTGATGGATCCATGGTAAATGACCAATAGCCTCACCCCTAAATGATTGACAGACCCGCCCTAAATGACTGTTGGCCCCGCCCCAAAGGCATTTCATGTTTCCCCCACAGTCCAAACACATGTGCTATAGGGGAATTGATTGACTAAATTGGCC
TACTCTGACACACTTCTGATCTCTTCCTGCCAAAGCAATAAAGCTCCACCTGGGTCTCTAAATGATCAGCCAATCACAGTTTAGAGTGTGTGACTGACACCCAGGGTGGCCAATCAAATTTCAGGTCAGCATCAGAATGAACACAATTAAGAAATGAAAGCAAACTTTCAGGCGTAAACCCACAGTAAAGTAACCTGAAT
AGGGTAAGATAAATACAGTGGTCCCTCGCCATTTCGCTTTTTTTTTGTGTGTGCAATTTTACATGTTTTTAACAGCGCATTCTGTTCTCTGTCCTAACTGGCTGTACACCCCTGTCAATCATTCTCCTATATTCTGCATCTCCTATACAGTACAGAATGTATTCAGCCTACCAAATTTATATGAATCTTCCATTGCTATA
CCCAGCCATCTTCACACTGCACAAACACATGCTGGAACTCTGTGTTCTCATGTTCAGACTGACACTGGTTGAAGAGAAAGGGTAAACATGTCAATCAAAATGCATTATGGGAGCAAGCAGTTTCCGTGTAAAACCTTCTGTTTCATTAAATTTGCAACAGAAAAAAAGTTTTGTGTAATACTTTTAACAATACTTAGACC
TCTGTTCACTCATACAATCTAAACATTGACTGTGCAATATCACCATCCTCTGAACTGTAGTAACTCTTCCAGGTTTGAGGCAGAGATGATTGACAGCCGTCAACAAAATGTGTTTTGATGTTCAGTTTACTTCACTTACTTTTATTGATGTCTAAGTTAATTGGGAGAAGAAACAAAAATGGGAACTTTATTGACTTTTA
CAGCATGGCCTTAATCATCATGGACTGGATCCACAATGCGTTATCTTCAGAAGAACACACTGGTGGCCATTAGTGGGCGTGTCCTGACTGTGATTGACAGGCAGGTGGGCGGAGCCAAGCCGCTTGCGCTGCTACTGAGATCTAGAAGAAGCTGCTCTATTATCAGCGCAGAGCAAAGACAAACATCCCATTCTGAGAGA
TTTTTATGGTATTTTGTTGTTTGTTAATTGTTTTGCGCTCTTCTCTCTCTCTCTCTCTCTCTCTCTCTCTCTCTCTCTCTCTCTCGCTGTGGTCCTATCCTGTTTCAGGTGTGCTACCATTGGTCGAGTGAGCTGTCAATCACCTTCGTCACTCAATCGGCGCACCACTAAGGATTGGGTCCGCGCAGTACAAAACCCGT
CTGCAGTGTTTTGGCTTTATTGATGACGTCTTTGGCGGTTCTCCTGACGCCGCTGCTGGAGTGCTGGTTCATGTAGTTAGCGATCACCTCCCACCTGTCAATCACAGAGAAGGTCACACAGGTGTTAGAGAAGGTCACACAGGGGTCATGATCAACATAGCGCAGTCACACACACGCGCACTCACCTGGCGTTTGTTCCA
AAAGCGCAGTCAGACTGGTGTGCTTCCTGTGTGTGTGAAACTCACGGCAGCAGGACTTCCTGTATGTTGTTCCAGACGGCCTTTCCAGTCATAATGATTGACAGCTGAGTGGTCAGTTCAGTCAGACAGCCACCAGGATCACACTGAACACAACAGCGTTTTAATGTCATGCCACATTTCTACACTAATTGCATAACAAA
CAGCAGTGTGTGAATATAGCCAGCTTCTAATGGTAAAAATGTATTAATTTTATTTGTCTATAATCACACTTGATGTTCTGCTGAAACACTTTGATTGACATTCTCCCTTTGTACGTGTCATCAGAGGGAAAAAGCCCCGCCCACTAGTGACCATCTCGCATTTATTAGCATAGGACATTAGTCTTGTTTTTGAATTTGCC
GATAGCCCCGCCCTACATCATTGATAGCTCCACACTTATTGTCCTGTCTCTAAATGGCTGATAGTCCTGTTCTGAATGATTGATAGCCCTGCCTTCAGTGACTGATAACTCCACCCCACATTACTGCTATCTCCACCCTAAATGACTGATAGTCCCGCCCTTTTTTAATAATAGCCCTGCCCTAAATGACTGATCGCTCC
GGGGTTATCAGTCATTTAAGGAGGGCATATCAATCCTTTAGGGCGAGACAATCAGTCATTTAGGGCGGGACTATCAGTTCTTTAGGGCAAGTGCTGTCAGTCATTTGGGGGGCTGTTAGTAATTAAGGGCATGATTGTGAGTCATTTAGGGCGTGGCCTTTCAGTCATTTAAGGAGGAGCTATCATCCTTCGGGAAACAG
TGCCAGCACAGTGGCAGATTCAAAACAAGACTAATGTCCTATGCTAATGAGGGAGAGATGGTCACTAGTGGGCGGGGCTTTCCCACTCTGATGACATGTACAAAGGGGGAGTGTCAATCAAAGTGTTTCTGCAGACTGTTTTCATCAAGTGTGATTATAAACAATACAATTAATAATTATTTACCATTAGAAGCTGCTTA
TCCATTGAATAAAGGTCCATTGACGCAGAGAAACAGGAGTCTTCTGGGGCGATTCTAATTAATGCCACAAGTGGTTCCGGCCTGCAGAAACACTTTGATTGACATTCTCCCTTTGTACGTGTCATCAGAGGGTGAAAGCCCCGCCCACTAGTGATCATCTCTCCCTCATTAGCATAGGATGTTAGTCTTGTTTTTGAATC
CACAATGCAGTCTGCAAAATGAGGCTTAGCAAAGATTACAGTGAACAGAGATCAAAGCGCCGATAACACAAAGCTCATGGCTTCTGATTGGTCGACACATCTGTCAATCACACACACACTATACACACTAATCAAATACAGCAGTGAATAATCAGCCGCCGCTTAATCAGATGGAGCTGCTCTGAGGTCAGGCAAGTTGA
TGATTGATTAATCAAAATTTGAAACGTGTGATATGAATGCAATATAAATGTATAAACATATCTGTTTGACAGCAAATGCATGGTTGTCCTCTGTGAGTGGCGTGCATAGTAACCAATAGCATGAGCGCAGCTTCAATCTACCCAATCAATACTGTTCAAACCAACCATAGGTCACACCCACTGTTACAGTCTATGCCTGT
AGGGGTTTAAACACAGTTGTGTGGTAAAAATAGCCAGCATCTAAGGGTAAAAAGTAAATAATCAAGCTTGAAAAAGTCTGCAGAAACACTTTGATTGACATTCTGCCTTTGTACGTGTCATCAGAGATGGAAAGCCTCGCCCATCGGTGATGATCTCTCCCTCATTAGCATAAACTGCACTGAGTGAGAAGCAGCCGTCC
CTGACTTATTATAAAATATGCAAATATTCCACTCTGCCCAAACCTGTAGAATATCTGTGAGGCGTGCTGGGGGCGGAGCTTATCAGTCTTTGATTGACAGGAGGGGCAGTAATGACCTGGAAGGAAGAATGACGTGCCATTTTCTCCCGTCGTTCAGTGCCGGAGTTGCTGATTTGACCTCTCAAATCATCTGAATCTTA
CCCTTACCTTGCTACACTGATCATGACATCTATGTCAGTCATTTATTCCCTAAGGCGTGAGTCACTGAGTCCAAAGTCCCGTGATTGACATTTCATCTTCATTTGACTGACAGGTGCAGTTCAGGTGATGTACAAAACAAAAACCATCAAATCCCCTGTGTAAAGCACCCCATATTAGATGTAAATCTGCCCACTTTTCT
TATGAACAAGAAAAAATATAATAAAGTTCAGCTTTTTATATGACATGTACTCTCTCTTTATGTCTACATGTGAGTTTGACATGCTGGTTCAATTGCCAGCTGTCAATCAAAAAGAAATCGAGGGATGAGCTTATGAGACTAAATTTTACACGCGATCCCAGCAAGTCATTGTGCATTTCTGAAATACCTGCTCAGGTATT
CATTTTTGTACGACTGAACTCGAACTGAGCCGAATTATCCACTAAACTTAAACAAGTTTTCCCGTGAGATCAGGCTAGGTCTGCTATTGGTCGATCACATGTGATTGACAGGTTGATCTCACCCCTGACACCAGCAAATACCAATCAGAGAACAGAAGTGACCTTGTTAACGTAAGTGGAAGTTATTTTTGATTAAAATG
CAGCTCAAAACTGTAACATCGGATGGCTGCTATCACATTCAGGGTGTTTATGCAAATGAGGGAGAGATGGTCACTAATGGGCGGTGCTTTCTCACCTCTGATGACATGTACAAAGGAAGAATGTCAATCAAAGTGTGTCTGCAGACTGTTCAAGTGTAATCATAAAAAATGATAATGTATAGAGATCTACATAATGATCT
TAGAAGAGGCACATATCAGACAGAACGAACCATCTCTTCTTCCACATCTTCATCCCAGTGCTGTCCTGAAAAACACCAGCAGCACAAGAACTGTCAATCAAATCAGCCAGCCAATCACAAGTACAGAAAGCCCTCCCCCAAACAATGCACTCAAGGGTTTTTGGAGTGTTTGTATCAATATGTTAGTGTGGAGTTTGCAT
GTTACGACTCGACCGTAATTATGCTTTTGTGTCAACTTTTTTCCACCGTCGGACCACATTCACACTTGATAATTAAAACCCGACGAACTCCTCCAGTTCAGGGTGTCAATCACCGTCTTTTTGATTGCTCGCTAATGGACTTCATTTGCATGTTGTGAGCAGGACGAATATTTAAATAATGAATTAGCCACCAAATATGT
GCCTGTGTTGTTTTGATTGTGCGCCCTCTCTCTCTCTCGATCACGCTCTGTCAATTCTCAAAGGATGGCCCATTCAATTTTCCCATTGGACCATGGAGGTGTCAATCAAAGTTAATCTCTGTGACATCACCACCTTCGCTGCCAATCAGGAACGAAGCTCACAGTTTAAAGGGACGCGAGCATGGACGTTTACTCTCTTG
TTAAACATGCAGAAACAACAAGATATGACGGCAGTTAGAGAGTGTGTGGTGAAGCCCACAGTGAAAACCTCGTGTTAAACAACCAACATGATTGACAGCCACACTTCCTGTTCACCACAGCTGCTGCTTCCCTCACAACATAACACTACTTATTCTCAAAGGCATATTGTTAAAGGCACAGCACACACAAAAATGCCAAT
CGTTGACGTCTCCAGCATCTCAGAAAAGTCAGGAGAAACTTCTGAACGGCCGCGGCCCTGTGACTCATCGCTCGGTTACTCCTCCATCCATGATTGACAGGCAGCCCAGCCCATCACGGTCGCCTCTGGAGAAAAGGCCCGCCCCCTCCCCACTGGATAAAAGACCTGCGAGTTCTACATCTCCTTCCCTATTGGACCGC
TGATTAATTGTAGCCTACAGTTTCAACTACCTGTCCCGCAAGGTCTTTGTTATTTACCTATAAACAAATCATAAATAAATAAAGATAAGTTACACACAAATTATCACCTGTCAATCATTTTTTCTGAGGGACTCTGGCATGAATAGGCAGAGTGATCTGTGTCGTTATGATGTCCTCCACAAACTTGGTTGGTAAATAAG
ATAATAATAATTTGCATAAATAATAGGCATAAATAACAATAACAATGCAACATCACTGCTTATTTGCCCAGAACCCGCCCACTTAAAACCTGATTGACGTGTCCGCTGGCAAATCACAGCACATTATTCTAATTAAAGGTAAACAGGAATGATGTTGTTGTTGTGTACATTTTCTGTATGTAAAAGGCACAGATGCTGGC
ATCGATCAGGCACTTCCTTTGTCCAAGAAGTTTGACCGACAGAGAATTTAGCCAATGGCTGCGTGATTTTCATCTTACTGCACACTGTTACTGGCTCATAAAACAGTCAATCATCACTCAATGCACCTGCCCCCTGCAAGGAGTGCAGGCACAGCTGCTAAAAACTCAAGCTAACGGCAGAGCGGCTCATTAGCAAAAAG
TCTCCCTCGGCTTCTGTACAAGATGACGAACATATGAATGGCTCCACAGTGTTTAGTATAAACACCACACTTGGGATGAGCGCGCTGTCAGAAATGTCAGAGCTGTCAATCATTTAGTCTGTCTGAACTCCGCGGGGACGCAAGCGTTACTGGAGCTTCATCTGGTTAATTACGATCAGCGCGTTTGGGGTTTTACGCCG
TTTCTATTTAACAACATAAAAACGGTGGACCAATTGGAGCGGTTTTCAGAGCGACCGCAACTTTGCGTAGGAGTGCGGTCCCTCCGCCCACCAATATTGATTGACAGGCGCATCACCATATCCTCAGTTTGTTGTTTCACGTCTGCCATTTTCAGTGTGTGAGTCAAAGCAATTTCACTAAAGGAACACCCTTGCTCTAT
CTCTTGCACATCTTACCTCTTGTCCGTGTCTTCAGGCAAGACGCTAGCCTGCGTGTGGCATTTATTCCCTTGCAGGTGTCCCCATTAATCACATGTCAGCCAATAGCATTTCAGCTTGCAAATTATGCCCGCCCTACACTAGAAACAAGCTGCACTGATTAGTTAGCGGAAATTTCCACTGTCGTGGCCGAGCTTGTCAC
CGGCTCAACTTATATCTCTCATTTGTACACAACCCAAAAAATGTCCTTTTAAGAGCTACAGCAGCATCTCCAGTCAGATGATTGACAGCTATTCTAATGTTCCTCTTTTCCTCTCTTGTCTTGTTTGGCCGTACTCTAGTTGTAAACCATGTGTGAGCTTGTATAAAGCCTGTGTAGTGCGCCAACAAGTCTATGGCATG
ACAGGAGCCAATCAGCGATCGCTATAAGGTGAATAAAGCCCGCCTTCTAGTACAGGAGCCAATCAGCGATCGCTATATGGTGAATAAAGCCCGCCTTCAAGTACAGGTGCCAATCAGCGATCGCTATAGAGTGATAATTCTCCGGGGGAGGGGCTCGGACCTGACATGAGTTTCTGCAGATTTTGGGTGATACGAACATT
ACTTACAACGGCGCAAATATTTACATATTCAGACAAGTTTGTACTGTAAACAGAGGGCTTTTAGCCAATTGTTTTCATCTTTGGATTTTGATTGACATGCTACATACGACAGACAGATTTCATATATTACCACACATATCCTCAGTAGCATGGGGCAAACAGGCAAATAATTAAAAATAATGAAAACCTTAAAAGAAATA
TTCAAGAACTGATCGACTTCATGGGGCTCCAGTTTAATCTGTGGACTGTTGCTGTCCTCCTTCACCTGAGGGAGACTCAGGGATTGGGCGGAATCACAGCTGTCAATCACAGGCTCAGGGGCAGAGCCTGCAGGGGTCACTGTGAGGGTCAGAGCAGGCAGCGGGACACAGAGTAGAGGCTCCATCTTTATTCCTTTATC
ACTGTCAGCATAGTGGCAGATTCAAAAACAAGACTGACGTTATATGCTAATGAGGGAGTGATCATGACTAATGGGCGGAGCTTTTCATCTCTGATGACACGTAGAAAGTATGAATGTCAATCAAAGTGTTTCTGCAGACTGTTTTAATCAAGTGAGATTATAAAAAATAAATATAATACATTTTTACTAATAGAAGCTTT
GAGAGAGGCTGGGCAACATCCCCAAATACAGAATCTCTGTGGGTGTTTCTTCCACCTCTTCCTCCCCCTGGCCAATTAAAAGAGTTGCTTCTGATTGACAGCTTAATGGAACAGTAAGAAATGCATAAAAAGTATGACGTGTCTAAGGCACTTACCATAGTCATGGGGCACTGCTGGAGCTCGTCCTCTCTCTTGATCTG
TGCCTCGACATCGAATTGTTATGCCTCATTCACACTAGCAGCGACTTTGTAGAGCTGAGAGAGGATCATGTGAGCTCTACTGGTGCTCCTATTGGCTGTCACTCAAGAAAGTTGCTTTTCTTTTGCATAAAGTTGAAGGATTCTCAACTTTGTTGCATCGCTCGGCACACCCACCAGGTCACCAATGATCACTGTCGCTC
TAAGTGAAATTCAAAGAAAAAAAGTAGGGCGGGACTTGATTTTGTGTGCTGATTGGATGGTTGGATGACTGTGAGATGCTATTGGTGGATTTGATGTGAGTGACAGGTTGATTTTGCTCTTTAAATAATGTAATTGAGGAAGGGGAGGGAGTTTCATAATACAAATATATACAGTTGAGGGCCAAATTATTAGCCGCCCT
CCGCCTCTTTAGTCCTGTTTACTGAGTTGATTGGAGCAGAGAGTGAGTCAGAGAGAAGCTTGTGATTGGCTCCACGCCATGCTGCTCAAAGCCATGCGCCTCCACCCTCATGCTCCACATCTACAGAACAACACAACATTTACCATTGTAACGCCCCAGCTAGGGGTGGGTACCTGCGCTTGCCAGTTCGCCCCTCCTGC
AAGTGTATGTGTATATATTAATGTGCCATTGTAATCTTTAATTAAAATGACGTCTGTTTACTAGTTTGAGGACTGGACTTAAACCTGTCAATCACATGGCATCAATCAATAGCGGACCAGTCATCTCCAGATGTGCTCAAACTATTTTATTTTATTGGTTAAGCAGATATTTCACTTGAATATGAGTCACAATAGAAAAG
TGACAACTGTGAGGGGTGCATTTTTTTATAACTCATCCATTTCTTTCATATTAGGTTATCCTAAATCTGCATAATTAGGGGCGTGGCCACATGAGTGACAGCTAAGTCTTGCTGGTCGTGATCACTTTACCTCAAATGATTCCGGCTGATTAGCCGCTGAACTCGACATATACATCGTAGTTTTGTGTTGTTTTTGGTGG
GTTATTCTATTACACCTGTATAGTTGCATTGTTTTGTTTGTTTGACAATGTGTGACAGTGACAGGGGCACAGAATAAGCGTATTTTGATTTGCTGGATCGCCTGTCAATCAAACGGGCAATATGCTCAGCCATTTTGTTCGAATGAGGAAACATCAATTCTCCAAAATTTCTTGCAAAGCTTGCGATTTAATTTCATATT
TCAATAGTGTTAGTGAGCTTTACCTGTCCTGAGCACAGAGAAGAAATAAAGCCAGATCAGACATATGATTGGTGCAGCCAGTGCTTGATTGACAGCTCCCAGGTGAACCTGGCGATCAAGGCGGGCAGGCAGGTAAGCGAAATACAAGTTGTGTTTGTCCACCAGGTGTTTCAGCAGCAGATACAGCAGACCTGCATAAA
GGCAAAAATAGATTATCTGGAGAGAAAGGGAGAGAGAGAGAGAAGAGCAAGATGAAGAGAGTCTTTGAGCCTTTACAGTGAATCCCCAGTGATTGACAGGGCGGCTTTATCCATCCAATATCATCCAGCTCACGTTCTCATTCCCCTCTCCGTGGCCCCGCGCGACACCATCTGACGCCCGAATTAACCCTGCGCTGCCG
TAAAAAAAAAAATGTTTTATTAGTGCTAAGAAAAAACATCACTACACTGAATTAAGACTTTGCCGCCATTTTGATTGGCAGGTGTCATATAACACTCGGCGGCATTTGGGCAATTTCTCTCTCTTCTGTTTGCAAAACATTAGCATTAGCGTAAGGGAGAGAAAGACGTGCGAGATCAGGTCGCCGCGGTACAGATGTTT
GTGTATCATAGAGACGCTGAGGAATCAAGAGAGACCTTTCCTCCTCCTCGTCTTTGGCTGTCTGTCTCTCACCTGCGCATCAGTCGGGTTTGATTGACAGCTTGGCAGAGATCAGTGTCTGGCTGATGTGAGGGTGGCAGACCTGGAAACGCAGAGAGAGGCTTTATCAGCTGCACTGAGAGAGAGAGAGAGAGAGAGAG
AATATCGCTTACTGACACCATGCTTATTTGCAAAATAATATTCTGTGGACCTGTGTATACATAATATTATAGAAACATGGCACCTGTCAATCAATTTGGTGGACGGGGAAAACTGCACTGCTTCATCACGCTGCGGCCTCAAAATCACTGGGCTTTGGCTCCTATTTTAACATCAGCAAATTTTTAAAAAAGAGACTTCT
GATAGTATATTGAATTTAATTTTGTCATGAAATAGCCATGAAAGCCGATATGGCAGTAAGCAGACTAAAGTATGGGATGATGTGTTTGTGTGATTGACAGGCAGATTGACCCTGCGGCTGAATTCAATCATCAAGTTATTATCCAGAGGTCTCTCATTAGCCAGTGTGAGAATCAGATCCATCTCTTTACGCAGAGTTTT
GTGAGCGACTTTCGGCGACCTCCATCTACACGAGTGACAGCAATGACCGACATGACAAAGTTGAGAATGCTTCAACTTTATGCAAATGAAGTTCGACTTGAGTGACAGCCAATAGGAGTACCAGTAGAGCTCACGTGATCCGTGCTGTATATTCCTACACAGACCTGCGTTTGCAGCAGGCCGCCACCCAGAGCGACAGT
CATGAGAAATGCATGCTTAAAAATAACAGATTTCTCTGACACAGCAGCGCTTTCAGTGTTCTCTATAATTACCAGCGGTGCAATCAGCAGTGTCGTTCATTCCCTGTGATTGACAGCGGCTGACGGCTCGATTGCAGGAAATGTACAGCCACAAACTTCATAACTAAATGGAAGTGACATCCGTGCGGTTGAGTGGCTCT
ATAAGCTTGTTAGAGCTGAAGAACATGCTGGCTTGATCACCTACATTTCTGGATAACCACAGGGAACACAATATCAGCATTCTGATTGGTTTGATTGGCACCTGTCAATCAAACTTTTGCTTAATGGTCTGTTATAGCATTCTTTGAAATGAAATATCTGCATCTGTTAACTGTAAGTTAACAACCAAAAACTGCACAAG
ATCCTAGCAAACTGAACAGAACTTTTCCTGGTTGCTTTGCGCACGTCCTGTCTTGTTGATATGATTATACGCGTTACTACAGAGACATGTTAATACGCAGCTGTCAATCAATTCAGTGGGCGGGGAGACAGCACTTCTACTTCAAGTTGTGGTCGGTCTGAAAATCTCTCCAGTTGGTCCATTGTTTTTATGTTGTTAAA
AAAGAGCCGCAAATGGCTTTTAATGTGTCACTTCGTCTCCAGTATGGTGGAATATTAATCAGAAAAGAAATGTGGAGGATGTGACAAGATGATTGACAGGGCATGTTACTAAGCAACAGAGCGATTCGTTATGACAAAGTAGTTCGTCCCAAAGCGCCTATACTCTCCTGTTGCACACTGAAATGTATGTACTTTAACTC
GTCTCTTCGGAGGGAGTTTGAAACTTTGGCTCCAGATAAAGATGACTGTATTAGCCTCTCATTTCATGCTGTATTGTGCCATTCGCCCTTTGATTGACAGCTGTGGGCATCATCTCTTATTTCTAAAGCCCATCTAAAGCTGGATTTCCATCAGCCTTCAAAGTATCGAATGTGAAAAGAGTCATGTTAAATGCTAAATT
GTCTCTGTTTTGTGCAGGAGAAGCGGCGCGGCGAGAGGGCAGAGCAGCAGAGAATCCGTGCAGAGAAAGAGAAGGAGAGACAGGCCCGTCTGGCCGTGAGTGACACTTCCTTCAGCCAATAGCAAGCAGACATTCTTGTGGGCTAGAAGAGAAATGACAGGTCAATCAAGTAAAACTTCTTTCATCACTTCTCCACAGGA
CCTTTTTTGAAACTCGCACCGCTAGCAATCAAGATGTATGTTAAATTGCAAGCTGAACGCATTCTGTACTGTGAGGAGACACAGAGGAGATTGATTGACAGGGGTCTACAGCCAATCAGGACGCAAAACATAATGCGCTGTGTAAATAAAAAAAAAAGGCAAAGTGCACTAAAAATTCACAAAACTGCGAAAGGTGAACC
GATAATGCAGAGTCACAGATAAAGCAGAGCCACTTGTGTTTCTGACAGCACTGATATAAGCTGTGTTTGTCTATTAAACACTGTTACAGAGAAGACTCGCTGTCAGTCAAACAGAAGCAGCCATTGAACTGCGAGTGGGTGTGGTCTTAGTCAATTTTGTGATCGAGCAAGGCTTCAGTCATTCATTCACTTCATTTGCA
CAACTAAAACTCTAATACTTCTTACTCAGGGCTGTTTATGCTAATGAGATATCATCACTAATGGGCGGGGCTTTCCCCTTCTGATGACACACTCAGAGAATGTCAATCAAAAAGTTTCTGCAGACTGTTATTATGAAGTATATGATGATAAAACAGAATTATTTCATTTTTTTACCATTAGAGGCTGGCTATATTCACAC
GCCATTAACAATAAAGACAATTTAAACAGCATCTATCATCTTTAAACTAACCTGAGTCGGAGACCAGAAAACTTCTCCACGGCCACCTCTTGATTGACAGGTAGACGTGGCGTGGGCTGCCGCACAGTGGGAGGAGTCTTGATAAGGGGAGGTGACTTTAACATGCTGTTCACTTTAGCACCGTCTCTCATCGGCTGAGG
CTGTTGTCGTGGCAAAGGCACCCTGGAGATCGGGCACACAGTTTTGTCCTTCAACTCGCAGTCTCCCTCGTCTCATATCATAGCAACCAATGATTGACAGCCCGTCTGCCATCTCCAGGGTGATGCCACAGGCCTGTAATTAGATCGTCAACCAGAGCATGTTCATGATCCGCCTGCGCATGTATATGACAGAACTATGT
AAATATATCCAGCCTCTAATAGTAAAAATGAATTAAATATGTTTTAAATAATCACACTTGATAAAAACAGTCTGTCAAAACACTTTGATTGACATTCCCCCTTTGTACATGTCATCAGAGGGGGAAAGCCCCGCCCATTAGTGATCTCTCTCTAATTAGCATAAACAGCCTTGAGCGAGAAGCAGCCGGCCGAGTTTTTA
GTGCGTCTTTTTTACCGACGCCATTATAACGACACAGATCACTGCCTATTCACGAGTCCCGCAGAAAAAAAGTGATTGACAGGTGGCAATTATGTGTGTATCTTGCCTTTATTCATTTACTGTATGATTTGTTTATGGGTAAAACAAAGACCATGCAGGTCAGGTAGTTTAAAGGGTAGGCTACAAATAATTAATTGGTC
TTCTCCATGAGAGACACTGTCAAGGGGGAAAAGCAGACAGATGTGATTGGATAAAGTCACTAAAACTGACAAGCTGAGCTATGAACCATCAATCATGCTGTCAGTGTTCAAGCAGTCAGGCAGCATTGCTGTGTGTCCAACACCACTGAAAACTGAAAGACACGAGCTGCACGTGCACTAAAACAATTATTCATTGGGTT
CCCTCCGTCCTGAGAGATCCCGAAATCAATTCCCTTGACAGTGAGTTATCACCCTGAAGTCTGGTGTGCATGAAACACTCCTTGCGGGAGCATGATTGACAGCAGCATCTCTATCTTTCCCATGCTGAATAGGACGATAGATAGAGAGAGAGAGCGCAGGAGATAATGGTGATAATTTCAAGGAGAATGAAGGATTTGGC
ACTTGACAAGAACCACCAGGAATTTTCCCCCCTCCGAGCCATTATTATCAGCCCTACATCTTTACGCACATCTGTCTCTCGAAAAAAAGTGAAAGAAAAATACTCCGTTTATGTACCACTATGTCACACTCATCCCCTGTCAGTCAAACCCCACGACCCTGATCCTCAACCCTAATCCAGAAGCACTCGCCCTTCCCCTA
TAACTAGACGAGAGAAAGAAAATAAACAGAGCGAGTGATAAAAGAAATCAGAGGTGCTGCTGAAGCGCAGAACAGGGACTCGTCAATCAATGTCACGCGCAGGACGTCCTCAGACAGTCTTAAGCACATTCCTGTCACCAGACGTCCCCTTGGGACAGACGCCCTGACACTGTCATTCAGGGGTCAATAACCGGCCGTCG
TATTTTAACGAGCAAGATTCAAGAGTGTGATACCGCGAGAGCCATTTCCTGTCGAAAATATGGACAACCTCAGACTGAGCCGGCACACTGCCATGACTGGCCTGTCAATCATTTTTTCTCTCCCGCTCACACACACACATGCTCACTAATAAATACACACTTAGCTTTTCTTGATCATTTTAAACTTTTGGGGGGAGGAC
CCAGAACGAGTAGAAGAAAATATTTCAATGCTGGCAGCATCGCTTTCACTGCCTGTGGCAACCCTGCGGTTAGGGCGGGGCAACATTTCTGTCAGTCAAATCCCGGCGGCCAATAAGAGTAAGAACTTAGGTGCAGTTGTATTCGACGGCACAGAAGAATCTCCACAAAACTTTTGCGGCGTTGTGCAACAGCGGTTAAC
AACCTTCAGACCGAACTGAATTTGAGACAGTGTGAGCAGCGGAGAAAATAAAAAGATATGTCAGCGATAAGAGCAGAAAGGAGGCAGAGCTTCTGCTTGAGTGACAGGTGATATAATGCAGCGAGATGAACCTGAACACGACTTACACAGTGGAAAGACTTCAAGATGGGAAGTCAGATAATGTCTTCACCCAGACACAG
AGGAGGAAGGGTTGTGGGAACAGTGTGTTTGAGGCCAGTGACCTCTGACCCCTGACTGCTACAGATGCTCCCTGACTGACCCAGTGGGCAAAGCCCCTGCCTGTCACTCACATTTGAACACGCCCCTTCAGCAAGGCACCTTTCAATGCCTCTTTTTTTTGTCATTCTTATTTTAGTGTGCACCGTTAAGTATGCACCAT
ACTTAAATGCTCAGTTCTCACCGTAAGGCTGTGTAGGATGATCTGGTCTGGTGAAGATGGTGAAGCGGCAGCTGTGAGCGTGACTGTGGGATTGGCTGACAGCGTGAGTGGCAGGCTCTGATTGGTTCCTGTTTGGAGGAAATATGTTCCAGGGGTGCCGGTGGGCTGCAGGTGAAATGACTAGGGAGGAAATGACACAT
CTATGTCACATTTACTTTCCACAATCACCAAGAGAAAGCTTAAACAGCAGAGAAAGCTCTGGGATGACATATTTTCAGTGTTGCATCAGCTGAATGACTGACAGCCTAGTACACAACAGTACAGTGCACAATGCATTTCGCTCACACTCATTTTTAATAACAAAAAATACTACCCAGACTAAAATTCACAAAGAAAAATC
ATAACGTGCTTTGGATAAAATAGACAGTGGTAAGTCATGAATAAATTATTAAATGATTGAAGGATCAATATATAATATGATATATTATCCTGCCTGTCACTCAAATCGGCTGCACTTAAATGCATTTTGGATTTTTTTTTTGTTTGTTAAATACTTCTTTCCAATCCCAGGTGAACTTTTTTGAAGATAATGTGGAGTTT
GAGTTGTTTTTGCTTGTGAGATTCCTGTTAGATTAGAGCTATCTGCTATCAGGGGTTGAGCGGTGCACCATGGGGGATGAGCACACTCCTCCTGATTGACAGCTCACACTGCTGATGCTGGAATGCTTTATTTACAAAGAAACTCTTTAGAAAATGGGTTGGTGTAGATTTTTAGAGTCTGGTTGCATGTTCGTTGAGGT
TAAAGGATGAGCGTCAGACTCTGAAGAACGACAACAAAGAGCTCTCGGAGAAACTGGAGATACTGGAGCAGCAGCGAGCCAGGTGATTGGCCACACGGCCTGTCAATCACACACTCAGCCAACGAGGATCACTGACTCGGTCTGTTAATTGGGTTAGCTTGACCGCTGAAGCATTCGGCCATAATCTGTCTCAATGGACA
ATTTCTTTTAAGTAAAATAGCTCAGTTTAATATATAACATTCAATTACACTCAGTCTTTTTTTTTTTCGTCCTTGATTTCAGGCGACTATGAGGTGTCAATCAAATTTAATGACGAACATATCCCAGACAGCCCTTTCATCGTTCCTATTGCCTCACTGTCAGATGACGCTCGTCTTCTTACCGTCACCAGCCTGCAGGT
CTTTGAGGGATTATGGGAGTTGTAGTTTTGTATTTTGTGACCCCACACCAATGTTTATGCCCTCGGGTGAAGTGAATGCTACAGGAGCCTGTGTTTGACTGACAGGTACACGACTCCAGCTAATAGACTTTGACCACTGGATCAAATACAACTCAGTCACGCAGTCTAGCAGACACAGAGTTATAGTCACAGCGTGAGTT
ACATCAGGTCTTGTGACCAAGCGATTCAAAGCATCGGTCATTTCAGAAACATTTCGAGACCTAGCAAATCTGTATTTGATTGACAGCATCAAAAAAAAAAAAAAAAAACTCCATGTCATGTAGCCTAGTGGGAGTAACTGTGCTGCAAATGTCCCTAGTTTGAATCCTGACTTGTAAAAATACTCTCAAATGATGACTCG
GTATTGTCTGTTGCAGTAATGTTTCTGCATTAAGTGGGTCAGATGCACACACATGCCGCAAGTCAGCCTAGATGAGACTCGCTGCGAGAGCTAGTCCGAATGAGGCTGTCAATCAAAGTGAGAGATCACGTAAAGCGACACCCTTCCCATCATGCAATAATGCATCTCAATTTAGCACCCCCACATGTTTCTTTTTCCTC
AAAGTATATACTTTTGAGTGTGTAACAGAAGAGTATGAAAGCTTTGGGATATGCTACTTCCTTGTTAACAGATCGTTATGTTGCTTAGTTATGTCACCTGTCAGTCATCCACACATCATTCACATTTCTTTCATTTTTAATTACCCTCCTTATTGGAGAAGCAGCAGCAGGATAATCTGCCGTTCGCGAGTCTTTCATGC
GTCTGCTCTGATGGTATAGCAGGCAATGGGACTTGCACTTGCGCAGTGAGCTTGCTTTCCTTGTTTTGCTCTGTCTGAATCAAGCACACTGCTGTCAATCAAACTTTTGGAGGTGTTTATTTATTTTATTTCATTTTTTGCAGTCTGGTTTTACAGGAGCAGCTTGCGAGGAATGCAAAACAGACTTATATGGACCCACT
ATGTGATGGTCGGAGGCTGAAGAAGCGGAAGACGACCACCAAAAAGAACACACTCAACCCGGTCTATAACGAGGCCATCATTTTCGACATCCCACCTGAGAATGTGGAGCAGGTCAGCCTGTCAATCACGGTGATGGACTACGACAGGTCAGTTCCTGCTACTTAAGAAGAATAACCATCTTCAACACATGCTACAGACA
ATATCACTGTGTTTAAATGTGCTGAGGAAGCTTCTGGAGCTGAAATTTAGATATGGTAATGGCTGTTTGGTTTTAGGCATGCACCATTAGAGATTGACTGAAGCCCTAACCAATCAAAGCAAAGCAAACTGTAAAGAAGGTGGGGTTTAAAGAGTGTAGGTCATTGAGTGAACTGTTTAAGACGCTGTGAGAAAAGAGTT
GTAAAAATCACTTTTGTACTTTTATATTATTTTTATAATCACTTTTATTTTTTTATAATCACACGTCTGCAGAAACACTTTGATTGACATCCTTCCTTTGTACATGACTTCCAAGGGGGGAAGCCCCACCCATTATTGACAATCTCTCCCTCATTAACATAAACAGCTCTGTGTGAGAAGCAGCCGTCCACTGTTTTTTT
ATCCTTTGTCCTTGAACATATATTAGTCCTGCACTGTAATGGTCAAACACTGATTTACAGCCTCTTCGGGGTTCATGAAACATATGTCAGAACAATCAGTATGACTGACGGCTGTCAGTAAAAACTGATAGGCAGAGAGAGAGGTGACATATGTTCTTTATAGGGGCCACTTGAAACCGTTATAAACCCTACATGAATTC
TGTTATTCTGTCTCATTTACATTTTAAAATATGCCTAAAAAAATACCGTTTAAGTGATTTAAATCAGATAAATGCAGCATTGGTAAGCATAGCAGGCTTATTAAAGTATCGCAGACCCCAATTGTTTGAGTGACAGCTCACATAGGATGGAACAGGACAACATTTTTAGGATATATTTCGGTAGTAATAAAATTTAACAC
AAAAATAGACTCCAGCTTAAATATTGTGCAGAAACAAAAACTATTTCTGACCTAGTCTGGCACTTTGCTGCCCATCAATCAGTATGCTAAGTTGGATTACTAAGACCTGTCAATCACTGTGAGGAGATCTGACTGCACATGTCACGCACTTAGTCATGCAGACCTGTCATTTTACCCCAAAGGGACATGTTGGAACCTTA
TTAATGCGACTCACATAGTCCACTTCAAAAACAGCGTCCCGCAGCCATAGATCTGGTGATGCTCCTGTTACTGCAGCCTCATTGGATAGTGGTCTGAGTGGCAGTGCCTTTAGCCTATTGGATGAAGAGGGCGGGACAAATGCGGTGGATAGTGCAATTTTCCAGGTTCCCAGATTGTGAGTGCTTTTTCGTATGACTCT
TGATTCCTAAGAAAGCGGCAAAATCCCCGCAGGAGGTCTGGCACGCGGCCAGGGACACACCAACCAACCACAAACAAAACATGAGTTGATAGACACGTCATTTAGCCAATCATGCGTTTCGGTAGTGTTCATCAAAGCCCTTTCTCTTCCGTTCAGACTGTGCATGTCACTCTAACCACAAACACACACTCACACACATG
AATATTATTTGCTTTTAGATTGCGCGCAAAGCATGCTGGGACTGTAAAAAGATTGAGCGACACTGGCCTGGGTGAAGCCTCTGTGTGAATGATGATTGACAGAGGAGATTACTTTTAGGAAAAGGACACTGAAATTCCAAACCACAGCAATTCTGGCCAACGGTTCTATCAGTGGATGACATTTCATTCTGCTGTGGGAG
CCGACCCAATGCAATTGATTCCTAGTCGTATGTACTGTAGATGGCGAACTGATGGATGACAATGGAAGCGAACCCTTTAAAGCATGTAGTCAATAAGGCGCTGTCAATCAAATCGTCATTTCAGTCAATCGATTCACTACGATTGGCAACAAAAACAAACTACACAATAGGGAGTGTGATATTGACCACGCATGATTCTG
TGCCGTAAAATTGCATTCTTTTGAGTGTGTGGCAGAAGAGAAGACAAGCTTTAGGACATACTATTACATCACTAATAGACCGTTGCTTAGCAACGTGCCCTGTCAATCATCTTGTCACATCAATCACATTTTTTATAATTAATTTCCTACCGTACTGAAGATGAAGTAGCACGTTAATCAGCCATTCACAAGTCTTTCAT
CAATCTTCACAAACACCGGCCTCCTATTGATAGACGCAGCTGTCTCTTGCTGCGTCTGTCCAATCAGGATTCTGATTTAAATAAGACCACCAGCTGTCACTCACAAATACCATACTGGCAGGTTGAATCCCCCCTCGGTACAAGGACAAAGTGGGCCCGTAAAGACTATTTATAATCAAACAAGGGAGATAATTATCCTT
AGCAGAGCCTTCAGATCTGCATAAACAATGTGAAACGGCTGTCAGATCAGATAGAGGAGCGTTTTTTACTGCACTTTCTGATGACTGTGTGGAAAAAGAGCATGACAGATGGATGAGGTGATTGATTGACAGCTGACAGAGGCTTCACTGTGCCATCAGCGGTTTACACAGATCGCAGATTAATATGATGAAGAAAAAAA
TTATACAAATTAAACATTTTCTTAGACGCTCCAGCTTCTCACCACACCAAGACTGTAAACATCAAGTTTGACTGACAGCTTTCCATCTCGAATGTACTCCTCTGGAAGATAGCCTAGATTACTATGTAGAGCAGTATTCATGACAATAGTGCAGCTCTGGTCAACAGAGTGTGGCCGCAGGCGAGCTAATCCAAAATCGC
AACCACTCAGACTAAGAAAAAAAATAATACAGACAAACACAGGCGAGGAGGGAGAGGAAGGAGAAAAAAAACACAACACAGGTCAACACAGATGTCAGTCACAGAGATGGACACTTAGAGCGGCCAATCACGGGACAGCTGACATTTGTCATGCAGAGAAAGCCTGATTAACGTCACTGGGCAAAGAGAGAGAGGTTAAC
ATTTTTTACATTTTCTGACATTAAAATAGAATCCCTTCTATTTTGAGGCCCACCACAACGTGATGTAGAAATGTGGTTTCACCGCCCACCAAATTGATTGACAGCCATGTATTAACATGTCTCTGTAGTAACGTGTATAATCATATCAACAAGACAGGATGTGCGCAAAGCAACAAGGATTAAAAGATCTCATCGCCTCT
TCACAGAGCGCTGAACAGATCTTTTAATCCCAGTTGCTTTGTGCATGTCCTGTCTTGTTGACATTATTATATGTGTTACTACAGAGATATGTTAATATGTGGCTGTCAATCAATTCTGTGGGCGGGGAAACCGCACTCCTATGTCACGTTGCGGTGGGCCTTAAAATGTGAGGGATTTGGATCCTATTTTAATGTAAGAA
TTGGAGGGGGGTACCGGAGGTATTTCTCAGCTGATCTGTACTAACCGGGAAACAGGTCACGGTTACAACCTCTGACCCCATAAGGGTGGACACCTCTCCTGTCAATCAAAGGCAACATCACACTCCTGACTCCTACACCAAAAAACTCCCTAACAGATGAAGAAAAAACAATGAACAAAAAAGCTAAGCACTAAGAGGCC
AAAGGCACAGATGACAATGCTTTTTTTCCCCATAGATTCCTATATTAAAGGATAGCTAAAGGTCAAGCTGATTGCATGGCTGCAGGACGTGTGATTGACAGCTTCCATTTAAAACATTGTCACTGTCATTCTCCACTGGTATACTGACCAGTTCAGGTTTTTCTGAAGGGCACTTGAGCTCATACTGTCACCATAGCAGC
CTCTCTTTCTCTAATATTGTGTGTGTTTCATGTTGTGTGTTTCACTATTCTCTGTATGCTTCCAGGCTCTGCCCCCCCTTCACCACCACCACCAACTCCCCCTGTCACTCAATCTTTGCAGCCCCCGTTTCAGGGTACAAGCATCTGCCGTCTCGTCACCTTTTCTCTCTGTCCTTGATTGTTTTTGCTTGTATGAGACT
AAAGCCAAGGCCAGACATTTGTGTTTCATTTTCAGGCACCGAGTAATTAGAAACAATTCGAGCATCTCCCACTCTGAGCCAGGCAAGAGTGTTGACCTACGAGCTGTCAGTCATGGTGGATTATTTCCATTTTCTCAGTTTCTGTGCAGTTTGGCTGTCCTTCATTTTCAACAGGACTTTGGGTGGCTTTTTTTTATTTT
GAAAACTAACACTGCTTATGAAGGAGCTTGTGGCATCTACTTTAACTACCGTATCATAGTCCTGCTTCTAATACAGCCGTTGTGTAATTGTGTAAAATGATTGACAGGACGAGAGCACCTCAAAGTCTTGTGGTTGGTGAAAAGAATATGACAACAGTCTGCTATCACATTTATGTGGCAGATTACAGCGTCTAAGGATT
TTTTTCCTGATGTTAAAAGAAACCCCAAACCCTTTCATTTTGAGGCCCACCACAACGTGATGTAGAAGTGCGGTTTCCCCGTCCATTGAATTGATTGACAGCCATGTATTAACATGTCTCTGTAGTAACGCGTATAATCATATCAACAAGACAGGACGTGCGCAAAGCAACTAGGATTAAAAGATCTGTTCAGCTTGCTG
AAGCGATCGGGACGTTTTATTACTGGGCAAATGATAAACCTTAAAGGGTTAGTAAACCCTGAAGTGATTCTGTCACCTTCTACTAACCTGCATGTCAATCAAAAGTTTTGACTGTATATCTTTGAAAAGATTTTGAATGTAATCTAATGATAATGCATCTCTGGTTACCCTGTGTTGTAATTAGGGGTTTGTCTCCAGTG
AATTATCATAATTATAATTTATTTTGTATTTTTTTTAGGGAAGATTGTCATTGATGGCATCGACATCTGCAAGCTTCCTCTACAAACTCTAAGATCTCGCCTGTCAATCATCCTCCAGGACCCAGTGCTGTTCAGCGGCTCCATCCGGTATTTACACGCAAAAACACACAAATACAGTTGTATCTGCGTAAAGCCTGCAC
TCACAGAGAGCGGGAACAAATATTTTAATACCAGTGTGTTTGCAAAAAAAAAAAAGTTCTGTGGACATGTGTATATATGGTATTATAGAAACATTGTGCCTGTCAATCAATTCAGTGGGTGGGGAAAGCCACACTCATAAAACCGTCACCTTGCAGTGAGCCTCAAAATCACTAGGCTTTGGGCCCTATAATGTCAGGAA
ACAGACAGCTGAACAGATCTTTTAATCCTGGTTGCTTTGCACACATCCTGTCTTGTTGATATGATTATACGTATTACTACAGAGACATGTTAATATGTGGCTGTCAATCAATTGGGTGGGTGGGGAAATCACACTCCTACATCACGCTGTGGTCTGTATCAAAATGGGAGGGATTTGAATCCTATTTTAACGTCAGGAAA
AGTATAGAACCCCAAGGTTCTATATAGAACCTCTAGGAACCTTTTTTTTAGAGTGTAGACAAATGAAGGCAAATCCCCACCACATTGACAGATGTTGATTGACAGCAGCAAACGATTCGGTAGGTTTTGATGAGTCAGTGTGTTGCCCTTGTCAATGTCTTTTGGCATCTGTCATAGCTTGTTTTTACGCTAGAATATGT
GTGCCAGGGTTGAAAGGCGAGGGCCCCTCTGCCATCCCTGTCTCCATGGCTACAGCCTGGGGCCCTCCGCTTTCTTTTGCTTTGATTGATGACTTGTCACTGGTGGATGACTACTGTCAATCACAGTTTAGATGACAGCCGATAGGTCCAGAGCGGTCAGGCAGAGAGGATGACAGACGATGTCATTACTGGCCTCACCA
ACCTCAGGTTCATTGATATGCACTGGCTACATCTTACCAGATGTTCACCTGTCAGTCCCTACCCATCAGCCTCAAATTAACTGAGCTCACCTGTCAATCACGCAGTCACAGCCAGAGAGGAAAGGTGCATGACTGCGCAGAGCATGCCTGCTGTATTTTAGTTTCTGTTCTATACCTCACTGTAATAACTATCACATATG
CAGTTAATTAGACACTTCAGACAGTCAGTGTCCGGGGATATGGAGATCTTCCGCCCATTGTTCCAGTGGGATTGTCGGATATCAGGAGATTGATTGACAGCTCCTGTGTTTGAGCTCCCATGTTTAGGAGCACAGCTGTATAGCAGTATTTTTACTGATGCTCGGTGTATGTGTGTGTGCTTAACTGCTGGCAGCATGTC
ACCTTGGTAGAGGTTTCACTTGAAATAAATGGATATGTTTCTTCTTAAGCAAGTATTTTCAGACAGTGTGTGATGTGTATTCCTGTGCTTGATTGACAGGGGCAACGTGGCGCTCCCGGCGAGCCAGCTAAAGGGGTAAAAGTGATCTCCCAGAAGGCCAGAATTTATTTAAGAGTATACTATTCCTAATATTTCCCCTA
CCTTTGTCAAGCCATACAATTTTGAAATGCATTGACATTACACTACAATAAAATATGAATCACTCTTTCCAGCTCTCTCTGCTGAAGGCTTTGATTGACAGGCTGCTTCAGGATGGAATGGAGGAGCTTCTTCACGAGATCAGCACCAGCAGAAGAGTGAAAGGAGACAGAAGAGATCCTGACTCCAACATCATCACTGA
TTTTTATTTCCTGACGTTAAAATAGGATACAAATCCCTACCATTTTGAAGCTCACTGCAATGTGACGTAGTGCGGTTTTCCCTGCCCAATTGATTGACAGCCGCATATTAACATGTCTTTGTAATAAAGCGTGTAATCACATCCACAAAACAGGACATATGCAAAGCAACTGGGATTAAAAGATCAGTTTAACACTCTGC
AAGTCTGTTAGATAATCGTTTCCGCTTCCTGATTGGCCCTCGCCCCTGCCTACGCATATGACATCCCGCCTCCTCATTCTCAATGCTAGGAGATTATTACTGTCAATCAAAGTGGGTGGGCGGAATTTCAGGAGCCCACTTCTACTTGCTTTGATGCCCCCAGAGCTTTACTTGTACTCCTATATGCATGAAATGAGTTT
CAAAAAAGTATGGAATATGGAGAGTCTGACAGCACTGGGGTTAGTGATGTGAGGTGGCATGGCAGTGACATGTCCGCTGTCAGAGCTTGTTGACTGACACTTACCAACAGGCGTATCATTCACACCAGTACAGGCCACAGTTTGACATACTGGGTCTGAAGGCCAAAGGTGACAAAAAAACCACTGTGAGCAATGTTTCT
ATTCTCTGATGTTAAAATAGGATCCAAACCCCTCCCATTTTGAGGCCCACCGCAACGTGATGTAGGAGTGCAGTTTTCCCGGCCACCAAGTTGATTGACAGCCGCATATTAACACGAATCCGTAATAAAACGTATAATCATATCAACAAGACGGGACGTGCGCAAAGCAACTGGGATTAAAAGATCTGTTCAACGCTCTG
CTTCTCAAATACGAAAAATGCAGGACATGACTTGAATATTGTCCTCTGGAAATGACTGGATTACTGTGGCTTACTATTGGTCGGTCTTATGTGATTGACAGGTTGTCCCGCCCTCTCACCAGTACACAAAGAAGAGATGTATTTTCAAAAGAGGAGGTGAAGTTCTTTTCATTAAAAACTACAAGAGCACATAATGACAG
CAGGTAATGCAATATAGACCTAAAATGAAGATAATTGCACAGAATGAAAGAGACAGCTTAACTGGGATTTCACATGGGTGTGTCTTTGTTTTGATTGACAGGTCTGAATGAAGTGGATTACACCCTATATCCTGACCGGGAGCTACAGATGCAGTGGCTCCGGGCCTATTTGGAGGCCTACAAAGAGTACAAATCACAAG
TGCAGCGCTGCTCCCGTAAGCTTTTAGAGATTTGTTTATTTGTGTTGCGGCTCGTTTTGCAGCTTGCGAGTGACCCCACCCAGTTTTCACAAGAGCTCCTGACAGCAGGCCTGCTTAGCAGTTCCCCTCTCAATTAACATACTATTAGCATAATATTAGCATGTGTGGATTCGGGTGTTAATGGCTGGAGAAAAATGCTT
AAATAAATAAATCTGTCTAAATCTGTCAGTGTTGTTTTCATTCTCTCATATCCAGACCTTTACACTCTAAGCTCCCTGTCATCGGAACTGAGTGATTGACAGTTGATATTAACCAATCCATTCACGTTCTGTTCTAGCACAATGGGCCAATAAGAGAAGCGCTTGAAGGCGGGAAAAGCATTGCAGACTTTGTTAACTGC
TTCCTGACGTTAAAATGGGATCCAAATCCCTTCCATTTTGAGGCCCACCACAATGTGACGTAGGAGTGTGGTTTCCCTGTCTACTGAATTGATTGACAGCCGGGTATTAACATGTCTCCCTAGTAACGCGTATATTCATATGTATTCATATCCTATATATTCAAGACAGGATGTGCGCAAAGCAACTTGGATTAAAAGAT
AGAAATGTAAAGGTGTAAAACGTTGTAGTGTCTATTTAGGCTGAGTGTAAATAGTACACCTCGTTGGAATGAGATGGTTGAGTGATTCCCACCCATCACCATTTGATTGACAGGGACAACATAACTAAAGAGAGCGGCAAACAGCAGCATGAGTGGCATAGCTGGTAAAGTGTATGGCAACATGTTTTGACATGTTCGAT
TTAAAAAATTTTTGACAATAAGATCTAAATCCCTCCCATTTTGAGGCCCACTGCAACGTGATGTAGGAGAGCAGTTCTCCCGCCCACCAAATTGATTGACAGCCGCATAGTAACATGTCTCCGTAGTAATGCGTATAATCATATCAACAAGACAGGATGTGCGCAAAGCAACTGGGATTAAAATATCTGTTAAGATCTCT
CCTTGGACCCCTTATTTTGGCAGTTAGTAGACGCTTACTCTTCCAACAGGTCCCGTGCTTAGCAAAAGGGAATCCAGTGTCTCAGATCACTGTAAGCCCTGTCAATCAAGCTTGACTTGGCTTTGGGCTTGCTCTCTGTCCCTCTACCTTTCACTGACTCAGGTGGTGATTAAGTCTGAGTTCTGTACATCATCTTGCCA
CACAAAAAAACAAACAAAAATACGATGTATATGTCGAGTTCAGCGGCTAATCAGCCGGAATAGGCTGAGGTGAAGTGATGGTGACCAGCGAGACCGAGCTGTCACTCAAGTGGCCACGCCCTCAATTATGCAGACTTAAAATAACTTAATATACACAAAACGGAGGAGTTATAAAAAAACTCACCCTCTCACAGTTGTCA
TTCTAAGCAAACATAAGTTGGAATTACTCCGCTTAAGTCCCCCGTTGTAATCTCTGGATCCTGATAATCTGCTCCAGTGGATTGACAGCTGTCAGTCCAGTGCAGTGATTGGTTTGGTGTTCATGGTGTGTGTGTGCGTGTGTGTTTTGGAGAGAGCTCCGTCCTGGTGATGTTCACCCTGTCCTTGCAGCGCTGCAGAG
CTTGAAACAACACAAAAATACGATGTACATGCCGAGTTCAGCAGCTAATCTGCCGGAATCAGCTGAGGTAAAGTGACGGCGACCATCGGGACCTAGCTGTCACTCAAGTGGCCACGCCCTTAATTATGCAGACTTAACCTAATATAAAGGAAACGGAGGAGGTATAAAAAAAATTCACTCCTCTCACAGTTGTCAGGAAG
CTGTAACAGAACAACTTCCGCTTTCAGTCTGAAAAACATTGTCACACTTTTGCTATGAAAACGCTGATGCACCGTGTGATCTCTGTAGCACTCGTCAGAGCAAGCAGAGCTGTCAATCATCCGGTCTTTTGGTTTGGCTTATTAATAGTTTTTTTTGCGTATAGACATCTGTGACAGTAGTTTTTCATTGTGCTGCGGTT
AAGCCACAGTTTATAGCTGAACTTATACTGAACCCAGAACATTAAGCATATGAAGCAATTACTTTAGCACAGACACCATTAGCAATCAACCTGAGAGACTGTCAATCAAAACAGTCACCGAAACCTCCCTTTACAACAGGCTGCTTTTACTCCACACATATCAGTTCAGCTCCTTGCTTACACACACACAATGCTGCATT
CACCTTTTGTAGCCACCTTCACACCAATTGTCTGTCCGCAAAGTATGACTGGCATGACACCTTCACACCAATAGTCTGTCTGCAAAGCATGACTGGCATGACAAGTGACCAATCAAATTAGTAAACAAGGCAATCAGCAAAGTGACTTGTAGCCAAGGAGGATCATCCCATCATCATGTTTCCCACAACCAGCATCATCA
AGTCTTTGTGAAGAGCCCTTAAAATAAAGTGCCATAAATTCTTGTTATAGAAATAGCGCTTGGAAGGGAGAGATATCCAGATCTATGAATCTATGAATGACAGCAGTCAATCAAATAATCAGTGTCTAGATCACATTTCAACCAAAAATCCACTATAAAACAATAAATCAAATCATATTTTTGTAGTTTATTTGTATTAT
TATTCTTTATCAAAATATGCAGTCATACTTTTTTTTATTTTTTTATTGTGATAGATCTGTTTTGCCTTTGTTGCGATCTTGTGTGATTGACAGGCTGCCCTCAAAACATCATCAGACAACAGAGGACAATTGTTTTGGATTCAAGATTACAGCACAAGTGCACACGCACGCGCACACACACACACACACACACACACACA
TTTAAATTCTTCTCTCATTTTGAGGCCCATCACAATGTGACGTAGAAGTGCAGTTATCTCACCCACCAAATTGATTGACAGCGCGTACTAACATATCTCCATAGTAACGCATATAATCATGTCCATAAGACAGGACGTGCGCAAAGCAACCGGGATTAAAAGATCTGTTCAGCTCGCTGTGATTATCAATCATCATGATT
ACAGCACACAAGCGGCTCTTAGTCTTAAGACTTGGCCATGACATCATCTCAGTGTTGAACAATTCCTCAGCTCCACCCAACCTTTTGTCACCTGCCAATCATGTCTGGCTGCTATTGTGCCTATGAGAAACAAGCTGAGAAGCGCTATCCCCAAATGACCCCGCAGTCCTTCATTTCACTATAGTGTCTGTAAGAATTTA
CATTTAAAATGATTATACATGCATTTATAACACAAATAAAGAGGAATTCTCATGCCAAATAGAGTCATCATGCATCTAGCACACTGCATGCGATCTTCTGACGCATGTCAATCACCCTGAATCTCAGTGAGGGGCCCACTCGGAGCCCGCTGATGTTGAGACGTCGCTCCTGCAGTGCACCGGCTGCACCTTTTGTCTTT
GTTGAAGTTGTGATCGTCTGTTCATCCCTATTGTTATGAAACAGTAAAGGGGGAAAAAATGTAGAGTGGAACTTGATTTTGTCCATTTGTGTGATTGACAGGCTGATGACATTGTAAGAGGAAGATGAGGTTATGATGATGTAACGATGTTTGAGTGGACGTGATTTCTATTTTACTGTCCATCTCTCTATTCTTGAGGT
AGGATTGGGCGGAGAGGGAAAAAGAAGAAGAAATCAATGTGAAAAGATCCATGAATGACAACAGCACTGAGCCCTGCTCGTCTGAACCCCTTTTGATTGACATCTAAGAGCCGTCACCTCTGACCTCTGGATACGCCCACATTGAAAAACAACATGGGATCCAGGCACAGTGTATGACAGAAATGTGTGCATGCTAACAA
TATTATTTTATAACTGTACTGACATGCAGCTGTGGTGATAAAGACGGTAAACATGCTTTGTGCATGTCCTGTCTAGTTGATATGATTATACACGTTACTAGGGAGACTTGCTAATAAACGACTGTCAATCAATTCTGTGGGCGGGGAAACCACATTCCTACATCATGTTGCAGTGGGCCTCAAAATGGGAAGGATTTGGA
GAAGGCAGATGAACAAATACAAGGCTACAGTAAGTAACAACAAAATATGGACTCTCTGCTCAAAAAAATGTTAATGAAGGTCCTTTATGATTGACAGCAGTTATGCCGGAGATATACCCCCTGTTTTGCTATACACATCCATTTCAGCACTGACTGGGTTTGATTTGGTTGGAGTTTTCTCCTCATCCAGCATCTGATTT
AGATAGTTGGAACAGATCTTTTAATCCCAGTTTATTTGCAAATTCTGTCTTGTGGACATACTGTACATGCAAATACTGAGACTTGCTCATATGCACGCCACCTGTCAATCAAAATCAGTTGAGGGGATAACTGTCCTGCTACGTCATGGTGTGGTGGGACTCAAAATGTCTGGAATTTAAATCCTGATTTAATTATTTAT
TTATCTTCATTCTCATCTTTAGCGTTTTACAGTTTTTCGCGGTAGTAGCTCTCTCTCTCATCCCAAGCCAGAAGGCATTGACTGAGTGATTGACAGCTGATATTTCAGTGCTAGTTCAGTGGTGGGCCAATAAGAAGAGTGCGAAGGCGGGGCAAGCATTACGGAATTGGCTTTGCTTACTGCAGCAAGTTGACATGACA
TGTTCTGAAACCATTCTATAGTTTAATGTGAAGTACAGATCAATATTCAAGGGGTTAAAATTATGTTTTATTACAATTCAGCGCTTCCCTCCGCTGCACCTGTCAATCATTCTCCATTCATTTACAATTCAAACTGGGTGTCGCGTTCATGACAACACAAAAACTTTCTCTAGAATATTTGTTCCCGTAAGTTTAAATAA
TTATGGGTGTTACACGCTTGTGTTCTTTCATGCTGTGTATCTCTTTCTCTCTCTCTCTCTGCTTTTGCTTTCTTAGGTTCAGGTCATTGGTCTATTCGCCTGTCAATCATTCACTATTACCAATAGGCAAACCCCCTCCGATAAATGAGAGCATCAGACCACTCTCTAGCCCACCTTTGTAACCCTTGTTGTGTTATATT
TAACTGTGTAAAGCCACAAAAACACTAATCAGACTTCATTCGACTAATCAGCTAATCAGCCGGAATCAGCTCAGGTGAAGTGACGGCGCCCAGCGAGACCTAGCTGTCACTCAAGAGCCCACGCCTTTAATTATGCAGACTTCACACAACCAAATATAAGGGAAATGAATGAGTTCTAAAAAAAATTCACCCCCCTCACA
TCAGTCAGTGTTATTTTTTATTCTCTCATCTTCGGCGCTTTACATTTTAGCGGTTGCTCCTGTCATCTGAAGGCAGAAAGCATTGACTGAGTGACTGACAGCTGATATTAACCAATCATACACGTTCATTTCTAGAGCGTTTGGCGTTTTTAGATGCAAAGATGCTTTCTGCAAAAATTTCTCCTAAATCTGTGCATGGG
AAAAAAGAACATTCCTCAACTTTAATCTTGACGTCAATTATTTGAAGCAAGATAGTAGACTCGCTCCCTCTGGCCAACAACAACCCATCCAGAAAATCAACCCTGTCAATCATCAGAGAAACATGCCAATCAGAGGTGGATCACTAGACTGCCATTTCAATCTATGCTGGTTCAATTGAATAAAAGATGACGACAGGTCT
ATTTGTAACTGTAGGTAGTTTCTAAAACTAAATCTGCCAGTGTTGTTTTCATTCTCTTGTATCTGGACCTGTAGCTCCCTGTCATCGGAATTGAGTGATTGACAGCTGATATTAACCAATCCATTCGCGTTCTGTTCTAGCGCAGTGGGCCAATAAGAAGAGCTTGAAGGTGGGGCAGGCATTGCAGGCTTTTTTTGTTT
ACCACAGAGAGCTTAAGAGGTCTTTTAATCCTATTTGCTTTGCGCGCACCCTGTCTTGTTGTTATGATTATACGTGTTACTATGGAGACGTGTTGATTCACAGCTGTCAATCAATTTGCTGGGTGGGGAAAACCCAACTCTTACATCACGTTGCGGTGGGCCTCAAAATGGGAGGGATTTATATCACACTGATATGACTG
TCTCCAGTGTGAATGCATTAAAAAACTCTCTCAGGAGAACAGTGTGAGGGCTGTGAAGCACAGCGGACGAGATCTGCAGGGCTTTCGTTCTCTCCAGGCTGTCAATCACCCGTTGATAAATGCCCGTGGGATGTGGCCAAGCACTTCCCATCATGCCTTGCAGTCATTTATATGAGTGGCCAACTGATAACAGTATGAAG
GTTAACAACATAAAAACAGTGGACCAATTGAAGCGGTTTTGAGACCAACCACAACTTGATGTAGGAGTGTGATCCCGCTGCCCACAGAATTGATTGACAGCTGCATATTAACATGTCTCCGTAGTAATGCATATAATCATAATATCATCAACAAGACAGGACATGCGCAAAGCAACCGGGAATAAAAGGTCTGTTTAGTT
TGGTTTGAAAGCCACTGATGTTTTGGAACGGGTGCGGTGGTGCGTTAGTGGAGGGAGCTGGAGGAGGGGGTGGAAGGGGTGGGTGTGGTCCTTGTTTGATTGACAGGAGCGTGCCGGAGTTAGGCGGGGGCTGCTGGGAACTCTGTGTCTGAGGAGGTGGAGGAGGAGGCGGAGGTGGGGCGGAGCTCAGCAGGAGCTGA
TGCGTATGGACGCTGAAGAGACACTAAAACCCAGACGGGCGTAAAGCTACGCGGCAGCACGGCCCCTTAAGCAGGCTAAAGCTCCGGGGCCCAGCTGTCACTCAGCTGGTCACCATGACAACAGGCCCGGCGCAGTGCACCATGGCAACACAAAGTGACGAGGCAACAGAACGGAGCTTCGCATTTAAAGAGAAACACAC
ACATTAAAAAAAAATAAACAAAAAAATACAATGTATAAGGCAAGTTCAGCGGCTACTCAGCTGGAATGACATCACGGTGAGCAGCGAGACCTAGCTGTCACTCAAGTGTCCATGCCCTCAATAATAGAGACTTAATATAAATGAAAAGGATGAGTTACAATAAAATGTACACCCCTTGTCATGAAGTCAAAATAGTATTT
AAACTGAACAGACCTTTTATTCCCGGTTGCTTTGCGCTCGTCTTCTCTTGTTGATATGATCATACATGTGACTACCGGCATATGTTGATACGCAGCTGTCAATCAATTTGGTTGACGGGGGGACCACACTCCTATGTCAAGTTGCGGTCGGTCTGAAAAACCGCTCCAATTGGTCCTCCGTTTTTATGTTGTTAAACTAA
CCTCTGTCAGAGATCAGACGCAGAAAAAAGCCAATCAAAAATCAACTCTCCTTCCAGCTGTCAATCAACTCAAGACCAGAATGTGATTGGTTTTTGTTCTTCCTCAAGCCCTGCCTCTGTTTCCCCTCAAGTCCTGTGGCATTATGAACTCTGTCAGTCAAACTACAGTGATCGTGACATTGAGCCTCATCGCTTCCTCC
TATGCCGAGCTCACTAACTAATCAGAAAGAATCAGCTGAGCTGAAGAGATGGCGAGCAGCAAGACCTAGCTGTCACTCAAGTCACCATGCCCTTAATTATGCAGACTTAATATAACAATATAAACAAAACGGATAAGTTATAAAAGCATTCACCCCGCTCACAGTTGTCACAAAGGGTAATATTAGCTATATGAACCAAA
GTTCGTATCTGAAAGAAGAAGAAGAAAAAAACAAAAACAATAACAGTGGCCTCCACTTACCTGTACAGTAAATATAGAGCACAGTGTATTTTGATGGACAGGAGTGAAAAGTATACACGAATGGACTGTAATAGAAGGATTTTAAGAGAGGAATGAACATTTATGAGATGGGTATAAGTTTAAGGGTCATTCCTGGTGGA
GATGAGGCTCAATGTCACGATCACTGTAGTTTGACTGACAGAGTTCATAATGCCTCAGGACCTGAGGGGAAACGGGGAGGGGCTTGAAGAAGAGCAACAGCCAATCACAAACTGGCCTTGAGTTGATTGACAGCTGGAAGGAGAGTTGATTTCTGAGTGGCTTTTTTCTGCGTCTGATCTCTGACAGAGGACAAGATTTT
AAATTTCCTGACATTAAAATAGGATCGAAATCCCTCTAATTTTAAGGCCGACCTTGACATATGCGTGCAGTTTCCCCACCCACTGAATTGATTGACAGCCGCGTATTAACATGTCTTTATAGTAACAGATATAATCATAACAACAAGACAGGACATGCGCAAAGCAACCAGAATTAAACAATCTGTTCAGCTCTCTGTGA
AATGCGTCTTTGAATATATGGTTTCTGAGGTGCCGTTTACTCTAAGGCCTTTTAGCTTTTCAAACACATAGGTTTTGGTTTAGATCCACCTGTCAATCACAGTACTCCAGCATCTTTCATTCATTCATTTTCTTTTCAGCTTAGACCCTTTATTACTCAGAGGTCACCACAGCAGAAAGCATATGTTTTACGCAGTAGAT
CCTTTATGACAACTGTGAGGGGTGAAATTTTTTTTATAACTCATGCATTTTGTTTTTATTCAGTTATAATTGAAGCATAATTATAGGCGTGGCCTCTTGAGTGACAGCTAAGTCTCGCTGGTCACCGTCATGTCATTCCAGCCGATAGCCACCGATATCTACATATTCATCGTATTCTTTTGTTTTATTCAGCTTTACAC
CTCAATGAATAATTTATTATTTGATGCTGGTCTGTTATTGCAGAGGTGTTGACTTTATATTTGCATGCCCCTTAATCATGATTGGTAGTTTTACTTGTCAGTCAGGCAGCCCTCGGCCAATTAAAACTGCAAAAAGAGCCCAGGCCGACTGTTCTACTACCAGCTTGTAGGTCTGGTTGCTTGAGACTATCATTATACTA
TAATCCTTGAGGGCTTATATTTGCCATATTTCTTTTTTCATAATGTTTCTTTCTTTCTTTTTCCCTCAGAGCTGGATTATAAATAGTGTTGATTGACAGCTCTGGTTGGATGGTAATTAGAGCGGTTGCCGGGGTGAAGGGGGCGGGTCAGTCTCTGTGGTGATAATGAGGCCGGGTCCCACACGGCGGCCATGACGGCT
TGCTGAACTCATTTTGTCATGGTAAAATAACACAGAAATCGAGTAATAACATTTCAGTCTACTTCAGTCTCCTGCCGAAGCTCAAACGCCGCGCTTTGAGAAACTGTCATTCACAGCTGTCAATCACGATGACACGCCCAGCATTAAATTACTGCTAAAAACAAACTGTTTACAAAAATGAAGATCTGCACCTATTTCAG
ATTACATTGTCAAGAGGGACAAGCCGGAGAAAGAGTGTGTGAGAGAGGGAGAAAGAGCATGAGACAGACAGAAAGAAAGACTGCGAGAGACTCTAGATCTGACAGGTGGTGACGGACGACCCTTCTGGGGGTGTGTGTGTGTGTGTGAGTCTCTGTGTGTGTGTGTGTGGCAGATGGAGTGAAGGGACGGGATGTGTCTA
TTTGATTAACATGTTTCAAATTTATCACAACAAAATACAGTTACTTAAATTGCATATTTTCTGTTTGTTGTTACTCCTTAGCCCTGAGCATCATGTGTAGCTGTCAATCATTGCACCAGTGTGGAAAATGCCCTTTGAGATTCTATAGTTTCTTGACATCTTGACAGTTTGACCCAAATAAGATTTTTTTCTTTAGATAA
TCACGGCAACCACAGGGGGGACAGAGCCTCCTTCACAACTCCTTTATTTTTGGAAAAACAGGGGATGGGGAAGAAATGAGAAGAGATGATTGACAGCCGGGGTCTGGGAGAGGAGGGGGGTTTCCAGGTTGTTCTTTCACTTTGTCTGGAGAGATTCAGAAAGTAAACAATAATATGATGTCTAGGCAAGATTAATCAAT
TTCTCTCTTTCACACACCTACACGCAAGTTGTGTTTTTTTTTTCTCTTCTAAGCTGTATGCAAATGCATTTAATTGGTCTGTCTGCTGATGCCACCCATACTGTCAATCAAAACTATTCAAAGCTTTGTCAGGAGGTAGGATTGTCTCCAAGATTTTTGCATGTTTCATTGTGTACAAGGGAAAAAACAAGAACAAGAAA
AGAAAACCACTCTCACAAACACTAAAGTGTGAATGGTGCCATTTTCACAACACTCCTACACAACGTTCCTCTTTTACAAACCCCAAATTTATGAATCGGGCTGTCAATCATCCTAAATCTATCCTGGAGTCTGGTTTTGCAGCTCTGTTGTAACATCCAGAGACTGTTAATGTAGTTTTAACTAACTAATGCTTGGAGAA
TTAGTGATTGAGGGGGGAAAAGAGAGAAGAAAAGGTGGGCAGTTCATGACCTGGTCAGGAATGTGGCCTGTCCTTCCCAGAATGCCTCGGGAAACCCAACACCATCTGTCAATCAAAATATTGAGGTACTGTGGACAGATGACTGTCTGCTTGTCCAATTACCATTTCTCTCACACAGTGTGTCTGTGTGCGATGACAGA
TAATAATCAGACTCACACTGGAACTGTCTCACGTCTTTTAATTGCTGCCAGAGCTGCTGATTAAAGCCTGCTGTTGCCGAGTAACAGGTTGATTGACAGGCTGGGAGAGAGTGGACAGCGGCGCTCACTGCGGTTTTGACCCTGAGAAGGGCGTGTCAAACGCTCAGCTCTGATTACACACACACACACTCATTATTTAT
ACAACATAAAAACGGTGGACCAATTGGAGCGGTTTTCAGCTCGACCGCAACTTGACATAGGAGTGCGGTCCCCCCGCCCACCGAATTGATTGACAGCTGCATGCATTAACATGTCCTGGTAATCACGTGTATAATCATGTCAACAAGACCAAATGTGCGCAAAGCAACCGGGAATAGAAGGTCTGTTTAGTTTGCTAGGA
GCTTTGGTTCAACTGTGAAGGGGTGAATTTTTTATAACTCATTCGTTTCATTTATTTTGTTATATTAAGTCTACATAATTAAGGGCGTGGCCACATGAGTGACAGCTAGGTCTTGCTCGTCGCCGTCACTTCACCTTAGCTGATTCTGGCTGATTAGCCGCTGAGCCCAGTATATACCTCATATTTTTGTTTGGTTTTAT
GACAATGAGCCGAACTGATCTTTTAATCTTGGTTGCTTTGTGCACGTCATGTCTTGTTGATATGATTATACGCGTTACTATGGAGACATGTTAATATGTGGCTGTCAATCAAATCGGTGGGCGGGGAAACTACACTCCTATGTTACGTTGCGGTGAACTTCAAAATGGGAACAATTTGGATCCCATTTTAACGTCAGGAA
TGCTCACCGAGTAACGTCATTTGACTCCTCCCTCTGAATGTCTGTCATAACGCTGTCATCGTTACTCATGGTATCGATTCCTGATAGGTCAGTACTGCTGTCCATCATCTCCCGACTTTTGTTGAGGTGACCGAGAGATGTGACCACGTTGGCCAGAGTTCCCAGATCTCCCTGACTGGAATCATTCTAAAGTGAATGTC
AGAACTTTGGTCATACCATCCATCCCCTACTTTGTGGTTTTAATGAGCTTGCTGACCTGGATTTGTTGTCCTGATAGTTCAGGTGATGCGAAAAGCAGTTGATTGACGGCTGAGCCATCGGAAGAGGTTAGGATGACCTTGGCTGGTGAGTTCTCCTGTTTGATGAACAGTTTCTCTTGATTGGGGTAGTCCAGGTTAGC
GCTGCAGTAAACAAAGTCTGCAATGCTTGGCCGCCTTCGCGCTCTTCCTATTGGCCCACTGCTCAAGAACTAAAAGCGATTCGATTGGTTAAAATTAGCTGTCAATCACTCAGTCAACGCCTTCTGCATTCAGATGACAGGGAGATCTGAACTACAACCGCGAAAATGTAATACGCTGAAGATAAAAGAATGAAAACAAC
ATCATGCTGAAATAGGTGCAGATCTTCATTTTTGTAAACAGTTTGTTTTTAGCAGTAATTTAATGCTGGGCGTGTCATCGTGATTGACAGCTGTGATTGACATACATGGTGTGTATATATTTTGGGTCCTGGTGATTGCTAATTAAAAATAAAAACCTTTCTAAAAATGTACGTGTTGTTTATATGTTATTGTTCATATT
TCATTGCTCTAGCCGCAGAACTCCTCGTCAGCGATTGGCTGAATTTTATTCCGTTTCATTGGTCGATCAGAGGAATCCTCCTGAGCGATTGGCTGGATTTCATGTCAATCAGTGTCAACCCGCTTCAGGTTTCCAATTGGCTGTCGAAGACACGCAAGGTAGACCTTTAATTCCACCTGAGTAAACTATCAGCAACTACG
CCTCAGATACTGTTGGCTGGTTCCTGTTGGTTGTGCACCTTTTTTTACCGACGCCATAATAACGACACAGATCACTGCCTATTCACAAGAAAAAAGTGATTGACAGGTGGTAATTATGTGTGTAAATTGCCTTTATTCATTTACTGTATGATTTATTTATGGGTAAAACAAAGACCATACAGGTCAGGTAGTTTAAACGG
TTGGGTCAACCCAATGTCAATAAAGAGAAGAACCAACGGGCTGCAGATTATGTCACATGGCGTTCTTTCCGGAAAAGAAACATCTTACTTGACAGCTGACAGGACCGTCAATCACTTAGGGAGAAAAACAGGACAGTCTGCTAAGTGTTGTATGGGCCAATCAGATCATAAGAAGATGATCAGCCCGGCCCAAAAACTAT
TCACAAAAGATATACTAAGTGTTTTTGGTTGTAGTTTGGACAAAGTTGTCGGTGATTCTTCCTATTGTAAAGCCATGCAATGTGAAAGCCCTGTCGGCAATTCATCTTGCAGTGTTAACAAAGCAGCGACAAAACGCTAGCCCTGATAGTCGTACAGTGTGAAAACATCTGTGATACTACTTTGAAAATCATGCAGTCTG
TCGATGAACCGCGCTGTTATCATCCAAACTAGTCGCTGGTGTGCCGCAGTGTCTTCACACAACACTGGTAAACAAACTTGGTCTCCGATCTTGATTGACGCCCCATCGAGCCAATAGCTGAAGGAGCAGCGCCCTCATCCAATGCGCTTTTAAAACTCGATATGGTTCCGCCCTCTCAACAATTCATGAATGAACCCAGC
AGTGTTATCTTCATTCTCCTCTTCAGCGCTTTACAATTTTTCGCGGTAGTAGCTCTCTCTGTCATCCCAAGCCAGAAGCGCTGACTGAGTGATTGACAGCTGATATTAACCAATCATTCACGTTCAGTGCTAGAGCAGTGGGCCAATAAGACAAGCGTGAAGGCGGGGCACGCATTACGGACTTGGATTTGTTTACTGCA
ATGTTAAAACACATATAAATGATCTTGAAAAAAGGCAAAAGAACTGTGTGCCTGTGCACATTCGAATAATGTCGGGCTATAAACGGGTTCGGGCTTTATAGAGCTGTCAATCAAAATGTACCTGTCGGACTCGGGCCGAATTCTGTCAGGCTCGGGCCCTATCGGGCCTGATTTTGATGGCCCAATTACAGCTCTAGTAC
ATTATTTGCTTTATTTGGTCATCGTGCATGCAACCTGCCAAAACTGAAACAGAATTGCAAATCCTTTTGCATTTAAATTTCCGATGTCTACACTGAAACCTGTCAATCAAACGACAAGGGTGGGACTAATTTATTGGGCGTGTTTGTATTCGGAAGTGACGTCATTCACAGTCGACGTAGTTAAAAGGTGAGTTCCACAT
CCAAATATTTTTCCCATTTTGAGGCTCACCGCAATGTGACGTGGGAGTGCAGTTTCCCCACCTACCAAATTGATTGACAGCCGGTTATTAACATGTTTCTGTAGTAACGCGTATAATCGCATCAACAAGACAGGACGTGCACAAAGCAACTGGGATTTAAAGATCTGTTCAGCTCTCTGTGACCATCAATCATCAACTGT
CTGCTGCTACTCTGTATGGCCATAAGATTAACCTGTCTTTATAGGAAGTAGTTCAACAGGGAATCTGTTTTAGGCCTGTGAAGTTTGATTGGCAGCGGGGTAGAAGTGTGATTTAAACTGACCTGGAGTCAGTGTGCAGAGGTAGAACAAGGTTAATTAGCCTAACGCACAGGTCACGTTCAGGCTAATGGAGAATCTTA
TATGCGATGGATAACATGCTGTTGATTTTGTAATTTCGGTATGACATTACTCAGGCCACAGGCTGTCAGCAGCTCTATCCCCTGAGCCGACTGATTGACAGGCACACTGAATTCATACCCGCATTGCTCAGTTTCAATTACTCAATAAACATGTGGCCCTCAGTTTAAGTTGTCAGGCCCTCACTGGAGTGCCTCTGATA
AGGGGTAATGGAAGGGCTAATGAGTAGAATTGGGATTGGGTCTAAATAGTTCAGGTAATCAATGAGGATGAGTTTCAGCTCTGAGTGTAGGTGTCCAAATGACTGACAGCTGAGTGGCAGGAGTGATTGGTGCAATGATTTCTGGGATATGTAGTTCGACAGGAAATGACTACAATTACAACAAGAGCCTTTTCTGAAGT
ACATAAATCAAAACAAAAATATGATGTTTATGCCGAGTTCAGCGGCTAATCAGCCGGAATCAGCTTAGGTTACAAGACAGCGAGCAGCAAGACCAAGCTGTCACTCAAGTGGCCACGCCCTTAACTATGCACACTTTATATCACTTAATAGAAATGAAACGGATAAGTTATAAAAAAAAATTCACACCCTCACAGTTGAC
AGAGAGCTGAACAGATATTTTAGTCGTAGTTGCTTTGCGTTTTTTCCTGTCTTGTTGATATGATTATGGGTTTTAACATGAAGGCATGTCAATACGCGGCTGTCAATCAAAACGGTGTGCAGTAAAAACCACACTCCTACATCTTGTTGCGGTGGGCCACAAAAAGGTAAGGATTTGGATCCTATTTTAACGTAAGGAAA
CTGGACAACAGCGCCAGTGCACTCACCACACACTAGCTATTTGTGGAGTGGAAAGACATTGAGAGAGCCAATTCGGTGAATGGGATGATTGGCAGGCCATGATGGGTAAGGGCTGATGGAGGGAATCTGGCCAGGACACCGGGGTTACATCCCTACTGTTTACGAGAAGTGCCATGTGGTTTTTAATGACCACAGAGAGT
AGCGCTGAGGCAAAAATCAATGATTAATCTGAGTGACCAAATGTTTTCTAATAGAGAAACCAGACGGGTGAAAGGGGGCGTGACCTTCCCCAGCCAACCTGTCAATCACTGTCTACAATCTCCATGACAACAGAGCAATAGGGACTGGAATGTTGCCATGCGGTATATAAAACAGGTCTGTGCTTATCAAACTGGAGCGA
AACTTATTATATCATGGTAAAATAACACAGAAATCGAATAATAACACTTTAGTCTCCTGCCGAAACTCAGACAGTCTGCTTTGAGAAACTGTCAATCACAGCTGTCAATCACGATGACACGCCCAGCATTAAATTACTGCTAAAACAAACTGTTTTACAAAAATGAAGATCTGCACCCATTTCAACATGATAACCAATGC
AGGCACTGATTATTGTGCTGAAATAGGTGCAGACCTTCATTTTTGTTAACAGTTTGTTTTTAGCAGTAATTTAATGCTGGACATGTCATCGTGATTGACAGCTGTCAGCTTCTCAAAGCAGACCGTCTCAGCTTCGGCAGGAGACTGAAGTGTTATTATTCGATTTCTGTGTTATTTTACCATGCCAAAATGAGTTCAGC
AGCACTGGTTATCATGTTGATATAGTTGCAGATCTTCATTTTTGTAAACAGTATGTTTTTAGCAGTAATTTAATGCTGGGCGTGTCATCGTGATTGACAGCTGTGATTGACAGTTTCTCAAAGCAGACTATCTGAGCTTCAGCAGGAGACTGAAGTGTTATTATTTGATTTCTGTGTTATTTTACCATGATATAATGAGT
CTTTGCAACCGAGTCAAGAGAGAAGGCAGGACCATCTCCAGTTTTTTAGAGCTCATTGGACAGTGACACTTCTCCTTACAGCTATTGGCTTAAAGAAGTGTCAGTCAATCTGTGCACAAGGTGCAAAAGCCTGGCAGCCATTTTGTTGATCAAAATCGACATAGTTTATGACTGGAGCTGCTGCTCTACTGAACACATTC
TCAGATATCCCCTTTTTCTGTTTTATCCCCCTTTTGTCCTGGGCCTAACTCCAGGCCGTTTTACACCCCTATATTGACTGTCAAGTTAATCTGGCCAGCCTCACTATAGCTGTCAATCATGACTAGCAGATAACTTTTCATTCACCTTTTCTCCCATATCTCTATAATCAATTATAACATCACCCTCATTCTTTTCTTGC
AATAAATTAATTGTAGCCTACCATTTTTACTACCTGACCCACATGGTCTTTGCATTACTCATACCCAAACCATAAACAAATAAAGTTACAAACAAATGACCACCTGTCAATCATGTTTTTTTTCCGCAAGACTCTGGCATGAATAGGCACAGCAGGCCCGTAGCCAGCCTGGTGAAAGGGGTAGTTATATTTTTTTCAAA
GTTTTTAAGTTTTTTCTGTCTCTGCAACTCAGAAAGCCTTTGTCCCGCCCTTACGTTTCACGCAAAACTTGACAAGGTCGACTGTGATTGGCCACTTTTCATGTCAGTCAAATCACGCTTCAGAATCAATTCTTAAACTTCGGAAACTGATTTTCAACAGTTTATGACACAATGCACTAAAATAAACATTCTAAGCACAG
CATAAAACAACACAGAAATACGATAAATATGCCGAGATCAGTGGCTAATCTGCAGCATTCAGCTGAGGTGACGTGACGGCGACCAACAAGACCTAGCTGTCACTCAAGTGGCCACTCCCTTAATTATGCAAACTTGATATAACTTAATACAAAGGAAACGGATGAGTTATAAAAAAAATTCACCCCCCTCACAGTTGTCA
ATCTGTCTGTTATTTTCATTTTCTCATCTTTAGCGCTTCACATTTTCGCAGTTGTAGCTCCTATCATCTGAAGGCAGAAGGCATTGACTGAGTGATTGACAGCTGATATTAACCAATGATTTGCATTCAGTTGTAGAGCAGTGAGCCAATAAGAAGAGCACAAAGGCGGGGCAAGCATTGCAGGCTTTTTTACTTTAAGA
ACAAGCTTCTATTTATAGAAATGTATTCATTTTTTTTTTTTTTTTTTGTAAGCAGGCCTGATAAAAGCAGTGCAGAAACACTTTGATTGACATTCCCCCATTGTACGTGTCATGAGAGAGGGAAAGCCCCACCCACTTGTGATGATCTCTCCCTCATTAGCATAGGGCATTATTCTTGTTTTTAAATCTGCCACTATGCT
TGTCATGTCAACTTGCTGCAGTAAACAAAGCCAAGTCCGTAATGCTTGCCCCGCCTTCGCGCTCCTCTTATTGGTCCACTGCTCTAGCACTGAAATATCAGCTGTCAATCACTCAGTCAATGCCTTCTGGCTTGGGATGACAGAGAGAGCTACTACCACGAACAAATGTAAAGCGCTGAAGATGAGATTGAAGATTACAC
TATAATGACTCATTCATGAAAAAAGAGAAAAGAGCTGTGTGCATGTGCACATTTGGATAATGTCGGGCTATAAACGGGTTCGGCTTAAACGGGCTTTTAAAAAGCTGTCAATCAAAATGTACTTGTCGGGTTCAGGATCTATCGGGCCTAACTTTTATAGCCTGATAACAGCTCTAGTTCAGACGCCCCCTCACAGTCAG
GCATGATTTTCAAAATATTCGTGTTACGGATGTTTTTCACACTGCATGACTATCTGGTTTTGGCACTGCTTTGTTTACACTGCAAGATGGATTGGCGACAGGGAGTTTCACACTGCATGACTATACAAAAGGACAATTACAGACAACTTTGTCCAAACTATGTCTCACAGCCAAAAACACGTGGTATATCTTTTGTTATT
AAAAGGCAAGGGAGAGAAATCAAGGCACTACTAGCGAGTGGTCTGGCCCGCACTTTTATGACGGGTGGTCTTGACGTAACCAGGGAGGAATGACTGACAGCTGAATGGACCAATGAAAGGAACCTGAGAATAATGAAAACAGATATGGGTGAACGGAGAGAGAGAGAGAGAGAGAGAGAGAGGAAAAAACAGAGCAACAG
TGTGCCTGTGTTTGTTTGTTTTCTCTCTTGCTCCTTCTCTACCTATCATTTTCTTTAGGTCCGCCCAGCTCATCTACCTATTGGCCAAGCTAGATGCCAGTCAACAATACCATTTGCGATGACATCATCATTGTCCAATCACAAGCAGACTTCCCCACTTTAAAAGGAAGCCGAAAGTTAGTGCAGTCGAAAGCTAGCTT
CAGAACAGAGCTTTTATTCCTGGTTGCTTTGCATATGTCTGTCTGGTCTTGTTGACATATACACGCGACTACCGGAACATGTTAATGCGCGCAGCTGTCAATCAATTTGGTGGGCGGGGGAATCATACACCTACGTAATGGTGCGATCGATTTGAAAACAGCTCCAATTGGCTGACCCTTTTTTTGTAGTTAAATTTAAA
AAAATAACACAGAAATCGAATAATAACAACATTTCAGTCTACTTCAGTCTCCTGCCGAAGCTCAGACGCCGCGCTTTGAGAAACTGTCAATCACAGCTGTCAATCACGATGACACACCCAGCATTAAAATTACTGCTAAAAACAAACTGTTTACAAAAATGAAGATCTGCACCTATTTCAGCACAATAACCAGTGCCTTA
TAGCGAACAGAACAGACCTTTTACTCCCGGTTGCTTTGCGTATGTCTGCCTGGTCTTGTTGACACATACACGTGACTACCGGAACATGTTAATGCGCGCAGCTGTCAATCAATTCGGTGGGCGGGGGGATCGCACACCTACGTAATGGTGCGATCGATTTGAAAACAGCTCCAATTGGCAGACCATTTTTTTGTAGTTAA
AAATGTCTGTAATTTTCATTCTTTCATCTTCAGCGCTTCACATTTTCGCTGTTGTAGCTCTTATCATCTGAAGGCAGAAGGCATTGACTGAGTGATTGACAGCTAATATTAACCAATCATTTGCATTCAGTTGTAGAGCAGTGAGCCAATAAGTAGAGCACAAAGGCGGGGCAAGCATTGCAGACTTTTTTACTTCAAGT
TGCTGAAATAGGTGCAGATCTTCATTTTTGTAAACAGTTTGTTTTTAGCAGTAATTTAATGCTGGGCGTGTCATCGTGATTGACAGATGTGATTGACAGCTTCTCAAAGCAGACCGTCTGAGCTTCGGCAGTAGACTGAAGTGTTATTTTTCGATTTCTGTGTTTTTTTTTACCATGACAAAATGAGTTCAGCAGTAAAC
CCCCCGCCTCTCTACGATGTTCTGATGCTGAGATATAGCTGGTGCCATATCGTTGCTAGGTTAGTCTGTTTTGTTGCTATGGAGTTGATTGACAGCTTAGACTGATGATGTATCAAAGCTTCTTGCCAGTATGAACAGTTAAAAACAACCCCTATGTCTCTATCACACTGCAGCATGACAATATCAGTCTGAACCTCTTT
GTAAACCTGTCTGTTATTTTCATTCTCTCATTTTCAGCTCTTCACATTTTCGCAGTTGTAGCTCCTATCATCTGAAGGTAGAAGGCATTGACTGAGTGATTGACAGCTGATATTAACCAATCATTTGCATTCAGTTGTAGAGCAGTGAGCCAATAAGTAGAGCACAAAGGCGGGGCAAGCATTGCAGGCTTTTTTTACTT
ACTCATTTTGGCATGGTAAAATAACACAGAAATCGAATAATAACACTTCAGTCTCCTGCCGAAGCTTAGACGGTCTGCTTTGAGAAGCTGTCAATCACAGCTGTCAATCACGATGACACGCCCAGCATTAAATTACTGCTAAAAACAAACTGTTTACAAAAATGAAGATCTGCACCTATTTCAGCACAATAACCAGTGCC
CATTTTGTCATGGTAAAATAACACAGAAATCGAGTAATAACACTTCAGTCTCCTGCCGAAGCTCAGAAGGTCTGCTTTGAGAATCTGTCAATCACAACTGTCAATCACGATGACACGCCCAGCATTAAATTACAGCTAAAAACAAACTGTTTACAAAAATGAAGATCTGCACCTATTTCAGCACAATAATCAGTGCCTTA
GGTAAATCTGTATGTTATTTTTATTCTCTCATCTTCAGCGCTTCACATTTTCGCAGTTGTATCATCTGAAAGCAGAAGGCATTGACTGAGTGATTGACAGCTGATATTAACCAATCATTTGCATTCAGTTGTAGAGCAGTGAGCCAATAAGTAGAGCACAAAGGCGGTGCAAGCATTGCAGGCTTTTTTACATCAAGTTC
GTGCCTGTGTTTGTTTGTATTTTTTTTCTCTCTCCCTCCTTCTCTACCTATCATTTTCTTTAGGTCCGCCCAGCTCATCTGCCTATTGGCCAAGCTAGATGCCAGTCATCATTACCATTTGCGATGACATCATCATTGTCCAATCACAAGCAGACTTCCCCACTTTTAAAGGAAGCCGGTGCAGTCGAAAGCTAGCTTGC
AAACGCAGGATATGTTAATGCGCGCAGCTGTCAATCAATTCGGTGGGCGGGGGGAATCGCACACCTACGTAATGGTGCGATCGATTTGAAAACAGCTCCAATTGGCCGACCCTTTTTTTTGTAGTTAAATTGAAAAAAAAGGACTGGGTGTGTTCATATCACCCCAGTATGATGGTCTATACACTATACCAACACACAGAT
GTAAAGCCGCATAAACAACACAAAAATACATCGAGTTCAGCGGCTAATCAGCCGGAATCAGCTGAGGTGAGGAAACAGCGACCAGCGAGACCTAGCTGTCACTCAAGTGGCCACGCCCTTAATTATGCAGACTTAATATCACCTAATACAAAGGAAACGGATGAGTCATAAAAAACATCACCCCCTCACAGTTATCATGA
TCAATAGAGTAGCGTCTCCAATCATAACACTAGTTCTCTGGCAAACAAAATGGCCGCCAGCCTTTTTCTGCAACTTTGATTGACACTCCTTCGAGCCAATAGCTGAAAGGAAAAGCGTCACCATCCAATGAACTCTCAAAAAATTTGAGATGGTTCCACCCTCTCTCATGACAAGCTCATGAATGATTATCATTACATTT
AAGGGACTAGCGAGTGGTCTGACGTGCGCTTTTATGACGGGTGGTCTTTGCTTATTGGATGTGACGTAAGTGTGACGTAACCGGGGAGGAATGACTGACAGCTGAATGGACCAATGAATGGAACCTGAGAGTACATGAGAGCAAATATGTGAGAACAGAGCAAGAGAGAGAAAGAGAGAGAAGGAAAAAAACAGAGAAAC
ACTTTGTCTCAAAAGGTCTGCTATATGAACCCTAATGTAAGTTTGCTGAGAGAAAGAGAGAAAAGAGAGAGAGTAATATCCGGTACCATGTGTCAAACAGTTTGATTGATGACTGCCACGCCCCTTTTAGGGCGGGCTTCCGGTGTAAACCCCGCCCCTTTCCGTTAATTAGATTCTTATCAGTTGAATTAAATTAATAA
AGCGAACAGAACAGACCTTTTATTCCCGGTTGCTCTGCGTATGTCTGCCTGGTCTTGTTGACATATACACGCGACTACCGGAACATGTTAATGCGCGCAGCTGTCAATCAATTTGGTGGGCGGGGGGAATCGCACACCTACGTAATGGTGCGATCGATTTGAAAACAGCTCTAATTGGCAGACCCTTTTTTTGTAGTTAA
GTGAGCTTCAAAATCATATTGAGATGCTGATTGGTTGCCTCAGTCAAGTAAGCCAACCCCCAAGTCTGTATGACACTGCTATGTACTGTGATTGACATGTGAGTCAAGAAATGAATGGGAGTCAATGGGCCATGTAAAGTCAATGGGGACCCCTTTGGGACGTCCTAGCACCCCAGGGGTACAACTTATACCCCTTTTTG
AAGCCAACCCCCACCTCTCTACAATGTTCTGATGCTGAGATATAGCTGGTGCCATATCGTTGCTAGGTTAGTCTGTTTTGTTGCTATGGAGTTGATTGACAGCTTAAACTGATGATGTATCAAAGTTTCTTGTCAGTATGAACAGTTAAAAACAACCCCCATGTCTCTATCACACTGCAGCATGACAATATCAGTCTGAA
GAGGAGGAGGATAAGGGGAGCTGCTGGAGGCGGGAATAACAGTCAGCTGACACAGTGCATTTTATACTGCTGCTTATACAGTCATGTGATGATGATTGACACACCTGAATGATTAAGCTCCTCCCACACCTACACTGTGGACTTCATTCAGTGATTTGATGATTAGTTTCAGCTCTAATCTGCTCTAATAGTGCTGCATT
TGAACTCGTTATATCATTGTAAAATAACACATAAATGGAATAATAACACTTCAGTCTCCTTCGGAAGCTCGAACAGTCTGCTTTGAGAAACTGTCAATCACAGCTGTCAATCACGATGAAATGCCCAGCATTAAATTACTGCTAAAAACAAACTCTTTACAAAATTAAAGATCTGCACCTATATCAGCACGATAATTATT
CAGCACTATTAGAGCAGATTAGAGCTGAAACTAATCATCAAATCACTGAATGAAGTCCACAGTGTAGGTGTGGGAGGAGCTTAATCATTCAGGCGTGTCAATCATCATCACATGACTATATAAGCAGCAGTATAAACTGCACTGTGTCAGCTGACTGTTATTCCCGCCTCCAGCAGCTCCCCTTATCCTCCTCCTCATCA
AGTTGTTTTCTCTGTCTCTGCAACACAGAAAGCCTTTGTCCCGCCCTTACGTTTCACGCGACTAGAAAAGGTCGACTGTGATTGGCTACTTTTCATGTCAGTCACCCTTCAGAATCAATGCTTAAACTTCGGAAACTGATTTTCAGCAGCTTATGTCACAAAGCACTTAAATAAACACTCTAAGCACAGCGTTGTGATCG
TGAAGCAAGACCCGAGCAAAAGCTACAATCACAAAGACCTAGCCAAGATCACAGGTACTTTGAGTCACGTCCTCATCGCCACCCTTAAGTTGAGTGACAGGCATTCTGCCCAGCTCCAGCACAAGCTGACACATGTGCAGTCCCGCATCAACCAGCTAGAACTGGAGGCTCAGGAACGACCGGAACAGCCAGATGAGACT
TTTTCTGTCTCTGCAACACAGAAAGTATTTGTCCCGCCCTTACGTTTCACGCAACTAGACAAGGTCGACTGTGATTGGCCACTTTTCATGTCAGTCAAATCACGCTTTAGAATCAATTCTTAAACTTCGGGAAATGATTTATAACAGCTTATGACACATTGCACTAAAATAAACATTCTAAGCACAGCGTTGTGATCGTA
TCACAATGCTGTGCTTAGAGTGTTTATTTTAGTGCTTTGTGACATAAGCTGCTGAAAATCAGTTTCCGAAGTTTAAGAATTGATTCTGAAGGGTGATTTGACTGACATGAAAAGTAGCCAATCACAGTCGACGTTTTCTAGTCGCGTGAAACGTAAGGGCGGGACAAAGGCTTTCTGTGTTGCAGAGACAGAGAAAACAA
AGCCTCTTTTGCTCCAGTAGAGCTGCGCGCGCCTGCAAGTACACCCGTCTGCAGCCCGCAGATCGGGGCGGGGCTGAATACGGGGCGGAGTGCAGCCACGCCCATAAATGGGCGGGACTTAACATGTCACTCCGCCTACAAGTCTTTCATTGGTTCACGGAAACAGACGTTGATGTAATGTATGCTTTCGATTCCGGTTT
TATTTCAACGTTGAAGGTCGGTCGTGTGCCGGCTGGGTAATCATCAAATCACTGAATGAATTCCACAGTGTAGGTGTGGGAGGAGCTTAATCATGCAGGCATGTCAATCATCATCACATGACTATATAAGCAGCAGTATAAACTGCACTGTGTCAGCTGACTGTTATTCCCGCCTCCAGCAGCTCATCCTCATCACTCAG
TTTTTTGCGCCACTGACTGTGAGGGGGGTGATGTTTCTTATGACTCATCCGTTTTCCTCTATTTATTTATTTTCCTTTATATTAAGTCTGCATAATTATGGGCGTGGCCACTTGAGTGACAGCTAGGTCTCCCTGGTCGCTGTCTCCTCACCTCAGCTGATTCTGGCTGATTAGCCGCTGAACTCGATGTATTTTTGTGT
GAAGGATAAGGGGAGCTGCTGGAGGCGGGAATAACAGTCAGCTGACACAGTGCAGTTTATACTGCTGCTTATATAGTCATGTGATGATGATTGACACGCCTGCATAATTAAGCTCCTCCCACACCTACACTGTGGGCTTCATTCAGTGATTTGATGATTAGTTTCAGCTCTAATCTGCTCTAATAGTGCTGCATTTCTGT
TGTTTGTTTGTATTTTTTTTTTCTCTCTCCCTCCTTCTCAACCTATCATTTTCTTTAGGTCCGCCCAGCTCATCTGCCTATTGGCTAAGCAAGATGCCAGTCATCATTACCATTTGCAATGACATCATCATTGACCAATCACAAACAGACTTCCCCACTTTAAAAGGAAGCCGGTGCCGTTGAAAGCTAGCTTGCTTTTT
TTTCAAAATATTCGTGTTACGGATGTTTTTCACACTGCATGACTATCTGGGTTAGTGTTTTGTTACTGCTTTGTTTACACTGCAAGATGGATTGGCGACAGGGAGTTTTACACTGCATGACTTTACAAAAGGACAATCACAGACAACTTTGTCCAAACTATGTCTCACAGCCAAAAATACATATATCTTTTGTTATTAAC
TTTCAGGGTTAAACTACTCTGAGTTTTCAATTAACCTCCTTTCTGAAATGGGGCCCTGGTCACTGCTATGACATGATTGATAGTTGTCGCTGTTTGTCATTGTACTCTGGTTATCCAGAGAGCTGATGCTGAGTATTCTTAGGGCTTTTCACACTTCAAATTGTTAACCTTGGGTCATTCTAACAATGGATAAACAGAAT
TGTGAGGGGGTGATGTTTCTTATGACTCATCTGTTTTTCTATATTTATTTATTTTCCTTTATATTAAGTCTGCATAATTATGGGCGTGGCCACTTGAGTGACAGCTAGGTCTCGCTGGTCTCTGTCTCCTCACCTCAGCTGATTCCGGCTGATTAGCCGCTGAACTTGATGTATTTTTGTGTTGTTTATGCGGCTTTACA
TCATGACAACTGTGAGGGGGGTGAATTTTTTTATAACTCATCCGTTTCCTTTATATTAAGTTATATTAAATTTGCATAATTAAGGGAGTGGCCACTTGAGTGACAGCTAGGTCTCGTTGGTCGCCGTCACGTCACTTCAGCTGAATCCTGCAGATTAGCCACTGAACTCGGCATATTTATCATATTTCTGTGATGTTTTA
TGAAAAACAAGGCGGGCTGGTCGAATTTAAAGTCCGTGGAACGAAATCCAATTGGTCCACGAGGAAACGCCCTAATGAGGAGTGACAGGCTCGGGATCCAATCAGCAGGTACCTAGTAGAGAAAAAGTAGCGGAACAAAAGGTGATAGGGCGAGACAAAGAGCGAATGACAGTCGAGGAGATGCGAAGAGAGCGAAGGGA
CATGTCAACTTGCTGCAGTAAACAAAGCCAAGTCCGTAATCCTTGCCCCGCCTTCGCGCTCTTCTTATTGGCCCACTGCTCTAGCACTGAAATATCAGCTGTCAATCACTCAGTTAATGCCTTCTGGCTTGGGATGACAGGGAGAGCTACTACCATGAAAAACTGTAAAGCGCTGAGGATGACAATGAAGATAACACTGA
ATGAGGAGGAGGATAAGGGGAGCTGCTGGAGGCGGGAATAACAGTCAGCTGACACAGTGCAGTTTATACTGCTGCTTATATAGTCATGTGATGATGATTGACACGCCTGAATGATTAAGCTCCTCTCACACCTACACTGTGGACTTCATTCCGCGATTTGATGATTAGTTTAAGCTCTAATCTGCTCTAATAATGCTGCA
TTTAGATTTAATAATTTATATGCGTCGTCGACGCGTCGTCTGTATCACGTGATTAATTCAAACCAATGACAGGCAGCTGGAGCTCCGCACGGAAGACCTGTCACTCACACGGCAACTCCAGCTTTATGACATCGTCGGCCAGCTGCGCTAATTAAGGTAGGTTTCTCAGTTGTCTTTTGATTTCGGTGTTTTTTTAGGAC
TGTGAGCTTCAAAATCATATTGAGATGCTGATTGGTTGCCTCAGTCAAGTAAGCCAACCCCCAAGTCTGTATGACACTGCTATGTACTGTGATTGACATGTGAGTCAAGAAATGAATGGGAGTCAATGGGCCATGTAAAGTCAATGGGGACCCCTTTGGGACGTCCTAGCACCCCAGGGGTACAACTTATGCCCCCTTTT
GACATGTCAACGTGCTGCAGTAAACAGCCAGCAATGCTTGCCCCGCCTTTTTATTGGCCCACTGCGTTAGAACAGAACGCGATTGGTTGATATCAGCTGTCAATCACTTAGTTCCAATGACAGGGAGCTACAGCCGCAAAAATGTAAATAGCTGGATACGAGAGAATGAAAATAACACTGAAAGATTTAGTTTTAGAATT
GTAAACAAAGCCAAGTCTGTAATGCTTGCCCCGCCTTTGCGCTCTACCTATTGGCCCACTGCTCTAGAACTGAATGGAAATGGATTGGTTAATATCAGCTGTCAATCACAATCACTCAACGCCTTCTGACTTAAGATGACAGGGAGAGCTACTACCCCGAAAAATTGTAAAGCGCTGTCCATGTAACCATGGCATCTAAA
CGATTAAGGCACTGGTTATTGTGCTGAAATAGGTGCTGATCTTCATTTTTGTAAACAGTTTGTTTTTAGCAGTAATTTGATGCTGAGCGTGTCTTCGTGATTGACAGCTGTGATTGACAGTTTCTCAAAGCGCGGCGTCTGAGCTTCGGCAGGAGACTGAAGTTTTATTATTCGATTTCTGTGTTATTTTACCATGACAA
CATCTTAAAATAGAGCAAGGGCGTTCCTTTAGTGATTTCGCTTTGACTTTCGCTAAAAATGGCAGATGTGAAACGACAAACTGAGGATTAGGTGACGCTAGCCTGTCAATCAATATTGGTGGGCGGGGGGACCGCACTCCTACGTCAAGTTGCGGTCGCTCTGAAAATCGCTCCAATTGGTCCACCGTTTTTATGTTGTT
GTGTTATCTTCATTCTCATCCTCAGCACTTTACAGTTTTTCGCGGTAGTAGCTCTCCCTGTCATCCCAAGCCAGAAGGCATTGACTGAGTGATTGACAGCTGATATTTCAGTGCTAGAGCAGTGGGCCAATAAGAAGAGCGCGAAGGCGGGGCAAGGATTACAGACTTGGCTTTGTTTACTGCAGCAAGCTGACATGACA
AGGCACTGGTTATTGTGCTGAAATAGGTGCAGATCTTCATTTTTGTAAAAAGTTTGTTTTTAGCAGTAATTTAATGCTGGGCGTGTCATCTTGATTGACAGCTGTGATTGACAGTTTCTCAAAGCTTCGGCAGGAGACTGAAGTGTTATTATTCGATTTCTGTGTTATTTTACCATGACAAAATGAGTTCAGCAGTAAAC
TAACCACCAAAAAATTGTCGGCCAAATGGAGCTGTTTTCAAATCGATCGCACCATTACGTAGGTGTGCGATTCCCCCCGCCCACCGAATTGATTGACAGCTGCGCGCATTAACATGTTCCGGTAGTCACGTGTACATTTCAACAAGACCAGACAGACATACGCAAAGCAACCGGGAATAAAAGGTCTGTTCTGTTCGCCA
AACGCAGCACCAAGAACAGATTAAAACAGTTGTTATGTGAACTTGATGTAAAAAAGCCTGCAATGCTTGCACCGCCTGCAATGCTTGCAAATGATTGGTTAATATCAGCTGTCAATCACTCAGTCAATGCCTTCTGCCTTCAGATGATACAACTGCGAAAATGTGAAGCGCTGAAGATGAGAGAATGAAAATAACATACA
AGGAGGATAAGGGGAGCTGCTGGAGGCGGGAATAACAGTCAGCTGACACAGTGCAGTTTATACTGCTGCTTATATAGTCATGTGATGATGATTGACACGCCTGCATGATTAAGCTCCTCCCACACCTACACTGTCAGCTTCATTCATTGATTCTGATGATGAGTTGATTCAGCCCTGATCTGCTCTAATAGTGCTGAGTT
CTTTGCTTTGAGGAGTTAAATCATCGGTTAGAAAATGCTATCACTAGTTAAACCATTACTTGGCATAAAATAAAAGCCACACCTCTTTTGCCTGTGACGACGTGCTGTCAATCATACTGTTATTCAACATCCAACTTTATCTTCGGCGGATCAAGGTAACACAGACTATTGTTATTTAAATAGTTCTTTTACTGTTATAG
ATTTTATCAATTTAAAAGGTCAAAACAATTGTTTTACTTACCGAAATCAAATTACCTCAGGTCAACACGGTGGGCGGAGTCAATGGATTTGATTGACAGCCTGAACGAGATTTACTAACAAGTTTTTTTTTTTCAATGTTTTTGCCTAATCTATATTTGTTAAACAGACCGCCGTAAAAGGGGATCCGCAGCATTGATTT
CATTGGTGGATCCATAGACGCGTCACTCTTCATAGACACACAGCTGGGCTCTGCTTCTGCTCTCTTCTGATGAACTGAGCTAAAACAGAGAAGATTAAAGTTGAGAAACTGTCTGAATGTGGAAAATATCAGCAAACACAGATCAAGGCTCATTTCTAGTAGAGAAAGCCCAACAGAAATGCAGCACTATTAGAGCAGAT
AGTAAAACTGTGAATGAAATGTTAGTAATGGCTTATTTTAATCCATGAATATTTGTTGAAATCTTAACTTAACTAAATTCACAAGCGTGTCTGGCCAAATCATTCATAAGGTCTTTGCAACAGAGTCAAGAGAGAGGGCGGGACCATCTCCAGTTTTTTAGAGCTCATTGGATGGTGACGGTTATAGCTATTGGCTTAAA
AGAAATGCAGCACTATTAGAGCAGATTAGAGCTGAAACTAATCATCAAATCACTGAATGAAGTCCACAGTGTAGGTGTGGGAGGAGCTTAATCATGCAGGCGTGTCAATCATCATCACATGACTATATAAGCAGCAGTATAAACTGCACTGTGTCAGCTGACTGTTATTCCCGCCTCCAGCAGCTCCCCTCCTCCTCCTC
TTGTTTGTATTTTTTTTCTCTCTCCCTCCTTCTCTACCTATCATTTTCTTTAGGTCCGCCCAGCTCATCTACCTATTGGCCAAGCTAGATGCCAGTCAACATTACCATTTGCGATGACATCATCATTGTCCAATCACAAGCAGACTTCCCCACTTTAAAAGGAAGCCGGTGCAGTCGAAAGCTAGCTTGCTTTTGGTACC
CTTACTCAACATCTATTTGTTTCTAAATCTTAGTCTTTCATTAAACACTTCATTACTGTCTGACTGTCCTCTTTGCTTGCTGGCCACTCCTCTAGCCATTCACTATAGCTGTCAATCATGACTAGCAGATATATTTTTATTCACCTGTTCTCCCTTATCTAGATAATCAATTATAACCTCACCCTCATTCTTCTCTTGCA
GAAGTAAAAAAGCCTGCAATGCTTGCCCCGCCTTTGTGCTCTATTTATTGGCTCACTGCTCTACAACTGAATGCAAATGATTGGTTAATATCAGCTGTCAGTCACTCAGTCAATGCCTTCTGCCTTCAGATGACAGGAGCTACAGCTGCGAAAATGTGAGGCACTGAAGATGAGAGAATGAAAATAACAGACAGGTTTAC
GGAGGCGGGAATAACAGTCAGCTGACACAGTGCAGTTTATACTGCTGCTTATATAGTCATGTGATGATGATTGACACGCCTGCATGATTAAGCTCCTCCCACACCTACACTGTGGACTTCATTCAGTGATTTGATGATTAGTTTCAGCTCTAATCTGCTCTAATAGTGCTGCATTGCTGCTGGACTTTCTCTACTAGAAA
CCTTTTTTTTCAATTTAACAACATAAAAACGGTGGACCAATTAGAGTGGTTTTCAGACCGACTGCAACTTTACATAGGAGTGCGGTCCCCCCGCCCACCGAATTGATTGACAGCTGCGTGCATTAACATGTTCCAGTAGTGACTCGTATATGTCAACAAGACCAGGCAGACATACACAAAGCAATCGGTATTAAAAGGTC
CTGTGTTTGTTTGTATTTTTTTTCTCTCTCCCTCCTTCTCTACCTATCATTTTCTTTAGGTCCGCCCAGCTCATCTACCTATTGGCCAAGCTAGATGCCAGTCATCATTACCATTTGTGATGACATCATCATTGTCCAATCACAAGCAGACTTCCCCACTTTAAAAGGAAGCCGGTGCAGTCGAAAGCTAGCTTGCTTTT
AGGCAGGAAATATGTCCGCGGTTTAATTACTCTGCTAGACATCTCTGTAGTGAAAACATCCGAGAAGCATTATTCCAACAAAACATTTGTTTTTAAGTTGTTTTTTCTGTCTCTGCAACACAGACAGCTTTTGTCCCGCCCTTACGTTTCACGCAACTAGACAAGGTCGACTGTGATTGGCCACTTTTCATGTCAGTCAA
TCATGATAACGGAGGGGGTGATGTTTTTATGACTCATCCGTTTCCTTTATATTAGGTTATATTAAGTCTGCATAATTAAAGGCGTGGCCACTTGAGTGACAGCTAGGTCTCGCTGATTGCTGTCTCGTCACCTCAGCTGATTCCGGCTGATTAGCCACTGAACTCAATGTATTTTTGTGTCGTTTATGTGGCTTTACACA
AAGTCCGTAATGCTTGCCCCGCCTTCGCGCTCTTCTTATTGGCCCACCACTGCTCTAGCACTGAACGCGAATGATTGGTTAATGTCAGCTGTCAATCACTCAGCCAGCGCCTTCTTGCTTGGGATGACAGAGAGAGCTACTACCGCGAAAAAACTAAAGCGCTAAAGATGAGAATGAAAATGACACTGGCAGATTTTGTT
ACTTGGCTGAACTCTTCAATCTTCACCTCTTCACCTTCCTCTTTCACAACCGCCATCTTTGTTTTGACGCTCTGTCGGGTTTGAGAGTAAATCATCAGTGCGTGTCAATCAGCTCTTCAGTTCACTAGACAGTGCGCTGGTAAGTCAGTCAGTGTGACTATCAATTGCCTTGAATGACTTGATAAACAAATGTATTGAAA
TATGAATAAATTATGTTAAAACGACTCATTCTTGAGAAAAGGAGCTGTGTGCATGTGCACATTTGAATAACCTCTGGCTGTAAACGGGCTTTTAAAAAGCTGTCAATCAAAATGTAATTGTTGGCCCTTATTGGGCATAACTCTTATGGCCCGATTACAGCTCTACTACTGCTGTGGTGGGGATCGCGATGCCAGCTCAG
GGGGTTAATGTTTTTTAGAGCTGTTCCGTTTCCTTTATATTAGGTTTTATTAAGTCCACATAATTAAGGGCGTGGCCACTTGAGTGACAGCTAGGTCTCGCTGATCACCCTCACATCACTTCAGGTGATTCCGGCTGATTAGCCACTGAACTCAGCATATGTATCAAGGTTTAGGAAGCTTCTGATTGGCTAATTGACAA
CCTAGCGAACAGAACAGACCTTTTATTCCCGGTTGCTTTGCGTATGTCTGTCTGGTCTTGTTGACATATACACACGACTACAGGAACATTTTAATGCGCGCAGCTGTCAATCAATTCGGTGGGCGGGGGGACTGCACTTCTACGTAAAGTTGCAGTCGCTCTGAAAACCAGAGTCTGGTCCACCGTTTTTATGAAAAAAA
ACAACACAGAAATACGATAAATATGCCGAGTTCAGTGACTAATCTGCAGGATTCAGCTGAGGTGACGTGACGGCGACCAACGAGACCTGGCTGTCACTCAAGTGGCCACGCCCTTAATTATGCAAACTTAATATAAAGGAAACGGATGAGTTATAAAAAAAAATGCACCCCCCTCACAGTTGTCATGAAGGGTAATATTA
AAACGGTGGACGAATTGGAGCTGTTTTCAGATCGACCGCAACTCGACGTAGGAGTGCGATTTTTTTTTTTTTTTTTCCCCCCGCCCACCAATATTGATTGACAGCTGCGCCCATTAACATGTCTCCATAGTAATGCATAAAATCATATCGGCAAGACAGGACGAGCGCAAAGCAACCGGAAATAAAAGGTCTGTTCAGTT
CATTAAGATAGTTTTGTCCACGGTGTATGCATTCTGTCACTGTGCGCTGAATGTGACCGGTCTGTGCTCGCGCAGATTCCTGATTGGTTCATATAATAGCTGTCAATCACTCAGCGAGTCAGTTGGCAGAGTTTGAAATTTAAAGGCTGAGGTAAAGTGAAAATGAAGCGAACGCTGACAGATTTCTTTAGCAAACAACC
CTTTCACTTTCACACTTAGTAATTTTAGTGAAAACCTCAGATACTGTTGATTGTGCGACTTTTTTACCGACCATTCTCCCGCAGAAAAAGTGATTGACAGGCGGTAATCTGTGTGCAGCTTATCTTTATTTATTTACGATTTGTTTATGGGTTAAACAAAGACCATGCGGATCATGTAGTTGAAACGCTAGGCTACAAAT
CATCCTGATGTTAAAATAGGACCCAAATCAGTGATTTTGAGGCCCACCGCAACGTGGTGTAGGAGTGCGGTTTCCCCCACCCTCTGAATTGATTGACAGGCACCATGTTTCTATTTTAACATGTACACACATGTCCACAGTTCTTTTATTAGCAAATAAACTGGGATTAAAATATCTGTTCAATTCCCTGTGATTTTTAT
TTTCCTCGTGAGATCAGGCTGGATTAACCTGCTGCTGCTTCTCCAATTAGGTAATTAAATCTGACAGAATTTGGATGATGTGTGGAGATGATTGACAGGGGACGCAACTAAGCAACATATTGTCTGCTAATGAGGCAGCAGCATGTCCCAAAGCTTTCTTACTCTTCTGTTAAGGGTTAAAATGTCCAAATCAGTTGAAA
ATGTCAACTTGCTGCAGTAAACAAAGCCAAGTCCGTAATGCTTGCCCCGCCTTCGCGCTCTTCTTATTGGCCCACCACTGCTCTAGCGCTGAAATGTCAGCTGTCAATCACTCACTCAGTGCCTTCTGGCTGGGGATGACAGCGAGAGCTACTACCGCGAAAAATTGTAAAGCGCTGAAGATGAGAATGAAGATAACACT
AACAAGATATTCATAATTTCGTCTAGTTTGCATGCTTCCTTAGCTAAAAAATCTGCTGTTTCTCTCTCTCTCTCTCTGTACCGGCCCTGTCATTTTCTCAGGTACCGCCTACTTTGGAGCACTATTGGCTGACAGGACTGCCAATCCTAATCAACCATGTGACGATGACTTCTCTCTCTGCCAATCGCGTTCGTTGCAGA
CATATTATAATGTGGAGGTGTAATCGGGCCCTAAAAGTTAGGCCCGACAGGGCTTGAGCCTGACAGAATTCGGCCCGAGCCTCGATGTTTTGATTGACAGCTTTTTAAAAGGCCGAACCCGTTTACAGCCTGACATTATTCAAACGTGCACAAGCACACAGCTCTTTTGCCTATTTTCAAGAATGAGTCGTTTATACGTG
TTATACAAGCGTTCCTCCAGAACAGCGCAAGCGCACAGCTTTTATACTGCGCAGACCCAATCCTTATTGGCGTGCCGATTGAGTGACGATGGTGATTGACAGCTTACTCGACCAATGGTTGCACATCTGAAACAGGACAGGATCCACAGCAAGAGAGAGAAGAGCACAAAACAGAAAACAAACAACAAAACACCACAAAA
CTAAATGTAAATCTGTCAGTGTTGTTTTCATTCTCTCCTATTCAGACCTTTACATTTTCGCTGCTGTAGCTCTCTGTCATTGGAACTGAGTGATTGACAGCTGATATTAACCAATCCATTCGCATTCTGTTCTAGCGCACTGGGCCAATAAGAAGAGCTTGAGGGCGGGGCAAGCATTGTGGGCTTTGTTTACTGCAGCA
TTACTCTTCATCAGAGCTGTGAGGAGGTGCATTTTATTATAACTCGTCCTGTTTTGTTTATATTAAGCTTTTAAATTTAGCATAATAAGGGTGTGGCCACTTGAGTGACAGCTTGGTCTCGCTGTTCGCCGTCACCTCAGCTGATTCCGGCTGATTGGCTGCTGAACTGGGCATATTCATCGTATTTCTGTGTTGTTGTA
AGGTGTACTAGCTGCAGGCTGTGGTCCAGCTGGACACTTCTCCAACTCTTTAATTAAATCACATTGATAAATGAGCATAGATCTGTCAATCAAGTGGCCACGCCCTTAAATATGCAGAACATTAAGTCTTAATATAAAATGAAAGGGTAAGTTATAAAAATAATGATCCCCTTCATAGTTATCATGGAGGATAATATTAG
TTAAATTGTTTTCTCTGTCTCTGCAACACAGAAAGCCTTTGTCCCGCCCTGACGTTTCACGCAAAACTAGAAAAGGTCGACTGTGATTGGCTACTTTTCATGTCAGTCAAATCACGCTTGAGAATCAATTCTTAAACTTCGGAAACTGATTTTCAGCAGCTTATAACACAATGCACTAAAATAAACATTCTAAGCACAGC
TGAATGCACGCATACTTCTGAGTGTGCAACAGAAGAGTGTGTGAGTTTTTGGGACAAACTGCTACATCACAGGCGTGTTCTGTTGCTTAGTTACGAGGCCTGTCAATCATCCGCACTCATCATCCACATCTCTGCCATATTCATTTCCTGCAGTGTTGCAGATTCGGCTGTGTTCTGAATCTCCTCCTGCAGTCAGCAGC
CTGAGGGAGGTTTTTGACCTTTGTTTTAAACACAAGCGCAGTCGGGCTGTTCTCAGATCAGCTGTTTGTCAGATGTCAGCTGTCATGGATGATTGACAGGCTGTGAAATTGATTGACACTTCAGAAGTGACGTGTGTGTGACAGGCGGATCAAAGGCATCATTAGTGTCCGTTAACAAGACTGCTCATATGAGTGTGCTC
TGCTGCTGAGTTTAACCCATCGCTGCTCACTAACTAACCCATCAGCGTGTGTCTGCAGTCCCAGAATGCTGTCAGAAGTGGGCGGAGCCTGTGCATGTCAATCACGGCTGACAGAAGAGCGTATCCACGGTGACTGTTACACTTTATATAGAGATGAATGAGTGAGGGCTGGTTGTAGCTGCTCCAGTGTTTCCTGTAGG
GATGGAGAATAACCCAAACCTGTTCCTCACCCCTGAACCCAACCATAGCTGTACACACACACACAGGTTTACACACACATATTTACACTGTCAATCTAGAGTACAGTCACTGGGCTTTGATTGACAGCTTTTACCCAGCTCCCCCCCCCAACCCCCCGCCATCACCCAGCACCCCCCCCCCCTCTCTGCACAGCTGAGAG
ACCCTGCATGATAACTGTGAGGGGGGGTAATTTTTTATAACTCTTCCGTTTTGTTTTTAAGTGAAGTCTGCATAATTAAGGGCGTGGCCACTTGAGTGACAGCTTGGTCTTCGGCAGATGAGCCGCTGAACTCGGCATATTCATCATATATTTGTGTTGTTTTATGTGGCTTTACACAGTCAGTTGCCTTTTGGGATTAT
ATCAAATCTGCCAGTGTTCTTGTCATTCTCTCTGATCCAGACCTTTACATTTTCGCGGCAGTAGCTCTCTGTCATCTGAACTGAGTGATTGACAGCTTATATTAACCAATCGATTCGGGCCAATCAGAAGAGCTTTAAGGTGGGGTGGGCATTGTGGGCTTTGTTTACTGCGGCAAGTTGACATGACGACTGTTAAAAAC
CAATTTATCTCATAATCCTGAATCAGAATAACTTCAAATCCCTCTTGAACAAAATCTCTTCTCTGATTGGTGTTTACTGGTGTGAGGGCGGGGTCAGCCTGTCACTCATATATAGACCTTTTCAATGTGGTGATATCACAGGTGCATGAACATTTCCTGCTTGTTATCAAAATATTTCATAACTGTAACAAGAGGCAAAT
ATCATACTTATAAAATAAAGTTTGTTTTTATTATTTGAACAACATTTCTCACTGATTGGTGTTGTTTACCGCTGTGAGGGCGGGACCAACCTGTCACTCTTACAAGACCCACCAATAACAAACCAGAGCCATCCAATCAATTCCTGAAGTACAAAAATCAAGCCCCGCCTACATTTGTTCATATATATGACAGATTATGA
TGATGGACCCATGCTGTGCTGTATCCTGTCTAGACAGGATGTCAGACGGTCTCAGTGCTAGGGTGTTGTGGGAGTGGGCGGGGCTGAGCAGTGATTGACAGCTAAGACTCTTCATCTTTTCTCCTCTTCCTCCTCAGGGAGCAGGAGCTGAAGGTCCAACAGGCGCGCCACAGTCTGGAGGAGGCTCTGATGGCGGACGG
TTGTTGTATTTAATGTACAGTATATGTGTATATCTATCTATCTATACTTATGTATACTTACGGCCATGATTAACAGCTGTGACAGTCGTGATTGACAGCCATAATTAACAGCTGTGATTGACAGTCGTGATTGACAGCCATAATTAACAGCTGTGATTGACAGTCGTGATTGACAGCCATAATTAACAGCCATGATTGAC
TAATTAACAGCTGTGATTGATGGCCAGAATTGACAGCAGTGAATGACAGCCAGACGTAACAGCTGTGATTGACGGCCATGATTACTGTGATTGACAGCAGTGATTGACAGCCATAGTTGACAGCTGTGATTGAGTCGTGATCGACAGCCATGATTGACAGTCGTAAGTCACATCTGTGATTGACAGCAATGAGTAAAAGC
AAACTAAATCTGCCAGTGTTATTTTCATTCTCTCATCTTCAGCGCTTCACATTTTTACAGTTGTAGCTCCTATAATCTGAAGGCATTGACTGAGTGATTGACGGCTGATATTAACCAATCCGTTTGCGTTCAGTTCTAGAGCAGTGAGCCAATAAGAAGAACTCAAAGGCGGGGCAAGCATTGCAGACTTTTTTTACTTC
TGTGTGTGTGTGTGTGTGATACGCTGACTCTGCATGCAGTGGGGGAGGAGGCGGTGCTTTGGGATTAGATGAGGAGGGGGCGGAGTCTAACTGAGCTGTCAATCATCACAGCTGCCTGCAGACACTGGGGGAGGGGGGAGAGATAGAGAGAGAAATAGAGAAAGACAAACAGAATGAGAGAGAGAGATACTGATTTACAG
ATCACACACACACACTGTAGTGACTCACAAAACACATGAAGAAAACCCTGCATGCAGATATGAACCAGCAAAACCCAGCTCAATGGGCTGTCAATCAAAAATACACACACACACACAGTGGGTTAATTTTGTGAATTGTGGGGACATTCCATATACAGTGTTGTTTTTATACTGTAAACAAGTTACAGACTGTATTTTCT
TTAGTAACTTTGTGCAGTATAAAAACGATGTCTATAGAATGTCCCCACGATGTACTAAATAAAACCTGTGTGTGTGTGTGTGTGTGTGTTTGATTGACAGCCCATTGAGGCCATGGGTCATTTTGCTGGTTCATATTTGCATGCAGGTTTTTCTTTCTTCATGTGTTTTGTAAGTCACTGCGGTGTGTGTGTGTGTGTGT
TTGTACAGCCTCCATGCTTTTGAGTGTGTAACAGAAGAGTGTGTGAGCTTTGGGAGACAATACATCCTCATTAACGGACTGTCCTGTTGCTTAGTTATGACACCTGTCAATCATCTCCACACATCATGCTCATTTCTGTCATATATAATTACCTACAGTATTATAATTCAGCAGCAGCAGCAGGTTAATCTGCTGTTCGC
TACAAAGCCTCTGCGAATCTTAGGTTTCAGGAAGGTCTGTTTTGTGCACAAATTCCTCTACGAATGTTTGATGAATTCAGTCTAATGATTGACAGGCAGAGATTATTTCGGCTTTCCTGCCAATTTGGTCTTTTCTGAGCCTCAGGCTGCCGCAGAAGCTGCCATCATTTCCTCTATTTCCCTGAAATCTGCCAAGCAGC
ACTAAATCTGCCGGTGTTATTTTCATTCTCTCTACTTCAGCTCCTGTAGCTCTATCATCTGAAGGCAGAAGGTGTTGACTGAGTGATTGACAGCTGATATTAACCAATCATTTGCGTTCAGTTAGAGCAGTGGGCCAATAAGAGGAGCACAAAGGCGGGGCAAGCATTGCAGGCTTTCTTTACTTCAGCAAGTTCACATA
CTACAGAAAGCAAACCCTGCAATGCTTGCCCCGCCTTCAAGCTCTTCTTATTGGCCCACTGCTCTAGAACAGAATGCGAATGGATTGGTTAAAATCAGCTGTCAATCACTCGGATGACAGGGAGCTAAAATGTAAAGGTCTGGATACGAGAGAATGAACAACACTGGCAGATTTTGTTTTAGAAAAGTTACAAATAATGG
TGGCTTGTGAGCTTCAAAATCATATTGAGATGCTGATTGGTTGCCTTAGTCAAGTAAGCCAACCCCCAAGTCTGTATGACACTGCTATGTAATGTGATTGACATGTGAGTCAGAAATGAATGGGAGTCAATGGGCCATGTAAAGTCAATGGGGACCCCTTTGGGACGTCCTAGCACCCCAGGGGTACAACTTATACCCCT
AGGGGCGGGGTTTTTATTTCAGTGTGATGATGTACTTCCAACTAAAACTAAATATTGAGTAGAGGGCGGGGTTTTATTTTTGAGCTCCTCCTCTCATCTGTCACTCACATAAATATAATGGTTGGAGGGGCGGAGCTAAACATATTTTGCCCAATGAGCGTCCTCAAAGAAGGACTGCCATTCGAGAACAGAAGCAGATG
AGACGGGGAAAAGGGTTTGGGGAGAGTTATTACAACCTAACAGCCTCCTGCTCACCATTTCTGTTTGATGTCAAGACTGACAGCTGGAGGGGCGTGGCTAAGTATGTTAGCCACACCCACTACCTCACACAGACCTAATCTGAGAATTGATCACAAACAGGAAGTGCATTTTCCAGATTTCAGTTTTAGATTATGAGGGC
TCTCTCTCTCTCTCTCTGTACCGGCCCTGTCATTTTCTCAGGTACCGCCTACTTTGGAGCACTATTGGCTGACAGGACTGCCAATCCTAATCAGCCGTGTGACGATGACATCTCTCTCTGCCAATCGCGTTCGTTGCAGAGCCCTTTAAAAACGGAAGCGGCAACGGGGAGAGATCAGCTGTTGTTGTTTTGGCGTGTTG
TAAATAGGCGTTTCATTCAGAAAGATGGGAAAAAAAAGGGTTTGGGAAAAGTTATAACAACCTAACAGCTCACCATTTCTGTTTGTTGTTATAATGACTGACAGCTGGAGGGGCGTGGTTAAGTATCTTAGCCATGCCCAATACCTCAGACAGACCTTATCTGAGAGTTTAACTCAGAACAAACAGGTAGTGCATTTTCA
TTCATGACAACTGTGAGGGGGGTGAATGTTTTTATAACTCATCCGTTTCCTTTATATTAAGTTATATTAAGTTTGCATAATTAAGGGCGTGGCCACTTGAGTGACAGCTAGGTCTCGTTGGTCGCCGTCACGTCACCTCAGCTGACTCCTGCAGATTAGCCACTGAACTCGGCATATTTATCGTATTTCTGTGTTGTTTT
AAAACGGTGGACCAATTGGAGTGGTTTTCAGACCGACCGCAACTTTACATAGGAGTGCGGACCCCCCGCCCACCAATATTGATTGACAGCCTTGCGTCACGATCATATGCTCAGTTCAGGGGCGGACTGGCCATCTGGCAATTCTGGCAAATACCAGAAGGGCCGGACCATTTTTTAAATGTGGGCCGATCACCTATTTT
CTTCATGACGACTGTGAGGGGGGTGAATGTTTTTATAACTCATCCGTTTCCTTTATATTAAGTTATATTAAGTTTGCATAATTAAGGGAGTGGCCACTTGAGTGACAGCTAGGTCTCGTTGGTCGCCGTCACGTCACCTCAGCTGAATCCTGCAGATTAGCCACTGAACTCGGCATATTTATTGTATTTCTGTGTTGTTT
AGAAATACGATAAATATGCAGAGTTCAGTGGCTAATCTGCAGGATTCAGCTGAGGTGACGTGACGGCGACCAACGAGACCTAGCTGTCACTCAAGTGGCCACTCCCTTAATTATGCAAACTTAATATAACTTAATATAAAGGAAACGGATGAGTTATAAAAAAATTCACCCCCCTCACAGTTGTCATGAAGGGTGATATT
GTGCTCCTTTTTTACCAACCAAGTTTGTGGACGCCATTGTAACGACACCGATCACTCACATATACATGCCTGAGTCCTACAGGAAAAAGTGATTGACAGGTGGTCATTTGTGTCACTTATCTTTATTTATTTATGATTTGGCTATGGGTAAAACAAACACCATGCCGGTCAGCTAGTTAAAACAGTAGACTACAGATAAT
GTCTATAGCGGATGTATCATCCCACACTGCAGCCGACTCCACTGGAAAAGGGGAGGGGCAAAGGGTTAAACACGATCTGATTGGCTGGCTGAACTTGACTGACAGGCTCATGGGCAGGAAAAAAAGGCAAGGATTAAACCAAACAAAATGAGTGTTATGAGGTTATGAATGTGCAGCAATTATGACACACATACGCACAA
CTGCCTTCAATTCTGTTTCTGGCTCCTCCCCCTCTGCAGGAGTCTCCTCCCCCTTAACAGGGGCCTCATCTACTACTGTGGGTGGGGCTTCAAATGTGACCTGTCAATCAAAAACAAGAAAAACCGAAATCAGCATCAAAAGATCACACGTTATATTTAAATAAAAAAAGCTAAACTAATTAATATTTGACAAAGAAAAT
AAACATCACAGAAATACGATAAATATGCCGAGTTCAGTGGCTAATCTGCAGGATTCAGCTGAGGTGACGTGACGGCGACCAACGAGACCTAGCTGTCACTCAAGTGGCCACGCCCTTAATTATGCAAACTTAATATAACTTAATATAAAGGAAACAGATGAGTTATAAAAAAATTCACCCCCCTCACAGTTGTCATGAAG
GTTCGGATAGCATAGTGTGAGAACGCCCTACACTGAAAAAATGATTTCTGCAAAATTGCTGAAAACAATTTGTCTGTTGATCGAGTGATGATTGACAGCTCTCTCTAACAGTGAGAACTTACTCTCATTACCTCATTGTTTACGTCTCAGTTCTTCTCTGTGTTTAGCCTGCTTGTGCCTATAAGTGTGAATGTCTCTTC
CTGGAATAGTTGGTGGTTTATTCGGCTGTGGTGACCCCAGATGCATAAGGGACTAAGCTGAAGGAAAATGAATGTATGAGAGTAAATTGATTGACAGCTAAGAGAAGCATGTGTGTGTGTGTGTGTGTGTGTGTGTTTGATAAGAGCGTCTAAGTGTAAAATACACACTGGTGGACAATAAAGCTCATTATCCTCATCTC
CTCACAGTGTCCCAAAAGACCCTTCGAAGGGATCAAAAAAGGGGGAATGGCAACCCATTGGGTGTCTGTGTGTAAGAAAGGGGGAAAGCTGTGATTGACAGGACTCACTGCCAGCTTTGATCTGTGATTGACAGGAGAGCAAAACAAGCAAGAGTGGTTACACACACATGCTAAACACACACTCTCCCTGAAGCAGACAC
GTAAACAAAGCCAAGTCCGTAATGCTTGCCCGGCCTTCGCGCTCTTCTTATTGGCCCACTGCTCTAGAACTGAACACGAATGAATTGGTTAATATCAGCTGTCAATCACTCAGTCAATGCTTTCTGGCTTGGGATGACAGGAGCTACTACCGCGAAACTGTAAAGCGCAGAAGATGAGAATGAAGATAACACTGACAGAT
TAACAAATCCAAGTCCGTAATGCTTGCCCTGCCTTCGCGCTCTTCTTATTGGCCCACCACTGCTCTAGCATTGAACGCGAATGATTGGTTAATATCAGCTGTCAATCACTCAGTTAGCGCCTTCTGGCTTTGGATGACAGGGAGAGCTACTACCGCGCGCGAAAAACTAAAGCGCTGAATATGAGAATGAAGATAACGCG
TCTGTGGTTGTGCAGGGGCAGCTGGATGGATGTGTGGGAACTGATGTCACAGGACTGTCGTGATGAAGTGGTTTTGATTGACAGCTCATCTCTGTTGGAGACTCTGGAGACGTACCTGCGTAAACACCGGTAAGAGATCCACACTGTCTTTTACAAGTACCAAAAATGGGAATTTGGTTAGTGATGTACTGGTGTAGATT
TTCTAAAACTAAATCTAACAGTGTTGTATTCATTCTCCCGTATCCAGACCTTTACATTTGAGGCTGCAGCTTTCTGTCATCGGAACTGAGTGATTGACAGCTGATATTAACCAATCCATTAGCGCAGTGGGCCAATAAGAAGAGCTTGAAGGCGGGACAAGCATTGCGGGCTTTGTTTACTGCAGCAAGTTGATTCCTGT
CGATCACAGCGCTGTGCTTAGAATGTTTATTTTAGTGCAATTTGTCATAAGCTGCTGAAAATCAGTTTCCGAATTGATTCTGAAGCGTGATTTGACTGACATGAAAACTGGCCAATCACAGTCGACCTTTTTTTTGTGTGTGTTTTTGCGTGAAACGTAAGGGCGGGACAAAGGCTTTCTGAGTCGCAGAGACAGAAAAA
ATCGATTGATGGATTGACTGACAGATTGATTGATTGATTGATGGCTTGATTGACTGATGGACAAATTGATTGACTGACAGATGGACTGACGATTGATGGATTGATTGATTGATTGATTGATTGGTTGGTGGATTGGCTGACTGATGGATTGACTGACGATTGATGGATTAAGTAATTGATTGATTGATTGTCTGACTGAT
GCTGCAGTAAACAAATCCCACAATGCTTGCCCCACCTTCAAGCTCATCTAATTGGCCCACTGCTCTAGAACAGAACGCGAATGGATTGGATAATATCAGCTGTCAATCACTCCGTTCAGATGACAGGGAGCTACAGCCACAAAAACGTAAAGGTCTGGAAACAAGAGAATGAAAACAACACGGGCAGATTTAGTTTTAGA
CATCTGCTGGATCTGGAGAAAATCCACTGATCTTCACTTAAATTGTCCTGTAGATGAAGACCTGAGGTCACGGGAGAGAAACAAGCATTCAGCTGTCAATCAAATCAAGACACACACCACACATAAAGCCCACATTATGAAGCTGTAATGTAAAATAATATAGACTTCTTAAGTGCTGTCTAACGGAAAGAAGATAGTTT
AAGTAAAAAAAAAGCCTGCAATGTTTGCCCCGCCTTTGTGCTTTTCTTATTGGCCCACCACTGCTCCAGAACTGAACACTAATGATTGGTTAATATCAGCTGTCAATCACTCAACAACAACCGCGAAAATGTGAAGCGCTGAAGATGAGAGAATGAAAACAGCACTGACAGATTTTGTTTTAGAAAACACCTAAAGTTAC
TATCTCAATAAAGTGTTTATTTGACACGAGAGATATCTGTGAAAGCAATAAAAGTGAAAATCCGGCCAATCAGAAAGAGCCTAGTGCATGATTGACAGCAGGAGAATGCTGATATGAAGCTTCCTATTGGCTGATGCAATAGGCAACGGGTTTATTTGACACAAGAGGCATCTGTGAAAGCAGCAAAAGCGGTAAAACCG
AATTCCTGATGTTAAAACAGGATCCAAATCCCTCCTATTTTGAAGGCCCACCGCAACATGATGTAGGACTGCAGTTTCCCCGCCCACCAAATTGATTGACAGCCGCATATTAACCCTACCCACCCCTACTCCCCCTCCTTTTCCTTTACAGCAAGAATGTCTCAGGTTAAAGTCCCTACTACACCTGTTGACAATTCTCT
CTGCACCGATCTGCCTGTCAATCTCACGTTCCATCCTTCCCTCACTCATGAACAAAACCCCGAGATACTTAAACTCCTCCACCTGGGGTAAGGACTTTCCTCCAACCTGGAGATGTTTCCTTTATATTAAGTTATATTAAGTTTGCATAATTAAGGGCGTGGTCACTTGATTGACAGCTAGGTCTCGTTGGTCGCCGTCA
GTATATTTAGCTAGGTTCTAATGGTAAAACAATGATTAATTCTATGGTTTATAATCAAACTTGATAAAAACAGTCTGCAGAAACACTTTGATTGACATTCTCCTTTTGTACGTGTCATCAGAGGGGGAAAGCCCCGCCCATAAGTAGCCATCTCTCCCTCATTAGCATTGGATGTTAGTCTTGTTTTTTAATCTGTAACT
TGGTAAACATTATTTCAATGTATTTGTTATAATCATAATTGATAAAAACAGTCTGCAGAACACTTTGATTGACAGTCTCCCTTTGTACGTGTCATCAAAGGAAAAGCTCCGCCCACTAGTGACCATCTCTCCCTCGTTAGCATAGACAGCCCTAAGTGAGAAGCAGCCATGCGTCAGCCACTAAGAGGCATTATAAGTGT
ATGGCTGCTGCTGCTGCTGGATCCAGAGACTCCACCAAGCGGCTGTATTTACATCACAATGAACATCTTCACCCACTGAAGGGGAAAGCACCTGTCAGTCATTGACAACTGTGAAAAAAAGCTTAACAAAACGCTCCTACTGCTTCAATATCAGCCCACACAGAGGAATCCGTTAGTTCGGTGCATTTATTTTTGATCGT
CTATATAGTTACTATAGTTAGTTATAAAATATAAATGAATTCTGTCTACTTTATTTTTTGTCATAAACAATCTCTAGTCTTTGATTGGCCACATGCCCTGTCTATCTTCCATTCCGGAGGGCGTTCTCCCGAGCGGTGTTGTTCCGGTATGAGAGGCAAACCCGCAGGAAGTAGCTTCCAGAATCACCAACACAGGAACA
TGTGAGGACTATCTGAGTGCATTATTAATGTAGGCGGGGCTTGATTTTGTCCATGATTGGATGGCTGTGGTCTCCTATTGGTGGATCTTATGTGATTGACAGGTTGACCTTGCCGCTTGCCATCAGAGAAGAGAGGGAGGGGTTAACAGAAAGCTATTTTAATTGACTATTAAATGGTTATGAAACCCCCTTTTTTCAGT
CCAACATAAAAACAGTGGACCAATTGGAGCGGTTTTTAGACCGACTGTAAGTTGACTTAGGAGTGCGGTCCCCTCGCCCACCGAATTGATTGACAGCTGCGTAACATGCCCCGGTAGTCAAGTGTATAATCAGATCAACAAGAGAAGACGAGCGCAAAGCAACCGGGAATAAAAGATCTGTTCAGTTCACTAGGATCATC
AATCTGATGGATGTTTTGAGCTGAAACTTTACACACACATTCTGGAGACACAAATGATTCGTAATAAATCTAAAAAAAGGGGTAACCTTTTAATACTCGGCTGTCAATCAAAGTTAACAAATATTGATCACAAAGTGCACTGTGACATAATTTGTATTATTTCTCATAACAACTGATAAAACACAGACACTGCAGATACT
CAGTTCATTCCGCTGTGCTGACCCCTGATTAATAAAGGGACTAAGCTGGAAAAAAAATGAATGAATGAATGAAGTAACGCTGCTACCGAGCTGTCAATCAAATCAGTGGGCGTCACATAGGGGTGGGCCTCAAAATAGGAGGGATTTGGATTTGTGTGTGTGTGTGTGTGTGTGTGTGTGTGTGTGTGTGTGTGTGTGTG
AAGTTTCGAACAATCAAACTTGAATCAAACTGAACATATAAAACATCCCCACAACCTTACAGACCAATCAGAAATATTCAGTGTCTGTCAATCATTCAGTACCTGTCAATCAAAAGATGCATGGCCATTATATTCTAGCCAATCAGAAACTTTCCATGTCTGTTGATCAAACAATCTGGGGGCATGGCCTTTACATTCTA
TTTTCAATTTAACAACATTGAAACGGACCAATTGGAGCAGTTTTCAGAGCGACCGCAACTTGATGTAGGAGTGCGGTCCCCCCGCCCACCAATATTGATTGACAGGATCGTCACCTTATCCTTAGTTTGTTGTTTCTGGTCTGCCTTTTTCAGCGTGTGAGTCAAAGCGATGTCACTAAAGGAACACCCCTGCTCTATTT
TGGCTGTGGTCAGTCTGTTGCTTCTGCCCACAAATACAAACAGCCAATCACCTGCTGCTGACTTCATGCCAGTTCAGGCTGACTGCAATCCAGACTGCCAATCACTGACTTACCCTGATGCTGTATGACATCAGCTGCTGTTCTCTTATAGACATCACTGTAGTGTAGTGATGATATTTCTGTCTTGTCATTCTGTTAAT
ATAAATCAAACAATAGTAAACAAAGCCAAGTCCGTAATGCTCGCCGAGCCTTTGCGCTCTTCTTATTGGCCCACCACTGCTCTAGCACTGAAATATCAGCTGTCAATCACTCAGTCAATGCTATCTGGCTTGGAATGACAGAGAGAGCTACTACCGCGAAAAACTGTAAAGCTCTGAAGATGAGGATGAAGATAACATCT
CACAATTCAGACTTGTTGATTCACAATTGATTTACAATTTTTCGAGGTAGTAGCTCTCTCTGTCATCCCAAGCCAGAAGGCACTGACTGAGTGATTGACAGCTGATATTAACCAATCATTCGCGTTCAGTGCTAGAGCAGTGGTGGGCCAATAGGAAGAGCGCAAAGACGGGGCAAGCATTACGGGCTTGGCTTTGTTTA
CACAGATAATTATAGTCGATAAAAAATTACGCCCTTCAGTTAAAGGACTAACATCTGTGGCCAGTGCCTTGCATTACCTGAGCACTTCACGTGATTGACAGCTTCATCAGCCAATTACAAGAACTTCTTTGGGCTGATGGAGGCGGGATCTGTGTTTCTGCTTTTACAGTGTGTTTTAGATCTCCGTGACCCAATAACTA
CCGCGCACGTGGTGAGGATTTTGCAGTGAAAACAATGAAAATGTATGCTATAACGACACGGATCACTGTGCCTATTCATGCCAGAGTCCCGCATAAAAAAGTGATTGACAGGTGGTCATTTGTTTGTAACTATTTATTTATGGTTTGGTTAAGGGTAAAGCAAGGACCATGTGGGTCAGGTAGTGAAAACGGTAGGCTAC
ACACAGAAATACGATAAATATGCCGAGTTCAGTGGCTAATCTGCAGGATTCAGCTGAGGTGACGGGACGGCGACCAACGAGACCTAGCTGTCAATCAAGTGACCACTCCCTTAATTATGCAGACTTAATATAACTTAATATAAAAGAAACGGATTAGTTATAACAAAATTCACCCCCCTCACAGTTGTCATGAAGGGTAA
GAGGTATCAGAAACTGCAAGAGAAAAGTGAGGGTGAGGTTACAATTGATTATAGAGATATGGGAGAACAGGTGAATAAAAAATGTATCTGCTAGTCATGATTGACAGCTATACTGGATGGCTGGAGAAGTGGCCAGCAAGCAAAGAGGACAGTCAGACAGTGATGAAGTGTTTAATGAAAGATGATCTAGAAACAAACAT
AACAAATCCAAGTCCGTAATGCTTGCCCCGCCTTCGCACTCTTCTTATTGGCCCACCACTGCTCTAGCACTGAACGCGAATGATTGGTTAATATCAGCTGTCAATCACTCAGCGCCTTGTGGCTTGGGATGACAGAGAGAGCTACTACCGCGAAAAATTGTAAAGCGCTGAAGATGAGAATGAAGATAATACTGAGATTT
CCACATAAAACAACACAGAAATACGATAAATATGCCGAGTTCAGTGGCTAAACTGCAGGATTCAGCTGAAGTGACGTGACGGCGACCAGTGAGACCTAGCTGTCACTCAAGTGGCCACTCCCTTAATTATGCAAAATTAATATAACTTAATATAAAGGAAACGGATGAGTTATAAAAAAATTCACCCCCCTCACAGTTGT
CGTTAAAATAGGATCCAAATCCCTCCCCTTTTGAGGCCCATCGCATCGTGATGTAGGAGTGCGTTTTGCCCGCCCACCGTATTGATTGACAGGCGCATATTAACACGTCTCTATAGTAAACAGTGAAAACACAGTTTCAGCAGTCTAACATGTCGTCCACGACCACTCTCTTGGCTGGCGCGAATAATAATCAAGTAAAC
CTACATTGTAAAAGCGCTATACAAATAAAGGTGAATTGAATTGAATCGTCACCAACGGGCGGGGCTTTCCACCTCTAATGACGTGTACAAAGGGAGCATGTCAATCAAAGTGTTTCTGCAGACTGTTTTTATCAAGTGTGATCATAAAAAATATAATTAATACAGTTTTACCATTAGAAGCTGGATATTCACAGACTGTT
CAGAACAGCGCAAGCGCACGGCTTTTATACTGCGCAGACCCAATCCTTATTGGCGCGCCGATTGAGTGACGAAGGTGATTGACAGCTCACTCGACCAATGGTAGCACACCTAAAACAGACCAGGATCCACAACAAGAGAGAAGAGCGCAAAACAGAAAACAAACAACAAAATACAACATACGTGAAACGTAACACTTCTA
TTATTATTTAATATTTAAATATTTTCTCTCTCGCTTTCTCCAAGCCTGTCATTTCTTTTAGACCCGCCTTCCAACAGCTGATTGGTCAGGAGGCCAGTCCATCATCATTGGGCGATGTGGCTCGGGCAAATAAAAATTATGCCATCAAAAGTGGAGGGAGCGCTTTTTCCTTTGATCTCGTTTTTTTGTTTTCGTTTTTT
CAGTAGTGTTGAGCTACTTAGTTTTTTGCAATCCGACACAAAACAGAGCAACGTGCAACAGAATTCGGCTCGAGCCCAACAAGTACATTTTGATTGACAGCTTTTTAAAAGCCCGAACCCATTTAAAGCCTGACATTATCTAAATGTGCACAGGCACACAGCTCTCATGCCTTTTTTCATGAAAGAGTCGTTTGAATGTG
AAACAACACAAAAATCTGATGTATATGCCGAGTTCAGCGGCTAATCAGCCGGAATCAGCTGAGGTGACATGACGGTGACCAGCGGGAGCTAGCTGTCACTCAAGTGACCACTGCCTTAATTATGCAAACCTAATATAAAGGAAACAGATGAGTTATACGGGAGGTTGCCGCTTGGTTACAACACAATTAAATACTTATTT
TACAATTCAGTGTTTTTTTTCTCATGTTCTGTTTCTGTCAGTGTCCAATACCAAAAACTCAGCACAAGCATTTTCCTTCCTCCCCCCACCTCCACCTGGTCATCCGACAATCACATCTGTGACTCCGCCCCCTCCGGCAGACTTCTCATTTCTCCCTCCTCCTCCTCCAACGTGAGTCTAATAATGACTATTCTTATATA
CCTCCTCCTCCTTCTTCTTCTAGCAGGTTTGATTATACATGTTATCCCAATATGATCATAAAAACATGATAATATGTGGGTGCTATGACTGGTTGACCTGTCAATCAAACTGTGCAAACTGAGTTATACAGTCGAAGACAACATTATTAGCTCTGCTGTGAAATTGAAATTCTTTTTCGAAAACTTCCAAAGGCTGTTTA
CTGCTGAAACAAGGGGGTTTCATTGCCCTTTAAGTAAAAAGCCTGCAATGCTTGCCCTGCCTTTGTGCTCTTCTTATTGGCCCACTGCTCTAACTGAATGTGAATGATTGGTTGATATCAGCTGTCAATCACTCAGTCAATGCCTTCTGCCTTTAGATGACAGGAGCTACAACCGCGAAAATGTAAAGCGCTGAAGATGA
GCAATTTACATAATATAATAAGTATGTGTCATTGACGTCGACTGTATCACGTGAATAATTCAAACTAATGACGGGCAGCTGGAACTCTACACAGAAGACCTGTCACTCACACTCCAGCTTCTTAACGTGGTCGTCCAGCTGTGCTAATCAGGTAGGTTTATAAATTTTCATTTGTTTTCGGTCATTTTTGAGGACTTTGT
TTCCTGACGTTAAATTAGGATCTAAGCGCCTCCCATTTTGAAGCCAATCACAACTTGTTCCTGGAGTGCGGTTTCCCTGCCCACCAAATTGATTGACAGCCACGTATTAACATGGCTCCGTAGTAAAGTGTATGATTATATCAACAAGACACGATGTGTGCAAAGCAACTGGGAATAAAAGATCTGTTCAGCTCTCTGTA
TTACCCCACGCTGACCCCAAATATGAGAGTGCAATGAGGTAAATTTACCGTTCGCTCAAAGCTCTCCAGTGAAGCATTCAGATGTGGCCTCCTTCCAGCTGTCAATCAAAACACCAGTACATGCAGACCATCTCCATTCCATTTCTGCTCTAAAAAAAAAACAGAAACAGACAAACTGAGTGAAGTCGATGACTGAGGTG
AAAACAGCTACACTTTATTCAGACTAGAAAAGTTAGGCCCGATAGGGCCCGAGCCTGACAAAATTCGGCCCATGCCCGACAAGTACATTTTGATTGACAGCTTTTTAAAAGCCCAAACCGATTTACAGCCCGACATTATTCAAATGTGCACATGCACACAGCTCTTTTGCCTTTTTTCAAGAAAGAGTCGTTTATACAGT
TTTCCCTCTCTCTCTCTCTCTCTCTCTCGCTGTTCTCCCATATCTGCTTTCATGTATTCTCAGGTTCCGTTCATTGGTCCACTCAGCTGTCAGTCATTCCCTCCGATTACGTCACTCTTACGTCACATACAATAAGCAAAGACCACTCATCATAAAAGCGCGCGTCAGACCACTCGCTAGTCCCTTGCTTTATTTTTTTC
TAAAACAACACAGAAATACGATAAATATGCTGAGTTCAGTGGCTAATCTGCAGGATTCAGCTGAGGTGACGTAACGGCGACCAGCGAGACCTAGCTGTCACTCAAGTGACCACGCCCTTAATTATGCAAACTTAATATAACTTAATATAAAGGAAAAGGATGAGTTATAAAAAAAATTCACCCCCCTCACAGTTGTCATA
TATTCTGAGAAGTTCTTTAATTGAAATTTCGTTTAGGATTCCTGCATATACCCTCTGGCGGAAAGAATGTAAGGCGGGACTTGATTGTGTCAGTCAGAGAAGTTTTGGATTGCTATTGGTAGATCTTGTGTGATTGACAGCACATTTTTAGAAAAAAGCACAACTGTTGTTAAAGCAAAGGTTATTTTGATTGAAGATTA
TTATAATAAACAAATTATTTGAAGCCTACCGTTTCAACTACCTGACCAGTATGGTCTTTGTTTGGCCTACAACCAAATCACCTGTCAATCACTTTTTTTCCACGGGAGTCTGGTATGAATAGGCAATTAAGTTATTTGTGTCATTATAAGGGTGTCGACAAACAAAGGAACCTACCAACAGTATCTGACGTTTTCACTAA
TTAAAGCTCAACTTGTGTCAAGACAACCTGCTTATTTTAAGATCATTTTATAGCTGGTATACGGCAAATATATTTGCAAGGAACAGATAGCAGATTGATTGACAGCTACAATAACATGAATATCAATGGAATTACAGCAATGTATGACATAACTTGCTATAGCAACTTAGTTGTTGGTGGATGTTGAGCAAAACCAATGC
ATGCCACATTATTATTATCTGGACAGCCGTATGGTTGAGCAGCGACGCCAGTCTAAGGCCCGCCCCAAATGCTCTCATTGGTTGAGAAGAGTGATTGATGCCTTTCCCAAGCCAATCCTAATCATCCTCCCAGCCTCTTGTGACCTGTGGCTACCCGCTGAACAACAGTTTTAAAATAAAAATAATTGTCGGCATTAATT
TGTAAAGCTACATAAAACAAAAATGCGATGTATATACCAAGTTCAGCAGCTAATCAGCTGGAATGACATGACGCCAAGCAGCAAGATCTAGCTGTCACTCAAGTGACCACGCCCTTAATTAATGCAGATTTAATATAACTTAATAAAAATTAAAATAGATGAGTTCTAAAAAAAATTCACCCCCTCACAGTTGTCATGAA
TGCAGTAAACAAAGCCTGTAATGTTTGCCCCGCTTTCTCGCTCTTCTTATTGGCCTACTGCTCCAGCACTGAACGCGAATGGATTGGTTAATATCAGCTGTCAATCACTCAGTCAATGGCCTTTGGTTAGGATGACAGGGAGAGCTACAACCATGAAAGTGTAAAGCAATGAAGATGAAAATAAAAATAACACTGACAGA
TGTCTCTTTTTCTTTTTCCTGATGTTAAAAATAGGATCTACTGTAAATCCCTCCCATTTTGAGGCAGTACGGTTTTCCCGCCCAGCAAATTGATTGACAGCCGTGTATAATTATATCCACAAGACAGGATGTGCGCAAAGCTCTCTGTGATCAACAGCACCTCAAGATTGAGTTTTACAATTTTAAAGCGTTTCTAAAAC
AATTACATAAATTTGTTTTGCCATCCTTACGTTTCATGTATCTCTTTTCTATTGTGTACTCTGTCCTGTTCTAGGTGTGCAACCATTGGTCGAGAAGGCTGTCAGTCAACATTATGATGCACTCGACGTACCAATCAGGAGCTGGCCCACCACGTATAAAAGGCATGCACTTGCGCTGTTTAGCAGGAGCACTTGGCTCA
TGTGTGTCAGTATAGTGGCAGATTCAAAAATAAGATTAACATACTATATGCTAATGAGGGAGAGATTGTCACTTATGGGCGGGGCATTCCCCCTCTGATCACATGTACAAAAAGGAGAATGTCAATCAAAGTGTTTCTGCTTCTGTTTTTATCAAGTGTAATTTAAAAAAATAAAATCAATACATTTTTACTAAAAGAAG
GACTGTGTAAAGAAACATTAAACAAAACAAAAATACGATGTATGTGCCGAGTTCAGCGGCTAGTAAGGTGACGAGACAGCAAGCAATGAGACCTAGCTGTCACTCAACTGGCCACATCCTTAATTATGCAGACTTAATAAAATGTAATAAAAACGAAACAGAGTTTTAAAAAATTTCACCCCCCTTAGAGTTGTCATGAA
TTAAAGAAAACAAAAATACAATGAATATGCCAAGATCAGCGGCTAATCTGCCGGAATCAGCTGAGGTGATGAGACGACGACCTGGGAGATCTAGCTGTCACTCAAGTGGCCACGCCCTTAATTATGCAGACTTAATATAAACAAAATAAATGAGAATGAACACCTTTTTTTCTGCTGTAAATTTGGCTATTTTAAAAGTG
CAAATGTTCTGAAGCCATTTTATAGTTTAATGTGAAGCACAGATGAATATTCACGTGGTTAAATTCATGTTCAGTTTAGCGCTTCCCGCCACAGCGCCTGTCAATCATTTTCCATTCATTCACAATTCAAACTGCATGTTGCGTTCATTATAACACCAAAAAACTCCAAGACTATTTGTTCCTGTTAGTTTTAATAATCA
CCTTGCATCTAAAAATAGAGCAAGGATGTTCCTTTAGTGATATCGGTTTGATTCGCACTGAAACGTCAAACGACAAACTGAGGATTTGGTGACGCGTGCCTGTCAATCAATATTGGTGGGCAGGGGGACCGCACTCCTTGCGGTTGCTCTGAAAACCGCTGCAATTGGTCCACAGTTTTTATGTTGTTAAATTGGAAAAC
TCTCTCTCTCTTCCTCTCTTTCTCTCTCTCTCCCCCATCTCTGCCTGTCGTATCCTCTAGGTCCGCCTTTGCGGAAGCCGATTGGTCAGGAGACCAGTCAATCATCATTGGGTGACGTGGCGCTGTCACATATAAGGACGCCAGGGAGAGCGGATGACAGCGCGCTTTTCCTTTGATCCTGTTTTTGTGTGTTTTTGCAG
GAAGTGATGGGACGCTCAGTAACATGGTCACCTCCGAAAGCACATCCCTCTCCTGAATGCGACAGCCTGCCAATACGCGTCAGGCCAGCTGTCAGTCAAGCTGTCACTCGTCCAGACATGCAGACACTATGTTGAGGAAGGGCACAAACCGATGACTGATGGTGGCTGTTTGTCTCAGGCTGTGATAATGATAATGAGGA
TTTCCTGACACTAATATAGGATCCAAATCCCAGTGATTTTGAGGACACCGCAATGTGACGTAGGATTGCGGTTTCCCCGCCCACTGAATTGATTGACAGGCGCGTGTTTCTATAACACCATGCATACACATGTCCACAGAACATTGATTTGCAAATAAACTGGGATTCAAATATTTGTTCCAACTCTGTGATTTTTATAA
ATATCTTAAATCAATCAGGATCTACGAGAAAGCAAATCACTGCAGTTGTGTCTCCTGCTGCCCCAGACTGACCTGCTCTGTGGGAGGGTCATGTTTTGACTGACAGCTGCTTTTGACTAATCGCAGAGCTGTGTTCCTGGAGGGTTCGTCCAATCAGCAGGGAGCCTGAATGTTGAGGGCTGGCTACTGCTCAACTCATT
ATGTTTTTATAAGAAGAGGAATGAAATATATAAAAGTTTTTGACAGTTACCTAGAGCTGTGTTTCTTTCCTCCAAGAACTCCACTTTCACTATTTGATTGACAGGCGGCGCATCCTCCAGTTTCTCGATAAGAGTGGTAACAAGATCTTCATTGTTGCCAGGGAAAACGCCTAAATGGTCTCCAGGCAGGTATTTTAGGC
TAGGCAAATAAGAGTGAGCGACGCCGCAAGCACATTAAACACCTGTTATTGACCTGCTCTTAAACAATTCACTGCAGGCTTTTGATTGACAGCAGCAGAAATGACATTATTAAAGTGCTGTACTGCGCCTTTGTGCCGTGAGGAAATAAAAGTCAAGAGTTGGCTTCAGCTTTATAGTTTAAGTGTGTTCTACAGCCAGA
CTGTGAGGGGGTGAATTTTTTTATAAGTCTTCCGTTTGCTTTATAATAAGTTTTATTACGTCTGCATAGTGAAGGGTGAGGCCACTTGAGTGACAGCTAGGTCTCGCTGGTCACAGTCACTTCAACTCAGCAGATTCCTGCTGATTAGTTGCTGAACTCGGCATATACATCGCATTTTTGTTTTATTTTAAGTCGCTTTA
GTAGTGAAAACATCCGAGAAGCATTATTCCAACAAAACATTTGTTTTTAAGTTGTTTTTCTGTCTCTGCAACACAGAAAGCCTTTGTCCCGCCCTTACGTTTCACGCAACTAGACAAGGTCGACTGTGATTGGCCACTTTTCATGTCAGTCAAATCACGCTTCAGAATCAATTCTTAAACTTCGGAAACTGATTTTCAGC
ACAACTCTGAGGGGGTGAATGTTTTTTATAACTCATCCGTTTCCTTTATATCAAGTTTTATTAAGTCTGCATAATTAAGGGCGTGGCCACTTGAGTGACAGCTAGGTCTGACTGGTTGTCTCGTCACTACAGCTGACTCCGGCTGATTAACTACTGAACTCGGCATATCCATCGTATTTGTGTTTTGTTTGATTTGGCTT
GCAAAACTACATCCATTTCTTCACTAGTCTTAGAGTTTTTCGTGTTGTCATGAACGCGTCTCGCTGCTTGTATTGTCAATGAATGGCGAATGATTGACAGGCGCAGCAGCGGGAAGCACTGAACTGAACATGAATTTAACCACTTAAATATTCGTCTGTTCTTCACATTAAATAATAGAATGGCTTCAGAACAGTTGGGA
CAAACAGCATCAGAGCTGCTGCGGCTGAAGTACTTTAACCGTCTTTCTCCTCAGTACTTTCACTGGTCAAAGAGAATGCAAATGACATGTCAGTCAAATCACCTCAGAGGCAACGGCTGCGTTTGGAGCCTGTTTAAAAGGCCAGACACATAACTATGGTTTACAACACTGTATGAGTAGGCAGAGAGAGAGAGACAAAA
TGCCATTATTAGTAACTGTTGGTAAGCCTGTCAGTATAGTTTCATTCTCTCATCTTCAGCGCTTCACATTTTCGCGCTTGCAGATCCTGTCATCTGAAGGCAGAAGGCATTGACTGAGTGATTGATGGCTGGTATTAACCAATCATTCGCGTTCAGTTCAAGAGCAGTGAGCCAATAAGAAGAGCACAAAGGCGGGGCAA
CACTGATCTAGCACTGAACGCGAATGATTGTTTAAAATCAGCTGTCAATCACTCAGTCAGTGCCTTTTTGCTTGGGATGACAGAGAGAGCTACTACCACGAAAAATTGTAAAGCGCTGAAGATGAGAATGAAGACAACACTGACAGATTTTGTTTTAGAAACCATGGCATCTAAAGTTATGAATAATGACACATCTTACT
AAATGCTGATACAAAGTGGGTAAATGCCCTCCATACATAATACATGTTAATACTTAGACATGGTAATATGCACCTGTCAATCAATATCAGTGGGAATACAAGCTGTAAAAAGAAACAAGTGATATCTGTGAGAAACAAGTGATGTCTGTGGGAAACAAGTGATGTCTGTGAGAGACTACACTGTAAAAAAATGCTGGGCT
TGACTGATGATCACAGAGAGCTGAACAGATCTTTTAATCCTGGTTGCGTTGTGCATGTCTTGTCTTATTGTTATGGTTATACACGTTACTACGGACACATGTTAAGACGCAGCTGTCAATCAATTCGGTGACCGGGGAAACATTACTCCTACGTCACGTTGCGGTGGGCCTCAAAATGGGAGGGATTTGGATCCTATTTT
ACCGTAAAGTTCAACACCCTACGTCGACTGTGAGTGACATCACTTCGGAATACAAACACGCCAAATATAGTCGTCCCACCCCTGTGGTTTGATTGACAGGTTTCAGTGTAGACAGAAATTCAAATGCAAAAGGGTTTGCGATTCCATTTGAGTTTTGGCAGGTTACATGCACAATGCAGAGAAAAAGAATGAGCAAATGA
TTGTAGCCTACTGTTTCAACTACCTGACCCGCATGGTCTTTGTTTTATCCATAACCAAATCATAAATAAATAAAGATAAAGTTACACACAAATTACCACCTGTCAATCACTTTTTCCGCGAGAGTCTGGCATGAATAGGCAGAGTGATCTGTGTCCTTATAATGGCGTCAACAATCTCTTTTGGTAAAAATGGTGCACAA
TCAGGAAGGCAGGGACACCCGGACCCATGGCTCTTCCGTCAGGATCTGCCCATCTGTGTTTTCTCTGGTAGCGCTTCGCCTTGATGAGAGGGGCCGACAGGGGCCCGCGGTCGTGCAGCCGGTGTACCTGCATCCATGACTGACGACTGACGGCTGCTTACAACAATGAGCGCTTCTAAAAATGCGCATTATTTATGGGC
AAGGGGTGACAACTTGAGCGTCAGGGTTTGTTAGAGTCCCGTCCTTGAGCAAACAAACACCGAGGAATTTCTGCCATTGTTGTTGGTGTGCAGCTTTGACTGACAGGTCGGCAACGCAGAGGAGCCTGTCAGCAAAGACAGCGAGAGGTCAAACCATGACCACCCCTGCTGAGAGAGAGCTGACCTCGAACAACACACAC
GCCAACACACGCCGCTCACAGCTGTCAGAGCCAATGAGATGCAGCGTTTCTGATCATCTCTCATCAACCTCTAGAAGCATCAGTCAGCCCTCCTGCGCACATGTCAATCAAACTAGAGGCACGCCCCTCTGTGAATGCTTAAGGCTTTAGAGCAACGCAGGTGTGTGAGGACTCAGTACATACACACGCACACACATATA
CTATATCCTAAATGTTTTGAAGCCATTTTATAGTTTAATGTGAAGCACAGACGAATATTCAAGTGGTTAAATTCATGTTCAATTCAGCGCTTTCCTCTGCTGCGCCTGTCAATCATTCTCTATTCATTCACAATTAAAACTGCGTCGCGTTCATGACAACTCGAAAAACTTTTTCCAAGACTAATTGTTCCTGTTAATAT
AAACTGAACAGACCTTTTATTCCCGGTTGCCTTTCGCTCGTCCTGTCTTGTCGATATGAGTATATGCATTACTATGGAGACTTGGCAATGCGCGCAGCTGTCAATCAACATTGGTGGGCGGTGGACCGCACTCCTACGTAAAGTTGCGGTCGACCTGAAAACCGCTCCAATTGGTCCACCGTTTATATGTTTTTAAATTT
TTAATAACAAATTAATTATTTGTAGTCTACTATTTAAACTACCTGACCTGTATGGTCTTTGTTTTACCCATAAACAAATCATACAGTAAATAAATAAAGGCAAGTTACACACATAACTACCACCTGTCAATCACTTTTTTCTTGTGAATAGGCAGTGATCTGTGTCGTTATAATGGCGTCGGTAAAAAAAGGTGCACAAC
CGATTGGCTGACTGACCGATCAACTAACCCACCCCTCTCCTTCCCTAAATCCAACCGATAGTGTTTTAAAAAGCACTGATTAACCAGCACCAGTAGTTATTATGGGGGACTACCTGTCAAAAAGTTTGATGGATTGTAGCCCCGCCCCTAAGGCGGGACTTCCGGTCTAAGCCCCGCCCCTTTTATATAAACTTTATAGT
CGGGCAAATCTGCATGAGAAAATGCAGTGTTTGACAGGCAGCTGTCACTCACGGACACCAACCCACAACAGAGGTATACAGTTACAACATACGCACACAAACACACACACACCAGGGTAATCCGCAGCATCCCAACCTCTTTCCTTCAAGGGTCACCTGGGTCAGAATGAGTGACAGCTCTCCGGATCACACAGGCCTTT
ATTGTGTCTGACAATGCATCGCTGAGTGATGCAATTTCAGCTTGCATCATAAAGGCTGCATCCAGATACTATTGGCACATCCTGTCTTGTTGCAAGATTATATGTATTCCTTCTGAGACATTGTAATACGCAGCTGTCAATCAATTTAGTGAGCAGGGAAACCAGACTCCTACCTCATGTTGCGGTGGACCACTAAATGA
AACTTTTAAAAAATCACAGAGAGTTGTGGCAAATATTTTAATCTCAGTTCATTTGCAAAAAAAGGTCTGTGTACGTGTATACATATTATAGAAACATGGTGCCTGTCAATCAATTCGGTGGGCGGGGAAAACCATACTTCACATTGCAGTGGACCTCAGAATCACTGGGATTTGGATCCTATTTTAACATCAGGAAATTT
CACAGAAAGCTGAACAAATCTTTTAATCTCGGTTGCTTCGTGCACGTCCTGTCTTATGAATATGATTATAAGTGTTACTATGAAGACATGTTAATACGCGGCTGTCAATCAATTCGGAGGGTGGGAAAACCACACTGCTACATCACGTTGCAGTGGGCCTAAAAAATTGCAGGTATTTTGATCTATCACTTTAATTTTAC
GTCTTCAGATTGGTTGAACTATACATGATTTCATTTTCACTTTCACACCTAAACATGACGGTGAACAAAATGAACACTGATTGGCTGCTTTAGATGTCAGTCAAATAAGAGGATGGCCATTACTGCTGGACATTTCTGCTGTCAGCTTAAAGGTCTGGCTATGCAATTCCACTTGAGGAGCAACTTTATTAGCCATCTTA
AAATGGGATTAATGCCGAGTAGCATGATTTTTAAAAGTAGTCGTGTCACAGATGTTTTCTGCATGACTATCTGGGCTAGCGTTATGTCGCTGCTTTGTTTACACTGCTTGATGGATTGGCGACAGGGGCTTTCACAATAGGAAGAATCGCCCACTACTTCGTCCAAACTACGTCTCACAGCCAAAAACGCGTTAACTACA
AAAGCTACATAAAACAAAAATACGATGTATGTGCCAAATTCAGCGGCTAATCAGCCGGAATTAGTTGAGGTGAATCGACGGCGATCAGCGAGACCTAGCTGTCACTCAAGTGACCACGCCCTTAATATGACGACTTAATATAACTTAATATAAACGAAAGTGAGGAGTTATAAAAAAAAATTTCACCCCTCTCACAGTTG
CCTGAACAACATCAGAACCGTCTTACCTGGCGAAATGCACATGAAATTCACATTAAGAAAATTGACACACAAAATATCTGTATTATGATTGGCCAGATTGCCAGTCAATCAAAAAATAAGTGGACGAATAAAGATTGTTACCAAGTTAGCAAGCGCACACAAAGAGAAATATACTGAATTCATTATATTTCTCTTGACTT
TAACAACATAAAAACGGTGGACCAATTGTAGCGGTTTTCAGATCGACCGCAACTTGACGTAGGAGTGCGGTCCCCCCGCCCACCGAATTGATTGACAGCTTCGCGTAGCATGTGTCCGTAGTCACGTGTATAATCATGTCAACAAGGCCAGACGTGCGCAAAGCAACCAGGAATAAAAGGTCTGTTCAGTTCGCTAGGAT
GAATTTAAAGTCCGCGGAACGAAGTCCAATTGGTCCACAAGGAATTGCCCTAATAAGGAGTGACATGCTCGGGATCCAATCAGCAGGTACCTGGTAGAGAGAAAATAGCGGAACAAAAGGTGATAGGGCAAGACAAAGAGCAAATGACAGACAAGGAGAGGCGAAGGGAGTCAAGCAAAAACAGAGAGGGAGAAGGCACA
GGCCCAGAGTCAGTATTATTACAGCAGGAGAAAATCTTATCGCCACACTTACCGGCTGACATAATACAGACTGCTGTTATTACACGTCTTGAGGCCATTTCAGCTGTCAGTCATCTAAAGTGATGATTATGAGGTCACATGTTCTGTTTTAACCATTTCCACAGAACCACTTACAGCTCCGTTTTGCATTATAACACAAG
TTTTTATTTTTTTTATTTAGCAGCATAAAAACGGTGGACCAATTGGAGCGGTTATCAGAGCGACCGCAACTTGACGTAGGAGTGCTGTCCAATAATGATTGACAGGCGCGTCACCATATCCTTAGTTTGTCGTTTCATGTCCGCCATTTTCAGCATGGGAGTCAAAGCAATATCACTAGAGGAACACCCTTTCTCTATTT
GCCAGCACTTTACATTGCATTATATTATTAAAGTCATTTAACTCAATACCTGCTATTATGAAGGCAGAGGATGAGCTCTCCACGTCACATCAGAGAGAAGGTGCTGTCACTCAAACAGCTGAAAGCGTCTCAGAGGTTCCACTGCTCTCTGCTGCTTTGATGTAAGAGATGTAAAGGCCAGCTTGGCTCATGTGGGATTG
GCGAGCCAAGCGTTCCTGAACAGCGCAAGTGAAGGCCTTTTAAATGTGGCAGACCACCTCCTGATTGGTGCGCAGAGTGCGTCATAATGGTGATTGACAGCCTTCTCGACCAATGGTCGCAGACATAGTACAGTACAGAGTACACAACAGAAAAGAGAAGAGAAAACAAAACAGACAAACACAAAACATACGTGAAATGT
GTCAGTATGGGACTCCTTCTGGAACGCCTAGCAGACACACCAGTGTTAAGAAGGTGACCGGAGTGGGCGGAACCACATATGAGATCTCCGTGTGACTGACAGCTCGGGGAGCCAATGCCTGTGAGGAACAGCACTGCCATGGCAAAACCAACTCGTGCTCAAAAAAAAAAAAAAAAGAACAAGTTTCTCTTTCTTTTCAC
ATTAGTGGCTTGTTTCAAATCCATTGCCACTCCATGAATAATTTATGAGAGGGGAGGGCAAGGGCGGGGCTAGTATAGAAGATCGATTGATTGACAGTGGGAGTCAGCATGGCCAATGTGACCTCTCTGTCTAATGGATAATTTATCCCTCATTTTGAGCATGCAACTTATCAAGAGCAGCCAAAACCTGCAAAATCTTT
ATGATCACAGAGGGCTGAACAGGTCTTTTAATCCTAATTGCTTTGAGCATGCCCTGTCTTGTTGATTATACACGTTACTATGGAGACATGGTAATACCTGGCTGTCAATCAAATCGGTGGGCAGGGAAACTGCACTGCATCACGTTGCAGTGGGACTCAAAATGGGAGGGATTTGGCTCCTATTTTAACATCAGTTTCCC
CTAAAAATAGAGCAAGGGTGTTCCTTTAGTGACATCGCTTTGACTCTCATGCTGAAAATGGTAGACGTGAAACAACAAACTGAGGATATGGTGACGCATGCCTGTCAATCAATATTGGTGGGCGGGGGGACATCAAGTTGCAGTCTATCTAAAAACCGCTCCAATTAGTCCATCGTTTTTATGTTGTTAAATTGAGAAAA
TAAGAAAGCATATAATATAGAAAAACACTACTTAATTTCATCTAAAGTAGTTTTCTATCTTAATATATTATAAAATTAAGATTATACCTGTCAATCAAAGCCGAATTTTCAGCATCGTTACTCCAGCGTTTAATGTCCTTCAGAAATCATTCTAATATGCTAATTAAAACCCTTTAACTGTCTGCTTTACCAAATGGTTG
GACAGCGGGATCCCGTCTCCTCTTCTTGCTAATTCCTCTCTCACAGTCTGCAGCCTGGCACCGATGTACCATCAATCCACGCCACTGACATGCACACACACCGCAGCTGTCCATCAACTGCCAGTCACAGATGTGCTCCCGCCCACACAGCCTCCAGGACACGCCCCCCTGCCAAGCTGCTGATGCTAGTACAGTCTATA
GTCAACTTGCTGTAGTAAACAAAGCCCGCAATGCCTGCCCCACCTTCAAGCTCTTCTGACTGCTCTAAAACTGAATGGGAATGGATTGGTTAATATCAGCTGTCAATCACTCAGTCAATGCCTTATGGCTTCAGATGACAGGGAGCTACAACTACGAAAATGTAAAGGACTGGATACGAGAGAATGAAAATAACACTGAC
TTCTAAATGTTCTGAAGCAATTCTACAGTTTAATGTGAAGCACAGGTGAACATTCACATGGGTAAATTGATGTTCAGTTCAGCGCTTCCAGCCGCTGGGCCTGTCAATCATTCTTCAATTGTTCACAATTCAAGCTGCATGCCGCGTTTGTTTATGAAAACACGAAAAACTTTATCTGAGACTATTTGTTCCTCATAATT
AAATCCTGTAATGCTGGCCTTGCCTTCAAGCTCTTCTAATTGGCCCACTGCTCTAATATCTAACTGAACACAAATTGATTGATTAATACTAGCTGTCAATCATTCAGTCAGTGATTTCTGCCTTCAGATGACGGGGAGCTGTGAAAATGTGAAGAATGTGACGATGAGAGAATGAAAGGCCCTCTGACAGTATTTGTTTT
GCATGAAACCCTTGCAAATGGCAGATTAACCTGTTGTTGCTTCTCTAATGTAGGTAATTAAATATGAAAGAAATGTGGATGATGTGTTGAGATGATTGACAGGGCTCATAACCAAGCAACATAGCGATCTGTTAATGAGGAAGTAGTATATGCCAAAGCTTGCATACTCTTCTGTTACACACTCAAAAGTAGGTACTTTT
AGTTTACTGCTGGACAACTCATTTTATCATGGAAAAATAACACAGAAATCAAACACTGATACTTCAATCTCCTCACAAAGCTCTGACGGTGCACTTAGTAAAGCTGTCAATCACAACTGTCAATCACGATGACACGGTTCTTTTTATAGCATTTAATTACTGGCTCAACTGACCAAATCCATCTGGAAATTTTGTGGCAA
ACCCTTCATGACAACTGTGAGGGGGTGACGTTTTTATAACTCATCCGTTTTATTTTTATTAAGTTATATAAAGTCTGCATAATTAAGGGCGTGGCCACTTGAGTGACAGATACATGTAGGTCTTGATGCTCACTGTCTTGTCTACTCAGCTGATTCCAGCAGATTAGTCGCTGAACTCAGCATATAAATCGCATTTTTGT
ATTGATGATCACAGAGAGCTGAACAGATCTTTTAATGTCGGTGGCTTTGTGCACATCCTGTCTTGTTGATATGATTATACGCACTACGTAGACACAGCTGTCAATCAATTCTGTGGGCGGGAAAACCGCACTCCTACAGTATGACACATTGCTGTCAGCCCCAAATTGGAGCGATTTGGATCCTGTTTTAACGTCAGAAA
CAATAGTTTGGTCAAATTTGGCAAATACAGCTTTCATTTGAAATACAATTTCCATCTGAAATGTGCAGTATTAGTGAAGTTAAGGGGTTTGATTGACAGGTTCTGGAGTTGAGCGGCCGATAGGAGAGGGAGTGATTCAGCTGGATTTGTCGCCCCCAGCTGGAAACACAGAGCAGAAACTCAGCGTCAGAGGTCAGTTT
GAGAGTTTTGCCAAACCACTTTGTGGCCTTCTGAGTGGGAGGAGTCTTCTAGCAGGGGGAGTGGTCTAACAGGATATGTATCTGGAGGTCTGTCCTTTGATTGACAGACACACATATGCACATTTACATGCACATTTTTTTCATTGTGCTTTTCACTGATGTATGATGAAATCCGTAATAGCAAAACACATTCACCATCT
ACAAAATAAAAAAGAGGGGTCTGGCGTGCTCTTTTATGAAGGGTGGTCTTGGCCTATTGGAAATGACGTCAAAGTGACGTCACGATGTAGGAAATGATTGACAGATGAACTGACCAATGAACGGAACCTGGGAATATAAAACAGATATGGGAAAACACAGAGAGAGTGAGAGAGAGAGAGAGAGAGAGAGAGAGAAACGC
GCCCTTTATAAAAAAATATTACACAGAGCTTTCTTTTTATGGTGTGAATTGAGCCTTTCTTCTTATGACCTAAAGGAACATGGTGGTAGCCATGAAGGAGCTGTCAATCAGAGGAGACTTCAGGACAACAGTGGAGTACCTTATAAAACTGCTGGAAACAGAAAGTTTCAGAAACAATGACATTGATACTGGTTGGCTGG
AGTTTGATTCCTCTGATGGCGAGGGATCAGCCAAGCCATGTTGTTTTTGAAACTGGATCATTCACCCCCCCTGGTTTGGCCACAATTGTCTCTCTTAAGCCTGACATTGACTGATGTCCCACTGAAAGTGCACAGAGAGACTGAGAGTGGTTGTGATGTTATATGTTAATCACTCTCTGTCCAGGTCATATATACAAAAT
CTCTTTGACATCTGATTATAACACAGACAAACACTTTTGGCTATTGAGTCTAACTGTCATAGAAGTAGGCTTTGGTAAACATTCCGATTTTGATTGACAGGTGCCAGTGGGATGGGCTCATATCATGGTCGCTACAGTTTTGATGCATTCTCCCATAAGAAGTCGTGTCTTCTGCGCAGCACTCGGATTGAGTGCATGAC
ACGTTCGCTAACCCCGATGACAAGCGAAATGCTGCCGCTTGTGACTTTTCGTTTTATCATTCAAATTCATCCCATTGATGTTGCTGGCTTTGATTGACAGGCAAACTTGAGAGAGTAGCGATAGCAATCAGTCCTCATCAGCTGCGTTTTTGACCGCGGACAATAGTTTCTCTCTTTCGGTTTTCACACTCCTCGTTTTT
GTTGTGCTTAAACATACATACAAACACACCTAAAACCACAGCTTTACCCTTAGTTTCAACTTTTCTTCAGCTTTTTATAGCTTAGATGATTGACAGCTGCCCTCTGCTCTTCTTCTCCTGCTTTTCTTGAGGCTATTTGTCTTCAGGGAAACCTTTTATCAGTTTCTGAGGTGTGTTAGAGATGTTTTTTTCATTTGATG
AACTTTTAATTGGTGCAGCACTTAGCAGATAATGTAACTTTATCCAATACATGATTTTTTTACTGACTGATTTCCCTGAAATACCAGAAAGAATCATTTAGACCGAAATTGTGGTTCATGCTGATTTAGCTGTCAATCATCATGTTCAAAATTTCATTCTCAGGAATCATCTAACAAACTTTTTCATGTCAATTTACTAA
TTTATATAGCTAATAAAACCCTTCATGACAACTGTGAGGGGGTGAATTTCTTTTTTATAACTCATCCGTTTAGTTTATATTATGTTATATTAAGTCTGCATAAATAAGGGTGGGGCCACTTGAGTGACCACTAGGTCTCGCTGGTCGCCCTAACTTCACCTCAGCTCATTCCGGCTGATTAGCCACTGAACTCGGAATAT
GTTTAGGAAAGAATGAAATGTAAACGCGTATTGTGGATTCAAGATTTGCAATCTCAATGACCTGCATCAAAGGGGGAGGGGCTTATAAAATGATTGACAGTTTTTCAGATACAGCAGGGAAAATAAGGATTGAACACATCATGTTTTTTCCTGGAAATAATATATTTATAAGGAGCTGTCAACATGGAATTAAACCAAAT
ACTTGCTGAAGTAAAAAAGCCTGCAATGCTTGCCCCGCCATTGTGCTCTTCTTATTGGCTCACTGCTCTAGAACTGAACGTGAATGATTGGTTGATATCAGCTGTCAATCACTCAGTCAATGCCTTCTGCCTTCAGATGACAGGATATACAACTGTGAAAATGTGAAGTGCGGAAGATGACAGAATGAAAATAATACTTA
TGACTGGGTCTTGTTGTCCTGGGTCCTATATTGTGAAATAATTTTGTTAGAAAGAGATTCTCATCAAGCTGAAATTAACACCCTGTGTTTCATTTCTATAGCTGTCAATCAATGCATTTGATTACAACTGCCATGTGGACCTGATCAAACTCCTGCGGCAAGAAGGAAAACTTCACAGACTACGCAAAGCCAGACAGAAG
TGCCAAAGTTCTGAAGCCATTCTATAGTTTAATGTAAAACACAGAATAATATTCACAGAGTAAAATTCGTGTTCAGTTCAGCGATTCCCTTCGCTGCGCCTGTCAATCATTCTCCATTCATTTACAGTTTAAACTGCATGTTGCGGTTAAGACAACACGAAAAACTTTCTTCGAGACTATTTGTTCTTGTTAGTTGAAGT
GATGATCACAGAAAGCTGAACAGATCTTTTAATCCTGGTTGCTTTGTGCACATCCTGTCTTGTGTATATGATTATATGCAATACTTTGGAGACATGTTAATACACGGCTGTCAATCAACTCTGTGGTCGGGGAAACAGCACTCCTACGTCACATTGCAGTGAGCCTCAAAATGGAAGGGATTTGGATCCTATTTTTAACA
AATAAAGCTGCATTTGGAGCGTTCAACTTGTCACATCGTTCATTACAGTACCATCCTGCCAAAAATTGATTCCATTGCTGTAGTTTGGTGGTCGGTTTCACATGAGTGACAGGCTGTCGCACAATCAAAGAAGAGATCTCACTTTACTTCAAGATAAGGACATTTAAATAAAAAAATATTAAAAATGAGAATGGTTAAAC
AAGACACGGGGAGGGGTGGGTTGTTGTTTTTTTTAAGGAGGGAGGAGGGCAAGTTGAAGGTAAGACAGAAGACGATGCACATAAGTGATTGGCAGGTGAGGTGATTGACAGGTGAGGGGGCGGGGCCCAGTGTGAGAGGGTCAGGCACTGGCCAGCACTGGGCTCGCTTTCCTTCCTCCCTCTCTCTCCAACTTCCCCCC
GGAGTGGGGATCTAAAAACACACCAGACGATACCCTGGAGAGCCATGGGAACATACACAGAACAGGCCAATCAGAAAACACACAAATCCTGTCAACTCTGCTGTCAATCAAAACAGTTCAAAGGTTAGATTTCAGCTCTGACTCACACAAGTCACTTACCAGAGAAGTTTCGTGACACAAGCATGGTGGTGAGGATGGCG
AAGAGTCCACCGCCTGTAAGAAAAGCTATGTGCCCTGGCCAAGCTCCACCCACTTCTTGATGAGAGAACACAAAGATATGCACGCAGCAGCCTTGACTGACACACTCTTTGACCAACGAGGTTGAAGAATCTGGTCCTTGAAAGATGGACTAATATGAAATAGAAAAAAATGTTCATTTCAGAATTTTATCATACAAAAT
CATCCTAAAACTCCACATTTATAATGCCTCTTAGTTGCTGACATTATCTTCAGCAGGTACCTTGTGAAAACTAGAGTGGCAGATGGCTGCTTCTCACTGAGGCCTGTTTATGCTAATGAGGGAGAGATCGTCACTAATGGGTAGGACTTTCCCCCTGTCATGACATCTACAAAGAGAGAATGTCAATCAAAATGTTTGAG
TAGCAAACTGAACAGACCTTTTATTCCCAGTTGCTATGCGCACGTCCTGTCTTGTTGATATAATTTTATGCGTTACTAAGGAGACATGTTAATACACAGCTGTCAATCAATATTGGTGGGCGGGGGACCGCACTCCTACGTCAAGTTGCGGTCAGTTTAAAAAACTGCTCCAATTAATCCACCGTTTTTATATTGTTAAA
TGACAACTGTGAGGGGGATGAATATTTTTATAACTCATCTGTTTCCTTTATATTAGGTTAGATTAAGTCTGCATAATTAAGGGCGGGGCCTCTTGAGTGACAACTAGGTTTCGCTGGTCGCCGTCATGTCACCTCAGCTGATTCCAGCTGATTAGCCGCTGAGCTCGACATATACATCGTATTTTTGTTTTGTTTTGTGT
AACTTACCAATAGTGCAGTGCTCTCCCTCCCAACCAGGCTGACAGACACACTGCCCGTCCCTGCATTCTCCATGCTCTTCACAGATTGGATGGCAGGGCTGTTTGTCACAAGTGGTTCCCTCCCACCCTTCCTCGCACTGACAACGCCCAGCAACACACACACTATGTGGACTGCAAGGAACAGGGCAAACCTCTGAAAA
ATCACAGAGAGTTGAACAGATCTTTTAATCCTAGTTGCTTTCCTGTCTTGTTGATACAATTATACGCATCAATACAGAGACATGTTAATATGCGGCTGTCAATCAATTCGGTGGGCATATCTCGGTGGAAACCACACTCCTACATTACCGGTGGGCCTCAAAATGGGAGGCATTTGGATCCTATTTTAAAGTCAGGAAAT
CATTTGTACCCTGTTTGTGTTTTTTCCCTCTCTCGTTTCTCCCGTGTTTGTTTTCATTTTTCTCAGGTTCCGGTCATTGGTTAATCCATCTGTCAATCATTCCTCCACAGTGACGTCACACTGACACACACCAGACCACCCACCAGCCCCACTTGTTTCTGCTGTATGTCTGCTATGTTATTGGTTTGCGTTTAAGGAAA
ACCATCAAATCCTCGTTAGTGTGTACGCTCTGTATTGCTTTAGTAATGGGTTACTAATTGGCTGATGCGGAAATGTGCGGCATGACTAAGTGATGTGGGAGGGGTTGAGTGAGCTAAATGCCTGTCAGTCTCTGGCAGGCTGCCTGCTGATTGGACGTTGTGCCAGAGCGAGTGCCAATTGGAGGCAGCGGTGACTTTGC
TTTTATCATGGCAAAATATCACAGAAATTGAAAAATAACTCCCGAAGCTCTGAGGGTCTGCTTAGAGAAGCTGTCAATTACAACTGTCAATCACGATGACACGCCCAGTTTAATAGCATTGAATAGTGGCTAAAAACACACTCTTTAAAAAATTAACAGCTGAACCTATATCAGCGTGATAACTAGTGCCTTAATTGACC
TGAAGAAAGAAGTTTGTCACTCGGAATTAGGCTTCAAAACAAAATAAGACTGCTCCTGTTCACCCTGACCGGCTGGTTTATTTCTGCTGATGATTGACAGCTGTCGCATTGGATCAGTAATAGAGACGGAGCAAGGGCTTTTCAAGATAGTGTCTGTCACTGGATTCCCTGGAGACGGAGAGTCCACACGCACACACAGA
ACTAATTGATGACTGCAAGCTTTTGTACAGCTAATGTCCTGATGTATTATGCAAGGCTGTGTTTCAATCAAATCAATTGAAGGGCATAAAAATGATTGACAGGCTGGAATCTCTTTAAGGTAAATCAGATCGTTCAGAGGCCATCTTGACAACACCCTCCAGGCAGCCATTTTTTATCTAGGCAACAGGAATGCAGGAAG
GATGGGTTTGGTCCATTAAGGCACTGGTTATGAAGCTAATATAGGTTCAGATCTTCATTTTTGTAAACAGTTTGTTTTAAGCCAGTAATTGTGATTGACAGCTTCCCAAAGCAGACCATGGGAGCTTCGGGAGGAGATTATTGTGAAGTGTTATTATTCGATTTCTGTAAGTTTCAATGAGTTTTTAGCAGTAAACTATA
TTCCTGATGTTAAAACAGGACCAAATCCCAGTGATTTTGAGGCCCACACAACAACGTGACGTAGAAGTGAGGTTTTCCCCGCCCACCAAACTGATTGACAGGCGCCATGTTTCTATAACAACTTAACACGTGCAGATTTTTTTGCAAATAAACTATTTAAAATATATGTTCCAACTCTCTGTGATTTCAATAAGTTTTAG
ACAATTTTCTTTTTGTTTGCATAATTCAACAAGAGATTTATTTTACGTAACAGTGTTTTCTTCCAGTAATGCAATGATTAGTCTATTGTGTATGATTGACAGGTGCGTTGCTGAAACACAAAAGAAAGAGGTCTCTGATTGATTGGGCTTTGAGAAGAGGACATTACAATCAGTCCGATGGTCAAACTGCCTCTCACAAG
TATTATTGTACATCACATGTTACATCATGTATTCTTGTGAATGGCCTGGCAAGGTCAGCTCTAAGGACATCCTCGTGTACTGTGATTGGTTCAGCTGCCTGTCAGTCATGGAGGATGCTGAGGCGAGTGATTGTGGAAGTGAGGGAGAGGGCGGGAACTCTTCCAAAAGGACGACGAGCTGTCCAATCACAGTGGGATGC
CGCAAGTAAAGACAGTAAAATTGCTGTAACTCATTACAAACATGCACTTGTCTTGTTGATATGATTATACGCATTACTACAGAGACATAATAATACTGCTGTCAATCAATTCGGTGGGCGGAGAAACCGCACTCCTATGTCACATTGCAGTGGGCCTCAAAACAAGAGGGATTTGGACCTATTTTAGCATCAGGAAATAA
TCAGTGTTATCTTCATTCTTATCTTCAGCGCATTTCAAGTTTTCGCGGTAGTAGCTCTCTCTGTCATCCCAAGCCAGAAGGCATTGACTGAGTGATTGACAGCTGATATTTCAGCGCTAGAGCAGTGGTGGGCCAATAAGAAGAGCGCGAAGGTGAGGCAAGCATTACGGACTTGGCTTTGTTTACTGCAGCAAGTTGAC
AAAGCCACATAAAACAACACAGAAATACGATAAATATGCAGAGTTCCGTGGCTAATCTGCAGAGGTGACGTGACGGCGACCAGCGAGACCTAACTGTCACTCAAGTGGCCACTCCCTTAATTATGCAAACTTGATATAACTTAATATAAAGGAAACGGATGAGTAATAAAAAAATTCACCCCCCTCACAGTTGTCATGAA
CAGAGAGCTTAACAGATCTTTTAATCCCAGTTGCTTTGCACATGTCCTGTCTTGTTGATATGATTATATATGCATTACTACAGAAGCATGTTAATATGTGGCTGTCAATCAATTTGGTGGATGGGGAAACCGCACTTCTATGTTACGTTGCAGCAGGGCCATGCACAGTGGGGTGGCCCGGTGGCTAGAGCCACTGCCCT
GTGCGAGTAAACTCTCCTCACATTGGTCAGAGTGTCAGGGTTTATTTTGCAGCGTCCCGCTAAGCTGTCAGGAGAGGTGGTGGTTTGATGGTGATTGACAGGGCGAGACGATTGTCTGAGACACGGTGGGGAGGGGTGAGAAGGGTATGCGACGATGCCTATTTGAGGACCGGGAGGGAGACGCGAGATTACCGGGAGAT
TTAAATAACATAAAAATAGGATGTATATGCCGAGCTCAGCAGCTAATTAGCCAGAGTCAGCTGGGGTGACGAGACAGCGAGCAGCGTGACCTAGCTGTCACTCAAGTGACCACACCTTTAATTATGCAGATTTAATATAACTTAATAAAAGCAAAACGGATGAGTTATAAAAGATTCACCCCCTCACTTAAAGGGTGTCA
AAACATAAACGACTCATTCATGAAATAAGGCAAGAGAGCTGTGTGCCTGTGCACATTTGAATATCGTTGGGCTATAAACAGGTTCGGGCTTTTAAAAAGCTGTCAATCAAAATGTACCTGTTTGGCTCAGGCGGAATTCTGTTGGGCTCGGGCCCCATCAGGCCTAATGTTTATGGCCCGATTACAGCTCTATCTCTGAT
CTTCATGACAACTGTGTAATTTTTTTATAAATCATTTGTTTCCTTTATATTAGGTTATATTAAGTTTGCATAATTAAGGACGTGGCCACTTGAGTGACAGCTAGGTCTCGCTGGTCACTTCACCACAGCTGACTTCGGCAGATTAGCCACTGAACTTGGTATATTCGTCATATTTTTGTGTTGTTTTATGTGGCTTTACA
TAGCTGTTAAACACACTTAAGCGAAAATAAAAAAAGACAAAATGTGTTTCGGCACTGATTTCTTTCAAAGGCCTGTGAGCTCCGCTATTGGTCCTGACAGCTGTCACTCACCGGAGAGACTCTGAGAAACACGGCAGGTGGTACACTCTTCAAAATTCTCCCTATAGGGATTGTGTTCCCTGCCAAAATTAACCCCAACA
TTGCGTCTCGCCATAGCGCATTTGCTATTTACTTGACAAAAAGTAAGATTAAGTGGAAAAACTGAGCATTTCACTAGCAAGAAAACAGTTAAACAGAAGAGAGAGACTTATAGGGTACCACCTGTCAAAAAGTTTGATGGATTGTAGCCCCGCCCACTAAGGCGGGACTTCCGGTCTAAGCCCCGCCCCTTTAATATAAA
CATCAGCTTTATAAAAAACGATATGCTGGCTTGGTGGAAAATTAGGCTCTGCTTGATGTGAATGCTGAACATCCTCTTCTCCTACTGGCCGTTTGCCATGTCACTCATCCAACAGGAAACCAATAAAACCAGGCTATCCTCTGATACAGGAAACGTGATGATAAAAGCTCACTAGCTGGCATAGGAAACATATCTTTAAA
GCAGCTGAACACAGAGCGTTGTAACAAATTTAATCTCAGTTTCTTTGCAAAAAAAATGTTTTGTGGAAATGTGTATACGTGTTATTATCGAGATATGGCACCTGTCAATCAATTTGGTGGGTGGGAAAACCACACTCCTGCATCACATTGCGGTGGGCCTCGAAATCACTGGGATTTAAGTGCTATTTTAATGTCAGTAA
GTTTTCTGACGTAAAATAGGATCCAAATTTCTCCGATTTAGAGGTACACCTAAATGTGACGCAGGAGTGCAGTTTCCCCGCCCACTGAATTGATTGACAGCCGTGTAATAACATGTCTTTATAGTAACGGGTATAATCATATCAACAAGACAGGACGTGCGCAAAACAACTGGGATTTAAAGACCTGTTCAGCTCACTGT
GCAGTACAAGTCATAAAGCCCGCCTCCTCCGTGTTAATGAAGGAGACTTGAGCCCAAATAAAAAAATTAATTACACTTGCAATAAAATGTCCCGAAAGATGGTTCTGGTGGATTAAGGCACTGGTTATTGTGCTGAAATAGGTCCAGATCCTCATTTTTGTAAACAGTTTGTTTTTAGCAGTAATTTAATGCTGGGCGTG
TTGTATTGATGTATCTTTCATAGTAGTACAGGATTTGACTGGATTTATGAAGTGAGATCTTGAGGCCTGAGGGAAAACTGGCCGAGTGTCAGCTGTCAGTCATCACAAGCTGCCGTATGGAGGAGCGCCCTGTCGGTCATGGTGACTTTGATGTGATGAGAGATGGAGGCGCTCAATTAAAAGCCTATCAGTGTGTAAGT
TGATTATCCTAGTTAACTGAACAGACCTCTTATTCCCGGTTGCTTTACGCACGTCTTGTCTTGTTGACATGATTATACACGTGACTACCGGGACATGTTAATGTCGCAGCTGTCAATCAATTAGGTGGGCGGGGGGACGGCACTCCTCCGTCAAGTTGCGGTCGTTCTGAAAACCGCTCCAATTGGTCCACCGTTTTTAT
CTTCATGACAACTGTGAGGGGGGATTTTTTATAACTCATCCATTTTCTTTTGTTTAAGTTATATTAGGTCTACATAATTAAGGGCGTGACCACTTGAGTGACAGCTAAGTCTCACTGGTCGCCGTCATGTCATTCTGACTGATTAGCCAGACTATATTTTAAGTGTTTGGAAGTAATTTGCGTTTTCCTCCTGTAGAAAA
CTTTCCCACACTCTCTGGCGGCGCAGTGTCAGGACCGTTTTGCCTTTATGAAGTTTTACACAGGCAGCGCAAGTGGCACCTAATGGGCGCGTTTGATTGACAGGCCATTGTCATTTCTGGACAGGAATCCCCATTATCCCTCAGGCCTTCTAACACTGCTATAGGGATTAGTGTGCATTCATTACTGATCAGGGTTTGAT
TGTCAGTGTTATTTTCATTCTCATCTTCAGCGCTTTACATTTTCAGGATAGTACCTTTCCCTGTCATCCCAAGCCAGAAGGCATTGACTGTGTGATTGACAGCTGATATTAACCAATCATTCAAGTTCAGTTCTAGAGCAGTGGGCCAATAAGAAGAGCGCGAAGGCGGGGAAAGCATTACGGACTTGGCTTTGTTTACT
AAGGCAACTGTGTAAAGCCACATGAAACAAAACAAAAATACGATATGCCGAGTCCAGCAGCTAATCAGCCGGTAATAACATGACGGCGACCAGCAAGACCTAGCTGTCACTCAAGTGGCCACGCCATTGTCCTTAAATGCAGACTTAATATAACTTAATAAAAATGAAACAAATGAGTTATAAAACATACACCCCCTCAC
TTCAACCATTTATTACCTTACAAGCCAGTAGGTGACAGAATAGCTGCAGAAGTGTGACGGCTCTAACTGTGGATCAACACTTCCACACAGACAACCAATCAATCATACCGCAGACATGAGCTCTCTATATATTAGCCCATTTGAAGCTTATAGCCCAAACATATGCTCGTTCTCTACACACTAACAGAGTAGGATATAAA
CAGACAAATGCGCATGTTTATGAAGGTTGGGTTGGGGTGAGAGGGCAGTTGTAATGGCAGATTGTCACCATTAGGTGGCTCATTGTCCAGATTGACAGTGGCCTCGGGGGAAGTGGCTGCAGAGGGGCAGCATGTGGTGTTCATCCATGTTTTACATCATTTCCTTGAGGGAAAGACTCTCGGATGAAGCCCTGGGCTCT
GCGACAAGATCCACAGCCACGGGCTGATTAACCCCCTGCTAATTAGTGACCATCTCACACCTCAATCTCTCCAGCTCCAATCAGAACACCCGGAGGGGCCTGTCAATCACACACATGGGTCTACAGTCATAGCTGTTTTACTGCTGCTTTTCACATCTAATATTTCAAATGTCACAAATGCACAAGTAATGCCCCTTATT
CATTCTTGAAAAAAAAGCAAAAGAGCTGTGTGCATGTGCACATTTGAATAATGTCTGGCTGTAAACAGGTTCAGACTTTTAAAAAGCTGTCAATCAAAACGTACTTGTTGGGCTCTGGCCCGAATTCTGTGGGGCTCAAGCCCTGTCAGGTCTAACTTTTATGGTCTGATTACAGCTTTACTATGGAACTTGTAAAACTC
CCTGTTAGTGTTCTCACAAACTTCAGACTGGCATCAGCGCTCTCTCCGTCCCACAGATCTCTGCCCGGTCCCTCTTTGAAGTATGGCTGATTGACAGCCGGGGTTGCCCCTTGCCCAATAAAGATTTGATCATCAGTAGTGGATGGCCGCAGATGGCATATCTCTCGTAATCCAGTGTGTGGATCTTTCTCTGTAGTCTC
TTAGATCAGGCTTCAGAATATACTGCTGAGAGCTGTGTATGAGAGCATGTGCACATTTGAATAATGTTGGGCTATAAACTGGTTCAGGCTTTATAAACCTGTCAATCAAAATGTACCTGTCGGGCTCGGGCCCCATCAAGCCAAATTTTTATGGCCCAAATACAGCTCTACTGCTTTTATGAGATTTATTTTTACTGATT
ATTTGTAGCATACTGTTTCAACTACCTGACCTGCATGGTCTTCTTTTTATCCTTAACCAAACCATAAATAAATAAAGATAAGTTACACACAAATTACCACCTGTCAATCACTTTTTTTTGGCAGGACTCTTGAATATGAATAGGCAGACAAATCTGAGTTGTAAGAGCCACAACCAACAGTATCTGAGGTCTTCGCTAAA
AGACTCGTGAATGACAGATTAACCTGCTGCTGCTTTTCCAATATGGTAGGAAATATAATATGAAAGAAATGTGGATGATGTGACAAGATGATTGACAGGGAATGTTACTAAGCAACATAATGGTCCGTTAATGAGGTAATAGTACTTCCCAAAGCTTACATAATTGTTTGTGCCACAAAAAAGCACATGCTTTCAGGATG
GCCACGTAAACAAAACAAAAATATGATGAATTTTCTGAGTTCAGTAGCTAATCTGCCGGAGTCAGCTGAAGTGACGGCAACCAGCGAGACCTAGCTGTCACTCAAGTGGCCACGCCCTTAATTATGCAAACTTAATATAACCTAATAAAAAGGAAATGGATGGGTTAAAAAAAAATCCCCTCACAGTTGTCATGAAGGGT
TTTTTGCTATCTCTCTGATGGGTTTGTTTTGTTTTTTCAGCCTAAAAATGGCTTGCTTGATTGATAGTGACAGCTCTTTGGATCTCAACTTGAGAGTTGACAGTAACAGATTCCAGATGCAAATAGCACACTTGACATGAACTCTGGACCTTTTATCTGCTCATTGTAATTAGGGTAATGAAAGAATAACACACACCTGG
CTTATATTTACAGGAACAAATAGTCTTGGAGAAAGAATTTTGAGTTGTCATGAACGCGATGCGCAGTTTAAATTGTGAACGAATGGCGAATGATTGACAGGCGCAGCAGCGGGAAGCGCTGAAGTGAACATGAAATTAACCACGTGAATATTTATCTGTACTTCATATTAAACTATAGAATGGCTTCAGGACATTTGGAA
CACTTGTATAGTTTTAAATGGGGAAAAGTGTAACGGTCATATGGCAAATTAAGCCCCGCTTTTTAGTAAAGGAGCTAATCATCAATCAATGTAGGCTGACAGATCTCTGGGGGAGGAGCTCGGATCAGACGTGAGTTTCTGCAGATTTTAGTTTAACAATCAGAAATGAAACTAAAGAGACAGTTGTTTATTTTTATTGG
ACAGAGAGCTGAACAGATCTTTTAATCCTCGTTCTTTTGTGCACGTCCTGTCTTGTGGATATGATTATACACATTACTATGGAGTCATGTTAATACATGGCTGTCAATCAATTCAATGGGCGGGTAAACTGCACTCCTATGTTACGCTGTGGTGGGCCTCAAGATCGGAGGGATTTGGATCCTATTTTAACGTCAGGATA
TGGTTTCTGAAACTAAATCAGTCAGTGTTGTTTTTTATTCTCTTGTATCCAGACCTTTACATTTTCGTGGCTGTAGCTCCCTGTCATCGGAACTGATTGATTGACAGCTGATATTAACCAATCCATTCGCGTTCTGTTCTAGCGCAGTGGGCAAATAAGAAGAGCTTAAAGGCGGGGCAGGCATTGCGGGCTTTGTTGAC
CCATAATTAAGTTAAAATTAAAATAGGATTTTTGAGGCCCACCGCAACATGATGTACAGTAGGAGTGTGATTTCCCCACCCACCAAATTGATTGACAGCTGCGTATTAACATGTCTCCATATACTAATGCGTAAAATGATATCAACAAGACAGGACGTGTGCAAAACAACTGGGATTAAATGGTCTGTTCAGTTCATCAA
TGATCACAGAGAGCTGAACAGATCTTTTAATCCCAGTTGCTTTGTGCACGTCTTATCTTGTGGATATGATTATACGTGTTACCATAGAGACATGTTGATACCCAGCTCTCAATTAATTCGGTGGGTGGGGATACCGTACTCCTAGATCACGTTGTGGTTGAGAGGGATTTGGATTCTATTTTAAAGTCAGGAAAGTTAAA
TATCATCATCAGGATGTTGAATAAATAAACATAATCAGGATGTTGTTTAAAATTATCAATTGATCCTTCTTCAAGAGTTTGACTGACAGCCAATCTGACCAATTATAATCCTGATATTATGTGCTTCTCTTTGCTTTCCAACAAACATGATTTGGACTTTAAAAAACTGTGAAAAAGGACTTGGTTGCTTGTATGGAACT
TGTTCTGACAATAAATATAGGATCCAAATCCCTCCCATTTTGACGCCCACCGCAACGTGACCTAAGAGGGCAGTTTCTCCGCCCACCGAATTGATTGACAGCTGCGTATTAACATGTCTCTGTAGTAACATGTATAATCATGTCCACAAGACAAGATGTTCGCAAAGCAACTGGGATTAAATGATCTGTTCAGCTCTCTG
AAAACAACTGAAGAAAGAACAACACTTTACAGTGGCGATCGTCAAAATCAACATGAGATTGATTGCAGAGAAATTATGAAGTCGTCTTGTGAGTTTGATTGACACATTAGGCCTGGAGGCTTTATTTACTCATACCCATCACATTGACTAGACATATGAGGAAACCCGGCCTGCCTAAAGCACATTACAATTACTACTGT
AACTGTGCTTGGGAAACCTTTTTGAAAACTAGATTTTAGTGATCTATTTTATAGACAGTAACAGTACAGTACTTGTCTCTTATAAAAGACTTGAGAGCTGTCAATCAATGCTAATTATTGCATTTACCTGACACCAAATTTGGGCACGTCCCGATTCAGCAACGCCCTCCAGGCAATCTAGTCCATCATCCCCATTTAGG
CCTGATGTTAAAATAGAATCCAAATCCCTCCCATTTTGACGCCCACCATCAAGATGACGTAGGAGTGCGGTTTTCCCACCCACCGAATTGATTGAAAGCCATGTATTAACATGAGTATTGTCTCCTTAGTAACACGCATAATCATATCAACAAGACAGGATGTGTGCAAAGCAATTGGGATTAAAAGATCTGTTCAGCTC
ATACAAAGGACTCATTCTTCACAAAAAGGCAAAAGAGCTGTGTGCATGTGCACATTTAAATAATGTCGGGCTATAAACGGGTTTGGGCTTTATTAAGCTGTCAATCAAAATGTACCTGTCGGGTTCGGGTTGAATTCTGTCGGGCTCTGACCCTATCGGGCCTAATTTTTATGGCCCGATTACAGCTCTGATTCCTAGTC
TAGACACCTGACAAAGCATCTCTGGCTCACCATGAGGAGCCTTCATCTCACGGTCTCTTGCTTCGCATGCGCTTTAATGGGCCAGAGAAGGGAATGATTGACACGTCACATCAGCACCGGAGCCTAGACAGCTAAGCTTAATTGCTTTGCCACCGATGCCTGCGCTTGTCTACCTGTTTTTCCAAATTAAGCAACAATGA
TAAACCGAAGCATTTAACGCCGCGAGACAAAGCGCCCATCACAAAGTCAAAGTTTTATGGACCTCTCGAGTGGCAGCTGATTTCTTGATTGACAGGCAGTTTTCGACCCACACCTTCAAATTGGAACACACCAAAGCATCTGATTGTATCTAATAATAAAATCATAATTATGCACAAGCTTATTAGCATAAAACATGCCA
CCTGTTGGTTGTGCACCTTTTTTACCAACCAAGTTTGTTGACGCCATTATAACAACAGAGATCACTCTGCCTTTTCGTGCCAGAGAAAAAATGATTGACAGGTGGCAATTTGTGTGTAACTTATTTTTAATTATTTATGATTTGATTACTTATAGGTAAAACAAAGGACATGCAAGTCAGGTAGTTGAAATGGCAGGCTA
ATCACAGAGAGCTGAACAGATCTTTTAATCCCAGTTGCTTTTGCGCACGTCCTTTCTTGTGGATATGATTATTTGCATTACTAAAGAGACATGTTATACGCGGCTGTCAATCAATTCAGTGGGCGGGGAAACCACACTTCTAAGTCACATTGCGGTGAGCCTCAAAATGAGAGGGATTTGGATCCTATTTTAATATTGGG
GGGCCAGATTGGAAGCTGGCCTGTTTAGCCCCGGCCCTACAGAAGGGAAGCTGATGGGAAAACCCCACCCAGACACAAAGCTCTGGGTTTGATTGACAGCACTGTCATCACTCCACCGTCGACCACACACTTACGAAATGTATCACATTTGGCCCAGCCACATCTAATCTAGGCACTGGACACTAGACAGAAAACAGCTC
TTGCTGCAATAAATGCAGGCGATGCTTGCCCCGCCTTGAAGCTCTTTTGATTGGCCCACTGCTCCAGAACTGAACGCGAATGGATTGGTTAATATCAGCTGTCAATCACTCAGTAACAGCCTTCTGCCTTCAGATGACAGGGAGCTACAACCGTCAAAATGTAAAGCGCTGAAGAAGACAGGATGAAAACAACACTGACA
ATGATCACAGAGAGCTGAACAGATCTTTTAATCCCAGTTGCTTTGCGCACGTCCTGTCTTGTTGACTATACGTGTTACTACGGCGACATGTTAATACGCAGCTGTCAATCAAAGGGATTTGGATCCTATTTTTACATCAGGAAATTAAAAAAAGAGACTTCTTGCCTTTATATCACCCAAGTATGACTGTAAACACTATA
TATCACTGTTGCAGGTGTCGTAGTATGCAGGTGTCACACAGAAGAGCCATTGAATGTGTTTCCACATCTCAGCACCAGGTTAATTGCACAGCCATTTGACTGACAGGTGAAGAATGTTTCTCCACAGCACCTGTTAGTGAAAGTTAATGAAAGTTGCAGTGGTGGTACAAAAATGTGTCAGCAGACCCACTATAGCCCTC
ACCGGAGTCATGTAAGATGTAGTGTCATGTAGCCAGACCTTAGACTGACAGCTGAAGATTTGAGAACTGAATGGTCAATGACTGTCCACGATGCTTATTGACTGACAGGTGAACCAACCAATCAGCTTTTGTTTTGTGCTCCGTCATGTTTAGAGATGTGGAAATGCCCACAAAATAGTGTAATTAATTCACAAATATCT
TAACTGTAATTTGCACCCTGCCTTTATATAGTCTGATGGTAGAAGCTTTGGGAACTATAGCCACTTTGAATGATCAAGGATTACCCAAGAGGCCATTTGACTGACAGGTAAAAGACTCAATACTGTTTAGAGATTGTCAGTTCCCTATGCACTCTGTCACCCTTTTTCTTTTTTCCCATTACTTACGTTGGTAAACTCTG
TAAGTATAAACCAGCCTTTACTTTACTATGATACCTTATGGACAAAGTGTCAGACAGAAATAGTATATCGCGTTATGATTGGCCGAATATCCTGTCAGTCAAATTGCCTTGAAGGGTAATTGCCCAAAACTCCTTTAAAACTACTGATCAGATCAGCCTCCCCAGCTTTTGCTGGTTTAAACTGTTTTGCCAAGTGCCTG
TTGTTTGTTTGTTTGTTTGTTTGTTTGTTTATTTATTGTATTGTGATGTATAGACCTCTCACCAGAAGAATGTCTGCCAGAATAGCCCAGTTGAGTGACAGCAGAGTCTCTCCAATAGCAATGAATGTCTGTAAGAAAAAAATACATTGTAGAGCAAATAGTGCATCCTTGTGGTCACATGCTGTTATAGCAGAAAATAA
TAGATTACTTATTGACAGGAACAATTAGTCTTGGAGATAGCTTTTCATGTTGTCATGAACGCGACACACAGTTTGAATTGTGAATGAGTGGAGAATGATTGACAGGTGCAGCAGCAGGAAGCGCTGAACTAAACATGAATTTAAGCTCTTGAATATTCATCTGTGCTTAAAATAAACTATAGAATGGCTTCAGAACATTT
CAGTATCCTTTTATTTAAACCACTTCTGTGTGTATTTTGCTTTTAGGTGAATCTGTGTCTGTTATCAAGCACACTGATCCTGTGCCAGATCCCAGAGCTGTCAATCAAGACAAAAAGAACATGCTGTTTTCTGTAAGCATTTTACTTCCTGTTTTGGGAGAGGAAATATGTGTCAAGTGTATATTAGCATTGTTTATTCA
AAACACAGATGATCACAGAGAGTTTTAACATTTTCTTTGCAAAAAAATTTCTGTGGGATGTGTATACGTGTTATTATGGGGCCATGGCACCTGTCAATCAATTTGGTGGGCAGGGAAAACCGCACTCCTAGTACATCATGTTGCGGTGTGCCTCAAAATCATTGAGATTTGGATCTAATTTTTAACATCAGTAAATTTTG
TATTTATTCAAAAATTCAACTGCTGTGCATGTATATGCACTGTATCAGACCTTTAGAACCCTGGGCGCTTTGAATAGCCAAGTGGGCTGGTTGATTGACAGGTAGGACAGCCAGTAACGTTTCATTTTTTTCCTGTTTAGTGAAATAGAATTGCCCCTGTAGTGTGCAAACAGTTGATGGTTGATTTATAATGGTTTTAA
TTTGTCACATTTTTGTCTGAAGAACAAGTGCATTCTTTTGAGTGTGAACAAAAGAGTATTAGCTTAGTTACAAGCCCTGCCAATCATCTCGTCACATCTTTCACATCTCTTTCAAATGTAATTGTCTACCATATTGGAGCAGCAGCACAATAGTCTGCCATCCGTTGGTCTTTTATGCAGAGAAATCTCCTCATTTGTTT
TCCAAATTCCAGGTTCGCCCTCGCCTTCACTTCCTAACCTTAATGGAAATGTTTCTTCTGAAAATAAGAAGGCAATTACTGGAGCCCCGCTCACTCTTAGCTCGCATGTCAATCACCTCGGCCACCCCAGTGAACTGAAGTCATAACACTGAATCACACTGACCTATTCTTAATTTCGGAAATCATTAATGCAGACCTCA
ACTAATATTTGATCTTGCTGGGTGCATGAAATAAAATTTACCTATTTAATTATTCAAATGATATTGACACAGTTCACACCCACCTGTCAATCATTTAGAAACCTCAAGGCTGGCTAATTATATGAGCACGCTCTGTTGATGATATTGGTTGCTGCTGCTGATCTAAGACCTGTTTGGTCTGACAAATAACAGTTCAGATC
CCACAGTACATTGCATTGGACTTGAATTTGATTAGTGCTAAATGCGGATACGATTAAATATGAATGAAATGTGGATGATGTGCCAAAGTGATTGACAGGGCACGTAACTAAGCAACATTAAATAGAACATCATGGCACTAGCAACACTAAGGTTATGGGTTTGATTCTCATAAAACAGCTGATAAAATGTGTACATTTAA
AGCTGCATTAAGGAAGGTGAGGAAAAGCCTTCAGCCGATGACCATCATGGGCACTTTCCATAAAACAGATGTGGCAAGTGTTGCCTGGGATGATTGACAGCTGTGAATTGCATGCTGTAAAAGCACTCAGGACTTTGACATTATGCCATGCATTAAGGGTGAGCTCCTTAACTGAATTCAAAACTCTTATTTATTTACTA
AAATCCCAGTGATTTTGAGGCCCACAGAAATGTGACGTAGGAGTGTAGTTTTCCCTACCCCTTAAGTTGATTGACAGGCGCCATGTTTGTATATTAACATGTATACACATGTCCACAGAATTTGTTACAACTTTCTGTGACTTTTATGTTTTAGAAGATTATAACGTTTTAAAACAGCATGTTTGTCAGACAGTAAATTT
TCACAAAGAGCTGAACAGATCTGTTAATCTCAGTTGCTTTGCGCACGTCCTGTCTTGTTGATACGAGTATACGAGTTACTATAGAGACATGTTAATATGTGGCTGTCAATCAATTTAGTGGGTGGGGAAACCTCACTCCTACGTCACATTGTGGTGGGCCTCAACATGGGAGGGATTTGGATCCTATTTTAAAAAAATGA
ACTGGCGGATGGCAGATTATCTTGCTGCTGCTTCTCCAATAAGGGGTTAGTAATTAAATATGAAAGAAATGTGGATGATGTGTTCAGATGATTGACAGGGGACGTAACTAATCAACATAACAGTCTGTTAAGGAGGAAGTAGTATGTTTGGGTTGGTAACCCCCAGTGGTAGAAAGAGTACAGAAAAATCATACCTAAAT
AAGAGTTACATTCAGGATGTGATCAACAATTTTCATTTTCTGACTCTAACTTTCTTTAGGCAGCTGATATTAACAGGTAGAGCTTAGTGAAATTTGTCACCTGTCAATCATTCTCCAGCCCTCCATTGGCCGCACCCATACATACGTCCTCTTTTTTTTACGAATTCCCCGCACAACATTAAAAGCATAAGGCTTCTCAA
AAGGGCGTTGAAGTCACCTTTTAGTGTGCATCGTTCTTCCCGATTGAGTTCTGCAAAGGATTTTGGTTTTCCAGTGACAGTGGAGATGAGTGATTGACAGCTGATCGCCTCCCAAGAGCATTTCCCACAACGCACCTCTGTGTTGGCATGTCCAGGAGAATGGTGACAGGTCAGCTTTCCTCTCACAGTGCCAGCAGAAT
AATGATATTAAAATACAACCCAAATCCCAGTGATTTTGAGACCCATCGCAACGTGTCGTAGGAGTGCGATTTTTCTCCACCCACGGAATTGATTGACAGGCACCATGTCTACGTAATAACACACGTCCACAGAACATTTTTTGCAATGAAACTGGAATTAAAACATGTTACAACTCTCTCTGTTATCATCTGCACCTCAG
TCTCTAACAATAAAACAGGATCCAAATCCCTTCCATTTTGAGGCCGACCACAACGTGACATAGGAGTGCGGTTTCCCCGCCCACCAAATTGATTGACAGCCCCGTATTACAGTTTTTCTTGTTTGCTTTGACCTGGTTAAAGAAACTAGGAGGATCCACTCCATTTTCTTCATCACTATCCCAGCAGAGCAGAAGACATG
GTAAAGCCACATAAAGCAAAACAAAAATATGATGCTTATGTCGAATTTCAGCTGCTAATCAGCCAGAATGACATGACGGCGACCAGAGAGACCTAGCTTTCACTCAAGTGGCCATGCCCCTAATTATGCAGACTTATTTTAGCTTAATAAAAACGAAACGGATGAGTTATAATAATTTCACCCCCTTCACATTTTTACAT
ACCTGACGTTAAAATACAATCCGAATCCCTCTCATTTTGAGGCCCACTGCAACTTGACGTAGGAGTGCCGTTTCCCCACCCACCAAATTGATCGACAGCCGCGTATTAACTTGTCTATGTAGTATAACATAAACATATAAAAAAAAGACAGGATGTGCAAGGCAACTGAGATTAGAGTTCTGTTCAGCTCTCTGTAATCA
GGGTTGGAGAGGGGGAGGGCTTGTGTCCAGGATGACTCCTCCCCCCGGTGCCCCGCACCAACCCACTTAAAGTGGAAGAAGCAGCACAGTGCCGTCTGGAGCCCTGTCAGTCAAAAGCCCTGCGGCCCTTTATGCAAATCAGTCTGTCTGTGCTGGACCGTGAGGGGAGGGGGAAACATGTCTAGATTTGTTTGTCATCC
TACATGCTAAAAGTGTGTACTTTTGTGTTATAGAAGAGTATGCAAGCTTTGGCAAATACTTTTTCCTCTTTAATAGATTGTTATGTTGCTTGGTTACGTCCCCTGTCAATCATCTCGACACATTATCCACATTTCTTTCATATTTAATTACATACCTTATAGAATAAGCAGGATAATTTGTCCATCACTAGTCTTTTATG
ATATGATTTTGAAACATCCTGGAAAGTCGACGGACCTTCCTGAGGTCTTTGGCAGTCATTCTTCTTAAGGCCTCAGCAGTGATGCGGTGGTGAGCTATGATTGGCAGGTAGTGCTGAGCTGAGAGTTTGCACAGTAGATTCCCTAGATCTCTGTCTACCGCTGCTTCCTGAGGAGAAGTAAGAGGACAGCACAGTGTGAG
ACCTATAATGCCCTTTTTGGTACCATTGAGCTATTTTGGTGATTGTCGCTTTAAATTCAAATGAGATTTTGCTATTTTTAAAAGAGGGTGGAGCTTCAGCTGTCAGCACAGAGGCAGATTCACAAACAAGACTATGCAAATGAAGGAGAAACTGTGACCAATAGGTGGGGCTTTCCCCGTCTGATGACATGTACAAAGGG
AGCTAAACAGGTCTTTCAATCTCAGTTGCTTTGCGCACACTCTTGTTAATATGTCTTGTTGATATGATTATACTTGTTACTACAGAGATGTTAATACACAGCTGTCAATCAATTCAGTGGGCGGAGATACCGCACTCCTATGTCAAGTTGCAGTGGGTCTCAAAATAGGAGGGATTTACATCCTTATTAAAACTTAGTGT
TTACCTTTCAGGACAACTGTGAGGGGGTGAATTTTGTCTCTTTGTTTTCATTTGTTTCATTTATATTAAGTCTGCATAATTAAAGGTGTGGCCGCTTGAGTGACAGCTAGGTCTCGCCAGTTGCTGTCACGTCACCTAAGCTGATTTCAGCTGATTAGCAGCTGAGCTCAGCATATACATCGTATTTTTGTTTTGTTTTA
ACAGGAAGATGTGACCACCCACACACAGCAACACCTGCATATGTGCGCCTCTGCCTGAGCTAAACATGTGTTTCCATTAGACCCGGCTGTTCTCACAGACACATGATTGACAGGAACCTTCCCAGTGGACATACAGGACAATCAGCTCGCTCCACTGTTCCCAAGCAACCACATTTCAAACCTGCGGAGAATTATTTTGC
TTTTTTTTTGTATGGGTTCTTTCTGTCTCTCACTCTCTCCCCTTTTCACTTTCACAATTAGGTACAACCTACCTTCAGAACTCTATTGGCTGACAGGTCTGTCAATCATAATCACTTCTGTGACGATGCATGATTTCTGCCAATCCAAACATGCACAGACCCCTTTAAATCTGAAGAGGCAATAGGAATCGATGTCTGTT
GCACTATCAAGGCAGATCTTCCACAGTGCCATCCTCATTTACCGAAATAAGATGCAAATGACTGAATGAAATTTCATAATAGTATAAAGCCCTGACAGCAATCAATCATGCAGTCAAGCAGCCATCAAGGCATTACACACTCAAAAGCACACAAAGATGGATGAACATGGGTGCTCACCTTTACTCTTTGTTATCATTCA
AGAATAAGTACATACTTTTGAGTGTGTGACAGAAGAGTATGCAAACTTTTGGACATACTACTTCCACATTAACGGATCATTATGTTGTTTAGTTATGTCCCCTGTCAATCATTTCAACATATCATTGACATTTCTTTCATATTTAATGCAGAGAAATCTCCCCATGGTTTTGAATAATAATGCATTTAGAAGTTCATATC
TGCTAGCGCACTGTCAGTGTAACGCCTATAGGAGGTAACCTTTAGCTTGAGGGATTTTTCAGGGTTATATCAGTGAGATGGTTGTAAGACTGAGATGATTGACAGCGCAGAATTACTTTCTTTAATGGCAGGGTGTAAACGGAACAGGCGCTGAAGCTAAAATGCCACTCGAACTAAAAACAGATTCACACAGAGCTCAA
TCAATTTAACAACATAAAAACGATGCACCAGTTGGAGCGGTTTTGAGACCGACCGCAACTTGACACTAGTGCGGTCCCCCCGCCCACCAATATTGATTGACAGGCGCGCATTACCATATCCTCAGTTTATTGTTTCATGTCTGCAATTTTCAGCGTGTGAGTCAAAGGAATATCACCAAAGAAACACTCTTGCTCAATTA
AAGCCACATAAATAAAAACAAAAATACGATGTATATGCCGAGTTCAGTGGAGATCAGCTGAATCAGCTGAAGTGACATGACAGCAACCAGCAAGACCTAGCTGTCACTCAAGTGGCTACTCCCTTAATTATTAATATAAAAGAAGTAAATGAAAAAAAAAATTCAGCACCCTCACAGTTGTCGTGAAGGGTAATATTAGC
GGACATACTACCTCATTGAAAGATCGTTGTGTGGCTTAATTAAGTGCACTGTCAATCATCCACACATTATCCATATTTCTTTTATATTTAATTTTCTACGTTATTGGAGAAGCAGTAGCAGGTTAATCTGCCATTCATGAGTCTTTCATGCAGAGAAATCTCCTTAGGTCTTTGGATCATTCTGCAATCAGGCAATAATG
AACAACATAAAAACGGTGGACCAGTTAGAGCAGTTTTCAGATCGACCGCAACTTGACGTAGGAGCGCGGTCCCCCCGCCCACTAATATTGATTGACAGGCGCACATTAACATGTCTCCATAGTAACGCATATAGTCATATCAACAAGACAGAACGTGCGCAAAGCAACCGGGAATAACAGGTCTGTTCAGTTTGCTAGGA
TGTCAGTGTTATTTTTATTCTCTCATCTTCCGCGCTTCACATTTTCGCGGTTGTAGCTCCTGTCATCTGAAGGCAGAAGGCATTGACTGAGTGATTGACAGCTGATATCAACCAATAATTCGTGTTCAGTTCTAGAGCAGTGAGCCAATAAGAAGAGCACAAAGGCGGGGCAAGAACTGTTTTAATCTGTTCCTGAGCGA
CTTCCTATAACCTCATTGGCCTGTTTTCCTCATTTCCTCTTCCTGCTGCAGCTGACAGTCTGCTCTTTTATACAGCCTTAACAGCTGCTCGTGTCAGTCACTGTCACCTTCCGTACGGTGTGAATCAGTCTGGCTATTCTCCTCTGACCTTCCTCATTAACAAGCCGTTTGCCCACAGAGACACTGCTCTCTGCATGTTT
CACAAAGAGCTGAACAGATTTTTAAATCCCGGTTGCTTTTCACACGTCCTGTCTTGTTGAAATGATTATACACATTACTACGGAGATATGTTAATACATGGCTGTCAATCAATTCGGTGGGTGGGGAAATCTCACTTCTACGTCACATTGCAGTGGACCTCAAAATGGGAGGGATTTGGATTCTATTTTAATGCCAGGAA
AGGTGCAGCTGATCAGAGAGCTGAACAGATCAGTTGGTTTGTGCAGGTTCTGTTTTGTGGATATGATTATATGCATTACTATAGAGATGTTAATACACAGCTGTCAATCAATTCAGTGGGCGGGGAAACCGCACTCCCATGTCATGTTGCCGTGGCCTCAAAATGGGCCTGATTTGGACCGTATTTTAATGTCAGAAAAT
TTCCAAAAGGCAAGTGACTGTGTAAAGCAACGTACAACAAAACAAAAACACAATGTATTTGCCGAGGTGATGAGACAGCAAGCAGCAAGACCTAGCTGTCACTCAAGTGGCCACACCCTTAATTATGCAGACTTATTATAACCTAATAAAAATGAAACAGATAACAAAAATTCACCCCCTCACAGTTGTCATAAAAGGTA
AGGGAAAAATATGTTCCTTCGAGTGTGTAACAAAAGAGTATGCAAGCTTTGGGACATACCACTTCCTTGTTATCAGATCGCTATGTTGCTTAGTTTTGAGCCCTGTCAATCATCCACACATCATCCACATTTCTTTCATATTTATTTTCCTACCTTATTGGAGAAGCAGCAGCAGGTTAATCTTCTCAGGTCTTTGGATA
GGTGGTTTCTAAAACACAATCTGTCAGTGTTATTTTCATTCTCTCGTATCCAGACATTTACATTTTGTGGTTGTAGCTCCCTGTCATCAGACCTGAGTGACTGACAGCTGATATTAACCAATTCATTTGCGATCTGTTCTAGAGCAGCGGGCCAATCAGTGCTTAAAGGTGGGGCAAGCATTACGTCATTTGTTTACTGT
TAAAAAAATTCCTAACATTAAAATAGAATCTAAATACCTCCCATTTTGAGGCACACCGCAACGTGATGTATAGGAGTGTGATTTCCCCGCCCACCAAACTGATTGACAGCCGTGTATTGACATGTCTCTGTAGTAACGAGTATAATCATATCTACAAGACAAAACGTACGCAAAGCAACTCGGAATAAAAGATCTGTTTA
GATGATCCTAGCAAACTGAACAGATCTTTTATTCCCAGTTGCTTTGGGCACGTCCTGTCGATATGATTATATGCGTTACTACAGAGACATGTTGATAGCAGCTGTCAATCAATTCGGTGGGCGGAGCTAAAACTTTTTTGAATCCAGGTACCTTTAATTTAAGAAAATACATTTAGCGGCCACTTTATTAGGTACACCTT
GCAAAAGTTACAATCAGGAGGTGGGCAAAAATTTTCATTTCCTGAATCCAACTTTTATAGGCAGCTGATATTAACAGGTAGAGTTAAGTGAAATTCGTCACCTGTCAATCATTCTCCAGTCCTCTATTGGCCGCACCCATTCATATGTCCTCTATTAATTCTATGCACAACATTAAAAGCATAAGACTTTCTCATTTCAA
AGCGAGCTCAACATCTTTTAATACCGGTTGCTTTGCTCACGTCCTGCTTGTTGATATGATTAAGCGCGTTACTACGGAGACATGTTAATATGCAGCTGTCACTCAATTTGGTGGGCGGGAAAATTGCACTCCTATGTCACGTTGCGGTGGGCCGCAAAATGGGGAAGGATTTGGATCCTATTTTAACATCAGGATATTTA
ATGTCTGTGACACACAGACTCCAAACCCCGCCCTCTGACCTCTGAAGGTGCCAATTAACTCTGGATTATGATTGGCCCTCGTAGCAGAGGTCAGAGCTTGACTGACGGCTGGGCAGTTTTTAAGTGACTGCACTGAGAGGCTTATCGTCGAGATCGCTTGATTGCGAACAATGTCTTTTAAACCCACAACAAAGTCAGAC
TCTTTTAAGGTACTTGTTATCATACTGATACAGGTTCAGATTTTTGCAAAAAGTATGTTTTTTAAAAAAATGTAGTGTCATCATCAAGTTGTGATTGACAGCTTCACTAGCAGACCGTCTGAGCTTCTGGAGGAGATCAGTGTTCAATTTCTGTGTTATTTTACCACAACAAAATTAGTTGTTGAGCAGTAAACCATACT
CACTTTACTTTGTGTTCTTTAATTTGGATTTATTGCTAGTTAACCAATCAGAGCACACTCTTTAGCCGATTGATAGCTGAACAAATGCTGATTGACAGCCTGACAAAGCCCAATGTCAGACCATTGACTTGCTGTGTTCCAGCCTTAAGAGTACCACTAGGTCATACCACAATTTTGTGTCTTTGTAACTACATAAAGAA
AGCCTAACGTTTTAACCACCTGACCGCATGGTCTTTGTTTTACCCATAACCAAATCATAAATAAATAAAGATAAGTTACACACAAATTACCACCTGTCAATCACTTTTTCCACAGGACACTGGTATGATCGACAACAAACTTAGTTGATAGGATAGGTGCACAACCAACAGGAACAAAGCAACAGTATCTGACAAGTCCT
ATTTTGCTCATTCTGTGTTCTCTTTCCCTCTCTTGAGGTTAATTATGGTAATTACACTATCATTAGTTCTCAAAATAGATTAATTGATTGACAGGCGAAGTGTTTAAACGCTGGCAGGAAGTGAGGGGTTAGGGGGCCAATCAGCGCCGAGATTAAACACGCATAATTACCCTGCTAATGAGCAACTACATTAAACAAAT
TGGGGACAGTAGTTATTCTCTGTTGTCCGCAGGGGGATGATGATGTCACTTGGCTCTGAGCCGGCCTGGGCGGCTCCTTTGGGCGTGGCCAGAGTGCTGAGTGACAGGGCAGTCCCGCCCCTGGGTTGCGAGTGCTTCCGGGTTCTCTTGCGAAGCTTGAGGAGCAAGACGATGAGGATGATTATGATTAGGAGGAAGAT
TGTTTTACTCATAACCCAATCATAAGTAAATAAAGATAAGATAAATAAATGCAAGGTAATGATTGACGACCTGTCAATCATTTTTTCTGCTGGACTCTGGCATGAATAGGCAGTGATCTGTGTCATAGTAATGGCATCGACAAACTTGGTTGGTTAAAAAAGGTGCCCAACCAAGCGAAAGATTGAAGTAGTGTACTGAC
CAGATGTCAGCGATTGAACCGCCCCCCCTCCCTCTGCCCCGCCTCTTCCCCTCCCTATCAAAGGCCTGGGAGTGCCGGAGTACACATCAATCATCCTGAGTGACAGGTAGGAGTGTGTGTGACATTGTGGGAACATGTATAGTGTGTGTTCAAACACAAGAATTCCTCTGTCCAGATAAAGGCACTTTATCTGCTGCTGT
AACTAACCCTAACCCTAAGCCTGCACTACTTGCCCCACCTTTGTGCTCTTCTTATTGGCCCACTGCTCTAACTGAATGCGAATGATTGGTTAATATCAGCCGTCAATCACTCAGTCTATGCCTTCTGCCTTTAGATGACAGGAGCTACAACCGCGAAAATGTGAAGCGCTGAAGATGAGAGAATGAAAATAACCCTGACA
TTCTCTCTCTCTCTTCCTCTCATTGGCCGGCTGTAGCTTTTAGTTACCTACTCCTCTTTCCACTGCCGTGATTGGCTCCAGTTGGCAGCCGTTTGATTGGCAGGTGGTTTTGGCTTTGATTACAGCTCTGCACTCACTGGCTCTGATCAGGAGCTCTACTGTTTCAGCTTTTTGCACCTGTGTGTGTTGTGTGCCAAAGC
TGCGCATCCCATTTTAAGATCATCTTCATCCTGAGAGTAATCCTGAGATCCTGCCTGCTAGGGTAGACACACCCCAAACTCTTGCTATTGGTCGAGCAGAAAAGTGATTGACAGAATTGAGCACAACAATCTGATTGTGTTGATGTTTACACTTTTAGGGGACAAATCCATGAGCGTATCTATGGATAAAAAAAATACTT
AATCACTCAATACAAATACACTCCATGCATAAACACACATATATTTCTGTCAGGCTGGGGGATAGAACCCAGGTCTCTGGGATGATGGGTAAGTCACAATGCCACTGCGCCACTGACAGTTGATGAGTAAGACAACACAAGGCACTCCATATAAATACACTTCAATTCATTCATATACACCCTATGCTCATACAAACATT
GGCTGTGGGATAGAACCCAGGACTCTGGGATGATAGGTCAGTCACAATACCACTGCGCCACTGACAATTGATGAGATAAGATTACACAAATGCTACACTCCATACATATACACACGATACATTCGATACAAATATTCTATACATTTACAATCCATACATATAAACACATGATACATTCTATACATATATACAAATATTCT
CTCTATACATATACACACACACATATTCCTGTCAATGTGTGGGGGATAGAACCCGGGTCTCTGGGTTGAAAGGTCAGTCACAATACCACTGCGCCACTGACAGTTGATGAGATAAGACAACACAAGGCACTCCATATACATACACTCTATGCATATACAAACATTATTCACTCCATACACATGATTCACTTCATGCATAT
TTTCTTTTTGGCTTAGTCCCTTTTATGTTTATCTGTTATGATCACAGTATACTGCTTTACTAGTATACTCCGTTACTACGGGGACATGTTAATATGCAGCTGTCAATCAATTCGGTGGGCGGGGAAACCACATTCCTACATCAAGTTGCAGTCGGTCTCAAAATGGGAGGAATTTGGATCCTATTTAAACATCAGGAAAT
TTTTTTTTAAAATGTCCTGATGTTTAAATGGGACCCAAATCCCAGTGATTTTGAGGCCTACGTGACGTGTGGTTTTCCCCACCCACCGAAATGATTGACAGGCACCATGTTTGTGTAATAACGTGTATACCTTTCCACAGAACATTCTTTTTGCAAAAAAAAAAAACTGGGGCTAAAGATCTGTTCCAACTCTGTAATTT
TTCCTGATATTAAAATAGGACCCAAATTCCTCCGATATTGAGGCACCCCGCAACGTGACGTAGGAGTGCGGTTTTCCCACCCACCAAATTGATTGACAGCCACGTATTAACATGTCTCCATAGTAACGTATATAATCATATCGACAAGACAGTGCGAGCATAAAGTAACCAGGATTTGAAAAATCTGTTCTCTGAAAGTT
AAATGATGAGTCACACACAAATGCCGTTTGCAGTACACACACAAAACTAGAAACTATTTTCATGTGTGTGCATGTTATTATAAAAACAGGGCTCCTGTCAATCAATTTGGTGGGCGGGGAAATCGCACTCCTACGCCATGTTGTGGTGGGCCTCAAAATCACTGGGATTTGAGTCCTATTTTAACGTCAGGAAATTAAAA
TCACAGCGAGCTCAACCGATCTTTTATTCCCGGTTGCTTTGCGCACGTCCTGTTTTGTTGATATGATTATATGCGTAACTATGAAGACAAGTTAATATGCAGCTGTCAATCAATTCGGTGGGCGGGGAAACCGTTACGGTGGGCCTCAAACCTTCACTCTATTATGGTTAAGCTTAGCAGTGACTCAGTTCTGTAGCTCC
AACTCAAAAAAGCTTTGCAGCATGAGGACTAGAGTTTTCAGTTGAGTCAATGTTTTTTACTGTGCAGCCTGTACACTTTGATTGGCATTCTGCCATCAGAGTCATCAGAGAAGGGAAAATCCCACCCATTAATGACAATCTCTTCGTCATTAGCATAAACAGCCCTTAGTAAGAAGCAGCCATCCACCATAAGAGTTT
GCAATTCAATTGTAAATTGTCAGCCAACAGTATTTTGATTCACCTTTTGCTTATTTGGCACACATAATTGAATAATTCGCAAGCAGTTTGATTGACAGGCCAATTATAATGCCGATATTCTGTGGCCCATCACTGTCTGTCATTTTATCCGACAAGCAAAGCAGTCAGACTAACCAGGTGCAGTAAGAGTTACATAAGAG
GTTACTCTTCTGTCTTTGTTCCTATTATCTTACGCTACTCTTAGGTGTTTACTGGTCGATCTTCCTGTCATTCATTGTTACAACATCATCATCTCTGCCAATCCACTGATAGGCTAACTGGATTTAAAGGCCTTCAAGTTCATTGTGTGGTGTGCACTCGGCCTTATCGTACATCAAGAGGTTGTTTTTCATTGAATATT
GCAGAAGTTACCATCACAATTGAGTGCAGATCAAGCACTAGATCTAATTTGTTGGTAACACTTAAAATAATGGTCCATTAGTTAAAGGTGTAGCAGGTTTGCTTGTACACACACACCGCGTTTACATGCATAGCAGAGAGAGTGAGTGACAGCCGTAAAAACAAATGCTAAATCAAAACTTTAAAAGTTTGAAGAAAAAA
GTGGGTTTAAACTAACCACCAATCAGTGATGAAGATCTCCTCCTTGGCCTGTTCCAGTGCATCAGCCAGGTCTGAGAAATAGCCATGGCCATTAACATACCTGTCAATCAACAGTCATTTACTCAGTACCAACTTCATTGCATAAACTAGCCCATAAATCAATATTCTCTAAAACGAAGCTTTATGCAAATGCACAAACC
AGCCAGTCATTCCTCTCTCTGCTTTCTACATTTCTCACAATTATTACACAGGGAGTAAAAGGACTGCCTGTTACACTTTCAATACCTGTTCCTACAGCATGATTGACACGTGGATGTGGAATAAACAGTCTTTTGTCCTCAGAGACAAATCAGGGATTGAGAAGGAGTAACTGGGAATTGTGAGATCTATAAATTTTTGT
TTCCTGACGTTATAATCAGACCCAAAACCCAGCGATATTGAGGCCCACTGCAACATGATGTAGGAGTGCGGTTTTTCCTACACCACTGAATTGATTGACAGGCGCCATGTTTCTATAATAACATGTATTTACAGAACATTTTTCGCAAATAAAGTGGGATTTAAACATGTTCGAACTCTAACTCTCTACTGTAATTTTTG
TTCCTGACGTTAAAATAGGATCAAAATCCCTCCCATTTTGAGGCCGACTGCAACGTGACATGGGAGTGCAGCTTTTCCTCCCACCGAATTGATTGACAGGCACACTACGACAGGCACGTGGGAATGGTGGGTGGGGAAAACTAGAATTTAAGGCACAGGCACCAAAAACAGCTACATAGTGTTCAGAGCAGAAAATTCTA
TATATTTTATAACAGTCATTGATTTATAATGTACATTATATTCAAATACCTTGCAACAACATTCTTTTCTAGTCTGTTGATAAGCGCGAGAGACAACCTGTCAATCACAGATATTGACCAATAACATGTAGTAATGATCTTACCGTCCATTAGATTCCCAACAGAAATAAATCCAATCATATCCTTCAGACTTTTTAGTT
CCAATGTTTTTTTTTTACTACTGTATACATGGTTAGTCTGTCTGTTCTGCTTGTCAGAGAAAGGGGCACAGTATATCTGCTTTATGACTGGTCAGATTGCCTGTCAATCAAACAACAGCAAAAGGTCAATTAACAACATTGTTTGTTTTCCCATGGACTCGGGCTACTTTAACACGGTTGCAGAGGGAGGTTTTATTATG
ACGTGGCCTATTACTTCAGACTGTTTAGTCCTCGTCTGCCTCGTTCCCCCCTGGATGTCAGAGCCCCGTCCTGATGGTAATTTGTTGCTAATCAGCTGTCAGCTCACAAGTGATGATGAGGCGATCATTTTGCAGTAGCGCTAGGTAATGGCCTTAAAAGTCACAGAGTCAATGTCAATGGGATCTCTCAGATTCAATCA
TGCAGTTGATCAGAGAGAGCTGAATTTTTTTTTTTATTCACAGTTGCTTTGCGCAAGTCCTGTTTTGTGCATATGACTATAGTCATGTTAATACACAGCTGTCAATCAATTCGGTGGCAGGTAAGGGAAACCTCATCAGGTTACGGTGGGCCTCAGAATTGTAGGGATTTGGATCCTATTTTAATGTCAGGAAATTAAAG
AAGGCACTGATTATTGTGCTGAAATAGGTGCAGATCTTCATTTTTGTAAACAGTTAGTTTTTAGCAGTAATTTAATGCTGGGCGTGTCATCGTGATTGACAGCTGTGATTGACAGTTTCTCAAAGCAGACCGTCTGAGCTTCGGCTGGAGACTGATTACTCAAAAAGTACACGTTACCCAATAATTTTACCCAAGTAAAT
GTGTAAAAAGAAATGATGATTAGGAAGAATAAATGAGATGTCACGCTGAGCAAAATATTACCATCAAACGGATTTCCTTGGTTGGGCTTTGAGTGACAGCCAGCATGAAAAATGTTGGATGCAGGGTTGCACTTGGCTTCTGCTCTTTATTTGTCCCTGTGTGGGTGAGAGCGAGAGAGTGTGTGTGTGTAAGAGAGAGA
GCATACAATCATTGGCTAGCGGCTCGGGTTATAATGCAGAACTGTGGCCTAATCTTTCACACTCACATTTTACTGCCTTTTGTGTGTTTAATCTTCAGTGCTGTCAATCACAGCCAGGGTTGATTACTGCAGTATTCCACAGTGTGTTCCTGAGGAATTAAATAGGGACATGACGTGAGAATGACATTGGGGGTCTGGCA
TGCAACAAAAATGTGAACTAAAATATTTGTGCATGTAAGACCCACAAACAGCAGATTATTTTGCTACTGCTTTTCCAATATGGCTGGAATGTAGATGAGATGATTGACAGTGCATGTAACTAAGCAATATAACAGTCTATTAATGAGGAAGTAGTACATATTTCTGTCACAATGCTCGCATTATTTCTTTAGAAGGAGAT
TTTTTAAAAAACATTTGGGGATTCAAATCCCTCCCATTTTAAGGCCAATCACAACGTGACGTAGGAGTGTGGTTTTCCCTGTCCACCGAATTGATTGACAGGTGCCATGTCTGCATAACAACAGGTATACATATGCCAACAAACATTTTTTTACACAGAAACTAGGATTAAACATATGTTACAATTGTCTGTGATCAGCT
AAACAAAACCAGCAATGCTTGCCCCACTTTCAAGCTCTTCATATTGGCCCACTGTGCTAGAACAGAACCCAAATGGATTGGTTAATATCAGCTGTCAATCACTCAGTTCCGATGACAGGGAGCTACAGCCGCGAAAATGTAAAGGTCTGGATCTGAGAGAATGAAAACAACACTGACAGATTTAGTTTTAGAAACCACCT
CTGTTTAAAAACATTTTTGTAAAACTCATCCTTGATCAAATTTGATGATGACTGATGAGTTATACGAGTTACTATGGAGACATGTTTATACTCGGCTGCCAATCAATTTGGTGGGCGGGAAAATCCCACTCCTACATCACGTTGCAGTTGACCTTAAAATGGGAGGGATTTGGATCCAAAATCTAAGGGTGTCTAGGCTT
GTAAACAAACCAAGTCCGTAATGCTTGCTCCGCCTTCGCGCTCTTCTTATTGGCCCACCACTGCTCTAGCACTGAACACGAATGATTGGTTAATATCAGCTGTCAATCACTCAGCGCCTTCTGGCTTGGGATGACAGAGATAGCTACTTACGCGAAAAACTAAAGCGCTTAAGATGAGAATGAGGATAACACTGACAGAT
TTTTTAAGTTGTTTTCTCTGTCTCTGCAACACAGAAAGCCTTTGTCCCGCCTTTACGTTTCACGCAACTAGACAAGGTCGACTGTGATTGGCTACTTTTCATGTCAGTCAAATCACGCTTCAGAATCAATTCTTAAACTTTGGAAACTGATTTATAGCAGCTTATGACACAATGCACTAAAATAAACACTCTAAGCACAG
TGAGGGGGTGAATTTTTTATAACTCATTTGTTTTGTTTTTATTAAGTTTTATTAAGTCTGCATAATTAAGGGCGTGGCCACTTGAGTGAAAGCTAGGTCTCACTGGTTGCCATCACTGATTAGCTGCTGAATTCATCATATTCATCGTATTTTTCTTTTGTTTTATGAGGCTTTACACAGTCAGGTGTTTTTGGAGATAC
ATTTTGTCATGGTAAAATAACACAGAAATCGAATAATAACACTTCAGTCTACTTCAGTCTCCTGCCGAAGTTCAGACGCGCTGCTTTGAGAAACTGTCAATCACAACTGTCAATCATGATGACACGCCCAGCATTAAATTACTGCTAAAAACAAACTGTTTACAAAAATGAAGATCTGCACCTATTTCAGCACAATAACC
ACAGAGAGCTGAACAGGTCTTTTAATCCCAGTTGCTTTATGATTGTCCTATCTTGTTGATATGATTATTTGTGTTACTAAGGAGACATGTTATTACGCAGCTGTCAATCAATTCGGTGGGTGGGGAAACCACACTCTTACTTCATGTTCCGGTTAGCCTCAAAATTGCTGGGATAAGGATAATATAACATCATATTTAAC
TATACTTTTGAGTGTGTAACAGAAGAGCATGCCAGCTTTGGAGCATACTACTTCCTAACAGTTGCTTAGTTATGAGCCCTGTCAATCATCCACACATCATCCACATTTCTGTCATATTTAATTTCCTACCTGATTGGAGAATCAGCAGCAAGATAATCTGTCGTTCACGAGTCTTTCATGCAGAGAAATCTCCTGAGGTC
TCCATTCATGAGCTTGTCAAGAGAGAGGGTGGGACCATCTCAAATTTTTGAGAGTTCATTGGATGGTGACGCTTCTCCTTTCGGCTATTGGCTCGAAGGAGTGTCAATCAAATTTGCAGAAAAAGGCTGGAGGCCATTTTGTTTGCCAGAGAAGTAGTGTTATGACTGGAGACGCTACTCAATTGAATGCACCACAGCGA
TAAGGCACTGGTTATTGTGCTGAAATAGGTGCAGATCTTCATTTTTGTAAACAGTTTGTTTTTAGCAGTAATTTAATGCTGGGCGTGTCATCGTGATTGACAGCTGTGATTGACAGTTTCTCAAAGCGCGGCGTCTGAGCTTCGGCAGGAGACTGAAGTAGACTGAAATGTTATTATTCGATTTCTGTGATATTTTACCA
GGGTGCATTTTTCGGCTCAACACTCGCCCTGGTTTATGTCTTAAATCTCTTTTTGAAACTCTAATAGTCAATTCAAAAAAGCTGTCAATCACAACTGTCAATCATAATGACATGCACATGACATCAAATTACTAATTAAAACTCAAAAAATATGGTGTCACAAAAGTGAACATATATTAATGTGTAACTGACTTAAAATT
TAGCTGGTGCCATATCGTTGCTAGGTTAGTCTGTTTTGTTGCTATGGAGTTGATTGACAGCTTAGACTGATGATGTATCAAAGCTTCTTGCCAGTATGAACAGTTAAACACAACCCCCATGTCTCTATCACACTGCAGCATGACAATATCAGTCTGAACCTCTTTAATGGCAGTCTATGGGACAGTTGCTAGGGTGCAGT
GCCAACCCCCGCTTCTCTACGATGTTCTGATGCTGAGATATAGCTGCTGTTATATCGTTGCTAGGTTAGTCTGTTTTGTTGCTATGGAGTTGATTGACAGCTTAGACTGATGATGTATCAAAGCTTCTTGCCAGTATGAACAGTTAAAAACAACCCCCATGTCTCTATCACACTGCAGCATGACAATATCAGTCTAAACC
CAAGTCCTAAAACTACAAACAATGAAACAGGTCTCAGGTCTCAGAACGACACTATTGCCTGCTTGTGTACTGATGACCATCAATCAACTGATGTGTCAGCGGATCAACCGCTCATATATCTGCAAGGTTCAACTGATAAATGTGTCTTTAACGTGCTGTTGTGTTCGTGAAAACACAGGGTGATGACCAGTGCTTGATTT
AGCGAACTGAACAGAGCTTTTATTCCCAGTTGCTTTGAACACGTCTGGTCTTGTTGACATGATTGTACGTGTGACTACCGGGACATGTTAATGCAACAGCTGTCAATCAATTCGGTGGGCGGGGGGATCGCATTCCTACGTCAAGTTGCGGTCAGTCTAAAAACGACTCCAATTGGTCCACCGTTTTTGTCATTAAATTG
TTCCCTGACGTTAATATAGGATCAAAATCCCTTTCTTTTTAATGCCCACCTTAATGTGACGTAGGAGTGTGGTTTCCTCGCCCACCCATTTGATTGACAGCTGCGTATTAACATGTCTCCGTAGTAACTCGTATGATCATATCAACAAGATAAGATGTGTGCAAAGCTACTGGGATTAAAAGATCTGTTCAGCTCTCTGT
AAAAATCTGCGGAATCCTGCGCACGCAGATTCCTTGTGGGCCTATCAATAAGGTAGGAAATTAAACATGACAGAAATGTGGATAATGTGTAGATGATTGACAGGGCTCATGGGTAAGCAACACAACAATCTGTTAAAGAGGAAGTAGTATGTCCCAAAGCTTGCATACTCTTCTGTTACACACCCAAAACTATATATATT
ACATAAAACAAAACAAAAACTAAATCTAAAATAAAGCGAATCAGTCGGAATCAGCTGAGGTGACCAGACGGCGACCAGCGAGACCTAGCTGTCACTCAAGTGGCCACGCTCTTAATTATGCAGACTTAATATAACTTATTGAAAACAGAACAGATGAGTTATAAAAACAATCGCCCCCCTCACAGTTGTCATGAAGGGTA
AATGGCCAACTTTACAGCAGAATTTTTTTTCATAACTCATCCTTCTCCTTTATATTAGGCTATATAAAGTTTGCATAATTAAGGGCGTGGCCACTTGAGTGACAGCTAGGTCTCGCTGGTCGCCATCACTTCACCTCAGCTGACTCCGGCAGATTAGCCACTGAACTCTGCATATTTATCGTATTTTTGTATTGTTTTAT
TTTTTCAAAACCGTAAACATGTCGACTGTGAGTGAGGGCACTTCCTAATACAAACAAGCCCAATAAAATAGCCCCTCCCTTGTTATTTGATTGACAGGTTTCAGGCATCGGAAATTCTTATCCAAAAGGATTTGCTATTCCATTAGAGTTTTGGCAGGTTATAAGCACAACGTGGAGAAAAAGAAAAAGCAAATAAAGCA
TACAGAGAGCTGAACAGATCTTTTAATTCAAGTTGCTTTGCACATATCCTATCTTGTTTATATGATTATATGCGTTACTAGGAAGCATGCTAATACGCAGCTGTCAATCAATTCATTGGGTGGGGAAACCACACTCCTATGTCACATTGTGGTGGGCCTCAAAATGGGAGGGATTTGGATCCTATTTTAACATGAGTAAA
GAAAAAGTATATACTTTTGAGCGTACAACAGAAGAGTATGCAAGCTTTGGGACATACTACTTTCTTGTTAACAGATTGTTATGTTGCATAGTTACGTTGCCTGTCAATCATCTCAATACATCATACACATTTCTTTAATATTTAAATTCCTACCTTATTGGAGAAGCAGCAGCAGGATAATCTGCCATTCACGAGTCTTT
CAGTAAACAAATCCAAGTCCGTAATGCGTGCCCCGCCTTCACGCTCTTCTTATTGGCCCACTGCTCTAGCACTGAACGCGAATGATTGGTTAATATCAGCTGTCAATCACTCAGTCAGCGCTTCTGGCTTGGGATGACAGAGAGAGAGCTGCTACCGCGAAAAATTGTAAAACGCTGAAGAGGAGAATGAAGACTGAAAC
AATGTAAAAACGGTGGACCAATTGGAGCAATTTTCAGATCGACCGCCACATGACGTAGGAGAGCGGTCCCACCGCCCACTAATATTGATTGACAGCTGCATATTAACATGTCGCTGTAGTCACATGTAGAATCAAATTAACAAGACAGGACGTGTCTGATCTGAGATCTGTTCAGTTTGCTAGGATCATCATCAAATGTG
ACAGAGAGCTCAACAGATCTTTTAATCCCAGTTGCTTTGCGCATGTCCTGTCTTATTGATATGATTATATGCATTACTATGGAGACACGTTAATACGTGGCTGTCAATCAATTCGATGGCCGAGAAAACCGCACTCATACGTCACGACGCGGTGGGCCTCAAAATGGGAGGGATTTGGATTCTATTTTAACGACGGGAAA
TACACAACAGCTATCATTATAGCAGCGTCAGCCAATTAAACTAGTCTGCAATCAGCTACTGTGGTACTGCTGGGGTATTTGCATAAATCTGATTGACTGACGCTTCCATTGGCGCTTGAAAAGTTGAGAAATTCAGTTTGCAATGCTTGACGTCACCCGTTCAAATGGGAAGCATTGACGCTGACACCCTGTGTGAATGG
AATATTACCCTTCATGACAACTATGAGGGGGTGACTTTTTTTTTATAACTCATCAGTTTTCTTTATATTAGGTTATAAGTTTGTATAATTAAGGGTGTGGCCACTTGAGTGACAGCTAGGTCTCGCTGGTCGCCATCCCTTCACCTCAGCTGACTCCGGCTGATTAGCTGCTGAACTCGGCATATACATCGTATTTTTGT
ATGATCTTTTATTCTCGGTTGTTTTGCGTACATCCTGTCTTGTTGATATGATTATACGCATTACTACAGAGACATGTTAATAAGGTTAATACGCAGCCGTCAATCAATTCGGTGGGCGGGGAAACCGCACTCCTACATCAAGATGCGGTCGTTCTGAAAACCACTCCTATTGGTCCACTGTTTTCATATTGTTAAATAAA
CCGCTCTTATAGACTTTCATATATAGCTTTCTTGGCCTGAATAAATATTTAATTTACCATTCATTCATAATTTCTCCTGACTCAGCGCTGTCTCTGCCGGTTCAGCTGTCAATCACAGAGGAAGAAAAGGACTTTACTATTCATAAAGTATTTCAGTCAGTTATTATCTGAATACTTTCTCCAATGCCACTGTTTTGTTG
TTGTCACTATGGAGGACAACCCTCAGTTAAATAGCTCAACACGCACACTGCCCACGGCTCCACCACTGCCCCCTATTGACAAACATTCACAACTGCAGCTGTCACTCAAAAGTAATAATACTAAAGAAATGCAAAATCGTATCGTTTTGAGAGCCAGAGTATTGCAATACCTTTTTTTTTTTAGCATCGGTATATGAAGC
GAGCCAGAAAATTACTCCCATTTCATTATATCACTTGGTCTCATGAACCACCGTCCATGTCTTCTGACAATTGGCACAATCCCATCTATTACATGCAGAGCTGTCAATCAAAATTTATAATAATAATAATAATAAAAAAACATGACATTCAAATGAAAGTGTGGAGGTAAATTGTCACATGCACTTGAGTGCGGAAAATT
GTGTCTGCTCAAACTATCAGGAGAGAGGGTGGGACCAGCTCATTTTCTGAGAGCTCTTGGATGGTGACACTTCTCCTTACAGCTATTGGCTCAATGAAGTGTCAATCAAAAGTGCAAAAGGGCGGCAGCCATTTTGCTGACCAAACAACAAGTGTTAATGTCTACAAGAAGCTACTTTTCTGAACGAAGTTCAGTGTCTA
TAAAGAGATCCAAAGCATCAGGGCGGCCCAAGTGTTTCGGGACGTGGCATACCTGCCGAATCAGCGTTTGATTGACAGGGTCGTAAACAAATCACAATCGCACATCTGTCTGAATCTAATTTCAAAAAAAGGATAAAAATGGTGTTATCTCATGTTCAATTCGTGGGTTTTTGTGAGAGGAGAGATATTTTGCGATTTAG
[truncated: 1,553,903 more chars]
